# Supplementary material for: Cut-off Scale and Complex Formation in Density Functional Theory Computations of Epoxy-Amine Reactivity
Source: ACS Omega. 2021 Oct 25;6(44):29424–31. doi: 10.1021/acsomega.1c03229 (PMC8587129; doi:10.1021/acsomega.1c03229)
Supplement: Supplementary file 1 — ao1c03229_si_001.zip [file ao1c03229_si_001.zip]

Archive with 1,168 entries (1,126 files):
- Final_structures/
- Final_structures/Primary/
- Final_structures/Primary/A1_E1_B3LYP-D3_CC-PVTZ-F_ canonical/
- Final_structures/Primary/A1_E1_B3LYP-D3_CC-PVTZ-F_ canonical/AutoTS_results_spe_B3LYP-D3_CC-PVTZ-F_canonical.mae
- Final_structures/Primary/A1_E1_B3LYP-D3_CC-PVTZ-F_ canonical/AutoTS_results_spe_B3LYP-D3_CC-PVTZ-F_canonical.smap
- Final_structures/Primary/A1_E1_B3LYP-D3_CC-PVTZ-F_ canonical/product_isomer5.vib
- Final_structures/Primary/A1_E1_B3LYP-D3_CC-PVTZ-F_ canonical/reactant_isomer3.vib
- Final_structures/Primary/A1_E1_B3LYP-D3_CC-PVTZ-F_ canonical/transition_state_1_isomer4.vib
- Final_structures/Primary/A1_E3_B3LYP-D3_CC-PVTZ-F_ canonical/
- Final_structures/Primary/A1_E3_B3LYP-D3_CC-PVTZ-F_ canonical/Epoxy_frag3_product-10_isomer29.vib
- Final_structures/Primary/A1_E3_B3LYP-D3_CC-PVTZ-F_ canonical/Epoxy_frag3_product-2_isomer19.vib
- Final_structures/Primary/A1_E3_B3LYP-D3_CC-PVTZ-F_ canonical/Epoxy_frag3_product-3_isomer21.vib
- Final_structures/Primary/A1_E3_B3LYP-D3_CC-PVTZ-F_ canonical/Epoxy_frag3_product-4_isomer26.vib
- Final_structures/Primary/A1_E3_B3LYP-D3_CC-PVTZ-F_ canonical/Epoxy_frag3_product-5_isomer22.vib
- Final_structures/Primary/A1_E3_B3LYP-D3_CC-PVTZ-F_ canonical/Epoxy_frag3_product-6_isomer24.vib
- Final_structures/Primary/A1_E3_B3LYP-D3_CC-PVTZ-F_ canonical/Epoxy_frag3_product-7_isomer27.vib
- Final_structures/Primary/A1_E3_B3LYP-D3_CC-PVTZ-F_ canonical/Epoxy_frag3_product-8_isomer25.vib
- Final_structures/Primary/A1_E3_B3LYP-D3_CC-PVTZ-F_ canonical/Epoxy_frag3_product-9_isomer28.vib
- Final_structures/Primary/A1_E3_B3LYP-D3_CC-PVTZ-F_ canonical/Epoxy_frag3_product_isomer18.vib
- Final_structures/Primary/A1_E3_B3LYP-D3_CC-PVTZ-F_ canonical/Epoxy_frag3_reactant-10_isomer9.vib
- Final_structures/Primary/A1_E3_B3LYP-D3_CC-PVTZ-F_ canonical/Epoxy_frag3_reactant-2_isomer1.vib
- Final_structures/Primary/A1_E3_B3LYP-D3_CC-PVTZ-F_ canonical/Epoxy_frag3_reactant-3_isomer2.vib
- Final_structures/Primary/A1_E3_B3LYP-D3_CC-PVTZ-F_ canonical/Epoxy_frag3_reactant-4_isomer4.vib
- Final_structures/Primary/A1_E3_B3LYP-D3_CC-PVTZ-F_ canonical/Epoxy_frag3_reactant-5_isomer3.vib
- Final_structures/Primary/A1_E3_B3LYP-D3_CC-PVTZ-F_ canonical/Epoxy_frag3_reactant-6_isomer6.vib
- Final_structures/Primary/A1_E3_B3LYP-D3_CC-PVTZ-F_ canonical/Epoxy_frag3_reactant-7_isomer5.vib
- Final_structures/Primary/A1_E3_B3LYP-D3_CC-PVTZ-F_ canonical/Epoxy_frag3_reactant-8_isomer8.vib
- Final_structures/Primary/A1_E3_B3LYP-D3_CC-PVTZ-F_ canonical/Epoxy_frag3_reactant-9_isomer13.vib
- Final_structures/Primary/A1_E3_B3LYP-D3_CC-PVTZ-F_ canonical/Epoxy_frag3_reactant_isomer7.vib
- Final_structures/Primary/A1_E3_B3LYP-D3_CC-PVTZ-F_ canonical/Epoxy_frag3_transition_state_1-2_isomer10.vib
- Final_structures/Primary/A1_E3_B3LYP-D3_CC-PVTZ-F_ canonical/Epoxy_frag3_transition_state_1-3_isomer11.vib
- Final_structures/Primary/A1_E3_B3LYP-D3_CC-PVTZ-F_ canonical/Epoxy_frag3_transition_state_1-4_isomer17.vib
- Final_structures/Primary/A1_E3_B3LYP-D3_CC-PVTZ-F_ canonical/Epoxy_frag3_transition_state_1-5_isomer23.vib
- Final_structures/Primary/A1_E3_B3LYP-D3_CC-PVTZ-F_ canonical/Epoxy_frag3_transition_state_1-6_isomer14.vib
- Final_structures/Primary/A1_E3_B3LYP-D3_CC-PVTZ-F_ canonical/Epoxy_frag3_transition_state_1-7_isomer16.vib
- Final_structures/Primary/A1_E3_B3LYP-D3_CC-PVTZ-F_ canonical/Epoxy_frag3_transition_state_1-8_isomer15.vib
- Final_structures/Primary/A1_E3_B3LYP-D3_CC-PVTZ-F_ canonical/Epoxy_frag3_transition_state_1-9_isomer20.vib
- Final_structures/Primary/A1_E3_B3LYP-D3_CC-PVTZ-F_ canonical/Epoxy_frag3_transition_state_1_isomer12.vib
- Final_structures/Primary/A1_E3_B3LYP-D3_CC-PVTZ-F_ canonical/Frag3_LACVP_rxwf_spe_B3LYP-D3_CC-PVTZ-F_canonical.mae
- Final_structures/Primary/A1_E3_B3LYP-D3_CC-PVTZ-F_ canonical/Frag3_LACVP_rxwf_spe_B3LYP-D3_CC-PVTZ-F_canonical.smap
- Final_structures/Primary/A1_E4_B3LYP-D3_CC-PVTZ-F_ canonical/
- Final_structures/Primary/A1_E4_B3LYP-D3_CC-PVTZ-F_ canonical/Epoxy_frag4_product-10_isomer25.vib
- Final_structures/Primary/A1_E4_B3LYP-D3_CC-PVTZ-F_ canonical/Epoxy_frag4_product-2_isomer16.vib
- Final_structures/Primary/A1_E4_B3LYP-D3_CC-PVTZ-F_ canonical/Epoxy_frag4_product-3_isomer19.vib
- Final_structures/Primary/A1_E4_B3LYP-D3_CC-PVTZ-F_ canonical/Epoxy_frag4_product-4_isomer18.vib
- Final_structures/Primary/A1_E4_B3LYP-D3_CC-PVTZ-F_ canonical/Epoxy_frag4_product-5_isomer20.vib
- Final_structures/Primary/A1_E4_B3LYP-D3_CC-PVTZ-F_ canonical/Epoxy_frag4_product-6_isomer17.vib
- Final_structures/Primary/A1_E4_B3LYP-D3_CC-PVTZ-F_ canonical/Epoxy_frag4_product-7_isomer24.vib
- Final_structures/Primary/A1_E4_B3LYP-D3_CC-PVTZ-F_ canonical/Epoxy_frag4_product-8_isomer26.vib
- Final_structures/Primary/A1_E4_B3LYP-D3_CC-PVTZ-F_ canonical/Epoxy_frag4_product-9_isomer23.vib
- Final_structures/Primary/A1_E4_B3LYP-D3_CC-PVTZ-F_ canonical/Epoxy_frag4_product_isomer14.vib
- Final_structures/Primary/A1_E4_B3LYP-D3_CC-PVTZ-F_ canonical/Epoxy_frag4_reactant-2_isomer6.vib
- Final_structures/Primary/A1_E4_B3LYP-D3_CC-PVTZ-F_ canonical/Epoxy_frag4_reactant-3_isomer3.vib
- Final_structures/Primary/A1_E4_B3LYP-D3_CC-PVTZ-F_ canonical/Epoxy_frag4_reactant-4_isomer4.vib
- Final_structures/Primary/A1_E4_B3LYP-D3_CC-PVTZ-F_ canonical/Epoxy_frag4_reactant-5_isomer12.vib
- Final_structures/Primary/A1_E4_B3LYP-D3_CC-PVTZ-F_ canonical/Epoxy_frag4_reactant-6_isomer5.vib
- Final_structures/Primary/A1_E4_B3LYP-D3_CC-PVTZ-F_ canonical/Epoxy_frag4_reactant-7_isomer1.vib
- Final_structures/Primary/A1_E4_B3LYP-D3_CC-PVTZ-F_ canonical/Epoxy_frag4_reactant-8_isomer2.vib
- Final_structures/Primary/A1_E4_B3LYP-D3_CC-PVTZ-F_ canonical/Epoxy_frag4_reactant-9_isomer15.vib
- Final_structures/Primary/A1_E4_B3LYP-D3_CC-PVTZ-F_ canonical/Epoxy_frag4_reactant_isomer9.vib
- Final_structures/Primary/A1_E4_B3LYP-D3_CC-PVTZ-F_ canonical/Epoxy_frag4_transition_state_1-10_isomer28.vib
- Final_structures/Primary/A1_E4_B3LYP-D3_CC-PVTZ-F_ canonical/Epoxy_frag4_transition_state_1-2_isomer8.vib
- Final_structures/Primary/A1_E4_B3LYP-D3_CC-PVTZ-F_ canonical/Epoxy_frag4_transition_state_1-3_isomer13.vib
- Final_structures/Primary/A1_E4_B3LYP-D3_CC-PVTZ-F_ canonical/Epoxy_frag4_transition_state_1-4_isomer11.vib
- Final_structures/Primary/A1_E4_B3LYP-D3_CC-PVTZ-F_ canonical/Epoxy_frag4_transition_state_1-5_isomer10.vib
- Final_structures/Primary/A1_E4_B3LYP-D3_CC-PVTZ-F_ canonical/Epoxy_frag4_transition_state_1-6_isomer21.vib
- Final_structures/Primary/A1_E4_B3LYP-D3_CC-PVTZ-F_ canonical/Epoxy_frag4_transition_state_1-7_isomer22.vib
- Final_structures/Primary/A1_E4_B3LYP-D3_CC-PVTZ-F_ canonical/Epoxy_frag4_transition_state_1-8_isomer27.vib
- Final_structures/Primary/A1_E4_B3LYP-D3_CC-PVTZ-F_ canonical/Epoxy_frag4_transition_state_1_isomer7.vib
- Final_structures/Primary/A1_E4_B3LYP-D3_CC-PVTZ-F_ canonical/Frag4_LACVP-rxwf_spe_B3LYP-D3_CC-PVTZ-F_canonical.mae
- Final_structures/Primary/A1_E4_B3LYP-D3_CC-PVTZ-F_ canonical/Frag4_LACVP-rxwf_spe_B3LYP-D3_CC-PVTZ-F_canonical.smap
- Final_structures/Primary/A2E1_A1E2_B3LYP-D3_CC-PVTZ-F_canonical/
- Final_structures/Primary/A2E1_A1E2_B3LYP-D3_CC-PVTZ-F_canonical/Amine_frag2_product-10_isomer25.vib
- Final_structures/Primary/A2E1_A1E2_B3LYP-D3_CC-PVTZ-F_canonical/Amine_frag2_product-2_isomer16.vib
- Final_structures/Primary/A2E1_A1E2_B3LYP-D3_CC-PVTZ-F_canonical/Amine_frag2_product-3_isomer18.vib
- Final_structures/Primary/A2E1_A1E2_B3LYP-D3_CC-PVTZ-F_canonical/Amine_frag2_product-4_isomer13.vib
- Final_structures/Primary/A2E1_A1E2_B3LYP-D3_CC-PVTZ-F_canonical/Amine_frag2_product-5_isomer22.vib
- Final_structures/Primary/A2E1_A1E2_B3LYP-D3_CC-PVTZ-F_canonical/Amine_frag2_product-6_isomer24.vib
- Final_structures/Primary/A2E1_A1E2_B3LYP-D3_CC-PVTZ-F_canonical/Amine_frag2_product-7_isomer20.vib
- Final_structures/Primary/A2E1_A1E2_B3LYP-D3_CC-PVTZ-F_canonical/Amine_frag2_product-9_isomer23.vib
- Final_structures/Primary/A2E1_A1E2_B3LYP-D3_CC-PVTZ-F_canonical/Amine_frag2_product_isomer14.vib
- Final_structures/Primary/A2E1_A1E2_B3LYP-D3_CC-PVTZ-F_canonical/Amine_frag2_reactant-2_isomer10.vib
- Final_structures/Primary/A2E1_A1E2_B3LYP-D3_CC-PVTZ-F_canonical/Amine_frag2_reactant-3_isomer2.vib
- Final_structures/Primary/A2E1_A1E2_B3LYP-D3_CC-PVTZ-F_canonical/Amine_frag2_reactant-4_isomer26.vib
- Final_structures/Primary/A2E1_A1E2_B3LYP-D3_CC-PVTZ-F_canonical/Amine_frag2_reactant-5_isomer1.vib
- Final_structures/Primary/A2E1_A1E2_B3LYP-D3_CC-PVTZ-F_canonical/Amine_frag2_reactant-6_isomer11.vib
- Final_structures/Primary/A2E1_A1E2_B3LYP-D3_CC-PVTZ-F_canonical/Amine_frag2_reactant-7_isomer6.vib
- Final_structures/Primary/A2E1_A1E2_B3LYP-D3_CC-PVTZ-F_canonical/Amine_frag2_reactant-8_isomer4.vib
- Final_structures/Primary/A2E1_A1E2_B3LYP-D3_CC-PVTZ-F_canonical/Amine_frag2_reactant-9_isomer3.vib
- Final_structures/Primary/A2E1_A1E2_B3LYP-D3_CC-PVTZ-F_canonical/Amine_frag2_transition_state_1-10_isomer15.vib
- Final_structures/Primary/A2E1_A1E2_B3LYP-D3_CC-PVTZ-F_canonical/Amine_frag2_transition_state_1-2_isomer7.vib
- Final_structures/Primary/A2E1_A1E2_B3LYP-D3_CC-PVTZ-F_canonical/Amine_frag2_transition_state_1-3_isomer8.vib
- Final_structures/Primary/A2E1_A1E2_B3LYP-D3_CC-PVTZ-F_canonical/Amine_frag2_transition_state_1-4_isomer9.vib
- Final_structures/Primary/A2E1_A1E2_B3LYP-D3_CC-PVTZ-F_canonical/Amine_frag2_transition_state_1-6_isomer21.vib
- Final_structures/Primary/A2E1_A1E2_B3LYP-D3_CC-PVTZ-F_canonical/Amine_frag2_transition_state_1-7_isomer12.vib
- Final_structures/Primary/A2E1_A1E2_B3LYP-D3_CC-PVTZ-F_canonical/Amine_frag2_transition_state_1-8_isomer17.vib
- Final_structures/Primary/A2E1_A1E2_B3LYP-D3_CC-PVTZ-F_canonical/Amine_frag2_transition_state_1-9_isomer19.vib
- Final_structures/Primary/A2E1_A1E2_B3LYP-D3_CC-PVTZ-F_canonical/Amine_frag2_transition_state_1_isomer5.vib
- Final_structures/Primary/A2E1_A1E2_B3LYP-D3_CC-PVTZ-F_canonical/Epoxy_frag2_product-10_isomer47.vib
- Final_structures/Primary/A2E1_A1E2_B3LYP-D3_CC-PVTZ-F_canonical/Epoxy_frag2_product-2_isomer40.vib
- Final_structures/Primary/A2E1_A1E2_B3LYP-D3_CC-PVTZ-F_canonical/Epoxy_frag2_product-3_isomer46.vib
- Final_structures/Primary/A2E1_A1E2_B3LYP-D3_CC-PVTZ-F_canonical/Epoxy_frag2_product-4_isomer48.vib
- Final_structures/Primary/A2E1_A1E2_B3LYP-D3_CC-PVTZ-F_canonical/Epoxy_frag2_product-5_isomer51.vib
- Final_structures/Primary/A2E1_A1E2_B3LYP-D3_CC-PVTZ-F_canonical/Epoxy_frag2_product-6_isomer45.vib
- Final_structures/Primary/A2E1_A1E2_B3LYP-D3_CC-PVTZ-F_canonical/Epoxy_frag2_product-7_isomer43.vib
- Final_structures/Primary/A2E1_A1E2_B3LYP-D3_CC-PVTZ-F_canonical/Epoxy_frag2_product-8_isomer41.vib
- Final_structures/Primary/A2E1_A1E2_B3LYP-D3_CC-PVTZ-F_canonical/Epoxy_frag2_product-9_isomer49.vib
- Final_structures/Primary/A2E1_A1E2_B3LYP-D3_CC-PVTZ-F_canonical/Epoxy_frag2_product_isomer39.vib
- Final_structures/Primary/A2E1_A1E2_B3LYP-D3_CC-PVTZ-F_canonical/Epoxy_frag2_reactant-10_isomer34.vib
- Final_structures/Primary/A2E1_A1E2_B3LYP-D3_CC-PVTZ-F_canonical/Epoxy_frag2_reactant-2_isomer33.vib
- Final_structures/Primary/A2E1_A1E2_B3LYP-D3_CC-PVTZ-F_canonical/Epoxy_frag2_reactant-3_isomer31.vib
- Final_structures/Primary/A2E1_A1E2_B3LYP-D3_CC-PVTZ-F_canonical/Epoxy_frag2_reactant-4_isomer28.vib
- Final_structures/Primary/A2E1_A1E2_B3LYP-D3_CC-PVTZ-F_canonical/Epoxy_frag2_reactant-5_isomer30.vib
- Final_structures/Primary/A2E1_A1E2_B3LYP-D3_CC-PVTZ-F_canonical/Epoxy_frag2_reactant-7_isomer37.vib
- Final_structures/Primary/A2E1_A1E2_B3LYP-D3_CC-PVTZ-F_canonical/Epoxy_frag2_reactant-8_isomer29.vib
- Final_structures/Primary/A2E1_A1E2_B3LYP-D3_CC-PVTZ-F_canonical/Epoxy_frag2_reactant-9_isomer32.vib
- Final_structures/Primary/A2E1_A1E2_B3LYP-D3_CC-PVTZ-F_canonical/Epoxy_frag2_reactant_isomer27.vib
- Final_structures/Primary/A2E1_A1E2_B3LYP-D3_CC-PVTZ-F_canonical/Epoxy_frag2_transition_state_1-2_isomer36.vib
- Final_structures/Primary/A2E1_A1E2_B3LYP-D3_CC-PVTZ-F_canonical/Epoxy_frag2_transition_state_1-3_isomer52.vib
- Final_structures/Primary/A2E1_A1E2_B3LYP-D3_CC-PVTZ-F_canonical/Epoxy_frag2_transition_state_1-4_isomer44.vib
- Final_structures/Primary/A2E1_A1E2_B3LYP-D3_CC-PVTZ-F_canonical/Epoxy_frag2_transition_state_1-5_isomer50.vib
- Final_structures/Primary/A2E1_A1E2_B3LYP-D3_CC-PVTZ-F_canonical/Epoxy_frag2_transition_state_1-6_isomer42.vib
- Final_structures/Primary/A2E1_A1E2_B3LYP-D3_CC-PVTZ-F_canonical/Epoxy_frag2_transition_state_1-7_isomer38.vib
- Final_structures/Primary/A2E1_A1E2_B3LYP-D3_CC-PVTZ-F_canonical/Epoxy_frag2_transition_state_1_isomer35.vib
- Final_structures/Primary/A2E1_A1E2_B3LYP-D3_CC-PVTZ-F_canonical/Frag2_rxwf_spe_B3LYP-D3_CC-PVTZ-F_canonical.mae
- Final_structures/Primary/A2E1_A1E2_B3LYP-D3_CC-PVTZ-F_canonical/Frag2_rxwf_spe_B3LYP-D3_CC-PVTZ-F_canonical.smap
- Final_structures/Primary/A3_E1_B3LYP-D3_CC-PVTZ-F_canonical/
- Final_structures/Primary/A3_E1_B3LYP-D3_CC-PVTZ-F_canonical/828_Frag3_Amine_spe_CC-PVTZ-F_canonical.mae
- Final_structures/Primary/A3_E1_B3LYP-D3_CC-PVTZ-F_canonical/828_Frag3_Amine_spe_CC-PVTZ-F_canonical.smap
- Final_structures/Primary/A3_E1_B3LYP-D3_CC-PVTZ-F_canonical/Amine_frag3_product-10_isomer29.vib
- Final_structures/Primary/A3_E1_B3LYP-D3_CC-PVTZ-F_canonical/Amine_frag3_product-2_isomer27.vib
- Final_structures/Primary/A3_E1_B3LYP-D3_CC-PVTZ-F_canonical/Amine_frag3_product-3_isomer28.vib
- Final_structures/Primary/A3_E1_B3LYP-D3_CC-PVTZ-F_canonical/Amine_frag3_product-4_isomer24.vib
- Final_structures/Primary/A3_E1_B3LYP-D3_CC-PVTZ-F_canonical/Amine_frag3_product-5_isomer18.vib
- Final_structures/Primary/A3_E1_B3LYP-D3_CC-PVTZ-F_canonical/Amine_frag3_product-6_isomer25.vib
- Final_structures/Primary/A3_E1_B3LYP-D3_CC-PVTZ-F_canonical/Amine_frag3_product-7_isomer30.vib
- Final_structures/Primary/A3_E1_B3LYP-D3_CC-PVTZ-F_canonical/Amine_frag3_product-8_isomer19.vib
- Final_structures/Primary/A3_E1_B3LYP-D3_CC-PVTZ-F_canonical/Amine_frag3_product-9_isomer26.vib
- Final_structures/Primary/A3_E1_B3LYP-D3_CC-PVTZ-F_canonical/Amine_frag3_product_isomer23.vib
- Final_structures/Primary/A3_E1_B3LYP-D3_CC-PVTZ-F_canonical/Amine_frag3_reactant-10_isomer21.vib
- Final_structures/Primary/A3_E1_B3LYP-D3_CC-PVTZ-F_canonical/Amine_frag3_reactant-2_isomer14.vib
- Final_structures/Primary/A3_E1_B3LYP-D3_CC-PVTZ-F_canonical/Amine_frag3_reactant-3_isomer6.vib
- Final_structures/Primary/A3_E1_B3LYP-D3_CC-PVTZ-F_canonical/Amine_frag3_reactant-4_isomer7.vib
- Final_structures/Primary/A3_E1_B3LYP-D3_CC-PVTZ-F_canonical/Amine_frag3_reactant-5_isomer9.vib
- Final_structures/Primary/A3_E1_B3LYP-D3_CC-PVTZ-F_canonical/Amine_frag3_reactant-6_isomer5.vib
- Final_structures/Primary/A3_E1_B3LYP-D3_CC-PVTZ-F_canonical/Amine_frag3_reactant-7_isomer12.vib
- Final_structures/Primary/A3_E1_B3LYP-D3_CC-PVTZ-F_canonical/Amine_frag3_reactant-8_isomer3.vib
- Final_structures/Primary/A3_E1_B3LYP-D3_CC-PVTZ-F_canonical/Amine_frag3_reactant-9_isomer2.vib
- Final_structures/Primary/A3_E1_B3LYP-D3_CC-PVTZ-F_canonical/Amine_frag3_reactant_isomer4.vib
- Final_structures/Primary/A3_E1_B3LYP-D3_CC-PVTZ-F_canonical/Amine_frag3_transition_state_1-10_isomer22.vib
- Final_structures/Primary/A3_E1_B3LYP-D3_CC-PVTZ-F_canonical/Amine_frag3_transition_state_1-2_isomer1.vib
- Final_structures/Primary/A3_E1_B3LYP-D3_CC-PVTZ-F_canonical/Amine_frag3_transition_state_1-3_isomer11.vib
- Final_structures/Primary/A3_E1_B3LYP-D3_CC-PVTZ-F_canonical/Amine_frag3_transition_state_1-4_isomer10.vib
- Final_structures/Primary/A3_E1_B3LYP-D3_CC-PVTZ-F_canonical/Amine_frag3_transition_state_1-5_isomer13.vib
- Final_structures/Primary/A3_E1_B3LYP-D3_CC-PVTZ-F_canonical/Amine_frag3_transition_state_1-6_isomer16.vib
- Final_structures/Primary/A3_E1_B3LYP-D3_CC-PVTZ-F_canonical/Amine_frag3_transition_state_1-7_isomer15.vib
- Final_structures/Primary/A3_E1_B3LYP-D3_CC-PVTZ-F_canonical/Amine_frag3_transition_state_1-8_isomer17.vib
- Final_structures/Primary/A3_E1_B3LYP-D3_CC-PVTZ-F_canonical/Amine_frag3_transition_state_1-9_isomer20.vib
- Final_structures/Primary/A3_E1_B3LYP-D3_CC-PVTZ-F_canonical/Amine_frag3_transition_state_1_isomer8.vib
- Final_structures/Primary/A4_E1_B3LYP-D3_CC-PVTZ-F_canonical/
- Final_structures/Primary/A4_E1_B3LYP-D3_CC-PVTZ-F_canonical/Amine_frag4_product-10_isomer23.vib
- Final_structures/Primary/A4_E1_B3LYP-D3_CC-PVTZ-F_canonical/Amine_frag4_product-2_isomer19.vib
- Final_structures/Primary/A4_E1_B3LYP-D3_CC-PVTZ-F_canonical/Amine_frag4_product-3_isomer17.vib
- Final_structures/Primary/A4_E1_B3LYP-D3_CC-PVTZ-F_canonical/Amine_frag4_product-4_isomer25.vib
- Final_structures/Primary/A4_E1_B3LYP-D3_CC-PVTZ-F_canonical/Amine_frag4_product-5_isomer16.vib
- Final_structures/Primary/A4_E1_B3LYP-D3_CC-PVTZ-F_canonical/Amine_frag4_product-6_isomer20.vib
- Final_structures/Primary/A4_E1_B3LYP-D3_CC-PVTZ-F_canonical/Amine_frag4_product-7_isomer22.vib
- Final_structures/Primary/A4_E1_B3LYP-D3_CC-PVTZ-F_canonical/Amine_frag4_product-8_isomer21.vib
- Final_structures/Primary/A4_E1_B3LYP-D3_CC-PVTZ-F_canonical/Amine_frag4_product-9_isomer24.vib
- Final_structures/Primary/A4_E1_B3LYP-D3_CC-PVTZ-F_canonical/Amine_frag4_product_isomer12.vib
- Final_structures/Primary/A4_E1_B3LYP-D3_CC-PVTZ-F_canonical/Amine_frag4_reactant-3_isomer9.vib
- Final_structures/Primary/A4_E1_B3LYP-D3_CC-PVTZ-F_canonical/Amine_frag4_reactant-4_isomer6.vib
- Final_structures/Primary/A4_E1_B3LYP-D3_CC-PVTZ-F_canonical/Amine_frag4_reactant-5_isomer2.vib
- Final_structures/Primary/A4_E1_B3LYP-D3_CC-PVTZ-F_canonical/Amine_frag4_reactant-6_isomer3.vib
- Final_structures/Primary/A4_E1_B3LYP-D3_CC-PVTZ-F_canonical/Amine_frag4_reactant-7_isomer13.vib
- Final_structures/Primary/A4_E1_B3LYP-D3_CC-PVTZ-F_canonical/Amine_frag4_reactant_isomer1.vib
- Final_structures/Primary/A4_E1_B3LYP-D3_CC-PVTZ-F_canonical/Amine_frag4_transition_state_1-10_isomer15.vib
- Final_structures/Primary/A4_E1_B3LYP-D3_CC-PVTZ-F_canonical/Amine_frag4_transition_state_1-2_isomer5.vib
- Final_structures/Primary/A4_E1_B3LYP-D3_CC-PVTZ-F_canonical/Amine_frag4_transition_state_1-3_isomer18.vib
- Final_structures/Primary/A4_E1_B3LYP-D3_CC-PVTZ-F_canonical/Amine_frag4_transition_state_1-4_isomer7.vib
- Final_structures/Primary/A4_E1_B3LYP-D3_CC-PVTZ-F_canonical/Amine_frag4_transition_state_1-5_isomer8.vib
- Final_structures/Primary/A4_E1_B3LYP-D3_CC-PVTZ-F_canonical/Amine_frag4_transition_state_1-7_isomer11.vib
- Final_structures/Primary/A4_E1_B3LYP-D3_CC-PVTZ-F_canonical/Amine_frag4_transition_state_1-8_isomer10.vib
- Final_structures/Primary/A4_E1_B3LYP-D3_CC-PVTZ-F_canonical/Amine_frag4_transition_state_1-9_isomer14.vib
- Final_structures/Primary/A4_E1_B3LYP-D3_CC-PVTZ-F_canonical/Amine_frag4_transition_state_1_isomer4.vib
- Final_structures/Primary/A4_E1_B3LYP-D3_CC-PVTZ-F_canonical/Frag4_amine_rxnwf_spe_B3LYP-D3_CC-PVTZ-F.mae
- Final_structures/Primary/A4_E1_B3LYP-D3_CC-PVTZ-F_canonical/Frag4_amine_rxnwf_spe_B3LYP-D3_CC-PVTZ-F.smap
- Final_structures/Primary/A4_E4_B3LYP-D3_CC-PVTZ-F_ canonical/
- Final_structures/Primary/A4_E4_B3LYP-D3_CC-PVTZ-F_ canonical/Amine_frag4_Epoxy_frag4_product-10_isomer18.vib
- Final_structures/Primary/A4_E4_B3LYP-D3_CC-PVTZ-F_ canonical/Amine_frag4_Epoxy_frag4_product-2_isomer12.vib
- Final_structures/Primary/A4_E4_B3LYP-D3_CC-PVTZ-F_ canonical/Amine_frag4_Epoxy_frag4_product-3_isomer7.vib
- Final_structures/Primary/A4_E4_B3LYP-D3_CC-PVTZ-F_ canonical/Amine_frag4_Epoxy_frag4_product-4_isomer17.vib
- Final_structures/Primary/A4_E4_B3LYP-D3_CC-PVTZ-F_ canonical/Amine_frag4_Epoxy_frag4_product-5_isomer20.vib
- Final_structures/Primary/A4_E4_B3LYP-D3_CC-PVTZ-F_ canonical/Amine_frag4_Epoxy_frag4_product-6_isomer14.vib
- Final_structures/Primary/A4_E4_B3LYP-D3_CC-PVTZ-F_ canonical/Amine_frag4_Epoxy_frag4_product-7_isomer19.vib
- Final_structures/Primary/A4_E4_B3LYP-D3_CC-PVTZ-F_ canonical/Amine_frag4_Epoxy_frag4_product-8_isomer15.vib
- Final_structures/Primary/A4_E4_B3LYP-D3_CC-PVTZ-F_ canonical/Amine_frag4_Epoxy_frag4_product-9_isomer16.vib
- Final_structures/Primary/A4_E4_B3LYP-D3_CC-PVTZ-F_ canonical/Amine_frag4_Epoxy_frag4_product_isomer9.vib
- Final_structures/Primary/A4_E4_B3LYP-D3_CC-PVTZ-F_ canonical/Amine_frag4_Epoxy_frag4_reactant-10_isomer13.vib
- Final_structures/Primary/A4_E4_B3LYP-D3_CC-PVTZ-F_ canonical/Amine_frag4_Epoxy_frag4_reactant-2_isomer6.vib
- Final_structures/Primary/A4_E4_B3LYP-D3_CC-PVTZ-F_ canonical/Amine_frag4_Epoxy_frag4_reactant-3_isomer5.vib
- Final_structures/Primary/A4_E4_B3LYP-D3_CC-PVTZ-F_ canonical/Amine_frag4_Epoxy_frag4_reactant-4_isomer4.vib
- Final_structures/Primary/A4_E4_B3LYP-D3_CC-PVTZ-F_ canonical/Amine_frag4_Epoxy_frag4_reactant-5_isomer11.vib
- Final_structures/Primary/A4_E4_B3LYP-D3_CC-PVTZ-F_ canonical/Amine_frag4_Epoxy_frag4_reactant-6_isomer8.vib
- Final_structures/Primary/A4_E4_B3LYP-D3_CC-PVTZ-F_ canonical/Amine_frag4_Epoxy_frag4_reactant-7_isomer2.vib
- Final_structures/Primary/A4_E4_B3LYP-D3_CC-PVTZ-F_ canonical/Amine_frag4_Epoxy_frag4_reactant-8_isomer3.vib
- Final_structures/Primary/A4_E4_B3LYP-D3_CC-PVTZ-F_ canonical/Amine_frag4_Epoxy_frag4_reactant-9_isomer10.vib
- Final_structures/Primary/A4_E4_B3LYP-D3_CC-PVTZ-F_ canonical/Amine_frag4_Epoxy_frag4_reactant_isomer1.vib
- Final_structures/Primary/A4_E4_B3LYP-D3_CC-PVTZ-F_ canonical/Amine_frag4_Epoxy_frag4_transition_state_1-6-10_isomer29.vib
- Final_structures/Primary/A4_E4_B3LYP-D3_CC-PVTZ-F_ canonical/Amine_frag4_Epoxy_frag4_transition_state_1-6-2_isomer23.vib
- Final_structures/Primary/A4_E4_B3LYP-D3_CC-PVTZ-F_ canonical/Amine_frag4_Epoxy_frag4_transition_state_1-6-3_isomer22.vib
- Final_structures/Primary/A4_E4_B3LYP-D3_CC-PVTZ-F_ canonical/Amine_frag4_Epoxy_frag4_transition_state_1-6-4_isomer21.vib
- Final_structures/Primary/A4_E4_B3LYP-D3_CC-PVTZ-F_ canonical/Amine_frag4_Epoxy_frag4_transition_state_1-6-5_isomer28.vib
- Final_structures/Primary/A4_E4_B3LYP-D3_CC-PVTZ-F_ canonical/Amine_frag4_Epoxy_frag4_transition_state_1-6-6_isomer27.vib
- Final_structures/Primary/A4_E4_B3LYP-D3_CC-PVTZ-F_ canonical/Amine_frag4_Epoxy_frag4_transition_state_1-6-7_isomer24.vib
- Final_structures/Primary/A4_E4_B3LYP-D3_CC-PVTZ-F_ canonical/Amine_frag4_Epoxy_frag4_transition_state_1-6-8_isomer26.vib
- Final_structures/Primary/A4_E4_B3LYP-D3_CC-PVTZ-F_ canonical/Amine_frag4_Epoxy_frag4_transition_state_1-6-9_isomer30.vib
- Final_structures/Primary/A4_E4_B3LYP-D3_CC-PVTZ-F_ canonical/Amine_frag4_Epoxy_frag4_transition_state_1-6_isomer25.vib
- Final_structures/Primary/A4_E4_B3LYP-D3_CC-PVTZ-F_ canonical/Full_frag4_prim_nocatal_SPE_canonical.mae
- Final_structures/Primary/A4_E4_B3LYP-D3_CC-PVTZ-F_ canonical/Full_frag4_prim_nocatal_SPE_canonical.smap
- Final_structures/Primary/AddedNH2_A1_E1_B3LYP-D3__CC-PVTZ-F_canonical/
- Final_structures/Primary/AddedNH2_A1_E1_B3LYP-D3__CC-PVTZ-F_canonical/Amine_catalysis_product_isomer3.vib
- Final_structures/Primary/AddedNH2_A1_E1_B3LYP-D3__CC-PVTZ-F_canonical/Amine_catalysis_ReactGuess_isomer1.vib
- Final_structures/Primary/AddedNH2_A1_E1_B3LYP-D3__CC-PVTZ-F_canonical/Amine_catalysis_TsGuess_isomer2.vib
- Final_structures/Primary/AddedNH2_A1_E1_B3LYP-D3__CC-PVTZ-F_canonical/Primary_frag1_aminecatal_spe_B3LYP-D3_CC-PVTZ-F_canonical.mae
- Final_structures/Primary/AddedNH2_A1_E1_B3LYP-D3__CC-PVTZ-F_canonical/Primary_frag1_aminecatal_spe_B3LYP-D3_CC-PVTZ-F_canonical.smap
- Final_structures/Primary/AddedNH2_A1_E3_B3LYP-D3__CC-PVTZ-F_canonical/
- Final_structures/Primary/AddedNH2_A1_E3_B3LYP-D3__CC-PVTZ-F_canonical/Epoxy_frag3_product-10_isomer26.vib
- Final_structures/Primary/AddedNH2_A1_E3_B3LYP-D3__CC-PVTZ-F_canonical/Epoxy_frag3_product-2_isomer14.vib
- Final_structures/Primary/AddedNH2_A1_E3_B3LYP-D3__CC-PVTZ-F_canonical/Epoxy_frag3_product-3_isomer15.vib
- Final_structures/Primary/AddedNH2_A1_E3_B3LYP-D3__CC-PVTZ-F_canonical/Epoxy_frag3_product-4_isomer17.vib
- Final_structures/Primary/AddedNH2_A1_E3_B3LYP-D3__CC-PVTZ-F_canonical/Epoxy_frag3_product-5_isomer27.vib
- Final_structures/Primary/AddedNH2_A1_E3_B3LYP-D3__CC-PVTZ-F_canonical/Epoxy_frag3_product-6_isomer23.vib
- Final_structures/Primary/AddedNH2_A1_E3_B3LYP-D3__CC-PVTZ-F_canonical/Epoxy_frag3_product-7_isomer28.vib
- Final_structures/Primary/AddedNH2_A1_E3_B3LYP-D3__CC-PVTZ-F_canonical/Epoxy_frag3_product-8_isomer21.vib
- Final_structures/Primary/AddedNH2_A1_E3_B3LYP-D3__CC-PVTZ-F_canonical/Epoxy_frag3_product-9_isomer24.vib
- Final_structures/Primary/AddedNH2_A1_E3_B3LYP-D3__CC-PVTZ-F_canonical/Epoxy_frag3_product_isomer10.vib
- Final_structures/Primary/AddedNH2_A1_E3_B3LYP-D3__CC-PVTZ-F_canonical/Epoxy_frag3_reactant-10_isomer2.vib
- Final_structures/Primary/AddedNH2_A1_E3_B3LYP-D3__CC-PVTZ-F_canonical/Epoxy_frag3_reactant-2_isomer8.vib
- Final_structures/Primary/AddedNH2_A1_E3_B3LYP-D3__CC-PVTZ-F_canonical/Epoxy_frag3_reactant-3_isomer1.vib
- Final_structures/Primary/AddedNH2_A1_E3_B3LYP-D3__CC-PVTZ-F_canonical/Epoxy_frag3_reactant-5_isomer7.vib
- Final_structures/Primary/AddedNH2_A1_E3_B3LYP-D3__CC-PVTZ-F_canonical/Epoxy_frag3_reactant-6_isomer3.vib
- Final_structures/Primary/AddedNH2_A1_E3_B3LYP-D3__CC-PVTZ-F_canonical/Epoxy_frag3_reactant-8_isomer6.vib
- Final_structures/Primary/AddedNH2_A1_E3_B3LYP-D3__CC-PVTZ-F_canonical/Epoxy_frag3_reactant-9_isomer12.vib
- Final_structures/Primary/AddedNH2_A1_E3_B3LYP-D3__CC-PVTZ-F_canonical/Epoxy_frag3_reactant_isomer4.vib
- Final_structures/Primary/AddedNH2_A1_E3_B3LYP-D3__CC-PVTZ-F_canonical/Epoxy_frag3_transition_state_1-10_isomer13.vib
- Final_structures/Primary/AddedNH2_A1_E3_B3LYP-D3__CC-PVTZ-F_canonical/Epoxy_frag3_transition_state_1-2_isomer5.vib
- Final_structures/Primary/AddedNH2_A1_E3_B3LYP-D3__CC-PVTZ-F_canonical/Epoxy_frag3_transition_state_1-3_isomer20.vib
- Final_structures/Primary/AddedNH2_A1_E3_B3LYP-D3__CC-PVTZ-F_canonical/Epoxy_frag3_transition_state_1-4_isomer11.vib
- Final_structures/Primary/AddedNH2_A1_E3_B3LYP-D3__CC-PVTZ-F_canonical/Epoxy_frag3_transition_state_1-5_isomer25.vib
- Final_structures/Primary/AddedNH2_A1_E3_B3LYP-D3__CC-PVTZ-F_canonical/Epoxy_frag3_transition_state_1-6_isomer22.vib
- Final_structures/Primary/AddedNH2_A1_E3_B3LYP-D3__CC-PVTZ-F_canonical/Epoxy_frag3_transition_state_1-7_isomer16.vib
- Final_structures/Primary/AddedNH2_A1_E3_B3LYP-D3__CC-PVTZ-F_canonical/Epoxy_frag3_transition_state_1-8_isomer19.vib
- Final_structures/Primary/AddedNH2_A1_E3_B3LYP-D3__CC-PVTZ-F_canonical/Epoxy_frag3_transition_state_1-9_isomer18.vib
- Final_structures/Primary/AddedNH2_A1_E3_B3LYP-D3__CC-PVTZ-F_canonical/Epoxy_frag3_transition_state_1_isomer9.vib
- Final_structures/Primary/AddedNH2_A1_E3_B3LYP-D3__CC-PVTZ-F_canonical/Primary_aminecat_epoxy_frag3_B3LYP-D3_CC-PVTZ-F_canonical.mae
- Final_structures/Primary/AddedNH2_A1_E3_B3LYP-D3__CC-PVTZ-F_canonical/Primary_aminecat_epoxy_frag3_B3LYP-D3_CC-PVTZ-F_canonical.smap
- Final_structures/Primary/AddedNH2_A1_E4_B3LYP-D3__CC-PVTZ-F_canonical/
- Final_structures/Primary/AddedNH2_A1_E4_B3LYP-D3__CC-PVTZ-F_canonical/Epoxy_frag4_product-10_isomer25.vib
- Final_structures/Primary/AddedNH2_A1_E4_B3LYP-D3__CC-PVTZ-F_canonical/Epoxy_frag4_product-2_isomer12.vib
- Final_structures/Primary/AddedNH2_A1_E4_B3LYP-D3__CC-PVTZ-F_canonical/Epoxy_frag4_product-3_isomer15.vib
- Final_structures/Primary/AddedNH2_A1_E4_B3LYP-D3__CC-PVTZ-F_canonical/Epoxy_frag4_product-4_isomer19.vib
- Final_structures/Primary/AddedNH2_A1_E4_B3LYP-D3__CC-PVTZ-F_canonical/Epoxy_frag4_product-5_isomer24.vib
- Final_structures/Primary/AddedNH2_A1_E4_B3LYP-D3__CC-PVTZ-F_canonical/Epoxy_frag4_product-6_isomer16.vib
- Final_structures/Primary/AddedNH2_A1_E4_B3LYP-D3__CC-PVTZ-F_canonical/Epoxy_frag4_product-7_isomer22.vib
- Final_structures/Primary/AddedNH2_A1_E4_B3LYP-D3__CC-PVTZ-F_canonical/Epoxy_frag4_product-8_isomer23.vib
- Final_structures/Primary/AddedNH2_A1_E4_B3LYP-D3__CC-PVTZ-F_canonical/Epoxy_frag4_product-9_isomer26.vib
- Final_structures/Primary/AddedNH2_A1_E4_B3LYP-D3__CC-PVTZ-F_canonical/Epoxy_frag4_product_isomer17.vib
- Final_structures/Primary/AddedNH2_A1_E4_B3LYP-D3__CC-PVTZ-F_canonical/Epoxy_frag4_reactant-10_isomer4.vib
- Final_structures/Primary/AddedNH2_A1_E4_B3LYP-D3__CC-PVTZ-F_canonical/Epoxy_frag4_reactant-2_isomer5.vib
- Final_structures/Primary/AddedNH2_A1_E4_B3LYP-D3__CC-PVTZ-F_canonical/Epoxy_frag4_reactant-3_isomer14.vib
- Final_structures/Primary/AddedNH2_A1_E4_B3LYP-D3__CC-PVTZ-F_canonical/Epoxy_frag4_reactant-5_isomer9.vib
- Final_structures/Primary/AddedNH2_A1_E4_B3LYP-D3__CC-PVTZ-F_canonical/Epoxy_frag4_reactant-6_isomer3.vib
- Final_structures/Primary/AddedNH2_A1_E4_B3LYP-D3__CC-PVTZ-F_canonical/Epoxy_frag4_reactant-7_isomer13.vib
- Final_structures/Primary/AddedNH2_A1_E4_B3LYP-D3__CC-PVTZ-F_canonical/Epoxy_frag4_reactant-8_isomer6.vib
- Final_structures/Primary/AddedNH2_A1_E4_B3LYP-D3__CC-PVTZ-F_canonical/Epoxy_frag4_reactant-9_isomer1.vib
- Final_structures/Primary/AddedNH2_A1_E4_B3LYP-D3__CC-PVTZ-F_canonical/Epoxy_frag4_reactant_isomer2.vib
- Final_structures/Primary/AddedNH2_A1_E4_B3LYP-D3__CC-PVTZ-F_canonical/Epoxy_frag4_transition_state_1-10_isomer18.vib
- Final_structures/Primary/AddedNH2_A1_E4_B3LYP-D3__CC-PVTZ-F_canonical/Epoxy_frag4_transition_state_1-3_isomer10.vib
- Final_structures/Primary/AddedNH2_A1_E4_B3LYP-D3__CC-PVTZ-F_canonical/Epoxy_frag4_transition_state_1-4_isomer11.vib
- Final_structures/Primary/AddedNH2_A1_E4_B3LYP-D3__CC-PVTZ-F_canonical/Epoxy_frag4_transition_state_1-5_isomer28.vib
- Final_structures/Primary/AddedNH2_A1_E4_B3LYP-D3__CC-PVTZ-F_canonical/Epoxy_frag4_transition_state_1-6_isomer20.vib
- Final_structures/Primary/AddedNH2_A1_E4_B3LYP-D3__CC-PVTZ-F_canonical/Epoxy_frag4_transition_state_1-7_isomer7.vib
- Final_structures/Primary/AddedNH2_A1_E4_B3LYP-D3__CC-PVTZ-F_canonical/Epoxy_frag4_transition_state_1-8_isomer21.vib
- Final_structures/Primary/AddedNH2_A1_E4_B3LYP-D3__CC-PVTZ-F_canonical/Epoxy_frag4_transition_state_1-9_isomer27.vib
- Final_structures/Primary/AddedNH2_A1_E4_B3LYP-D3__CC-PVTZ-F_canonical/Epoxy_frag4_transition_state_1_isomer8.vib
- Final_structures/Primary/AddedNH2_A1_E4_B3LYP-D3__CC-PVTZ-F_canonical/Primary_aminecat_epoxy_frag4_B3LYP-D3_CC-PVTZ-F_canonical.mae
- Final_structures/Primary/AddedNH2_A1_E4_B3LYP-D3__CC-PVTZ-F_canonical/Primary_aminecat_epoxy_frag4_B3LYP-D3_CC-PVTZ-F_canonical.smap
- Final_structures/Primary/AddedNH2_A2_E1_B3LYP-D3__CC-PVTZ-F_canonical/
- Final_structures/Primary/AddedNH2_A2_E1_B3LYP-D3__CC-PVTZ-F_canonical/Amine_frag2_product-10_isomer25.vib
- Final_structures/Primary/AddedNH2_A2_E1_B3LYP-D3__CC-PVTZ-F_canonical/Amine_frag2_product-3_isomer22.vib
- Final_structures/Primary/AddedNH2_A2_E1_B3LYP-D3__CC-PVTZ-F_canonical/Amine_frag2_product-4_isomer18.vib
- Final_structures/Primary/AddedNH2_A2_E1_B3LYP-D3__CC-PVTZ-F_canonical/Amine_frag2_product-5_isomer29.vib
- Final_structures/Primary/AddedNH2_A2_E1_B3LYP-D3__CC-PVTZ-F_canonical/Amine_frag2_product-6_isomer23.vib
- Final_structures/Primary/AddedNH2_A2_E1_B3LYP-D3__CC-PVTZ-F_canonical/Amine_frag2_product-7_isomer26.vib
- Final_structures/Primary/AddedNH2_A2_E1_B3LYP-D3__CC-PVTZ-F_canonical/Amine_frag2_product-8_isomer24.vib
- Final_structures/Primary/AddedNH2_A2_E1_B3LYP-D3__CC-PVTZ-F_canonical/Amine_frag2_product-9_isomer27.vib
- Final_structures/Primary/AddedNH2_A2_E1_B3LYP-D3__CC-PVTZ-F_canonical/Amine_frag2_product_isomer20.vib
- Final_structures/Primary/AddedNH2_A2_E1_B3LYP-D3__CC-PVTZ-F_canonical/Amine_frag2_reactant-10_isomer8.vib
- Final_structures/Primary/AddedNH2_A2_E1_B3LYP-D3__CC-PVTZ-F_canonical/Amine_frag2_reactant-2_isomer9.vib
[truncated: 868 more entries]
