# Supplementary material for: Cut-off Scale and Complex Formation in Density Functional Theory Computations of Epoxy-Amine Reactivity
Source: ACS Omega. 2021 Oct 25;6(44):29424–31. doi: 10.1021/acsomega.1c03229 (PMC8587129; doi:10.1021/acsomega.1c03229)
Supplement: Supplementary file 1 — ao1c03229_si_001.zip [file ao1c03229_si_001.zip › Final_structures/Primary/A1_E1_B3LYP-D3_CC-PVTZ-F_ canonical/AutoTS_results_spe_B3LYP-D3_CC-PVTZ-F_canonical.mae]

{ 
 s_m_m2io_version
 :::
 2.0.0 
} 

f_m_ct { 
 s_m_title
 s_m_entry_id
 s_m_entry_name
 i_m_Spin_multiplicity
 s_j_QM_Method
 s_j_QM_Basis
 r_j_Gas_Phase_Energy
 r_j_Final_Energy
 r_j_HOMO
 r_j_LUMO
 s_j_Jaguar_input_file
 s_j_Jaguar_output_file
 s_m_Source_Path
 s_m_Source_File
 i_m_Source_File_Index
 r_j_Zero_Point_Energy
 r_j_Entropy_(58.15K)
 r_j_Enthalpy_(58.15K)
 r_j_Free_Energy_(58.15K)
 r_j_Total_Free_Energy_at_58.15K_(au)
 r_j_Entropy_(78.15K)
 r_j_Enthalpy_(78.15K)
 r_j_Free_Energy_(78.15K)
 r_j_Total_Free_Energy_at_78.15K_(au)
 r_j_Entropy_(98.15K)
 r_j_Enthalpy_(98.15K)
 r_j_Free_Energy_(98.15K)
 r_j_Total_Free_Energy_at_98.15K_(au)
 r_j_Entropy_(118.15K)
 r_j_Enthalpy_(118.15K)
 r_j_Free_Energy_(118.15K)
 r_j_Total_Free_Energy_at_118.15K_(au)
 r_j_Entropy_(138.15K)
 r_j_Enthalpy_(138.15K)
 r_j_Free_Energy_(138.15K)
 r_j_Total_Free_Energy_at_138.15K_(au)
 r_j_Entropy_(158.15K)
 r_j_Enthalpy_(158.15K)
 r_j_Free_Energy_(158.15K)
 r_j_Total_Free_Energy_at_158.15K_(au)
 r_j_Entropy_(178.15K)
 r_j_Enthalpy_(178.15K)
 r_j_Free_Energy_(178.15K)
 r_j_Total_Free_Energy_at_178.15K_(au)
 r_j_Entropy_(198.15K)
 r_j_Enthalpy_(198.15K)
 r_j_Free_Energy_(198.15K)
 r_j_Total_Free_Energy_at_198.15K_(au)
 r_j_Entropy_(218.15K)
 r_j_Enthalpy_(218.15K)
 r_j_Free_Energy_(218.15K)
 r_j_Total_Free_Energy_at_218.15K_(au)
 r_j_Entropy_(238.15K)
 r_j_Enthalpy_(238.15K)
 r_j_Free_Energy_(238.15K)
 r_j_Total_Free_Energy_at_238.15K_(au)
 r_j_Entropy_(258.15K)
 r_j_Enthalpy_(258.15K)
 r_j_Free_Energy_(258.15K)
 r_j_Total_Free_Energy_at_258.15K_(au)
 r_j_Entropy_(278.15K)
 r_j_Enthalpy_(278.15K)
 r_j_Free_Energy_(278.15K)
 r_j_Total_Free_Energy_at_278.15K_(au)
 r_j_Entropy_(298K)
 r_j_Enthalpy_(298K)
 r_j_Free_Energy_(298K)
 r_j_Total_Free_Energy_at_298.15K_(au)
 r_j_Entropy_(318.15K)
 r_j_Enthalpy_(318.15K)
 r_j_Free_Energy_(318.15K)
 r_j_Total_Free_Energy_at_318.15K_(au)
 r_j_Entropy_(338.15K)
 r_j_Enthalpy_(338.15K)
 r_j_Free_Energy_(338.15K)
 r_j_Total_Free_Energy_at_338.15K_(au)
 r_j_Entropy_(358.15K)
 r_j_Enthalpy_(358.15K)
 r_j_Free_Energy_(358.15K)
 r_j_Total_Free_Energy_at_358.15K_(au)
 r_j_Entropy_(378.15K)
 r_j_Enthalpy_(378.15K)
 r_j_Free_Energy_(378.15K)
 r_j_Total_Free_Energy_at_378.15K_(au)
 r_j_Entropy_(398.15K)
 r_j_Enthalpy_(398.15K)
 r_j_Free_Energy_(398.15K)
 r_j_Total_Free_Energy_at_398.15K_(au)
 r_j_Entropy_(418.15K)
 r_j_Enthalpy_(418.15K)
 r_j_Free_Energy_(418.15K)
 r_j_Total_Free_Energy_at_418.15K_(au)
 r_j_Entropy_(438.15K)
 r_j_Enthalpy_(438.15K)
 r_j_Free_Energy_(438.15K)
 r_j_Total_Free_Energy_at_438.15K_(au)
 r_j_Entropy_(458.15K)
 r_j_Enthalpy_(458.15K)
 r_j_Free_Energy_(458.15K)
 r_j_Total_Free_Energy_at_458.15K_(au)
 r_j_Entropy_(478.15K)
 r_j_Enthalpy_(478.15K)
 r_j_Free_Energy_(478.15K)
 r_j_Total_Free_Energy_at_478.15K_(au)
 r_j_Entropy_(498.15K)
 r_j_Enthalpy_(498.15K)
 r_j_Free_Energy_(498.15K)
 r_j_Total_Free_Energy_at_498.15K_(au)
 r_j_Entropy_(518.15K)
 r_j_Enthalpy_(518.15K)
 r_j_Free_Energy_(518.15K)
 r_j_Total_Free_Energy_at_518.15K_(au)
 r_j_Entropy_(538.15K)
 r_j_Enthalpy_(538.15K)
 r_j_Free_Energy_(538.15K)
 r_j_Total_Free_Energy_at_538.15K_(au)
 r_j_Entropy_(558.15K)
 r_j_Enthalpy_(558.15K)
 r_j_Free_Energy_(558.15K)
 r_j_Total_Free_Energy_at_558.15K_(au)
 r_j_Entropy_(578.15K)
 r_j_Enthalpy_(578.15K)
 r_j_Free_Energy_(578.15K)
 r_j_Total_Free_Energy_at_578.15K_(au)
 r_j_Entropy_(598.15K)
 r_j_Enthalpy_(598.15K)
 r_j_Free_Energy_(598.15K)
 r_j_Total_Free_Energy_at_598.15K_(au)
 r_j_Entropy_(618.15K)
 r_j_Enthalpy_(618.15K)
 r_j_Free_Energy_(618.15K)
 r_j_Total_Free_Energy_at_618.15K_(au)
 r_j_Entropy_(638.15K)
 r_j_Enthalpy_(638.15K)
 r_j_Free_Energy_(638.15K)
 r_j_Total_Free_Energy_at_638.15K_(au)
 r_j_Entropy_(658.15K)
 r_j_Enthalpy_(658.15K)
 r_j_Free_Energy_(658.15K)
 r_j_Total_Free_Energy_at_658.15K_(au)
 r_j_Entropy_(678.15K)
 r_j_Enthalpy_(678.15K)
 r_j_Free_Energy_(678.15K)
 r_j_Total_Free_Energy_at_678.15K_(au)
 r_j_Entropy_(698.15K)
 r_j_Enthalpy_(698.15K)
 r_j_Free_Energy_(698.15K)
 r_j_Total_Free_Energy_at_698.15K_(au)
 r_j_Entropy_(718.15K)
 r_j_Enthalpy_(718.15K)
 r_j_Free_Energy_(718.15K)
 r_j_Total_Free_Energy_at_718.15K_(au)
 r_j_Entropy_(738.15K)
 r_j_Enthalpy_(738.15K)
 r_j_Free_Energy_(738.15K)
 r_j_Total_Free_Energy_at_738.15K_(au)
 r_j_Entropy_(758.15K)
 r_j_Enthalpy_(758.15K)
 r_j_Free_Energy_(758.15K)
 r_j_Total_Free_Energy_at_758.15K_(au)
 r_j_Entropy_(778.15K)
 r_j_Enthalpy_(778.15K)
 r_j_Free_Energy_(778.15K)
 r_j_Total_Free_Energy_at_778.15K_(au)
 r_j_Entropy_(798.15K)
 r_j_Enthalpy_(798.15K)
 r_j_Free_Energy_(798.15K)
 r_j_Total_Free_Energy_at_798.15K_(au)
 r_j_Entropy_(818.15K)
 r_j_Enthalpy_(818.15K)
 r_j_Free_Energy_(818.15K)
 r_j_Total_Free_Energy_at_818.15K_(au)
 r_j_Entropy_(838.15K)
 r_j_Enthalpy_(838.15K)
 r_j_Free_Energy_(838.15K)
 r_j_Total_Free_Energy_at_838.15K_(au)
 r_j_Entropy_(858.15K)
 r_j_Enthalpy_(858.15K)
 r_j_Free_Energy_(858.15K)
 r_j_Total_Free_Energy_at_858.15K_(au)
 r_j_Entropy_(878.15K)
 r_j_Enthalpy_(878.15K)
 r_j_Free_Energy_(878.15K)
 r_j_Total_Free_Energy_at_878.15K_(au)
 r_j_Entropy_(898.15K)
 r_j_Enthalpy_(898.15K)
 r_j_Free_Energy_(898.15K)
 r_j_Total_Free_Energy_at_898.15K_(au)
 r_j_Entropy_(918.15K)
 r_j_Enthalpy_(918.15K)
 r_j_Free_Energy_(918.15K)
 r_j_Total_Free_Energy_at_918.15K_(au)
 r_j_Entropy_(938.15K)
 r_j_Enthalpy_(938.15K)
 r_j_Free_Energy_(938.15K)
 r_j_Total_Free_Energy_at_938.15K_(au)
 r_j_Entropy_(958.15K)
 r_j_Enthalpy_(958.15K)
 r_j_Free_Energy_(958.15K)
 r_j_Total_Free_Energy_at_958.15K_(au)
 r_j_Entropy_(978.15K)
 r_j_Enthalpy_(978.15K)
 r_j_Free_Energy_(978.15K)
 r_j_Total_Free_Energy_at_978.15K_(au)
 r_j_Entropy_(998.15K)
 r_j_Enthalpy_(998.15K)
 r_j_Free_Energy_(998.15K)
 r_j_Total_Free_Energy_at_998.15K_(au)
 r_j_Entropy_(1018.15K)
 r_j_Enthalpy_(1018.15K)
 r_j_Free_Energy_(1018.15K)
 r_j_Total_Free_Energy_at_1018.15K_(au)
 r_j_Entropy_(1038.15K)
 r_j_Enthalpy_(1038.15K)
 r_j_Free_Energy_(1038.15K)
 r_j_Total_Free_Energy_at_1038.15K_(au)
 b_j_ts_vetted
 i_j_numb_imaginary_frequencies
 r_j_transition_frequency
 i_j_transition_vector
 r_j_Total_Free_Energy_at_1M_58.15K_(au)
 r_j_Total_Free_Energy_at_1M_78.15K_(au)
 r_j_Total_Free_Energy_at_1M_98.15K_(au)
 r_j_Total_Free_Energy_at_1M_118.15K_(au)
 r_j_Total_Free_Energy_at_1M_138.15K_(au)
 r_j_Total_Free_Energy_at_1M_158.15K_(au)
 r_j_Total_Free_Energy_at_1M_178.15K_(au)
 r_j_Total_Free_Energy_at_1M_198.15K_(au)
 r_j_Total_Free_Energy_at_1M_218.15K_(au)
 r_j_Total_Free_Energy_at_1M_238.15K_(au)
 r_j_Total_Free_Energy_at_1M_258.15K_(au)
 r_j_Total_Free_Energy_at_1M_278.15K_(au)
 r_j_Total_Free_Energy_at_1M_298.15K_(au)
 r_j_Total_Free_Energy_at_1M_318.15K_(au)
 r_j_Total_Free_Energy_at_1M_338.15K_(au)
 r_j_Total_Free_Energy_at_1M_358.15K_(au)
 r_j_Total_Free_Energy_at_1M_378.15K_(au)
 r_j_Total_Free_Energy_at_1M_398.15K_(au)
 r_j_Total_Free_Energy_at_1M_418.15K_(au)
 r_j_Total_Free_Energy_at_1M_438.15K_(au)
 r_j_Total_Free_Energy_at_1M_458.15K_(au)
 r_j_Total_Free_Energy_at_1M_478.15K_(au)
 r_j_Total_Free_Energy_at_1M_498.15K_(au)
 r_j_Total_Free_Energy_at_1M_518.15K_(au)
 r_j_Total_Free_Energy_at_1M_538.15K_(au)
 r_j_Total_Free_Energy_at_1M_558.15K_(au)
 r_j_Total_Free_Energy_at_1M_578.15K_(au)
 r_j_Total_Free_Energy_at_1M_598.15K_(au)
 r_j_Total_Free_Energy_at_1M_618.15K_(au)
 r_j_Total_Free_Energy_at_1M_638.15K_(au)
 r_j_Total_Free_Energy_at_1M_658.15K_(au)
 r_j_Total_Free_Energy_at_1M_678.15K_(au)
 r_j_Total_Free_Energy_at_1M_698.15K_(au)
 r_j_Total_Free_Energy_at_1M_718.15K_(au)
 r_j_Total_Free_Energy_at_1M_738.15K_(au)
 r_j_Total_Free_Energy_at_1M_758.15K_(au)
 r_j_Total_Free_Energy_at_1M_778.15K_(au)
 r_j_Total_Free_Energy_at_1M_798.15K_(au)
 r_j_Total_Free_Energy_at_1M_818.15K_(au)
 r_j_Total_Free_Energy_at_1M_838.15K_(au)
 r_j_Total_Free_Energy_at_1M_858.15K_(au)
 r_j_Total_Free_Energy_at_1M_878.15K_(au)
 r_j_Total_Free_Energy_at_1M_898.15K_(au)
 r_j_Total_Free_Energy_at_1M_918.15K_(au)
 r_j_Total_Free_Energy_at_1M_938.15K_(au)
 r_j_Total_Free_Energy_at_1M_958.15K_(au)
 r_j_Total_Free_Energy_at_1M_978.15K_(au)
 r_j_Total_Free_Energy_at_1M_998.15K_(au)
 r_j_Total_Free_Energy_at_1M_1018.15K_(au)
 r_j_Total_Free_Energy_at_1M_1038.15K_(au)
 s_j_jname
 i_j_MM_conformer_rank
 r_j_AutoTS_Csrch_Minimum_Energy
 r_j_AutoTS_Csrch_Thermally_Ave_Energy_58.15K
 r_j_AutoTS_Csrch_Gibbs_Energy_58.15K
 r_j_AutoTS_Csrch_Thermally_Ave_Gibbs_Energy_58.15K
 r_j_AutoTS_Csrch_Summed_Minimum_Energy
 r_j_AutoTS_Csrch_Summed_Thermally_Ave_Energy_58.15K
 r_j_AutoTS_Csrch_Summed_Gibbs_Energy_58.15K
 r_j_AutoTS_Csrch_Summed_Thermally_Ave_Gibbs_Energy_58.15K
 r_j_AutoTS_Csrch_Thermally_Ave_Energy_78.15K
 r_j_AutoTS_Csrch_Gibbs_Energy_78.15K
 r_j_AutoTS_Csrch_Thermally_Ave_Gibbs_Energy_78.15K
 r_j_AutoTS_Csrch_Summed_Thermally_Ave_Energy_78.15K
 r_j_AutoTS_Csrch_Summed_Gibbs_Energy_78.15K
 r_j_AutoTS_Csrch_Summed_Thermally_Ave_Gibbs_Energy_78.15K
 r_j_AutoTS_Csrch_Thermally_Ave_Energy_98.15K
 r_j_AutoTS_Csrch_Gibbs_Energy_98.15K
 r_j_AutoTS_Csrch_Thermally_Ave_Gibbs_Energy_98.15K
 r_j_AutoTS_Csrch_Summed_Thermally_Ave_Energy_98.15K
 r_j_AutoTS_Csrch_Summed_Gibbs_Energy_98.15K
 r_j_AutoTS_Csrch_Summed_Thermally_Ave_Gibbs_Energy_98.15K
 r_j_AutoTS_Csrch_Thermally_Ave_Energy_118.15K
 r_j_AutoTS_Csrch_Gibbs_Energy_118.15K
 r_j_AutoTS_Csrch_Thermally_Ave_Gibbs_Energy_118.15K
 r_j_AutoTS_Csrch_Summed_Thermally_Ave_Energy_118.15K
 r_j_AutoTS_Csrch_Summed_Gibbs_Energy_118.15K
 r_j_AutoTS_Csrch_Summed_Thermally_Ave_Gibbs_Energy_118.15K
 r_j_AutoTS_Csrch_Thermally_Ave_Energy_138.15K
 r_j_AutoTS_Csrch_Gibbs_Energy_138.15K
 r_j_AutoTS_Csrch_Thermally_Ave_Gibbs_Energy_138.15K
 r_j_AutoTS_Csrch_Summed_Thermally_Ave_Energy_138.15K
 r_j_AutoTS_Csrch_Summed_Gibbs_Energy_138.15K
 r_j_AutoTS_Csrch_Summed_Thermally_Ave_Gibbs_Energy_138.15K
 r_j_AutoTS_Csrch_Thermally_Ave_Energy_158.15K
 r_j_AutoTS_Csrch_Gibbs_Energy_158.15K
 r_j_AutoTS_Csrch_Thermally_Ave_Gibbs_Energy_158.15K
 r_j_AutoTS_Csrch_Summed_Thermally_Ave_Energy_158.15K
 r_j_AutoTS_Csrch_Summed_Gibbs_Energy_158.15K
 r_j_AutoTS_Csrch_Summed_Thermally_Ave_Gibbs_Energy_158.15K
 r_j_AutoTS_Csrch_Thermally_Ave_Energy_178.15K
 r_j_AutoTS_Csrch_Gibbs_Energy_178.15K
 r_j_AutoTS_Csrch_Thermally_Ave_Gibbs_Energy_178.15K
 r_j_AutoTS_Csrch_Summed_Thermally_Ave_Energy_178.15K
 r_j_AutoTS_Csrch_Summed_Gibbs_Energy_178.15K
 r_j_AutoTS_Csrch_Summed_Thermally_Ave_Gibbs_Energy_178.15K
 r_j_AutoTS_Csrch_Thermally_Ave_Energy_198.15K
 r_j_AutoTS_Csrch_Gibbs_Energy_198.15K
 r_j_AutoTS_Csrch_Thermally_Ave_Gibbs_Energy_198.15K
 r_j_AutoTS_Csrch_Summed_Thermally_Ave_Energy_198.15K
 r_j_AutoTS_Csrch_Summed_Gibbs_Energy_198.15K
 r_j_AutoTS_Csrch_Summed_Thermally_Ave_Gibbs_Energy_198.15K
 r_j_AutoTS_Csrch_Thermally_Ave_Energy_218.15K
 r_j_AutoTS_Csrch_Gibbs_Energy_218.15K
 r_j_AutoTS_Csrch_Thermally_Ave_Gibbs_Energy_218.15K
 r_j_AutoTS_Csrch_Summed_Thermally_Ave_Energy_218.15K
 r_j_AutoTS_Csrch_Summed_Gibbs_Energy_218.15K
 r_j_AutoTS_Csrch_Summed_Thermally_Ave_Gibbs_Energy_218.15K
 r_j_AutoTS_Csrch_Thermally_Ave_Energy_238.15K
 r_j_AutoTS_Csrch_Gibbs_Energy_238.15K
 r_j_AutoTS_Csrch_Thermally_Ave_Gibbs_Energy_238.15K
 r_j_AutoTS_Csrch_Summed_Thermally_Ave_Energy_238.15K
 r_j_AutoTS_Csrch_Summed_Gibbs_Energy_238.15K
 r_j_AutoTS_Csrch_Summed_Thermally_Ave_Gibbs_Energy_238.15K
 r_j_AutoTS_Csrch_Thermally_Ave_Energy_258.15K
 r_j_AutoTS_Csrch_Gibbs_Energy_258.15K
 r_j_AutoTS_Csrch_Thermally_Ave_Gibbs_Energy_258.15K
 r_j_AutoTS_Csrch_Summed_Thermally_Ave_Energy_258.15K
 r_j_AutoTS_Csrch_Summed_Gibbs_Energy_258.15K
 r_j_AutoTS_Csrch_Summed_Thermally_Ave_Gibbs_Energy_258.15K
 r_j_AutoTS_Csrch_Thermally_Ave_Energy_278.15K
 r_j_AutoTS_Csrch_Gibbs_Energy_278.15K
 r_j_AutoTS_Csrch_Thermally_Ave_Gibbs_Energy_278.15K
 r_j_AutoTS_Csrch_Summed_Thermally_Ave_Energy_278.15K
 r_j_AutoTS_Csrch_Summed_Gibbs_Energy_278.15K
 r_j_AutoTS_Csrch_Summed_Thermally_Ave_Gibbs_Energy_278.15K
 r_j_AutoTS_Csrch_Thermally_Ave_Energy_298.15K
 r_j_AutoTS_Csrch_Gibbs_Energy_298.15K
 r_j_AutoTS_Csrch_Thermally_Ave_Gibbs_Energy_298.15K
 r_j_AutoTS_Csrch_Summed_Thermally_Ave_Energy_298.15K
 r_j_AutoTS_Csrch_Summed_Gibbs_Energy_298.15K
 r_j_AutoTS_Csrch_Summed_Thermally_Ave_Gibbs_Energy_298.15K
 r_j_AutoTS_Csrch_Thermally_Ave_Energy_318.15K
 r_j_AutoTS_Csrch_Gibbs_Energy_318.15K
 r_j_AutoTS_Csrch_Thermally_Ave_Gibbs_Energy_318.15K
 r_j_AutoTS_Csrch_Summed_Thermally_Ave_Energy_318.15K
 r_j_AutoTS_Csrch_Summed_Gibbs_Energy_318.15K
 r_j_AutoTS_Csrch_Summed_Thermally_Ave_Gibbs_Energy_318.15K
 r_j_AutoTS_Csrch_Thermally_Ave_Energy_338.15K
 r_j_AutoTS_Csrch_Gibbs_Energy_338.15K
 r_j_AutoTS_Csrch_Thermally_Ave_Gibbs_Energy_338.15K
 r_j_AutoTS_Csrch_Summed_Thermally_Ave_Energy_338.15K
 r_j_AutoTS_Csrch_Summed_Gibbs_Energy_338.15K
 r_j_AutoTS_Csrch_Summed_Thermally_Ave_Gibbs_Energy_338.15K
 r_j_AutoTS_Csrch_Thermally_Ave_Energy_358.15K
 r_j_AutoTS_Csrch_Gibbs_Energy_358.15K
 r_j_AutoTS_Csrch_Thermally_Ave_Gibbs_Energy_358.15K
 r_j_AutoTS_Csrch_Summed_Thermally_Ave_Energy_358.15K
 r_j_AutoTS_Csrch_Summed_Gibbs_Energy_358.15K
 r_j_AutoTS_Csrch_Summed_Thermally_Ave_Gibbs_Energy_358.15K
 r_j_AutoTS_Csrch_Thermally_Ave_Energy_378.15K
 r_j_AutoTS_Csrch_Gibbs_Energy_378.15K
 r_j_AutoTS_Csrch_Thermally_Ave_Gibbs_Energy_378.15K
 r_j_AutoTS_Csrch_Summed_Thermally_Ave_Energy_378.15K
 r_j_AutoTS_Csrch_Summed_Gibbs_Energy_378.15K
 r_j_AutoTS_Csrch_Summed_Thermally_Ave_Gibbs_Energy_378.15K
 r_j_AutoTS_Csrch_Thermally_Ave_Energy_398.15K
 r_j_AutoTS_Csrch_Gibbs_Energy_398.15K
 r_j_AutoTS_Csrch_Thermally_Ave_Gibbs_Energy_398.15K
 r_j_AutoTS_Csrch_Summed_Thermally_Ave_Energy_398.15K
 r_j_AutoTS_Csrch_Summed_Gibbs_Energy_398.15K
 r_j_AutoTS_Csrch_Summed_Thermally_Ave_Gibbs_Energy_398.15K
 r_j_AutoTS_Csrch_Thermally_Ave_Energy_418.15K
 r_j_AutoTS_Csrch_Gibbs_Energy_418.15K
 r_j_AutoTS_Csrch_Thermally_Ave_Gibbs_Energy_418.15K
 r_j_AutoTS_Csrch_Summed_Thermally_Ave_Energy_418.15K
 r_j_AutoTS_Csrch_Summed_Gibbs_Energy_418.15K
 r_j_AutoTS_Csrch_Summed_Thermally_Ave_Gibbs_Energy_418.15K
 r_j_AutoTS_Csrch_Thermally_Ave_Energy_438.15K
 r_j_AutoTS_Csrch_Gibbs_Energy_438.15K
 r_j_AutoTS_Csrch_Thermally_Ave_Gibbs_Energy_438.15K
 r_j_AutoTS_Csrch_Summed_Thermally_Ave_Energy_438.15K
 r_j_AutoTS_Csrch_Summed_Gibbs_Energy_438.15K
 r_j_AutoTS_Csrch_Summed_Thermally_Ave_Gibbs_Energy_438.15K
 r_j_AutoTS_Csrch_Thermally_Ave_Energy_458.15K
 r_j_AutoTS_Csrch_Gibbs_Energy_458.15K
 r_j_AutoTS_Csrch_Thermally_Ave_Gibbs_Energy_458.15K
 r_j_AutoTS_Csrch_Summed_Thermally_Ave_Energy_458.15K
 r_j_AutoTS_Csrch_Summed_Gibbs_Energy_458.15K
 r_j_AutoTS_Csrch_Summed_Thermally_Ave_Gibbs_Energy_458.15K
 r_j_AutoTS_Csrch_Thermally_Ave_Energy_478.15K
 r_j_AutoTS_Csrch_Gibbs_Energy_478.15K
 r_j_AutoTS_Csrch_Thermally_Ave_Gibbs_Energy_478.15K
 r_j_AutoTS_Csrch_Summed_Thermally_Ave_Energy_478.15K
 r_j_AutoTS_Csrch_Summed_Gibbs_Energy_478.15K
 r_j_AutoTS_Csrch_Summed_Thermally_Ave_Gibbs_Energy_478.15K
 r_j_AutoTS_Csrch_Thermally_Ave_Energy_498.15K
 r_j_AutoTS_Csrch_Gibbs_Energy_498.15K
 r_j_AutoTS_Csrch_Thermally_Ave_Gibbs_Energy_498.15K
 r_j_AutoTS_Csrch_Summed_Thermally_Ave_Energy_498.15K
 r_j_AutoTS_Csrch_Summed_Gibbs_Energy_498.15K
 r_j_AutoTS_Csrch_Summed_Thermally_Ave_Gibbs_Energy_498.15K
 r_j_AutoTS_Csrch_Thermally_Ave_Energy_518.15K
 r_j_AutoTS_Csrch_Gibbs_Energy_518.15K
 r_j_AutoTS_Csrch_Thermally_Ave_Gibbs_Energy_518.15K
 r_j_AutoTS_Csrch_Summed_Thermally_Ave_Energy_518.15K
 r_j_AutoTS_Csrch_Summed_Gibbs_Energy_518.15K
 r_j_AutoTS_Csrch_Summed_Thermally_Ave_Gibbs_Energy_518.15K
 r_j_AutoTS_Csrch_Thermally_Ave_Energy_538.15K
 r_j_AutoTS_Csrch_Gibbs_Energy_538.15K
 r_j_AutoTS_Csrch_Thermally_Ave_Gibbs_Energy_538.15K
 r_j_AutoTS_Csrch_Summed_Thermally_Ave_Energy_538.15K
 r_j_AutoTS_Csrch_Summed_Gibbs_Energy_538.15K
 r_j_AutoTS_Csrch_Summed_Thermally_Ave_Gibbs_Energy_538.15K
 r_j_AutoTS_Csrch_Thermally_Ave_Energy_558.15K
 r_j_AutoTS_Csrch_Gibbs_Energy_558.15K
 r_j_AutoTS_Csrch_Thermally_Ave_Gibbs_Energy_558.15K
 r_j_AutoTS_Csrch_Summed_Thermally_Ave_Energy_558.15K
 r_j_AutoTS_Csrch_Summed_Gibbs_Energy_558.15K
 r_j_AutoTS_Csrch_Summed_Thermally_Ave_Gibbs_Energy_558.15K
 r_j_AutoTS_Csrch_Thermally_Ave_Energy_578.15K
 r_j_AutoTS_Csrch_Gibbs_Energy_578.15K
 r_j_AutoTS_Csrch_Thermally_Ave_Gibbs_Energy_578.15K
 r_j_AutoTS_Csrch_Summed_Thermally_Ave_Energy_578.15K
 r_j_AutoTS_Csrch_Summed_Gibbs_Energy_578.15K
 r_j_AutoTS_Csrch_Summed_Thermally_Ave_Gibbs_Energy_578.15K
 r_j_AutoTS_Csrch_Thermally_Ave_Energy_598.15K
 r_j_AutoTS_Csrch_Gibbs_Energy_598.15K
 r_j_AutoTS_Csrch_Thermally_Ave_Gibbs_Energy_598.15K
 r_j_AutoTS_Csrch_Summed_Thermally_Ave_Energy_598.15K
 r_j_AutoTS_Csrch_Summed_Gibbs_Energy_598.15K
 r_j_AutoTS_Csrch_Summed_Thermally_Ave_Gibbs_Energy_598.15K
 r_j_AutoTS_Csrch_Thermally_Ave_Energy_618.15K
 r_j_AutoTS_Csrch_Gibbs_Energy_618.15K
 r_j_AutoTS_Csrch_Thermally_Ave_Gibbs_Energy_618.15K
 r_j_AutoTS_Csrch_Summed_Thermally_Ave_Energy_618.15K
 r_j_AutoTS_Csrch_Summed_Gibbs_Energy_618.15K
 r_j_AutoTS_Csrch_Summed_Thermally_Ave_Gibbs_Energy_618.15K
 r_j_AutoTS_Csrch_Thermally_Ave_Energy_638.15K
 r_j_AutoTS_Csrch_Gibbs_Energy_638.15K
 r_j_AutoTS_Csrch_Thermally_Ave_Gibbs_Energy_638.15K
 r_j_AutoTS_Csrch_Summed_Thermally_Ave_Energy_638.15K
 r_j_AutoTS_Csrch_Summed_Gibbs_Energy_638.15K
 r_j_AutoTS_Csrch_Summed_Thermally_Ave_Gibbs_Energy_638.15K
 r_j_AutoTS_Csrch_Thermally_Ave_Energy_658.15K
 r_j_AutoTS_Csrch_Gibbs_Energy_658.15K
 r_j_AutoTS_Csrch_Thermally_Ave_Gibbs_Energy_658.15K
 r_j_AutoTS_Csrch_Summed_Thermally_Ave_Energy_658.15K
 r_j_AutoTS_Csrch_Summed_Gibbs_Energy_658.15K
 r_j_AutoTS_Csrch_Summed_Thermally_Ave_Gibbs_Energy_658.15K
 r_j_AutoTS_Csrch_Thermally_Ave_Energy_678.15K
 r_j_AutoTS_Csrch_Gibbs_Energy_678.15K
 r_j_AutoTS_Csrch_Thermally_Ave_Gibbs_Energy_678.15K
 r_j_AutoTS_Csrch_Summed_Thermally_Ave_Energy_678.15K
 r_j_AutoTS_Csrch_Summed_Gibbs_Energy_678.15K
 r_j_AutoTS_Csrch_Summed_Thermally_Ave_Gibbs_Energy_678.15K
 r_j_AutoTS_Csrch_Thermally_Ave_Energy_698.15K
 r_j_AutoTS_Csrch_Gibbs_Energy_698.15K
 r_j_AutoTS_Csrch_Thermally_Ave_Gibbs_Energy_698.15K
 r_j_AutoTS_Csrch_Summed_Thermally_Ave_Energy_698.15K
 r_j_AutoTS_Csrch_Summed_Gibbs_Energy_698.15K
 r_j_AutoTS_Csrch_Summed_Thermally_Ave_Gibbs_Energy_698.15K
 r_j_AutoTS_Csrch_Thermally_Ave_Energy_718.15K
 r_j_AutoTS_Csrch_Gibbs_Energy_718.15K
 r_j_AutoTS_Csrch_Thermally_Ave_Gibbs_Energy_718.15K
 r_j_AutoTS_Csrch_Summed_Thermally_Ave_Energy_718.15K
 r_j_AutoTS_Csrch_Summed_Gibbs_Energy_718.15K
 r_j_AutoTS_Csrch_Summed_Thermally_Ave_Gibbs_Energy_718.15K
 r_j_AutoTS_Csrch_Thermally_Ave_Energy_738.15K
 r_j_AutoTS_Csrch_Gibbs_Energy_738.15K
 r_j_AutoTS_Csrch_Thermally_Ave_Gibbs_Energy_738.15K
 r_j_AutoTS_Csrch_Summed_Thermally_Ave_Energy_738.15K
 r_j_AutoTS_Csrch_Summed_Gibbs_Energy_738.15K
 r_j_AutoTS_Csrch_Summed_Thermally_Ave_Gibbs_Energy_738.15K
 r_j_AutoTS_Csrch_Thermally_Ave_Energy_758.15K
 r_j_AutoTS_Csrch_Gibbs_Energy_758.15K
 r_j_AutoTS_Csrch_Thermally_Ave_Gibbs_Energy_758.15K
 r_j_AutoTS_Csrch_Summed_Thermally_Ave_Energy_758.15K
 r_j_AutoTS_Csrch_Summed_Gibbs_Energy_758.15K
 r_j_AutoTS_Csrch_Summed_Thermally_Ave_Gibbs_Energy_758.15K
 r_j_AutoTS_Csrch_Thermally_Ave_Energy_778.15K
 r_j_AutoTS_Csrch_Gibbs_Energy_778.15K
 r_j_AutoTS_Csrch_Thermally_Ave_Gibbs_Energy_778.15K
 r_j_AutoTS_Csrch_Summed_Thermally_Ave_Energy_778.15K
 r_j_AutoTS_Csrch_Summed_Gibbs_Energy_778.15K
 r_j_AutoTS_Csrch_Summed_Thermally_Ave_Gibbs_Energy_778.15K
 r_j_AutoTS_Csrch_Thermally_Ave_Energy_798.15K
 r_j_AutoTS_Csrch_Gibbs_Energy_798.15K
 r_j_AutoTS_Csrch_Thermally_Ave_Gibbs_Energy_798.15K
 r_j_AutoTS_Csrch_Summed_Thermally_Ave_Energy_798.15K
 r_j_AutoTS_Csrch_Summed_Gibbs_Energy_798.15K
 r_j_AutoTS_Csrch_Summed_Thermally_Ave_Gibbs_Energy_798.15K
 r_j_AutoTS_Csrch_Thermally_Ave_Energy_818.15K
 r_j_AutoTS_Csrch_Gibbs_Energy_818.15K
 r_j_AutoTS_Csrch_Thermally_Ave_Gibbs_Energy_818.15K
 r_j_AutoTS_Csrch_Summed_Thermally_Ave_Energy_818.15K
 r_j_AutoTS_Csrch_Summed_Gibbs_Energy_818.15K
 r_j_AutoTS_Csrch_Summed_Thermally_Ave_Gibbs_Energy_818.15K
 r_j_AutoTS_Csrch_Thermally_Ave_Energy_838.15K
 r_j_AutoTS_Csrch_Gibbs_Energy_838.15K
 r_j_AutoTS_Csrch_Thermally_Ave_Gibbs_Energy_838.15K
 r_j_AutoTS_Csrch_Summed_Thermally_Ave_Energy_838.15K
 r_j_AutoTS_Csrch_Summed_Gibbs_Energy_838.15K
 r_j_AutoTS_Csrch_Summed_Thermally_Ave_Gibbs_Energy_838.15K
 r_j_AutoTS_Csrch_Thermally_Ave_Energy_858.15K
 r_j_AutoTS_Csrch_Gibbs_Energy_858.15K
 r_j_AutoTS_Csrch_Thermally_Ave_Gibbs_Energy_858.15K
 r_j_AutoTS_Csrch_Summed_Thermally_Ave_Energy_858.15K
 r_j_AutoTS_Csrch_Summed_Gibbs_Energy_858.15K
 r_j_AutoTS_Csrch_Summed_Thermally_Ave_Gibbs_Energy_858.15K
 r_j_AutoTS_Csrch_Thermally_Ave_Energy_878.15K
 r_j_AutoTS_Csrch_Gibbs_Energy_878.15K
 r_j_AutoTS_Csrch_Thermally_Ave_Gibbs_Energy_878.15K
 r_j_AutoTS_Csrch_Summed_Thermally_Ave_Energy_878.15K
 r_j_AutoTS_Csrch_Summed_Gibbs_Energy_878.15K
 r_j_AutoTS_Csrch_Summed_Thermally_Ave_Gibbs_Energy_878.15K
 r_j_AutoTS_Csrch_Thermally_Ave_Energy_898.15K
 r_j_AutoTS_Csrch_Gibbs_Energy_898.15K
 r_j_AutoTS_Csrch_Thermally_Ave_Gibbs_Energy_898.15K
 r_j_AutoTS_Csrch_Summed_Thermally_Ave_Energy_898.15K
 r_j_AutoTS_Csrch_Summed_Gibbs_Energy_898.15K
 r_j_AutoTS_Csrch_Summed_Thermally_Ave_Gibbs_Energy_898.15K
 r_j_AutoTS_Csrch_Thermally_Ave_Energy_918.15K
 r_j_AutoTS_Csrch_Gibbs_Energy_918.15K
 r_j_AutoTS_Csrch_Thermally_Ave_Gibbs_Energy_918.15K
 r_j_AutoTS_Csrch_Summed_Thermally_Ave_Energy_918.15K
 r_j_AutoTS_Csrch_Summed_Gibbs_Energy_918.15K
 r_j_AutoTS_Csrch_Summed_Thermally_Ave_Gibbs_Energy_918.15K
 r_j_AutoTS_Csrch_Thermally_Ave_Energy_938.15K
 r_j_AutoTS_Csrch_Gibbs_Energy_938.15K
 r_j_AutoTS_Csrch_Thermally_Ave_Gibbs_Energy_938.15K
 r_j_AutoTS_Csrch_Summed_Thermally_Ave_Energy_938.15K
 r_j_AutoTS_Csrch_Summed_Gibbs_Energy_938.15K
 r_j_AutoTS_Csrch_Summed_Thermally_Ave_Gibbs_Energy_938.15K
 r_j_AutoTS_Csrch_Thermally_Ave_Energy_958.15K
 r_j_AutoTS_Csrch_Gibbs_Energy_958.15K
 r_j_AutoTS_Csrch_Thermally_Ave_Gibbs_Energy_958.15K
 r_j_AutoTS_Csrch_Summed_Thermally_Ave_Energy_958.15K
 r_j_AutoTS_Csrch_Summed_Gibbs_Energy_958.15K
 r_j_AutoTS_Csrch_Summed_Thermally_Ave_Gibbs_Energy_958.15K
 r_j_AutoTS_Csrch_Thermally_Ave_Energy_978.15K
 r_j_AutoTS_Csrch_Gibbs_Energy_978.15K
 r_j_AutoTS_Csrch_Thermally_Ave_Gibbs_Energy_978.15K
 r_j_AutoTS_Csrch_Summed_Thermally_Ave_Energy_978.15K
 r_j_AutoTS_Csrch_Summed_Gibbs_Energy_978.15K
 r_j_AutoTS_Csrch_Summed_Thermally_Ave_Gibbs_Energy_978.15K
 r_j_AutoTS_Csrch_Thermally_Ave_Energy_998.15K
 r_j_AutoTS_Csrch_Gibbs_Energy_998.15K
 r_j_AutoTS_Csrch_Thermally_Ave_Gibbs_Energy_998.15K
 r_j_AutoTS_Csrch_Summed_Thermally_Ave_Energy_998.15K
 r_j_AutoTS_Csrch_Summed_Gibbs_Energy_998.15K
 r_j_AutoTS_Csrch_Summed_Thermally_Ave_Gibbs_Energy_998.15K
 r_j_AutoTS_Csrch_Thermally_Ave_Energy_1018.15K
 r_j_AutoTS_Csrch_Gibbs_Energy_1018.15K
 r_j_AutoTS_Csrch_Thermally_Ave_Gibbs_Energy_1018.15K
 r_j_AutoTS_Csrch_Summed_Thermally_Ave_Energy_1018.15K
 r_j_AutoTS_Csrch_Summed_Gibbs_Energy_1018.15K
 r_j_AutoTS_Csrch_Summed_Thermally_Ave_Gibbs_Energy_1018.15K
 r_j_AutoTS_Csrch_Thermally_Ave_Energy_1038.15K
 r_j_AutoTS_Csrch_Gibbs_Energy_1038.15K
 r_j_AutoTS_Csrch_Thermally_Ave_Gibbs_Energy_1038.15K
 r_j_AutoTS_Csrch_Summed_Thermally_Ave_Energy_1038.15K
 r_j_AutoTS_Csrch_Summed_Gibbs_Energy_1038.15K
 r_j_AutoTS_Csrch_Summed_Thermally_Ave_Gibbs_Energy_1038.15K
 i_j_filtered_QM_optimized_TS_1_molecule_1_rank
 r_j_Csrch_Minimum_Energy_Barrier_Height_kcal
 r_j_Csrch_Minimum_Energy_Reaction_Energy_kcal
 r_j_Csrch_Conformer_Ave_Barrier_Height_kcal
 r_j_Csrch_Conformer_Ave_Reaction_Energy_kcal
 r_j_Csrch_Minimum_Gibbs_Barrier_Height_kcal
 r_j_Csrch_Minimum_Gibbs_Reaction_Energy_kcal
 r_j_Csrch_Conformer_Ave_Gibbs_Barrier_Height_kcal
 r_j_Csrch_Conformer_Ave_Gibbs_Reaction_Energy_kcal
 r_j_Gas_Phase_Relative_Energy_(kcal/mol)
 s_j_Task
 s_j_Jaguar_restart_input_file
 s_j_Jaguar_restart_mae_file
 s_j_Jaguar_log_file
 s_j_Jaguar_mae_file
 i_j_Number_of_canonical_orbitals
 r_j_Lowest_Frequency_(cm-1)
 r_j_Highest_Frequency_(cm-1)
 r_j_2nd_Lowest_Frequency_(cm-1)
 i_j_Num_Negative_Frequencies
 r_j_Zero_Point_Energy_(kcal/mol)
 r_j_Entropy_(cal/mol/K)_298.15K_1.00E+00atm
 r_j_Enthalpy_(kcal/mol)_298.15K_1.00E+00atm
 r_j_Free_Energy_(kcal/mol)_298.15K_1.00E+00atm
 r_j_Internal_Energy_(kcal/mol)_298.15K_1.00E+00atm
 r_j_Heat_Capacity_(cal/mol/K)_298.15K_1.00E+00atm
 r_j_ln(Q)_(kcal/mol)_298.15K_1.00E+00atm
 r_j_Total_Internal_Energy_(au)_298.15K_1.00E+00atm
 r_j_Total_Enthalpy_(au)_298.15K_1.00E+00atm
 r_j_Total_Free_Energy_(au)_298.15K_1.00E+00atm
 r_j_ESP_min,_kcal/mol
 r_j_ESP_max,_kcal/mol
 r_j_ESP_mean,_kcal/mol
 r_j_ESP_pos_mean,_kcal/mol
 r_j_ESP_neg_mean,_kcal/mol
 r_j_ESP_pos_variance,_(kcal/mol)**2
 r_j_ESP_neg_variance,_(kcal/mol)**2
 r_j_ESP_total_variance,_(kcal/mol)**2
 r_j_ESP_balance
 r_j_ESP_local_polarity,_kcal/mol
 i_m_ct_format
 :::
 ts_1_molecule_0_conformer_0 
  33 
  Epoxy_amine_autoTS_conf_search_results.7 
  1
  DFT(b3lyp-d3) 
  cc-pvtz(-f) 
  -328.368710897716
  -328.368710897716
  -0.155716441383584
  -0.0235371572560087
  /home/laurikai/Schrodinger_WD/828_AutoTS_spe_B3LYP-D3_CC-PVTZ-F/ts_1_molecule_0_conformer_0_isomer1.in 
  /home/laurikai/Schrodinger_WD/828_AutoTS_spe_B3LYP-D3_CC-PVTZ-F/ts_1_molecule_0_conformer_0_isomer1.out 
  /home/laurikai/Schrodinger_WD/Epoxy_amine_autoTS/Epoxy_amine_autoTS_AutoTS 
  Epoxy_amine_autoTS_conf_search_results.mae 
  7
  113.273
  56.931
  0.539
  -2.771
  -328.08432
  60.796
  0.802
  -3.949
  -328.086198
  64.266
  1.107
  -5.2
  -328.088192
  67.468
  1.453
  -6.518
  -328.090291
  70.461
  1.836
  -7.898
  -328.09249
  73.282
  2.254
  -9.335
  -328.094781
  75.963
  2.705
  -10.828
  -328.09716
  78.529
  3.187
  -12.373
  -328.099622
  81.002
  3.702
  -13.969
  -328.102165
  83.403
  4.25
  -15.613
  -328.104785
  85.748
  4.831
  -17.304
  -328.10748
  88.048
  5.448
  -19.042
  -328.11025
  90.314
  6.101
  -20.826
  -328.113093
  92.553
  6.791
  -22.655
  -328.116007
  94.769
  7.518
  -24.528
  -328.118992
  96.967
  8.283
  -26.445
  -328.122048
  99.147
  9.086
  -28.407
  -328.125173
  101.311
  9.926
  -30.411
  -328.128367
  103.459
  10.803
  -32.459
  -328.131631
  105.592
  11.716
  -34.55
  -328.134962
  107.709
  12.664
  -36.683
  -328.138361
  109.808
  13.647
  -38.858
  -328.141828
  111.891
  14.664
  -41.075
  -328.145361
  113.956
  15.713
  -43.333
  -328.14896
  116.002
  16.794
  -45.633
  -328.152625
  118.03
  17.905
  -47.973
  -328.156354
  120.039
  19.046
  -50.354
  -328.160148
  122.028
  20.216
  -52.775
  -328.164006
  123.997
  21.414
  -55.235
  -328.167927
  125.947
  22.638
  -57.734
  -328.17191
  127.876
  23.889
  -60.273
  -328.175955
  129.786
  25.165
  -62.849
  -328.180061
  131.675
  26.465
  -65.464
  -328.184228
  133.545
  27.789
  -68.116
  -328.188454
  135.395
  29.136
  -70.806
  -328.19274
  137.225
  30.505
  -73.532
  -328.197085
  139.036
  31.896
  -76.295
  -328.201487
  140.827
  33.308
  -79.093
  -328.205947
  142.599
  34.74
  -81.927
  -328.210464
  144.352
  36.192
  -84.797
  -328.215037
  146.087
  37.663
  -87.701
  -328.219665
  147.803
  39.153
  -90.64
  -328.224349
  149.5
  40.66
  -93.613
  -328.229087
  151.18
  42.186
  -96.62
  -328.233878
  152.842
  43.728
  -99.661
  -328.238723
  154.486
  45.287
  -102.734
  -328.243621
  156.113
  46.862
  -105.84
  -328.248571
  157.723
  48.453
  -108.978
  -328.253572
  159.317
  50.06
  -112.149
  -328.258624
  160.893
  51.681
  -115.351
  -328.263727
  1
  1
  -301.13
  1
  -328.084032230641
  -328.085738097806
  -328.087543574347
  -328.089441054049
  -328.091427760627
  -328.093497265707
  -328.09564673966
  -328.097872088163
  -328.10017203301
  -328.102543163028
  -328.104983967756
  -328.10749486063
  -328.110074195466
  -328.112720278495
  -328.115433377364
  -328.118213728003
  -328.121059539946
  -328.123971000532
  -328.126949278252
  -328.129991525462
  -328.133098880591
  -328.136271469973
  -328.139507409362
  -328.14280680521
  -328.146169755743
  -328.149594351884
  -328.153081678033
  -328.156630812749
  -328.160240829332
  -328.163910796339
  -328.167640778026
  -328.171429834742
  -328.175278023274
  -328.179183397157
  -328.183147006939
  -328.187167900432
  -328.19124412292
  -328.195376717362
  -328.199564724563
  -328.20380718333
  -328.208103130619
  -328.212453601664
  -328.216856630091
  -328.221311248032
  -328.225818486214
  -328.230377374057
  -328.234986939751
  -328.239646210335
  -328.244355211761
  -328.249113968964
  ts_1_molecule_0_conformer_0_isomer1 
  5
  -328.26041546786
  -328.260314450747
  -328.084032230641
  -328.084083615369
  -328.26041546786
  -328.260314450747
  -328.084032230641
  -328.084083615369
  -328.260233995541
  -328.085738097806
  -328.085847669068
  -328.260233995541
  -328.085738097806
  -328.085847669068
  -328.260165938102
  -328.087543574347
  -328.087730098747
  -328.260165938102
  -328.087543574347
  -328.087730098747
  -328.260113025929
  -328.089441054049
  -328.089718295387
  -328.260113025929
  -328.089441054049
  -328.089718295387
  -328.260072458734
  -328.091427760627
  -328.091804930927
  -328.260072458734
  -328.091427760627
  -328.091804930927
  -328.260041039271
  -328.093497265707
  -328.093981583104
  -328.260041039271
  -328.093497265707
  -328.093981583104
  -328.260016278782
  -328.09564673966
  -328.096242848535
  -328.260016278782
  -328.09564673966
  -328.096242848535
  -328.2599964027
  -328.097872088163
  -328.098583473287
  -328.2599964027
  -328.097872088163
  -328.098583473287
  -328.259980167473
  -328.10017203301
  -328.10100107345
  -328.259980167473
  -328.10017203301
  -328.10100107345
  -328.259966696186
  -328.102543163028
  -328.103491940755
  -328.259966696186
  -328.102543163028
  -328.103491940755
  -328.259955361264
  -328.104983967756
  -328.106054621862
  -328.259955361264
  -328.104983967756
  -328.106054621862
  -328.25994570567
  -328.10751186063
  -328.108687506622
  -328.25994570567
  -328.10751186063
  -328.108687506622
  -328.25993739062
  -328.110120195466
  -328.111389557204
  -328.25993739062
  -328.110120195466
  -328.111389557204
  -328.259930160689
  -328.112796278495
  -328.114159545339
  -328.259930160689
  -328.112796278495
  -328.114159545339
  -328.25992382023
  -328.115539377364
  -328.116997265024
  -328.25992382023
  -328.115539377364
  -328.116997265024
  -328.25991821718
  -328.118349728003
  -328.119902266728
  -328.25991821718
  -328.118349728003
  -328.119902266728
  -328.259913231761
  -328.121226539946
  -328.122873522709
  -328.259913231761
  -328.121226539946
  -328.122873522709
  -328.259908768464
  -328.124169000532
  -328.125911036701
  -328.259908768464
  -328.124169000532
  -328.125911036701
  -328.259904750278
  -328.127177278252
  -328.129014672525
  -328.259904750278
  -328.127177278252
  -328.129014672525
  -328.259901114467
  -328.130250525462
  -328.132183092875
  -328.259901114467
  -328.130250525462
  -328.132183092875
  -328.259897809442
  -328.133387880591
  -328.135416817434
  -328.259897809442
  -328.133387880591
  -328.135416817434
  -328.259894792414
  -328.136590469973
  -328.138715273452
  -328.259894792414
  -328.136590469973
  -328.138715273452
  -328.259892027609
  -328.139857409362
  -328.142077836451
  -328.259892027609
  -328.139857409362
  -328.142077836451
  -328.259889484901
  -328.14318780521
  -328.145503989504
  -328.259889484901
  -328.14318780521
  -328.145503989504
  -328.259887138741
  -328.146581755743
  -328.148993601293
  -328.259887138741
  -328.146581755743
  -328.148993601293
  -328.259884967333
  -328.150037351884
  -328.152545495201
  -328.259884967333
  -328.150037351884
  -328.152545495201
  -328.259882951968
  -328.153555678033
  -328.156159817981
  -328.259882951968
  -328.153555678033
  -328.156159817981
  -328.259881076502
  -328.157134812749
  -328.15983549923
  -328.259881076502
  -328.157134812749
  -328.15983549923
  -328.25987932693
  -328.160775829332
  -328.163572572649
  -328.25987932693
  -328.160775829332
  -328.163572572649
  -328.25987769105
  -328.164476796339
  -328.167369868868
  -328.25987769105
  -328.164476796339
  -328.167369868868
  -328.259876158178
  -328.168237778026
  -328.171226938922
  -328.259876158178
  -328.168237778026
  -328.171226938922
  -328.259874718924
  -328.172057834741
  -328.175143317456
  -328.259874718924
  -328.172057834741
  -328.175143317456
  -328.259873365
  -328.175937023274
  -328.179118799001
  -328.259873365
  -328.175937023274
  -328.179118799001
  -328.259872089064
  -328.179873397157
  -328.183151821122
  -328.259872089064
  -328.179873397157
  -328.183151821122
  -328.259870884592
  -328.183868006939
  -328.187242894235
  -328.259870884592
  -328.183868006939
  -328.187242894235
  -328.259869745764
  -328.187919900432
  -328.191390827731
  -328.259869745764
  -328.187919900432
  -328.191390827731
  -328.259868667372
  -328.19202712292
  -328.195594844461
  -328.259868667372
  -328.19202712292
  -328.195594844461
  -328.259867644746
  -328.196190717362
  -328.199854905705
  -328.259867644746
  -328.196190717362
  -328.199854905705
  -328.259866673681
  -328.200409724563
  -328.204170074579
  -328.259866673681
  -328.200409724563
  -328.204170074579
  -328.259865750384
  -328.20468318333
  -328.20854021504
  -328.259865750384
  -328.20468318333
  -328.20854021504
  -328.259864871426
  -328.209010130619
  -328.212963922005
  -328.259864871426
  -328.209010130619
  -328.212963922005
  -328.259864033694
  -328.213391601664
  -328.217441607816
  -328.259864033694
  -328.213391601664
  -328.217441607816
  -328.259863234362
  -328.217825630091
  -328.221972260579
  -328.259863234362
  -328.217825630091
  -328.221972260579
  -328.259862470856
  -328.222311248032
  -328.226554738727
  -328.259862470856
  -328.222311248032
  -328.226554738727
  -328.259861740825
  -328.226849486214
  -328.231189643334
  -328.259861740825
  -328.226849486214
  -328.231189643334
  -328.259861042118
  -328.231439374057
  -328.235875950915
  -328.259861042118
  -328.231439374057
  -328.235875950915
  -328.259860372768
  -328.236079939751
  -328.240612828474
  -328.259860372768
  -328.236079939751
  -328.240612828474
  -328.259859730964
  -328.240770210335
  -328.245399952312
  -328.259859730964
  -328.240770210335
  -328.245399952312
  -328.259859115045
  -328.245511211761
  -328.250237103061
  -328.259859115045
  -328.245511211761
  -328.250237103061
  -328.259858523478
  -328.250300968964
  -328.255123505625
  -328.259858523478
  -328.250300968964
  -328.255123505625
  0
  30.4610055898974
  28.6019222833757
  30.5105016662178
  28.511990427018
  41.3329166942869
  39.6474262469643
  41.3220582001607
  40.3060831080915
  0
  "Single Point" 
  /home/laurikai/Schrodinger_WD/828_AutoTS_spe_B3LYP-D3_CC-PVTZ-F/ts_1_molecule_0_conformer_0_isomer1.01.in 
  /home/laurikai/Schrodinger_WD/828_AutoTS_spe_B3LYP-D3_CC-PVTZ-F/ts_1_molecule_0_conformer_0_isomer1.01.mae 
  /home/laurikai/Schrodinger_WD/828_AutoTS_spe_B3LYP-D3_CC-PVTZ-F/ts_1_molecule_0_conformer_0_isomer1.log 
  /home/laurikai/Schrodinger_WD/828_AutoTS_spe_B3LYP-D3_CC-PVTZ-F/ts_1_molecule_0_conformer_0_isomer1.mae 
  277
  -285.225030558025
  3459.46261776446
  81.884290077373
  1
  112.533784062815
  88.794561552684
  5.93424086188187
  -20.5398576650509
  5.3417552730546
  31.2079354870965
  34.6672696389225
  -328.180864267552
  -328.17992008166
  -328.222109243406
  -72.7548830809379
  59.5122157679929
  4.67228903914821
  27.423208122566
  -31.0818991193847
  180.055981885728
  622.374668669339
  802.430650555067
  0.174038144344451
  27.9747850696887
  2
 m_depend[39] { 
  # First column is dependency index #
  i_m_depend_dependency
  s_m_depend_property
  :::
  1 20 i_m_Spin_multiplicity 
  2 20 s_j_QM_Method 
  3 20 s_j_QM_Basis 
  4 20 r_j_Gas_Phase_Energy 
  5 20 r_j_Final_Energy 
  6 20 r_j_HOMO 
  7 20 r_j_LUMO 
  8 20 s_j_Jaguar_input_file 
  9 20 s_j_Jaguar_output_file 
  10 20 s_j_Task 
  11 20 s_j_Jaguar_restart_input_file 
  12 20 s_j_Jaguar_restart_mae_file 
  13 20 s_j_Jaguar_log_file 
  14 20 s_j_Jaguar_mae_file 
  15 20 i_j_Number_of_canonical_orbitals 
  16 20 r_j_Lowest_Frequency_(cm-1) 
  17 20 r_j_Highest_Frequency_(cm-1) 
  18 20 r_j_2nd_Lowest_Frequency_(cm-1) 
  19 20 i_j_Num_Negative_Frequencies 
  20 20 r_j_Zero_Point_Energy_(kcal/mol) 
  21 20 r_j_Entropy_(cal/mol/K)_298.15K_1.00E+00atm 
  22 20 r_j_Enthalpy_(kcal/mol)_298.15K_1.00E+00atm 
  23 20 r_j_Free_Energy_(kcal/mol)_298.15K_1.00E+00atm 
  24 20 r_j_Internal_Energy_(kcal/mol)_298.15K_1.00E+00atm 
  25 20 r_j_Heat_Capacity_(cal/mol/K)_298.15K_1.00E+00atm 
  26 20 r_j_ln(Q)_(kcal/mol)_298.15K_1.00E+00atm 
  27 20 r_j_Total_Internal_Energy_(au)_298.15K_1.00E+00atm 
  28 20 r_j_Total_Enthalpy_(au)_298.15K_1.00E+00atm 
  29 20 r_j_Total_Free_Energy_(au)_298.15K_1.00E+00atm 
  30 20 r_j_ESP_min,_kcal/mol 
  31 20 r_j_ESP_max,_kcal/mol 
  32 20 r_j_ESP_mean,_kcal/mol 
  33 20 r_j_ESP_pos_mean,_kcal/mol 
  34 20 r_j_ESP_neg_mean,_kcal/mol 
  35 20 r_j_ESP_pos_variance,_(kcal/mol)**2 
  36 20 r_j_ESP_neg_variance,_(kcal/mol)**2 
  37 20 r_j_ESP_total_variance,_(kcal/mol)**2 
  38 20 r_j_ESP_balance 
  39 20 r_j_ESP_local_polarity,_kcal/mol 
  :::
 } 
 m_atom[20] { 
  # First column is atom index #
  i_m_mmod_type
  r_m_x_coord
  r_m_y_coord
  r_m_z_coord
  i_m_color
  i_m_atomic_number
  i_m_formal_charge
  s_m_color_rgb
  s_m_atom_name
  r_j_EPN
  r_j_Max_surface_ESP
  r_j_Min_surface_ESP
  :::
  1 3 1.014399 0.133561 0.501273 2 6 0 A0A0A0  C1  -14.725645132921 0 0
  2 18 0.770144 1.929256 1.627548 70 8 -1 FF2F2F  O1  -22.4945948296155 -42.0929140836427 -72.7548830809379
  3 3 -0.044712 1.139206 0.932177 2 6 0 A0A0A0  C2  -14.7435450377338 0 0
  4 3 -1.187720 0.472400 1.733753 2 6 0 A0A0A0  C3  -14.7944519439329 0 0
  5 41 1.768024 0.572043 -0.149882 21 1 0 FFFFFF  H1  -1.11059467440044 37.2823420430311 -52.1794790111138
  6 41 1.449752 -0.358250 1.369880 21 1 0 FFFFFF  H2  -1.11182583925118 38.2977538265961 -52.2266154708114
  7 41 -0.527366 1.584133 0.009148 21 1 0 FFFFFF  H3  -1.1811447222881 6.59060204753722 -56.6173707943144
  8 41 -1.821709 -0.202665 1.129065 21 1 0 FFFFFF  H4  -1.13839779029585 34.1041195425294 -9.28860869446336
  9 41 -1.836737 1.254676 2.138427 21 1 0 FFFFFF  H5  -1.15121734482069 -6.47652162816154 -57.3301873070121
  10 41 -0.771182 -0.083088 2.583185 21 1 0 FFFFFF  H6  -1.15052310903938 20.3046999357522 -55.7660990236314
  11 3 0.058743 -0.845534 -1.809675 2 6 0 A0A0A0  C4  -14.6697330257552 0 0
  12 32 0.472588 -1.222330 -0.429441 43 7 1 5757FF  N1  -18.2638429178516 0 0
  13 3 -0.565889 -2.003690 -2.578958 2 6 0 A0A0A0  C5  -14.7142047501086 0 0
  14 41 -0.633629 -0.007427 -1.700937 21 1 0 FFFFFF  H7  -1.07263246427329 37.6519960784415 5.34614064760194
  15 41 0.952948 -0.465300 -2.311569 21 1 0 FFFFFF  H8  -1.06891126247944 47.763348159797 13.4204325377756
  16 44 -0.331584 -1.572594 0.093910 21 1 0 FFFFFF  H9  -0.969618704035195 52.1592141384501 19.7653518219737
  17 44 1.167465 -1.972431 -0.453706 21 1 0 FFFFFF  H10  -0.965794211662729 59.5122157679929 27.9292793110796
  18 41 0.133227 -2.840499 -2.684571 21 1 0 FFFFFF  H11  -1.07632978573088 47.4191654378766 21.6086329856818
  19 41 -1.469124 -2.370287 -2.079636 21 1 0 FFFFFF  H12  -1.07691877885738 43.0179796253737 20.5154203678249
  20 41 -0.849796 -1.675857 -3.583363 21 1 0 FFFFFF  H13  -1.07514476348879 29.9914619882655 20.4342896326906
  :::
 } 
 m_bond[19] { 
  # First column is bond index #
  i_m_from
  i_m_to
  i_m_order
  :::
  1 1 5 1
  2 1 6 1
  3 1 3 1
  4 1 12 1
  5 2 3 1
  6 3 7 1
  7 3 4 1
  8 4 9 1
  9 4 10 1
  10 4 8 1
  11 11 14 1
  12 11 15 1
  13 11 12 1
  14 11 13 1
  15 12 16 1
  16 12 17 1
  17 13 20 1
  18 13 19 1
  19 13 18 1
  :::
 } 
} 

f_m_ct { 
 s_m_title
 s_m_entry_id
 s_m_entry_name
 i_m_Spin_multiplicity
 s_j_QM_Method
 s_j_QM_Basis
 r_j_Gas_Phase_Energy
 r_j_Final_Energy
 r_j_HOMO
 r_j_LUMO
 s_j_Jaguar_input_file
 s_j_Jaguar_output_file
 s_m_Source_Path
 s_m_Source_File
 i_m_Source_File_Index
 r_j_Zero_Point_Energy
 r_j_Entropy_(58.15K)
 r_j_Enthalpy_(58.15K)
 r_j_Free_Energy_(58.15K)
 r_j_Total_Free_Energy_at_58.15K_(au)
 r_j_Entropy_(78.15K)
 r_j_Enthalpy_(78.15K)
 r_j_Free_Energy_(78.15K)
 r_j_Total_Free_Energy_at_78.15K_(au)
 r_j_Entropy_(98.15K)
 r_j_Enthalpy_(98.15K)
 r_j_Free_Energy_(98.15K)
 r_j_Total_Free_Energy_at_98.15K_(au)
 r_j_Entropy_(118.15K)
 r_j_Enthalpy_(118.15K)
 r_j_Free_Energy_(118.15K)
 r_j_Total_Free_Energy_at_118.15K_(au)
 r_j_Entropy_(138.15K)
 r_j_Enthalpy_(138.15K)
 r_j_Free_Energy_(138.15K)
 r_j_Total_Free_Energy_at_138.15K_(au)
 r_j_Entropy_(158.15K)
 r_j_Enthalpy_(158.15K)
 r_j_Free_Energy_(158.15K)
 r_j_Total_Free_Energy_at_158.15K_(au)
 r_j_Entropy_(178.15K)
 r_j_Enthalpy_(178.15K)
 r_j_Free_Energy_(178.15K)
 r_j_Total_Free_Energy_at_178.15K_(au)
 r_j_Entropy_(198.15K)
 r_j_Enthalpy_(198.15K)
 r_j_Free_Energy_(198.15K)
 r_j_Total_Free_Energy_at_198.15K_(au)
 r_j_Entropy_(218.15K)
 r_j_Enthalpy_(218.15K)
 r_j_Free_Energy_(218.15K)
 r_j_Total_Free_Energy_at_218.15K_(au)
 r_j_Entropy_(238.15K)
 r_j_Enthalpy_(238.15K)
 r_j_Free_Energy_(238.15K)
 r_j_Total_Free_Energy_at_238.15K_(au)
 r_j_Entropy_(258.15K)
 r_j_Enthalpy_(258.15K)
 r_j_Free_Energy_(258.15K)
 r_j_Total_Free_Energy_at_258.15K_(au)
 r_j_Entropy_(278.15K)
 r_j_Enthalpy_(278.15K)
 r_j_Free_Energy_(278.15K)
 r_j_Total_Free_Energy_at_278.15K_(au)
 r_j_Entropy_(298K)
 r_j_Enthalpy_(298K)
 r_j_Free_Energy_(298K)
 r_j_Total_Free_Energy_at_298.15K_(au)
 r_j_Entropy_(318.15K)
 r_j_Enthalpy_(318.15K)
 r_j_Free_Energy_(318.15K)
 r_j_Total_Free_Energy_at_318.15K_(au)
 r_j_Entropy_(338.15K)
 r_j_Enthalpy_(338.15K)
 r_j_Free_Energy_(338.15K)
 r_j_Total_Free_Energy_at_338.15K_(au)
 r_j_Entropy_(358.15K)
 r_j_Enthalpy_(358.15K)
 r_j_Free_Energy_(358.15K)
 r_j_Total_Free_Energy_at_358.15K_(au)
 r_j_Entropy_(378.15K)
 r_j_Enthalpy_(378.15K)
 r_j_Free_Energy_(378.15K)
 r_j_Total_Free_Energy_at_378.15K_(au)
 r_j_Entropy_(398.15K)
 r_j_Enthalpy_(398.15K)
 r_j_Free_Energy_(398.15K)
 r_j_Total_Free_Energy_at_398.15K_(au)
 r_j_Entropy_(418.15K)
 r_j_Enthalpy_(418.15K)
 r_j_Free_Energy_(418.15K)
 r_j_Total_Free_Energy_at_418.15K_(au)
 r_j_Entropy_(438.15K)
 r_j_Enthalpy_(438.15K)
 r_j_Free_Energy_(438.15K)
 r_j_Total_Free_Energy_at_438.15K_(au)
 r_j_Entropy_(458.15K)
 r_j_Enthalpy_(458.15K)
 r_j_Free_Energy_(458.15K)
 r_j_Total_Free_Energy_at_458.15K_(au)
 r_j_Entropy_(478.15K)
 r_j_Enthalpy_(478.15K)
 r_j_Free_Energy_(478.15K)
 r_j_Total_Free_Energy_at_478.15K_(au)
 r_j_Entropy_(498.15K)
 r_j_Enthalpy_(498.15K)
 r_j_Free_Energy_(498.15K)
 r_j_Total_Free_Energy_at_498.15K_(au)
 r_j_Entropy_(518.15K)
 r_j_Enthalpy_(518.15K)
 r_j_Free_Energy_(518.15K)
 r_j_Total_Free_Energy_at_518.15K_(au)
 r_j_Entropy_(538.15K)
 r_j_Enthalpy_(538.15K)
 r_j_Free_Energy_(538.15K)
 r_j_Total_Free_Energy_at_538.15K_(au)
 r_j_Entropy_(558.15K)
 r_j_Enthalpy_(558.15K)
 r_j_Free_Energy_(558.15K)
 r_j_Total_Free_Energy_at_558.15K_(au)
 r_j_Entropy_(578.15K)
 r_j_Enthalpy_(578.15K)
 r_j_Free_Energy_(578.15K)
 r_j_Total_Free_Energy_at_578.15K_(au)
 r_j_Entropy_(598.15K)
 r_j_Enthalpy_(598.15K)
 r_j_Free_Energy_(598.15K)
 r_j_Total_Free_Energy_at_598.15K_(au)
 r_j_Entropy_(618.15K)
 r_j_Enthalpy_(618.15K)
 r_j_Free_Energy_(618.15K)
 r_j_Total_Free_Energy_at_618.15K_(au)
 r_j_Entropy_(638.15K)
 r_j_Enthalpy_(638.15K)
 r_j_Free_Energy_(638.15K)
 r_j_Total_Free_Energy_at_638.15K_(au)
 r_j_Entropy_(658.15K)
 r_j_Enthalpy_(658.15K)
 r_j_Free_Energy_(658.15K)
 r_j_Total_Free_Energy_at_658.15K_(au)
 r_j_Entropy_(678.15K)
 r_j_Enthalpy_(678.15K)
 r_j_Free_Energy_(678.15K)
 r_j_Total_Free_Energy_at_678.15K_(au)
 r_j_Entropy_(698.15K)
 r_j_Enthalpy_(698.15K)
 r_j_Free_Energy_(698.15K)
 r_j_Total_Free_Energy_at_698.15K_(au)
 r_j_Entropy_(718.15K)
 r_j_Enthalpy_(718.15K)
 r_j_Free_Energy_(718.15K)
 r_j_Total_Free_Energy_at_718.15K_(au)
 r_j_Entropy_(738.15K)
 r_j_Enthalpy_(738.15K)
 r_j_Free_Energy_(738.15K)
 r_j_Total_Free_Energy_at_738.15K_(au)
 r_j_Entropy_(758.15K)
 r_j_Enthalpy_(758.15K)
 r_j_Free_Energy_(758.15K)
 r_j_Total_Free_Energy_at_758.15K_(au)
 r_j_Entropy_(778.15K)
 r_j_Enthalpy_(778.15K)
 r_j_Free_Energy_(778.15K)
 r_j_Total_Free_Energy_at_778.15K_(au)
 r_j_Entropy_(798.15K)
 r_j_Enthalpy_(798.15K)
 r_j_Free_Energy_(798.15K)
 r_j_Total_Free_Energy_at_798.15K_(au)
 r_j_Entropy_(818.15K)
 r_j_Enthalpy_(818.15K)
 r_j_Free_Energy_(818.15K)
 r_j_Total_Free_Energy_at_818.15K_(au)
 r_j_Entropy_(838.15K)
 r_j_Enthalpy_(838.15K)
 r_j_Free_Energy_(838.15K)
 r_j_Total_Free_Energy_at_838.15K_(au)
 r_j_Entropy_(858.15K)
 r_j_Enthalpy_(858.15K)
 r_j_Free_Energy_(858.15K)
 r_j_Total_Free_Energy_at_858.15K_(au)
 r_j_Entropy_(878.15K)
 r_j_Enthalpy_(878.15K)
 r_j_Free_Energy_(878.15K)
 r_j_Total_Free_Energy_at_878.15K_(au)
 r_j_Entropy_(898.15K)
 r_j_Enthalpy_(898.15K)
 r_j_Free_Energy_(898.15K)
 r_j_Total_Free_Energy_at_898.15K_(au)
 r_j_Entropy_(918.15K)
 r_j_Enthalpy_(918.15K)
 r_j_Free_Energy_(918.15K)
 r_j_Total_Free_Energy_at_918.15K_(au)
 r_j_Entropy_(938.15K)
 r_j_Enthalpy_(938.15K)
 r_j_Free_Energy_(938.15K)
 r_j_Total_Free_Energy_at_938.15K_(au)
 r_j_Entropy_(958.15K)
 r_j_Enthalpy_(958.15K)
 r_j_Free_Energy_(958.15K)
 r_j_Total_Free_Energy_at_958.15K_(au)
 r_j_Entropy_(978.15K)
 r_j_Enthalpy_(978.15K)
 r_j_Free_Energy_(978.15K)
 r_j_Total_Free_Energy_at_978.15K_(au)
 r_j_Entropy_(998.15K)
 r_j_Enthalpy_(998.15K)
 r_j_Free_Energy_(998.15K)
 r_j_Total_Free_Energy_at_998.15K_(au)
 r_j_Entropy_(1018.15K)
 r_j_Enthalpy_(1018.15K)
 r_j_Free_Energy_(1018.15K)
 r_j_Total_Free_Energy_at_1018.15K_(au)
 r_j_Entropy_(1038.15K)
 r_j_Enthalpy_(1038.15K)
 r_j_Free_Energy_(1038.15K)
 r_j_Total_Free_Energy_at_1038.15K_(au)
 r_j_Total_Free_Energy_at_1M_58.15K_(au)
 r_j_Total_Free_Energy_at_1M_78.15K_(au)
 r_j_Total_Free_Energy_at_1M_98.15K_(au)
 r_j_Total_Free_Energy_at_1M_118.15K_(au)
 r_j_Total_Free_Energy_at_1M_138.15K_(au)
 r_j_Total_Free_Energy_at_1M_158.15K_(au)
 r_j_Total_Free_Energy_at_1M_178.15K_(au)
 r_j_Total_Free_Energy_at_1M_198.15K_(au)
 r_j_Total_Free_Energy_at_1M_218.15K_(au)
 r_j_Total_Free_Energy_at_1M_238.15K_(au)
 r_j_Total_Free_Energy_at_1M_258.15K_(au)
 r_j_Total_Free_Energy_at_1M_278.15K_(au)
 r_j_Total_Free_Energy_at_1M_298.15K_(au)
 r_j_Total_Free_Energy_at_1M_318.15K_(au)
 r_j_Total_Free_Energy_at_1M_338.15K_(au)
 r_j_Total_Free_Energy_at_1M_358.15K_(au)
 r_j_Total_Free_Energy_at_1M_378.15K_(au)
 r_j_Total_Free_Energy_at_1M_398.15K_(au)
 r_j_Total_Free_Energy_at_1M_418.15K_(au)
 r_j_Total_Free_Energy_at_1M_438.15K_(au)
 r_j_Total_Free_Energy_at_1M_458.15K_(au)
 r_j_Total_Free_Energy_at_1M_478.15K_(au)
 r_j_Total_Free_Energy_at_1M_498.15K_(au)
 r_j_Total_Free_Energy_at_1M_518.15K_(au)
 r_j_Total_Free_Energy_at_1M_538.15K_(au)
 r_j_Total_Free_Energy_at_1M_558.15K_(au)
 r_j_Total_Free_Energy_at_1M_578.15K_(au)
 r_j_Total_Free_Energy_at_1M_598.15K_(au)
 r_j_Total_Free_Energy_at_1M_618.15K_(au)
 r_j_Total_Free_Energy_at_1M_638.15K_(au)
 r_j_Total_Free_Energy_at_1M_658.15K_(au)
 r_j_Total_Free_Energy_at_1M_678.15K_(au)
 r_j_Total_Free_Energy_at_1M_698.15K_(au)
 r_j_Total_Free_Energy_at_1M_718.15K_(au)
 r_j_Total_Free_Energy_at_1M_738.15K_(au)
 r_j_Total_Free_Energy_at_1M_758.15K_(au)
 r_j_Total_Free_Energy_at_1M_778.15K_(au)
 r_j_Total_Free_Energy_at_1M_798.15K_(au)
 r_j_Total_Free_Energy_at_1M_818.15K_(au)
 r_j_Total_Free_Energy_at_1M_838.15K_(au)
 r_j_Total_Free_Energy_at_1M_858.15K_(au)
 r_j_Total_Free_Energy_at_1M_878.15K_(au)
 r_j_Total_Free_Energy_at_1M_898.15K_(au)
 r_j_Total_Free_Energy_at_1M_918.15K_(au)
 r_j_Total_Free_Energy_at_1M_938.15K_(au)
 r_j_Total_Free_Energy_at_1M_958.15K_(au)
 r_j_Total_Free_Energy_at_1M_978.15K_(au)
 r_j_Total_Free_Energy_at_1M_998.15K_(au)
 r_j_Total_Free_Energy_at_1M_1018.15K_(au)
 r_j_Total_Free_Energy_at_1M_1038.15K_(au)
 r_mmod_Potential_Energy-OPLS3e
 i_j_MM_conformer_rank
 i_j_QM_conformer_rank
 r_j_AutoTS_Csrch_Minimum_Energy
 r_j_AutoTS_Csrch_Thermally_Ave_Energy_58.15K
 r_j_AutoTS_Csrch_Gibbs_Energy_58.15K
 r_j_AutoTS_Csrch_Thermally_Ave_Gibbs_Energy_58.15K
 r_j_AutoTS_Csrch_Summed_Minimum_Energy
 r_j_AutoTS_Csrch_Summed_Thermally_Ave_Energy_58.15K
 r_j_AutoTS_Csrch_Summed_Gibbs_Energy_58.15K
 r_j_AutoTS_Csrch_Summed_Thermally_Ave_Gibbs_Energy_58.15K
 r_j_AutoTS_Csrch_Thermally_Ave_Energy_78.15K
 r_j_AutoTS_Csrch_Gibbs_Energy_78.15K
 r_j_AutoTS_Csrch_Thermally_Ave_Gibbs_Energy_78.15K
 r_j_AutoTS_Csrch_Summed_Thermally_Ave_Energy_78.15K
 r_j_AutoTS_Csrch_Summed_Gibbs_Energy_78.15K
 r_j_AutoTS_Csrch_Summed_Thermally_Ave_Gibbs_Energy_78.15K
 r_j_AutoTS_Csrch_Thermally_Ave_Energy_98.15K
 r_j_AutoTS_Csrch_Gibbs_Energy_98.15K
 r_j_AutoTS_Csrch_Thermally_Ave_Gibbs_Energy_98.15K
 r_j_AutoTS_Csrch_Summed_Thermally_Ave_Energy_98.15K
 r_j_AutoTS_Csrch_Summed_Gibbs_Energy_98.15K
 r_j_AutoTS_Csrch_Summed_Thermally_Ave_Gibbs_Energy_98.15K
 r_j_AutoTS_Csrch_Thermally_Ave_Energy_118.15K
 r_j_AutoTS_Csrch_Gibbs_Energy_118.15K
 r_j_AutoTS_Csrch_Thermally_Ave_Gibbs_Energy_118.15K
 r_j_AutoTS_Csrch_Summed_Thermally_Ave_Energy_118.15K
 r_j_AutoTS_Csrch_Summed_Gibbs_Energy_118.15K
 r_j_AutoTS_Csrch_Summed_Thermally_Ave_Gibbs_Energy_118.15K
 r_j_AutoTS_Csrch_Thermally_Ave_Energy_138.15K
 r_j_AutoTS_Csrch_Gibbs_Energy_138.15K
 r_j_AutoTS_Csrch_Thermally_Ave_Gibbs_Energy_138.15K
 r_j_AutoTS_Csrch_Summed_Thermally_Ave_Energy_138.15K
 r_j_AutoTS_Csrch_Summed_Gibbs_Energy_138.15K
 r_j_AutoTS_Csrch_Summed_Thermally_Ave_Gibbs_Energy_138.15K
 r_j_AutoTS_Csrch_Thermally_Ave_Energy_158.15K
 r_j_AutoTS_Csrch_Gibbs_Energy_158.15K
 r_j_AutoTS_Csrch_Thermally_Ave_Gibbs_Energy_158.15K
 r_j_AutoTS_Csrch_Summed_Thermally_Ave_Energy_158.15K
 r_j_AutoTS_Csrch_Summed_Gibbs_Energy_158.15K
 r_j_AutoTS_Csrch_Summed_Thermally_Ave_Gibbs_Energy_158.15K
 r_j_AutoTS_Csrch_Thermally_Ave_Energy_178.15K
 r_j_AutoTS_Csrch_Gibbs_Energy_178.15K
 r_j_AutoTS_Csrch_Thermally_Ave_Gibbs_Energy_178.15K
 r_j_AutoTS_Csrch_Summed_Thermally_Ave_Energy_178.15K
 r_j_AutoTS_Csrch_Summed_Gibbs_Energy_178.15K
 r_j_AutoTS_Csrch_Summed_Thermally_Ave_Gibbs_Energy_178.15K
 r_j_AutoTS_Csrch_Thermally_Ave_Energy_198.15K
 r_j_AutoTS_Csrch_Gibbs_Energy_198.15K
 r_j_AutoTS_Csrch_Thermally_Ave_Gibbs_Energy_198.15K
 r_j_AutoTS_Csrch_Summed_Thermally_Ave_Energy_198.15K
 r_j_AutoTS_Csrch_Summed_Gibbs_Energy_198.15K
 r_j_AutoTS_Csrch_Summed_Thermally_Ave_Gibbs_Energy_198.15K
 r_j_AutoTS_Csrch_Thermally_Ave_Energy_218.15K
 r_j_AutoTS_Csrch_Gibbs_Energy_218.15K
 r_j_AutoTS_Csrch_Thermally_Ave_Gibbs_Energy_218.15K
 r_j_AutoTS_Csrch_Summed_Thermally_Ave_Energy_218.15K
 r_j_AutoTS_Csrch_Summed_Gibbs_Energy_218.15K
 r_j_AutoTS_Csrch_Summed_Thermally_Ave_Gibbs_Energy_218.15K
 r_j_AutoTS_Csrch_Thermally_Ave_Energy_238.15K
 r_j_AutoTS_Csrch_Gibbs_Energy_238.15K
 r_j_AutoTS_Csrch_Thermally_Ave_Gibbs_Energy_238.15K
 r_j_AutoTS_Csrch_Summed_Thermally_Ave_Energy_238.15K
 r_j_AutoTS_Csrch_Summed_Gibbs_Energy_238.15K
 r_j_AutoTS_Csrch_Summed_Thermally_Ave_Gibbs_Energy_238.15K
 r_j_AutoTS_Csrch_Thermally_Ave_Energy_258.15K
 r_j_AutoTS_Csrch_Gibbs_Energy_258.15K
 r_j_AutoTS_Csrch_Thermally_Ave_Gibbs_Energy_258.15K
 r_j_AutoTS_Csrch_Summed_Thermally_Ave_Energy_258.15K
 r_j_AutoTS_Csrch_Summed_Gibbs_Energy_258.15K
 r_j_AutoTS_Csrch_Summed_Thermally_Ave_Gibbs_Energy_258.15K
 r_j_AutoTS_Csrch_Thermally_Ave_Energy_278.15K
 r_j_AutoTS_Csrch_Gibbs_Energy_278.15K
 r_j_AutoTS_Csrch_Thermally_Ave_Gibbs_Energy_278.15K
 r_j_AutoTS_Csrch_Summed_Thermally_Ave_Energy_278.15K
 r_j_AutoTS_Csrch_Summed_Gibbs_Energy_278.15K
 r_j_AutoTS_Csrch_Summed_Thermally_Ave_Gibbs_Energy_278.15K
 r_j_AutoTS_Csrch_Thermally_Ave_Energy_298.15K
 r_j_AutoTS_Csrch_Gibbs_Energy_298.15K
 r_j_AutoTS_Csrch_Thermally_Ave_Gibbs_Energy_298.15K
 r_j_AutoTS_Csrch_Summed_Thermally_Ave_Energy_298.15K
 r_j_AutoTS_Csrch_Summed_Gibbs_Energy_298.15K
 r_j_AutoTS_Csrch_Summed_Thermally_Ave_Gibbs_Energy_298.15K
 r_j_AutoTS_Csrch_Thermally_Ave_Energy_318.15K
 r_j_AutoTS_Csrch_Gibbs_Energy_318.15K
 r_j_AutoTS_Csrch_Thermally_Ave_Gibbs_Energy_318.15K
 r_j_AutoTS_Csrch_Summed_Thermally_Ave_Energy_318.15K
 r_j_AutoTS_Csrch_Summed_Gibbs_Energy_318.15K
 r_j_AutoTS_Csrch_Summed_Thermally_Ave_Gibbs_Energy_318.15K
 r_j_AutoTS_Csrch_Thermally_Ave_Energy_338.15K
 r_j_AutoTS_Csrch_Gibbs_Energy_338.15K
 r_j_AutoTS_Csrch_Thermally_Ave_Gibbs_Energy_338.15K
 r_j_AutoTS_Csrch_Summed_Thermally_Ave_Energy_338.15K
 r_j_AutoTS_Csrch_Summed_Gibbs_Energy_338.15K
 r_j_AutoTS_Csrch_Summed_Thermally_Ave_Gibbs_Energy_338.15K
 r_j_AutoTS_Csrch_Thermally_Ave_Energy_358.15K
 r_j_AutoTS_Csrch_Gibbs_Energy_358.15K
 r_j_AutoTS_Csrch_Thermally_Ave_Gibbs_Energy_358.15K
 r_j_AutoTS_Csrch_Summed_Thermally_Ave_Energy_358.15K
 r_j_AutoTS_Csrch_Summed_Gibbs_Energy_358.15K
 r_j_AutoTS_Csrch_Summed_Thermally_Ave_Gibbs_Energy_358.15K
 r_j_AutoTS_Csrch_Thermally_Ave_Energy_378.15K
 r_j_AutoTS_Csrch_Gibbs_Energy_378.15K
 r_j_AutoTS_Csrch_Thermally_Ave_Gibbs_Energy_378.15K
 r_j_AutoTS_Csrch_Summed_Thermally_Ave_Energy_378.15K
 r_j_AutoTS_Csrch_Summed_Gibbs_Energy_378.15K
 r_j_AutoTS_Csrch_Summed_Thermally_Ave_Gibbs_Energy_378.15K
 r_j_AutoTS_Csrch_Thermally_Ave_Energy_398.15K
 r_j_AutoTS_Csrch_Gibbs_Energy_398.15K
 r_j_AutoTS_Csrch_Thermally_Ave_Gibbs_Energy_398.15K
 r_j_AutoTS_Csrch_Summed_Thermally_Ave_Energy_398.15K
 r_j_AutoTS_Csrch_Summed_Gibbs_Energy_398.15K
 r_j_AutoTS_Csrch_Summed_Thermally_Ave_Gibbs_Energy_398.15K
 r_j_AutoTS_Csrch_Thermally_Ave_Energy_418.15K
 r_j_AutoTS_Csrch_Gibbs_Energy_418.15K
 r_j_AutoTS_Csrch_Thermally_Ave_Gibbs_Energy_418.15K
 r_j_AutoTS_Csrch_Summed_Thermally_Ave_Energy_418.15K
 r_j_AutoTS_Csrch_Summed_Gibbs_Energy_418.15K
 r_j_AutoTS_Csrch_Summed_Thermally_Ave_Gibbs_Energy_418.15K
 r_j_AutoTS_Csrch_Thermally_Ave_Energy_438.15K
 r_j_AutoTS_Csrch_Gibbs_Energy_438.15K
 r_j_AutoTS_Csrch_Thermally_Ave_Gibbs_Energy_438.15K
 r_j_AutoTS_Csrch_Summed_Thermally_Ave_Energy_438.15K
 r_j_AutoTS_Csrch_Summed_Gibbs_Energy_438.15K
 r_j_AutoTS_Csrch_Summed_Thermally_Ave_Gibbs_Energy_438.15K
 r_j_AutoTS_Csrch_Thermally_Ave_Energy_458.15K
 r_j_AutoTS_Csrch_Gibbs_Energy_458.15K
 r_j_AutoTS_Csrch_Thermally_Ave_Gibbs_Energy_458.15K
 r_j_AutoTS_Csrch_Summed_Thermally_Ave_Energy_458.15K
 r_j_AutoTS_Csrch_Summed_Gibbs_Energy_458.15K
 r_j_AutoTS_Csrch_Summed_Thermally_Ave_Gibbs_Energy_458.15K
 r_j_AutoTS_Csrch_Thermally_Ave_Energy_478.15K
 r_j_AutoTS_Csrch_Gibbs_Energy_478.15K
 r_j_AutoTS_Csrch_Thermally_Ave_Gibbs_Energy_478.15K
 r_j_AutoTS_Csrch_Summed_Thermally_Ave_Energy_478.15K
 r_j_AutoTS_Csrch_Summed_Gibbs_Energy_478.15K
 r_j_AutoTS_Csrch_Summed_Thermally_Ave_Gibbs_Energy_478.15K
 r_j_AutoTS_Csrch_Thermally_Ave_Energy_498.15K
 r_j_AutoTS_Csrch_Gibbs_Energy_498.15K
 r_j_AutoTS_Csrch_Thermally_Ave_Gibbs_Energy_498.15K
 r_j_AutoTS_Csrch_Summed_Thermally_Ave_Energy_498.15K
 r_j_AutoTS_Csrch_Summed_Gibbs_Energy_498.15K
 r_j_AutoTS_Csrch_Summed_Thermally_Ave_Gibbs_Energy_498.15K
 r_j_AutoTS_Csrch_Thermally_Ave_Energy_518.15K
 r_j_AutoTS_Csrch_Gibbs_Energy_518.15K
 r_j_AutoTS_Csrch_Thermally_Ave_Gibbs_Energy_518.15K
 r_j_AutoTS_Csrch_Summed_Thermally_Ave_Energy_518.15K
 r_j_AutoTS_Csrch_Summed_Gibbs_Energy_518.15K
 r_j_AutoTS_Csrch_Summed_Thermally_Ave_Gibbs_Energy_518.15K
 r_j_AutoTS_Csrch_Thermally_Ave_Energy_538.15K
 r_j_AutoTS_Csrch_Gibbs_Energy_538.15K
 r_j_AutoTS_Csrch_Thermally_Ave_Gibbs_Energy_538.15K
 r_j_AutoTS_Csrch_Summed_Thermally_Ave_Energy_538.15K
 r_j_AutoTS_Csrch_Summed_Gibbs_Energy_538.15K
 r_j_AutoTS_Csrch_Summed_Thermally_Ave_Gibbs_Energy_538.15K
 r_j_AutoTS_Csrch_Thermally_Ave_Energy_558.15K
 r_j_AutoTS_Csrch_Gibbs_Energy_558.15K
 r_j_AutoTS_Csrch_Thermally_Ave_Gibbs_Energy_558.15K
 r_j_AutoTS_Csrch_Summed_Thermally_Ave_Energy_558.15K
 r_j_AutoTS_Csrch_Summed_Gibbs_Energy_558.15K
 r_j_AutoTS_Csrch_Summed_Thermally_Ave_Gibbs_Energy_558.15K
 r_j_AutoTS_Csrch_Thermally_Ave_Energy_578.15K
 r_j_AutoTS_Csrch_Gibbs_Energy_578.15K
 r_j_AutoTS_Csrch_Thermally_Ave_Gibbs_Energy_578.15K
 r_j_AutoTS_Csrch_Summed_Thermally_Ave_Energy_578.15K
 r_j_AutoTS_Csrch_Summed_Gibbs_Energy_578.15K
 r_j_AutoTS_Csrch_Summed_Thermally_Ave_Gibbs_Energy_578.15K
 r_j_AutoTS_Csrch_Thermally_Ave_Energy_598.15K
 r_j_AutoTS_Csrch_Gibbs_Energy_598.15K
 r_j_AutoTS_Csrch_Thermally_Ave_Gibbs_Energy_598.15K
 r_j_AutoTS_Csrch_Summed_Thermally_Ave_Energy_598.15K
 r_j_AutoTS_Csrch_Summed_Gibbs_Energy_598.15K
 r_j_AutoTS_Csrch_Summed_Thermally_Ave_Gibbs_Energy_598.15K
 r_j_AutoTS_Csrch_Thermally_Ave_Energy_618.15K
 r_j_AutoTS_Csrch_Gibbs_Energy_618.15K
 r_j_AutoTS_Csrch_Thermally_Ave_Gibbs_Energy_618.15K
 r_j_AutoTS_Csrch_Summed_Thermally_Ave_Energy_618.15K
 r_j_AutoTS_Csrch_Summed_Gibbs_Energy_618.15K
 r_j_AutoTS_Csrch_Summed_Thermally_Ave_Gibbs_Energy_618.15K
 r_j_AutoTS_Csrch_Thermally_Ave_Energy_638.15K
 r_j_AutoTS_Csrch_Gibbs_Energy_638.15K
 r_j_AutoTS_Csrch_Thermally_Ave_Gibbs_Energy_638.15K
 r_j_AutoTS_Csrch_Summed_Thermally_Ave_Energy_638.15K
 r_j_AutoTS_Csrch_Summed_Gibbs_Energy_638.15K
 r_j_AutoTS_Csrch_Summed_Thermally_Ave_Gibbs_Energy_638.15K
 r_j_AutoTS_Csrch_Thermally_Ave_Energy_658.15K
 r_j_AutoTS_Csrch_Gibbs_Energy_658.15K
 r_j_AutoTS_Csrch_Thermally_Ave_Gibbs_Energy_658.15K
 r_j_AutoTS_Csrch_Summed_Thermally_Ave_Energy_658.15K
 r_j_AutoTS_Csrch_Summed_Gibbs_Energy_658.15K
 r_j_AutoTS_Csrch_Summed_Thermally_Ave_Gibbs_Energy_658.15K
 r_j_AutoTS_Csrch_Thermally_Ave_Energy_678.15K
 r_j_AutoTS_Csrch_Gibbs_Energy_678.15K
 r_j_AutoTS_Csrch_Thermally_Ave_Gibbs_Energy_678.15K
 r_j_AutoTS_Csrch_Summed_Thermally_Ave_Energy_678.15K
 r_j_AutoTS_Csrch_Summed_Gibbs_Energy_678.15K
 r_j_AutoTS_Csrch_Summed_Thermally_Ave_Gibbs_Energy_678.15K
 r_j_AutoTS_Csrch_Thermally_Ave_Energy_698.15K
 r_j_AutoTS_Csrch_Gibbs_Energy_698.15K
 r_j_AutoTS_Csrch_Thermally_Ave_Gibbs_Energy_698.15K
 r_j_AutoTS_Csrch_Summed_Thermally_Ave_Energy_698.15K
 r_j_AutoTS_Csrch_Summed_Gibbs_Energy_698.15K
 r_j_AutoTS_Csrch_Summed_Thermally_Ave_Gibbs_Energy_698.15K
 r_j_AutoTS_Csrch_Thermally_Ave_Energy_718.15K
 r_j_AutoTS_Csrch_Gibbs_Energy_718.15K
 r_j_AutoTS_Csrch_Thermally_Ave_Gibbs_Energy_718.15K
 r_j_AutoTS_Csrch_Summed_Thermally_Ave_Energy_718.15K
 r_j_AutoTS_Csrch_Summed_Gibbs_Energy_718.15K
 r_j_AutoTS_Csrch_Summed_Thermally_Ave_Gibbs_Energy_718.15K
 r_j_AutoTS_Csrch_Thermally_Ave_Energy_738.15K
 r_j_AutoTS_Csrch_Gibbs_Energy_738.15K
 r_j_AutoTS_Csrch_Thermally_Ave_Gibbs_Energy_738.15K
 r_j_AutoTS_Csrch_Summed_Thermally_Ave_Energy_738.15K
 r_j_AutoTS_Csrch_Summed_Gibbs_Energy_738.15K
 r_j_AutoTS_Csrch_Summed_Thermally_Ave_Gibbs_Energy_738.15K
 r_j_AutoTS_Csrch_Thermally_Ave_Energy_758.15K
 r_j_AutoTS_Csrch_Gibbs_Energy_758.15K
 r_j_AutoTS_Csrch_Thermally_Ave_Gibbs_Energy_758.15K
 r_j_AutoTS_Csrch_Summed_Thermally_Ave_Energy_758.15K
 r_j_AutoTS_Csrch_Summed_Gibbs_Energy_758.15K
 r_j_AutoTS_Csrch_Summed_Thermally_Ave_Gibbs_Energy_758.15K
 r_j_AutoTS_Csrch_Thermally_Ave_Energy_778.15K
 r_j_AutoTS_Csrch_Gibbs_Energy_778.15K
 r_j_AutoTS_Csrch_Thermally_Ave_Gibbs_Energy_778.15K
 r_j_AutoTS_Csrch_Summed_Thermally_Ave_Energy_778.15K
 r_j_AutoTS_Csrch_Summed_Gibbs_Energy_778.15K
 r_j_AutoTS_Csrch_Summed_Thermally_Ave_Gibbs_Energy_778.15K
 r_j_AutoTS_Csrch_Thermally_Ave_Energy_798.15K
 r_j_AutoTS_Csrch_Gibbs_Energy_798.15K
 r_j_AutoTS_Csrch_Thermally_Ave_Gibbs_Energy_798.15K
 r_j_AutoTS_Csrch_Summed_Thermally_Ave_Energy_798.15K
 r_j_AutoTS_Csrch_Summed_Gibbs_Energy_798.15K
 r_j_AutoTS_Csrch_Summed_Thermally_Ave_Gibbs_Energy_798.15K
 r_j_AutoTS_Csrch_Thermally_Ave_Energy_818.15K
 r_j_AutoTS_Csrch_Gibbs_Energy_818.15K
 r_j_AutoTS_Csrch_Thermally_Ave_Gibbs_Energy_818.15K
 r_j_AutoTS_Csrch_Summed_Thermally_Ave_Energy_818.15K
 r_j_AutoTS_Csrch_Summed_Gibbs_Energy_818.15K
 r_j_AutoTS_Csrch_Summed_Thermally_Ave_Gibbs_Energy_818.15K
 r_j_AutoTS_Csrch_Thermally_Ave_Energy_838.15K
 r_j_AutoTS_Csrch_Gibbs_Energy_838.15K
 r_j_AutoTS_Csrch_Thermally_Ave_Gibbs_Energy_838.15K
 r_j_AutoTS_Csrch_Summed_Thermally_Ave_Energy_838.15K
 r_j_AutoTS_Csrch_Summed_Gibbs_Energy_838.15K
 r_j_AutoTS_Csrch_Summed_Thermally_Ave_Gibbs_Energy_838.15K
 r_j_AutoTS_Csrch_Thermally_Ave_Energy_858.15K
 r_j_AutoTS_Csrch_Gibbs_Energy_858.15K
 r_j_AutoTS_Csrch_Thermally_Ave_Gibbs_Energy_858.15K
 r_j_AutoTS_Csrch_Summed_Thermally_Ave_Energy_858.15K
 r_j_AutoTS_Csrch_Summed_Gibbs_Energy_858.15K
 r_j_AutoTS_Csrch_Summed_Thermally_Ave_Gibbs_Energy_858.15K
 r_j_AutoTS_Csrch_Thermally_Ave_Energy_878.15K
 r_j_AutoTS_Csrch_Gibbs_Energy_878.15K
 r_j_AutoTS_Csrch_Thermally_Ave_Gibbs_Energy_878.15K
 r_j_AutoTS_Csrch_Summed_Thermally_Ave_Energy_878.15K
 r_j_AutoTS_Csrch_Summed_Gibbs_Energy_878.15K
 r_j_AutoTS_Csrch_Summed_Thermally_Ave_Gibbs_Energy_878.15K
 r_j_AutoTS_Csrch_Thermally_Ave_Energy_898.15K
 r_j_AutoTS_Csrch_Gibbs_Energy_898.15K
 r_j_AutoTS_Csrch_Thermally_Ave_Gibbs_Energy_898.15K
 r_j_AutoTS_Csrch_Summed_Thermally_Ave_Energy_898.15K
 r_j_AutoTS_Csrch_Summed_Gibbs_Energy_898.15K
 r_j_AutoTS_Csrch_Summed_Thermally_Ave_Gibbs_Energy_898.15K
 r_j_AutoTS_Csrch_Thermally_Ave_Energy_918.15K
 r_j_AutoTS_Csrch_Gibbs_Energy_918.15K
 r_j_AutoTS_Csrch_Thermally_Ave_Gibbs_Energy_918.15K
 r_j_AutoTS_Csrch_Summed_Thermally_Ave_Energy_918.15K
 r_j_AutoTS_Csrch_Summed_Gibbs_Energy_918.15K
 r_j_AutoTS_Csrch_Summed_Thermally_Ave_Gibbs_Energy_918.15K
 r_j_AutoTS_Csrch_Thermally_Ave_Energy_938.15K
 r_j_AutoTS_Csrch_Gibbs_Energy_938.15K
 r_j_AutoTS_Csrch_Thermally_Ave_Gibbs_Energy_938.15K
 r_j_AutoTS_Csrch_Summed_Thermally_Ave_Energy_938.15K
 r_j_AutoTS_Csrch_Summed_Gibbs_Energy_938.15K
 r_j_AutoTS_Csrch_Summed_Thermally_Ave_Gibbs_Energy_938.15K
 r_j_AutoTS_Csrch_Thermally_Ave_Energy_958.15K
 r_j_AutoTS_Csrch_Gibbs_Energy_958.15K
 r_j_AutoTS_Csrch_Thermally_Ave_Gibbs_Energy_958.15K
 r_j_AutoTS_Csrch_Summed_Thermally_Ave_Energy_958.15K
 r_j_AutoTS_Csrch_Summed_Gibbs_Energy_958.15K
 r_j_AutoTS_Csrch_Summed_Thermally_Ave_Gibbs_Energy_958.15K
 r_j_AutoTS_Csrch_Thermally_Ave_Energy_978.15K
 r_j_AutoTS_Csrch_Gibbs_Energy_978.15K
 r_j_AutoTS_Csrch_Thermally_Ave_Gibbs_Energy_978.15K
 r_j_AutoTS_Csrch_Summed_Thermally_Ave_Energy_978.15K
 r_j_AutoTS_Csrch_Summed_Gibbs_Energy_978.15K
 r_j_AutoTS_Csrch_Summed_Thermally_Ave_Gibbs_Energy_978.15K
 r_j_AutoTS_Csrch_Thermally_Ave_Energy_998.15K
 r_j_AutoTS_Csrch_Gibbs_Energy_998.15K
 r_j_AutoTS_Csrch_Thermally_Ave_Gibbs_Energy_998.15K
 r_j_AutoTS_Csrch_Summed_Thermally_Ave_Energy_998.15K
 r_j_AutoTS_Csrch_Summed_Gibbs_Energy_998.15K
 r_j_AutoTS_Csrch_Summed_Thermally_Ave_Gibbs_Energy_998.15K
 r_j_AutoTS_Csrch_Thermally_Ave_Energy_1018.15K
 r_j_AutoTS_Csrch_Gibbs_Energy_1018.15K
 r_j_AutoTS_Csrch_Thermally_Ave_Gibbs_Energy_1018.15K
 r_j_AutoTS_Csrch_Summed_Thermally_Ave_Energy_1018.15K
 r_j_AutoTS_Csrch_Summed_Gibbs_Energy_1018.15K
 r_j_AutoTS_Csrch_Summed_Thermally_Ave_Gibbs_Energy_1018.15K
 r_j_AutoTS_Csrch_Thermally_Ave_Energy_1038.15K
 r_j_AutoTS_Csrch_Gibbs_Energy_1038.15K
 r_j_AutoTS_Csrch_Thermally_Ave_Gibbs_Energy_1038.15K
 r_j_AutoTS_Csrch_Summed_Thermally_Ave_Energy_1038.15K
 r_j_AutoTS_Csrch_Summed_Gibbs_Energy_1038.15K
 r_j_AutoTS_Csrch_Summed_Thermally_Ave_Gibbs_Energy_1038.15K
 i_j_Filtered_QM_minima_2_molecule_1_rank
 r_j_Gas_Phase_Relative_Energy_(kcal/mol)
 s_j_Task
 s_j_Jaguar_restart_input_file
 s_j_Jaguar_restart_mae_file
 s_j_Jaguar_log_file
 s_j_Jaguar_mae_file
 i_j_Number_of_canonical_orbitals
 r_j_Lowest_Frequency_(cm-1)
 r_j_Highest_Frequency_(cm-1)
 r_j_2nd_Lowest_Frequency_(cm-1)
 i_j_Num_Negative_Frequencies
 r_j_Zero_Point_Energy_(kcal/mol)
 r_j_Entropy_(cal/mol/K)_298.15K_1.00E+00atm
 r_j_Enthalpy_(kcal/mol)_298.15K_1.00E+00atm
 r_j_Free_Energy_(kcal/mol)_298.15K_1.00E+00atm
 r_j_Internal_Energy_(kcal/mol)_298.15K_1.00E+00atm
 r_j_Heat_Capacity_(cal/mol/K)_298.15K_1.00E+00atm
 r_j_ln(Q)_(kcal/mol)_298.15K_1.00E+00atm
 r_j_Total_Internal_Energy_(au)_298.15K_1.00E+00atm
 r_j_Total_Enthalpy_(au)_298.15K_1.00E+00atm
 r_j_Total_Free_Energy_(au)_298.15K_1.00E+00atm
 r_j_ESP_min,_kcal/mol
 r_j_ESP_max,_kcal/mol
 r_j_ESP_mean,_kcal/mol
 r_j_ESP_pos_mean,_kcal/mol
 r_j_ESP_neg_mean,_kcal/mol
 r_j_ESP_pos_variance,_(kcal/mol)**2
 r_j_ESP_neg_variance,_(kcal/mol)**2
 r_j_ESP_total_variance,_(kcal/mol)**2
 r_j_ESP_balance
 r_j_ESP_local_polarity,_kcal/mol
 s_j_jname
 i_m_ct_format
 :::
 product_molecule_0_conformer_0 
  40 
  Epoxy_amine_autoTS_conf_search_results.14 
  1
  DFT(b3lyp-d3) 
  cc-pvtz(-f) 
  -328.372729857212
  -328.372729857212
  -0.151638229846106
  -0.0247355350745935
  /home/laurikai/Schrodinger_WD/828_AutoTS_spe_B3LYP-D3_CC-PVTZ-F/product_molecule_0_conformer_0_isomer2.in 
  /home/laurikai/Schrodinger_WD/828_AutoTS_spe_B3LYP-D3_CC-PVTZ-F/product_molecule_0_conformer_0_isomer2.out 
  /home/laurikai/Schrodinger_WD/Epoxy_amine_autoTS/Epoxy_amine_autoTS_AutoTS 
  Epoxy_amine_autoTS_conf_search_results.mae 
  14
  113.525
  57.06
  0.545
  -2.773
  -328.086884
  61.021
  0.814
  -3.955
  -328.088767
  64.572
  1.127
  -5.211
  -328.090769
  67.834
  1.479
  -6.535
  -328.09288
  70.871
  1.868
  -7.923
  -328.095091
  73.726
  2.291
  -9.369
  -328.097396
  76.434
  2.746
  -10.871
  -328.099789
  79.024
  3.233
  -12.426
  -328.102267
  81.52
  3.752
  -14.031
  -328.104825
  83.944
  4.305
  -15.686
  -328.107462
  86.312
  4.893
  -17.389
  -328.110176
  88.636
  5.516
  -19.138
  -328.112964
  90.928
  6.176
  -20.934
  -328.115825
  93.194
  6.875
  -22.775
  -328.11876
  95.439
  7.611
  -24.662
  -328.121766
  97.666
  8.387
  -26.593
  -328.124843
  99.878
  9.201
  -28.568
  -328.127991
  102.075
  10.053
  -30.588
  -328.13121
  104.257
  10.944
  -32.651
  -328.134498
  106.425
  11.872
  -34.758
  -328.137855
  108.577
  12.837
  -36.908
  -328.141282
  110.715
  13.837
  -39.101
  -328.144776
  112.836
  14.873
  -41.336
  -328.148339
  114.94
  15.942
  -43.614
  -328.151969
  117.027
  17.044
  -45.934
  -328.155665
  119.095
  18.178
  -48.295
  -328.159428
  121.145
  19.343
  -50.697
  -328.163257
  123.177
  20.537
  -53.141
  -328.16715
  125.189
  21.761
  -55.624
  -328.171108
  127.181
  23.013
  -58.148
  -328.17513
  129.154
  24.291
  -60.712
  -328.179215
  131.107
  25.596
  -63.314
  -328.183363
  133.041
  26.927
  -65.956
  -328.187572
  134.954
  28.282
  -68.636
  -328.191843
  136.848
  29.66
  -71.354
  -328.196175
  138.721
  31.062
  -74.109
  -328.200566
  140.576
  32.486
  -76.902
  -328.205017
  142.41
  33.933
  -79.732
  -328.209527
  144.226
  35.4
  -82.599
  -328.214095
  146.022
  36.887
  -85.501
  -328.21872
  147.799
  38.394
  -88.439
  -328.223402
  149.558
  39.921
  -91.413
  -328.228141
  151.297
  41.466
  -94.422
  -328.232936
  153.019
  43.029
  -97.465
  -328.237785
  154.722
  44.61
  -100.542
  -328.242689
  156.407
  46.208
  -103.654
  -328.247648
  158.075
  47.823
  -106.798
  -328.252659
  159.725
  49.453
  -109.976
  -328.257724
  161.358
  51.1
  -113.187
  -328.262841
  162.974
  52.761
  -116.431
  -328.268009
  -328.086596230641
  -328.088307097806
  -328.090120574347
  -328.092030054049
  -328.094028760627
  -328.096112265707
  -328.09827573966
  -328.100517088163
  -328.10283203301
  -328.105220163028
  -328.107679967756
  -328.11020886063
  -328.112806195466
  -328.115473278495
  -328.118207377364
  -328.121008728003
  -328.123877539946
  -328.126814000532
  -328.129816278252
  -328.132884525462
  -328.136019880591
  -328.139219469973
  -328.142485409362
  -328.14581580521
  -328.149209755743
  -328.152668351884
  -328.156190678033
  -328.159774812749
  -328.163421829332
  -328.167130796339
  -328.170900778026
  -328.174731834741
  -328.178622023274
  -328.182572397157
  -328.186582006939
  -328.190648900432
  -328.19477412292
  -328.198956717362
  -328.203195724563
  -328.20749018333
  -328.211840130619
  -328.216245601664
  -328.220705630091
  -328.225218248032
  -328.229784486214
  -328.234404374057
  -328.239074939751
  -328.243798210335
  -328.248572211761
  -328.253395968964
  -256.748443603516
  8
  1
  -328.26337810569
  -328.2633731947
  -328.086596230641
  -328.086596559705
  -328.26337810569
  -328.2633731947
  -328.086596230641
  -328.086596559705
  -328.263359390169
  -328.088307097806
  -328.088309251845
  -328.263359390169
  -328.088307097806
  -328.088309251845
  -328.263337367963
  -328.090120574347
  -328.090127388443
  -328.263337367963
  -328.090120574347
  -328.090127388443
  -328.263310867892
  -328.092030054049
  -328.092045015012
  -328.263310867892
  -328.092030054049
  -328.092045015012
  -328.263283130173
  -328.094028760627
  -328.094055401128
  -328.263283130173
  -328.094028760627
  -328.094055401128
  -328.263256148425
  -328.096112265707
  -328.096153723176
  -328.263256148425
  -328.096112265707
  -328.096153723176
  -328.263230920612
  -328.09827573966
  -328.098334841821
  -328.263230920612
  -328.09827573966
  -328.098334841821
  -328.263207830708
  -328.100517088163
  -328.100596024625
  -328.263207830708
  -328.100517088163
  -328.100596024625
  -328.263186929638
  -328.10283203301
  -328.102932927428
  -328.263186929638
  -328.10283203301
  -328.102932927428
  -328.263168105588
  -328.105220163028
  -328.105344572768
  -328.263168105588
  -328.105220163028
  -328.105344572768
  -328.26315117832
  -328.107679967756
  -328.107829140512
  -328.26315117832
  -328.107679967756
  -328.107829140512
  -328.263135948342
  -328.11020886063
  -328.110384147539
  -328.263135948342
  -328.11020886063
  -328.110384147539
  -328.263122221003
  -328.112806195466
  -328.113008616571
  -328.263122221003
  -328.112806195466
  -328.113008616571
  -328.263109817159
  -328.115473278495
  -328.115703501489
  -328.263109817159
  -328.115473278495
  -328.115703501489
  -328.263098576909
  -328.118207377364
  -328.118466345553
  -328.263098576909
  -328.118207377364
  -328.118466345553
  -328.263088359901
  -328.121008728003
  -328.121297089821
  -328.263088359901
  -328.121008728003
  -328.121297089821
  -328.263079044043
  -328.123877539946
  -328.124195858644
  -328.263079044043
  -328.123877539946
  -328.124195858644
  -328.263070523598
  -328.126814000532
  -328.127162526286
  -328.263070523598
  -328.126814000532
  -328.127162526286
  -328.263062707144
  -328.129816278252
  -328.130195676452
  -328.263062707144
  -328.129816278252
  -328.130195676452
  -328.26305551562
  -328.132884525462
  -328.133295176934
  -328.26305551562
  -328.132884525462
  -328.133295176934
  -328.263048880568
  -328.136019880591
  -328.136461859831
  -328.263048880568
  -328.136019880591
  -328.136461859831
  -328.263042742584
  -328.139219469973
  -328.139693333308
  -328.263042742584
  -328.139219469973
  -328.139693333308
  -328.263037049995
  -328.142485409362
  -328.142991424769
  -328.263037049995
  -328.142485409362
  -328.142991424769
  -328.263031757724
  -328.14581580521
  -328.14635393312
  -328.263031757724
  -328.14581580521
  -328.14635393312
  -328.263026826333
  -328.149209755743
  -328.149780771361
  -328.263026826333
  -328.149209755743
  -328.149780771361
  -328.263022221212
  -328.152668351884
  -328.153272170299
  -328.263022221212
  -328.152668351884
  -328.153272170299
  -328.263017911891
  -328.156190678033
  -328.156827181791
  -328.263017911891
  -328.156190678033
  -328.156827181791
  -328.26301387147
  -328.159774812749
  -328.160444749255
  -328.26301387147
  -328.159774812749
  -328.160444749255
  -328.263010076123
  -328.163421829332
  -328.164125050515
  -328.263010076123
  -328.163421829332
  -328.164125050515
  -328.26300650469
  -328.167130796339
  -328.167867435128
  -328.26300650469
  -328.167130796339
  -328.167867435128
  -328.26300313832
  -328.170900778026
  -328.171670956062
  -328.26300313832
  -328.170900778026
  -328.171670956062
  -328.262999960175
  -328.174731834741
  -328.175535351428
  -328.262999960175
  -328.174731834741
  -328.175535351428
  -328.262996955177
  -328.178622023274
  -328.179459605554
  -328.262996955177
  -328.178622023274
  -328.179459605554
  -328.262994109785
  -328.182572397157
  -328.183443827378
  -328.262994109785
  -328.182572397157
  -328.183443827378
  -328.262991411809
  -328.186582006939
  -328.18748705131
  -328.262991411809
  -328.186582006939
  -328.18748705131
  -328.26298885025
  -328.190648900432
  -328.191588281845
  -328.26298885025
  -328.190648900432
  -328.191588281845
  -328.262986415162
  -328.19477412292
  -328.195747595152
  -328.262986415162
  -328.19477412292
  -328.195747595152
  -328.262984097525
  -328.198956717362
  -328.199964349917
  -328.262984097525
  -328.198956717362
  -328.199964349917
  -328.262981889149
  -328.203195724563
  -328.204237582093
  -328.262981889149
  -328.203195724563
  -328.204237582093
  -328.262979782575
  -328.20749018333
  -328.208566326075
  -328.262979782575
  -328.20749018333
  -328.208566326075
  -328.262977771003
  -328.211840130619
  -328.212950950275
  -328.262977771003
  -328.211840130619
  -328.212950950275
  -328.262975848216
  -328.216245601664
  -328.217390817324
  -328.262975848216
  -328.216245601664
  -328.217390817324
  -328.262974008523
  -328.220705630091
  -328.221884951394
  -328.262974008523
  -328.220705630091
  -328.221884951394
  -328.262972246704
  -328.225218248032
  -328.226432399899
  -328.262972246704
  -328.225218248032
  -328.226432399899
  -328.262970557962
  -328.229784486214
  -328.231033172378
  -328.262970557962
  -328.229784486214
  -328.231033172378
  -328.262968937885
  -328.234404374057
  -328.235687290267
  -328.262968937885
  -328.234404374057
  -328.235687290267
  -328.262967382402
  -328.239074939751
  -328.240392813858
  -328.262967382402
  -328.239074939751
  -328.240392813858
  -328.262965887759
  -328.243798210335
  -328.245150733475
  -328.262965887759
  -328.243798210335
  -328.245150733475
  -328.262964450481
  -328.248572211761
  -328.249959417858
  -328.262964450481
  -328.248572211761
  -328.249959417858
  -328.262963067353
  -328.253395968964
  -328.254817890045
  -328.262963067353
  -328.253395968964
  -328.254817890045
  0
  0
  "Single Point" 
  /home/laurikai/Schrodinger_WD/828_AutoTS_spe_B3LYP-D3_CC-PVTZ-F/product_molecule_0_conformer_0_isomer2.01.in 
  /home/laurikai/Schrodinger_WD/828_AutoTS_spe_B3LYP-D3_CC-PVTZ-F/product_molecule_0_conformer_0_isomer2.01.mae 
  /home/laurikai/Schrodinger_WD/828_AutoTS_spe_B3LYP-D3_CC-PVTZ-F/product_molecule_0_conformer_0_isomer2.log 
  /home/laurikai/Schrodinger_WD/828_AutoTS_spe_B3LYP-D3_CC-PVTZ-F/product_molecule_0_conformer_0_isomer2.mae 
  277
  89.1896618654843
  3411.17281716832
  122.620758757003
  0
  112.842443989654
  89.1097641041556
  5.98656466015107
  -20.5815115075029
  5.3940790713238
  31.6032770451077
  34.7375731926925
  -328.18430796286
  -328.183363776968
  -328.225702701618
  -74.9420094775727
  62.3337323905578
  5.77371022465439
  29.8770156418384
  -32.4529369617725
  158.483884023169
  628.43745747103
  786.921341494199
  0.160836465903545
  29.7786438652665
  product_molecule_0_conformer_0_isomer2 
  2
 m_depend[39] { 
  # First column is dependency index #
  i_m_depend_dependency
  s_m_depend_property
  :::
  1 20 i_m_Spin_multiplicity 
  2 20 s_j_QM_Method 
  3 20 s_j_QM_Basis 
  4 20 r_j_Gas_Phase_Energy 
  5 20 r_j_Final_Energy 
  6 20 r_j_HOMO 
  7 20 r_j_LUMO 
  8 20 s_j_Jaguar_input_file 
  9 20 s_j_Jaguar_output_file 
  10 20 s_j_Task 
  11 20 s_j_Jaguar_restart_input_file 
  12 20 s_j_Jaguar_restart_mae_file 
  13 20 s_j_Jaguar_log_file 
  14 20 s_j_Jaguar_mae_file 
  15 20 i_j_Number_of_canonical_orbitals 
  16 20 r_j_Lowest_Frequency_(cm-1) 
  17 20 r_j_Highest_Frequency_(cm-1) 
  18 20 r_j_2nd_Lowest_Frequency_(cm-1) 
  19 20 i_j_Num_Negative_Frequencies 
  20 20 r_j_Zero_Point_Energy_(kcal/mol) 
  21 20 r_j_Entropy_(cal/mol/K)_298.15K_1.00E+00atm 
  22 20 r_j_Enthalpy_(kcal/mol)_298.15K_1.00E+00atm 
  23 20 r_j_Free_Energy_(kcal/mol)_298.15K_1.00E+00atm 
  24 20 r_j_Internal_Energy_(kcal/mol)_298.15K_1.00E+00atm 
  25 20 r_j_Heat_Capacity_(cal/mol/K)_298.15K_1.00E+00atm 
  26 20 r_j_ln(Q)_(kcal/mol)_298.15K_1.00E+00atm 
  27 20 r_j_Total_Internal_Energy_(au)_298.15K_1.00E+00atm 
  28 20 r_j_Total_Enthalpy_(au)_298.15K_1.00E+00atm 
  29 20 r_j_Total_Free_Energy_(au)_298.15K_1.00E+00atm 
  30 20 r_j_ESP_min,_kcal/mol 
  31 20 r_j_ESP_max,_kcal/mol 
  32 20 r_j_ESP_mean,_kcal/mol 
  33 20 r_j_ESP_pos_mean,_kcal/mol 
  34 20 r_j_ESP_neg_mean,_kcal/mol 
  35 20 r_j_ESP_pos_variance,_(kcal/mol)**2 
  36 20 r_j_ESP_neg_variance,_(kcal/mol)**2 
  37 20 r_j_ESP_total_variance,_(kcal/mol)**2 
  38 20 r_j_ESP_balance 
  39 20 r_j_ESP_local_polarity,_kcal/mol 
  :::
 } 
 m_atom[20] { 
  # First column is atom index #
  i_m_mmod_type
  r_m_x_coord
  r_m_y_coord
  r_m_z_coord
  i_m_color
  i_m_atomic_number
  i_m_formal_charge
  s_m_color_rgb
  s_m_atom_name
  r_j_EPN
  r_j_Max_surface_ESP
  r_j_Min_surface_ESP
  :::
  1 3 2.729832 -0.137973 -1.345558 2 6 0 A0A0A0  C1  -14.7220654887959 0 0
  2 18 2.454338 1.889842 -2.554752 70 8 -1 FF2F2F  O1  -22.5010463602885 -43.6117018305306 -74.9420094775727
  3 3 1.995480 1.253587 -1.535551 2 6 0 A0A0A0  C2  -14.7354206737946 0 0
  4 3 2.037118 2.035108 -0.183355 2 6 0 A0A0A0  C3  -14.7980758348453 0 0
  5 41 3.742857 -0.045333 -0.946832 21 1 0 FFFFFF  H1  -1.09940607074008 44.1540575730899 -43.7846673160756
  6 41 2.741269 -0.643473 -2.312307 21 1 0 FFFFFF  H2  -1.10463390127162 29.0413422424179 -51.893608659326
  7 41 0.869112 0.855602 -1.590491 21 1 0 FFFFFF  H3  -1.17683617135232 12.7649787740415 -56.6643587536854
  8 41 1.622120 1.493972 0.689493 21 1 0 FFFFFF  H4  -1.14014354798631 34.7805121699061 -11.2239297841567
  9 41 1.459185 2.955111 -0.302233 21 1 0 FFFFFF  H5  -1.1555447870429 -8.31659130271562 -59.9247568021892
  10 41 3.074828 2.315973 0.032630 21 1 0 FFFFFF  H6  -1.15403642615135 16.0300089116686 -57.4523894542744
  11 3 1.993398 -2.482544 -0.510746 2 6 0 A0A0A0  C4  -14.6527970657375 0 0
  12 32 1.913916 -0.994433 -0.386997 43 7 1 5757FF  N1  -18.2333457549924 0 0
  13 3 1.078175 -3.180276 0.488067 2 6 0 A0A0A0  C5  -14.7027384858491 0 0
  14 41 1.721711 -2.718036 -1.542521 21 1 0 FFFFFF  H7  -1.05378942864169 43.8302411574383 26.3177368982104
  15 41 3.041291 -2.758287 -0.367982 21 1 0 FFFFFF  H8  -1.05354583161439 52.5771782218849 24.3056618892546
  16 44 0.945378 -0.653996 -0.586200 21 1 0 FFFFFF  H9  -0.957556135034716 48.7667719622013 7.18850347357145
  17 44 2.116518 -0.702638 0.572544 21 1 0 FFFFFF  H10  -0.949417995447018 62.3337323905578 20.1729435329022
  18 41 1.148684 -4.263671 0.361021 21 1 0 FFFFFF  H11  -1.06354000803275 38.4319810976803 25.2051206154339
  19 41 1.358105 -2.946220 1.520748 21 1 0 FFFFFF  H12  -1.06514366019548 53.7083452908413 26.057240571859
  20 41 0.032981 -2.891384 0.338439 21 1 0 FFFFFF  H13  -1.06621117658586 45.0768695660725 25.2238045314549
  :::
 } 
 m_bond[19] { 
  # First column is bond index #
  i_m_from
  i_m_to
  i_m_order
  :::
  1 1 6 1
  2 1 5 1
  3 1 12 1
  4 1 3 1
  5 2 3 1
  6 3 7 1
  7 3 4 1
  8 4 9 1
  9 4 10 1
  10 4 8 1
  11 11 14 1
  12 11 15 1
  13 11 12 1
  14 11 13 1
  15 12 17 1
  16 12 16 1
  17 13 18 1
  18 13 20 1
  19 13 19 1
  :::
 } 
} 

f_m_ct { 
 s_m_title
 s_m_entry_id
 s_m_entry_name
 i_m_Spin_multiplicity
 s_j_QM_Method
 s_j_QM_Basis
 r_j_Gas_Phase_Energy
 r_j_Final_Energy
 r_j_HOMO
 r_j_LUMO
 s_j_Jaguar_input_file
 s_j_Jaguar_output_file
 r_j_Inf_Sep_Energy
 r_j_Inf_Sep_Total_Free_Energy_at_1M_258.15K_(au)
 r_j_Inf_Sep_Total_Free_Energy_at_1M_898.15K_(au)
 r_j_Inf_Sep_Total_Free_Energy_at_1M_518.15K_(au)
 r_j_Inf_Sep_Total_Free_Energy_at_1M_138.15K_(au)
 r_j_Inf_Sep_Total_Free_Energy_at_1M_778.15K_(au)
 r_j_Inf_Sep_Total_Free_Energy_at_1M_398.15K_(au)
 r_j_Inf_Sep_Total_Free_Energy_at_1M_1038.15K_(au)
 r_j_Inf_Sep_Total_Free_Energy_at_1M_658.15K_(au)
 r_j_Inf_Sep_Total_Free_Energy_at_1M_278.15K_(au)
 r_j_Inf_Sep_Total_Free_Energy_at_1M_918.15K_(au)
 r_j_Inf_Sep_Total_Free_Energy_at_1M_538.15K_(au)
 r_j_Inf_Sep_Total_Free_Energy_at_1M_798.15K_(au)
 r_j_Inf_Sep_Total_Free_Energy_at_1M_158.15K_(au)
 r_j_Inf_Sep_Total_Free_Energy_at_1M_418.15K_(au)
 r_j_Inf_Sep_Total_Free_Energy_at_1M_678.15K_(au)
 r_j_Inf_Sep_Total_Free_Energy_at_1M_298.15K_(au)
 r_j_Inf_Sep_Total_Free_Energy_at_1M_938.15K_(au)
 r_j_Inf_Sep_Total_Free_Energy_at_1M_558.15K_(au)
 r_j_Inf_Sep_Total_Free_Energy_at_1M_178.15K_(au)
 r_j_Inf_Sep_Total_Free_Energy_at_1M_818.15K_(au)
 r_j_Inf_Sep_Total_Free_Energy_at_1M_438.15K_(au)
 r_j_Inf_Sep_Total_Free_Energy_at_1M_58.15K_(au)
 r_j_Inf_Sep_Total_Free_Energy_at_1M_698.15K_(au)
 r_j_Inf_Sep_Total_Free_Energy_at_1M_318.15K_(au)
 r_j_Inf_Sep_Total_Free_Energy_at_1M_958.15K_(au)
 r_j_Inf_Sep_Total_Free_Energy_at_1M_578.15K_(au)
 r_j_Inf_Sep_Total_Free_Energy_at_1M_198.15K_(au)
 r_j_Inf_Sep_Total_Free_Energy_at_1M_838.15K_(au)
 r_j_Inf_Sep_Total_Free_Energy_at_1M_458.15K_(au)
 r_j_Inf_Sep_Total_Free_Energy_at_1M_78.15K_(au)
 r_j_Inf_Sep_Total_Free_Energy_at_1M_718.15K_(au)
 r_j_Inf_Sep_Total_Free_Energy_at_1M_338.15K_(au)
 r_j_Inf_Sep_Total_Free_Energy_at_1M_978.15K_(au)
 r_j_Inf_Sep_Total_Free_Energy_at_1M_598.15K_(au)
 r_j_Inf_Sep_Total_Free_Energy_at_1M_218.15K_(au)
 r_j_Inf_Sep_Total_Free_Energy_at_1M_858.15K_(au)
 r_j_Inf_Sep_Total_Free_Energy_at_1M_478.15K_(au)
 r_j_Inf_Sep_Total_Free_Energy_at_1M_98.15K_(au)
 r_j_Inf_Sep_Total_Free_Energy_at_1M_738.15K_(au)
 r_j_Inf_Sep_Total_Free_Energy_at_1M_358.15K_(au)
 r_j_Inf_Sep_Total_Free_Energy_at_1M_998.15K_(au)
 r_j_Inf_Sep_Total_Free_Energy_at_1M_618.15K_(au)
 r_j_Inf_Sep_Total_Free_Energy_at_1M_238.15K_(au)
 r_j_Inf_Sep_Total_Free_Energy_at_1M_878.15K_(au)
 r_j_Inf_Sep_Total_Free_Energy_at_1M_378.15K_(au)
 r_j_Inf_Sep_Total_Free_Energy_at_1M_498.15K_(au)
 r_j_Inf_Sep_Total_Free_Energy_at_1M_118.15K_(au)
 r_j_Inf_Sep_Total_Free_Energy_at_1M_758.15K_(au)
 r_j_Inf_Sep_Total_Free_Energy_at_1M_1018.15K_(au)
 r_j_Inf_Sep_Total_Free_Energy_at_1M_638.15K_(au)
 s_j_Hash
 s_j_Minimum_Hash
 s_m_Source_Path
 s_m_Source_File
 i_m_Source_File_Index
 s_j_Task
 s_j_Jaguar_restart_input_file
 s_j_Jaguar_restart_mae_file
 s_j_Jaguar_log_file
 s_j_Jaguar_mae_file
 i_j_Number_of_canonical_orbitals
 r_j_Lowest_Frequency_(cm-1)
 r_j_Highest_Frequency_(cm-1)
 r_j_2nd_Lowest_Frequency_(cm-1)
 i_j_Num_Negative_Frequencies
 r_j_Zero_Point_Energy_(kcal/mol)
 r_j_Entropy_(cal/mol/K)_298.15K_1.00E+00atm
 r_j_Enthalpy_(kcal/mol)_298.15K_1.00E+00atm
 r_j_Free_Energy_(kcal/mol)_298.15K_1.00E+00atm
 r_j_Internal_Energy_(kcal/mol)_298.15K_1.00E+00atm
 r_j_Heat_Capacity_(cal/mol/K)_298.15K_1.00E+00atm
 r_j_ln(Q)_(kcal/mol)_298.15K_1.00E+00atm
 r_j_Total_Internal_Energy_(au)_298.15K_1.00E+00atm
 r_j_Total_Enthalpy_(au)_298.15K_1.00E+00atm
 r_j_Total_Free_Energy_(au)_298.15K_1.00E+00atm
 r_j_ESP_min,_kcal/mol
 r_j_ESP_max,_kcal/mol
 r_j_ESP_mean,_kcal/mol
 r_j_ESP_pos_mean,_kcal/mol
 r_j_ESP_neg_mean,_kcal/mol
 r_j_ESP_pos_variance,_(kcal/mol)**2
 r_j_ESP_neg_variance,_(kcal/mol)**2
 r_j_ESP_total_variance,_(kcal/mol)**2
 r_j_ESP_balance
 r_j_ESP_local_polarity,_kcal/mol
 s_j_jname
 i_m_ct_format
 :::
 reactant 
  708 
  ts 
  1
  DFT(b3lyp-d3) 
  cc-pvtz(-f) 
  -328.422888854705
  -328.422888854705
  -0.248344655682858
  0.0282515114414929
  /home/laurikai/Schrodinger_WD/828_AutoTS_spe_B3LYP-D3_CC-PVTZ-F/reactant_isomer3.in 
  /home/laurikai/Schrodinger_WD/828_AutoTS_spe_B3LYP-D3_CC-PVTZ-F/reactant_isomer3.out 
  -328.30812666306
  -328.168020935511
  -328.311247260183
  -328.219091610419
  -328.148016521254
  -328.28004624584
  -328.194250001064
  -328.349901937927
  -328.250740556052
  -328.17158372126
  -328.316625496063
  -328.223440511486
  -328.285118434725
  -328.151175531415
  -328.198239556505
  -328.255488669483
  -328.175209390932
  -328.322050972427
  -328.227846703768
  -328.15440947932
  -328.290242449126
  -328.202291050924
  -328.136258461283
  -328.260292046548
  -328.178895556989
  -328.327525748114
  -328.232310356066
  -328.157714176325
  -328.295417366659
  -328.206400761183
  -328.139045195613
  -328.265148794314
  -328.182641754728
  -328.333047879503
  -328.236833625498
  -328.161084066021
  -328.300643261238
  -328.210572939947
  -328.141943148694
  -328.270062013879
  -328.186451456006
  -328.33861842067
  -328.241412658664
  -328.164520326056
  -328.305921203327
  -328.190320079892
  -328.214801818724
  -328.144937108098
  -328.275026800863
  -328.344237423522
  -328.246047592678
  e8c47393b86eaf4ca205cc7d638fbf33 
  607bca89b10f32373a6b7e4e89e2ffc9 
  /home/laurikai/Schrodinger_WD/Epoxy_amine_autoTS/Epoxy_amine_autoTS_AutoTS 
  Epoxy_amine_autoTS_full_path.mae 
  1
  "Single Point" 
  /home/laurikai/Schrodinger_WD/828_AutoTS_spe_B3LYP-D3_CC-PVTZ-F/reactant_isomer3.01.in 
  /home/laurikai/Schrodinger_WD/828_AutoTS_spe_B3LYP-D3_CC-PVTZ-F/reactant_isomer3.01.mae 
  /home/laurikai/Schrodinger_WD/828_AutoTS_spe_B3LYP-D3_CC-PVTZ-F/reactant_isomer3.log 
  /home/laurikai/Schrodinger_WD/828_AutoTS_spe_B3LYP-D3_CC-PVTZ-F/reactant_isomer3.mae 
  277
  61.0870090826935
  3503.56810609984
  92.2965499630118
  0
  112.67964683596
  95.7554729066921
  6.73048731808447
  -21.8190069290458
  6.13800172925719
  33.8003434759058
  36.8262238618037
  -328.233540877909
  -328.232596692016
  -328.278093207387
  -34.080760698942
  25.6350195434769
  0.632919891769887
  6.63364550653291
  -10.6051011295852
  31.4343935058329
  98.8764286559526
  130.310822161785
  0.183036156404176
  7.84669240339421
  reactant_isomer3 
  2
 m_depend[39] { 
  # First column is dependency index #
  i_m_depend_dependency
  s_m_depend_property
  :::
  1 20 i_m_Spin_multiplicity 
  2 20 s_j_QM_Method 
  3 20 s_j_QM_Basis 
  4 20 r_j_Gas_Phase_Energy 
  5 20 r_j_Final_Energy 
  6 20 r_j_HOMO 
  7 20 r_j_LUMO 
  8 20 s_j_Jaguar_input_file 
  9 20 s_j_Jaguar_output_file 
  10 20 s_j_Task 
  11 20 s_j_Jaguar_restart_input_file 
  12 20 s_j_Jaguar_restart_mae_file 
  13 20 s_j_Jaguar_log_file 
  14 20 s_j_Jaguar_mae_file 
  15 20 i_j_Number_of_canonical_orbitals 
  16 20 r_j_Lowest_Frequency_(cm-1) 
  17 20 r_j_Highest_Frequency_(cm-1) 
  18 20 r_j_2nd_Lowest_Frequency_(cm-1) 
  19 20 i_j_Num_Negative_Frequencies 
  20 20 r_j_Zero_Point_Energy_(kcal/mol) 
  21 20 r_j_Entropy_(cal/mol/K)_298.15K_1.00E+00atm 
  22 20 r_j_Enthalpy_(kcal/mol)_298.15K_1.00E+00atm 
  23 20 r_j_Free_Energy_(kcal/mol)_298.15K_1.00E+00atm 
  24 20 r_j_Internal_Energy_(kcal/mol)_298.15K_1.00E+00atm 
  25 20 r_j_Heat_Capacity_(cal/mol/K)_298.15K_1.00E+00atm 
  26 20 r_j_ln(Q)_(kcal/mol)_298.15K_1.00E+00atm 
  27 20 r_j_Total_Internal_Energy_(au)_298.15K_1.00E+00atm 
  28 20 r_j_Total_Enthalpy_(au)_298.15K_1.00E+00atm 
  29 20 r_j_Total_Free_Energy_(au)_298.15K_1.00E+00atm 
  30 20 r_j_ESP_min,_kcal/mol 
  31 20 r_j_ESP_max,_kcal/mol 
  32 20 r_j_ESP_mean,_kcal/mol 
  33 20 r_j_ESP_pos_mean,_kcal/mol 
  34 20 r_j_ESP_neg_mean,_kcal/mol 
  35 20 r_j_ESP_pos_variance,_(kcal/mol)**2 
  36 20 r_j_ESP_neg_variance,_(kcal/mol)**2 
  37 20 r_j_ESP_total_variance,_(kcal/mol)**2 
  38 20 r_j_ESP_balance 
  39 20 r_j_ESP_local_polarity,_kcal/mol 
  :::
 } 
 m_atom[20] { 
  # First column is atom index #
  i_m_mmod_type
  r_m_x_coord
  r_m_y_coord
  r_m_z_coord
  i_m_color
  i_m_atomic_number
  s_m_color_rgb
  s_m_atom_name
  r_j_EPN
  r_j_Max_surface_ESP
  r_j_Min_surface_ESP
  r_j_Mulliken_Charges
  i_j_separated_energy_at_no
  :::
  1 3 0.367820 1.526918 -0.137613 2 6 A0A0A0  C1  -14.7204006024148 1.88274274201975 -12.2427778713768 -0.01523 1
  2 16 1.499661 1.294553 0.723678 70 8 FF2F2F  O1  -22.3507952634215 -9.31731929113163 -34.080760698942 -0.4555 2
  3 3 0.188225 1.336827 1.309470 2 6 A0A0A0  C2  -14.7056640334368 1.2872845790483 -2.61691210582547 0.12847 3
  4 3 -0.339266 0.042757 1.875159 2 6 A0A0A0  C3  -14.7681579435341 0 0 -0.34018 4
  5 41 0.312376 2.528422 -0.566338 21 1 FFFFFF  H1  -1.11964826817649 10.1568050803321 -20.0975145018443 0.09523 5
  6 41 0.125112 0.697271 -0.801776 21 1 FFFFFF  H2  -1.12448415896326 4.07464353768881 -17.2370668705021 0.13032 6
  7 41 0.018421 2.226205 1.921651 21 1 FFFFFF  H3  -1.12219403461884 9.91780482071503 -19.5018768523548 0.09262 7
  8 41 -1.404505 0.138260 2.114782 21 1 FFFFFF  H4  -1.12239505587542 9.18711825038037 -4.25641110523482 0.1004 8
  9 41 -0.215900 -0.761495 1.146255 21 1 FFFFFF  H5  -1.12999894183521 5.10134797976148 -16.8908391024183 0.1437 9
  10 41 0.192220 -0.220489 2.796070 21 1 FFFFFF  H6  -1.12679171098751 6.2739172810189 -18.834760986167 0.10993 10
  11 3 1.185654 -2.595453 -0.654831 2 6 A0A0A0  C4  -14.7315550477515 0 0 -0.05731 11
  12 26 0.102688 -1.822042 -1.284840 43 7 5757FF  N1  -18.3909547654347 -7.6163001308174 -12.5545118865293 -0.59647 12
  13 3 2.466844 -1.767185 -0.602045 2 6 A0A0A0  C5  -14.7777877195587 0 0 -0.33385 13
  14 41 0.866517 -2.838542 0.366361 21 1 FFFFFF  H7  -1.13399310561225 11.7515695329269 -4.51084811857992 0.10069 14
  15 41 1.384822 -3.557559 -1.158463 21 1 FFFFFF  H8  -1.13951904556104 10.1370655418808 0.0547921197979111 0.07668 15
  16 43 0.361263 -1.603330 -2.245405 21 1 FFFFFF  H9  -1.0677839106563 24.3391058234876 -8.2135758675828 0.2374 16
  17 43 -0.743766 -2.383992 -1.341410 21 1 FFFFFF  H10  -1.06733366930187 25.6350195434769 -16.8141476272597 0.23796 17
  18 41 3.268857 -2.325895 -0.108526 21 1 FFFFFF  H11  -1.13480151487076 5.17717369949032 -10.7319019472713 0.09684 18
  19 41 2.811870 -1.521721 -1.614327 21 1 FFFFFF  H12  -1.13584070740983 13.6013611163613 -11.324189333037 0.09085 19
  20 41 2.300450 -0.830632 -0.062374 21 1 FFFFFF  H13  -1.14418397377064 -4.58348306030812 -29.389563975063 0.15744 20
  :::
 } 
 m_bond[19] { 
  # First column is bond index #
  i_m_from
  i_m_to
  i_m_order
  :::
  1 1 6 1
  2 1 5 1
  3 1 2 1
  4 1 3 1
  5 2 3 1
  6 3 7 1
  7 3 4 1
  8 4 9 1
  9 4 10 1
  10 4 8 1
  11 11 14 1
  12 11 15 1
  13 11 12 1
  14 11 13 1
  15 12 17 1
  16 12 16 1
  17 13 20 1
  18 13 18 1
  19 13 19 1
  :::
 } 
} 

f_m_ct { 
 s_m_title
 s_m_entry_id
 s_m_entry_name
 i_m_Spin_multiplicity
 s_j_QM_Method
 s_j_QM_Basis
 r_j_Gas_Phase_Energy
 r_j_Final_Energy
 r_j_HOMO
 r_j_LUMO
 s_j_Jaguar_input_file
 s_j_Jaguar_output_file
 s_j_Hash
 s_m_Source_Path
 s_m_Source_File
 i_m_Source_File_Index
 r_j_Zero_Point_Energy
 r_j_Entropy_(58.15K)
 r_j_Enthalpy_(58.15K)
 r_j_Free_Energy_(58.15K)
 r_j_Total_Free_Energy_at_58.15K_(au)
 r_j_Entropy_(78.15K)
 r_j_Enthalpy_(78.15K)
 r_j_Free_Energy_(78.15K)
 r_j_Total_Free_Energy_at_78.15K_(au)
 r_j_Entropy_(98.15K)
 r_j_Enthalpy_(98.15K)
 r_j_Free_Energy_(98.15K)
 r_j_Total_Free_Energy_at_98.15K_(au)
 r_j_Entropy_(118.15K)
 r_j_Enthalpy_(118.15K)
 r_j_Free_Energy_(118.15K)
 r_j_Total_Free_Energy_at_118.15K_(au)
 r_j_Entropy_(138.15K)
 r_j_Enthalpy_(138.15K)
 r_j_Free_Energy_(138.15K)
 r_j_Total_Free_Energy_at_138.15K_(au)
 r_j_Entropy_(158.15K)
 r_j_Enthalpy_(158.15K)
 r_j_Free_Energy_(158.15K)
 r_j_Total_Free_Energy_at_158.15K_(au)
 r_j_Entropy_(178.15K)
 r_j_Enthalpy_(178.15K)
 r_j_Free_Energy_(178.15K)
 r_j_Total_Free_Energy_at_178.15K_(au)
 r_j_Entropy_(198.15K)
 r_j_Enthalpy_(198.15K)
 r_j_Free_Energy_(198.15K)
 r_j_Total_Free_Energy_at_198.15K_(au)
 r_j_Entropy_(218.15K)
 r_j_Enthalpy_(218.15K)
 r_j_Free_Energy_(218.15K)
 r_j_Total_Free_Energy_at_218.15K_(au)
 r_j_Entropy_(238.15K)
 r_j_Enthalpy_(238.15K)
 r_j_Free_Energy_(238.15K)
 r_j_Total_Free_Energy_at_238.15K_(au)
 r_j_Entropy_(258.15K)
 r_j_Enthalpy_(258.15K)
 r_j_Free_Energy_(258.15K)
 r_j_Total_Free_Energy_at_258.15K_(au)
 r_j_Entropy_(278.15K)
 r_j_Enthalpy_(278.15K)
 r_j_Free_Energy_(278.15K)
 r_j_Total_Free_Energy_at_278.15K_(au)
 r_j_Entropy_(298K)
 r_j_Enthalpy_(298K)
 r_j_Free_Energy_(298K)
 r_j_Total_Free_Energy_at_298.15K_(au)
 r_j_Entropy_(318.15K)
 r_j_Enthalpy_(318.15K)
 r_j_Free_Energy_(318.15K)
 r_j_Total_Free_Energy_at_318.15K_(au)
 r_j_Entropy_(338.15K)
 r_j_Enthalpy_(338.15K)
 r_j_Free_Energy_(338.15K)
 r_j_Total_Free_Energy_at_338.15K_(au)
 r_j_Entropy_(358.15K)
 r_j_Enthalpy_(358.15K)
 r_j_Free_Energy_(358.15K)
 r_j_Total_Free_Energy_at_358.15K_(au)
 r_j_Entropy_(378.15K)
 r_j_Enthalpy_(378.15K)
 r_j_Free_Energy_(378.15K)
 r_j_Total_Free_Energy_at_378.15K_(au)
 r_j_Entropy_(398.15K)
 r_j_Enthalpy_(398.15K)
 r_j_Free_Energy_(398.15K)
 r_j_Total_Free_Energy_at_398.15K_(au)
 r_j_Entropy_(418.15K)
 r_j_Enthalpy_(418.15K)
 r_j_Free_Energy_(418.15K)
 r_j_Total_Free_Energy_at_418.15K_(au)
 r_j_Entropy_(438.15K)
 r_j_Enthalpy_(438.15K)
 r_j_Free_Energy_(438.15K)
 r_j_Total_Free_Energy_at_438.15K_(au)
 r_j_Entropy_(458.15K)
 r_j_Enthalpy_(458.15K)
 r_j_Free_Energy_(458.15K)
 r_j_Total_Free_Energy_at_458.15K_(au)
 r_j_Entropy_(478.15K)
 r_j_Enthalpy_(478.15K)
 r_j_Free_Energy_(478.15K)
 r_j_Total_Free_Energy_at_478.15K_(au)
 r_j_Entropy_(498.15K)
 r_j_Enthalpy_(498.15K)
 r_j_Free_Energy_(498.15K)
 r_j_Total_Free_Energy_at_498.15K_(au)
 r_j_Entropy_(518.15K)
 r_j_Enthalpy_(518.15K)
 r_j_Free_Energy_(518.15K)
 r_j_Total_Free_Energy_at_518.15K_(au)
 r_j_Entropy_(538.15K)
 r_j_Enthalpy_(538.15K)
 r_j_Free_Energy_(538.15K)
 r_j_Total_Free_Energy_at_538.15K_(au)
 r_j_Entropy_(558.15K)
 r_j_Enthalpy_(558.15K)
 r_j_Free_Energy_(558.15K)
 r_j_Total_Free_Energy_at_558.15K_(au)
 r_j_Entropy_(578.15K)
 r_j_Enthalpy_(578.15K)
 r_j_Free_Energy_(578.15K)
 r_j_Total_Free_Energy_at_578.15K_(au)
 r_j_Entropy_(598.15K)
 r_j_Enthalpy_(598.15K)
 r_j_Free_Energy_(598.15K)
 r_j_Total_Free_Energy_at_598.15K_(au)
 r_j_Entropy_(618.15K)
 r_j_Enthalpy_(618.15K)
 r_j_Free_Energy_(618.15K)
 r_j_Total_Free_Energy_at_618.15K_(au)
 r_j_Entropy_(638.15K)
 r_j_Enthalpy_(638.15K)
 r_j_Free_Energy_(638.15K)
 r_j_Total_Free_Energy_at_638.15K_(au)
 r_j_Entropy_(658.15K)
 r_j_Enthalpy_(658.15K)
 r_j_Free_Energy_(658.15K)
 r_j_Total_Free_Energy_at_658.15K_(au)
 r_j_Entropy_(678.15K)
 r_j_Enthalpy_(678.15K)
 r_j_Free_Energy_(678.15K)
 r_j_Total_Free_Energy_at_678.15K_(au)
 r_j_Entropy_(698.15K)
 r_j_Enthalpy_(698.15K)
 r_j_Free_Energy_(698.15K)
 r_j_Total_Free_Energy_at_698.15K_(au)
 r_j_Entropy_(718.15K)
 r_j_Enthalpy_(718.15K)
 r_j_Free_Energy_(718.15K)
 r_j_Total_Free_Energy_at_718.15K_(au)
 r_j_Entropy_(738.15K)
 r_j_Enthalpy_(738.15K)
 r_j_Free_Energy_(738.15K)
 r_j_Total_Free_Energy_at_738.15K_(au)
 r_j_Entropy_(758.15K)
 r_j_Enthalpy_(758.15K)
 r_j_Free_Energy_(758.15K)
 r_j_Total_Free_Energy_at_758.15K_(au)
 r_j_Entropy_(778.15K)
 r_j_Enthalpy_(778.15K)
 r_j_Free_Energy_(778.15K)
 r_j_Total_Free_Energy_at_778.15K_(au)
 r_j_Entropy_(798.15K)
 r_j_Enthalpy_(798.15K)
 r_j_Free_Energy_(798.15K)
 r_j_Total_Free_Energy_at_798.15K_(au)
 r_j_Entropy_(818.15K)
 r_j_Enthalpy_(818.15K)
 r_j_Free_Energy_(818.15K)
 r_j_Total_Free_Energy_at_818.15K_(au)
 r_j_Entropy_(838.15K)
 r_j_Enthalpy_(838.15K)
 r_j_Free_Energy_(838.15K)
 r_j_Total_Free_Energy_at_838.15K_(au)
 r_j_Entropy_(858.15K)
 r_j_Enthalpy_(858.15K)
 r_j_Free_Energy_(858.15K)
 r_j_Total_Free_Energy_at_858.15K_(au)
 r_j_Entropy_(878.15K)
 r_j_Enthalpy_(878.15K)
 r_j_Free_Energy_(878.15K)
 r_j_Total_Free_Energy_at_878.15K_(au)
 r_j_Entropy_(898.15K)
 r_j_Enthalpy_(898.15K)
 r_j_Free_Energy_(898.15K)
 r_j_Total_Free_Energy_at_898.15K_(au)
 r_j_Entropy_(918.15K)
 r_j_Enthalpy_(918.15K)
 r_j_Free_Energy_(918.15K)
 r_j_Total_Free_Energy_at_918.15K_(au)
 r_j_Entropy_(938.15K)
 r_j_Enthalpy_(938.15K)
 r_j_Free_Energy_(938.15K)
 r_j_Total_Free_Energy_at_938.15K_(au)
 r_j_Entropy_(958.15K)
 r_j_Enthalpy_(958.15K)
 r_j_Free_Energy_(958.15K)
 r_j_Total_Free_Energy_at_958.15K_(au)
 r_j_Entropy_(978.15K)
 r_j_Enthalpy_(978.15K)
 r_j_Free_Energy_(978.15K)
 r_j_Total_Free_Energy_at_978.15K_(au)
 r_j_Entropy_(998.15K)
 r_j_Enthalpy_(998.15K)
 r_j_Free_Energy_(998.15K)
 r_j_Total_Free_Energy_at_998.15K_(au)
 r_j_Entropy_(1018.15K)
 r_j_Enthalpy_(1018.15K)
 r_j_Free_Energy_(1018.15K)
 r_j_Total_Free_Energy_at_1018.15K_(au)
 r_j_Entropy_(1038.15K)
 r_j_Enthalpy_(1038.15K)
 r_j_Free_Energy_(1038.15K)
 r_j_Total_Free_Energy_at_1038.15K_(au)
 b_j_ts_vetted
 i_j_numb_imaginary_frequencies
 r_j_transition_frequency
 i_j_transition_vector
 r_j_Total_Free_Energy_at_1M_58.15K_(au)
 r_j_Total_Free_Energy_at_1M_78.15K_(au)
 r_j_Total_Free_Energy_at_1M_98.15K_(au)
 r_j_Total_Free_Energy_at_1M_118.15K_(au)
 r_j_Total_Free_Energy_at_1M_138.15K_(au)
 r_j_Total_Free_Energy_at_1M_158.15K_(au)
 r_j_Total_Free_Energy_at_1M_178.15K_(au)
 r_j_Total_Free_Energy_at_1M_198.15K_(au)
 r_j_Total_Free_Energy_at_1M_218.15K_(au)
 r_j_Total_Free_Energy_at_1M_238.15K_(au)
 r_j_Total_Free_Energy_at_1M_258.15K_(au)
 r_j_Total_Free_Energy_at_1M_278.15K_(au)
 r_j_Total_Free_Energy_at_1M_298.15K_(au)
 r_j_Total_Free_Energy_at_1M_318.15K_(au)
 r_j_Total_Free_Energy_at_1M_338.15K_(au)
 r_j_Total_Free_Energy_at_1M_358.15K_(au)
 r_j_Total_Free_Energy_at_1M_378.15K_(au)
 r_j_Total_Free_Energy_at_1M_398.15K_(au)
 r_j_Total_Free_Energy_at_1M_418.15K_(au)
 r_j_Total_Free_Energy_at_1M_438.15K_(au)
 r_j_Total_Free_Energy_at_1M_458.15K_(au)
 r_j_Total_Free_Energy_at_1M_478.15K_(au)
 r_j_Total_Free_Energy_at_1M_498.15K_(au)
 r_j_Total_Free_Energy_at_1M_518.15K_(au)
 r_j_Total_Free_Energy_at_1M_538.15K_(au)
 r_j_Total_Free_Energy_at_1M_558.15K_(au)
 r_j_Total_Free_Energy_at_1M_578.15K_(au)
 r_j_Total_Free_Energy_at_1M_598.15K_(au)
 r_j_Total_Free_Energy_at_1M_618.15K_(au)
 r_j_Total_Free_Energy_at_1M_638.15K_(au)
 r_j_Total_Free_Energy_at_1M_658.15K_(au)
 r_j_Total_Free_Energy_at_1M_678.15K_(au)
 r_j_Total_Free_Energy_at_1M_698.15K_(au)
 r_j_Total_Free_Energy_at_1M_718.15K_(au)
 r_j_Total_Free_Energy_at_1M_738.15K_(au)
 r_j_Total_Free_Energy_at_1M_758.15K_(au)
 r_j_Total_Free_Energy_at_1M_778.15K_(au)
 r_j_Total_Free_Energy_at_1M_798.15K_(au)
 r_j_Total_Free_Energy_at_1M_818.15K_(au)
 r_j_Total_Free_Energy_at_1M_838.15K_(au)
 r_j_Total_Free_Energy_at_1M_858.15K_(au)
 r_j_Total_Free_Energy_at_1M_878.15K_(au)
 r_j_Total_Free_Energy_at_1M_898.15K_(au)
 r_j_Total_Free_Energy_at_1M_918.15K_(au)
 r_j_Total_Free_Energy_at_1M_938.15K_(au)
 r_j_Total_Free_Energy_at_1M_958.15K_(au)
 r_j_Total_Free_Energy_at_1M_978.15K_(au)
 r_j_Total_Free_Energy_at_1M_998.15K_(au)
 r_j_Total_Free_Energy_at_1M_1018.15K_(au)
 r_j_Total_Free_Energy_at_1M_1038.15K_(au)
 s_j_IRC_Reactant_Hash
 s_j_IRC_Product_Hash
 s_j_jname
 r_j_Barrier_Height_kcal
 r_j_Reaction_Energy_kcal
 r_j_Inf_Sep_Barrier_Height_kcal
 r_j_Inf_Sep_Reaction_Energy_kcal
 r_j_Gibbs_Barrier_Height_kcal
 r_j_Gibbs_Reaction_Energy_kcal
 s_j_Task
 s_j_Jaguar_restart_input_file
 s_j_Jaguar_restart_mae_file
 s_j_Jaguar_log_file
 s_j_Jaguar_mae_file
 i_j_Number_of_canonical_orbitals
 r_j_Lowest_Frequency_(cm-1)
 r_j_Highest_Frequency_(cm-1)
 r_j_2nd_Lowest_Frequency_(cm-1)
 i_j_Num_Negative_Frequencies
 r_j_Zero_Point_Energy_(kcal/mol)
 r_j_Entropy_(cal/mol/K)_298.15K_1.00E+00atm
 r_j_Enthalpy_(kcal/mol)_298.15K_1.00E+00atm
 r_j_Free_Energy_(kcal/mol)_298.15K_1.00E+00atm
 r_j_Internal_Energy_(kcal/mol)_298.15K_1.00E+00atm
 r_j_Heat_Capacity_(cal/mol/K)_298.15K_1.00E+00atm
 r_j_ln(Q)_(kcal/mol)_298.15K_1.00E+00atm
 r_j_Total_Internal_Energy_(au)_298.15K_1.00E+00atm
 r_j_Total_Enthalpy_(au)_298.15K_1.00E+00atm
 r_j_Total_Free_Energy_(au)_298.15K_1.00E+00atm
 r_j_ESP_min,_kcal/mol
 r_j_ESP_max,_kcal/mol
 r_j_ESP_mean,_kcal/mol
 r_j_ESP_pos_mean,_kcal/mol
 r_j_ESP_neg_mean,_kcal/mol
 r_j_ESP_pos_variance,_(kcal/mol)**2
 r_j_ESP_neg_variance,_(kcal/mol)**2
 r_j_ESP_total_variance,_(kcal/mol)**2
 r_j_ESP_balance
 r_j_ESP_local_polarity,_kcal/mol
 i_m_ct_format
 :::
 transition_state_1 
  709 
  ts 
  1
  DFT(b3lyp-d3) 
  cc-pvtz(-f) 
  -328.368287539722
  -328.368287539722
  -0.155928136778133
  -0.019800002666903
  /home/laurikai/Schrodinger_WD/828_AutoTS_spe_B3LYP-D3_CC-PVTZ-F/transition_state_1_isomer4.in 
  /home/laurikai/Schrodinger_WD/828_AutoTS_spe_B3LYP-D3_CC-PVTZ-F/transition_state_1_isomer4.out 
  254b46d30d7090423993045184146c43 
  /home/laurikai/Schrodinger_WD/Epoxy_amine_autoTS/Epoxy_amine_autoTS_AutoTS 
  Epoxy_amine_autoTS_full_path.mae 
  2
  113.327
  56.959
  0.539
  -2.773
  -328.08332
  60.877
  0.805
  -3.952
  -328.085199
  64.398
  1.115
  -5.205
  -328.087197
  67.638
  1.465
  -6.526
  -328.089301
  70.658
  1.852
  -7.909
  -328.091506
  73.499
  2.273
  -9.351
  -328.093804
  76.194
  2.725
  -10.848
  -328.096189
  78.769
  3.21
  -12.398
  -328.098659
  81.248
  3.726
  -13.999
  -328.101209
  83.653
  4.274
  -15.648
  -328.103837
  86
  4.857
  -17.344
  -328.106541
  88.302
  5.474
  -19.087
  -328.109319
  90.568
  6.127
  -20.876
  -328.112169
  92.807
  6.816
  -22.71
  -328.115092
  95.023
  7.544
  -24.588
  -328.118085
  97.22
  8.308
  -26.511
  -328.121149
  99.399
  9.111
  -28.477
  -328.124282
  101.563
  9.951
  -30.487
  -328.127485
  103.71
  10.827
  -32.539
  -328.130756
  105.842
  11.74
  -34.635
  -328.134095
  107.958
  12.688
  -36.773
  -328.137503
  110.057
  13.671
  -38.953
  -328.140977
  112.139
  14.687
  -41.175
  -328.144518
  114.203
  15.736
  -43.439
  -328.148125
  116.249
  16.816
  -45.743
  -328.151797
  118.277
  17.928
  -48.088
  -328.155535
  120.285
  19.069
  -50.474
  -328.159337
  122.273
  20.238
  -52.9
  -328.163202
  124.242
  21.436
  -55.365
  -328.167131
  126.191
  22.66
  -57.869
  -328.171122
  128.121
  23.91
  -60.412
  -328.175174
  130.03
  25.186
  -62.994
  -328.179288
  131.919
  26.486
  -65.613
  -328.183463
  133.788
  27.809
  -68.271
  -328.187697
  135.638
  29.156
  -70.965
  -328.191991
  137.467
  30.525
  -73.696
  -328.196343
  139.278
  31.916
  -76.463
  -328.200753
  141.069
  33.327
  -79.267
  -328.205221
  142.84
  34.759
  -82.106
  -328.209745
  144.593
  36.21
  -84.98
  -328.214326
  146.327
  37.681
  -87.89
  -328.218962
  148.043
  39.171
  -90.833
  -328.223653
  149.74
  40.678
  -93.811
  -328.228399
  151.42
  42.203
  -96.823
  -328.233198
  153.081
  43.745
  -99.868
  -328.238051
  154.725
  45.304
  -102.946
  -328.242956
  156.352
  46.879
  -106.057
  -328.247913
  157.962
  48.469
  -109.2
  -328.252922
  159.555
  50.075
  -112.375
  -328.257982
  161.131
  51.696
  -115.582
  -328.263093
  1
  1
  -329.29
  1
  -328.083032230641
  -328.084739097806
  -328.086548574347
  -328.088451054049
  -328.090443760627
  -328.092520265707
  -328.09467573966
  -328.096909088163
  -328.09921603301
  -328.101595163028
  -328.104044967755
  -328.10656386063
  -328.109150195466
  -328.111805278495
  -328.114526377364
  -328.117314728003
  -328.120168539946
  -328.123089000532
  -328.126074278252
  -328.129124525462
  -328.132240880591
  -328.135420469973
  -328.138664409362
  -328.14197180521
  -328.145341755743
  -328.148775351884
  -328.152270678033
  -328.155826812749
  -328.159444829332
  -328.163122796339
  -328.166859778026
  -328.170656834741
  -328.174513023274
  -328.178426397157
  -328.182398006939
  -328.186425900432
  -328.19051012292
  -328.194650717362
  -328.198845724563
  -328.20309618333
  -328.207400130619
  -328.211757601664
  -328.216168630091
  -328.220631248032
  -328.225146486214
  -328.229712374057
  -328.234328939751
  -328.238996210335
  -328.243713211761
  -328.248479968964
  e8c47393b86eaf4ca205cc7d638fbf33 
  bfa3e3dbe39e87bc01fa54cc02bea283 
  transition_state_1_isomer4 
  37.4765112589169
  35.656694251056
  30.513698965997
  28.6907167752519
  30.513698965997
  28.6907167752519
  "Single Point" 
  /home/laurikai/Schrodinger_WD/828_AutoTS_spe_B3LYP-D3_CC-PVTZ-F/transition_state_1_isomer4.01.in 
  /home/laurikai/Schrodinger_WD/828_AutoTS_spe_B3LYP-D3_CC-PVTZ-F/transition_state_1_isomer4.01.mae 
  /home/laurikai/Schrodinger_WD/828_AutoTS_spe_B3LYP-D3_CC-PVTZ-F/transition_state_1_isomer4.log 
  /home/laurikai/Schrodinger_WD/828_AutoTS_spe_B3LYP-D3_CC-PVTZ-F/transition_state_1_isomer4.mae 
  277
  -310.195640456017
  3480.83253304959
  71.8258750370261
  1
  112.602797292111
  89.040225364869
  5.95366645625952
  -20.5936767362762
  5.36118086743225
  31.1889367209652
  34.7581057237829
  -328.18029997332
  -328.179355787427
  -328.221661671978
  -72.7185800123768
  56.7080111699623
  4.70164249541366
  27.5741906234693
  -30.4789187579987
  168.935785597225
  607.097166993897
  776.032952591121
  0.170301916719769
  27.882095385182
  2
 m_depend[39] { 
  # First column is dependency index #
  i_m_depend_dependency
  s_m_depend_property
  :::
  1 20 i_m_Spin_multiplicity 
  2 20 s_j_QM_Method 
  3 20 s_j_QM_Basis 
  4 20 r_j_Gas_Phase_Energy 
  5 20 r_j_Final_Energy 
  6 20 r_j_HOMO 
  7 20 r_j_LUMO 
  8 20 s_j_Jaguar_input_file 
  9 20 s_j_Jaguar_output_file 
  10 20 s_j_Task 
  11 20 s_j_Jaguar_restart_input_file 
  12 20 s_j_Jaguar_restart_mae_file 
  13 20 s_j_Jaguar_log_file 
  14 20 s_j_Jaguar_mae_file 
  15 20 i_j_Number_of_canonical_orbitals 
  16 20 r_j_Lowest_Frequency_(cm-1) 
  17 20 r_j_Highest_Frequency_(cm-1) 
  18 20 r_j_2nd_Lowest_Frequency_(cm-1) 
  19 20 i_j_Num_Negative_Frequencies 
  20 20 r_j_Zero_Point_Energy_(kcal/mol) 
  21 20 r_j_Entropy_(cal/mol/K)_298.15K_1.00E+00atm 
  22 20 r_j_Enthalpy_(kcal/mol)_298.15K_1.00E+00atm 
  23 20 r_j_Free_Energy_(kcal/mol)_298.15K_1.00E+00atm 
  24 20 r_j_Internal_Energy_(kcal/mol)_298.15K_1.00E+00atm 
  25 20 r_j_Heat_Capacity_(cal/mol/K)_298.15K_1.00E+00atm 
  26 20 r_j_ln(Q)_(kcal/mol)_298.15K_1.00E+00atm 
  27 20 r_j_Total_Internal_Energy_(au)_298.15K_1.00E+00atm 
  28 20 r_j_Total_Enthalpy_(au)_298.15K_1.00E+00atm 
  29 20 r_j_Total_Free_Energy_(au)_298.15K_1.00E+00atm 
  30 20 r_j_ESP_min,_kcal/mol 
  31 20 r_j_ESP_max,_kcal/mol 
  32 20 r_j_ESP_mean,_kcal/mol 
  33 20 r_j_ESP_pos_mean,_kcal/mol 
  34 20 r_j_ESP_neg_mean,_kcal/mol 
  35 20 r_j_ESP_pos_variance,_(kcal/mol)**2 
  36 20 r_j_ESP_neg_variance,_(kcal/mol)**2 
  37 20 r_j_ESP_total_variance,_(kcal/mol)**2 
  38 20 r_j_ESP_balance 
  39 20 r_j_ESP_local_polarity,_kcal/mol 
  :::
 } 
 m_atom[20] { 
  # First column is atom index #
  i_m_mmod_type
  r_m_x_coord
  r_m_y_coord
  r_m_z_coord
  i_m_color
  i_m_atomic_number
  i_m_formal_charge
  s_m_color_rgb
  s_m_atom_name
  r_j_EPN
  r_j_Max_surface_ESP
  r_j_Min_surface_ESP
  :::
  1 3 1.023469 0.150392 0.493454 2 6 0 A0A0A0  C1  -14.7261282407615 0 0
  2 18 0.727704 1.937697 1.619905 70 8 -1 FF2F2F  O1  -22.4945934764362 -43.9606105342089 -72.7185800123768
  3 3 -0.067874 1.106128 0.951164 2 6 0 A0A0A0  C2  -14.7439922594712 0 0
  4 3 -1.155201 0.397503 1.794019 2 6 0 A0A0A0  C3  -14.7949798764422 0 0
  5 41 1.732454 0.629715 -0.176153 21 1 0 FFFFFF  H1  -1.11094587720313 32.2082803464456 -51.2848017155009
  6 41 1.507563 -0.333431 1.341245 21 1 0 FFFFFF  H2  -1.11038196331622 33.6149119503383 -51.3397624447559
  7 41 -0.594056 1.511484 0.032826 21 1 0 FFFFFF  H3  -1.18102522879345 19.031312635165 -56.2672122306546
  8 41 -1.780178 -0.310329 1.218442 21 1 0 FFFFFF  H4  -1.13916979778681 32.5601314026341 -10.4539550785583
  9 41 -0.686787 -0.130157 2.634117 21 1 0 FFFFFF  H5  -1.15106363106984 19.5130281511404 -55.0689761606209
  10 41 -1.822949 1.156110 2.212936 21 1 0 FFFFFF  H6  -1.151841957007 -7.00565883575502 -58.0906212127915
  11 3 1.481130 -2.297647 -0.716263 2 6 0 A0A0A0  C4  -14.6622594948699 0 0
  12 32 0.491883 -1.220444 -0.428184 43 7 1 5757FF  N1  -18.2646639118724 0 0
  13 3 2.595809 -1.798971 -1.627705 2 6 0 A0A0A0  C5  -14.7162578023164 0 0
  14 41 1.879854 -2.617058 0.251210 21 1 0 FFFFFF  H7  -1.06498784449864 42.9722968346758 23.7783375822783
  15 41 0.965635 -3.155144 -1.165285 21 1 0 FFFFFF  H8  -1.06422504607477 46.5023748668216 30.138852096419
  16 44 0.098770 -0.839889 -1.289791 21 1 0 FFFFFF  H9  -0.968360018054037 56.7080111699623 16.4590387602952
  17 44 -0.293081 -1.578502 0.116920 21 1 0 FFFFFF  H10  -0.970012083354881 53.5167637983496 21.5118374087031
  18 41 3.291238 -2.615498 -1.838660 21 1 0 FFFFFF  H11  -1.07670241950005 33.3382351924256 18.0221462477087
  19 41 2.196734 -1.444480 -2.584562 21 1 0 FFFFFF  H12  -1.07742643026276 47.9872035228588 18.3481292145778
  20 41 3.157248 -0.984604 -1.164156 21 1 0 FFFFFF  H13  -1.08218211067188 25.8692585322398 12.7734705680487
  :::
 } 
 m_bond[19] { 
  # First column is bond index #
  i_m_from
  i_m_to
  i_m_order
  :::
  1 1 5 1
  2 1 6 1
  3 1 3 1
  4 1 12 1
  5 2 3 1
  6 3 7 1
  7 3 4 1
  8 4 10 1
  9 4 9 1
  10 4 8 1
  11 11 14 1
  12 11 15 1
  13 11 12 1
  14 11 13 1
  15 12 17 1
  16 12 16 1
  17 13 20 1
  18 13 18 1
  19 13 19 1
  :::
 } 
} 

f_m_ct { 
 s_m_title
 s_m_entry_id
 s_m_entry_name
 i_m_Spin_multiplicity
 s_j_QM_Method
 s_j_QM_Basis
 r_j_Gas_Phase_Energy
 r_j_Final_Energy
 r_j_HOMO
 r_j_LUMO
 s_j_Jaguar_input_file
 s_j_Jaguar_output_file
 r_j_Inf_Sep_Energy
 r_j_Inf_Sep_Total_Free_Energy_at_1M_258.15K_(au)
 r_j_Inf_Sep_Total_Free_Energy_at_1M_898.15K_(au)
 r_j_Inf_Sep_Total_Free_Energy_at_1M_518.15K_(au)
 r_j_Inf_Sep_Total_Free_Energy_at_1M_138.15K_(au)
 r_j_Inf_Sep_Total_Free_Energy_at_1M_778.15K_(au)
 r_j_Inf_Sep_Total_Free_Energy_at_1M_398.15K_(au)
 r_j_Inf_Sep_Total_Free_Energy_at_1M_1038.15K_(au)
 r_j_Inf_Sep_Total_Free_Energy_at_1M_658.15K_(au)
 r_j_Inf_Sep_Total_Free_Energy_at_1M_278.15K_(au)
 r_j_Inf_Sep_Total_Free_Energy_at_1M_918.15K_(au)
 r_j_Inf_Sep_Total_Free_Energy_at_1M_538.15K_(au)
 r_j_Inf_Sep_Total_Free_Energy_at_1M_798.15K_(au)
 r_j_Inf_Sep_Total_Free_Energy_at_1M_158.15K_(au)
 r_j_Inf_Sep_Total_Free_Energy_at_1M_418.15K_(au)
 r_j_Inf_Sep_Total_Free_Energy_at_1M_678.15K_(au)
 r_j_Inf_Sep_Total_Free_Energy_at_1M_298.15K_(au)
 r_j_Inf_Sep_Total_Free_Energy_at_1M_938.15K_(au)
 r_j_Inf_Sep_Total_Free_Energy_at_1M_558.15K_(au)
 r_j_Inf_Sep_Total_Free_Energy_at_1M_178.15K_(au)
 r_j_Inf_Sep_Total_Free_Energy_at_1M_818.15K_(au)
 r_j_Inf_Sep_Total_Free_Energy_at_1M_438.15K_(au)
 r_j_Inf_Sep_Total_Free_Energy_at_1M_58.15K_(au)
 r_j_Inf_Sep_Total_Free_Energy_at_1M_698.15K_(au)
 r_j_Inf_Sep_Total_Free_Energy_at_1M_318.15K_(au)
 r_j_Inf_Sep_Total_Free_Energy_at_1M_958.15K_(au)
 r_j_Inf_Sep_Total_Free_Energy_at_1M_578.15K_(au)
 r_j_Inf_Sep_Total_Free_Energy_at_1M_198.15K_(au)
 r_j_Inf_Sep_Total_Free_Energy_at_1M_838.15K_(au)
 r_j_Inf_Sep_Total_Free_Energy_at_1M_458.15K_(au)
 r_j_Inf_Sep_Total_Free_Energy_at_1M_78.15K_(au)
 r_j_Inf_Sep_Total_Free_Energy_at_1M_718.15K_(au)
 r_j_Inf_Sep_Total_Free_Energy_at_1M_338.15K_(au)
 r_j_Inf_Sep_Total_Free_Energy_at_1M_978.15K_(au)
 r_j_Inf_Sep_Total_Free_Energy_at_1M_598.15K_(au)
 r_j_Inf_Sep_Total_Free_Energy_at_1M_218.15K_(au)
 r_j_Inf_Sep_Total_Free_Energy_at_1M_858.15K_(au)
 r_j_Inf_Sep_Total_Free_Energy_at_1M_478.15K_(au)
 r_j_Inf_Sep_Total_Free_Energy_at_1M_98.15K_(au)
 r_j_Inf_Sep_Total_Free_Energy_at_1M_738.15K_(au)
 r_j_Inf_Sep_Total_Free_Energy_at_1M_358.15K_(au)
 r_j_Inf_Sep_Total_Free_Energy_at_1M_998.15K_(au)
 r_j_Inf_Sep_Total_Free_Energy_at_1M_618.15K_(au)
 r_j_Inf_Sep_Total_Free_Energy_at_1M_238.15K_(au)
 r_j_Inf_Sep_Total_Free_Energy_at_1M_878.15K_(au)
 r_j_Inf_Sep_Total_Free_Energy_at_1M_378.15K_(au)
 r_j_Inf_Sep_Total_Free_Energy_at_1M_498.15K_(au)
 r_j_Inf_Sep_Total_Free_Energy_at_1M_118.15K_(au)
 r_j_Inf_Sep_Total_Free_Energy_at_1M_758.15K_(au)
 r_j_Inf_Sep_Total_Free_Energy_at_1M_1018.15K_(au)
 r_j_Inf_Sep_Total_Free_Energy_at_1M_638.15K_(au)
 s_j_Hash
 s_j_Minimum_Hash
 s_m_Source_Path
 s_m_Source_File
 i_m_Source_File_Index
 s_j_Task
 s_j_Jaguar_restart_input_file
 s_j_Jaguar_restart_mae_file
 s_j_Jaguar_log_file
 s_j_Jaguar_mae_file
 i_j_Number_of_canonical_orbitals
 r_j_Lowest_Frequency_(cm-1)
 r_j_Highest_Frequency_(cm-1)
 r_j_2nd_Lowest_Frequency_(cm-1)
 i_j_Num_Negative_Frequencies
 r_j_Zero_Point_Energy_(kcal/mol)
 r_j_Entropy_(cal/mol/K)_298.15K_1.00E+00atm
 r_j_Enthalpy_(kcal/mol)_298.15K_1.00E+00atm
 r_j_Free_Energy_(kcal/mol)_298.15K_1.00E+00atm
 r_j_Internal_Energy_(kcal/mol)_298.15K_1.00E+00atm
 r_j_Heat_Capacity_(cal/mol/K)_298.15K_1.00E+00atm
 r_j_ln(Q)_(kcal/mol)_298.15K_1.00E+00atm
 r_j_Total_Internal_Energy_(au)_298.15K_1.00E+00atm
 r_j_Total_Enthalpy_(au)_298.15K_1.00E+00atm
 r_j_Total_Free_Energy_(au)_298.15K_1.00E+00atm
 r_j_ESP_min,_kcal/mol
 r_j_ESP_max,_kcal/mol
 r_j_ESP_mean,_kcal/mol
 r_j_ESP_pos_mean,_kcal/mol
 r_j_ESP_neg_mean,_kcal/mol
 r_j_ESP_pos_variance,_(kcal/mol)**2
 r_j_ESP_neg_variance,_(kcal/mol)**2
 r_j_ESP_total_variance,_(kcal/mol)**2
 r_j_ESP_balance
 r_j_ESP_local_polarity,_kcal/mol
 s_j_jname
 i_m_ct_format
 :::
 product 
  710 
  ts 
  1
  DFT(b3lyp-d3) 
  cc-pvtz(-f) 
  -328.371974706042
  -328.371974706042
  -0.151691019412015
  -0.0231502193259496
  /home/laurikai/Schrodinger_WD/828_AutoTS_spe_B3LYP-D3_CC-PVTZ-F/product_isomer5.in 
  /home/laurikai/Schrodinger_WD/828_AutoTS_spe_B3LYP-D3_CC-PVTZ-F/product_isomer5.out 
  -328.26240509556
  -328.106364967755
  -328.218811630091
  -328.14426380521
  -328.092817760627
  -328.19298812292
  -328.125371000532
  -328.251376968964
  -328.169222778026
  -328.10887586063
  -328.223307248032
  -328.147639755743
  -328.197152717362
  -328.094885265707
  -328.128355278252
  -328.173035834741
  -328.111456195466
  -328.227855486214
  -328.151080351884
  -328.09703273966
  -328.201373724563
  -328.131405525462
  -328.085431230641
  -328.176908023274
  -328.114103278495
  -328.232457374057
  -328.154583678033
  -328.099256088163
  -328.20565018333
  -328.134521880591
  -328.087134097806
  -328.180840397157
  -328.116819377364
  -328.237109939751
  -328.158150812749
  -328.10155403301
  -328.209983130619
  -328.137703469973
  -328.088936574347
  -328.184832006939
  -328.119602728003
  -328.241815210335
  -328.161779829332
  -328.103924163028
  -328.214370601664
  -328.122453539946
  -328.140951409362
  -328.090833054049
  -328.188880900432
  -328.246571211761
  -328.165470796339
  bfa3e3dbe39e87bc01fa54cc02bea283 
  e799d3e9fc088df466ffca3927e8bef6 
  /home/laurikai/Schrodinger_WD/Epoxy_amine_autoTS/Epoxy_amine_autoTS_AutoTS 
  Epoxy_amine_autoTS_full_path.mae 
  3
  "Single Point" 
  /home/laurikai/Schrodinger_WD/828_AutoTS_spe_B3LYP-D3_CC-PVTZ-F/product_isomer5.01.in 
  /home/laurikai/Schrodinger_WD/828_AutoTS_spe_B3LYP-D3_CC-PVTZ-F/product_isomer5.01.mae 
  /home/laurikai/Schrodinger_WD/828_AutoTS_spe_B3LYP-D3_CC-PVTZ-F/product_isomer5.log 
  /home/laurikai/Schrodinger_WD/828_AutoTS_spe_B3LYP-D3_CC-PVTZ-F/product_isomer5.mae 
  277
  75.9913640254894
  3420.82972093482
  107.414295890977
  0
  112.960546684095
  88.7743004728688
  5.94869401778506
  -20.5193636682008
  5.35620842895779
  31.5797351416135
  34.6326797733855
  -328.183424953776
  -328.182480767884
  -328.224660302937
  -74.6483808028798
  62.5841157084464
  3.95279038096766
  28.6559209063023
  -32.4281836654343
  195.203126066923
  631.548272609905
  826.751398676827
  0.180361335886066
  29.5379863393446
  product_isomer5 
  2
 m_depend[39] { 
  # First column is dependency index #
  i_m_depend_dependency
  s_m_depend_property
  :::
  1 20 i_m_Spin_multiplicity 
  2 20 s_j_QM_Method 
  3 20 s_j_QM_Basis 
  4 20 r_j_Gas_Phase_Energy 
  5 20 r_j_Final_Energy 
  6 20 r_j_HOMO 
  7 20 r_j_LUMO 
  8 20 s_j_Jaguar_input_file 
  9 20 s_j_Jaguar_output_file 
  10 20 s_j_Task 
  11 20 s_j_Jaguar_restart_input_file 
  12 20 s_j_Jaguar_restart_mae_file 
  13 20 s_j_Jaguar_log_file 
  14 20 s_j_Jaguar_mae_file 
  15 20 i_j_Number_of_canonical_orbitals 
  16 20 r_j_Lowest_Frequency_(cm-1) 
  17 20 r_j_Highest_Frequency_(cm-1) 
  18 20 r_j_2nd_Lowest_Frequency_(cm-1) 
  19 20 i_j_Num_Negative_Frequencies 
  20 20 r_j_Zero_Point_Energy_(kcal/mol) 
  21 20 r_j_Entropy_(cal/mol/K)_298.15K_1.00E+00atm 
  22 20 r_j_Enthalpy_(kcal/mol)_298.15K_1.00E+00atm 
  23 20 r_j_Free_Energy_(kcal/mol)_298.15K_1.00E+00atm 
  24 20 r_j_Internal_Energy_(kcal/mol)_298.15K_1.00E+00atm 
  25 20 r_j_Heat_Capacity_(cal/mol/K)_298.15K_1.00E+00atm 
  26 20 r_j_ln(Q)_(kcal/mol)_298.15K_1.00E+00atm 
  27 20 r_j_Total_Internal_Energy_(au)_298.15K_1.00E+00atm 
  28 20 r_j_Total_Enthalpy_(au)_298.15K_1.00E+00atm 
  29 20 r_j_Total_Free_Energy_(au)_298.15K_1.00E+00atm 
  30 20 r_j_ESP_min,_kcal/mol 
  31 20 r_j_ESP_max,_kcal/mol 
  32 20 r_j_ESP_mean,_kcal/mol 
  33 20 r_j_ESP_pos_mean,_kcal/mol 
  34 20 r_j_ESP_neg_mean,_kcal/mol 
  35 20 r_j_ESP_pos_variance,_(kcal/mol)**2 
  36 20 r_j_ESP_neg_variance,_(kcal/mol)**2 
  37 20 r_j_ESP_total_variance,_(kcal/mol)**2 
  38 20 r_j_ESP_balance 
  39 20 r_j_ESP_local_polarity,_kcal/mol 
  :::
 } 
 m_atom[20] { 
  # First column is atom index #
  i_m_mmod_type
  r_m_x_coord
  r_m_y_coord
  r_m_z_coord
  i_m_color
  i_m_atomic_number
  i_m_formal_charge
  s_m_color_rgb
  s_m_atom_name
  r_j_EPN
  r_j_Max_surface_ESP
  r_j_Min_surface_ESP
  r_j_Mulliken_Charges
  i_j_separated_energy_at_no
  :::
  1 3 1.208928 -0.227686 0.661709 2 6 0 A0A0A0  C1  -14.7220297900925 0 0 -0.13193 1
  2 18 0.653907 2.028961 1.153659 70 8 -1 FF2F2F  O1  -22.5010543552845 -42.7183077259454 -74.6483808028798 -0.65653 2
  3 3 0.128125 0.931206 0.736192 2 6 0 A0A0A0  C2  -14.7350068412922 0 0 0.30718 3
  4 3 -1.101823 0.425191 1.555560 2 6 0 A0A0A0  C3  -14.7978104609621 0 0 -0.32382 4
  5 41 2.077675 0.174617 0.143010 21 1 0 FFFFFF  H1  -1.10478970391475 26.5041811495957 -50.6477941176698 0.14046 5
  6 41 1.492075 -0.621732 1.640713 21 1 0 FFFFFF  H2  -1.09931981303653 42.6910017177962 -43.9946183720239 0.12129 6
  7 41 -0.255888 0.895226 -0.393188 21 1 0 FFFFFF  H3  -1.17687945357842 13.461950499291 -56.8769929066882 -0.09815 7
  8 41 -1.566654 -0.508525 1.183051 21 1 0 FFFFFF  H4  -1.13980118030944 35.6709996821376 -11.5044909473732 -0.0018 8
  9 41 -0.798900 0.281054 2.599535 21 1 0 FFFFFF  H5  -1.15380681380041 17.8969422737963 -56.3338033555656 0.09106 9
  10 41 -1.870251 1.202144 1.534737 21 1 0 FFFFFF  H6  -1.15523711032428 -8.11486239369398 -60.2557706644051 0.11703 10
  11 3 1.574600 -2.303508 -0.891659 2 6 0 A0A0A0  C4  -14.6520283010341 0 0 -0.07664 11
  12 32 0.643487 -1.376239 -0.163691 43 7 1 5757FF  N1  -18.233236604581 0 0 -0.4673 12
  13 3 2.305835 -1.596019 -2.024805 2 6 0 A0A0A0  C5  -14.7112129942184 0 0 -0.33322 13
  14 41 2.269127 -2.700812 -0.147127 21 1 0 FFFFFF  H7  -1.0541396257667 51.4366148777292 23.5164815364873 0.15205 14
  15 41 0.972056 -3.133015 -1.276750 21 1 0 FFFFFF  H8  -1.05197702912848 55.0067621555557 32.4308609520428 0.13507 15
  16 44 0.029565 -0.863723 -0.834893 21 1 0 FFFFFF  H9  -0.957105818086863 53.4414513823286 7.33287435863995 0.28111 16
  17 44 0.009154 -1.908888 0.435638 21 1 0 FFFFFF  H10  -0.949694426749845 62.5841157084464 21.202868280345 0.32093 17
  18 41 2.935797 -2.317946 -2.550836 21 1 0 FFFFFF  H11  -1.07074066603106 38.2231921188182 20.0741530695373 0.1371 18
  19 41 1.600324 -1.172634 -2.746887 21 1 0 FFFFFF  H12  -1.07376406455904 46.2412476791225 15.2494755625966 0.13472 19
  20 41 2.946499 -0.791964 -1.657060 21 1 0 FFFFFF  H13  -1.07709104849547 30.0567737949945 14.8281167023251 0.15138 20
  :::
 } 
 m_bond[19] { 
  # First column is bond index #
  i_m_from
  i_m_to
  i_m_order
  :::
  1 1 5 1
  2 1 6 1
  3 1 12 1
  4 1 3 1
  5 2 3 1
  6 3 7 1
  7 3 4 1
  8 4 10 1
  9 4 9 1
  10 4 8 1
  11 11 14 1
  12 11 15 1
  13 11 12 1
  14 11 13 1
  15 12 17 1
  16 12 16 1
  17 13 20 1
  18 13 18 1
  19 13 19 1
  :::
 } 
} 

f_m_ct { 
 s_m_title
 s_m_entry_id
 s_m_entry_name
 i_m_Spin_multiplicity
 s_j_Task
 s_j_Jaguar_input_file
 s_j_Jaguar_restart_input_file
 s_j_Jaguar_restart_mae_file
 s_j_Jaguar_output_file
 s_j_Jaguar_log_file
 s_j_Jaguar_mae_file
 s_j_QM_Method
 s_j_QM_Basis
 i_j_Number_of_canonical_orbitals
 r_j_Gas_Phase_Energy
 r_j_Final_Energy
 r_j_HOMO
 r_j_LUMO
 r_j_Lowest_Frequency_(cm-1)
 r_j_Highest_Frequency_(cm-1)
 r_j_2nd_Lowest_Frequency_(cm-1)
 i_j_Num_Negative_Frequencies
 r_j_Zero_Point_Energy_(kcal/mol)
 r_j_Entropy_(cal/mol/K)_298.15K_1.00E+00atm
 r_j_Enthalpy_(kcal/mol)_298.15K_1.00E+00atm
 r_j_Free_Energy_(kcal/mol)_298.15K_1.00E+00atm
 r_j_Internal_Energy_(kcal/mol)_298.15K_1.00E+00atm
 r_j_Heat_Capacity_(cal/mol/K)_298.15K_1.00E+00atm
 r_j_ln(Q)_(kcal/mol)_298.15K_1.00E+00atm
 r_j_Total_Internal_Energy_(au)_298.15K_1.00E+00atm
 r_j_Total_Enthalpy_(au)_298.15K_1.00E+00atm
 r_j_Total_Free_Energy_(au)_298.15K_1.00E+00atm
 r_j_ESP_min,_kcal/mol
 r_j_ESP_max,_kcal/mol
 r_j_ESP_mean,_kcal/mol
 r_j_ESP_pos_mean,_kcal/mol
 r_j_ESP_neg_mean,_kcal/mol
 r_j_ESP_pos_variance,_(kcal/mol)**2
 r_j_ESP_neg_variance,_(kcal/mol)**2
 r_j_ESP_total_variance,_(kcal/mol)**2
 r_j_ESP_balance
 r_j_ESP_local_polarity,_kcal/mol
 s_j_jname
 i_m_ct_format
 :::
 reactant_conf_search 
  711 
  Structure711 
  1
  "Single Point" 
  /home/laurikai/Schrodinger_WD/828_AutoTS_spe_B3LYP-D3_CC-PVTZ-F/reactant_conf_search_isomer6.in 
  /home/laurikai/Schrodinger_WD/828_AutoTS_spe_B3LYP-D3_CC-PVTZ-F/reactant_conf_search_isomer6.01.in 
  /home/laurikai/Schrodinger_WD/828_AutoTS_spe_B3LYP-D3_CC-PVTZ-F/reactant_conf_search_isomer6.01.mae 
  /home/laurikai/Schrodinger_WD/828_AutoTS_spe_B3LYP-D3_CC-PVTZ-F/reactant_conf_search_isomer6.out 
  /home/laurikai/Schrodinger_WD/828_AutoTS_spe_B3LYP-D3_CC-PVTZ-F/reactant_conf_search_isomer6.log 
  /home/laurikai/Schrodinger_WD/828_AutoTS_spe_B3LYP-D3_CC-PVTZ-F/reactant_conf_search_isomer6.mae 
  DFT(b3lyp-d3) 
  cc-pvtz(-f) 
  277
  -328.350612941178
  -328.350612941178
  -0.233246564707997
  0.0291764810350003
  -704.705462039355
  3477.4951939945
  -92.4070628491912
  2
  113.732051100718
  87.0137723304827
  5.57388821294132
  -20.3692680073921
  4.98140262411405
  29.0555426932154
  34.379347601871
  -328.16143100943
  -328.160486823537
  -328.201829874855
  -38.8658886179737
  16.8016951072846
  1.25507274240861
  7.51671631804773
  -16.6232641907352
  18.7552210967159
  126.009710895872
  144.764931992588
  0.112771527250974
  9.34074980288077
  reactant_conf_search_isomer6 
  2
 m_depend[39] { 
  # First column is dependency index #
  i_m_depend_dependency
  s_m_depend_property
  :::
  1 20 i_m_Spin_multiplicity 
  2 20 s_j_Task 
  3 20 s_j_Jaguar_input_file 
  4 20 s_j_Jaguar_restart_input_file 
  5 20 s_j_Jaguar_restart_mae_file 
  6 20 s_j_Jaguar_output_file 
  7 20 s_j_Jaguar_log_file 
  8 20 s_j_Jaguar_mae_file 
  9 20 s_j_QM_Method 
  10 20 s_j_QM_Basis 
  11 20 i_j_Number_of_canonical_orbitals 
  12 20 r_j_Gas_Phase_Energy 
  13 20 r_j_Final_Energy 
  14 20 r_j_HOMO 
  15 20 r_j_LUMO 
  16 20 r_j_Lowest_Frequency_(cm-1) 
  17 20 r_j_Highest_Frequency_(cm-1) 
  18 20 r_j_2nd_Lowest_Frequency_(cm-1) 
  19 20 i_j_Num_Negative_Frequencies 
  20 20 r_j_Zero_Point_Energy_(kcal/mol) 
  21 20 r_j_Entropy_(cal/mol/K)_298.15K_1.00E+00atm 
  22 20 r_j_Enthalpy_(kcal/mol)_298.15K_1.00E+00atm 
  23 20 r_j_Free_Energy_(kcal/mol)_298.15K_1.00E+00atm 
  24 20 r_j_Internal_Energy_(kcal/mol)_298.15K_1.00E+00atm 
  25 20 r_j_Heat_Capacity_(cal/mol/K)_298.15K_1.00E+00atm 
  26 20 r_j_ln(Q)_(kcal/mol)_298.15K_1.00E+00atm 
  27 20 r_j_Total_Internal_Energy_(au)_298.15K_1.00E+00atm 
  28 20 r_j_Total_Enthalpy_(au)_298.15K_1.00E+00atm 
  29 20 r_j_Total_Free_Energy_(au)_298.15K_1.00E+00atm 
  30 20 r_j_ESP_min,_kcal/mol 
  31 20 r_j_ESP_max,_kcal/mol 
  32 20 r_j_ESP_mean,_kcal/mol 
  33 20 r_j_ESP_pos_mean,_kcal/mol 
  34 20 r_j_ESP_neg_mean,_kcal/mol 
  35 20 r_j_ESP_pos_variance,_(kcal/mol)**2 
  36 20 r_j_ESP_neg_variance,_(kcal/mol)**2 
  37 20 r_j_ESP_total_variance,_(kcal/mol)**2 
  38 20 r_j_ESP_balance 
  39 20 r_j_ESP_local_polarity,_kcal/mol 
  :::
 } 
 m_atom[20] { 
  # First column is atom index #
  i_m_mmod_type
  r_m_x_coord
  r_m_y_coord
  r_m_z_coord
  i_m_color
  i_m_atomic_number
  s_m_color_rgb
  s_m_atom_name
  r_j_EPN
  r_j_Max_surface_ESP
  r_j_Min_surface_ESP
  :::
  1 3 1.093581 -2.629132 -0.771655 2 6 A0A0A0  C1  -14.7344168313852 0 0
  2 26 0.070226 -1.580339 -0.850141 43 7 5757FF  N2  -18.4231678340025 -20.3900093031302 -38.8658886179737
  3 3 2.519332 -2.196090 -1.136015 2 6 A0A0A0  C3  -14.7670389616362 0 0
  4 41 1.081059 -3.032404 0.248559 21 1 FFFFFF  H4  -1.13206164943059 8.65926900367154 -25.0524946988988
  5 41 0.780171 -3.451363 -1.426905 21 1 FFFFFF  H5  -1.13450254337855 6.42623056868529 -26.9716900094983
  6 43 0.054051 -1.192751 -1.792314 21 1 FFFFFF  H6  -1.08981068475863 13.7203508240476 -33.4732566537967
  7 43 0.331025 -0.806661 -0.240592 21 1 FFFFFF  H7  -1.05406987117389 9.58061257019001 -29.2690326392002
  8 41 2.866850 -1.395555 -0.471911 21 1 FFFFFF  H8  -1.12586458011051 15.4786922934788 -0.121200562853529
  9 41 3.226560 -3.029766 -1.054924 21 1 FFFFFF  H9  -1.12587458500337 8.49256798669871 -0.348031861654228
  10 41 2.562480 -1.818522 -2.164703 21 1 FFFFFF  H10  -1.12738353509865 8.56208069945206 -0.341871575730357
  11 3 -0.398664 2.151569 0.975554 2 6 A0A0A0  C11  -14.6991887687832 9.91621297850623 -4.77533376923428
  12 16 -0.291537 1.476228 -0.286157 70 8 FF2F2F  O12  -22.3350227812328 -5.31659766819726 -30.9642352047488
  13 3 0.579781 1.071967 0.780337 2 6 A0A0A0  C13  -14.6885521556644 7.34694852904911 5.28740969847422
  14 3 0.364773 -0.313380 1.334335 2 6 A0A0A0  C14  -14.761809796101 0 0
  15 41 -0.072269 3.192293 0.982279 21 1 FFFFFF  H15  -1.10252496498512 16.4701817173704 -13.0943234062049
  16 41 -1.311040 1.950147 1.538928 21 1 FFFFFF  H16  -1.10270886376456 16.016176536554 -15.0317663077882
  17 41 1.623082 1.360937 0.629600 21 1 FFFFFF  H17  -1.10494244887693 16.8016951072846 -12.1858154468275
  18 41 0.773187 -1.068178 0.654467 21 1 FFFFFF  H18  -1.07915559780533 12.8020044738509 -12.999975126499
  19 41 -0.702943 -0.511593 1.463989 21 1 FFFFFF  H19  -1.11361172010212 11.525332273028 -31.4004925887621
  20 41 0.863914 -0.423660 2.303370 21 1 FFFFFF  H20  -1.11187487112151 13.2151098679294 2.9428887321912
  :::
 } 
 m_bond[19] { 
  # First column is bond index #
  i_m_from
  i_m_to
  i_m_order
  :::
  1 1 4 1
  2 1 5 1
  3 1 2 1
  4 1 3 1
  5 2 7 1
  6 2 6 1
  7 3 9 1
  8 3 10 1
  9 3 8 1
  10 11 15 1
  11 11 16 1
  12 11 12 1
  13 11 13 1
  14 12 13 1
  15 13 17 1
  16 13 14 1
  17 14 19 1
  18 14 18 1
  19 14 20 1
  :::
 } 
} 
