# Supplementary material for: Cut-off Scale and Complex Formation in Density Functional Theory Computations of Epoxy-Amine Reactivity
Source: ACS Omega. 2021 Oct 25;6(44):29424–31. doi: 10.1021/acsomega.1c03229 (PMC8587129; doi:10.1021/acsomega.1c03229)
Supplement: Supplementary file 1 — ao1c03229_si_001.zip [file ao1c03229_si_001.zip › Final_structures/Primary/A1_E1_B3LYP-D3_CC-PVTZ-F_ canonical/AutoTS_results_spe_B3LYP-D3_CC-PVTZ-F_canonical.smap]

# smap version 1.0
AutoTS_results_spe_B3LYP-D3_CC-PVTZ-F_canonical.mae
product_isomer5.vib: 5
reactant_isomer3.vib: 3
transition_state_1_isomer4.vib: 4
#end
