# Supplementary material for: Cut-off Scale and Complex Formation in Density Functional Theory Computations of Epoxy-Amine Reactivity
Source: ACS Omega. 2021 Oct 25;6(44):29424–31. doi: 10.1021/acsomega.1c03229 (PMC8587129; doi:10.1021/acsomega.1c03229)
Supplement: Supplementary file 1 — ao1c03229_si_001.zip [file ao1c03229_si_001.zip › Final_structures/Primary/A1_E1_B3LYP-D3_CC-PVTZ-F_ canonical/product_isomer5.vib]

{ 
 s_m_m2io_version
 :::
 2.0.0 
} 

f_m_table { 
 i_j_atom_total
 :::
 20
 m_column[65] { 
  s_m_data_name
  s_m_column_name
  i_m_width
  b_m_visible
  s_m_units
  :::
  1 r_j_Frequency  "Frequency"  10 1 "" 
  2 s_j_Symmetry  "Symmetry"  10 0 "" 
  3 r_j_Intensity  "Intensity"  10 1 "" 
  4 r_j_Raman_Act  "Raman Act"  10 0 "" 
  5 r_j_Raman_Int  "Raman Int"  10 0 "" 
  6 r_j_x1  "x1"  10 0 "" 
  7 r_j_y1  "y1"  10 0 "" 
  8 r_j_z1  "z1"  10 0 "" 
  9 r_j_x2  "x2"  10 0 "" 
  10 r_j_y2  "y2"  10 0 "" 
  11 r_j_z2  "z2"  10 0 "" 
  12 r_j_x3  "x3"  10 0 "" 
  13 r_j_y3  "y3"  10 0 "" 
  14 r_j_z3  "z3"  10 0 "" 
  15 r_j_x4  "x4"  10 0 "" 
  16 r_j_y4  "y4"  10 0 "" 
  17 r_j_z4  "z4"  10 0 "" 
  18 r_j_x5  "x5"  10 0 "" 
  19 r_j_y5  "y5"  10 0 "" 
  20 r_j_z5  "z5"  10 0 "" 
  21 r_j_x6  "x6"  10 0 "" 
  22 r_j_y6  "y6"  10 0 "" 
  23 r_j_z6  "z6"  10 0 "" 
  24 r_j_x7  "x7"  10 0 "" 
  25 r_j_y7  "y7"  10 0 "" 
  26 r_j_z7  "z7"  10 0 "" 
  27 r_j_x8  "x8"  10 0 "" 
  28 r_j_y8  "y8"  10 0 "" 
  29 r_j_z8  "z8"  10 0 "" 
  30 r_j_x9  "x9"  10 0 "" 
  31 r_j_y9  "y9"  10 0 "" 
  32 r_j_z9  "z9"  10 0 "" 
  33 r_j_x10  "x10"  10 0 "" 
  34 r_j_y10  "y10"  10 0 "" 
  35 r_j_z10  "z10"  10 0 "" 
  36 r_j_x11  "x11"  10 0 "" 
  37 r_j_y11  "y11"  10 0 "" 
  38 r_j_z11  "z11"  10 0 "" 
  39 r_j_x12  "x12"  10 0 "" 
  40 r_j_y12  "y12"  10 0 "" 
  41 r_j_z12  "z12"  10 0 "" 
  42 r_j_x13  "x13"  10 0 "" 
  43 r_j_y13  "y13"  10 0 "" 
  44 r_j_z13  "z13"  10 0 "" 
  45 r_j_x14  "x14"  10 0 "" 
  46 r_j_y14  "y14"  10 0 "" 
  47 r_j_z14  "z14"  10 0 "" 
  48 r_j_x15  "x15"  10 0 "" 
  49 r_j_y15  "y15"  10 0 "" 
  50 r_j_z15  "z15"  10 0 "" 
  51 r_j_x16  "x16"  10 0 "" 
  52 r_j_y16  "y16"  10 0 "" 
  53 r_j_z16  "z16"  10 0 "" 
  54 r_j_x17  "x17"  10 0 "" 
  55 r_j_y17  "y17"  10 0 "" 
  56 r_j_z17  "z17"  10 0 "" 
  57 r_j_x18  "x18"  10 0 "" 
  58 r_j_y18  "y18"  10 0 "" 
  59 r_j_z18  "z18"  10 0 "" 
  60 r_j_x19  "x19"  10 0 "" 
  61 r_j_y19  "y19"  10 0 "" 
  62 r_j_z19  "z19"  10 0 "" 
  63 r_j_x20  "x20"  10 0 "" 
  64 r_j_y20  "y20"  10 0 "" 
  65 r_j_z20  "z20"  10 0 "" 
  :::
 } 
 m_row[54] { 
  r_j_Frequency
  s_j_Symmetry
  r_j_Intensity
  r_j_Raman_Act
  r_j_Raman_Int
  r_j_x1
  r_j_y1
  r_j_z1
  r_j_x2
  r_j_y2
  r_j_z2
  r_j_x3
  r_j_y3
  r_j_z3
  r_j_x4
  r_j_y4
  r_j_z4
  r_j_x5
  r_j_y5
  r_j_z5
  r_j_x6
  r_j_y6
  r_j_z6
  r_j_x7
  r_j_y7
  r_j_z7
  r_j_x8
  r_j_y8
  r_j_z8
  r_j_x9
  r_j_y9
  r_j_z9
  r_j_x10
  r_j_y10
  r_j_z10
  r_j_x11
  r_j_y11
  r_j_z11
  r_j_x12
  r_j_y12
  r_j_z12
  r_j_x13
  r_j_y13
  r_j_z13
  r_j_x14
  r_j_y14
  r_j_z14
  r_j_x15
  r_j_y15
  r_j_z15
  r_j_x16
  r_j_y16
  r_j_z16
  r_j_x17
  r_j_y17
  r_j_z17
  r_j_x18
  r_j_y18
  r_j_z18
  r_j_x19
  r_j_y19
  r_j_z19
  r_j_x20
  r_j_y20
  r_j_z20
  :::
  1 75.9913640254894 ""  7.63092735446059 0 0 0.000537975591617516 0.0671029303286223 -0.090307525795384 -0.0353909737048121 0.0206320185614725 0.0553929674709391 -0.0301069123835014 0.0284086231343781 0.0194046989369752 0.0304192547814227 -0.0460294091158887 0.0655324747702756 -0.0453316405685723 0.104546587070786 -0.138575076475724 0.0749225637439575 0.0518755012683685 -0.117641971687079 -0.0879362826772479 0.0802582942233061 0.0443053902871639 0.030280383647182 -0.0405114354487578 0.0493091173590791 0.0913777040814841 -0.0839686668588272 0.0426068402519601 0.00833129965201429 -0.0657290790554376 0.142465366169302 -0.0308734772434887 -0.0196564806364033 0.00523109948670374 -0.0143042773154888 0.0624042220604805 -0.077521199390222 0.0776363675415731 -0.111413452692266 0.0190581033947257 -0.0955543338019327 -0.0326514886560359 0.0587090710863753 -0.0594530339340996 0.000950464914149799 0.0051721385918038 0.01930721407923 0.0493813618173872 -0.111335669135562 -0.0552506556647621 0.116738267468629 -0.0708687487764528 0.0591176671387541 -0.171208439129312 0.078972698917325 0.143828987530138 -0.093045605646703 -0.0351668742509521 0.109866887362722 -0.139695162350803 0.024764308355238
  2 107.414295890977 ""  3.19002525758148 0 0 0.0444957009199821 0.0504737515948854 -0.00248549811179022 -0.0176172136629741 0.00620898593636179 0.111711979844597 0.026007825245519 0.0271741090964455 -0.00338236423307505 -0.026054759849509 -0.0388998900280212 -0.115731821862075 0.038393818319999 0.0433502854168014 -0.0202113401878941 0.0564263216189777 0.0736068891944964 0.00327871840008335 0.0992392624742204 0.0918676126588879 -0.0241289786570563 -0.0154118499904234 -0.00800788617072673 -0.206945693118743 -0.0907032135768332 -0.111821193686189 -0.10664263579841 -0.0198144387590045 -0.032618044958128 -0.107311755818979 0.0230417415376812 -0.00199876694110154 0.0430114190423224 0.0400663007773539 0.0252235453453835 0.0301813067850684 -0.0845825986763632 -0.0652719798825203 -0.0649276595634932 0.0860226098322885 0.0801202095757605 0.0277572869918677 0.02543848699496 -0.0526769000022287 0.148553927583481 0.0359145197089767 0.000205604763138079 0.0192572179087303 0.0458741098723566 0.0463435788969056 0.0547192200069591 -0.0835995124989535 -0.0777816358333068 -0.0464101072420647 -0.151278622130183 -0.158336876920379 -0.0544973082828886 -0.100086146194314 -0.00364172023693258 -0.170898858524813
  3 173.61429467319 ""  5.79440712091448 0 0 0.0749041169244323 0.0272571552088372 -0.0136225044133005 -0.0423641442958418 0.0233862440002981 -0.0148528969532279 0.0366155580403939 -0.00427412574609932 -0.026043257879063 0.0384782683484092 -0.0793205646666919 -0.0588122677669252 0.0471882725214419 0.0118324278670664 -0.0694575212495958 0.11693430954475 0.0775748499924126 -0.00624883805318173 0.0604286417346266 -0.023233531535072 -0.0375632392431326 0.0531902458291613 -0.0702095751779067 -0.0979740036805855 0.0296834507816665 -0.11573153668563 -0.0608621335388547 0.0232618821822107 -0.0942172567288247 -0.034164374232608 -0.101608290882545 -0.0136053914957155 -0.0309638896203152 0.0075705162141938 0.00725052334011769 0.0705746793475905 -0.00388758996262789 0.0394315170556619 0.0664465105203384 -0.153755379036881 -0.193610017100116 -0.0779128301936429 -0.204450643361419 0.109392940650537 -0.136545610114412 -0.0534654033453728 0.00829567460689796 0.120739100006813 0.0602228639511296 0.0209820226136822 0.13800292076593 -0.130215144957185 0.0161611512986331 -0.0526129548931778 0.0543345640310796 0.266384275358041 0.142616113795414 0.133926215234869 -0.122225271876465 0.177195853569502
  4 215.523167058583 ""  10.7442981483849 0 0 0.0447272713266509 -0.0467977148354809 0.124381522782077 -0.0739260557985851 0.0465704066384693 -0.0400232711182111 0.0203630680023568 -0.0135380339228145 0.0412269972039702 -0.00597593941352987 -0.00119430041917663 0.015471139581247 0.113719311935287 -0.0444688895427257 0.237648741164866 -0.0783952850817489 -0.129885737754609 0.126681177245661 0.0658766252352412 -0.108728959855476 0.00860171606449915 0.0800915909045573 -0.0769975385689546 0.0993292687699417 -0.0634030085139431 0.140160418970667 0.0505583935832656 -0.0555021079332554 -0.0543625823170399 -0.127542009586124 -0.0311171723528109 0.00734958090316261 -0.0440564755573362 0.0485435204502667 0.0684205700983 -0.0169666073893019 0.0102137862690527 -0.0667018112825118 -0.062776556778606 -0.0504558014034385 -0.0598450869896407 -0.0620858984184732 -0.111174008679398 0.061041149592924 -0.0347078823485993 0.127204406902075 0.199615318199514 -0.00723637357289681 -0.0484138586734192 0.0799345255722165 -0.109557475956031 -0.00840623035552399 -0.112658468394677 -0.0227351204155869 0.0378345131988269 -0.0687686214036895 -0.0902162832508675 0.0348313330578125 -0.0754764492449061 -0.0818417812152926
  5 267.33206249002 ""  3.84796588800995 0 0 0.00174574113252319 -0.0316899389511948 0.0115051138745545 0.0110890982118013 0.00311127748883754 -0.0423625721922205 0.0489696954908932 -0.0170331334190446 -0.022780452292039 0.0686664391079269 -0.094397267913544 -0.0247963821180406 0.0595547238330698 -0.0838914313582844 0.0681912236277617 -0.0793479639623966 -0.0767466816410471 0.016860987787403 0.045617596535785 -0.0229864004241357 -0.029684895388698 0.0581422276434233 -0.0620545258503586 -0.0914828680149343 0.105806909309697 -0.192825714680073 -0.048224222184641 0.0585713725597083 -0.102737152966886 0.0764525245428263 -0.0308668847228678 0.04496876161774 0.0592986257659669 -0.0595115583849253 0.0577896226468765 -0.0318649425329313 -0.0353363582929443 0.0346032218254706 0.0537139138065796 -0.0351847834172406 0.119181150909214 0.103237869357514 0.0226834182538035 -0.00423813918105272 0.0833118946918997 0.0224256741367847 0.127707281617133 -0.0607827253437736 -0.140450954834581 0.0966615927760965 -0.0832238106125803 0.193678528715979 0.101214882915118 0.237772841415371 -0.0354039503389143 -0.221553157217615 -0.0958559738980995 -0.258399266391685 0.226600202629179 0.0223734383709604
  6 303.256811403101 ""  1.74896837145483 0 0 -0.0064157123876084 -0.00918629953476243 0.0450361056931594 -0.0175696786614321 0.0181204811263881 -0.0372077845979064 -0.0136772182803528 0.00358009898656718 0.00522027347239467 -0.00921773906632654 0.00383306781726115 0.0171209296717357 0.0184501077538996 -0.0128800133421822 0.0825445153031602 -0.0531395119455014 -0.0174939157651234 0.0550352443609712 -0.0109420492481144 -0.0283938163419977 0.00104251894053121 -0.320810862779201 0.293846283549599 -0.310630058179641 0.0831135553640155 -0.50816892511429 -0.0767248606666176 0.221927717304511 0.242894572433974 0.439569086103539 0.015016278291197 0.00120096069126964 -0.00836619240939995 0.0204167932404754 0.00270203658008485 0.00827093747916174 0.0115146972766607 -0.0188626279823438 -0.0252767650573773 0.0199008425678284 -0.0078179721571355 -0.017845892271679 0.000232168719437181 0.00793529700993683 0.000193077526946698 0.0339966388365056 0.0246329467699296 0.00900062247761901 0.00699697124919649 -0.0107022858251642 -0.018358963108167 -0.0637786990027501 -0.0524621803916381 -0.0699506454361369 0.00853160875292865 0.0459649947164859 0.015625765996938 0.0837843284192787 -0.0710763790959774 -0.0355743132685464
  7 320.96993097373 ""  0.464326479876599 0 0 0.0290818235964595 0.0181240832893376 -0.00254892505805812 -0.0212291650164795 0.0176992949739741 0.0204703629115832 -0.00992983903981913 0.0155531741426455 0.010636218574661 -0.0165844176852125 0.0385980859553636 0.00496637192819175 -0.0099591960171641 0.0386677043837745 -0.0489024772751412 0.0872260614180372 0.0565048871180082 -0.00411175164317108 0.00243356590584649 0.00699241746372752 0.0115653451300905 -0.0683150693240418 0.0786106369362953 -0.0287583646377372 -0.0208217113496301 -0.0124825719398018 -0.00063360077140042 0.0308452762017511 0.0866044379341165 0.035796262626358 -0.041331662376984 -0.0401284220857249 -0.0790089112316754 0.0273288670486237 -0.0432279957564186 0.0459735759609833 0.0286125354190126 -0.00419873216785243 -0.0108801443964375 -0.066893371021818 -0.164109197044003 -0.12137069626912 -0.109869639071084 0.0423236749852413 -0.151275692547974 -0.0616901036079364 -0.0769574977084772 0.103685437115857 0.114077667440388 -0.072956938057365 0.110891057594237 0.385581409844916 0.0944002523988459 0.279909557885428 0.094522337465041 -0.330022839941259 -0.263603070570184 -0.299058937784058 0.239374992540206 0.0280213391844422
  8 393.278650795527 ""  24.7907513249761 0 0 0.0480716255856666 0.0486284798892933 -0.0195622368323442 0.0523101483615399 -0.108329335643903 -0.0539577252835279 -0.008290830146419 -0.104154083417043 0.0292553173944842 -0.0879241955224658 0.00273944774830698 0.0145704873407063 -0.0561802405247719 0.162637430889481 -0.104326567900202 0.187508767111226 0.0708234629501962 -0.0521071635112687 -0.0644489743949572 -0.140115069857605 0.014917022989597 -0.168721531982065 0.0476617673725786 0.00874376143160869 -0.178794616861282 0.00502747139252899 0.0414858256908353 0.0057245542852069 0.0933228161488067 -0.0683873501053157 -0.030388673345982 0.0590825016882186 0.0228026964705859 0.031532127468674 0.0841100916006572 0.0208905958703953 -0.00189498073896564 -0.00353140708931068 0.00352795849831742 -0.0375967971712903 0.0275729807213977 0.0137037043444662 -0.0703586841935367 0.0819223312936064 0.0361608186851874 0.0278546255836598 0.128356889164393 0.0426663046114282 0.0209139680581113 0.110985280927872 0.0339773827196698 0.00584341696406411 -0.0410125142413572 0.064055524677211 0.0200486316309825 -0.0410506139934014 -0.0393773991637959 -0.00248040193841371 0.0115562101965456 -0.0278416083959523
  9 422.825999987139 ""  5.47060806730167 0 0 0.0809791799853949 -0.0424731468607648 -0.0500022864785741 -0.0862145743545069 0.000494944318850455 0.0259515932034946 0.0234164123944341 -0.0361631375961505 0.0117115256665759 0.00518413861881715 0.0721419570244984 0.00933665068019414 0.0447834456126854 0.00762922840057189 -0.0707924432672262 0.140229645762606 -0.0989814520737065 -0.0893220417438841 0.0482307206458661 -0.0601888826080617 -0.0103709644289869 -0.12681901207458 0.121608288425222 0.0464794547114396 -0.00949139669314458 0.0828027402669386 0.0140247833296361 0.127720901585321 0.191919779679752 -0.0202693865779918 0.014498210981405 -0.0821375885590686 0.0239695700090202 0.0416143265863796 0.00565479710550323 -0.0744095417697536 -0.0612780721220686 0.0345753891510419 0.064895999906523 0.0101469745309906 -0.0616604602596114 0.0384324809217251 0.0178687897999594 -0.0833689794308025 0.0225384605918223 0.151187479820261 0.0638671950207585 -0.136456545931599 -0.0818429307774276 0.109606584334574 -0.111660870934051 -0.00739915357927134 0.168917179869015 -0.0491992716780859 -0.136569006654182 0.0515617994053835 0.145974240474373 -0.135709919924833 0.0635039261384514 0.12926823655345
  10 461.786064814157 ""  5.03761644972507 0 0 0.033626069513681 -0.0707637788378711 -0.0422177025077976 -0.0850561768807 -0.0031937060283561 0.0301149516302424 0.055658492990465 -0.0473125133999345 0.000827950425714369 0.0429400217695655 0.0492922275930503 -0.0150583921306453 0.00540598425827153 -0.125367127475847 -0.134809274665469 0.121665718284361 -0.0731342401201224 -0.0674738372165578 0.086844391939233 -0.0725527536062488 -0.0306649817716598 -0.0775096838512057 0.080505111708366 0.0528134492293335 0.0383114994881881 0.0921349225223368 -0.00843364649875748 0.151145750013808 0.153593589949704 -0.0574548728350329 -0.00588889352432254 0.102031134961671 0.0168111062953027 -0.0891522199907528 -0.0143041696130105 0.0389599333681295 0.0499374288577289 -0.00854561679893324 -0.0365355595730461 0.0130816089073417 0.187790421624663 0.0460025960341837 0.0810436466520969 0.0267396029543499 0.0453611791817953 -0.181070979302691 -0.0153988330772495 0.109815579642582 0.0215808770986792 -0.0845658094732656 0.094627578829769 -0.0227235420892191 -0.148513284922589 0.063511054241121 0.110285220195317 -0.0232544369127888 -0.101557250590991 0.141701094557473 -0.0426595632542293 -0.124032601860108
  11 503.572210848951 ""  4.25130245907994 0 0 0.0402555948095482 -0.0555006758792196 -0.0307077826843305 0.0357938546264711 0.0970443661157264 -0.0483012209570021 0.0293828138692663 0.0418332732040938 0.130795995549145 -0.0758283631785003 -0.037388045337531 0.0100857415368292 -0.0598219050141915 -0.0141185990888497 -0.166410186157283 0.242356399476751 -0.135254971918794 -0.117853858764117 -0.00172897458139266 -0.0265438037332411 0.124532068153316 0.0481341943090141 -0.0108861855446894 -0.197358780965311 -0.317802077022495 -0.15019338940006 0.0664768951139099 -0.123864502987582 -0.0856466031590808 -0.0935736249380174 0.0130854378272395 -0.00809851810642612 0.00221485171239879 -0.038353028835065 -0.0301919159419162 -0.0178815602316682 0.00533253991539531 0.00412473485368653 0.00183347689337982 0.020941481267489 0.052690242283435 0.027352437120656 0.0674943763133587 -0.0522344934650516 0.0133467063889055 -0.0512614342307958 -0.0194182875880227 -0.000939681380233397 -0.0158762571203888 -0.0399588434814183 -0.00332939762162556 0.000715686775029751 0.00706320334159517 -0.00799156720835303 0.00042948686378192 0.00902387007984481 0.00968976715196533 0.00950251657007719 3.40324373168328e-05 0.00106215669621072
  12 726.507850914061 ""  4.19902815152937 0 0 -0.063696541968118 0.134241548009957 0.0673102048172559 -0.0207257985813703 0.00625274383775979 -0.0141949367100989 0.0353412383643994 -0.0923222155808486 0.0848136764376202 0.0979163253322776 0.0128624987461875 -0.0413638430507968 -0.121892348039578 0.160866399571547 -0.010729782358753 0.0346112354806452 0.105609612840324 0.0301430892403645 -0.0432098487795813 -0.121711745421079 0.0766479734408576 0.0867539960040601 0.0603752646456771 -0.14037413921007 -0.103141847427475 -0.00592771979843359 0.015361064085268 0.171541867123008 0.0784259697448583 -0.200115401310751 0.00977313111262637 -0.0445111397750532 -0.0217704728264811 -0.0549845873471616 -0.0311137164286764 -0.0257905045488568 0.00864670631068254 -0.0033641848528313 -0.0145113073346965 0.0257719345585092 0.0164088320450237 -0.00395482044307094 0.062229031770788 -0.0920300856914449 0.000739710665709639 -0.018528665121998 0.0112588579316507 -0.0193566404398895 -0.0759357178456688 -0.0333049684249846 -0.0508170562004699 0.0351621263657853 0.0477435665649127 -0.0530458524465142 0.00911226091503009 0.0325313565726957 0.0065238507197249 -0.0171384625146715 -0.00941063883442508 0.0458043954995121
  13 772.647381061881 ""  16.4330317904403 0 0 0.0699951336730159 0.0922041462819218 0.0141641534889698 0.00814911216907772 0.026707466516164 0.0039016013930368 0.0825342021079156 -0.0127503655556339 -0.0577346303394273 -0.0889635732529283 -0.0621014988222806 0.0531951300544183 0.24439061373423 -0.115404143445843 0.142257118928499 -0.189224374235377 0.0612128204235064 0.0771857877072917 0.047806328939286 0.0522987927221792 -0.009211630021596 -0.282471021280537 -0.0312144452097342 0.210665128773048 -0.094150030232847 0.0489960770944334 0.0708397604546268 0.0588584477294014 0.0834127433846749 -0.0175774017448817 -0.0110099298422888 -0.0329040503352365 -0.0248556638482559 -0.0567644245140529 -0.0242328312614051 -0.0354512996748664 0.00515746312097345 -0.0011553943617948 -0.0103400316616995 0.0546659912061317 0.161590694280107 0.0192221733024184 0.11574853507754 -0.171957491435636 0.0799559948866355 -0.121625263525134 -0.0533880458469954 0.0221366408955448 0.0361449845399888 -0.00486659404662227 0.0757665880275837 0.0501806605923986 0.0433673072334296 -0.0172521989573232 0.0650554573298557 0.0751804506298318 -0.022118556881634 -0.013190182635403 -0.0374662698707773 0.103252144400754
  14 816.714197412178 ""  14.0336197248337 0 0 0.0361683379500608 0.010005593599626 0.0689440908266553 0.00832900219605839 -0.00652752875021678 0.00338985094192165 -0.0121114162567738 0.0212097489197008 -0.0408692168958636 -0.0364844753117402 -0.00368669886960991 -0.00883872438004837 -0.146550943148869 0.0112199918542486 -0.239826868709166 0.347654657339539 0.122214857733832 0.0216012278649838 0.137276498874282 0.0289658868370073 -0.076004939640769 -0.0389029072063638 -0.0564838854394187 0.124489590751185 0.187698630480328 0.029872898257983 -0.0698231177965557 -0.0923459812697019 -0.0541368698777404 0.156850497077915 0.00770453692244933 -0.0494499342437534 0.00325961639988934 -0.0685658533314511 -0.0234953710754178 0.055476619701016 0.0349878287890852 0.0247521088704854 -0.0509504489219708 0.0352774641013856 -0.0130999302387181 -0.00560690247397728 0.0611549863740386 -0.0787526960052252 -0.0124147500595289 0.246849661890232 0.219953609581263 -0.0478931776207732 -0.394416411816298 0.0916325610816666 -0.181936049504459 0.0468858648529632 0.0423666043777932 -0.0642648809819741 0.037839303958239 0.0301218733035299 -0.051164064648284 0.0317119164356202 0.0224685639131874 -0.0398125091558352
  15 830.543377043447 ""  29.9704997479161 0 0 0.0364531160308216 -0.0230639190930409 0.0321846791166512 0.00132626132583534 -0.0305157407836338 -0.00387857144706176 -0.0646583576923955 0.0213514779928688 0.00909558362464612 0.0186710322255982 0.037600357464457 -0.0239842532940496 -0.0345944151057193 0.118535077974084 0.0268289199931189 0.106175313679337 -0.0860379227839763 -0.0117982800755706 -0.000298315326318319 -0.0221212964813845 -0.0167544883931796 0.143471003514587 -0.00152863856623643 -0.0749334102049987 0.112687728551282 -0.0217162629591521 -0.0600192694912338 -0.0949103339771466 -0.072002105646881 0.0882091350694228 -0.0477557998816163 -0.00744924122865861 -0.048388786712299 0.0153870405998658 0.0163945088618712 -0.0171745993417721 -0.0313392773396192 -0.0182181559484225 -0.0019967500970582 0.182167076043021 0.387493049514827 -0.0476298166338454 0.0938678356219368 -0.272393885004017 0.308939333016488 -0.0890388257637694 0.0230589890728168 0.0835794781353316 0.124035729973232 -0.0116774957311312 0.0701363894859228 0.110456363955994 0.0420237953512301 0.0871141019144071 0.222012952924066 0.206465970215139 -0.110101853989396 -0.0555800428271309 -0.155277343536523 0.35060673720785
  16 883.952398788069 ""  3.89112904952508 0 0 0.0570782928988934 0.0560068061189629 0.0733602639568008 0.00484621958904722 0.00214517070533223 0.000853582803224722 -0.0209645356287998 -0.00045224198404233 -0.0088464265400457 -0.0161962054627473 0.0106184063272335 -0.0117111085002504 -0.0114195369478503 0.0925402369072278 -0.0163343669196646 0.16894430321646 -0.0423466138796055 0.00496365932752971 0.0779167363014884 -0.00811523540851073 -0.0183375684985269 0.0196146959221277 -0.0249900915956334 0.0378448852213615 0.114182024117223 0.00978149923552403 -0.0496247729460084 -0.0589470950486218 -0.0288616747116463 0.0972670075934204 -0.021493052865997 0.0957091075711759 -0.00811777902546481 0.0186087295759111 -0.104862007910133 -0.0941806010478937 -0.0520013709336236 -0.00395871215100946 0.0816354692488879 -0.039947415863968 0.0287721005737669 -0.0247611291778303 0.0920097838214555 0.079839558034343 -0.165525449487609 0.0274727055073422 -0.0555803014985105 -0.0438717995984479 0.0481070034518995 -0.159806170328256 -0.116802741889512 -0.182322257873895 -0.217649411325218 0.215231771581491 -0.027120579876505 -0.114928911571262 -0.00850452937495592 0.0739710410288902 -0.0160773952210416 -0.120589274854207
  17 920.451695090527 ""  13.0694323421303 0 0 -0.0509595391851599 -0.0132712413332911 -0.0494993276906791 -0.000819789439284376 0.0258958047790538 0.00801995812732772 0.0263692871680331 -0.00382812173675615 -0.00954446976709959 0.0152238662482071 -0.0286367272651895 0.0259118066316649 -0.0125465910096459 -0.125155301989781 -0.0734920808358809 -0.0989792480324903 0.174101721792902 0.0342725868304905 -0.0972373728554302 0.0400567352046295 0.0365183185444413 -0.0799768042487951 0.0319217227711485 -0.0147078992644328 -0.178188235000527 0.00189522584993201 0.0851967178006254 0.118476938923904 0.0702228111893034 -0.151330437999671 -0.0264877493267971 0.0386879212031446 -0.00491468417713608 0.0677325251377261 -0.0526314162566781 0.0423850290949843 -0.0540245633327233 0.0204201217041336 0.00588595867415126 0.1863199573671 0.0662063163140695 -0.188877508096949 -0.0366534396735177 -0.000843722326737985 0.100689994807489 0.320900759920069 0.0337578646620252 -0.130217392616595 -0.23894357165359 0.0396171229566671 -0.196970645436145 -0.0271524970063053 -0.14670284181354 0.261077882595967 0.222108227042023 0.0981111050984349 -0.211102199945388 0.0639533652108543 -0.122112189568072 0.11567980743946
  18 936.179532954845 ""  44.9149306729257 0 0 0.12089817090176 0.0237031184393364 -0.0093087302135877 -0.00997164619337949 -0.0559890032414709 -0.00208785249466198 -0.0844683406306582 0.0383922153359481 -0.00759680640857446 0.0435440246871623 0.0435161152061674 0.0284421296501379 0.26746029855647 -0.176348451649503 0.0835726093276929 -0.153422657251632 0.0927693541512424 0.0950479150344076 -0.310033739604065 -0.00321104831292425 0.0558461399916063 0.204894298243862 0.0780828611130229 -0.261177086593134 -0.200487289591728 -0.0917012844722179 0.0774425099439284 -0.0507830958621683 -0.0514569795590227 -0.109224435077469 -0.0241549724396956 -0.0137489573551672 0.0286178616950471 -0.0386807941076705 -0.0372991143652351 0.00372046065975461 0.0252925859610664 0.0319979375609327 -0.0211878743520965 -0.0457040664886927 0.00424851114938955 0.0579084904351146 0.0740919699451247 -0.0465445836714177 -0.0575670682098467 0.0546923218352728 0.0478403962796941 -0.0107069998345368 -0.144357577091713 0.0853331250841318 0.000916269187652472 -0.0307015343276232 -0.0281435271629214 -0.00919395366421066 -0.00174898673326751 -0.0286753162575186 -0.032634848214889 0.0660214622375661 0.0498551037757842 -0.134619014889947
  19 1028.2518055386 ""  4.63470215811656 0 0 -0.00665120605280534 0.0182019340036862 -0.00156214128843195 0.00476479200979678 0.0184826576868763 -0.00140742483115763 0.00156539704047595 -0.0228359243916813 0.0206732033421806 -0.0104466786713735 0.00328998240549214 -0.0174164412355337 0.00383225541021957 0.106457628600434 0.0851602381642671 -0.0154112044897749 -0.163090628425751 -0.0665060931814595 0.0802933667616119 -0.0139241512269925 0.0127941706109976 -0.0114216323760412 -0.0222888614533278 0.0465116352976192 0.0889221561519657 0.0182085554251999 -0.0428144976828008 -0.0198805199807204 -0.00538102202264824 0.0603071215028955 -0.109191091338786 -0.00839215913101505 0.136931315556265 0.049146944301323 -0.0627483859517627 -0.0379680857114018 0.0465070740770977 0.0638865958737354 -0.0983773393517911 -0.116618339187483 -0.0585358608300262 0.120113069346434 -0.164957757215596 0.00244127405502333 0.190315656130856 0.0547895703914732 -0.200426038431554 -0.125430728730409 0.0374546072372419 0.0551450454260094 0.0573594086423107 0.0689236780546776 0.0538777212037672 -0.0553265975616876 0.115873416738892 0.109699791653748 -0.142127916183891 0.051025361454707 0.0515715307554425 -0.0697098805408573
  20 1051.18349234903 ""  27.1276726207358 0 0 -0.024100926104263 0.038675993470335 -0.0513808225843096 -0.03451699500217 -0.01885038413721 -0.000482691085111784 0.115236226424717 -0.0504153484457088 0.00859272631384998 -0.0554411557929069 0.0938344571442467 0.0335491095004642 0.0642606192464229 -0.0123914770950253 0.0559090525057011 -0.158875857618019 0.048074399905636 -0.00869777179250444 0.187454016211298 -0.156260993972693 -0.0895998928987873 0.311280916292035 -0.0299671263644404 -0.139322714630725 0.0566996810812464 -0.186184881923375 -0.0334565592931686 -0.369090027368345 -0.219171453717927 0.248627141575848 0.0212914015678398 -0.01608479285834 -0.00532163720334914 -0.0090493910553277 -0.00114453018960923 0.0121530190965028 -0.0179085359436388 0.0127366075541648 0.00457601332175893 0.072785308385374 -0.0541120745862001 -0.0742642270393004 0.00139810819822045 0.00871841685944608 -0.0229383610903566 0.0215777633378241 0.00573698902679741 -0.0338995308317157 -0.0432732458174773 0.059802014184624 0.0331566787708803 -0.0275167518067169 -0.0623476425187558 0.0908179341617257 0.0503873560501393 0.00504808177669122 -0.0624268110885125 0.041174016648561 -0.0294985210580712 -0.00621753619525041
  21 1079.9939005564 ""  8.39795029126539 0 0 -0.0163684196474319 -0.00345255707097821 0.0239939954451793 -0.0158004109185622 -0.0096379455014205 0.012401181687527 0.0459745345468336 0.00955183259614056 -0.063385764503957 -0.00176011566028404 0.0196233244648642 0.0551407624988601 -0.0657031906503198 -0.121595843569207 -0.152716637227132 0.0923562810829725 0.209983005873577 0.0737946827462882 0.00158237203866702 -0.0220543848390259 -0.0570930559149132 0.101336953316289 0.0324590748624158 -0.122457138115576 -0.171713055883075 -0.101868493171159 0.0852303602505472 -0.0704341791990824 -0.0504439014415433 -0.0393730520106427 -0.0379284890738863 0.0817997554435812 0.0171329445576969 0.0322454405051616 -0.0391958617164182 -0.0251610877544519 0.0294735656532184 -0.0707251922335402 -0.0181354326912466 -0.130464945987229 0.0698483267753735 0.0993760388407719 -0.117206411524924 0.0855461514339516 0.132179515788353 0.0186151044265906 0.0841048454460869 0.067477755508563 0.0464424861232263 -0.255225092630251 -0.205332961028233 0.164819552670147 0.234464956281121 -0.254775002987512 -0.107243142582616 0.0670063151628923 0.190098538538609 -0.19053949917431 0.0271997425459664 0.160788056912478
  22 1132.27149016378 ""  16.2264018091438 0 0 -0.0313693969938458 -0.0196031522551621 0.0667336701782354 -0.0155860949450771 -0.0207723314635344 0.0122599012228952 0.0324765732881987 0.0326225504897456 -0.12605039567188 0.0301816710438866 -0.00472751898012963 0.0876407747370407 -0.183664882539702 0.218560186226677 -0.0100890346784466 0.217452397301673 -0.167818177620232 -0.0632868682210838 0.132834523288054 0.062357898980031 -0.0981029003478154 0.0320067486333944 0.0785386552228027 -0.161408963785543 -0.325337977939741 -0.110155043199922 0.168426818103644 0.00910344264558727 -0.0275315604377576 -0.171849428410527 8.02820139589337e-05 -0.047774139662716 0.00686979282425671 -0.00214337438181464 0.0341553574069409 -0.0176334165460778 -0.00658119131286081 0.0447796216859382 -0.000240615945705572 0.00795504617811206 -0.0240859789800962 0.0119954597059393 0.0264217062111078 -0.0561320003041762 -0.0212461875375103 -0.0746888930330555 -0.133607795653714 -0.0452872435152362 0.0752534966214516 0.0889440709434796 0.116444406754239 -0.0838292654691489 -0.103607842559893 0.101838280548763 0.04997771125712 -0.034719819864165 -0.101046657839962 0.098513646971546 0.00128810914997691 -0.092138419484061
  23 1171.62127210061 ""  6.48829553490381 0 0 0.0330329904342186 0.0419690611061888 0.023567479301478 -0.00125124348269251 -0.0190342646538363 -0.00504704836020048 -0.0229021242924523 0.0118834739886277 -0.0121277949581884 0.00571342788185853 0.000506311111618919 0.00407214126217156 0.0998609772128897 -0.0842448948631859 0.0282631730141663 0.0932061013177295 -0.292023737433379 -0.11986134791958 -0.0138486822325195 0.0185488750362955 0.010797973777859 0.00597809191444689 0.0108196284259293 -0.0238846165143825 -0.00913177907066689 0.00264102483463442 0.00677381580763986 0.00640001804391112 0.00163257737352847 -0.0208006481446678 0.0938265671842721 0.0502613568835171 0.0443181996981611 -0.061517993457292 0.00673190460961866 0.00663959720324601 -0.0543346650502999 -0.0498840716443342 -0.0399098798106037 0.108463467589989 -0.284523405479441 -0.150992634229904 -0.165630526551017 0.285067763668752 -0.0521632400198587 -0.0148383602903645 -0.226802971270284 -0.177709747958839 -0.0651157232094055 -0.00146876982119263 -0.00249905188120893 0.163584952789113 0.0871154425583459 0.0368017445714735 0.116227349857714 0.184121500904032 -0.0617166100763834 -0.109423804020074 -0.144064621588672 0.277652860673994
  24 1233.43801032907 ""  15.5129970529641 0 0 0.00269235910239754 0.0207451584475617 -0.0396402771264569 0.000109077999122165 7.37760836320179e-05 -0.00287045920101827 -0.0110609435244773 -0.00232077713574444 -0.00812604033012118 0.0117047528855819 -0.00223286766808783 0.0156547928316754 0.0318350846203219 0.304263359910132 0.218633996240689 -0.0763350563427749 -0.336017384760152 -0.159385407916495 0.159454017777499 0.0504525096587467 -0.0415288015126939 -0.0202289347045592 0.0225292387723467 -0.0211019963031134 -0.0548519610918242 -0.0138041556956409 0.0303126618303582 0.000339197612125922 -0.0141746780786389 -0.0381655687691644 -0.0471910330694223 0.0637770969021641 -0.0516772762531464 0.000157328814936377 -0.0494616015421617 0.0665076404625239 0.0512817964492855 -0.0534148858872931 0.0289321731295661 0.0948999376856294 0.171491007012499 -0.134320014521275 0.0931048762230498 -0.0438095071932103 -0.0307634046297766 0.182786508233179 -0.082450252305303 -0.112689546599061 -0.231873450578417 0.216377080989773 0.0674477962776902 -0.0040338400840217 0.0684142213172603 -0.193657690783228 -0.149760929823685 -0.0727473179011539 0.203920398604699 -0.117683783301741 0.0993711645601656 -0.0140581347212007
  25 1265.65750997832 ""  34.4974069651449 0 0 0.05168706289481 -0.0667123428263445 -0.0327221394211899 -0.00377001076698062 -0.00302855097076918 -0.0122355045665491 -0.0129976225117189 0.00886177256028985 0.0254455759507442 0.0149259656432572 -0.00799747239827131 0.00865121123153693 -0.137435669557578 0.52459349661794 0.117905879055244 -0.23851321158136 0.353322774022262 0.205186025499824 0.268990077493658 0.143642324160819 -0.0653386210453262 -0.0378823036372438 0.0171085648965624 0.0129555817274771 -0.0715746297209373 0.00524251272623785 0.036544791348948 0.0194832738754559 -0.00175681267975473 -0.0142745913246201 0.0352486028386411 0.0199897932437768 0.0335008257213853 -0.031133144245068 -0.0301604151587465 -0.0172749314385055 -0.0325115649253503 -0.0160580036447346 -0.036471041915035 -0.111426462450031 -0.0705261178691124 0.120222115936843 0.0823226166303153 0.0831965022719426 -0.177952507879695 -0.0129631437594495 0.0881571597380094 0.0367738577875295 -0.0243675408512717 0.0339690214070689 0.0502557371386397 0.0673045146924468 0.0122979543858674 0.045430574157726 0.0616639142526642 0.101475099614502 -0.0562167526009012 -0.0441727134830496 -0.0863715870844132 0.141716355068968
  26 1280.03740821173 ""  28.0754046351466 0 0 -0.0147524986756816 0.0414103055215047 -0.00592447113464773 -0.0318183395283723 -0.0784589282237802 -0.0555396598910319 -0.0235777582309066 0.0552780495391788 0.0867218207471933 0.011699978613225 -0.0126725780344987 0.0196222167473574 0.0824498989036612 -0.285719731140657 -0.092110515419416 -0.0160415314793463 0.0365427747269806 -0.00136941969320187 0.570009168406005 0.403926332352885 -0.116953458490479 0.0242492661414557 0.016265189237852 -0.0323031885352999 -0.027580688934673 0.0336961105133043 0.0360185380840179 0.0794959430456954 0.0518661059703961 -0.0501159987253503 -0.0124589677570284 -0.0119200356184913 -0.00769600445582288 0.0103516175470105 0.0134567606756215 0.00140091182488739 0.00669175596400629 0.0101724457874806 0.0106334414281349 0.0159905198308077 0.0253246581318345 -0.0143988443618605 -0.0407441749228807 -0.0297119979432102 0.0692194474893289 0.012086097534448 -0.0711811843549511 -0.0585175587987607 0.052623440809091 -0.0941588337842124 -0.0551661508107827 -0.0217386521697922 -0.00679627865659683 -0.00144109837369827 -0.00776860853275353 -0.0266441403526745 0.00228344310607645 0.0238718240087402 0.0252649652889107 -0.053809380280167
  27 1318.21270459978 ""  247.639637299173 0 0 -0.0372126316896339 0.0490918069486924 -0.0396545065270188 0.00768535765558099 -0.0195919455216208 0.0116370911943117 -0.0180141477803472 0.0853187383695858 0.00850138346190721 0.0057204575993 -0.0329527874898241 0.0166595753426411 0.0679747281017132 -0.0377683906665904 0.0576847323098907 -0.0342663902926564 -0.243788666255152 -0.15662100091121 0.177574476621559 -0.508969367352889 -0.232435647355165 -0.0476479808554145 0.034093843038693 -0.0369060988237238 -0.0119134950917352 0.0731668761072682 0.0317780981797938 0.0785439899013864 0.0402807943602934 -0.0573132777365476 0.0109972218122306 -0.00929278818808399 0.0198251225921594 0.0179262843888873 -0.0297033002207997 0.00941150828721308 -0.0243908919294834 0.00287793501913893 -0.0225242949923806 -0.133288707108577 -0.0372619051549306 0.147077810219447 0.133176246799831 -0.0299346059194425 -0.129827112091924 0.0273269478125024 0.384114826490394 0.240949403173508 0.0243718716685799 -0.0820290486867575 -0.0402560963588334 0.0420639855936384 -0.00270842812581554 0.0630415251559914 0.0422889504333164 0.0614013000408844 -0.0482462214765988 0.0116885277961143 -0.0586103608860472 0.0503287840064258
  28 1339.96169124617 ""  26.4538473439625 0 0 0.0385453401951445 -0.0143574248468544 -0.00599879265225163 0.0173876248982717 0.00899115469528881 0.0162529048301056 -0.0412444392648755 0.0314321380105076 0.00275000865058683 0.0130840429887968 -0.0165170205696835 0.00344291015428239 -0.0417966256802686 0.116114097996 -0.0343003167536436 -0.127205110678379 0.160945809555183 0.105821409535572 0.187843303282737 -0.43970588456457 -0.137809798966417 -0.0543129837990643 0.0287119124466396 -0.00519891958227476 -0.0527272044741127 0.0449970783266791 0.0303039413137136 0.022708736523124 -0.00214654268183029 0.000359696192200231 -3.1008849555887e-05 -0.00992876175054187 0.00100310854033417 -0.0444076622831379 0.00434705689881602 -0.0278145766403386 0.0369809431580627 0.0176094005393635 0.0306330656385076 0.314582512649892 -0.0829457801889893 -0.333051520039827 -0.331006692732237 0.0686877513747599 0.35079305656595 -0.0701472274511408 -0.0504048733608256 -0.0732140612080973 0.0219515818410423 -0.103368668089469 -0.0563735776069427 -0.0679038849915258 -0.0226880658911279 -0.0417902136424968 -0.0590419520952795 -0.104136187744091 0.0536539444518104 0.0345086510738075 0.0847512714405635 -0.109671496997422
  29 1362.24655418241 ""  27.9097692274013 0 0 -0.0152514562825246 -0.0113687456775017 0.0229300131343277 0.0243756276105024 0.0353252436596906 0.0174725719489588 -0.0611590825822458 -0.0341325971986027 -0.000836349545414069 0.0283692809180312 0.00549477799935654 -0.00506432697401655 -0.00950604962699536 -0.321901641666291 -0.183629949135476 0.018243731736231 0.20740531855505 0.105848513877211 0.25001160053283 -0.320394758283926 -0.0645464582951241 -0.0827780602984855 0.0357748545341929 0.033146210402436 -0.103774430774254 -0.0110636108127379 0.0310949921394136 -0.0615881343697095 -0.0778658404597687 0.0396276196587427 -0.0284583145259259 0.0212681296057205 0.00959996759043846 0.0218097440837036 0.0205949606245463 -0.0187217274344942 -0.00698265162005869 -0.0322642009362619 -0.00396680645014397 -0.00101898754858875 0.0729473654827295 0.00261906237568908 0.242333325290313 -0.0328762509987448 -0.29398094202223 0.00947292198446674 -0.252125216127697 -0.19001939209998 0.0182202455082144 0.324394233081112 0.248738694462267 0.0544802183874738 0.0565560406639541 -0.0480619584900056 0.0317075226066157 0.0765725848859834 0.0159004434309838 -0.0616864857622845 0.00306572431945941 0.0162485275623063
  30 1375.50444743895 ""  187.521757028445 0 0 -0.0315192974923961 -0.00423191967307357 0.0204841796141133 -0.0350248206046297 -0.0674960206851457 -0.02409312175274 0.0792014163027478 0.0988908473884934 0.0365595480633506 0.0382328982363804 0.00371433429574317 -0.0511563311142341 -0.0555226073559018 -0.0144130309609479 -0.0235429958288594 0.0546927965618251 0.0376858027383124 0.015356642783877 -0.228456068642818 0.0624674110087569 0.0295265895467388 -0.197958663341452 0.000495249510270621 0.221483875428498 -0.196996871496065 0.00503313627218424 0.0332465305276396 -0.092673629066899 -0.105542353873448 0.189059176334634 -0.0200470208690567 0.0132560583366154 0.0395373051981325 0.00444177854165043 -0.0371593416081172 -0.0479784420372415 0.014285067561216 -0.0151555476097869 -0.000619503608813229 0.228565475249585 -0.0700430330185274 -0.237560137530506 0.0330677502599871 0.0275098349398615 -0.0658155656580087 -0.0233267923223196 0.180363099402292 0.111285842635763 0.0469330624936592 0.237059374956207 0.23577224076962 0.022014778151861 0.0146082895929163 -0.0288748353467301 -0.0130095917670717 0.0277557579835674 0.0510529709936724 -0.0375447440754634 0.0358395141621548 -0.0154735479349361
  31 1380.35974373735 ""  48.5679760225105 0 0 0.0152284375155962 0.0181848614640232 -0.014763312919528 0.0084232778860466 0.0144248832871979 0.00457417501080786 -0.0344169486704474 -0.0324486102146386 -0.00521294714337669 0.0854370880192621 0.036692857390321 -0.057004283808009 0.0517674604821938 0.00368945500759881 0.02881192855007 -0.0324258900656872 -0.107383322231438 -0.0545798378508401 0.0757236923715788 0.0170219788036651 -0.00378938574104672 -0.263450935315547 0.0186125808610036 0.343211867380001 -0.445039878250596 -0.136751630435903 0.0882565620322519 -0.215560581695584 -0.235056412919253 0.259680805083733 0.0212721751131131 -0.0116783451086602 -0.0301334208702022 0.00175533667803372 0.0136366962276501 0.0313773279419427 -0.0101114274813343 0.0170066278833511 0.000338812566712226 -0.170733880104882 0.0277766769361659 0.173513862605339 -0.0696363165603211 -0.0141226555269857 0.110730228101535 0.00383829046014325 -0.0429058758040343 -0.00188877042413291 -0.0360105044850434 -0.197672392806068 -0.194066936474113 -0.0192826940715796 -0.0204441186075665 0.0379513735890516 2.07940995536732e-05 -0.0311533775817858 -0.0355079910581559 0.0410180824258729 -0.0305198096005457 0.0104666771293481
  32 1405.76445168457 ""  32.9954200730525 0 0 -0.0125743679253538 0.00661869306193799 -0.0117871315473352 0.0278243565182502 0.0632093102026119 0.0151698402455316 -0.0762510813158509 -0.111829007986458 -0.0337066354143893 0.0157063757128176 0.0192736722888402 0.0210332873195157 0.062499559109601 -0.128812853190738 0.0121527584210426 0.0369225644663952 -0.0749596313009054 -0.0589218882304248 0.164144289564841 0.297135047325362 -0.0454385410837057 -0.00412417003115111 0.0301887920171593 -0.0173773937512195 -0.0356839941457425 -0.100347723287515 0.0104364830373246 -0.0593465787947873 -0.0629917691438586 -0.0845955193270936 0.00656260967127712 -0.000445511028089968 0.0341788958447968 -0.00476377987021903 -0.0308335603832016 -0.0371549450331529 0.00308821384065099 -0.00240338615623814 0.000399337913835432 0.187781096468142 -0.117777196330456 -0.19132026465972 -0.0587569188357018 0.0448182521133343 0.0490021712636895 -0.0306087321718323 0.449081692549392 0.314294705054836 0.0696860923358263 0.109255213277659 0.159270108188621 0.0371129993488448 0.0179263129236316 0.0132443415892785 -0.00854756546189024 0.0152315453171587 0.0268721244930981 0.0192238344429759 0.00364119504574306 -0.0326020026285895
  33 1427.40761744513 ""  3.08541148096555 0 0 -0.0178161879242476 -0.000921428296946662 0.00787487238878242 -0.000677845712820423 -0.0040306220199803 -0.00167236384471189 -0.00132454259187089 0.00750052177605768 0.0073202042090827 0.00181046901883382 -0.00566481109220988 0.00500295268487136 0.044257884408984 -0.0949479441947782 0.0379414982082237 0.106018324214907 0.0836054851847017 0.0150781027682848 0.0188406222441 -0.0362388204944349 -0.00683108910216433 -0.0439097959705794 0.0391865660958486 -0.056094953598482 0.0458481396353451 0.0516455863200548 -0.00224183456731379 -0.0220196069979184 -0.0284023020464487 -0.0222960906250229 0.055091548152918 0.0180249651321321 -0.0619051272705474 -0.000508722854080673 -0.0461435899698675 -0.0199736294706422 0.0312275331573708 0.0414422192502943 -0.0501800330593134 -0.224749001849579 0.0232231711616598 0.204500426982825 -0.229112698689574 0.0664205000642172 0.28136686869846 0.0362327631603669 0.00762063447708805 -0.00491077677842003 -0.0650407266030152 0.314121268718247 0.235032651521978 -0.11497119079603 -0.272835770608946 0.221524674683698 -0.270496848813284 -0.114621724544238 0.167535409535788 -0.0845096457146586 -0.0526243325195326 0.32754167180752
  34 1451.72193075596 ""  14.1637338251865 0 0 -0.00813184656050554 -0.000997594679261282 0.00486391230252748 -0.00317412478853402 -0.00480612840171916 -0.00263684051560961 0.00897438854009207 0.00596167421337088 0.00600602051070849 0.00758304986471126 -0.0128405063915451 0.00754349684771673 0.00127103688863583 -0.00972965211595516 0.014753380861796 0.0272000266969966 0.0231827589934423 0.00904461573167196 -0.0116409263120279 -0.00133728361552487 0.0067148531582554 -0.113172232741047 0.101975640089708 -0.133208220903725 0.0628646670708865 0.151817902524023 0.0111339604104934 -0.0720544200720199 -0.0852238894623491 0.00378853116916533 0.0500363150090371 0.018159961636383 -0.0567770404725472 -0.00340651235361656 -0.0404325707010994 -0.0104591211683893 -0.0558657383894224 -0.0257258573598792 0.0781004706967791 -0.195640330635361 0.0320952757800473 0.178694946490607 -0.199504127227673 0.0692440507343781 0.234203279073744 0.0545218143695554 0.0357971610240623 0.000760934844345501 -0.0391566482434465 0.215465817112439 0.180748884816462 0.0908436205120582 0.315333714349604 -0.232640104626395 0.281765337895963 -0.00169248065288703 -0.24534759811814 0.179496988310942 -0.0249988802066992 -0.314616180497141
  35 1463.8835080837 ""  4.82254792630696 0 0 0.00615601175534506 0.00283552313179104 -0.00235701101837322 -0.00271817714251589 0.00554678787914692 -0.00149993616575456 0.0156969632289463 -0.0252180935002821 0.00259615678758877 0.0290577789644634 -0.0349762100674082 0.0184755841036504 -0.0067211180327494 0.00861006583553782 -0.0191173939917323 -0.03150219762978 -0.0248077114040583 -0.00613370546839105 -0.0315772385729205 0.0745451494149339 0.0353765348398183 -0.339918021783842 0.330826352130139 -0.426376178499423 0.119339188681144 0.511715016880096 0.0594923160157769 -0.257304496381359 -0.293270635573895 0.105873602038665 -0.0189319999385639 -0.00836387034001143 0.0197851229595289 0.00293836869575513 0.0190675891140225 0.0074570876283766 0.0121536029618264 0.00519500979023666 -0.0181089052711302 0.0625696381974474 -0.013884094042866 -0.0583143265155296 0.0774641903613581 -0.0330941667363549 -0.0821540144483297 -0.0227052787404814 -0.0164877859311181 0.00510052937699102 0.0181564440049357 -0.12980702267307 -0.106170411051604 -0.0134845927202768 -0.068056872910584 0.0555038628411133 -0.0589958944095237 0.0117598808173341 0.0564942614711616 -0.0384843169700228 0.00968076527680758 0.0578270919978585
  36 1491.44250105697 ""  4.2644508399907 0 0 0.0482505499229863 0.0202316633467539 0.0361985542808128 -0.00133752906175696 0.00136742390928989 0.000930513409041867 0.00661543264865325 -0.00805178933806627 -0.0101760595168543 -0.00962932160742032 -0.00788830321211601 -0.00785083545834247 -0.307526327871366 -0.00472045656019082 -0.534923411334838 -0.511394316498467 -0.306460201693187 0.0432971781759177 -0.0234949395971433 0.045902336093692 0.0182827403424776 0.110418641582409 -0.0449863153189962 -0.0388430464971916 -0.0757445077293523 0.0917624281844125 0.0314802821514395 0.0652138469123599 0.0717339980295658 0.140377961122638 0.00197738667746926 0.00333313919944988 -0.0130929825019223 0.013846636658237 -0.00821571033133924 0.00308104889064726 -0.0106125871203643 0.00721383940989886 -0.0116289806502275 -0.0266656620820019 0.0270239587645642 0.0258191281424158 -0.0324010690400396 0.00751398333591871 0.0325311079322275 0.0242898682725142 0.0390309942419804 0.0365807252181062 -0.00031193835040186 0.0862213762825481 0.0667619909195089 0.158455063780705 0.0608598783484445 0.114641518251371 -0.138579819661684 -0.0410415182427659 0.0963057586062419 0.150771377303034 -0.11707057987292 -0.011895682843944
  37 1502.20635805944 ""  0.963824285597962 0 0 -0.0125831017780463 -0.00388881995793594 -0.00765189487227084 0.00445083024670873 0.0120330967705445 0.00556320312186491 -0.0104418252282028 -0.0257792429466915 -0.0213348503846843 -0.0167780103810823 -0.0346752367762904 -0.031165617107244 0.0711397888699516 -0.0187793878755894 0.111443174096762 0.11917317186832 0.0451083186304787 -0.0229405981861304 0.0270506697799094 0.0346889728304748 -0.0190158570492094 0.333570058437359 -0.124138896490517 -0.147600213946413 -0.33015142987395 0.384693294136231 0.133880328978571 0.212338709521408 0.219214231340543 0.545565081727789 0.00382670516650028 -0.000473121326209261 0.00772384549863656 -0.00801722161841556 -0.0026843897781924 -0.00187150422077364 0.00807037224904244 0.00560083336053644 0.00774276805371555 0.0195906148861016 0.0185224364257477 0.00277259255540438 -0.013427157000297 0.0340941010571974 -0.0325166798737485 0.0371687071989314 0.0528189829368294 -0.00119867781447995 0.0272436678280032 0.00650995395348395 0.0423097273176875 -0.131661819670341 -0.0144380447355792 -0.134949935908696 0.0649752001674713 -0.0976723147028345 -0.113572048529799 -0.0639837085986787 0.0107720838989452 0.105599926868314
  38 1505.1488137435 ""  6.34726981285249 0 0 -0.0071702316789017 -0.00656108461589533 -0.00464987458662881 0.00109318108874974 0.00222920678461591 0.00134391422966719 -0.00211019377025403 -0.00354173840489396 -0.0048541577261521 -0.00448897709903567 -0.00932337009348768 -0.00770463134469804 0.0447854437160026 0.0219812735167875 0.0970197352647891 0.0877864309778635 0.0546791555294301 -0.0044019273861245 0.00481105591399211 0.00191331832421138 -0.00823709089061881 0.0841524483916726 -0.0341151708356987 -0.0337756010596849 -0.0809062698768168 0.0925266490062258 0.0323980558071069 0.0583108564357703 0.0594040709408306 0.131353731495925 0.0034273279725372 0.0100597171949506 -0.0295764965191471 -0.00249239400830264 0.00414716662206107 0.00198608223214249 -0.0141636347626337 -0.0394615685981972 -0.0123924175303355 -0.0987463867506206 -0.16600310993667 -0.0213939635959011 0.0617978712217059 -0.1423579562644 0.182611494364219 -0.0207213626385825 -0.0321073775680252 -0.00942080499278598 -0.029393017128003 0.0174868099846485 -0.0115330576704511 0.260764425007266 -0.0712555134746203 0.38270985332868 -0.0316838191264825 0.506244260434759 0.326129056295336 -0.0318917750832768 0.17998943636483 -0.407766417520074
  39 1512.34887959373 ""  8.44908015069709 0 0 -0.0155844090151072 -0.00438203228976408 -0.0100638931922119 0.00031229414781791 -0.000264458733539 9.14658789009533e-05 -0.00090576133194797 0.00133102946351407 6.18068706238497e-05 -0.000121372990788643 -0.0031679477988296 -0.00243823015095855 0.0983500546280518 0.0169622702782017 0.180836725255129 0.16614944319928 0.0874754789927218 -0.0170827603840724 0.00928386862402638 -0.016177145100635 -0.00383458232853419 0.0157303957471936 -0.00574431493926383 -0.00993350600053708 -0.0233220578992079 0.0297193774439823 0.00942142939921075 0.0134140629186059 0.0126939236317354 0.0372045034379983 -0.0165399284434225 -0.0413280837553905 0.0126078117980786 -0.000617515900681956 -0.0054895823224339 -0.000983235717390333 -0.0247170673476771 0.0119446351548777 -0.0185032571612099 0.178503175006383 0.392810332345203 0.0424764333350136 -0.215908021440394 0.230167836320989 -0.230699186252031 -0.00649988344837428 -0.0330841641822406 -0.0160064783635316 -0.0179711530563526 -0.0166522997370404 -0.0252295940202132 0.360428662155338 0.191160617461195 0.178731552164055 -0.259384500091415 -0.113902221945928 0.159834357699875 0.373880382756755 -0.271046690595281 -0.0751883273834016
  40 1523.05249370069 ""  8.21752574971075 0 0 0.00905083160044542 0.00928988182458197 0.00646912632446101 -2.45827920509109e-05 7.95953300988271e-05 0.000284124059381039 0.000406177810834256 -0.00153636134774919 -0.00133157772922131 0.000592252732109865 0.00143005143816426 0.00139219143286955 -0.0482881678324117 -0.00565915618008567 -0.0964947038495438 -0.0893624409760605 -0.0731637416320943 -0.0012310675652754 -0.00813546828202809 0.00755102554133137 -7.04673061551265e-05 -0.010586799822167 0.00577574027532026 0.00333765411604215 0.00935698909717188 -0.0120660148330871 -0.00338328028370172 -0.00979720249577904 -0.00972932109145537 -0.0165569259500958 0.0247021381185929 -0.0644001697475538 0.00503645941586327 0.00162526673319152 -0.0115964019582529 -0.00148900771718521 0.0166541396335595 -0.0248253734696724 0.00628717634332358 0.122856330735785 0.444832495611016 0.173240854559913 -0.328009328487635 0.315670082554491 -0.223120559153991 0.019967935122217 0.0461712543881148 0.0300436782461994 0.00704661992044604 -0.00139826461939797 0.0118482505471446 -0.178653316800297 -0.196167786836508 0.02243303533791 0.190116093703416 0.300412457080679 0.0108484209129607 -0.310780079377531 0.290678504633268 -0.107292436781722
  41 1648.67062978384 ""  30.517660725223 0 0 0.00133314642609355 0.00295812502762301 0.001780640572056 -0.000267087961548693 -0.00246097917687536 -0.0014742524834556 -0.00150879555207109 0.00315642349911357 0.00123706369421138 -0.00309350044594091 -0.00233641596459993 -0.00124328098231339 0.00282932564931256 -0.00519987129529689 -0.00011949042041708 0.000383339691648242 0.00563797594512923 0.000917644315789288 0.0537691614438076 -0.00442879062248887 0.0138909801149209 0.0196279359960508 -0.0162420396139773 -0.018959382011327 -0.00332445253718663 0.0245014701161483 0.00160188681268609 0.0199665993605176 0.0216131692918169 0.0251774853898697 0.00894462572737034 0.000630132781574724 0.00866621009875993 0.0648064218290923 -0.00642837776335603 -0.0128289547808369 -0.00136152302727531 -0.000636353533235439 0.0042494188923067 0.0281349293087633 -0.013325793280919 -0.0171681344331903 -0.0113319278253985 0.0271367651834338 -0.00366783865418111 -0.578259423829615 -0.21149052170909 0.383412757448342 -0.479320902645463 0.259072856026095 -0.305410364653945 -0.0209592982165482 0.00682412733821262 -0.0319281285446456 0.0301513395435131 -0.0134841892891361 -0.0287284313249982 -0.00923637162578226 0.00284899191275002 0.00771652822881701
  42 2036.16725250138 ""  487.516733341898 0 0 -0.00858430958670482 0.00452557340609779 -0.0114446327777978 -0.00892764224097335 -0.0193357810661775 -0.00602071402320342 -0.00768137866272958 0.0251073777147913 -0.0531078428977752 0.00118245229801779 0.00421866528394477 -0.00461915881903207 0.0127341676514767 0.00331741769748307 0.0074346060095415 -0.0171466423736639 0.00893589074358572 -0.0185271110353351 0.301729884813781 -0.146621875409745 0.900917204565073 -0.000577035673031409 -0.0174777097091694 -0.0161571924177614 0.00458474893065681 0.00348828455368969 -0.014140667412772 -0.00554949477164839 0.00835971299538142 0.00324337494520352 0.0012222142611432 0.000168960495257001 0.00323870285179417 -0.00391858010383559 -0.000952414332643698 -0.00332494725318612 0.000165234456177482 -0.000164491467310695 -0.00046549347653851 0.00819966387048458 -0.0106565440480692 -0.0101313706469489 -0.00424098192531882 0.0018810826489796 0.00423230973489635 0.044952655019522 0.0744021290305105 0.0670078978105376 0.015481552638094 -0.0150638748709225 0.00539828881868757 0.00133566041296912 -0.00134252651445374 0.00410417343685041 -0.00167912688775452 0.00594995510861458 0.00125416801320885 -0.000617373861531164 0.00181550415584374 -0.00228992654538261
  43 2879.15824854274 ""  104.207883267603 0 0 0.000486871507267157 0.000115608480158529 -1.29162666322339e-05 0.000667220466450804 -0.00026138564951656 -0.00100071006523276 -0.00137549843518225 0.00168066575398959 0.00444287395221824 0.0329310827238025 0.0566425511207305 0.0122785231603108 0.00264385618205465 -0.000290842400072747 -0.0012027770547905 -0.00180449617293243 0.000951543383661908 -0.00299068301251309 -0.00219422713625486 -0.00423905286792148 -0.0238518979047442 -0.376999225865188 -0.794687551986165 -0.334306836477621 0.0605189353306592 -0.00340382010203151 0.172792942782025 -0.0722497931202445 0.111811307556255 0.00388022313325925 -0.000373808466190238 -0.000568855302343835 2.09536412652038e-05 -0.00209448882853736 0.001689356705245 -0.0017277365961599 -2.81915502632129e-05 -8.41022524595626e-06 3.1284923725425e-05 -0.000197612524734817 0.000230197481550582 -0.000591547599604893 0.00261295949820554 0.00258801848604561 0.000811621687293359 0.02637933312668 -0.0126479501740712 0.0241327538705412 0.00374534771254137 -0.00947162242211703 0.00126519652755808 -0.000267564552816269 -0.000466434141302973 0.000465897511714746 -0.000839471231528007 0.00050610198081622 -0.000621909254082769 0.000426760711956044 0.000848291071228117 0.000537773512827157
  44 3011.6429574136 ""  46.3559896209488 0 0 0.00134027349927074 -0.000824374369271004 0.00215483092498373 2.24818531470553e-06 0.000479640704010607 0.000726980294010775 -0.00118531604578915 -0.00120982088050561 -0.00225526155993517 -0.0067081894289688 -0.0226701385599647 -0.0702166924524918 -0.00826722392721109 -0.00506767419311506 0.0076496119230615 -0.00637514742654829 0.0114033584914023 -0.0335606337875639 0.00623232160128982 1.29480872639177e-05 0.00533224864761566 0.0759798241628199 0.158533391529603 0.0569778959769114 0.251872550434719 -0.120857947296012 0.817791791233025 -0.241863254765817 0.238079585626291 -0.0302735174313037 -0.000955580308296457 -0.00673730543283594 0.00092285609826307 -0.000672030568485939 0.000855226031561248 -0.00110424227666916 0.000757128024799869 0.00368220750363681 -0.00565474405316115 -0.0362565999460075 0.0185712533471537 -0.0386687880816939 0.0464001426976361 0.0618524586305815 0.0298489187864351 0.0121619841366287 -0.00895476148672156 0.0166545094776681 -0.00193010490898377 0.000770355228904926 -0.000469965703319343 -0.0332880218773831 0.0384755408817217 0.0269636012051988 0.0623375231129908 -0.0359213581886123 0.0623346924793935 -0.0373110977124599 -0.0458654086462769 -0.0231796231518994
  45 3011.9452475355 ""  2.66047837344961 0 0 0.00337328672550705 0.000407944363964382 0.000789131821203169 2.92116515957262e-06 0.000136816136845811 0.000134803901391058 -8.58198735405006e-05 -0.000266630964361469 -0.000397290882435968 -0.000998390165681196 -0.00335404031660192 -0.0105794797393334 -0.0317092824152518 -0.0164923560479093 0.0204945274115644 -0.00629203266379461 0.0114889803898608 -0.0301701131206216 0.000867589971877918 0.000732545370237442 0.00122539733089594 0.0109654276682455 0.0228740584444773 0.0082025959855029 0.0381496350359041 -0.0182225987677201 0.123501926987761 -0.0365944280273218 0.0361051241474134 -0.00455162627228442 -0.000820158043557815 0.0135096659006547 -0.00500803883421343 0.00162571751595678 -0.00162433483629634 0.00174115935724609 -0.00565176020939605 -0.023602094475807 0.0433532262027296 0.0964092557658009 -0.0514221927299573 0.102778709092884 -0.0796693126017258 -0.103935794353931 -0.0492713137546026 -0.0251749506433104 0.01785052104477 -0.0251601819877283 -0.00253603181099259 0.00210407207341288 0.00123322557513028 0.264048978958896 -0.306011685477877 -0.212717896153915 -0.45886124469426 0.266004091640862 -0.457099519146044 0.257566123787835 0.317745147125613 0.15993544735172
  46 3013.64758108702 ""  32.8008357207934 0 0 -0.00109916073559801 0.000265225539911173 -0.000977856326175514 -2.47118971375014e-05 -0.000193373669748655 -0.000132523430563724 -7.83863162377138e-05 0.000377585719036449 0.000392904157237695 0.000340653488134865 0.00129186178036413 0.00512519392896254 0.0108022892677406 0.00578053345398795 -0.00719693571836436 0.00391845209877789 -0.00728489108257683 0.0178914264990982 -0.000219298115695182 -0.000946428565024259 -0.00239724452094397 -0.00342775583112844 -0.00673551630885602 -0.00202525389438201 -0.0190753066737703 0.00896251302125504 -0.0617330961960768 0.0183375906155143 -0.0182636486591287 0.00207215916379768 -0.0175304809774947 -0.0642737820772884 -0.0011536389686418 -0.00110590412196249 0.00205406201563331 -0.00304302533437048 -0.00163807494738005 0.00355108958772595 0.0137473526031643 -0.269814516762886 0.133737098176639 -0.280650898746341 0.469628186348653 0.626587511001521 0.303958701856878 0.0275094887606382 -0.0207232400059182 0.0321806623798829 -0.000630155127934947 -0.0105121660276245 0.00214962884739185 0.0994275701945396 -0.118357497376463 -0.077625521976496 -0.0988028591222519 0.0600576663891861 -0.0963889572236103 0.0163057891408867 0.0222060656265452 0.0101383608461681
  47 3041.04331328546 ""  20.9723276352035 0 0 -0.0465684245619601 0.0100115497671173 -0.0438681699544777 0.000405787326060916 0.00022390322773134 0.000386297365574353 -0.000753904531431836 -0.000669574639765616 -0.00161410988235318 0.000753735375860665 -0.00140839305792018 -0.00293297966159552 0.357697241630931 0.17748065646512 -0.240299805099618 0.193808367110921 -0.299521765482993 0.757735809773206 0.00163050796162424 0.00241183697555859 0.00921818518881221 0.00172290642959118 0.00326679396742834 0.000714048338149584 0.00961189840317004 -0.00542545204995524 0.0381251255293577 -0.0196144134908569 0.0192620106937231 -0.000534488546245931 -0.0036235916192931 0.00166103544249156 -0.00355856168782491 0.00480684219231578 -0.00276430466695485 0.00470662481372048 0.00539369281453604 0.0012878169100718 0.00507147449985665 0.0389017085413956 -0.0222073220543188 0.0408028145687084 0.00135154024398051 -0.000953065686193287 -0.00126333728494622 -0.0560871316169167 0.0474633508495868 -0.0626712131016036 -0.00466739182153823 -0.00367171244739509 0.00330698906372248 0.00466822963910428 -0.00284911081462368 -0.00179523652422971 -0.0410957078687449 0.0249370616049084 -0.0412068486798611 -0.0277478678237715 -0.0349138537672276 -0.0152001495995234
  48 3055.65754834992 ""  9.22747752132308 0 0 -0.0049348682646709 0.000890137983050096 -0.008025447338332 -0.000239635384386078 -7.24063823420935e-05 -0.000197071402801233 0.000692769543297706 3.37639004659783e-05 0.00148664821658404 -0.00247118849456485 0.00152976305209842 -0.00104833602862877 0.0271080208416673 0.0128238422951169 -0.018259071113854 0.021760816473186 -0.0352296775915958 0.0913441944213621 -0.0018491660976386 -0.00616196281381767 -0.0133598776262595 0.0034131553128745 0.00761377202711161 0.00272736011964973 0.00218724644504395 -0.000721648537592657 0.00851910656134817 0.0223342973279199 -0.0234491740444111 0.00120773523115047 0.053251151290857 0.002525352018573 0.050283141939308 -0.0121731129853613 0.00960540505681685 -0.0131933766810408 -0.0377719311711962 0.00335893063685002 -0.0106473542167802 -0.437270842785049 0.245900267687732 -0.46943256765446 -0.196837271816662 -0.275202811573279 -0.122558963490616 0.170495462600709 -0.127089471887854 0.207546699224127 0.00871497249000685 0.00883777238153012 -0.0140280969719696 0.135920540417582 -0.167227107247831 -0.12388762673754 0.150726602203408 -0.0894020258092934 0.153231328011002 0.161862388381523 0.217717991059144 0.10179302729806
  49 3067.52477186497 ""  11.6504628024319 0 0 0.00162874332243103 0.00142672981726825 -0.000497656639924756 -0.000132723866727348 0.000394977431717357 2.66596653447244e-05 0.000782816377585708 -0.0014210010785723 0.000454612033715167 0.0567798383159441 -0.0572922808433113 0.026966460349612 -0.0203536121587388 -0.0100186477049282 0.0119321687172354 -0.00129635516514001 0.000748296242152053 -0.00177716656350609 -0.002584911317479 0.00437219237727486 -0.00164208799226459 0.024873573207464 0.0253979209415222 0.0188812384427489 -0.0880376243623365 0.032216394765204 -0.325836451482238 -0.611709677047528 0.627395078467223 -0.0187134333581068 0.00205058878643757 -0.000315686845672019 0.00190628067154019 0.00437634985755363 -0.0033429847454836 0.00448225962502884 -0.00723974033221262 0.00234522290203026 -0.00215076041204232 -0.0210765051621403 0.0119385398279812 -0.019959591422939 -0.00493865414937755 -0.00778312256899079 -0.00342979752473293 -0.0592041256119415 0.0450094697942983 -0.071163612195357 -0.00318674427199288 -0.00336441098036513 0.00572072575002606 0.0280546825703028 -0.0340962768045786 -0.0253057748113607 0.0374179839326766 -0.0220205129858947 0.0381177480202739 0.0203463584941752 0.02832092486236 0.0128133204836364
  50 3074.61666907291 ""  95.6921502883818 0 0 0.00303666609406846 0.00222159624618013 0.0018713142749031 0.000528918551552337 0.000179245417088621 0.00046942454888712 -0.00128369094943593 -0.000179144202209808 -0.00308286840525467 -0.00591856266727876 0.00766172698280621 -0.0032932163071022 -0.023328690956456 -0.0108523307398527 0.0121589628881237 0.0020565629563672 -0.000130800297368225 -0.00848249455149749 0.00256386039776588 0.0100680580928926 0.0246662302616064 -0.0106258474184987 -0.0182601177401621 -0.00844063046685048 0.0127918144401217 -0.00511943974214346 0.0481520111599323 0.070185478132785 -0.0711149404655316 0.00143033069743241 -0.015373522727818 0.000654586093381469 -0.0147478500632169 0.0199336296776431 -0.0156746272604078 0.0202503100125994 -0.0613416701555498 0.0390220046050973 -0.00842611145012415 0.121761430032474 -0.0698181549621943 0.143339344250192 0.0505720177789281 0.0670985982735418 0.0294561124698676 -0.266677716235157 0.206016849763858 -0.324781172027916 -0.011157444286695 -0.0149268664703179 0.0212878272344727 0.329439093291452 -0.3878096638022 -0.287285973544955 0.329704323179046 -0.192148719078578 0.341932510374438 0.0703895607271231 0.113973168394737 0.0473178521712019
  51 3083.61711898939 ""  100.98853498666 0 0 -0.00595962032556734 -0.00437749169421904 -0.00227103415183103 -0.000797152685275541 -0.000319908668992984 -0.000690994542764778 0.0016679462736757 0.000614647265044362 0.00439299332781853 0.00308647502156142 -0.00579963178020876 0.00193202528221948 0.0518330159370542 0.0250506235149174 -0.0297008952241212 -0.00239844525111681 0.000551640704586728 0.0171461490823867 -0.0022454681281232 -0.0160997672574156 -0.0335647529043757 0.0137935452567099 0.0256020318384576 0.0110424524381794 -0.00933627335941116 0.00392619656301211 -0.0356693262103813 -0.0439047059753439 0.0438825241143233 -0.000447090828596367 -0.0231610961912308 0.00699451847774402 -0.0215360189253847 -0.0305034556150609 0.024468203532282 -0.0321174085246476 -0.0141827252149597 0.0389753658063104 0.0155781169989756 0.236105600082194 -0.134736696614006 0.23970094050173 0.0390507216468648 0.0588274959296456 0.0251434825365325 0.424156843116669 -0.327924757992896 0.500514306700478 0.0171189267386142 0.0230191978073251 -0.0312202773125868 0.233007531274165 -0.261443645559671 -0.192838467410837 0.079640272271385 -0.0426122852401526 0.0906358919454838 -0.141347892971702 -0.166431936214257 -0.0808556855612574
  52 3090.58219759306 ""  43.2604475289977 0 0 0.00280504055918807 0.00494934963081979 -0.0132806500584957 -0.000268832925623708 -0.000148341802232463 -0.000177083936773699 0.00052659323976166 0.000424819982440196 0.00105401959101606 5.57334115455753e-05 -0.00106838291705226 8.90792722208607e-05 -0.0647597579417841 -0.0284606404940749 0.039223099209035 0.0276900412148525 -0.0381969428532835 0.103033702881348 0.000127377259366614 -0.0054940478965622 -0.00831867995423534 0.00416290622870767 0.0084623165714867 0.00355249102835514 -0.00145742343512842 0.000559487786878405 -0.00418169566645292 -0.00442427290635534 0.00438078557746371 7.59543169577916e-05 -0.023876520242095 -0.00478617685867014 -0.0213567960811352 -0.0100185491777569 0.00758770047268569 -0.00935854094031374 -0.0322252256355236 -0.0547016149028645 -0.0463000527465865 0.17211263915784 -0.0994272502820206 0.183863400122697 0.114088429616574 0.155085811324076 0.0666679866575368 0.133811206504258 -0.103733300198927 0.155528465950671 0.00697175483850829 0.00787604208563213 -0.0131860639474115 -0.202674524492631 0.216503100810868 0.153319299361796 0.152698379956065 -0.10517950662749 0.15232256986473 0.432782125086374 0.541594948920632 0.251039017653315
  53 3123.66257004966 ""  11.5360035031599 0 0 -0.0456473032461881 -0.0387327552816892 0.0668342959673839 0.00031938833764994 0.000204999836058896 -0.000249333624886714 -0.00072009615152721 -0.000586104575240783 0.00172433572981585 0.000976017591691262 -0.000861018705823215 0.000206256977386079 0.657236259205029 0.298721105422512 -0.403211498665514 -0.116196458268268 0.15709815986629 -0.388667656531106 -0.00130998756407162 0.001910241898866 -0.00817316738456617 0.00161639663091053 0.00246267182301549 0.00131155678993375 -0.000496690312270421 0.000696239340653185 -0.00975464177214936 -0.0093475682518699 0.00873745625035922 -0.000427112389937311 -0.00162985697326784 -0.000527073307297489 -0.00115564650709864 0.00233935796314648 0.000693880287316505 -0.00159624656491782 -0.00601035483835511 -0.00870437422733591 -0.00630072424961351 0.00709605187673817 -0.00441637784396313 0.00919941936906052 0.00783179432489893 0.00823441392575852 0.00301552995276814 -0.00988355779409893 0.00146607476232537 -0.0123747889602961 -0.0144783194947971 -0.00846939373947984 0.0251379014208971 -0.02250767866962 0.0246903088556234 0.0168820342422104 0.0179013498881276 -0.0126127826182893 0.0173628814451511 0.0764037248621788 0.0969195650523283 0.0458454371875636
  54 3420.82972093482 ""  21.4344508892408 0 0 0.00147238306716144 0.00168690171355612 -0.00163690906350435 7.55102160817629e-05 -0.000153792981236312 -0.00014088185963834 -9.1011533555386e-05 0.000575489225132762 0.000516049303684251 -0.000372611062519972 -0.000437660705544576 -0.000186662987582869 -0.0199333365454741 -0.0133930870412863 0.00978210843168695 0.000639566065959567 -0.00489827359745709 0.0111284445044106 -0.000797680380593709 -0.00191628104805164 -0.00339475441342361 0.00168319967741623 0.00373375385184875 0.0027621739873126 -0.00079281432145412 -0.000657193740669222 -0.00120826002515027 0.00277623263699706 -0.00110936765991255 -0.00077676324105638 -1.81074380566625e-05 0.00069161620463555 0.000132821903829762 0.0399157963531742 0.0372163419723189 -0.0429337815001961 -0.000217116192599506 -8.67509136944276e-05 0.000205440463891139 0.00317552063878232 -0.00165654573996457 0.00205887466801158 -0.00476645825834033 -0.0081561572010075 -0.00309259992202699 0.0339361688302191 -0.00550812625688752 0.019601710144686 -0.579109248270661 -0.510811064860586 0.571204383382414 -0.00139259832939749 0.00118862743581846 0.00150827955654623 4.22591160055688e-05 -7.13030494042376e-05 0.000441336821823872 -0.000473639243426082 -0.000329843666538783 0.000298779303580881
  :::
 } 
 m_exists[54] { 
  s_m_exists
  :::
  1 11111111111111111111111111111111111111111111111111111111111111111 
  2 11111111111111111111111111111111111111111111111111111111111111111 
  3 11111111111111111111111111111111111111111111111111111111111111111 
  4 11111111111111111111111111111111111111111111111111111111111111111 
  5 11111111111111111111111111111111111111111111111111111111111111111 
  6 11111111111111111111111111111111111111111111111111111111111111111 
  7 11111111111111111111111111111111111111111111111111111111111111111 
  8 11111111111111111111111111111111111111111111111111111111111111111 
  9 11111111111111111111111111111111111111111111111111111111111111111 
  10 11111111111111111111111111111111111111111111111111111111111111111 
  11 11111111111111111111111111111111111111111111111111111111111111111 
  12 11111111111111111111111111111111111111111111111111111111111111111 
  13 11111111111111111111111111111111111111111111111111111111111111111 
  14 11111111111111111111111111111111111111111111111111111111111111111 
  15 11111111111111111111111111111111111111111111111111111111111111111 
  16 11111111111111111111111111111111111111111111111111111111111111111 
  17 11111111111111111111111111111111111111111111111111111111111111111 
  18 11111111111111111111111111111111111111111111111111111111111111111 
  19 11111111111111111111111111111111111111111111111111111111111111111 
  20 11111111111111111111111111111111111111111111111111111111111111111 
  21 11111111111111111111111111111111111111111111111111111111111111111 
  22 11111111111111111111111111111111111111111111111111111111111111111 
  23 11111111111111111111111111111111111111111111111111111111111111111 
  24 11111111111111111111111111111111111111111111111111111111111111111 
  25 11111111111111111111111111111111111111111111111111111111111111111 
  26 11111111111111111111111111111111111111111111111111111111111111111 
  27 11111111111111111111111111111111111111111111111111111111111111111 
  28 11111111111111111111111111111111111111111111111111111111111111111 
  29 11111111111111111111111111111111111111111111111111111111111111111 
  30 11111111111111111111111111111111111111111111111111111111111111111 
  31 11111111111111111111111111111111111111111111111111111111111111111 
  32 11111111111111111111111111111111111111111111111111111111111111111 
  33 11111111111111111111111111111111111111111111111111111111111111111 
  34 11111111111111111111111111111111111111111111111111111111111111111 
  35 11111111111111111111111111111111111111111111111111111111111111111 
  36 11111111111111111111111111111111111111111111111111111111111111111 
  37 11111111111111111111111111111111111111111111111111111111111111111 
  38 11111111111111111111111111111111111111111111111111111111111111111 
  39 11111111111111111111111111111111111111111111111111111111111111111 
  40 11111111111111111111111111111111111111111111111111111111111111111 
  41 11111111111111111111111111111111111111111111111111111111111111111 
  42 11111111111111111111111111111111111111111111111111111111111111111 
  43 11111111111111111111111111111111111111111111111111111111111111111 
  44 11111111111111111111111111111111111111111111111111111111111111111 
  45 11111111111111111111111111111111111111111111111111111111111111111 
  46 11111111111111111111111111111111111111111111111111111111111111111 
  47 11111111111111111111111111111111111111111111111111111111111111111 
  48 11111111111111111111111111111111111111111111111111111111111111111 
  49 11111111111111111111111111111111111111111111111111111111111111111 
  50 11111111111111111111111111111111111111111111111111111111111111111 
  51 11111111111111111111111111111111111111111111111111111111111111111 
  52 11111111111111111111111111111111111111111111111111111111111111111 
  53 11111111111111111111111111111111111111111111111111111111111111111 
  54 11111111111111111111111111111111111111111111111111111111111111111 
  :::
 } 
} 
