# Supplementary material for: Cut-off Scale and Complex Formation in Density Functional Theory Computations of Epoxy-Amine Reactivity
Source: ACS Omega. 2021 Oct 25;6(44):29424–31. doi: 10.1021/acsomega.1c03229 (PMC8587129; doi:10.1021/acsomega.1c03229)
Supplement: Supplementary file 1 — ao1c03229_si_001.zip [file ao1c03229_si_001.zip › Final_structures/Primary/A1_E1_B3LYP-D3_CC-PVTZ-F_ canonical/reactant_isomer3.vib]

{ 
 s_m_m2io_version
 :::
 2.0.0 
} 

f_m_table { 
 i_j_atom_total
 :::
 20
 m_column[65] { 
  s_m_data_name
  s_m_column_name
  i_m_width
  b_m_visible
  s_m_units
  :::
  1 r_j_Frequency  "Frequency"  10 1 "" 
  2 s_j_Symmetry  "Symmetry"  10 0 "" 
  3 r_j_Intensity  "Intensity"  10 1 "" 
  4 r_j_Raman_Act  "Raman Act"  10 0 "" 
  5 r_j_Raman_Int  "Raman Int"  10 0 "" 
  6 r_j_x1  "x1"  10 0 "" 
  7 r_j_y1  "y1"  10 0 "" 
  8 r_j_z1  "z1"  10 0 "" 
  9 r_j_x2  "x2"  10 0 "" 
  10 r_j_y2  "y2"  10 0 "" 
  11 r_j_z2  "z2"  10 0 "" 
  12 r_j_x3  "x3"  10 0 "" 
  13 r_j_y3  "y3"  10 0 "" 
  14 r_j_z3  "z3"  10 0 "" 
  15 r_j_x4  "x4"  10 0 "" 
  16 r_j_y4  "y4"  10 0 "" 
  17 r_j_z4  "z4"  10 0 "" 
  18 r_j_x5  "x5"  10 0 "" 
  19 r_j_y5  "y5"  10 0 "" 
  20 r_j_z5  "z5"  10 0 "" 
  21 r_j_x6  "x6"  10 0 "" 
  22 r_j_y6  "y6"  10 0 "" 
  23 r_j_z6  "z6"  10 0 "" 
  24 r_j_x7  "x7"  10 0 "" 
  25 r_j_y7  "y7"  10 0 "" 
  26 r_j_z7  "z7"  10 0 "" 
  27 r_j_x8  "x8"  10 0 "" 
  28 r_j_y8  "y8"  10 0 "" 
  29 r_j_z8  "z8"  10 0 "" 
  30 r_j_x9  "x9"  10 0 "" 
  31 r_j_y9  "y9"  10 0 "" 
  32 r_j_z9  "z9"  10 0 "" 
  33 r_j_x10  "x10"  10 0 "" 
  34 r_j_y10  "y10"  10 0 "" 
  35 r_j_z10  "z10"  10 0 "" 
  36 r_j_x11  "x11"  10 0 "" 
  37 r_j_y11  "y11"  10 0 "" 
  38 r_j_z11  "z11"  10 0 "" 
  39 r_j_x12  "x12"  10 0 "" 
  40 r_j_y12  "y12"  10 0 "" 
  41 r_j_z12  "z12"  10 0 "" 
  42 r_j_x13  "x13"  10 0 "" 
  43 r_j_y13  "y13"  10 0 "" 
  44 r_j_z13  "z13"  10 0 "" 
  45 r_j_x14  "x14"  10 0 "" 
  46 r_j_y14  "y14"  10 0 "" 
  47 r_j_z14  "z14"  10 0 "" 
  48 r_j_x15  "x15"  10 0 "" 
  49 r_j_y15  "y15"  10 0 "" 
  50 r_j_z15  "z15"  10 0 "" 
  51 r_j_x16  "x16"  10 0 "" 
  52 r_j_y16  "y16"  10 0 "" 
  53 r_j_z16  "z16"  10 0 "" 
  54 r_j_x17  "x17"  10 0 "" 
  55 r_j_y17  "y17"  10 0 "" 
  56 r_j_z17  "z17"  10 0 "" 
  57 r_j_x18  "x18"  10 0 "" 
  58 r_j_y18  "y18"  10 0 "" 
  59 r_j_z18  "z18"  10 0 "" 
  60 r_j_x19  "x19"  10 0 "" 
  61 r_j_y19  "y19"  10 0 "" 
  62 r_j_z19  "z19"  10 0 "" 
  63 r_j_x20  "x20"  10 0 "" 
  64 r_j_y20  "y20"  10 0 "" 
  65 r_j_z20  "z20"  10 0 "" 
  :::
 } 
 m_row[54] { 
  r_j_Frequency
  s_j_Symmetry
  r_j_Intensity
  r_j_Raman_Act
  r_j_Raman_Int
  r_j_x1
  r_j_y1
  r_j_z1
  r_j_x2
  r_j_y2
  r_j_z2
  r_j_x3
  r_j_y3
  r_j_z3
  r_j_x4
  r_j_y4
  r_j_z4
  r_j_x5
  r_j_y5
  r_j_z5
  r_j_x6
  r_j_y6
  r_j_z6
  r_j_x7
  r_j_y7
  r_j_z7
  r_j_x8
  r_j_y8
  r_j_z8
  r_j_x9
  r_j_y9
  r_j_z9
  r_j_x10
  r_j_y10
  r_j_z10
  r_j_x11
  r_j_y11
  r_j_z11
  r_j_x12
  r_j_y12
  r_j_z12
  r_j_x13
  r_j_y13
  r_j_z13
  r_j_x14
  r_j_y14
  r_j_z14
  r_j_x15
  r_j_y15
  r_j_z15
  r_j_x16
  r_j_y16
  r_j_z16
  r_j_x17
  r_j_y17
  r_j_z17
  r_j_x18
  r_j_y18
  r_j_z18
  r_j_x19
  r_j_y19
  r_j_z19
  r_j_x20
  r_j_y20
  r_j_z20
  :::
  1 61.0870090826935 ""  0.497449310524247 0 0 0.0772344520312867 -0.000180507375189968 -0.000162150490904568 0.0173670026710139 -0.0493752148388291 0.064117842936865 -0.0145923979937347 0.0102473086895866 -0.0102389015902625 -0.102956714128027 0.0347036428941635 -0.0369515214182809 0.14366342949868 0.000831403662370699 -0.00617666191104455 0.0761393613673822 0.00921882228259575 -0.0113198738033597 -0.00842377164034826 0.0191583882837791 -0.0215079439088487 -0.108650786425867 0.0847801950847609 -0.0821505322474472 -0.108923488107375 0.0301867262853177 -0.0334588619583751 -0.154828242263165 0.00955541071823234 -0.0141226434116505 0.0451970202995241 0.00597802102236227 0.00980882252790283 -0.0369315731791495 -0.0464387042796612 0.0863825918537396 0.0218194962280821 0.0504547051202122 -0.120327077248167 0.141126193775166 0.0203977191011605 0.0431890620847262 0.0339602074111636 0.000917291502225232 0.0150286179060936 -0.121588823985802 -0.0511219948123967 0.0624755540508371 -0.0195717206738736 -0.080201452185113 0.1611702585955 0.0816555800957964 0.0858389534805755 -0.177463579437893 -0.0718053523514724 0.0419070671904012 -0.15433155510955 0.0368262615261142 0.0523787714059544 -0.119417620161176
  2 92.2965499630118 ""  0.659053706350248 0 0 -0.0479993384977286 -0.0674386959839647 -0.00546041903975487 -0.0275644874091466 -0.0899466368965837 -0.036366406195105 -0.000643722144042734 0.0277490245522764 0.0129288292463381 -0.0566433353587183 0.0941322208181732 0.11157647761871 -0.00361314928904114 -0.0857636488976082 -0.0545723017640838 -0.115365983977503 -0.090055071495866 0.0480861535754958 0.0761464938287691 0.0729858227044489 -0.0311824939829437 -0.0518663461129134 0.154732786688948 0.108417537735442 -0.0882581961021967 0.0357723172610176 0.168865055738805 -0.0638093409527825 0.135521845440117 0.127511757856236 0.0166778991421301 0.0171858980731393 -0.0217208903041838 0.0517958563489296 0.0697485468051105 -0.0183995370163077 0.0622046277564479 -0.0522503493573245 -0.0406637255969059 0.0130967783645035 0.0430970580947853 -0.0167404758080554 -0.0392471964324283 0.0029148487960251 -0.0167280153737439 0.0632133075984661 0.0625748494996677 -0.0171887812883097 0.0286666621604382 0.104916787438744 -0.0239860649381279 0.0362486321475277 -0.08921290846402 -0.0403482396909971 0.0676573193193724 -0.0803951384553982 -0.0456636153503114 0.109316013166856 -0.039413582515086 -0.0483037987319768
  3 102.274839147113 ""  0.3507571318097 0 0 0.0302268768905768 -0.0283160084211395 0.0108191518029436 0.00446994238540104 0.0709970080646161 0.072563623536256 -0.020836429897924 0.0606432482276233 0.0160017814924261 0.00888911444775295 0.0759778746729556 0.0783495857335429 0.0107971335290637 -0.057448671420241 -0.0547399491196665 0.0829717916942338 -0.0774308134717495 0.0511637119929363 -0.0785255987820687 0.0923918480138915 -0.0461938751648913 -0.000213581797239907 0.0520224483749921 0.046673532595193 0.0538183745418966 0.0348343025265671 0.128916724664221 -0.00367563210654071 0.14538572268909 0.105309362205677 0.0111025455185475 -0.0613114565972042 -0.0633725788590934 -0.00443508758572454 -0.113495125760294 -0.098884465081907 -0.0323281304189336 0.003221025069838 -0.0141209428297205 -0.0134780187793064 -0.0799136758343715 -0.0755231745732003 0.0778373808874011 -0.0501994375298283 -0.0588803475343483 0.00345086028735987 -0.123691170259261 -0.099003304179836 0.0150910414193291 -0.142371025103926 -0.10051393965079 -0.0177946501540168 0.0351584847453032 -0.0014866522044149 -0.0167889542387881 0.0364237541709348 -0.000684353331124428 -0.0877309189002618 -0.0128924025578057 -0.00228497136839696
  4 109.347725062221 ""  0.146987868945305 0 0 0.0451058718732817 -0.121750038427043 -0.0416209965883115 0.0285526781980816 -0.0617273872241282 -0.000861734462370205 0.0148255316793883 -0.041705691231012 -0.0346302366617458 0.0157710972676195 -0.0133053785648793 0.0322217127840842 0.0467506764889963 -0.144250722942894 -0.094200151182789 0.0657618599249681 -0.159708340349839 -0.00127640674316373 -0.0060294550843073 -0.00996878698902783 -0.0866462645061781 0.0164827880992809 -0.00146836516696509 0.0296897342032968 0.0114671609885886 -0.0510194395660827 0.0741853776038867 0.0184727827866168 0.0319988852987213 0.0435149017618192 -0.0217265605170937 0.0878012932921859 0.0358644925386909 -0.0286695416130877 0.0124870419544741 -0.0446937182588353 -0.053685696837128 0.136626286915236 0.0483101790137988 -0.051401910302589 0.120257823553044 0.0343198971340229 0.0334490884572089 0.0721919826542099 0.0875465234016327 -0.00776898355449691 -0.039185506913391 -0.050800155872786 -0.00949313628405288 -0.0173027435035298 -0.0337291082070453 -0.0425359644272878 0.166008155349797 0.0638554566015579 -0.0467627137780456 0.137609360649778 0.0507429754282465 -0.0866551425754764 0.133440277191788 0.0394623114773197
  5 142.962471168633 ""  10.8423614670845 0 0 0.0408519164073869 -0.0929889477686077 -0.0476003579707206 -0.00955158297889177 0.0907608315593222 0.0704108563730805 -0.0670212433665936 -0.0132256863826203 -0.0501522082121277 0.038585838843291 -0.0322385898597971 0.00589484602591297 -0.0300816055369355 -0.125053035437465 -0.11411688239037 0.178814962519008 -0.161584097926297 -0.00986918024084741 -0.215709675236667 0.010073306695048 -0.12496870371386 0.0199950149113577 -0.124254484896154 -0.0399575078407962 0.143780217339995 -0.0630863856941339 0.0597916826001705 0.0305672300437511 0.0766557751020593 0.0416755184589492 -0.0243432756228424 0.0105617535427815 -0.00735220308233308 -0.0037391311849636 0.087332636725015 0.0523709644552489 0.0246165333092381 -0.0622808711659873 -0.0372369031613195 0.00102447533911888 0.00501266461970239 -0.000959547665503235 -0.0968066665014859 0.0110683813594694 -0.0361551112052983 -0.0394916475070327 0.071763430585095 0.0390438701020267 -0.0461991522585943 0.146931087742614 0.0958119286611424 0.0101495795443548 -0.112461346968728 -0.0710282466011977 0.0048868988067987 -0.0637871565607686 -0.0440224630139106 0.0915188079237861 -0.0607991515440404 -0.0157282815340337
  6 157.472574731368 ""  2.2336134008433 0 0 0.00537520725190918 -0.0186059606687979 -0.0216952679306583 0.00485293608171004 -0.0212387072126046 -0.0236729715208227 0.00763886423890539 0.00577393715980747 -0.0181296339031544 -0.00655438785491483 0.0210731604567793 0.00412422336358579 0.0174380239214552 -0.0248016818736986 -0.03771212290395 -0.0110937047505588 -0.0257936819607701 -0.00494097653816488 0.0224785258706679 0.0180727280869595 -0.0318826871708193 -0.00835709572584802 0.0339218615300896 -0.00853615876691123 -0.00356931816508218 0.00462027390847529 0.0214052774494685 -0.0179354618433963 0.0393279708379453 0.0160127853365854 0.0415723436573829 -0.0522814917772972 -0.116243890285044 -0.027691813077842 0.0222411716095223 0.0916794500541589 -0.0200061578997425 0.0311181923803317 0.0798507743777924 0.0671425727569229 -0.31835710971621 -0.1713447283242 0.104677018476722 0.0826751238439128 -0.348459719285778 -0.0899682317394448 0.214286297364177 0.118238050504575 -0.00460835949507616 -0.00661865989524335 0.0298070687438946 0.00719378108448001 -0.00800702695693881 -0.00829147099009334 -0.010411423936113 0.253879368085182 0.137090793452085 -0.0989454188795768 -0.0812964213962022 0.248903192964638
  7 282.423674826785 ""  1.06820133188224 0 0 -0.0270719884218615 0.00217655784271335 0.0225298452517733 0.0162997652400522 0.00192449366805531 -0.0294665291670174 0.0377132819208307 -0.00867309550033442 0.0244438702972867 -0.00234928166182762 -0.00322081034370658 -0.00867318325683782 -0.0526170330120317 0.0047637300085194 0.0328035757144421 -0.0481664455891437 0.00440942470379017 0.0267025306278244 0.0529881088769535 -0.0150608492125415 0.0375864859535301 -0.139358584410948 -0.137892373895328 -0.558450985389472 0.469436640715952 -0.0851983857204508 0.164355276482394 -0.421364966010213 0.215303587820194 0.294533729350434 -0.00364060911587657 0.00334751685823105 0.00186310400920385 -0.00438254662288661 -0.00035715537331442 -0.000626911803608178 -0.00462069053821465 0.00551957923514439 -0.00212393708934669 -0.0025703363489312 0.00441664947339934 0.00272519927650735 -0.00260129084457908 0.000438413881962994 0.00766830672177988 -0.0231585105980411 -0.0392993719294804 -0.0143668829385756 -0.0165842065991667 0.0140730545732972 0.0411065724488378 -0.00499784298980493 0.0111706694860437 0.00506756317266387 -0.00297046390268667 -0.00361604537496368 -0.00364718531307433 -0.00619721900389796 0.0110346307602338 -0.0126506343311178
  8 331.980528292203 ""  13.1293776770044 0 0 -0.00614605364519176 0.0117084268671651 0.000640361965019522 -0.00614838925102982 -0.00592219534326918 -0.00246475781927584 -0.000577199170487277 0.00359108546825208 0.00127395774196495 -0.0016857629096008 0.00140581153473548 -0.00431709732419556 0.00251755935348429 0.0178962489812247 0.013340191512696 -0.00393470279855285 0.0184361145249705 -0.0102538659560366 0.00665320460525651 -0.00114401089271564 0.0106202101592612 0.00283942949177063 0.000997822207093726 0.0153785958761993 -0.0116192219902142 0.0095040840793854 -0.0143310542512537 0.013812160277381 -0.0146898931996018 -0.0177681081759516 -0.000857796923881383 0.018315208705882 0.00572516803001938 0.0163788256847757 0.00179678904987016 -0.0455821645620988 0.0192913600335272 -0.00980384777013219 0.0285264247149526 -0.0302442914568666 0.050344891706308 0.00331860684088482 -0.00901351829938974 -0.00201771427292812 0.0406413532225808 -0.172900396538774 -0.422129639057997 -0.191966228857619 -0.111731085640774 0.152251766534197 0.380951302527487 0.11635303560316 -0.19641038854528 -0.337960270001953 -0.194378003162142 0.336634012959508 0.0397294996324396 0.142291520354061 -0.180899719669227 0.361533437640002
  9 347.383541263949 ""  11.9855657718161 0 0 0.00148595176272879 0.0069231102240625 -0.000256641450392918 -0.00277751508286394 -0.00793742809011514 0.00252418238566257 -0.00231296318861368 -0.00273851329768708 -0.000861238160521476 -0.000552015585715055 -0.00179776168906385 0.00395793361337803 0.00934029035234762 0.0126661195707303 0.0118262816244297 0.00714905854535384 0.0137405162573675 -0.0119993734437706 0.00185533923923199 -0.00485965320694541 0.00378916097384201 0.00653299081487156 0.00239352105324025 0.0332687847025465 -0.0180435128331865 0.000347434665579851 -0.0010036804532976 0.0232663141555863 -0.00987296915436375 -0.0120343498269777 0.0213243550181723 0.0192942911208844 -0.0637022279251292 -0.0286567761611541 0.00813914081549545 -0.00331438440753567 0.0360864206038023 -0.000454645545338196 0.0308164498152936 0.0159050011953765 -0.0279554270525479 -0.0777828138487994 0.0287896595433448 0.0374593486232414 -0.0958632679014685 -0.294523220320191 -0.33317400704172 -0.152233486436951 -0.130807562343542 0.117421945791963 0.434820961594766 -0.121470277261103 0.0900346516884637 0.392923393978933 0.321676377716705 -0.266636671602 0.0657296999692928 -0.0745824248566665 0.128579790277206 -0.227701409620804
  10 388.096114260324 ""  8.20823091458272 0 0 -0.0442155738473843 -0.0986119566118074 0.0387104469415986 0.0619389411144481 0.108528664214896 -0.0311835518202223 0.0866387245174379 -0.0176022385366216 0.0545319468633963 -0.0770686455880711 -0.00193327225517681 -0.040274556914084 -0.194134505074394 -0.152971313356641 -0.0640130839866579 -0.00582937214821771 -0.196176290114723 0.144817845507905 0.0584670613947051 -0.0181340693119914 0.0435544419280307 -0.0622024322125407 0.214794898624364 -0.0518621986321037 -0.262850905389797 0.0430990765838064 -0.122923095732646 -0.162164890744495 -0.223036674970291 -0.0559208998597903 0.00136538414748992 0.00640310699989092 -0.00502024838401897 -0.00616600822633949 0.00120662233022416 -0.000877357123705046 0.00953889095849974 -0.00440246001936364 0.00233144329142613 0.00133927078904602 0.00500150538718891 -0.00556868223765796 -0.000813096309782159 0.00755489330186489 -0.00757524059466172 -0.0214429252805021 -0.00840461820487762 -0.0072166131497844 -0.00583008343001112 -0.00134178524651889 0.0180335247378056 -0.00157626664194103 -0.0193512310819289 0.0036489779739917 0.0192075003481329 -0.00339296970703235 0.00609364952813789 0.0231700161379422 -0.00389502095674702 0.00736346050217522
  11 435.407474969346 ""  4.64090657771533 0 0 0.0389017707766676 0.0666569845528948 -0.0321627640268471 0.0331244780192683 0.0573361856912432 -0.0413047562962283 0.00879149959712401 -0.113061111122306 -0.0493063325301862 -0.0698642430892144 -0.0407414660856344 0.103941755753189 -0.06625333401301 0.126863711516349 0.115658239080996 0.147709267105826 0.138142993233456 -0.159591977082789 -0.0267650888239765 -0.122730102022024 -0.0416176554788433 -0.0530261138588533 0.13554089878055 0.112591009987844 -0.180879521748738 -0.180784293354529 0.240038716128283 -0.0958877960673509 0.0635118798339861 0.149296974483366 -0.00125115901247728 -0.0372364735422054 0.00658692030512768 0.04546037222314 0.0159806994035653 0.00468741406798554 -0.0383146194943179 0.0089224190246193 -0.0118126170341685 -0.00901229715312279 -0.0393188098064367 0.00347080151516587 -0.00465040897286678 -0.0333439640449495 -0.00267354083022007 0.0406914733991581 -0.0489866934030483 -0.0112238296692621 -0.0131291686297398 0.0999068571571469 0.0527373918980362 0.00938123515875136 0.0806810736972726 -0.00935168572584948 -0.0728021866463695 0.00857886650819499 -0.0241267286364992 -0.0976389785828026 0.0146875107321598 -0.0401564593235587
  12 440.637164381131 ""  6.98318322655884 0 0 0.0166525170678122 0.0303729846958824 -0.0129117159524735 0.0089144287039817 0.0194738270518725 -0.0132118944615086 -0.00339683186564243 -0.0389124535683486 -0.0207271556346479 -0.0186622065884871 -0.0152068042691883 0.0388709078575868 -0.0159395824590484 0.0538386281381256 0.043422372353452 0.043086102131077 0.0628015246776455 -0.062447528298275 -0.0175856089597635 -0.0419684143681083 -0.0189012735613205 -0.0168783399765671 0.0305336962802532 0.0297399119601865 -0.0411712192310176 -0.0703187869237836 0.0963071475529621 -0.0323251675605183 0.043858539383116 0.0639754791460524 0.00339015601005339 0.0992442171455383 -0.0181212810844213 -0.123722143949044 -0.0500899585021065 -0.0165786282046841 0.105178366698724 -0.0276818126312094 0.0324530325260909 0.0257157328922601 0.104160115709547 -0.00904282413596629 0.0185768776415976 0.0869211577811403 0.0109013397925275 -0.101295846368517 0.126020118966061 0.0287408020288131 0.0440748702687137 -0.289982783948169 -0.163979652179171 -0.0139349844450592 -0.237247667829023 -0.00751646818899305 0.17843131823243 0.000848455957819617 0.0653534499355968 0.278473922854205 -0.0518994072117332 0.13053619493568
  13 768.324765560927 ""  6.38686781106437 0 0 -0.126605214977267 0.00803854882256456 -0.0284501812728066 -0.00477705504089142 -0.0248381664622238 0.119537723483411 0.0947274411584043 -0.0745899866647801 -0.0694132345851466 0.0537711016509046 0.0673752682782558 -0.0559444244601294 -0.154174972134711 0.0605115945291247 0.120831314774057 0.0201698245764954 0.0352014391569683 -0.101902523316938 -0.0707692398453054 -0.0845675718348073 -0.0836127669547434 0.0730531283617501 0.28777036783859 -0.0580957613295067 -0.0652540374740194 -0.049575727517421 0.0557849243943401 0.0119585384423577 0.149727813067596 -0.00819572479932782 0.00103390141281802 -0.00109832474954262 0.00105955526531604 -0.00239468399476084 0.00171310081510921 0.00113643550426218 0.000665502505407783 -0.00032252712539389 5.45422985772888e-06 0.00243226620655642 -0.00734608026278298 -0.000226610261196338 -0.000864107097366561 0.0027892292327489 -0.00651932489889933 0.00638073221961179 -0.00784324034180717 0.000551307671598204 0.00540395498758472 -0.00998298795455953 -0.0102705366669194 0.00237855629817769 0.00154273304542277 -0.000730127250389254 -0.00134199196989977 -0.00068848208921939 -0.000799518260127714 -0.00119935937438062 -3.31511916781686e-05 -0.00107238515100652
  14 836.304245759335 ""  38.5501575499985 0 0 0.0278501899007343 0.0238295535409649 -0.121653764510068 -0.134856906126171 0.0194180735050759 0.0312699963142444 0.119872620977595 0.0108876706725131 0.0590343471072376 0.0108654661775224 -0.0439447864891037 0.0395342137336464 0.222163333100768 -0.0161428552422797 -0.23827896486583 0.0608798912164227 -0.0402951116241049 -0.0555403083981798 0.137272517001554 -0.00556279704285238 0.101782484526256 -0.00429772274492683 0.0698166929523294 -0.0754624955231217 -0.0418335280298933 0.00183125831323994 -0.0225352531988777 -0.120712634795558 -0.20727416647932 0.0703735699393225 -2.78673447285681e-05 -0.000278762234464744 -0.00778384622719841 0.0029040399406646 -0.00555445901719014 0.00241725243545079 -0.000559424187601712 -0.00106588689785416 -0.00466982317195355 0.0149915378832035 0.0537840708848354 0.0102612913744699 -0.0195734251753046 -0.0273007627445409 0.0361540311251103 -0.0112964839486569 0.0389909595845318 0.0100236508746651 -0.00954604175318221 0.0152406830372625 0.00673308305681719 -0.0139661851598508 -0.000810549132705149 0.0172452904228484 0.032136885483373 0.0307785415064737 0.014966335396803 -0.0275815938814665 -0.0181777727621296 0.0175688728129161
  15 842.44296283137 ""  29.7842729451977 0 0 0.00400345435064303 0.00259894419961715 -0.0146492620067842 -0.0147760081236558 0.00243834173282668 0.00315247197364365 0.0124205075457014 0.00346459085985424 0.00773239318926509 -0.000981549768749994 -0.00617691764031616 0.00492636473332688 0.0320409941812749 -0.00214665532886339 -0.029585986315865 0.00223385068059844 -0.00437026210977359 -0.00632489928912275 0.0199897108268332 0.000993641765903509 0.0150024910697169 -0.00204816356547088 0.00315174771472937 -0.00384047377581394 -0.00371528675686709 7.34247167777088e-05 -0.00238258058117334 -0.0114128081789668 -0.0269202389654569 0.0054417030259468 -0.0106818984813867 0.0129680194981168 0.0656118280231956 -0.0196912821346527 0.0298978838238323 -0.01362069608461 0.00402479591634433 0.0109467077050911 0.0317582881272622 -0.134852382877314 -0.467274338507392 -0.0941330091046354 0.211738744231453 0.25929259945013 -0.320087428605677 0.106556097567583 -0.253058851128555 -0.0526902057327561 0.0636595109718463 -0.104151666752478 -0.0744438292501281 0.0951812290489775 -0.0133255561347274 -0.143994454661934 -0.25891627110648 -0.29294467313119 -0.137112434999228 0.283043141968973 0.163172372595721 -0.152298888259923
  16 888.419493278196 ""  21.4427050159913 0 0 0.00040557520300668 -0.000162338546138785 0.0031529475818759 -0.00157606333783109 -0.000867128983220956 -0.00066943561772114 -0.000754751107648719 -0.00306099779644642 -0.000538205080598573 0.00143879388617961 0.00335463962178927 -0.0025598459983198 -0.00871784340998523 0.00043290624942031 0.00564358085038867 0.0060310460016994 0.000359061331192852 0.000438367893273895 -0.00408052646840628 -0.00313374643973265 -0.00143750101717034 0.0026679017339888 0.00978108952917825 0.00052165967569759 0.000480270994789137 -0.000551112635504499 0.00145353221312159 0.00229747852006106 0.00736372219446776 -0.00203413760506767 -0.00178967805998415 0.116630012148983 -0.0373906574172481 0.103433184939139 -0.0800039262844783 0.0340332932666688 -0.120709925822201 -0.0142339186100923 -0.0117329211544441 0.00323672102997714 0.0342787292754656 -0.0512117689292034 0.189304971085139 0.135938773003619 -0.0266224950674254 -0.0298475082606718 0.153439925967798 0.0631772310126103 0.0309877357058227 0.0389122164169747 0.162736602274476 -0.318208900296658 -0.325199954384486 -0.0387314664870086 -0.012028129175031 -0.162674530146416 -0.0119579870246339 0.171361053110192 0.0156413112149587 0.0200307049593893
  17 922.922990298141 ""  67.7016588396199 0 0 -0.0114139776204441 0.00614013965046411 -0.0081579193839804 0.0128927604388716 0.00212948591764874 0.00702544483171692 0.00355299361020016 0.0109151720582772 -0.00586889072757248 -0.00863464293171595 -0.0133284259450858 0.00333194958192843 0.0354015600330261 -0.00969449967566323 -0.0482406603876385 -0.0437648132869592 -0.00854587457952207 0.0221646569343616 0.0160978510179261 0.000275350371137841 0.0130165291175949 -0.00797953054710569 -0.0384608570929813 0.0147831490903557 -0.00210018255711596 -0.023471784957825 0.0166507950476483 0.00721771142258098 0.00712185754071874 0.000538701769203043 0.0591652582838024 0.0457969424242799 -0.0086564622693227 -0.00303568101190288 0.0728759162205977 0.0350503071327328 -0.0753669202258937 -0.0572416926039822 -0.029020553859814 0.182055894686391 0.0625472003841691 0.0341622269896652 -0.113671855746447 0.0405811729496589 -0.0570625883125597 0.122231362271503 -0.449999706131901 -0.0756517104868284 0.324801844308021 -0.447406600631772 -0.118248969644761 -0.129262265580203 -0.0434584674767305 0.0717083552576519 0.0443380567055401 0.082815464081107 0.0491278191769288 -0.208483264506509 -0.126767958399895 0.0545071918728913
  18 928.515198558876 ""  11.7486239634804 0 0 0.0811033548636675 -0.0578323359938446 0.0363239068578838 -0.0794359839786243 -0.00658669248816814 -0.0492860318336822 -0.0232182018908722 -0.0448346918837099 0.0519445126392105 0.0630188423747734 0.0723059782516824 -0.000176887170252029 -0.212105910614043 0.0802180463750959 0.37446418248883 0.258924970580436 0.11035387741126 -0.235343106069078 -0.13628619329617 0.05686719744827 -0.125296881397953 0.0366161775317186 0.191081724292162 -0.156248129463884 -0.0126365879898236 0.196519211318927 -0.151548030248434 -0.0986226884532923 -0.172079312994813 0.0197688248377362 0.0069331804657518 0.00443566967496882 -6.89391193150107e-05 -0.00290619794146093 0.0114087730829615 0.00542656598258227 -0.00845879875955668 -0.00703143067993566 -0.00422964641245505 0.0234081958430566 0.00474175063018789 0.00475993358961979 -0.0145320738588976 0.00715664427228094 -0.0119510554386325 0.021320128715532 -0.0667968866111106 -0.00991035460829912 0.0459727431216825 -0.0655173439180131 -0.0250359947907612 -0.0130153596148781 0.00101540205562077 0.0117444190639236 0.00765347906439453 0.0120967310664708 0.00640985643287471 -0.0270283218001358 -0.0172278428813362 0.00728455598735673
  19 973.029256601473 ""  11.4625636693052 0 0 0.0705434658337746 -0.00396138930502087 0.0583963760019371 -0.064736351672324 0.0209251998300392 -0.0326897373787751 -0.0405581770306224 -0.0573982967209952 0.0203860517265407 0.0430079515563338 0.0322219147395243 -0.0864990834086811 0.147382063201527 -0.0835559104223187 -0.137740540678789 -0.0968059389299882 -0.0891262708235529 0.214591830652084 0.0729097002237384 -0.252994181914976 0.326205412406237 0.0894124691327473 0.302402617234913 0.0265555328862008 -0.109062688408526 -0.226094507808429 0.184417398093607 0.0442810544543598 0.356451240199173 0.00916674014631116 0.00220593047137752 0.000761487141604494 0.000115550061307219 -0.000362508162575033 0.00438075137945659 -0.00106340819872301 -0.00044142035512372 -0.00327145317121126 0.000321912234708025 0.00300320240898668 0.000807792735019366 0.000785742055778672 -0.00538536290052153 -0.00152452096742554 0.00187114698844485 -0.00425997442313692 -0.0156881671108153 -0.0073158515726634 0.0111916131146212 -0.0150111351811274 0.00232936197000384 0.00671119268759865 0.00820126933443389 0.00120066238709003 -0.00642297519530533 0.00318497798058648 4.43479823757008e-05 -0.0106323884538247 -0.00319481730959446 -0.00185445406271942
  20 1024.56843565118 ""  1.93963269411414 0 0 0.000487142424471915 0.000435539187195721 -0.000727022710442709 0.00114352853435068 -0.000481819318622524 0.00143314765841929 -0.000232767806111174 0.000587429515474684 -0.00158636937022438 0.00329670627282181 -0.0020785513504189 0.00296836154126611 0.00598264505489068 0.00101058132804284 0.000411084546642632 -0.0170613990427959 0.00399458132428177 0.00241523673734124 -0.0189798858370237 0.00873437661257005 -0.0184394891688557 0.000537159660539095 0.010050783767134 -0.0125583474504785 -0.00784034261350881 0.00422193573375012 -0.00616934442715586 -0.0122305049846297 -0.01588865761251 0.00737946009599502 0.0981863366964762 0.0351095460906145 -0.010284213124347 -0.0115507359170602 0.0228029893849682 -0.0323916246089611 -0.0327071567083837 -0.0866839793877573 0.0582964307589424 -0.171577690642123 0.156020637179702 -0.0644530265949777 0.0931616873264492 -0.0284587695089139 0.114808770832417 -0.356221986856329 0.301781320174025 -0.0580536742200169 0.115345022994655 -0.181986799979409 0.160770482218611 0.23954721786454 0.200641361461316 -0.075234982819476 -0.383158497611574 -0.137237449238787 -0.0778944343464375 -0.167093572630702 -0.00541321719258763 -0.125138109941848
  21 1061.40353275684 ""  7.49851823003108 0 0 0.0138090269874151 -0.00379332043676949 -0.0183065528044872 -0.0290161362697423 0.00569589391497423 0.00790531978901121 0.0346186298791549 -0.0430882071094306 0.0152491091229593 -0.076700405708546 0.0576467355752501 -0.0204097590146889 -0.34730613391336 -0.00833263213275101 0.0118440415144226 0.350788611453126 -0.0774676943761504 -0.046422273261547 0.428364427915877 -0.0898046737294002 0.187276318329716 -0.0620719519587762 -0.357895459518832 0.159982704260996 0.216011526287055 0.100264932338269 -0.019341026250594 0.232380455963447 0.214657906851568 -0.146653587150036 0.00649871698628296 0.00129438202623204 -0.000103563069969612 -0.00364890264243419 0.00267275808198118 -0.000899799284160375 -0.00323893422058477 -0.00488509472283717 0.00214691108462248 -0.00135047982072415 0.00884721042496607 -0.00077055492689794 0.00711422191713664 -0.00169412517482778 0.0068692300655411 -0.00985024283962239 0.0105290218885539 -0.00133681773803017 0.00775708268435387 -0.0144344551521476 -0.00480584795162773 0.00693035804663438 0.00820882388623116 -0.000366545143732843 -0.0135035763217255 -0.00374136702370823 -0.00113498949156391 -0.00623292684355968 -0.00209718193895994 -0.00301152020342534
  22 1087.90743720188 ""  9.21854511210275 0 0 -0.000451844805241722 7.90998207983256e-05 -0.000157510113643414 0.000248515332765328 -7.84099089873078e-05 -0.000652465011097539 -0.00170394448524468 0.00128900177821739 0.000165149211829029 0.00175612997397587 -0.00117874634339067 0.000213696437997316 0.00505131160848294 0.0015117740466773 0.00214607150613921 0.00035533700604867 -0.00135441145796075 0.000936867058644876 -0.00273743700121474 -0.000376541279648368 0.00248914664897013 0.00187362949506189 0.00834957339310875 -0.00141783585530536 -0.0054745209514704 -0.0023436405789051 -0.000616520580424921 -0.0053007097958208 -0.000817729661332271 0.00457413060962926 0.140895783740932 -0.0497529782675906 0.0656161832276482 -0.0843024893826704 0.0482579533567502 -0.0553306729781257 -0.069347287905012 -0.00463503625970408 -0.0170177305194399 0.300767474916031 -0.0308777075788678 0.115250986523953 0.317871988862593 -0.020420438592916 0.0941942181927645 0.00971343961962146 0.0725404891600898 -0.0233619364793219 -0.217776796610262 0.255337257392599 -0.0819043669302417 -0.205951307219515 -0.196401663283261 0.00202839834702838 0.0624428543119059 -0.0735802960159927 0.0158222570433951 0.0593919256191151 -0.0355009997372296 0.0677085730910644
  23 1145.55400811674 ""  4.39842433526477 0 0 -0.00495679476080568 -0.0784763203335891 0.0178478661984183 -0.0294064979387796 0.0461659909865758 -0.0189085279808394 0.0889723867857462 -0.0161468619445878 0.0364227727426069 -0.066429049467336 0.0126774338063993 -0.0375718045536859 0.448387130370237 0.0595287582248918 0.304456824777539 -0.243234647829119 0.16292329137027 -0.199473077349199 -0.211059382131475 0.0588512919711282 -0.153522177525733 -0.0302930186695112 -0.199945324102396 0.169869902252261 0.124112473130552 -0.0617923313700353 0.0780704366911499 0.167032332858296 0.220742487656615 -0.104753973659598 0.000440247626273885 -0.000100030662440504 -0.000235330892665895 -0.000129583640639928 0.000195122960404605 -2.38359110747793e-06 -0.000384703074658771 -0.000680433812986475 2.38277524437674e-05 0.00169687752625141 0.000587248977298062 0.000564574969046195 0.00567807325200033 -0.00233946584591188 0.00573142815601985 -0.00188860535906746 0.00505434807643664 0.000830151237281008 -0.00223247363306709 0.00362328133691925 0.00175175948376724 0.000795140347841398 0.00199914475542378 0.00101460130818213 -0.00115564747955341 0.000590307306020404 0.000200517900956665 0.000603381423822777 -0.000215078786220818 -0.000927617713089808
  24 1167.78394236592 ""  5.88052751923644 0 0 -0.0700302359031609 -0.0162638534747559 -0.015794603734574 0.0472323803162508 0.0297085778740594 0.000670300364722542 -0.0767556945641089 -0.093177382164221 0.00425145959196749 0.0193657359180111 0.0742638745628947 0.0434413880096722 0.492372452134212 -0.0333254588457157 -0.114233519778631 0.0511187382436943 0.0712774642086722 -0.18069999573636 0.157052362992411 -0.212642013193109 0.228038801111725 -0.0243215723309227 -0.0113415950545415 -0.123140506196493 0.0803352763650507 0.285371637445202 -0.183915272604326 0.0056105219216063 -0.144747777803394 -0.0193406573532474 0.00180587068852498 -0.0204700455396077 -0.0131063091529804 0.000758318426405963 0.00976876389526039 0.00677341766661783 -0.00385566875461411 0.0170421687443972 0.00639163367449139 -0.0446311334917895 0.045745429351675 -0.011803994253587 0.00820983558571893 -0.0496467933422315 0.0441314295410251 -0.0196644200141584 -0.0129216504415134 -0.0069909329292254 0.0302701431527219 -0.0391661651298769 -0.00613276250729311 -0.0212174698620821 -0.0399040449162839 -0.026710727325435 0.00328222851741437 -0.0379719028661258 -0.00576499085582879 0.0630115653321308 0.0317115070351904 0.00195630362261672
  25 1175.74953135701 ""  10.6505535161886 0 0 -0.0141948574335141 -0.00199646330515555 -0.00163657037731767 0.00949070975469975 0.00514890678098925 -0.00101435511963597 -0.0135358481303806 -0.0175521645355962 0.00122263240098032 0.00314546407074573 0.014734166865867 0.00792591145640577 0.0951085676096732 -0.0072648529949783 -0.0257601044971692 0.0234076517818128 0.00964253871206036 -0.0339198832288949 0.0204974911318302 -0.0402374197188925 0.0411082554184937 -0.00492339377082718 -0.00369704555032339 -0.0218849644805085 0.0163551458103791 0.0527683955587478 -0.0337426709576767 0.00206216279601953 -0.0270801058275269 -0.00484162112196419 -0.00319136642312017 0.108948745669301 0.0662704842214364 -0.00423270375906705 -0.0590077950169079 -0.0315834213014036 0.0193832386731558 -0.090806819367237 -0.0305896712884383 0.223251367289057 -0.21352197813604 0.0580828646848316 -0.0665018928764287 0.268532838992945 -0.255472978874827 0.114176647374786 0.0840411267984284 0.0490714704730978 -0.170806221331186 0.218757571049432 0.0267309688778827 0.116108738148151 0.200470594920678 0.125848555939835 -0.0240830624724368 0.194527544215588 0.0281892792572154 -0.336528574290448 -0.157468968974776 -0.0127686095948286
  26 1198.06608568501 ""  1.01289384886166 0 0 0.0778384516729203 -0.0364513438405567 -0.0510194282873468 -0.0104751569112862 0.0318810262521919 0.0436089362740711 -0.0200115807504325 -0.0238215136836108 -0.0603421219224889 0.00617336998878632 0.0183119967367477 0.0296770432559316 -0.213302195013792 0.0682033239060228 0.245651421033412 -0.69682402772504 0.0741481248582248 0.0825010832136563 0.314447376591527 -0.0679444206158458 0.0837084084677702 -0.0208717266317801 -0.0441758177583043 -0.0674387683037063 0.0116262411349262 0.0966407117162988 -0.0633246349946766 -0.0148011817738267 -0.121905852745114 -0.00163091890481493 -0.000263968997784428 -0.000190537293538453 0.00361575925894149 0.00225828467411098 -0.00163618268224244 -0.00216080477129741 0.000536013477220612 -2.81268245689643e-05 -0.00200682056575339 0.000547585126065104 -0.00832412629813668 0.00174179158172291 -0.00375768283746769 0.00557901916312667 -0.00861134407359621 -0.000509426842272219 0.00470161980582366 -0.000476018562434134 -0.00463254181077813 0.0085323389747235 0.0117205561268137 -0.00509746566624989 -0.00281495429184742 0.0042184545193482 0.00715595812386361 0.00906079928863989 0.00288881155752227 -0.00438906040252532 -0.00271771589227449 0.000414744743155358
  27 1207.34322229551 ""  1.90131985465222 0 0 -0.0376581204163224 -0.0798932134695616 -0.0403688308656123 0.0280397149046897 0.00445402175494036 0.0134622961219214 -0.0483488927287946 0.119932774777215 0.0151795495176082 0.0215115438739785 -0.0636686714777978 -0.0291173038257776 0.0307244726703898 0.0601630712834752 0.282340943672596 0.149137121221311 0.139296666501587 -0.386196135364041 0.335128592911322 0.00132776749020528 0.302964225518708 0.0432275059800523 0.130301809856508 0.0322694222458509 -0.147315927543204 -0.206582745581869 0.108583783514848 -0.0898688168411933 0.0881724330655727 0.0799194280070308 8.7329508435397e-05 0.00249729930607255 -0.00304762603669514 0.000327086902125349 -0.00284464090584673 0.00179532686421512 0.000762118428327197 -0.000847470236025091 0.00268913463484216 0.00313653243441176 0.00662201325177432 -0.00107755142672932 -0.00462657314552979 -0.00109938346818635 0.00195595141478937 0.00101315292775188 0.00830767706807386 0.00464263659426721 -0.00629540147884446 0.00864076946415612 -0.00394612264830349 0.00818055848999752 0.00427361973985052 -0.00413482940940016 -0.0102699071825459 -0.0102210763698962 -0.00388823412960981 -0.00390432150664802 0.00133679203290915 -0.00114712532712512
  28 1277.67887981764 ""  0.71003733478451 0 0 0.00264406104345557 0.00128350054490913 0.00108610821415603 -0.00161121528279833 0.000363894976590381 0.000647192879486793 0.000536200208642918 -0.00276072304674822 -0.00105327744252452 -0.000126873522549518 0.00221688878748211 0.000238758366494326 -0.00472127747158697 -0.00122518730549334 -0.00350245460453469 -0.0153029425346881 -0.00191527898019561 0.0110618946684283 0.000494164531667762 0.00328060362349662 -0.0106867634019484 -0.000649522334419904 -0.00388932594953992 -0.000700532681926815 0.00314885438534339 -1.74955292098859e-05 0.00270995889013827 -8.86869855907644e-05 -0.0115099986641197 -0.00376114799443007 0.00449688601050467 0.0294511396041262 -0.10628897774753 -0.0220864365037943 -0.0267768873783966 0.0300843656301011 -0.00787503065224534 -0.0125350968758075 0.0978349820445193 0.427733134316864 0.247902715587628 0.0744434504965392 -0.139623914660852 -0.0610066963457813 0.019577724929192 0.284334209859076 -0.202593291727699 0.0666999229025929 -0.16436384930208 0.209970269900418 -0.15371859824495 0.164151087425983 0.0340580875767079 -0.139410457533077 -0.273471011673475 -0.194680704763043 -0.0483302707792177 0.0546744201244231 0.137674975054892 -0.145230347808611
  29 1288.2262878547 ""  8.1356548405883 0 0 0.0171384505020558 0.00629753379111228 -0.12448707579697 0.0569436823691175 -0.0250000391021494 -0.000328992345619898 -0.0103934808282475 0.00286455240374288 0.121992855756389 -0.0110618695899514 0.0307185952671205 -0.0145850492744727 -0.261736943965687 0.0230297009715417 -0.0732979322189133 -0.162753295984964 0.0461231479919783 -0.123632070769233 -0.510987342576301 -0.216693190126026 0.327835984754204 0.00499670046604068 -0.0136191580030992 0.0772052694155883 0.0653593685065068 0.0276623017961536 0.00798807741823638 0.0149216472440038 0.0538674660174669 -0.0144830704039598 4.02492223799891e-05 0.00014855182378178 -0.00100312390298776 -0.000141284643567076 -0.000411964882853837 0.000703719448481175 -9.92141165521172e-05 5.79963664589669e-05 0.000711027633795376 -0.00136005544478701 0.00291398320167302 -0.000903611010317857 0.00272745657093554 -0.00102710084386987 0.00192470566086842 0.00292037215180409 0.000758923775452278 0.00177965864959665 -0.00256402035486031 0.00363985293762239 -0.000466137931274966 0.00123954289686958 0.00103920082571312 -0.000375795373247023 -0.00198434947982232 -0.00213240554483631 -0.000559105750629455 -0.000450911472100213 -0.000381751804158739 -0.0007344756517061
  30 1341.10163147514 ""  2.72939498804574 0 0 -0.000439192715346533 0.000697162000303629 -0.00263013655413411 -6.42898769791826e-05 -9.82676076787558e-05 -0.000348059269341806 -0.000205524818928678 -0.000918674581157031 0.00372562533216208 -0.000408149954265615 -0.00133446053970333 -0.000334415434093097 0.00185857174628511 0.0043871115194606 0.00552372200503791 0.00776785541138214 -0.00499962858148285 0.000604468979388829 -0.00194635373859013 0.00537295665188191 -0.00566200598573712 0.000357208700515186 0.00128083986878166 0.00207000382123964 -0.00283844720160769 0.00523429480629368 -0.00981521715276682 0.000168825163516057 0.017247732364552 0.00482648258018913 0.0228494492930018 -0.0318040063155193 0.0461768255394841 0.0247336691916428 -0.00449526804416267 -0.0558765398377152 -0.0183600547914094 0.0521615174733209 0.0230106220673195 0.344609430611884 -0.0999324025152467 0.136904802105948 -0.655296090644509 0.00179998053731951 -0.253311622687274 -0.217062719478914 0.219644075496331 -0.0593094192891456 0.102267927440098 -0.130699186548335 0.154600684036505 -0.0710395207816479 -0.0950313050812932 -0.0510928715999841 -0.0162822892791655 -0.149787057055847 -0.0201217711492651 0.123879527439339 0.0656343031287639 0.0438098581796813
  31 1411.25084044908 ""  2.66980291130809 0 0 0.00358453483492673 0.00863637552018367 -0.0259125267637919 0.0171471854734124 0.00426199353906051 0.00922388879142333 -0.0340142360019022 -0.0361665475285382 0.0765263757967275 -0.0284090931569488 -0.0912054000585714 0.00744174688742205 -0.0643309634763752 -0.0390024917712812 -0.151110479027131 -0.103511709597027 0.0936682944873687 -0.10071838090119 0.181171374719712 0.233436611341835 -0.259140403357126 0.0162424428050697 0.447275958590674 -0.0515585330329157 0.193783079498944 0.204949886087926 -0.268519260773 0.202677758094934 0.398734819657829 0.00351372887038992 0.00115023935905126 0.00190375683301787 -0.000988639925258336 -0.000568867972071693 0.000119892883978657 0.000123156341023169 -0.00114082260031341 -0.00271079414576907 0.000257650196358554 -0.00664091080565487 -0.00347572355748726 -0.00431989748698114 0.00223602144701079 -0.00271557440966877 0.00800521385811748 0.0101870904935757 -0.00948648206411058 0.000927105060880921 -0.00412132644921279 0.00541206012272951 0.000481218390649081 0.00151399243954475 0.000533106056885059 -0.0010459192144047 0.00334491088313323 0.0178541374196807 0.00627912213419074 0.00368533416390717 0.00688200436528469 -0.0134487659547107
  32 1421.92244267338 ""  1.65058103284088 0 0 0.000835703245362124 0.000882523357969734 -0.00100950134682845 -0.000773078910279414 0.000859799550112901 -0.000544144457906016 0.000376655208932634 -0.00173964240220889 0.00241118616870888 0.00102804747881379 0.000247574194755562 -0.000725730654899786 0.000717125574393281 0.00304247718202416 0.00474741345900637 0.000449135287249311 -0.00775105776369136 0.00790515279204222 0.000167311121155493 0.00519977395792975 -0.00849002790699706 3.22038140432457e-05 -0.00905615045565771 -0.00113664238767645 -0.0102339773984897 -0.000783623577370888 -0.00172838259001677 -0.000740509710351576 0.00995237516174239 0.00290772272840072 0.102146560334379 0.024286654324185 0.0055744872704722 -0.0225921159087058 -0.02624625856093 0.0213496502633118 0.0534569884554591 0.0476672258059384 -0.00586595961002878 -0.441017042342225 0.00327539758925316 -0.168574195912622 -0.339558431087639 -0.0371605868398111 -0.0444859179020128 0.146372991274332 -0.0898316796224196 0.0498369560470913 -0.129565019867576 0.149092758860011 -0.0993757868178518 -0.224649571657814 -0.295376852254209 0.0350579488547114 -0.218169026970964 -0.156704509112514 -0.136102375064291 -0.33705402072658 -0.0723540340176693 0.0668566239833147
  33 1442.51084497639 ""  21.7437435663953 0 0 -0.00376246925965501 0.0146978361993601 -0.0282382308917503 0.0196259800157354 0.00598379370122858 0.0111543892829189 -0.0456644765966464 -0.064695724306844 0.08832521673527 0.0412189853312814 0.0546683537279623 -0.0696319807451431 -0.021118178967701 -0.0392684723705261 -0.174238995986019 -0.0922708436467022 0.0895417222118673 -0.0952609753986173 0.22484920316647 0.241638927401748 -0.304125682317029 0.0842878873205445 -0.210921721244718 0.264731787478279 -0.109049857506984 -0.158996795918641 0.145288675732667 -0.301750858125649 -0.0803169358139709 0.101769573352488 -0.035784541653716 -0.00733201281499876 -0.0012161021651268 0.0079544065246787 0.00923748115398687 -0.00531922807330937 0.0374750832220608 0.0131497538684852 0.00255934778445562 0.126835974078633 -0.0185239141119113 0.0490976708756575 0.1193988823821 0.00405471786852989 0.0293679091825505 -0.0568845651025668 0.0207991085980757 -0.0204363915716386 0.0390098993784656 -0.0424783626235756 0.0181053729378945 -0.0808789122331153 -0.114231554958535 0.0422430329092831 -0.127922228972961 -0.0214325075435651 -0.0581786733829651 -0.148904466369902 -0.0180614387228681 -0.00382751468093351
  34 1446.11387922138 ""  6.3915640645936 0 0 0.00219650329421327 -0.00699481515782728 0.0128661933482493 -0.00729592732276199 -0.00210144535164584 -0.00386976098607461 0.0186378024807917 0.0255153041243695 -0.0342082855815285 -0.0170490177861799 -0.022367109769148 0.0299479675654127 0.00142761961854438 0.00681392629874734 0.053449840472583 0.0345926696235424 -0.0215055941162637 0.0225229411929125 -0.0871311332624131 -0.0944996948631074 0.119491777684024 -0.0395631113055303 0.0843516678571977 -0.130013542288179 0.0338956704736865 0.0646593298208619 -0.0602435163166156 0.140188016285269 0.0395244945078818 -0.0489496908735625 -0.0844046969713273 -0.0215310805183124 -0.00425301290725543 0.0171139880323018 0.0199009417344622 -0.0109166447217388 0.092279464336579 0.0338926163484328 0.00604370266469401 0.30183903069028 0.00379499630024379 0.123731369350155 0.282669590401895 0.0261812132473913 0.0350650245544039 -0.125896239478427 0.0484033221300008 -0.0445382159900908 0.0934539391950838 -0.105597606046923 0.0336388341773179 -0.204735612772497 -0.266952055769015 0.126800796813521 -0.340885775611055 -0.0748945121379116 -0.156570410851962 -0.350685028478689 -0.0548243141576227 0.0149202732572154
  35 1500.70875958218 ""  3.16552505486206 0 0 -0.00343632025408709 0.000974096946647084 1.69153123922123e-05 -0.00261209570293594 -3.70160854777942e-05 -0.00158840483156405 -0.00674180960047747 0.00815975415159065 -0.0341512485459368 -0.0343477216672099 -0.00781585620367155 -0.0295668504351036 0.0433760039343577 0.0379368722070259 0.0930964631798916 0.0374137796158228 -0.0763895903052882 0.0842002973106089 0.0031469831879269 -0.053658961052643 0.0575907625302485 0.116022737636885 0.340565458509558 0.466687017879756 0.600889641207344 0.0214005932710622 0.0581164902621622 -0.220184976782281 -0.284678709163488 0.0212897146478504 0.00519114774620856 0.00554300489237818 -0.00628933989422452 -0.00124726633480555 0.0011266523303815 -0.000157915212014065 0.00618040520237548 -0.00712280469122023 -0.00515214805879464 0.0178419140845313 -0.0746363146794258 -0.0173264066780186 -0.0398090360369453 -0.0486535926378217 0.0703433000102162 -0.00143945362710783 0.00213951107899905 -0.000718023219426792 0.00386465095256744 -0.0058163360598705 -0.00557683504598914 -0.0733001939251031 0.0118678070241217 0.137336937377174 -0.125684891289954 0.0959488566770413 -0.0217496385830842 0.0914112040096518 0.0220250413029908 -0.0211758951465552
  36 1505.34586017122 ""  1.47764650495934 0 0 0.00105091205086695 -0.001939041602785 0.00831319939992761 -0.00861140361987375 0.000889436808270875 -0.00254706448152629 0.0270937485294053 0.00425533297962509 -0.0363160510670479 0.0274578802396656 -0.0328826084701042 -0.00378929127969466 0.0230462181200587 0.0149732434362044 0.0574595794978723 0.0122844617696323 -0.0437053980573421 0.0580143950303585 -0.075700461398758 -0.0926301275144739 0.0759261265617655 0.0661769264643766 -0.189449036794918 0.303919523613051 -0.189908628866865 0.303760018397493 -0.401876212218076 -0.365335414872111 0.362539079146014 0.331565195283536 -0.000159743804238777 -0.0127471997615701 -0.00188110547646987 0.00132514752280177 -0.00239404679385613 0.00335401531950834 0.00219278646089035 -0.00279417745787208 -0.0130960143871935 -0.0139333977965725 0.127116272817649 0.019885991125021 0.0232198064133403 0.0485220865620289 -0.0962590392152701 -0.001944190973512 -0.0172093308554859 -0.0024218219483901 -0.00927777803907299 0.0134765518530304 -0.0187334004405751 -0.0401845893601672 0.0930666508343113 0.166974830850394 -0.117972845429208 -0.00537258684827033 -0.0479857731101339 0.121530036159268 -0.0469432886397188 0.104226102987708
  37 1509.42810234894 ""  1.49921965418552 0 0 0.00116971765018369 -0.00186838114639747 0.00660563839315263 -0.00426550564056166 0.000703680133479436 -0.000883482845712351 0.00837862207772372 0.00469871809830515 -0.0217078159509332 -0.00242119917631468 -0.0120946239913335 -0.00743765753635742 0.00933190426972408 0.00320226953455121 0.0240738584958769 0.011203995562306 -0.0171852826907278 0.023269311714035 -0.025638160450894 -0.0455743113439345 0.0413742843370708 0.0467294062874412 0.0379788842139092 0.200542941184305 0.107354525016565 0.0931793562121973 -0.09898644058992 -0.152125314899212 0.0283933588073937 0.0946942787776557 -0.0197293887146363 0.00581848515280359 0.0145408218162474 -0.000976598618970252 0.00223110750337503 -0.00566642814833409 -0.00782067625108003 0.0260307544731916 0.0303013952281521 0.00368682201234532 -0.00191939350427426 0.0209553990022171 0.0852146265988964 0.045330755690211 -0.0155318903359516 0.0191162279282062 0.0218008819870572 0.00785240720740769 0.0223081127860114 -0.0347610697857482 0.0480578404657969 0.212632439904666 -0.176820834136887 -0.545556223209319 0.424300923318173 -0.255947258247455 0.0944130961063886 -0.439677372881618 -0.0087602215424395 -0.0679566529318665
  38 1522.83460846879 ""  2.64704814724726 0 0 -0.00126202440035537 0.00248488690062682 -0.00497675934896225 0.00300467641513442 0.000556173902615003 0.000126892593203022 -0.00907102055630992 -0.00389602900800932 0.00849576110313729 -0.00926278295129254 0.00535062926520618 -0.00441621694614719 0.00159696030116432 0.00550077029095548 0.000115862153203821 -0.00620348221747911 -0.00448933424772076 0.0055646686123554 0.0285163514805423 0.0269237242578464 -0.0268476030002447 0.00136046706403171 0.0824462241445388 -0.00885967866323683 0.109503091958495 -0.0625769395678955 0.0909079064954499 0.0517695684937126 -0.0989943496134483 -0.0654472361167961 -0.0138410034356986 -0.0174504168146237 -0.000836965250466367 0.00105175682524497 -0.00496380576138397 0.00531377751454442 -0.0093142198311546 0.0307427607700395 -0.0331561101225075 -0.0186132488655413 0.282847410984667 0.05557693299443 0.0991347679405808 0.13468791294979 -0.215292179556195 0.0150263073994657 -0.0202201337752223 0.00492690382373805 -0.0103210163832856 0.0121858857001273 -0.0102576883718763 0.11912720482569 0.284572170641301 0.0841707266447886 0.0317362747652804 -0.480848331723835 -0.12467836874674 0.0240963227721371 -0.307069498550497 0.549707102661581
  39 1535.80755252023 ""  2.70378616048739 0 0 -0.0246034657972016 0.0245200504902229 -0.0998885962298669 0.0190064893368704 -7.09360701941816e-05 -0.00775807552949238 -0.0370918516705913 -0.0211260177521539 0.0566475894478299 0.00661990683225087 0.000698647759416087 -0.00688391489837752 0.18647020397858 0.256200090235985 0.457828088896374 0.120463136536469 -0.430834640023739 0.420012256529084 0.0586109719722904 0.0905704830244407 -0.0802425598318879 -0.00420135761693299 0.0193525650423731 -0.0608105908729006 -0.0485824872316709 -0.0216780453547555 0.0089800185266248 0.0451897672195834 0.050444700308725 -0.0171749226510236 -0.00264009876052051 -0.0180012980764657 0.0090085902956719 0.00120438531702887 -0.00165925742419152 0.00110790050305103 0.00251884415281608 -0.00506850224025376 0.00540729632756775 -0.0314106201703916 0.151594047575955 0.0345523542430682 0.0456013576948308 0.0757792735600092 -0.131778875746164 -0.00904788334404532 -0.00181552741447037 -0.00219534329962355 0.00196005488093342 -0.00390045375332895 -0.00645696472789223 -0.0122490114000315 -0.0505723873317419 -0.0258193111327536 0.00727219840565422 0.0695266731863542 0.0219860182910722 -0.0212400238837588 0.0454706463078129 -0.0859660743845678
  40 1539.8268814375 ""  2.81506621097295 0 0 0.0067254575290491 -0.00649619676027967 0.0271608428237481 -0.00452433067729445 -0.000260416778746876 0.00241988251233934 0.00630187022677171 0.00591602584398915 -0.012647573499228 -0.00712968128987938 0.00293238282644874 -0.0022258497905444 -0.0515130720296699 -0.0715402926837259 -0.130529285813163 -0.0315397840049225 0.121206432523254 -0.12094935784601 -0.00548388453130556 -0.0142641381638659 0.0133155576709244 0.00531909759225908 0.0401427271444921 0.0260777657250182 0.0840329790974396 -0.0341026839143333 0.0561844908817059 0.00558010305005486 -0.0766497272463504 -0.0289819832863919 0.00818400657184728 -0.065864340212111 0.0354805436806205 0.00194714676388947 -0.00627377593956081 0.00352117345275286 0.00364556958706653 -0.0150503921180473 0.0126926490676737 -0.142927421204782 0.551321335319709 0.114424926227295 0.0805087018430802 0.266991699562507 -0.504389866893688 -0.0251508890593157 -0.00159181529726037 -0.00325763239036136 -0.0121075533635935 0.0129355818363003 -0.0216446285638072 -0.0647549232752405 -0.134670953920319 -0.0206613188108502 -0.0136369565471716 0.22998658907468 0.058760059047056 0.00534867151342871 0.136968761106543 -0.24557258741133
  41 1668.1524691297 ""  28.2863716245851 0 0 0.000369021155461564 0.000161325870571249 6.92568471102011e-05 -5.38235063352232e-05 7.32106092072299e-05 7.4689926469897e-05 7.92999491263377e-05 -0.000199052575465486 -0.000613877771658708 -0.000692384017505691 -0.000390692271916923 2.6228706659522e-05 -0.000757741288440827 5.55412714579478e-05 -0.000344397371654919 -0.00426046032811486 -0.000217023765303813 0.0017864626853772 -0.000697525010076645 -0.000881701560043318 0.000272858499568191 0.000865315259564184 0.00482725183037212 0.00379982831495317 0.00918227261405077 0.00346205386209103 -0.00155959701095649 -0.000654919810243791 -0.00191368801444692 -0.000112085022041878 -0.000159115599706373 0.0176550732046428 0.0140976168671898 0.0513230467689405 -0.0129367737048157 0.0476276918295506 -0.00435405370739578 -0.00317747952931867 0.00104859266204587 0.0336978777853605 -0.047101402339242 0.00844625649217947 -0.0360169281802652 0.0251128564615851 0.00119631215817722 -0.628516544640116 -0.16455462108129 -0.200154252475585 -0.0808423831052869 0.199990227646825 -0.629291070777443 0.0313678287473009 0.0113269754265551 -0.0389516378184109 0.0396697909820073 -0.013677761925836 0.0186066787036954 -0.0186392045716826 -0.00512366439063974 -0.000807487275696167
  42 2903.39312820047 ""  101.650850071176 0 0 0.000109449037315983 4.8389656957248e-05 0.000462758221341051 3.34215121104182e-06 -7.44218261830665e-06 4.12534873900321e-07 1.97380997718463e-05 -0.00018257400313766 -0.000115643169889109 8.58042824623826e-05 0.000670491511584044 0.000155103948456608 -0.000217820316601104 0.00343242573062056 -0.00186949916282224 -0.0012066476625383 -0.00300610870274854 -0.00318021951108501 -0.000349085367296115 0.00204437292999353 0.00133382527904864 -0.0040869821372918 0.000287332040517747 0.000842141367009063 0.000725417570197406 -0.00662721911230559 -0.00539529499569635 0.00208795204251378 -0.00109935856906464 0.00341993177608366 0.00950575379428809 -0.0676177885728683 -0.0321665283594329 0.00193285052537858 -0.000497365828690796 0.00124901055916629 -0.00387353472060596 0.00382591982691301 0.00285423383541401 0.0241604777030997 -0.00367374675389768 -0.0888586510575617 -0.162801885535101 0.819774323809638 0.45928617888598 0.00677111010348279 0.00447853532879016 -0.00539372169458825 -0.00662586905721845 -0.00813083823873411 0.00677179128360615 0.0265861188180303 -0.0255338784614309 0.0215896810689012 0.0119158106483768 0.0114510105821515 -0.0431165972712144 0.00651092498176149 -0.0331950276257168 -0.0197536697410568
  43 2982.94515593626 ""  14.1720597856765 0 0 -6.44081059433519e-05 0.000242532205613418 -0.000924399042864129 -9.01595436784793e-05 -9.35148335470918e-05 -3.92836459939234e-05 9.68833132551234e-05 0.000306288888425684 0.000188137569984803 -0.000412500100217022 -0.000732342860060349 0.00067500102364985 1.86005302567643e-05 -0.0109909311009534 0.00459309266687642 0.00185602415648237 0.00769621678096574 0.00603169127035567 -3.7689944562672e-05 -0.00325171467938551 -0.00200395891526915 0.012678424138486 -0.00143437443973128 -0.00269981460959329 -0.00119250100536445 0.00687163177982148 0.00573373794391905 -0.00659761172284058 0.00317026904171843 -0.0108517652633279 0.0114809199652539 0.00805711238139282 -0.0327577344184771 -0.000594870145871103 -0.000127158561454416 0.000704431007231166 -0.0348436432150425 -0.0203090109897263 0.0292088351411358 -0.129119648570344 -0.092136517303271 0.408136859596435 0.0023433084744857 -0.00141507031000576 -0.00990913396974741 0.000488095629047382 0.000341440396749773 -0.01203067131329 -0.00147560439639398 0.00334402000943498 -0.00317494592629574 0.247124583029532 -0.17844117886168 0.167508327648878 0.220794930384271 0.158851017722479 -0.680714606625814 -0.0544838445108951 0.258712544844733 0.163202589699243
  44 2994.11009266021 ""  69.7184362435431 0 0 0.000377929966943791 0.000639826327000531 0.000199388200605218 2.25301664540768e-05 -8.55582372890051e-05 -0.000166759207644742 0.000639510665029713 -0.00339030356194215 -0.0026266782812478 -0.015627600534261 -0.0198561275765667 0.0222550824919395 -0.000512710786976413 -0.00298035368206537 0.00160331315585653 -0.00207935023314271 -0.00528861858855839 -0.00397389453329709 -0.00923891836464431 0.0454147196367726 0.0327941908133239 0.425640242247842 -0.0423782812691147 -0.089227366094034 -0.0311510381474619 0.18082487598397 0.171301499813076 -0.209194294833855 0.095416130171882 -0.34568653645541 -0.0155187959595958 -0.00680167178402899 0.0495310482030633 0.000916221161134651 8.99750306025236e-05 -0.00109355693241889 -0.0166882898418251 -0.00599896961822201 -0.00439459850361364 0.18108406465975 0.127981917166665 -0.575685053116496 0.00232888623337689 -0.047038211435429 -0.0136381790861661 -0.00646539031607778 0.00010372811956725 0.0140891140696508 0.000516659524787115 -0.00292787324644198 0.0007243410867754 0.178883541200413 -0.131436169502507 0.113955920277578 0.0499467632520084 0.0384690445495834 -0.157927568377043 -0.035401398189245 0.165534833677167 0.0959929697122936
  45 2994.48797420221 ""  4.17809801311631 0 0 -0.000337352967054666 -0.000230835211044544 -0.000557152909059893 -3.07001979278715e-05 -8.47635660437443e-05 9.26139130450967e-05 -0.000772607763458857 0.00436338260738374 0.00344500561879963 0.0166466420767723 0.0221979210062218 -0.0252308296162995 0.000410469544203008 -0.00423430233975489 0.000944653146541477 0.00242041972241133 0.00800812897280507 0.00554983643922316 0.0114044876302221 -0.0573770162625331 -0.0418945487180565 -0.467795191883643 0.0471142135080018 0.0982006023605334 0.0356925955472407 -0.201098478871339 -0.188745633219317 0.235305774269204 -0.107775906479541 0.388647471797282 -0.0139591296333556 -0.00502390718134456 0.0442201388254372 0.000816731254114704 0.000207205167573854 -0.000887192547771743 -0.0157962103401134 -0.0059698024527504 -0.00237611125044872 0.158819495004923 0.114143657172503 -0.50699905648803 0.00442369714343786 -0.0517343281090423 -0.0179040133644558 -0.0059811972049674 -0.000770257174553577 0.0123548314974624 0.00035205309906275 -0.00269783385307076 0.000370432707590676 0.1637196635888 -0.120211778715105 0.104463662760658 0.0525810510534856 0.0400893587235343 -0.164818949100948 -0.0329149008173711 0.152398662324974 0.0884921547109278
  46 3027.4236398118 ""  33.7802490649134 0 0 -0.01067849281132 0.0187861481396491 -0.0523662279515324 0.000490418607510934 0.000247954177933574 -0.00169348894761356 0.000672634971241774 -0.0217383346584776 -0.0108011755615567 -0.000232799263553746 0.00414736149258638 0.00359499877064963 0.0296668624269694 -0.666074135835382 0.268553951019781 0.123382824469842 0.446527686017628 0.343325663208454 -0.0436955971584631 0.249300294819085 0.170191383339279 -0.000544838655165617 -0.000154835507642546 0.00122024878056726 0.00781994075557716 -0.0466712643387593 -0.0429233120922078 -0.00256600496999358 0.000890685700440563 -0.00216687991289059 0.000119091176555155 -0.000308932400571366 3.86270153149298e-05 7.70026371156982e-06 -0.000205021355303974 -0.000265152021600805 0.000409743611662159 0.000224926986781276 -0.00131122152127759 5.33543422176576e-05 0.000348703294512676 -0.00138678074691419 -0.00135989243211258 0.00449998895598715 0.00186476357432957 -9.58318189596363e-05 -0.0012471992234635 0.00051421282854054 -0.000231308111812182 0.000925223640927822 0.00020549199702402 0.000270312782517727 -0.000294714147435819 2.19991228472386e-05 -0.00511272481924116 -0.003409935931809 0.0154551460643269 0.000135804703325538 0.00104242274864703 0.000156108779687786
  47 3036.76227543829 ""  49.6421938747568 0 0 0.00539984495549146 0.000231390678733404 0.0216895611949811 0.00049393600793464 0.000988347015494672 -0.000510003379026936 0.00921640434634253 -0.0613031181106531 -0.0423436411950393 -0.011151235725307 0.0154308560593063 0.0047018511130103 -0.0036889870693682 0.181922292538427 -0.0770180282442376 -0.0577563015651188 -0.192888701273256 -0.144476068697773 -0.122449647034958 0.712831434008277 0.482308304354444 0.0704720225577991 -0.00970505384960268 -0.0134260740294259 0.0215368365875475 -0.14436871004668 -0.134717137792714 0.0435879123452112 -0.0226579442273579 0.083526724661676 -0.000518071546362396 0.000325476894832277 0.00137933249294067 1.69809201115411e-05 0.000175945002176165 9.54705442823364e-05 0.00091173958559017 -0.00121711901840195 0.00539329921185464 0.00387880438133448 0.00337067559716363 -0.0121533599554942 0.00155548067553817 -0.00715783717555258 -0.0035751919780989 -0.000376396631441469 7.88578872277053e-05 4.45986297326422e-05 -1.91680457794928e-06 -0.000448588496587984 -0.000130287855981952 -0.0274663124847161 0.0191786945133372 -0.0162361815724342 0.0144401546422425 0.00952851775760325 -0.0415546154692734 0.00224862771346666 -0.0137593966271442 -0.00652516846378146
  48 3040.97883973809 ""  38.0546896035497 0 0 -0.000631423348321876 4.48458989783225e-05 -0.0021696267333756 5.49143150711423e-05 5.90959846606979e-05 1.75204699656082e-05 -0.0009031805332579 0.00437072879213501 0.00304320569373225 -0.0063300680698123 0.00046440240413136 -0.0028761974246495 0.000770072711264593 -0.0196455731762054 0.0081252412106363 0.00584752113333546 0.0203324105434365 0.0155969183591041 0.00911339584982098 -0.0507305527203079 -0.0344486970424628 0.055890433000056 -0.00454492228769606 -0.0136042284030181 -0.00257852645692499 0.00914894922900709 0.00827926471271064 0.022741485243588 -0.0111794408532813 0.040254332447042 -0.00515806101743805 -0.00301996961869013 0.0169663675551912 9.19001355533507e-05 0.000269593581501155 -0.000678330979114637 0.0258096842921197 -0.0218887083439517 0.0761123885130535 0.0613325110272388 0.0425600446890463 -0.185161511128099 0.00104822225131117 -0.0166222696725836 -0.00729590865085454 -0.00592826546028992 -0.000643472767159834 0.00322694046930602 0.000726692880829321 -0.000192062985858301 -0.000309341182749219 -0.523084946308331 0.366806266642523 -0.311505069122401 0.17593217878092 0.113661315054721 -0.496014947687421 0.0437887638395075 -0.215156105507411 -0.102424056030501
  49 3043.8466494095 ""  31.564209347323 0 0 0.00111125715075288 0.000385622868709379 0.00229318155599 -0.000640629426759242 0.000159669240961557 7.13854684672426e-05 0.00249900680139168 -0.00849839456794221 -0.00465883786977827 0.0779889464329304 -0.0172178941312373 0.03344447738209 -0.00124199533828305 0.0224902169798746 -0.0101307826231854 -0.00755366304209197 -0.0257606787214863 -0.0200402049429646 -0.0160773597765079 0.0912776275144041 0.0609431645572085 -0.637647953616845 0.0578581939548688 0.154476620247116 0.0180987748681602 -0.00163655247868978 0.0104063942510362 -0.316705059146977 0.154641279826081 -0.56712534384506 -0.000541618882954163 -0.000293958168878063 0.0019510241705804 -3.94970665225542e-05 6.23442018895128e-05 -6.76824706617832e-05 0.00201868877596013 -0.00185765995247839 0.00668531181073608 0.00689727386203609 0.00498242680651774 -0.0206034898541729 0.000105013639094032 -0.00233826341696236 -0.00131071758384805 -0.000658757984055795 -3.1089480167626e-05 0.000385897640683052 0.000375433837551516 -0.000272175625562474 -0.000299794194995027 -0.0436773855689407 0.0305493609742302 -0.0258024097769701 0.0161176958994247 0.0103196035576069 -0.0458120949281313 0.0035089853238684 -0.0182534019189064 -0.00816134534903211
  50 3074.56825963152 ""  1.94806194439992 0 0 0.000421433562665066 0.00108128158241183 0.000637748051656696 -2.81741443059364e-05 -0.000468617525473828 -0.00012280853794473 0.000295529554374036 -0.000217704990974628 -0.000241442178176526 0.000142856895421689 0.000100518289998451 -0.000112755796930661 -0.000670663394168324 -0.00322673951771849 0.00103154735375434 -0.00380164988533005 -0.00933150813896692 -0.00844812926213139 -0.00128777542954615 0.00299194400387936 0.00176410950082976 -0.00230885692429211 -0.000330609297424781 0.000405147255830452 -0.000296529084094476 -0.000128781389780139 -0.00021709332694957 0.000810206476137829 -0.000409282388909093 0.00144931242039726 0.00185952846863249 -0.00457202985898354 -0.0052787817695403 -5.74215439701034e-05 0.000233190834485029 4.6808095465375e-05 0.0391408075231408 -0.0722605457914687 -0.0308551986015696 -0.0115127954399978 -0.00753508955675578 0.0317290311689776 -0.00552342336735614 0.0561477854138634 0.0307328972930199 0.00114111545268657 -0.000495832008907329 -0.0012314128998265 -0.0015257510652001 0.000333005006385772 0.00137247244722695 -0.301859774010528 0.208895766897177 -0.197575881707585 -0.0432972803111441 -0.0494827147308284 0.15140688590118 -0.12704355010643 0.710122323844156 0.415744738182846
  51 3087.97465406173 ""  9.36597621979592 0 0 -0.00111756534088004 -0.00770828117375096 -0.00235620526047143 0.000150078830543119 -0.00030531834499672 5.76309049169042e-05 -0.00238811591392822 0.0129782225228401 0.00959505581602695 -0.0159107333739727 0.0478391711677922 0.0687248063611829 -0.00316826302704185 0.0456672143972201 -0.0186584355426289 0.0146681171234867 0.0456056004248199 0.0346550353641197 0.023893037150222 -0.148807246579743 -0.0967191598170915 0.235510941876087 -0.0145605512601817 -0.0406459040826168 0.0999600623388079 -0.632748018846518 -0.568106626437511 -0.13924460814464 0.0717648155981881 -0.220781337522815 -0.000187700824123855 0.000486224339077596 0.000267950952093892 -1.51213535001781e-05 0.000274775700287257 0.0002085868357841 6.80366802234962e-05 -0.000222763279974854 -0.000244512569504333 -0.00133447561679202 0.00116469231598949 0.00126505656138971 0.00120125966829668 -0.00363538244601098 -0.00232391695822705 -0.000302328292968705 -0.00120357995691202 1.98976977918839e-05 -0.000449276293630803 -0.000262731726618062 -0.000241490544718559 0.000229824534637664 0.000131950400462176 6.24109180049883e-06 -0.00041192532597404 -0.000224181572575979 0.00171016192028734 -0.000111381445479491 0.00263712310532287 0.00124232946549546
  52 3121.18883502349 ""  7.62204262536223 0 0 -0.011450896378813 -0.0928919006373413 -0.0180805782189494 0.000534107239266779 0.00114846658853725 0.000205287997082339 0.000593769441067308 -0.00605248806712272 -0.00394437327788416 0.0010274942483125 -0.00307201706279232 -0.00489737096685099 -0.0192426196924565 0.550457195407145 -0.229904843777679 0.150872817164372 0.544102278898094 0.443678743509933 -0.00846434490155458 0.0638311366909356 0.0521284037547825 -0.0163020621154649 0.000311715068887214 0.00332469776457552 -0.00639110497062758 0.0450605905408184 0.0382472953394137 0.00806043528165426 -0.0031899634219618 0.0126534346545392 9.99919434297887e-05 -0.000112446628787331 0.00013954747475741 -2.26466574642029e-05 -0.000412895873559509 -0.000326584663460366 0.0003987016990412 -0.000829429964257127 -0.000481817838229101 0.000278010297369786 0.000353328987522234 -0.00149899428125963 -0.000814955155715544 0.00180659613935847 0.000491582824995367 -9.56561210556119e-05 -0.00106085663473408 0.000693520062631471 0.000239393656287402 0.00108546999043619 0.000260840340442683 -0.00223517937325666 0.00110976740474927 -0.00146996437112461 -0.00059555005742845 -0.000560433833231788 0.00186375102924109 -0.00236930020407786 0.010109726185313 0.00544598131431233
  53 3432.08216369386 ""  1.12865270091505 0 0 2.38904785520982e-06 8.36083681166246e-05 5.42776831566406e-05 1.05913928728585e-05 -2.27550040449849e-06 8.34253638399658e-06 3.22087716294692e-06 6.76973020840656e-06 -9.12397162968786e-06 -8.36268622665429e-06 3.10230224011255e-05 3.32476139042117e-05 1.68078253503066e-05 5.65074264893245e-06 0.000103455605582146 -0.000267417436186459 -0.00152330331792673 -0.00101629822356446 -2.01202296778279e-05 -6.28404570091069e-05 1.16871128404458e-06 0.000107244447435916 -3.6521283627417e-05 -4.58070077419104e-05 -0.00014874323250612 -0.000185590249390974 -0.000358586071193671 3.84055292669636e-05 -6.42803106384601e-06 0.000108810386635421 0.00143030091175954 -0.00257862268486681 -0.002675051804298 -0.0237305942332045 -0.00846300577373676 -0.0489807028685304 -0.000122960889292389 0.000222709050889876 1.36409298582826e-05 -0.00632848492553206 -0.00129775388036464 0.013483962200083 0.000314717466948854 0.00969262774691272 0.00821183424874218 -0.207360913263668 -0.193524108362895 0.692832963339919 0.528119034847077 0.331834586156734 -0.00247509637349326 -0.000184346720794459 -0.00105701473591021 0.00105251216131595 -0.000819532325237623 -0.00058440231095794 -0.00114298039490416 0.000552946282826344 0.000975136067555916 0.000422153604132733
  54 3503.56810609984 ""  0.161371903713327 0 0 1.66140995402913e-05 6.24096326908742e-05 2.8990052365369e-05 1.0858311584423e-05 -4.87532370312193e-06 -1.5062098654386e-05 -2.52563396172827e-05 -2.27799325526677e-05 1.71506226563884e-05 1.3016477806123e-06 1.09180523491459e-05 -7.52638614713534e-07 7.64912421025532e-06 -0.00020104547154103 -5.80090197228353e-05 -0.000289534932130348 0.000111471863306607 0.000132582210733173 5.08474582722039e-05 9.69860643049516e-05 -0.000112818262421889 0.000103799291897813 1.74708544160235e-05 -4.05504619221224e-05 -9.76978691716399e-05 -0.000599763858584934 -0.000466213505771562 5.5475511353714e-06 0.000108677605596277 5.71238889369346e-05 -0.000765602081537938 -0.00123975974836033 0.0017614027927514 -0.0548510239731671 -0.0378472382009095 0.0383454687516819 0.000207104802633314 0.00034420218202823 -0.000318181413630322 0.00406045423075077 0.00345789415698807 -0.0154451056777418 0.000291994082917311 0.00136882405643785 0.00045030448253354 0.148692597945417 0.128698363585239 -0.574819592216622 0.614050712301337 0.402640719127617 0.0386156388500505 -0.00028001733429156 -0.000736655114832752 -0.000161962292345841 0.00174797451512919 0.00051032987577238 0.000921093606214921 0.000340018670687714 0.000528273568055109 0.00065656346033849
  :::
 } 
 m_exists[54] { 
  s_m_exists
  :::
  1 11111111111111111111111111111111111111111111111111111111111111111 
  2 11111111111111111111111111111111111111111111111111111111111111111 
  3 11111111111111111111111111111111111111111111111111111111111111111 
  4 11111111111111111111111111111111111111111111111111111111111111111 
  5 11111111111111111111111111111111111111111111111111111111111111111 
  6 11111111111111111111111111111111111111111111111111111111111111111 
  7 11111111111111111111111111111111111111111111111111111111111111111 
  8 11111111111111111111111111111111111111111111111111111111111111111 
  9 11111111111111111111111111111111111111111111111111111111111111111 
  10 11111111111111111111111111111111111111111111111111111111111111111 
  11 11111111111111111111111111111111111111111111111111111111111111111 
  12 11111111111111111111111111111111111111111111111111111111111111111 
  13 11111111111111111111111111111111111111111111111111111111111111111 
  14 11111111111111111111111111111111111111111111111111111111111111111 
  15 11111111111111111111111111111111111111111111111111111111111111111 
  16 11111111111111111111111111111111111111111111111111111111111111111 
  17 11111111111111111111111111111111111111111111111111111111111111111 
  18 11111111111111111111111111111111111111111111111111111111111111111 
  19 11111111111111111111111111111111111111111111111111111111111111111 
  20 11111111111111111111111111111111111111111111111111111111111111111 
  21 11111111111111111111111111111111111111111111111111111111111111111 
  22 11111111111111111111111111111111111111111111111111111111111111111 
  23 11111111111111111111111111111111111111111111111111111111111111111 
  24 11111111111111111111111111111111111111111111111111111111111111111 
  25 11111111111111111111111111111111111111111111111111111111111111111 
  26 11111111111111111111111111111111111111111111111111111111111111111 
  27 11111111111111111111111111111111111111111111111111111111111111111 
  28 11111111111111111111111111111111111111111111111111111111111111111 
  29 11111111111111111111111111111111111111111111111111111111111111111 
  30 11111111111111111111111111111111111111111111111111111111111111111 
  31 11111111111111111111111111111111111111111111111111111111111111111 
  32 11111111111111111111111111111111111111111111111111111111111111111 
  33 11111111111111111111111111111111111111111111111111111111111111111 
  34 11111111111111111111111111111111111111111111111111111111111111111 
  35 11111111111111111111111111111111111111111111111111111111111111111 
  36 11111111111111111111111111111111111111111111111111111111111111111 
  37 11111111111111111111111111111111111111111111111111111111111111111 
  38 11111111111111111111111111111111111111111111111111111111111111111 
  39 11111111111111111111111111111111111111111111111111111111111111111 
  40 11111111111111111111111111111111111111111111111111111111111111111 
  41 11111111111111111111111111111111111111111111111111111111111111111 
  42 11111111111111111111111111111111111111111111111111111111111111111 
  43 11111111111111111111111111111111111111111111111111111111111111111 
  44 11111111111111111111111111111111111111111111111111111111111111111 
  45 11111111111111111111111111111111111111111111111111111111111111111 
  46 11111111111111111111111111111111111111111111111111111111111111111 
  47 11111111111111111111111111111111111111111111111111111111111111111 
  48 11111111111111111111111111111111111111111111111111111111111111111 
  49 11111111111111111111111111111111111111111111111111111111111111111 
  50 11111111111111111111111111111111111111111111111111111111111111111 
  51 11111111111111111111111111111111111111111111111111111111111111111 
  52 11111111111111111111111111111111111111111111111111111111111111111 
  53 11111111111111111111111111111111111111111111111111111111111111111 
  54 11111111111111111111111111111111111111111111111111111111111111111 
  :::
 } 
} 
