# Supplementary material for: Cut-off Scale and Complex Formation in Density Functional Theory Computations of Epoxy-Amine Reactivity
Source: ACS Omega. 2021 Oct 25;6(44):29424–31. doi: 10.1021/acsomega.1c03229 (PMC8587129; doi:10.1021/acsomega.1c03229)
Supplement: Supplementary file 1 — ao1c03229_si_001.zip [file ao1c03229_si_001.zip › Final_structures/Primary/A1_E1_B3LYP-D3_CC-PVTZ-F_ canonical/transition_state_1_isomer4.vib]

{ 
 s_m_m2io_version
 :::
 2.0.0 
} 

f_m_table { 
 i_j_atom_total
 :::
 20
 m_column[65] { 
  s_m_data_name
  s_m_column_name
  i_m_width
  b_m_visible
  s_m_units
  :::
  1 r_j_Frequency  "Frequency"  10 1 "" 
  2 s_j_Symmetry  "Symmetry"  10 0 "" 
  3 r_j_Intensity  "Intensity"  10 1 "" 
  4 r_j_Raman_Act  "Raman Act"  10 0 "" 
  5 r_j_Raman_Int  "Raman Int"  10 0 "" 
  6 r_j_x1  "x1"  10 0 "" 
  7 r_j_y1  "y1"  10 0 "" 
  8 r_j_z1  "z1"  10 0 "" 
  9 r_j_x2  "x2"  10 0 "" 
  10 r_j_y2  "y2"  10 0 "" 
  11 r_j_z2  "z2"  10 0 "" 
  12 r_j_x3  "x3"  10 0 "" 
  13 r_j_y3  "y3"  10 0 "" 
  14 r_j_z3  "z3"  10 0 "" 
  15 r_j_x4  "x4"  10 0 "" 
  16 r_j_y4  "y4"  10 0 "" 
  17 r_j_z4  "z4"  10 0 "" 
  18 r_j_x5  "x5"  10 0 "" 
  19 r_j_y5  "y5"  10 0 "" 
  20 r_j_z5  "z5"  10 0 "" 
  21 r_j_x6  "x6"  10 0 "" 
  22 r_j_y6  "y6"  10 0 "" 
  23 r_j_z6  "z6"  10 0 "" 
  24 r_j_x7  "x7"  10 0 "" 
  25 r_j_y7  "y7"  10 0 "" 
  26 r_j_z7  "z7"  10 0 "" 
  27 r_j_x8  "x8"  10 0 "" 
  28 r_j_y8  "y8"  10 0 "" 
  29 r_j_z8  "z8"  10 0 "" 
  30 r_j_x9  "x9"  10 0 "" 
  31 r_j_y9  "y9"  10 0 "" 
  32 r_j_z9  "z9"  10 0 "" 
  33 r_j_x10  "x10"  10 0 "" 
  34 r_j_y10  "y10"  10 0 "" 
  35 r_j_z10  "z10"  10 0 "" 
  36 r_j_x11  "x11"  10 0 "" 
  37 r_j_y11  "y11"  10 0 "" 
  38 r_j_z11  "z11"  10 0 "" 
  39 r_j_x12  "x12"  10 0 "" 
  40 r_j_y12  "y12"  10 0 "" 
  41 r_j_z12  "z12"  10 0 "" 
  42 r_j_x13  "x13"  10 0 "" 
  43 r_j_y13  "y13"  10 0 "" 
  44 r_j_z13  "z13"  10 0 "" 
  45 r_j_x14  "x14"  10 0 "" 
  46 r_j_y14  "y14"  10 0 "" 
  47 r_j_z14  "z14"  10 0 "" 
  48 r_j_x15  "x15"  10 0 "" 
  49 r_j_y15  "y15"  10 0 "" 
  50 r_j_z15  "z15"  10 0 "" 
  51 r_j_x16  "x16"  10 0 "" 
  52 r_j_y16  "y16"  10 0 "" 
  53 r_j_z16  "z16"  10 0 "" 
  54 r_j_x17  "x17"  10 0 "" 
  55 r_j_y17  "y17"  10 0 "" 
  56 r_j_z17  "z17"  10 0 "" 
  57 r_j_x18  "x18"  10 0 "" 
  58 r_j_y18  "y18"  10 0 "" 
  59 r_j_z18  "z18"  10 0 "" 
  60 r_j_x19  "x19"  10 0 "" 
  61 r_j_y19  "y19"  10 0 "" 
  62 r_j_z19  "z19"  10 0 "" 
  63 r_j_x20  "x20"  10 0 "" 
  64 r_j_y20  "y20"  10 0 "" 
  65 r_j_z20  "z20"  10 0 "" 
  :::
 } 
 m_row[54] { 
  r_j_Frequency
  s_j_Symmetry
  r_j_Intensity
  r_j_Raman_Act
  r_j_Raman_Int
  r_j_x1
  r_j_y1
  r_j_z1
  r_j_x2
  r_j_y2
  r_j_z2
  r_j_x3
  r_j_y3
  r_j_z3
  r_j_x4
  r_j_y4
  r_j_z4
  r_j_x5
  r_j_y5
  r_j_z5
  r_j_x6
  r_j_y6
  r_j_z6
  r_j_x7
  r_j_y7
  r_j_z7
  r_j_x8
  r_j_y8
  r_j_z8
  r_j_x9
  r_j_y9
  r_j_z9
  r_j_x10
  r_j_y10
  r_j_z10
  r_j_x11
  r_j_y11
  r_j_z11
  r_j_x12
  r_j_y12
  r_j_z12
  r_j_x13
  r_j_y13
  r_j_z13
  r_j_x14
  r_j_y14
  r_j_z14
  r_j_x15
  r_j_y15
  r_j_z15
  r_j_x16
  r_j_y16
  r_j_z16
  r_j_x17
  r_j_y17
  r_j_z17
  r_j_x18
  r_j_y18
  r_j_z18
  r_j_x19
  r_j_y19
  r_j_z19
  r_j_x20
  r_j_y20
  r_j_z20
  :::
  1 -310.195640456017 ""  414.034196278676 0 0 -0.0208972531918092 -0.18465001440825 -0.102161718650377 -0.0503770458154451 0.0326939968638989 0.00683599749064973 0.0646861329355263 -0.0106334181172525 0.00312912700132815 0.0227142051572433 -0.0191355511245873 -0.0197004998167498 0.013149015561876 -0.102521074015008 -0.0175293574147342 0.012397097380348 -0.0743481186034294 -0.0483631324319424 0.0451690996921496 -0.0689796673250756 -0.0433620956136495 0.0230060251914111 -0.0282750964053332 -0.0217957313221275 0.00129672485986507 -0.00613950206852374 0.00237793351586499 0.018888486362322 -0.00767548486022326 -0.0488917101195873 -0.00866293746835348 0.0466283189409346 0.020506256004212 0.0157398377999721 0.100937834405234 0.0739252752454657 -0.00834289049129282 0.00787182615628724 0.0039863588442294 -0.0176996296829085 0.0164036354558281 0.0115004622677989 -0.0893246551755118 0.0994135554958547 0.0191948097878666 0.00089611673405984 0.0992279562429041 0.0743113878261423 0.00492516518779675 0.0737857225725427 0.0524113482460245 -0.040360016801377 -0.0197187432154255 0.00640368378567737 -0.00577601787630725 0.0126118268239573 0.00532841746892436 0.0249026852240607 -0.0110018784885091 -0.0051167147585952
  2 71.8258750370261 ""  2.23170034060929 0 0 0.0166688050653038 -0.0510799980062806 0.0907188408237353 0.00638044398667759 -0.00464784983504012 0.00734882639376048 0.0191941457968986 0.00113710360617316 -0.0156154539183903 -0.0665957147230849 0.0733636034733514 -0.0673429149655368 0.0719897121422875 -0.0939453707919518 0.119202710333141 -0.0511911118445894 -0.0451915325489824 0.13264818652799 0.0972213290007696 -0.0114819769709302 -0.0668116922576448 -0.0552282826235303 0.0821627694291415 -0.0892349628635048 -0.142654853604779 0.077774162134068 -0.0219296002018466 -0.0619794652268867 0.112695973990174 -0.131194954754048 0.0514523251262555 -0.00992125999894868 -0.00749577208296393 0.0258784585065141 -0.0591544734550316 0.0895408954874411 -0.0486655537209235 0.050441116310105 -0.0977786245522818 0.146859120733228 -0.00588028152239214 -0.0454415829806139 0.0523718793827533 -0.0269179108425106 0.0236178619243931 -0.0342656834481338 -0.0422109165047729 0.124164072698556 0.0671982876332381 -0.106667437155424 0.117164935087962 -0.0308649126869751 0.0824657689418714 -0.163336263741095 -0.143693737055039 0.0420981141862084 -0.0611651204776783 -0.043840781004489 0.0694470035846423 -0.137345766747358
  3 113.950840357985 ""  3.61638467494074 0 0 0.0477504866181008 0.0803188969775288 0.0051112082720482 -0.0557474171359775 0.0214383478533728 0.0756205525153339 7.52677727448799e-05 0.0207330114210345 0.00957524651004855 -0.00251310572676717 -0.0604435319863376 -0.0582674750457094 0.0367682608600603 0.09660061204031 0.00359757638330071 0.0559293077591673 0.0835542349931247 0.00160557241064214 0.0143228963107969 0.0434716520567683 0.0129696819433134 0.0248885178304432 -0.0419943368228794 -0.111138654618865 -0.0108011553862536 -0.0955749515098905 -0.0754197934394001 -0.0312300352085597 -0.100263750423683 -0.0321883789224112 0.00727043261666593 0.0029180613189032 0.0466083234842506 0.0547878605380076 0.0564562400277184 0.00407875081574867 -0.0455728881347463 -0.117235318391165 -0.0811816791288148 0.0624274384271663 0.0852487216021829 0.0511698778589364 -0.0449580452414981 -0.0272635201538797 0.163650680114714 0.0754920348702794 0.0416284686404967 -0.0118250009885479 0.0355410155090336 0.102279100385493 0.00634598698193692 -0.0628641444691987 -0.144873970779992 -0.0307989539670296 -0.102309658705632 -0.223473947149999 -0.0969531523725326 -0.013165361174881 -0.0663642101105197 -0.207269314163531
  4 163.889363049933 ""  5.14163619701354 0 0 -0.0449867213506042 0.011811227346549 -0.112769050717408 0.0732136976899413 -0.0798803857192925 0.0493203447519198 0.00817152305938172 0.0239769874363243 -0.00588834214204317 -0.00961338964585006 -0.00441983047141971 -0.0529520850161995 -0.0939679957548774 0.00996998097220599 -0.166875364770921 0.0231311533216848 0.0458908119207501 -0.132524703424476 0.0113895800617091 0.135214671157678 0.0463654528715363 -0.0552219442330109 0.0849442208100557 -0.113223908762097 -0.0205119618140934 -0.110635615111298 -0.112635991242367 0.0348806887412664 -0.0141668286933739 0.0361934850536178 0.0435521335538184 0.0330035438040343 0.0955312830728893 -0.0479617889186496 -0.027984752426867 0.00169466550852137 -0.0282364443115165 0.0524349290311383 0.0176757791173431 0.0939330223086123 0.17289381738875 0.120889184728057 0.115528239765381 -0.0614568843562263 0.194709146435663 -0.0846636277610345 -0.133323661761567 -0.0279120199568188 -0.0112785864868188 -0.0328435898914979 0.0514118325455765 0.0253376280116581 0.0899600535367296 0.0499674504410254 -0.0923874465843887 -0.048358796303419 0.00685101225092489 -0.0712694126187917 0.12770222494779 -0.0641239562855359
  5 188.683877193707 ""  17.5496680318797 0 0 0.0716804097710745 0.0692996585911137 -0.0050883499573742 -0.00792455245627213 0.0188344614368229 0.000373097091601498 0.031038630418162 -0.0010571093483971 -0.0328437201476013 0.0417531585552969 -0.0849169815666251 -0.0882483964057296 0.0245644847433295 0.0319037609614024 -0.0808259749868536 0.111553842713834 0.102939027565508 -0.0110030198632966 0.0385691396512529 0.0031296573337333 -0.0318436135710692 0.0546030253893495 -0.0468763777315912 -0.147568198612113 0.044005268458246 -0.145683894718812 -0.126626504730346 0.0237069294323525 -0.133025339512774 -0.0304741034342778 -0.0661115765723131 -0.0273804758895794 -0.0223400204844983 -0.0200785401017431 -0.0259441210166017 0.0819181597732452 -0.039768189283633 0.0575262778322325 0.0581229641958355 -0.0852133817144585 -0.153197418786632 -0.0556108636228291 -0.0844122153171492 0.0382137312561092 -0.128491219949789 -0.126131024307793 -0.0408135142834519 0.124318253608191 0.0462295007173775 -0.00303581654878107 0.190731654011826 -0.0790224225336773 0.0582892638238965 -0.0734761929108794 -0.0217919250131143 0.232626769207328 0.11532437012808 -0.00142804185360199 -0.0433110048234622 0.187772304491979
  6 267.097378219103 ""  29.6352531538413 0 0 0.0422575462414621 -0.0112397130128142 0.0968023476761664 0.0289915406900887 -0.0164439625418375 -0.0612400366287038 0.0258303279194896 -0.0579301299011993 -0.0359791401230001 0.0324350640765449 -0.0603934150752307 -0.0311442966804555 0.11390942039208 -0.0433713376322514 0.154841293411931 -0.0677804393249744 -0.110223551220834 0.102305201283514 0.0370547889373083 -0.103661467710375 -0.0605257228890149 0.125613838325006 -0.164964585937346 -0.00367887353017218 0.0338877294469739 0.0478939629336994 0.0348758350104404 -0.0651254450662865 -0.0907408104092449 -0.132542842637926 -0.0308492837604378 0.0484516169683408 0.0623503889658691 -0.0346009145323011 0.039958336323416 -0.0451709632831024 -0.0633920177916436 0.0536597548835658 0.0287268399009063 -0.0183646735537358 0.144439250764735 0.0898744437724402 0.0222261242657201 -0.0163115807039619 0.124555232455943 0.093334469196653 0.106218453861566 -0.0727674031676527 -0.113054606543427 0.0836568114521798 -0.132544970680571 0.0498816075378737 0.118343628526466 0.155415841669317 -0.0868049036284988 -0.127123437339522 -0.0289908864560755 -0.178931845195431 0.188492066340855 -0.0690948085446071
  7 306.435549032331 ""  1.05266332233014 0 0 -0.0065735627155334 0.0164362603399508 -0.044821982216916 0.0109598944276138 -0.0146943884571381 0.0425139583363775 0.00432702936314762 0.0167077570298924 0.0128333381987078 -0.00163518608327393 0.0116387184060033 -0.00662121662189775 -0.0453649921866332 0.0280558252023512 -0.0790081668658858 0.0455128680629629 0.0330071877609059 -0.0650636272716724 0.00873215436617131 0.0472959778876072 0.025111219009037 0.343746024015269 -0.386674848050191 0.101368739603564 -0.0197375419022944 0.45351573134871 0.276341186487992 -0.34873250622629 -0.05833460998334 -0.432312143319414 0.00187077080444173 -0.0096241470886895 -0.000997535649525933 -0.00662908961578226 -0.0146191683820458 -0.00310385075870464 -0.00128315493925201 -0.00163413832277253 -0.000307208553371988 0.00289153228279945 -0.00894441177350637 -0.0013021060893307 0.00443919775055619 -0.0107919033044377 -0.00179037755778567 -0.0387948654926291 -0.0513989754106338 -0.00475782439137603 0.0149619868624137 -0.0125099390491674 0.0294845376433312 -0.0427694634296567 -0.0183745033315939 -0.0722504647108962 -0.0128698947300201 0.0761030061441411 0.033106564527777 0.0453732425954533 -0.053783970201616 0.0347274438689391
  8 321.698112570258 ""  2.52212695576929 0 0 0.00507778433853091 -0.00392490055374836 -0.0181957589533326 -0.0149415711664143 0.0311405685290425 0.0356627889202201 0.0163840038895519 0.0280904851453132 0.0166727038951872 0.0120825021666832 0.00817517987036868 -0.00932500717297867 -0.0182635800375357 -0.00360685833913867 -0.0432346398815992 0.0407292280708503 0.0239337177050542 -0.0220550358673767 0.0242163242144299 0.0316440066972212 0.0121824867323613 0.0491640802942135 -0.0149242065197336 -0.0221390320362155 0.00539986930408 0.0290483286336951 0.00756650299918546 -0.0233383037847113 -0.0092873771266663 -0.0343603973894207 -0.0236309050427549 -0.0301511704843914 -0.0677675418508686 -0.0133728775794485 -0.0304582039070608 0.0278396216183915 0.0203844998546875 0.00147893239186666 0.00398531605418147 -0.0475616639961021 -0.109951280064329 -0.0846759409671511 -0.0354088061400126 0.0141263184956357 -0.13925478037014 -0.100703342646102 -0.0329730603235592 0.0658188248901226 0.0399984317000965 -0.0546727507335452 0.0896263810840659 0.305141872138868 0.132169294397643 0.433892825165999 0.133268420560458 -0.425017310965 -0.199012623803896 -0.310453235843043 0.304804195983216 -0.128552310606863
  9 379.34249168949 ""  13.2662643333886 0 0 -0.0517348855252105 -0.0555723586266412 0.0258767460574701 -0.0280847163693683 0.105166446657475 0.050407711975768 0.0236590751363171 0.100286153462946 0.0172170212617261 0.0781396755987768 -0.0226966821663065 -0.0308469626385324 0.0731719331699525 -0.134972976885753 0.0989077608448229 -0.173826757895471 -0.120552752804896 0.06176815012549 0.0393295689784104 0.102899383656182 0.0146469930236628 0.149123755731146 -0.0293213062410483 -0.100757794513825 0.142554543454522 -0.0684698871503441 -0.094576109966473 0.000631834995052283 -0.141596490283753 0.0590740791082534 0.0259051758616283 -0.0388487559774052 0.0101090495585429 -0.0480910120750652 -0.0736797480083835 -0.0633693776555375 -0.00333749150549916 0.00818372122253227 -0.00279426396271199 0.0316231772114521 0.0322513948222058 0.0306128221047222 0.0872903077439149 -0.0908113895995656 0.0391252655337911 0.0303386045662296 -0.0680835566357391 -0.0962758814826179 -0.0886702999699522 -0.0924125534030746 -0.13494528205432 -0.019057094940569 0.0186558802879216 -0.0938901394961079 -0.0460184921096414 0.0759927477798252 0.0394621628312335 0.0226156973350364 -0.0259447664366475 0.0244008300214216
  10 409.967021970874 ""  11.4904555816799 0 0 -0.0786794171383103 0.00243691820561575 0.0478242900926644 0.0923621774682438 0.00610545032069471 -0.058736659588861 -0.0307880324073195 0.0447060127501699 0.0242126865644328 -0.0216079668338961 -0.0679502497560855 -0.0194532655158435 -0.0337600159481506 -0.0394333173929087 0.0672691467815345 -0.132647180072787 0.00413953269553322 0.0786190486938547 -0.0570324399479773 0.0687640566067015 0.056927923182901 0.102493032566657 -0.0860930184842183 -0.130365733187087 -0.0167568313725439 -0.106636469704476 -0.0450549249653077 -0.155596136288864 -0.201567745342094 0.00940607133570719 0.00281150962924555 0.0800177899332531 -0.0261043899532739 -0.0447264037340447 0.0235466237805105 0.0642419874690201 0.0683723710742996 -0.0454212143621055 -0.0325109417753177 0.00912965654706789 0.0563139902548867 -0.0360480588065766 -0.00965492281390502 0.0860205585004371 -0.0232203605322686 -0.150487691632273 0.0212983885150185 0.111368313769702 0.0310606154295066 -0.0763698525908599 0.108481601461611 -0.0314143092238853 -0.156612896034304 0.0571950168428162 0.151774967265861 -0.0696225754786535 -0.0745206816126147 0.161599047887653 -0.0884499353006244 -0.0686471538195867
  11 463.119548367771 ""  9.45795422498405 0 0 0.0214866180061657 0.0213215200062791 0.0256460454777027 -0.0721689620855995 -0.0545311926778165 0.0512591308422733 0.00448334635955486 -0.0294487772991508 -0.0953040386298107 0.0831899191142421 0.0422154315282255 -0.0134138852505423 0.0887217860665053 -0.0620790333590334 0.0369972827361536 -0.0735593436497738 -0.0321411394467332 0.0480271773678421 0.0532615943616794 -0.0129840206873081 -0.110916108503724 -0.0231957710283362 -0.014168573385163 0.168917047650031 0.213059221254703 0.144211411979571 -0.0234776213749116 0.183176912162763 0.112498058663752 0.0164365397791948 -0.00484278985507226 0.0817466821047633 -0.00811028316834465 -0.0873821215431284 -0.015748637261089 0.0126068971918621 0.0498660867172427 -0.0206672553061215 -0.0179554253969924 0.0120355624773866 0.136162527357056 0.00414769088597863 0.0540133660717744 0.0234104530401598 0.0350713025455629 -0.220381466310381 -0.0476267548960694 0.0604146742896924 0.016382922932344 -0.0691074680857869 0.125948407852285 -0.0484511358419035 -0.125200947767575 0.051605423974013 0.121933664131244 -0.0332473834386432 -0.0511992083313545 0.146661577295515 -0.0686047691292648 -0.0511743076784576
  12 490.441500939276 ""  2.82878267747286 0 0 0.0804548802943892 -0.00199733265204295 0.001582066440707 -0.0114927380250549 0.0825386922891511 -0.00741696126107688 0.0721280367576154 -0.0686426594327876 0.0837612158257073 -0.0566728701445389 -0.00971378538513354 0.0077135237734753 -0.0593029494686624 0.0131409267669353 -0.136683837375473 0.249449255573705 -0.046745874565916 -0.116833739064365 0.0583748721476135 -0.162200077905328 0.0350199084731161 -0.0584447064988513 0.0844260531162849 -0.100796979037711 -0.268252577502103 -0.0839449495650551 0.0806495447155722 -0.0303413767095323 0.0760497366840837 -0.104628815381249 0.00157262741578017 0.0478054887042874 0.0018279099320805 -0.0928159612097369 -0.0411600323920955 -0.0438637112942464 0.0309560658961567 -0.00840088952173912 -0.00992464746298396 0.0152128367991379 0.151417147325595 0.0310819371437521 0.0916006603340622 -0.0398437783585377 0.065462412888488 -0.149555970321551 -0.0521993006210447 -0.0215451267711925 -0.0364186629204419 -0.0638219485465033 0.0196207870032103 -0.0407854410605227 -0.0771341442967753 0.0129191360725069 0.0675278289146583 -0.000561628614403269 -0.0215824101307754 0.103653722686929 -0.0490643473914761 -0.0271174728588404
  13 733.089532455893 ""  4.84961908874996 0 0 0.04386237128804 -0.006289422016966 -0.0371398813372422 0.00920829777410464 0.0124391415172966 -0.00382663022448868 0.0107557543397341 0.0322164541006813 -0.0164864740429091 -0.0573260027139685 -0.0320061537101426 0.039493076384483 0.29694021158447 1.69915526713513e-05 0.238778340775346 -0.249134340115209 -0.202210132546229 0.0242315602704877 -0.0211014451026456 0.0534506977025049 0.0192227268903634 -0.0861239190452089 -0.0378274163731101 0.0766798078132409 -0.0573767782704166 -0.015220482212316 0.0516642984512134 -0.0415789740136027 -0.0165922667224049 0.037946195301142 -0.00448498726765972 -0.0100288412791653 -0.0123217715797917 0.0342188479080566 0.026525649000684 -0.0645749789516091 -0.02073165774258 -0.00833358875187799 0.0187812815065659 0.00482272094049405 0.106292331088433 0.0234680953977624 -0.00670637016801038 -0.0657730494050929 0.095944885354062 -0.378793697435726 -0.25791720644461 -0.00303872148548331 0.305869993801957 0.0836109385613777 0.362535260135234 0.0301246299252192 0.0411568141481049 0.00146050076242411 -0.0044983544365629 0.0421109550450343 0.0318517436629996 -0.0815422036238784 -0.00605166715273675 0.0885843351330516
  14 805.780597430537 ""  18.2060745196184 0 0 0.0743301373770729 -0.00218435572584253 -0.0365805698140924 0.0219885402834332 0.0198161158541914 0.0190565639850888 0.0328668764265227 0.0679720063963461 -0.0820862547697175 -0.118427251102558 -0.0673909823006662 0.0503498898202504 0.165839884949169 -0.166178948486306 -0.0659222859553991 -0.00821152324280909 0.0505226616257105 0.0379867403197185 0.0843598924656618 0.141483656933543 -0.0569203283133751 -0.22509562533785 -0.168698408916625 0.288849814570828 0.0572654563108257 0.0439780032423486 0.0230730774918461 -0.0465130764286388 -0.0510781266191329 0.139889040754364 -0.00138367936200364 0.00699974450959454 0.0168100415154284 -0.0361094776224998 -0.0313868028513973 0.0315428386695575 0.0181093470335718 0.0166315061976972 -0.0102678046941951 -0.0268729129063098 -0.0804459792127532 -0.00300253326034279 0.0343764482404848 0.0402468245798163 -0.0885036257105239 0.191753314500415 0.110585131915495 -0.00777132624560509 -0.181036854960709 0.00435664598133935 -0.153150696837057 -0.0360535913842648 -0.0348619804848099 0.00394373398710095 -0.0108751704829007 -0.0480673385316491 -0.0232946407494408 0.0883742493528917 0.0174782930259409 -0.100344973102707
  15 840.965536524918 ""  3.52356013567192 0 0 -0.0136874793016493 0.0178833716115589 -0.0111147690958939 -0.00327143367649371 0.00568644743838392 -0.000677317714081881 0.00531069717245874 -0.0205552041306334 0.0124135157699172 0.020922115261689 -0.00170849503108142 -0.0020810940956087 0.0651994281114967 0.00267757284057935 0.0632730899198758 -0.107847001681728 -0.076107074557434 -0.0109615856204238 -0.0453124842361168 -0.0227302824070975 0.0394070778470076 0.00899608111874471 0.043434761937046 -0.0437362898147188 -0.0775326341613051 -0.0170718352011897 0.0429483706633015 0.0400049207322798 0.0549548305881335 -0.074035407221738 0.0302205824880856 0.0463644890307446 0.0507129720630798 0.0101412155917348 -0.0156922003939112 -0.0250913420525268 0.00205079825369638 0.00957856842486051 0.0397569527361372 -0.271020257730345 -0.348828601248402 0.040284574151587 0.0434042601069935 0.266670545519382 -0.396386443963226 -0.050858216432142 -0.162712452329683 -0.0624740470118961 0.0623482513004928 -0.0338806221693963 0.0374464650837047 -0.142869018046453 -0.0809383333251344 -0.0892733157152127 -0.325206056090725 -0.211748527641751 0.0878646509877691 0.178082217592493 0.100116307856421 -0.342874339419161
  16 869.157541894238 ""  11.9448697824184 0 0 -0.0328284898931652 0.0488721796937148 -0.0135822285848144 0.00902429182409061 0.0115839239132943 0.00371086746675737 0.0245003850766562 -0.0353612557087504 -0.00562629840607035 0.0210163031485151 -0.0322294794224705 -0.00544820815037802 0.0859678620595729 0.00447384734083536 0.0816207405520365 -0.18212797758871 -0.0162021845402076 0.0316438141428825 -0.0683333411993693 -0.0168146486563105 0.0569017261765409 -0.0834213790724806 0.0321188965398106 0.0273472130708041 -0.137720640671087 -0.00246037062172317 0.101011906889411 0.118295910750333 0.13510952876561 -0.151403343470994 0.0184451870225774 -0.11559447074648 0.0353123002835092 -0.0901584844711245 0.0757583655332508 0.0373742700361037 0.0941556105593638 -0.00423877826045008 -0.0598064055917775 -0.0461208777070048 -0.106225292723071 0.0612719192761494 -0.0447771858848276 -0.0663935072125839 0.0259424290677193 -0.035762554775995 0.0194673791952049 -0.0141437989451562 -0.139199248059762 0.137643076176004 0.0153775966005419 0.243435700982172 0.166681071325561 -0.226521271735774 -0.0525064786309667 0.0561261157395378 0.0224518125103827 -0.0400528976417226 0.0697301427663079 -0.024455465771572
  17 905.031407501807 ""  1.2100967299358 0 0 -0.0253526062422497 0.0450131936278451 -0.0571446778779504 0.000336064855102423 0.013105440024508 0.00504365868357373 0.0134825014080441 -0.0190148133264744 0.00234583179013315 0.0455669675018724 -0.0468233125906579 0.00687963916508007 0.207563969166165 -0.099702500660731 0.0831646352829329 -0.303405799969871 0.0234093975469502 0.0848894810797571 -0.189275718323183 0.0538198355959134 0.159751454692693 -0.0846058437736194 0.0972291297706812 -0.0273320898056962 -0.281356936543091 -0.0356419074958402 0.193044539783194 0.174898658370584 0.221671363314326 -0.266785100555483 -0.0115010905462693 0.0427242541250316 -0.0236217238285844 0.0350196317596362 -0.0531685676044248 0.0322258931527719 -0.051870214457167 0.0132994206434921 0.0069716634180596 0.155269997012247 0.0479968670916045 -0.0890739825580605 -0.00884164653514035 0.00788090798534503 0.0371733727993966 0.197056193894694 0.0126166271783727 -0.0108843899725902 -0.0722750504452263 -0.0593732718335789 -0.126314028071001 -0.122375723595615 -0.0980104925105376 0.195818376810843 0.175735472110992 0.0183214013102879 -0.0826725573675062 0.0130323067259199 -0.0785728958978081 0.0902311216721517
  18 946.80867862799 ""  52.8150030123544 0 0 0.105664085495471 -0.00999013481837834 -0.0473255497655601 -0.0492840944457549 -0.0686171503823575 -0.0347095620370007 -0.0397210753720337 0.0532218540287495 0.0287342925094958 0.0240105625723181 0.0653572291814472 0.0563039758352322 0.252033966924677 -0.0618812563680953 0.0622042340681549 -0.0526083255484578 -0.0502512036386546 0.022026663771363 -0.164743289144931 0.0201557516473198 0.0590798370212646 0.26917110064157 0.13377558615262 -0.305051615295856 -0.0892300604278626 -0.137728702612591 -0.0103615120732773 -0.223544183463357 -0.149600609884601 0.0480567054252703 -0.0356694497309569 -0.0130147235722743 0.027463291840171 -0.028714350227298 -0.0213173154030155 0.0208358777422697 0.036373868321323 0.0275452745052248 -0.02730386751438 -0.0274327288497114 -0.00382813260298312 0.0270421541277168 0.025722616796902 -0.0403109302415291 0.00753922183341 0.085540875338463 0.0744665285378613 0.0142865065058299 -0.107396365754269 0.134873599735421 0.0102197342384791 -0.000482467791287567 -0.0112390941858036 -0.00655725789478748 0.0474374075344721 -0.00706380410342764 -0.0453306122878203 0.0872238660506515 0.0178636994444673 -0.0727262226908021
  19 1028.95944992524 ""  7.41698340267137 0 0 0.0245705860321021 0.00310351860523831 -0.00211445314444018 -0.0134251266585859 -0.0238669712951876 -0.00710621300061143 0.00432695073926135 0.0285501290833582 -0.0165680004677398 0.00959009526007493 -0.00437874892688973 0.0271194014913166 0.0506541265945782 -0.101942541669706 -0.054870525216664 0.00269184971253502 0.126856593448348 0.0795419276997741 -0.0700467102324524 0.0371296133512638 0.021461028643074 0.0381275751523135 0.047837013208015 -0.0699585323775887 -0.101514794090808 -0.0533730858744332 0.0563647625827134 -0.0208829516961874 0.0103256233746929 -0.0455474917068376 0.118949463570064 -0.00807576024897677 -0.0959516736077099 -0.0510301903287544 0.0492667099883164 0.00365490095876848 -0.0530521688268035 -0.0626289979915306 0.0850181878104379 0.0449012580213327 0.115571557582172 -0.0253354594177376 0.221271984719561 -0.0717956559691658 -0.0829390314629541 -0.117305445840601 0.312534010243057 0.147703874894305 0.00591649625418658 -0.16903219174739 -0.0595283932387746 -0.00319655022694898 0.0233771603331767 -0.0726521157975672 -0.256496575335591 -0.0721348906087966 0.165632761970642 -0.114915862143395 0.00601592010435227 0.0318513257982089
  20 1055.17067738468 ""  31.962693784435 0 0 0.012428327914582 -0.0365961791284851 0.0194412890690517 -0.00325243305773381 -0.00736734693393923 -0.00376166555837671 -0.0263196056663672 0.0474115802628544 -0.00307190005302594 0.0238679839771082 -0.0353684707863926 -0.00366630934004861 -0.0386198505907146 -0.177081837819122 -0.134433851228679 0.0865630631362513 0.178454404747159 0.102102321733623 -0.10405630318374 0.126241935039077 0.0877549298034176 -0.0748024919846882 0.0374912262990441 0.019323779377792 -0.108450063094902 0.0118072204479689 0.0964362748377222 0.111933357281259 0.116092178729934 -0.127799207908276 -0.0958080308846924 0.0551727601568607 0.0170259449143223 0.0537930157954662 -0.051088510535481 -0.0298838708784485 0.0660752493576258 -0.026597606704946 -0.0114815774650029 -0.271562382848647 0.173285487946301 0.133232989158883 -0.104955483996223 0.000583110850281142 0.123571786614968 -0.0544174505632911 0.177631464923862 0.123566683504664 0.135927105914608 -0.15450897167548 0.0118525609248779 0.195849161329873 0.148892265109683 -0.226421591207935 -0.154499377542535 0.041891151863592 0.0990775065495157 -0.0794776104067096 0.0980969031252525 -0.0506160774189444
  21 1087.53587333775 ""  13.5799837568058 0 0 -0.035874647416121 0.0456808424836067 -0.0085563473591091 -0.0108517208090777 -0.00125039866725229 0.0209300234639205 0.0781029994783268 -0.0273473492732858 -0.0781712836328648 -0.0148067443450893 0.0266436909470605 0.0784354192607749 0.00259901185362981 -0.04818727929866 -0.0341814565488743 -0.105371925443349 -0.00106248916023053 -0.000880374568308661 0.120000624015177 -0.144422326366263 -0.164137930867184 0.165289883314959 0.0467696129337013 -0.158393533912574 -0.114650460933977 -0.1642310568865 0.0138622566325824 -0.195858172174213 -0.133368874140175 0.0697088728553361 0.00595862397112377 0.0642099587188124 0.0192064900812331 0.00927386635091267 -0.00642204860333434 0.0111775269069311 -0.000991566235656972 -0.0567832144168932 -0.0197130213634273 -0.0033322351270059 -0.078055770297624 -0.0242989908844481 -0.220024530424362 0.195928575048855 0.0303221439982703 0.0223568286729708 -0.169786522434756 -0.0712350882678051 0.00418615312628901 -0.265642834756075 -0.161276031369748 0.197888822983191 0.135898388934718 -0.0806794148252622 -0.00999083757065463 0.117928439305162 0.0486820047088891 -0.205369116411178 -0.00665753445487335 0.149793533766828
  22 1119.92084216841 ""  5.19893991410571 0 0 -0.047729318652778 -0.0228560030075909 0.0621454780273693 -0.01089942469514 -0.0179594545380455 0.0134113589357154 0.0475580491052593 0.0568653401561497 -0.098967505596851 0.0269809779016897 -0.0320170980705673 0.0729759027144388 -0.211189379824623 -0.0776072773768565 -0.141347633881849 0.13245643134661 0.228939682577092 0.104074357781559 0.060441980912581 -0.0159238410439773 -0.136419301349638 0.0220371697547983 0.102759250010889 -0.108168980985142 -0.272828949577426 -0.153711829657523 0.157649767357207 -0.0490392324245097 0.0102214372442906 -0.119101068054378 -0.00997422984705531 -0.0584800437559038 0.00858515859039961 0.0141748006384023 0.027707616015262 -0.0351907983965814 -0.00520912192476122 0.0569417092855308 -0.00346372667644293 0.00797443406463029 -0.0099722147764059 0.0163926196370017 0.0695956300495375 -0.098485107235276 -0.0091978615007171 -0.0743384942912226 -0.087408894035313 -0.0465629371895095 0.0573199869527818 0.187044429214612 0.130447071631954 -0.158033222340608 -0.108959492043214 0.107314668051026 0.0897159242535918 -0.0655109027482739 -0.0868622028912689 0.163486819469894 -0.016739550144374 -0.0835712282121593
  23 1145.27531043426 ""  3.62410995964675 0 0 0.0596573750321707 -0.0370160196232738 0.0537855864009978 -0.0200935505596011 -0.0390550811328087 -0.0320663333597669 -0.0412124807909005 0.0930519711743377 0.026684831538074 0.0221557107009325 -0.0354296982011574 -0.0175554034387654 -0.0434353270658981 -0.116136670195625 -0.112060477031229 0.216479671690544 -0.0679055120951877 -0.0464591746224275 -0.107396148601568 0.143578570345938 0.0831647835146551 -0.0938556000464367 0.0289638988541077 0.0388677815217826 -0.0457111309330754 0.0545960142121554 0.073756492702911 0.119132503106157 0.104822173335511 -0.102439065354064 0.0607685360904331 0.0288374671151004 0.0389067887842723 -0.0376040798324854 0.0402850879174052 -0.00758669913423262 -0.03364906668592 -0.0331428489663658 -0.0296517921428747 0.114518246975971 -0.219466515020018 -0.069156992125989 -0.124355339574664 0.205350280192595 -0.0801584080489484 -0.0272106625796483 -0.32289974767305 -0.177079172575779 -0.0354236124730831 -0.0389873608747313 -0.0527524439342839 0.0938475230824843 0.0530978696120599 0.0607567917176193 0.109316936654436 0.109654678635687 -0.0320126490558211 -0.140854898247148 -0.0686620065456459 0.170584810124907
  24 1207.57768680288 ""  35.869146584619 0 0 0.0191557563969224 0.00175641426509293 -0.0091317392913198 0.0189786164771317 0.0296003673237996 0.0169636231615596 -0.0271543321130358 -0.0846945395178321 0.0253699488798553 -0.0211546410263086 0.0398300619211076 -0.0219836238372654 0.118223533081829 -0.517694845183766 -0.256485850927971 -0.112746807930753 0.392465987508829 0.299295960220183 -0.131063991870309 -0.0394479528623317 0.124828797907836 0.0788823369366862 -0.0517283179460316 -0.0126795130848574 0.131568502351588 0.0307446462865049 -0.108101328155849 -0.0395987528394544 -0.0476236763748968 0.0979035906962349 0.013710992319967 -0.0293634407494951 0.0219744708056307 0.00388125608590352 0.0455170315008761 -0.0298043136356807 -0.0180506512206981 0.0217851838822383 -0.0144703663754356 -0.0349969496893704 -0.0478574617955458 0.0345745387329692 -0.0411837204262205 0.0213471069510864 -0.0115193982853041 -0.107240613969027 -0.117084394268968 -0.0568512383819747 0.0684816142776401 -0.0770615206549697 -0.0182919754223812 -0.0217833331445237 -0.00808158026528052 0.0761293564728442 0.0862429405703563 0.00570216477159916 -0.0610563748520935 0.0488772275417756 -0.0423757138015125 0.0161995757455406
  25 1230.20335805624 ""  37.1711045435414 0 0 -0.0380899720824744 0.0294874275795428 -0.00345047498626785 -0.0767895671492485 -0.0633006643782395 -0.08057306254041 0.136499056836399 0.0152908131210288 0.0957322230546573 -0.0198548643841515 -0.00105157203562182 -0.00912979740272873 0.00882306961240422 0.064453188270197 0.0706463799831752 -0.0930482368731909 0.246221612409787 0.160043608814028 0.334352074317034 0.326991975171449 0.106331137304544 0.0019208769284018 -0.0658919085798624 0.0600653245736201 0.0601341221392143 0.0392236741179033 -0.0177625170327109 0.0370928219702058 0.00655700648774081 0.0643880249325123 -0.00163042093424784 -0.00622639502511336 0.00702135999350274 0.00047549311424717 -0.00487754906137878 -0.0118191447393635 -0.0019130525264153 0.00700255992978646 -0.00646094798999657 -0.0368272575021378 0.00129010955806693 0.0232831074376372 -0.00649501443442371 0.00033364790471993 -0.00283829826032599 -0.0242994217366264 -0.0124831104053926 -0.00503461170174702 0.0169373863992204 -0.0473767560663501 -0.0165064925312303 -0.013747750094313 -0.00999475589620035 0.0174223979588442 0.0228952600907588 0.00132086306204235 -0.01833914642545 0.0112214441035807 -0.00813530614173677 0.00452463399468724
  26 1247.18645797944 ""  7.97741791120837 0 0 0.00302099025580364 0.0457156223867325 0.0202207101629695 -0.0178569149896503 -0.0204805651219109 -0.0164378615959033 0.0111971217912412 0.0283106390505829 0.0217273972559901 -0.0071123736414682 -0.00824819469148328 -0.000743192076394494 0.00870672448173476 -0.247857511952259 -0.177100742749898 -0.0162906930964243 -0.347123154021929 -0.201176310403481 0.0283069950263216 -0.0163968305408014 -0.0230635241859279 0.0141716110151202 -0.0057558023244634 -0.0105671296817679 0.022397563753138 0.023685541606202 0.00257961635997314 0.0418675450763938 0.035570989738723 -0.000917110876525195 -0.0467014656621009 -0.0491297150645926 -0.0467351285382008 0.0308347642642382 0.0634829601352963 0.0414278151076808 0.0269097955758096 0.044194027816457 0.043466499380697 0.056866783326207 0.122438141742771 -0.0298779286678241 -0.110351498526308 -0.137251643683507 0.187904432640789 -0.0401709263255501 -0.227980401842778 -0.0651072448204439 0.0224709174967504 -0.365801923044208 -0.241738979401869 -0.106007314458388 -0.0481057550111081 -0.0518516753581595 -0.08208447361534 -0.13487695281472 0.0184124662188903 0.1661391652994 0.0680024593811211 -0.173928511366293
  27 1276.34583710382 ""  5.3315641500692 0 0 -0.00537718988522539 -0.011619559964401 0.00860080208964616 -0.00196646177298809 0.00309725929001856 -0.0018860669318461 0.00423700747371326 -0.0164823735975727 0.00821142617811181 0.00299426652501266 0.00908369440125736 -0.00524458137704761 -0.0219435376829394 -0.108999268203138 -0.0660320923586393 -0.0193279612482922 0.136416779448471 0.107324056995455 0.0196215558340936 0.0336047991286381 0.0355668132332004 -0.0123823579784666 -0.00453594821008188 0.0173864143890443 0.00523924559760766 -0.00469851369306564 -0.013768296605934 -0.0297777176709698 -0.0309186634548252 0.0139642413637126 -0.0405581503343923 0.0521085960115033 -0.0703937350764984 -0.00612715883571704 -0.017172400504536 0.0215659576304318 0.0417285738281349 -0.0407421007337241 0.062508373771503 0.336711430356573 0.094865857277734 -0.221641252869414 -0.00111355447103936 -0.0267610273506056 0.0417795272963805 0.173796327417119 -0.338605894724404 -0.204200857628328 -0.141372049319354 0.428600334805276 0.122025398869864 0.0439169914246646 0.0332020904224151 -0.191866018203279 -0.212943845096746 -0.0561346322022441 0.153500648242087 -0.0600947547058871 0.124515685317159 -0.107594644675541
  28 1277.73510719842 ""  119.329460936377 0 0 0.0409801603309897 -0.0615372309971985 -0.0219333566573476 0.0188191463699248 0.0123448365960178 0.0131074284786837 -0.0288642458581457 -0.00627429090228834 -0.0276035917195411 0.00401266752931697 0.00138400319259083 0.000739818648978948 0.0505666592953176 0.456082739238028 0.333545286199111 0.117831347989713 0.380942409362927 0.200909134262479 -0.0946517038100077 0.038027468861778 0.0460933880174776 -0.000858518598674198 0.00243987938080016 0.000237288500355968 -0.0249079494606419 -0.0156385730126054 0.00547024943215031 -0.00354242798607659 0.00201184388803407 -0.0102577395832848 -0.0140432329359929 -0.0194230225532889 -0.0230113329895059 -0.0207805124594601 0.0257179730690245 0.0160066757597559 0.0156761128607019 0.0202894724529959 0.0155811958896499 -0.0188412575113941 0.0761244591706675 0.00804916298855609 -0.108838473683916 -0.0237296761330119 0.0925273360726779 -0.0470465688006173 -0.292519868860297 -0.124336142780255 -0.0403281251365263 -0.331246028297844 -0.226709736060077 -0.0706033817651352 -0.0434216713213833 -0.0277792887930185 -0.0333822582393723 -0.0588274050087448 0.00458846697375519 0.053178182574169 0.0371227961005264 -0.0632757331987749
  29 1312.63595467499 ""  22.9496985391764 0 0 -0.00986275801280229 0.0182096300260909 -0.0297891940359552 0.00640822021797032 -0.0364117968258359 -0.0037470701183407 0.000799936254316965 0.099401694339388 0.082870519196745 -0.00014354581152068 -0.0277864854452308 -0.0265110496014349 0.0990645314012202 -0.0320208711429357 0.0390820912634775 -0.0700937200192033 0.196809096759642 0.116932791679914 0.0492543937950389 -0.69181061466044 -0.380665116693493 -0.089820145059666 0.0135188641068563 0.0412764048210201 0.0271321759087468 0.106293149074943 0.0450996426276544 0.0791007769729125 0.0289542486552575 0.0119681364081175 -0.00485178192011982 0.00475109457115326 -0.0019795211474725 -0.00228581879858771 -0.00792060958313592 -0.00198463100262937 -0.000338772870883868 -0.00373230192519024 -0.00269892862510651 -0.0339511563605477 0.0308133351158909 0.0162206196587851 0.0441639916394984 -0.0133788162996746 -0.0276925740637525 0.0145064673130414 -0.0440406575873955 -0.026934171782697 -0.0125788013314796 -0.00143509671493143 -0.0128898129901575 0.00786994173823145 0.0041863215453728 -0.00446294572664914 0.0016761963430308 0.00876804411424974 0.000341811243888664 -0.0148461023762579 -0.000383198065264777 0.00810478459863439
  30 1348.27849034665 ""  9.87986523786683 0 0 -0.0018710900952356 0.000918618570138624 0.000330272934902201 -0.00196306128374948 -0.00694630755535604 -0.000239805888731623 0.0185468298840234 0.0142179012436478 0.00247202004138617 -0.00471137745042892 0.00131853828907623 -0.00799359505989109 0.00653779636296057 0.0260364781558517 0.0216937930813213 0.0108747545177482 0.0374367231443337 0.0138992498397464 -0.114022642380234 -0.079579966063946 0.0163207763984877 -0.0115853672645664 -0.0128334694155049 0.0169545101595382 0.00958084404524315 0.0148044138482464 -0.00495389701181031 0.00197680189669769 -0.00642260062779971 0.0189707928181128 0.0341425922330933 -0.0220860035005163 0.0113498570512452 -0.0267770087127193 -0.0318316337323686 -0.0575153824347166 0.0227456779961266 0.0350141786731794 0.0308855663853191 0.352304411570205 -0.181939982915363 -0.169758361901044 -0.592040137146234 0.224296749241654 0.277544554696472 -0.0761275943178062 0.308213819563771 0.12000408486582 0.070011015614931 -0.00416097379079031 0.0867704567522843 -0.0808569635888949 -0.0465195526953269 -0.00168023010242408 -0.0901955318203579 -0.113248450777214 0.0280894777202463 0.0969304574126545 0.0365784979908134 -0.0619884511239084
  31 1371.87199271948 ""  23.0487910480194 0 0 -0.0124181180453343 0.00391248897268929 0.0277774357184024 -0.0182746707807979 -0.0205683664836216 -0.000600945836903301 0.113285357103836 0.0286388553106881 -0.019409545162166 0.00997083118728971 0.0497782954561224 -0.0614171547505574 -0.100777766591464 0.0622013552101725 -0.0202901049150439 0.00282665605589508 -0.0520253745062628 -0.0185869153404049 -0.595200418698436 -0.178275219255241 0.256569746596335 -0.110615174649601 -0.148564484955528 0.281206290075076 -0.16366048817261 -0.059745026616443 -0.0103455535792432 -0.119904994546595 -0.196751420428399 0.194870110137844 -0.00376754068208026 0.00216168503785418 -0.00584732691160958 0.00955822077906842 -0.00323179773811465 0.00569436615445288 -0.00209547493578498 -0.00244814981395688 -0.0045444698663779 -0.0794022052159921 0.0337056872348337 0.0361123899482782 0.0753840882821648 -0.0371906575131398 -0.0237802231398253 0.0117358220915032 -0.0413775120276341 -0.0124968689436061 -0.00770131595077021 0.00751982558058918 -0.00835580653956908 -0.000514431860341681 -0.00273206429608579 0.00379126557977679 0.00971719937774916 0.0112504663018297 -0.00493585315220264 -0.01457994222513 -0.00355097171535842 0.0120412964509155
  32 1382.77791752075 ""  39.8746940208388 0 0 0.021825491722021 0.000250981857822788 -0.0171499433654158 0.00513733068934398 0.00705561866136106 -0.00351232293363297 -0.0721615430001167 -0.0180145883335311 0.0271374365291613 0.0974149620057893 0.0392859806604933 -0.0494226498416762 0.00915768337628475 -0.0376204244437609 -0.0531402385835831 -0.0851242082274531 -0.0152490577452191 0.0316231987071479 0.342937605500375 0.0983991751057443 -0.134468338078991 -0.239044482612226 -0.0226614452762269 0.353048197749855 -0.441513472232696 -0.128692148510771 0.158906851914693 -0.210606172938553 -0.311923069669732 0.129791479234413 0.0071477879178183 -0.00458388398723292 0.00106139926077978 -0.00210056941336587 0.00575413979180058 -0.000352215934074114 -0.001395965057657 0.0051229836248103 0.00114606761043809 0.0044696304152004 -0.0110044114861952 0.000722373738229677 -0.057858658705087 0.0205491219551963 0.0276087865610261 -0.0213614243716846 0.0193396965930465 0.0140030516628109 0.00399355891527791 -0.0464629627499222 -0.0241079634763539 -0.00314301256064298 0.00162518228417016 0.00585228506809692 -0.00168430231334054 -0.0136474465124516 -0.00489459787257482 0.0183836427138905 -0.00726222095894234 -0.00104443641796961
  33 1424.0434067935 ""  1.80819809960845 0 0 0.00725206689520877 0.00508102871363614 0.00625412784041922 -0.000421671660572295 -0.000278233759864042 -0.0014770208948544 -0.00390970780889804 -0.00187580886099698 0.00225093744403334 -0.000732903507550482 -0.0033702890547144 0.00372608821735888 -0.0314356794721943 -0.0303723554229923 -0.0547478058112718 -0.0412883925861329 -0.038530695943665 0.00959276968968458 0.0179017741372725 0.0087919188049128 -0.00116964404398181 -0.00921057424552564 0.0253834523320852 -0.0241476137599392 0.0308283012391572 0.0177503215630287 -0.00223932095783339 -0.00736928501229121 0.00189266313847001 -0.0166211658851145 0.0829932696208123 -0.00138686808675929 -0.0679252680816486 -0.00433211355716151 -0.024870312392504 0.0255378704532854 0.036494696914706 0.0369362336630492 -0.0396414677987211 -0.453833377896239 0.146218824250087 0.204804829781211 -0.269573225386184 0.0685353696491976 0.204172556708021 0.0972002928358878 -0.127666518830004 -0.0642107002035356 -0.0962830235000046 0.196967879783026 0.0424569415724778 -0.196569407842929 -0.208459440345284 0.175297318078863 -0.269600977318004 -0.103816159134672 0.0462318311211255 -0.157675374464772 -0.0280374115212558 0.2843337268698
  34 1445.37687586376 ""  16.2940468556889 0 0 -0.0647472270209184 0.0190145488147731 0.00440516473872 -0.000666807418238251 -0.00230977579258356 -0.00254597971953256 0.00149038310384301 -0.00755542208072328 -0.00067477812456275 0.00858946401645959 0.00744028362151492 0.000545868163715106 0.32704996265468 -0.195421503531425 0.24382017552416 0.400156775611746 0.0862535945690412 -0.201695703862198 0.00344318790103111 0.00934518355673213 0.00924010300096088 -0.0401387623537896 0.00340073547841278 0.0460141781681587 0.000187596350921215 -0.0445800115407425 -0.0312386964482043 -0.0534293627907434 -0.0246329656617422 -0.0422175630281352 0.0497227882150808 0.000662803122216899 -0.0423055868317531 -0.00517840046968325 -0.0182322214832672 0.0108103937652242 -0.0618502653125337 -0.0104585263760816 0.043915534656777 -0.23806624008439 0.0856209945588764 0.103970331278355 -0.161695951150808 0.0490067758320399 0.115369322971163 0.0787495513753272 -0.0490496346102161 -0.0375363534514863 -0.03306589526959 0.115734978937972 0.0576088745148983 0.137767202639795 0.20134989708791 -0.150625024907414 0.259472139392989 -0.0095050940964661 -0.0954807524826732 0.197417942587834 -0.0459363038183997 -0.197111749068234
  35 1450.38131161137 ""  5.00363087375019 0 0 -0.0641330051859712 0.0168331813933379 -0.000359245603033024 0.000130091113695963 -0.00161718223866826 -0.00117315999602301 -0.00109978905072571 -0.00627524386343458 -0.000545645168451669 0.00625935193198465 0.014725224926603 -0.00181953729745195 0.340119751821784 -0.20624712771475 0.243156640086371 0.398846084231053 0.101498528386164 -0.197860693797797 0.00444896405381411 0.00475155562775536 0.002223095827484 0.0106734945514594 -0.0658329970217948 0.0832752182863631 -0.0447949401223988 -0.10370144486644 -0.0495469276668436 -0.0197349788293865 0.00416685354673525 -0.0305450197329882 -0.0423380607487614 -0.00217071677804598 0.0301316924511769 0.00695606289922215 0.011778217128109 -0.00946023870135429 0.0617242802605414 0.00954600653129784 -0.0480568125040413 0.184380669004777 -0.0581804512977011 -0.0815973354342252 0.140745470781338 -0.0511797813867666 -0.0926495644589404 -0.0523839257653142 0.0361008229465915 0.0259936763599887 0.0306786898831771 -0.0697492629441254 -0.0293611796926165 -0.130041018879763 -0.210286066385815 0.210613998505308 -0.295734798441453 0.0468685741946654 0.123069911747182 -0.194559797195742 0.0449473827173172 0.189161582502016
  36 1470.3283518859 ""  1.21397483559947 0 0 0.0128152562312395 -0.00578046840265413 -0.00204823874818827 0.00401066030082388 -0.00263608407239838 -0.000220634269168613 -0.0265792127561146 0.0224644470220592 0.00964143476303746 -0.0249885542385832 0.0428247605030331 0.00263395302779209 -0.0404381142031418 0.0281480316572588 -0.0329481410493905 -0.0499609660163324 -0.016903136946063 0.0258515903294548 0.0595992063949601 -0.03173910739399 -0.0667516084459904 0.378257444007589 -0.49817123601366 0.221002397649469 -0.196915245465465 -0.47398157623699 -0.21663146089574 0.263626487496955 0.307736930047366 -0.0610429789545775 0.00899220723104086 0.00134404789647637 -0.00517822001288913 -0.00255759511098939 -0.0040763809897215 0.00195105844753469 -0.005936621378847 -0.000415742605123075 0.00518898166136961 -0.0295782519262929 0.013169256257863 0.01436460403169 -0.0321588064239253 0.0166762871023393 0.0144029284346771 0.00470871227895072 -0.00750532790827519 -0.00243972429505108 -0.0134909585384209 0.04141671486358 0.0122723633122666 0.00902591859023073 0.0198028043421337 -0.0277796372098848 0.0291222222278598 -0.0138907705229853 -0.0151500402133774 0.015123553926828 -0.00589717078208039 -0.0106584048837271
  37 1501.5247338999 ""  4.26150729511259 0 0 0.0102287386411081 0.000103993737205453 -0.000862599457583962 -0.00249057204398435 -0.00358908495338408 -0.0042263595317577 0.0101717474935413 0.0087280911802681 0.0216526473478043 0.024248377847168 0.0159878608830116 0.0439843705687566 -0.0515774413086645 0.025626923149158 -0.0427999388419477 -0.0765110932367359 -0.00856621712574286 0.0434329402744424 -0.0210515937003015 -0.0423375791416866 0.0118689652280647 -0.302289355592133 0.113702161366912 0.222608995778623 0.309211824585487 -0.316718011932279 -0.349231980820923 -0.354524496733483 0.0124084226643377 -0.576561614114212 -0.00280630077156603 -0.000154381696207777 0.00290926914255875 0.00413123306939522 0.000856089309021738 -0.00170372862509199 -0.000705867470582126 0.00102637226541678 -0.000897615633374264 0.010915586454807 -0.00864441312830962 -0.00535298544233085 0.00600668775526424 -0.00373188189974089 -0.00159849456371568 -0.0362726669234172 -0.00182088631219813 0.013976472303159 -0.00752968274096805 -0.0229438631766716 -0.0293203824391951 0.009035705097441 0.00700802891870714 0.0058833261032722 -0.006000240110949 -0.00477912990639335 -0.000182686266006693 0.0129055640331829 -0.0100464603676603 0.00281466042219306
  38 1507.32139628772 ""  5.5248996324281 0 0 0.00491016966521439 -0.00209574693729338 -5.33261667970787e-05 0.000190687502417402 -5.85879594895779e-05 0.00010306612837092 -0.000246763472483489 0.00138274312321056 0.000662439608041033 -0.000936868531493595 -0.000673327825565358 -0.000103504553449262 -0.0300882422870612 0.0257990786124627 -0.0152746667942704 -0.0327390523650789 1.66520343172983e-05 0.0201423083478803 0.00277978316826859 -0.00248937214026654 -0.00413329487013768 0.00676648776243229 -0.00555609215877988 -0.00267308500388999 -0.00205701483491952 0.000194112354244585 0.00139768128168317 0.00889649046770857 0.00622644030083664 0.00301811255467333 0.0117751186413305 -0.00021660914011289 -0.0280428732541877 0.00123755692387391 0.000280079607425012 0.0023076583049433 -0.0145291925890474 -0.0377137874095624 -0.0188916490410414 -0.0818847018698126 -0.110580317269979 -0.0219563163440368 -0.0371952158702455 -0.0859999646492463 0.173619316753257 -0.0224990136167091 -0.0154199318093119 0.00357829895205949 -0.0312519678590728 0.031909712102313 -0.0209248862055667 0.16947012490929 -0.00661686675422688 0.521518849649124 -0.152676785722663 0.550099319107506 0.262428256878211 0.170678750857736 0.0775930865210694 -0.401618604290125
  39 1512.95589808212 ""  5.81757546582825 0 0 0.000124249102544601 -0.00101070176796403 0.00155000760982771 -7.6015984820653e-05 -0.00016836066824122 4.83128620461319e-06 0.00131902801152471 0.00126317704639351 -0.0018968740313669 -0.000933754170270378 -0.00101765543751518 -0.000700652205433843 -0.0124275918771942 0.0260167399792298 0.00839338015970597 0.00203230763829332 -0.00663265377967508 -0.00132736934840866 -0.00569618574996121 0.0017860468503783 0.0024106685388981 0.00615277595311283 -0.00212565560630076 -0.00651880120732564 -0.00432900796194725 0.00744350659144646 0.00701328698353809 0.0093204592095919 0.00226715593788908 0.0103001299762705 -0.0222785498314165 -0.0232540594386737 0.00458055629597955 0.00472259552903653 -0.00640024182563763 0.00400066098537786 -0.0220853134011543 0.0205165035441406 -0.0294802993790635 0.142176259089214 0.309674959670533 0.0331526148182879 -0.0694301067956381 0.148576617659988 -0.244370361838752 -0.00368020876308047 -0.0318301327745352 -0.00493695257165007 -0.0195173322994434 0.0186414918301353 -0.0110573764238286 0.345412253389233 0.25013794455974 0.232995257417072 -0.342427521624251 -0.198714772479693 0.0446537449547902 0.410169049064442 -0.391935562604629 0.182578117497075
  40 1525.88445593177 ""  5.3220271843314 0 0 0.00206905137763102 0.00437240785331202 0.00290740215260614 -0.00049367228554191 -0.000589323161269525 -0.000560391647723118 -0.000380305834610373 0.000148021006352634 -0.000166746910145311 0.000742833851846476 0.000122211519421469 0.000666536686275139 -0.00553031334150359 -0.0106519594966507 -0.0150810339327226 -0.00599279718128988 -0.0284905779399939 -0.0101602578237757 -0.000896306726462172 0.00385385729798524 0.00196911195662081 -0.00625352960354637 0.00466086363346849 0.00262584968040056 0.00438833655096867 -0.00251041473501014 -0.0033490878663176 -0.00760878659755323 -0.00261438249137274 -0.0076119477960027 0.00896822913671216 -0.070737038510941 0.021598002156132 0.00256156352779311 -0.00868277178451159 0.0023993421747343 0.00941995140392162 -0.0206910002799106 0.00926222731600743 0.132877515490022 0.550836991256888 0.161792790184439 -0.209608503081156 0.322127467853673 -0.428214544609523 0.000707893964884865 -0.000615705285208705 0.00782123247572605 -0.00778898474311128 0.00533577856489192 -0.000916728718351854 -0.140558635200527 -0.142118595718256 0.0112774933091678 0.143992189091168 0.241132459583543 0.0402586876585247 -0.173381716897189 0.22238754740022 -0.19287135907349
  41 1663.83086646393 ""  27.0629128643249 0 0 -0.00139586484338255 0.00154874841514421 0.000564006785032722 0.000833566324790085 0.000292671851134306 0.000306273642288318 -0.00031273676700108 -0.000128730047841871 -0.000172145309546161 -0.00111224904817344 -0.00207959216929652 -0.00103695814288037 0.00938890874219187 -0.00354703581159438 0.0101223021798295 0.0113924706301104 0.00536225070403316 -0.0068495588124496 -0.00128117532874401 0.00250903983261073 -0.00474283546264772 0.00392679081679613 -0.00104838270086084 -0.0156794469992253 -0.00454008993425818 0.0207762594752302 0.0126781072195966 0.0144707366963431 0.00060384875866218 0.0206013231028686 0.00985133752410446 0.00914364419013271 0.00683963762362847 0.0664175385074409 -0.024395455087689 0.00545864103259624 -0.00308293142211338 -0.00157719861880916 0.00420376963173447 0.0159518245570892 -0.0263984753033777 -0.00841695146085994 -0.011865052744935 0.0289673553108916 0.00870301603244553 -0.61420632872734 -0.0648599324852966 0.263790547886565 -0.425251774782444 0.300991952229327 -0.434269013046057 -0.00314871991925441 0.00955601056864693 -0.0436795675807768 0.033129175561062 -0.022154870721665 -0.013695429050324 -0.0110274784976206 0.0013171245474791 0.00692154774762739
  42 2570.08709845902 ""  291.647654871526 0 0 -0.000659568484948858 -0.00270148208107385 -0.00119156387692324 -0.00524248870392943 -0.0051974786370932 -0.00296049092474739 -0.0283768118805502 0.03717678283729 -0.0562799452383611 0.00277934855506757 0.00210812537615627 0.000992654092856517 0.00706842072070996 0.00893573132156206 -0.0071667117800723 -0.00620457269677747 0.00126857479353079 -0.0184069188526804 0.428751780992382 -0.405376433619795 0.759108000196926 -0.0144856153349039 -0.0198860625167982 -0.0263126632369798 -0.00835694441555598 0.0116287625776983 -0.0163328216048285 -0.00710970682464321 0.0117348144066709 0.0068319000738786 0.000522131210777244 0.000349312009716447 0.000488103288644675 -0.000240787829198405 0.00198517293187175 0.000724449388972905 -1.62927341676641e-05 -8.24175561870744e-06 4.28911657931743e-05 0.00172309148445862 -0.00217232129582234 0.000515796906416951 -0.00338370550529476 0.00187671994667393 0.000106411141846692 -0.00283942403957165 0.00756345527723959 0.00817089993510759 -0.00213390692051748 -0.000701722732902604 -0.00276417247379324 0.000141431383351993 -0.000234094221820062 0.000330381928105579 -0.000457470827429252 0.000725605483010504 -0.000854728040929161 0.000449360001378915 -0.000111612509998517 -0.000144397345665126
  43 2897.437171688 ""  92.5285863585431 0 0 -0.000653283308255905 -0.00156168853516197 -0.000671772500790976 -0.000732870524236522 -7.04478662075781e-05 0.000828155193709759 0.000565663109413049 0.00086733487278512 -0.00437413845090888 -0.0403461451531955 -0.0468665901795351 -0.0207824043584514 -0.000321827395944825 0.00240839268507535 -0.000253818371361655 0.000541005516939023 0.000327968487380532 0.00109860627888827 0.00925233478891362 -0.012252290062862 0.0269834863644035 0.51598372962083 0.591339932304202 0.499521136430424 -0.107315297792596 0.0914529359868195 -0.175960911248617 0.0729872003276029 -0.119361469032924 -0.0649743876873691 0.00036978462156703 0.000469694909750001 4.9586084986652e-05 -0.000322886155827129 7.99539867008943e-05 0.000869392279911037 8.10580316725078e-05 -1.95041281757945e-05 4.00285552019661e-06 -4.87139493605531e-05 -0.000332905900402041 -6.48632234061613e-05 -0.00240016536968639 -0.00159085889237405 -0.000960558358884391 -0.00149554222562953 -0.000976912599820639 0.00204816947432187 0.00493145687154041 0.0106956415656018 -0.00552896833344553 0.000250034748744216 0.000536297466880843 -0.000171141179762264 0.000239735647937338 -0.000197869975655746 0.000583747628806243 -0.00041665950858767 -0.00110204608046244 -0.000648311263343865
  44 2994.93364612974 ""  33.3703675006266 0 0 0.000198715874655913 -0.000566696303075521 -0.000288691621776256 1.13718123011539e-05 0.000141662125680635 0.00010225611548628 0.000277694095684307 -0.000265082676013176 -3.82426585633472e-05 0.000359280773571239 0.000267953764979637 0.00133367844524054 -0.00285057299922403 -0.00227464188228702 0.00326353413815872 -0.00132339352409549 0.00264539308594495 -0.00315874896764365 -0.00117159699731897 0.000587150041545748 -0.000933151102100949 -0.00368936679421144 -0.00448055505906284 -0.00373029584354132 -0.00569378234624169 0.00660203580321838 -0.00992022389609203 0.00459028025389132 -0.00501468995874271 -0.00209230741713727 0.0265813793436498 0.0649163075103389 0.00625668165452705 -0.00131960565700074 0.000219319168623912 0.000792743831772196 -0.000408248536076387 -0.00773450019994084 -0.00375733077968052 0.133541498380839 -0.0825859612482941 0.300421074695649 -0.431730811653201 -0.691079956630998 -0.380698886571589 -0.00287280262162431 -9.17023580719382e-05 0.000280141793522064 0.00121076626557099 0.00918172256066065 -0.00565452932136412 -0.0335979235189226 0.0441502860517337 0.00643576016357284 0.00542882797488654 -0.00698565748815548 0.0103156895997715 0.0347240506976437 0.0499103857120838 0.0310879305076496
  45 3004.55194647333 ""  10.1105964458858 0 0 -0.00100052201058264 -0.000282912642227475 0.000782290828657106 1.66813804516102e-05 -4.32664346065673e-05 -6.15604503744855e-06 -0.000144496794734431 1.90260091337599e-05 -0.000136339081556424 -0.000366278484088818 6.20128153732592e-05 -0.00146898307015445 0.00968955106838171 0.0079585827741206 -0.0106580819091363 0.00129697991325909 -0.00219829324502432 0.00319835500491588 0.000700962135065384 -0.000369412233092212 0.00107713139440092 0.00202229218669624 0.00242183315704251 0.00176109483847199 0.00776708319138994 -0.00867301972228684 0.013380783594772 -0.00509873756502398 0.00559684597808591 0.00257503177639187 0.0033911253448058 -0.000552717065433214 0.00888645468288667 -0.000260440074797791 0.000180835814259367 -0.00026144246810874 0.0161749350100105 0.01904906713249 -0.0468866370833016 -0.036933540073728 0.030055483448773 -0.0902436086347587 -0.0126099429079129 -0.024708874691085 -0.0132808585257748 0.00504151087357055 -0.00262743313583545 0.00341315539906818 0.00262563278123741 -0.000927572848898327 -0.000138711284067699 -0.269195133819004 0.321757699148073 0.0712349607481528 0.291293181880746 -0.246352303817048 0.670504236849435 -0.208220910413955 -0.301588655816342 -0.186831860334496
  46 3006.53602061618 ""  39.4081010397329 0 0 -0.00113680776855843 0.00110734907989282 -0.00103739637367489 -0.000101792318295313 -0.00011312334543014 -0.000808987011330075 0.00205690821858633 -0.000425689048507243 0.00310271589039201 0.023825394318437 -0.00255433937230379 0.0729481102886706 0.00362134433284214 0.00399958694963175 -0.00631157060930009 0.00754660105186034 -0.0104995680861294 0.0206983210481821 -0.0120485387704927 0.0075479019294887 -0.0154306866198661 -0.130230018400226 -0.153634969190683 -0.117958086769646 -0.379543935497392 0.422932498257522 -0.652096360617843 0.217458101119091 -0.241695731943978 -0.107871766834675 -0.000604103006259043 -0.00119265964047297 -0.000302725920877953 -1.52793579465371e-05 1.63618961801976e-05 -0.000230179753271995 0.000332883599188711 0.000651612124144536 -0.000867906682552237 -0.00139548837442717 0.000768308133789311 -0.00256817029727966 0.00776411339178016 0.0121394414199052 0.00664130032830231 0.00120855652246051 -0.000183321406005199 -0.0011700139844908 0.00018549744660185 -0.00384971799804478 0.00267972556046971 -0.00479614033685331 0.00553740891423926 0.00140247176867915 0.00596101157929396 -0.00496029553278553 0.0136320653599621 -0.00531429325878421 -0.00779369759911433 -0.0048433551453474
  47 3042.80711812119 ""  3.41719232237909 0 0 -0.00156676417615651 -0.000593278351955574 0.000378755612131408 -7.22557507591853e-05 4.99490780085093e-05 -4.96220783676699e-06 0.00015197519444341 4.32517482675141e-05 0.00028830854477984 0.000509073289767287 -0.000853392314001122 -0.000528603670708007 0.0129717972889418 0.00961968806890191 -0.0125223911974185 0.00397529982482195 -0.00255242134131248 0.00911061781917685 1.2908093375064e-05 -0.000117121677321649 -0.00101616894470523 0.00136121619673885 0.00141133902996713 0.00128811747511348 0.000196426387728996 -0.000169205000632054 -1.00089586008732e-05 -0.00774054560198308 0.00884233881512853 0.00478453119627774 -0.035969610858948 0.00115270879283638 -0.0692340349623675 0.000349879095631987 -0.000179834405203705 0.00161311662951781 0.0297448698176413 -0.00136192609553982 0.017575142135983 0.299706489040556 -0.234138629859471 0.715252436640476 0.131300956905151 0.219911822662715 0.105816219808801 -0.0071344094030555 0.00353247927874197 -0.0215201319167607 -0.00259125935639454 0.00200639103152187 0.00143437185580633 -0.149042643385216 0.186592473338225 0.0514428590486595 -0.0584301053106212 0.0503445779668258 -0.136600576416412 -0.143399595421972 -0.224376395005529 -0.126349368419948
  48 3056.32887319298 ""  22.2589349647554 0 0 -0.000661441837278858 0.000665475184302429 -0.00113262821272268 -0.000194151137787484 0.000425284175530765 7.99218580921493e-05 0.00165434210270817 -0.00193945719181158 0.00109721204663888 0.0539989989099073 -0.0662354275614246 -0.00758183900253422 -0.00252863233716124 -0.00141213811593613 0.00277187075363989 0.00283444585466862 -0.00483393977458078 0.00909945274673255 -0.00787152689482976 0.0083689151483297 -0.0133061769334733 0.0365225553222384 0.02047111841147 0.0256606562335817 -0.145276071172993 0.157083791523681 -0.275476382415325 -0.535267261305567 0.61557854402161 0.338061649401958 0.000337447805445486 0.00014598898298929 0.000622843963381383 7.00427376989257e-06 4.4901887057544e-05 0.000153559278282064 -0.000852550007961341 8.19981296754119e-05 -0.000557734849319204 -0.0024757887267202 0.00193212435826666 -0.00571626596829336 -0.00192364800009315 -0.0033143621679164 -0.00169248496463949 9.34988837958657e-05 0.000329426448690789 -0.000946207660877343 0.000178615315989452 0.000584929282176072 0.00138504592524099 0.00426441080958932 -0.00523658662982985 -0.00152083488145185 0.00201645431256827 -0.00178885742597761 0.0048610927934948 0.0037710587177231 0.00597195472313448 0.00333866995586642
  49 3068.86416497201 ""  14.7178155036198 0 0 0.0102959096689981 -0.00188026098549032 0.00265843823287063 -0.000160332787436025 6.08919928312285e-05 1.82665230489242e-06 9.32509353010939e-05 0.00032822649950487 0.000420423000974207 -0.000372593578024447 0.000307188106223779 0.00016342330370395 -0.0634807917193514 -0.0457733623150104 0.0658266877328123 -0.0549562537695009 0.0616312219752234 -0.101542088255279 0.000152830302775967 -0.000508289797729747 -0.000862171745256883 -6.04686142074185e-05 8.04499481125313e-05 0.000131764847837723 0.000279657150228399 9.6475084799023e-05 7.75234571370213e-05 0.00402418649059106 -0.00418420185546923 -0.00256133721445049 -0.0158397514961267 0.00161216713232736 -0.0303357805676826 0.000344732693492548 -0.000226774284090674 0.000534179896895282 -0.0596385650416218 0.034168326341188 -0.037260420938376 0.126010494217325 -0.101253066087995 0.31276447604443 0.0564359089725173 0.0918577453878873 0.044603915246794 0.00150906809001883 -0.000744633813502118 -0.00985249243365815 -0.000593355120513755 -0.000252543253951731 0.00163255308905813 0.386534824916895 -0.464430242226402 -0.128742422306163 0.188901991994877 -0.165954759829274 0.463453480377299 0.132438504805828 0.220409654549369 0.113870102789583
  50 3075.02805622602 ""  22.42606050359 0 0 -0.0564054064039476 0.0114320147565467 -0.0200744062729158 0.000693531080675837 -0.000108435956648535 0.00015971492574716 -0.000230929950866962 -0.00123326911518669 -0.00203526641970306 -0.000711994138808092 0.000840992461082663 -0.0016008556178914 0.331126876029042 0.235478882910043 -0.346090852782783 0.31935046664965 -0.352025125133099 0.595002707240626 0.00173405996686599 -0.000277059523671419 0.0065953964188771 0.00197551194562831 0.00243708661312185 0.00149982940503241 0.00883495812431916 -0.0118991021025561 0.0188171604836988 -0.00189310981453664 0.000161750305125601 0.0012303786797347 -0.000282209571846533 0.0019330725147515 -0.00117897932549535 0.00136974341406464 -0.000431775767358273 0.000320947354905156 -0.00904043386624753 0.0231053839529381 0.0042974720481887 0.00923296948365545 -0.0086474757509675 0.0207684476044999 -0.00897024593217207 -0.0182512254042087 -0.00877879096405574 -0.00178247647823102 0.00470197156288258 -0.00257537253331421 -0.00288382381908179 0.00138127428935452 0.00167023060780761 0.152645226128655 -0.177185252426974 -0.0453586091299909 0.018311650491217 -0.0124557912885829 0.0479863888646653 -0.0638807342498839 -0.0852766149720005 -0.0525752206265832
  51 3086.85783095421 ""  10.6267810948386 0 0 -0.0123875571829359 0.00506517562724102 -0.0086967536049841 0.000180513088623536 -3.70447372245604e-05 5.81599365092711e-05 -6.5060709157623e-05 -0.000117034565950346 -0.000590221254074387 -0.000345015276286541 0.000257336532350101 -0.000397272866949719 0.0555869948616651 0.0394411524613705 -0.0594729493267842 0.0886475528734705 -0.0961312067680543 0.163597980936949 0.00103220563428532 -0.000811485042409871 0.00238091962806969 0.00096042043488973 0.001269860012263 0.000990405055336754 0.00223320844815169 -0.00312764384813498 0.00511094323536152 0.00112563186978575 -0.00154108583679943 -0.000711478670944072 -0.0081344877137288 -0.0062725973413274 -0.0122271238823404 2.43156311646052e-05 -2.77515020921763e-05 0.000582175471873054 -0.0103701374320487 -0.071517891336643 -0.0438401331198188 0.036103747742469 -0.0302961906983225 0.0914932623127906 0.0638446316045201 0.0980164565354751 0.0489596503463958 -0.00090802645527266 0.00113193069667122 -0.00377739856981421 -0.000485865520085951 0.000372605159231427 0.00032764053243459 -0.317521235413271 0.360298423302859 0.0852282044773738 0.0520409006723995 -0.0606643688933633 0.117132864848028 0.386847736823779 0.557272360917842 0.32261986742007
  52 3167.25576535018 ""  9.3706567538601 0 0 0.0234366192560592 0.0487565713487151 -0.0762319417029439 -0.000208165507979146 -0.000417941906682541 0.000477502955239626 -0.000638924613451993 0.00204167970759688 -0.00225482639236079 -0.000743304397373642 0.000305795873465116 -0.000112046972141505 -0.507210894170891 -0.336318904240084 0.489971165291423 0.237247637022664 -0.236249317268743 0.402305613948964 0.00756781907289377 -0.00919313980551204 0.0139795373533472 0.000819935199372738 0.000785507620671061 0.000460012857580268 0.00196149254663157 -0.00484177674281192 0.00904866416600431 0.00408286433045084 -0.00338983743821845 -0.00179863782243041 0.000263784011073631 0.000261017029146949 0.000232789046375882 -0.000870683519415528 -0.00132730462572976 0.00248812855097471 0.00180876779924248 0.00321907718239552 0.00203269890679472 0.000227333516617733 -0.00131277474870123 -0.00110632331882836 -0.00155424163154859 -0.00250566598751916 -0.000759827389980005 -0.00219911243296475 0.0125232634841014 -0.00713671855409915 0.00656364950549308 -0.00253473092480666 -0.0116046705089862 0.00639183212029609 -0.00845393374616221 -0.00180209208954871 -0.00170854571221416 0.00248150604402988 -0.00368825811523659 -0.0240638156366853 -0.0358391369701331 -0.0211298649682501
  53 3416.70153667967 ""  12.6611187620855 0 0 -0.000454023593328612 -0.00132129439162804 -0.00107743193144808 -0.00017425071846768 0.000209569441985916 0.000174182680870221 0.000492433762448816 -0.000260553873960867 4.51706394949321e-06 0.000597549102370949 0.000395220296565592 0.00036038990337683 0.00199596798479716 0.00352758190722216 2.139665771722e-05 0.0021255674384029 -0.000207726187113534 0.00491149961339133 -0.00131246063737727 0.000340433163836985 -0.0017565900328967 -0.00552277289090448 -0.0045573628174657 -0.00448496860557623 0.000242465794059779 0.000488169314267482 9.18787688528309e-05 -0.00178699392656254 0.000324735141881618 0.000602469899521581 -0.00067063399620873 -0.000885311113400605 -0.00194942313559513 -0.0547633157982608 0.00249999742805673 -0.0118568254295447 0.000203034693432055 -3.84222927357297e-05 0.000265675575709565 0.00653800569324174 -0.00437600125314966 0.0128847379460811 0.00491744065377021 0.00838630075420511 0.0041851248591122 0.233855276897526 -0.266042108403998 0.574971698513878 0.520237587561597 0.250054277454929 -0.398373242310177 0.00202240399641488 -0.00162258022521044 -0.00059965008413735 -0.00203007354608587 0.000524810506261481 -0.00174047539741166 0.00037912865110415 0.00022532293662163 -0.000203393348178696
  54 3480.83253304959 ""  28.7973491649168 0 0 -0.000337826266817478 -0.000977941750557294 0.00103627080115826 -3.48572123704479e-05 4.83775053207741e-06 3.80044257078438e-05 -1.53900259758352e-05 1.30328182830343e-05 -0.00029971762969531 0.000532596620713007 0.000334867991179421 0.000357199137839652 0.00875984072133458 0.00834307365266571 -0.00672457702049569 -0.00523461857928909 0.0030629851401822 -0.00960265917013754 0.000374992158859376 -0.000310586400090016 0.00187644627933891 -0.00491325934639153 -0.00353917398064768 -0.00332484688019896 0.000135389264105668 0.000113302306136688 0.000310826696589517 -0.000871464934410652 -0.000590400844508138 -0.00032570958710951 0.000568921347996048 -0.000468961256964088 0.00124570123962556 -0.0177856170342514 -0.035437097048425 0.0677107197538962 0.00011904118680115 0.000137167206840816 -0.000472163400975855 -0.00839570891158203 0.00638556803154637 -0.0137189398347419 0.000187018706598268 0.000680697079472737 -0.000249809446530758 -0.261694892748934 0.256549889719199 -0.580216362057415 0.506058426952748 0.234136927228892 -0.35225179166966 0.000515528049824509 -0.000729093050417337 -0.000418424445529807 0.0020673234749188 -0.000420501729070509 0.00081115653519844 0.000356924404263187 6.83776240789777e-05 0.000201571627411485
  :::
 } 
 m_exists[54] { 
  s_m_exists
  :::
  1 11111111111111111111111111111111111111111111111111111111111111111 
  2 11111111111111111111111111111111111111111111111111111111111111111 
  3 11111111111111111111111111111111111111111111111111111111111111111 
  4 11111111111111111111111111111111111111111111111111111111111111111 
  5 11111111111111111111111111111111111111111111111111111111111111111 
  6 11111111111111111111111111111111111111111111111111111111111111111 
  7 11111111111111111111111111111111111111111111111111111111111111111 
  8 11111111111111111111111111111111111111111111111111111111111111111 
  9 11111111111111111111111111111111111111111111111111111111111111111 
  10 11111111111111111111111111111111111111111111111111111111111111111 
  11 11111111111111111111111111111111111111111111111111111111111111111 
  12 11111111111111111111111111111111111111111111111111111111111111111 
  13 11111111111111111111111111111111111111111111111111111111111111111 
  14 11111111111111111111111111111111111111111111111111111111111111111 
  15 11111111111111111111111111111111111111111111111111111111111111111 
  16 11111111111111111111111111111111111111111111111111111111111111111 
  17 11111111111111111111111111111111111111111111111111111111111111111 
  18 11111111111111111111111111111111111111111111111111111111111111111 
  19 11111111111111111111111111111111111111111111111111111111111111111 
  20 11111111111111111111111111111111111111111111111111111111111111111 
  21 11111111111111111111111111111111111111111111111111111111111111111 
  22 11111111111111111111111111111111111111111111111111111111111111111 
  23 11111111111111111111111111111111111111111111111111111111111111111 
  24 11111111111111111111111111111111111111111111111111111111111111111 
  25 11111111111111111111111111111111111111111111111111111111111111111 
  26 11111111111111111111111111111111111111111111111111111111111111111 
  27 11111111111111111111111111111111111111111111111111111111111111111 
  28 11111111111111111111111111111111111111111111111111111111111111111 
  29 11111111111111111111111111111111111111111111111111111111111111111 
  30 11111111111111111111111111111111111111111111111111111111111111111 
  31 11111111111111111111111111111111111111111111111111111111111111111 
  32 11111111111111111111111111111111111111111111111111111111111111111 
  33 11111111111111111111111111111111111111111111111111111111111111111 
  34 11111111111111111111111111111111111111111111111111111111111111111 
  35 11111111111111111111111111111111111111111111111111111111111111111 
  36 11111111111111111111111111111111111111111111111111111111111111111 
  37 11111111111111111111111111111111111111111111111111111111111111111 
  38 11111111111111111111111111111111111111111111111111111111111111111 
  39 11111111111111111111111111111111111111111111111111111111111111111 
  40 11111111111111111111111111111111111111111111111111111111111111111 
  41 11111111111111111111111111111111111111111111111111111111111111111 
  42 11111111111111111111111111111111111111111111111111111111111111111 
  43 11111111111111111111111111111111111111111111111111111111111111111 
  44 11111111111111111111111111111111111111111111111111111111111111111 
  45 11111111111111111111111111111111111111111111111111111111111111111 
  46 11111111111111111111111111111111111111111111111111111111111111111 
  47 11111111111111111111111111111111111111111111111111111111111111111 
  48 11111111111111111111111111111111111111111111111111111111111111111 
  49 11111111111111111111111111111111111111111111111111111111111111111 
  50 11111111111111111111111111111111111111111111111111111111111111111 
  51 11111111111111111111111111111111111111111111111111111111111111111 
  52 11111111111111111111111111111111111111111111111111111111111111111 
  53 11111111111111111111111111111111111111111111111111111111111111111 
  54 11111111111111111111111111111111111111111111111111111111111111111 
  :::
 } 
} 
