# Supplementary material for: Cut-off Scale and Complex Formation in Density Functional Theory Computations of Epoxy-Amine Reactivity
Source: ACS Omega. 2021 Oct 25;6(44):29424–31. doi: 10.1021/acsomega.1c03229 (PMC8587129; doi:10.1021/acsomega.1c03229)
Supplement: Supplementary file 1 — ao1c03229_si_001.zip [file ao1c03229_si_001.zip › Final_structures/Primary/A1_E3_B3LYP-D3_CC-PVTZ-F_ canonical/Epoxy_frag3_product-10_isomer29.vib]

{ 
 s_m_m2io_version
 :::
 2.0.0 
} 

f_m_table { 
 i_j_atom_total
 :::
 31
 m_column[98] { 
  s_m_data_name
  s_m_column_name
  i_m_width
  b_m_visible
  s_m_units
  :::
  1 r_j_Frequency  "Frequency"  10 1 "" 
  2 s_j_Symmetry  "Symmetry"  10 0 "" 
  3 r_j_Intensity  "Intensity"  10 1 "" 
  4 r_j_Raman_Act  "Raman Act"  10 0 "" 
  5 r_j_Raman_Int  "Raman Int"  10 0 "" 
  6 r_j_x1  "x1"  10 0 "" 
  7 r_j_y1  "y1"  10 0 "" 
  8 r_j_z1  "z1"  10 0 "" 
  9 r_j_x2  "x2"  10 0 "" 
  10 r_j_y2  "y2"  10 0 "" 
  11 r_j_z2  "z2"  10 0 "" 
  12 r_j_x3  "x3"  10 0 "" 
  13 r_j_y3  "y3"  10 0 "" 
  14 r_j_z3  "z3"  10 0 "" 
  15 r_j_x4  "x4"  10 0 "" 
  16 r_j_y4  "y4"  10 0 "" 
  17 r_j_z4  "z4"  10 0 "" 
  18 r_j_x5  "x5"  10 0 "" 
  19 r_j_y5  "y5"  10 0 "" 
  20 r_j_z5  "z5"  10 0 "" 
  21 r_j_x6  "x6"  10 0 "" 
  22 r_j_y6  "y6"  10 0 "" 
  23 r_j_z6  "z6"  10 0 "" 
  24 r_j_x7  "x7"  10 0 "" 
  25 r_j_y7  "y7"  10 0 "" 
  26 r_j_z7  "z7"  10 0 "" 
  27 r_j_x8  "x8"  10 0 "" 
  28 r_j_y8  "y8"  10 0 "" 
  29 r_j_z8  "z8"  10 0 "" 
  30 r_j_x9  "x9"  10 0 "" 
  31 r_j_y9  "y9"  10 0 "" 
  32 r_j_z9  "z9"  10 0 "" 
  33 r_j_x10  "x10"  10 0 "" 
  34 r_j_y10  "y10"  10 0 "" 
  35 r_j_z10  "z10"  10 0 "" 
  36 r_j_x11  "x11"  10 0 "" 
  37 r_j_y11  "y11"  10 0 "" 
  38 r_j_z11  "z11"  10 0 "" 
  39 r_j_x12  "x12"  10 0 "" 
  40 r_j_y12  "y12"  10 0 "" 
  41 r_j_z12  "z12"  10 0 "" 
  42 r_j_x13  "x13"  10 0 "" 
  43 r_j_y13  "y13"  10 0 "" 
  44 r_j_z13  "z13"  10 0 "" 
  45 r_j_x14  "x14"  10 0 "" 
  46 r_j_y14  "y14"  10 0 "" 
  47 r_j_z14  "z14"  10 0 "" 
  48 r_j_x15  "x15"  10 0 "" 
  49 r_j_y15  "y15"  10 0 "" 
  50 r_j_z15  "z15"  10 0 "" 
  51 r_j_x16  "x16"  10 0 "" 
  52 r_j_y16  "y16"  10 0 "" 
  53 r_j_z16  "z16"  10 0 "" 
  54 r_j_x17  "x17"  10 0 "" 
  55 r_j_y17  "y17"  10 0 "" 
  56 r_j_z17  "z17"  10 0 "" 
  57 r_j_x18  "x18"  10 0 "" 
  58 r_j_y18  "y18"  10 0 "" 
  59 r_j_z18  "z18"  10 0 "" 
  60 r_j_x19  "x19"  10 0 "" 
  61 r_j_y19  "y19"  10 0 "" 
  62 r_j_z19  "z19"  10 0 "" 
  63 r_j_x20  "x20"  10 0 "" 
  64 r_j_y20  "y20"  10 0 "" 
  65 r_j_z20  "z20"  10 0 "" 
  66 r_j_x21  "x21"  10 0 "" 
  67 r_j_y21  "y21"  10 0 "" 
  68 r_j_z21  "z21"  10 0 "" 
  69 r_j_x22  "x22"  10 0 "" 
  70 r_j_y22  "y22"  10 0 "" 
  71 r_j_z22  "z22"  10 0 "" 
  72 r_j_x23  "x23"  10 0 "" 
  73 r_j_y23  "y23"  10 0 "" 
  74 r_j_z23  "z23"  10 0 "" 
  75 r_j_x24  "x24"  10 0 "" 
  76 r_j_y24  "y24"  10 0 "" 
  77 r_j_z24  "z24"  10 0 "" 
  78 r_j_x25  "x25"  10 0 "" 
  79 r_j_y25  "y25"  10 0 "" 
  80 r_j_z25  "z25"  10 0 "" 
  81 r_j_x26  "x26"  10 0 "" 
  82 r_j_y26  "y26"  10 0 "" 
  83 r_j_z26  "z26"  10 0 "" 
  84 r_j_x27  "x27"  10 0 "" 
  85 r_j_y27  "y27"  10 0 "" 
  86 r_j_z27  "z27"  10 0 "" 
  87 r_j_x28  "x28"  10 0 "" 
  88 r_j_y28  "y28"  10 0 "" 
  89 r_j_z28  "z28"  10 0 "" 
  90 r_j_x29  "x29"  10 0 "" 
  91 r_j_y29  "y29"  10 0 "" 
  92 r_j_z29  "z29"  10 0 "" 
  93 r_j_x30  "x30"  10 0 "" 
  94 r_j_y30  "y30"  10 0 "" 
  95 r_j_z30  "z30"  10 0 "" 
  96 r_j_x31  "x31"  10 0 "" 
  97 r_j_y31  "y31"  10 0 "" 
  98 r_j_z31  "z31"  10 0 "" 
  :::
 } 
 m_row[87] { 
  r_j_Frequency
  s_j_Symmetry
  r_j_Intensity
  r_j_Raman_Act
  r_j_Raman_Int
  r_j_x1
  r_j_y1
  r_j_z1
  r_j_x2
  r_j_y2
  r_j_z2
  r_j_x3
  r_j_y3
  r_j_z3
  r_j_x4
  r_j_y4
  r_j_z4
  r_j_x5
  r_j_y5
  r_j_z5
  r_j_x6
  r_j_y6
  r_j_z6
  r_j_x7
  r_j_y7
  r_j_z7
  r_j_x8
  r_j_y8
  r_j_z8
  r_j_x9
  r_j_y9
  r_j_z9
  r_j_x10
  r_j_y10
  r_j_z10
  r_j_x11
  r_j_y11
  r_j_z11
  r_j_x12
  r_j_y12
  r_j_z12
  r_j_x13
  r_j_y13
  r_j_z13
  r_j_x14
  r_j_y14
  r_j_z14
  r_j_x15
  r_j_y15
  r_j_z15
  r_j_x16
  r_j_y16
  r_j_z16
  r_j_x17
  r_j_y17
  r_j_z17
  r_j_x18
  r_j_y18
  r_j_z18
  r_j_x19
  r_j_y19
  r_j_z19
  r_j_x20
  r_j_y20
  r_j_z20
  r_j_x21
  r_j_y21
  r_j_z21
  r_j_x22
  r_j_y22
  r_j_z22
  r_j_x23
  r_j_y23
  r_j_z23
  r_j_x24
  r_j_y24
  r_j_z24
  r_j_x25
  r_j_y25
  r_j_z25
  r_j_x26
  r_j_y26
  r_j_z26
  r_j_x27
  r_j_y27
  r_j_z27
  r_j_x28
  r_j_y28
  r_j_z28
  r_j_x29
  r_j_y29
  r_j_z29
  r_j_x30
  r_j_y30
  r_j_z30
  r_j_x31
  r_j_y31
  r_j_z31
  :::
  1 38.0533155779878 ""  0.396838193490791 0 0 -0.0217316939085764 -0.0552301266929404 0.0116298285322411 -0.01640645567661 -0.0438078851851472 -0.000298761806364542 -0.00429694195714786 -0.0166874326015312 -0.026184182530735 0.00476471539438275 0.00172551291571142 -0.0492433733395791 0.016271239042318 0.0278365627267567 -0.0743435728575223 0.0193304806601954 0.0366944013032352 -0.0780660427991343 0.0109870328617087 0.0195557351442561 -0.0565689165282989 -0.00100374823092076 -0.0074087245532233 -0.0305066242324738 -0.0133496948664156 -0.067539226231337 0.0200435090897355 -0.0382576961341885 -0.0557329569917816 0.0167495166701205 0.00234346205314038 -0.00555360006112891 -0.0462235647949703 0.0225969683231418 0.0406006315775454 -0.0903192926207369 0.0276245029300677 0.0557813738264715 -0.0963510275773712 0.0131083719806373 0.0261501767020716 -0.0588774588908511 -0.00815982329535271 -0.0212594294263414 -0.0133142003516901 -0.00905860981408411 -0.0277475550349879 0.0151777243347544 -0.00756575465317387 -0.032844419081628 -0.0075425370864433 -0.014346858410379 -0.0435451517639046 0.000525615330583514 -0.0313622437203444 -0.0486357840065788 0.0191607488080971 0.0154533784217251 -0.0200921399921868 -0.00968031531006268 -0.0153416283081429 -0.0521494416356761 -0.0134101092747335 0.0125956731154231 0.0524886661237237 0.0783171026200604 -0.00257580183080282 0.00742006583574199 0.0562475802353577 0.0175208525381647 0.0873005897734514 0.123227833029243 0.00253010758181087 0.040442678566697 0.0952981305532982 0.0315990261725874 0.0745151255527695 0.0434679282589556 -0.0212382876490876 -0.0100736520874905 0.0880767153287172 0.00317101009427733 -0.0224965873818725 0.00981325534455741 0.0311386749243155 0.113351633806603 0.133646242921508 0.0300683867786486 0.100794964492603 0.114699297857348 -0.00517343826832014 0.0725234216997045 0.154543489782942
  2 71.185432338134 ""  1.05725594362254 0 0 0.0193738049624689 0.0154160388341692 -0.0120763187925465 0.0499417976253572 0.0787834979893139 -0.0772995914639772 0.0256798940502382 0.0395996916674892 -0.0365772752766617 0.0427206491481449 0.0670852989132077 -0.0650487174265402 0.018081636373617 0.0270801591896321 -0.0237280425146739 -0.0240244627610808 -0.0411553230718811 0.046589877170593 -0.0396668899996926 -0.0660607996673517 0.0722418652744797 -0.0145810506454078 -0.0253190380654926 0.0301302420233073 0.0391256273710845 -0.0371654042054365 -0.0222147465322739 -0.0176648605488592 0.0445237928939334 0.0325136139059506 0.0727187108648315 0.115684143610927 -0.115042784314344 0.0305087953563434 0.0469996429011897 -0.0442034580918332 -0.0426549086974875 -0.0715023332251336 0.0779254679536589 -0.0695957413990832 -0.114270658009786 0.121843787373819 -0.0249280214150194 -0.0414831403715213 0.0468154698166564 -0.00409811354353498 -0.056000092163345 -0.0144021976602849 0.0176991450243316 -0.0370707509046955 0.0343052515483183 0.0139120383284262 -0.0226865856484279 0.00962802620245904 -0.0320750759012899 -0.0661130325665258 -0.0339829553775776 0.0190125285586241 -0.0868330199336018 -0.0126158696735405 0.021104239470146 -0.0201312614876072 0.0289554460356267 -0.0360539137436053 -0.000547675114598538 0.0126619155605565 -0.0140991033054412 -0.0297119269034697 -0.00854250062966865 -0.053473687124072 0.0531342312037295 0.0281453293181893 -0.0574588309564966 -0.024526457797374 0.038675350191309 -0.0184818101646752 0.00867300174193619 -0.00805591917316487 -0.0237947647472715 -0.0346299799119322 0.0041951758359191 0.0203390657130159 -0.0544469143457773 0.0234497997735106 -0.0665934824828732 0.0703968612788259 0.0396554843171539 -0.0302448136421708 0.0786374125442803 0.00981910360113496 -0.0762255135467081 0.0495719765951678 0.0469661246060578
  3 81.8384400272869 ""  0.351742294610944 0 0 -0.0081813116424178 0.0218748857991708 -0.0195972583834674 0.0210547993252769 0.0662395476060227 -0.0554879416348868 0.0138685635466657 0.0366265970939791 -0.0305032070948794 -0.0247279717149847 -0.0326927977758237 0.0485660419624567 -0.0356385657931616 -0.0651207201968787 0.0780445100336806 -0.00755151985241168 -0.0278271922037141 0.0284765495623184 0.0313214724004786 0.0420128826797138 -0.0509472308408101 0.0420406658822482 0.0738763234159075 -0.0804497939937755 0.0011044134296486 -0.0190390049929049 -0.0426063299296326 -0.0246072129049222 0.0456490844425714 0.0122880375802605 -0.0457112383461652 -0.0604298600515789 0.0854631227880293 -0.0652044881009637 -0.117968643200508 0.138240201100736 -0.0158174560922663 -0.052432824862439 0.0510078846842279 0.0525178652591399 0.069907897140122 -0.0885116087777685 0.070820525581169 0.124152812053212 -0.137803214425032 -0.00795343740239562 -0.0279329953192941 -0.0252515015781429 -0.0561739169983188 -0.0493313258709997 0.0398618890314916 -0.0296856157491003 -0.00387149271958953 0.00740113683025559 -0.0178531504555381 -0.017494726492678 -0.0533369836788136 0.00770938185710934 -0.0430962494465886 -0.0279113160205315 -0.0391847361310178 0.0299669445352454 0.0301384796709311 0.0263864856384521 -0.00914169745274492 0.00540309505942722 0.00700754305405852 -0.0400011092340123 -0.00775133740646679 0.0331295079925764 0.024569372610563 0.0531290844657884 0.0145269304809816 -0.0211525492582622 0.0122597712801394 0.0497618864250621 0.00603422822643028 -0.0251774141394846 0.0071486417697931 -0.0542558777931851 0.00702877584815624 -0.0324605923741942 -0.0866721787409889 0.0293471805841066 0.0510002716073671 0.0438101004771307 0.0592839101618994 0.0490578167281865 0.0393848001940496 0.0539618576044612 0.00416791102923286 0.0156179809295802 0.0820968123321919
  4 113.14906060349 ""  1.65816740246964 0 0 0.00858951272265946 -0.00827774366599094 -0.010702017518401 0.030018229373539 0.033024781910744 -0.0512536593689502 0.0178448692131906 0.0170497083932806 -0.0351105418251925 0.0053793765338895 0.000937507654536972 -0.022974493550729 -0.0131668711951249 -0.0212599227544347 0.00151053833049227 -0.0187096442981638 -0.0267558975413779 0.0121144555445959 -0.00370661129282136 -0.00633417152622438 -0.00515612629298939 0.0149810929713425 0.0156822245557652 -0.029892332969954 0.0189699686038137 -0.0428642896356091 -0.0222121659765133 -0.0135619032813155 0.0114137072628947 0.0186101149053506 0.00848914304723 0.00209729808470111 -0.0293471421823694 -0.0232589851019852 -0.0351766312350735 0.013358754596413 -0.0332049079365581 -0.0446220779610599 0.0320263960696912 -0.00661392755814113 -0.00763819444729097 0.000936192860416536 0.0251720959560763 0.0299976217017109 -0.0425877044301844 -0.0572348610856649 -0.00449071486043725 0.0378090583007434 0.0429107051783599 0.0465241679434769 -0.0540998619630382 0.00567094620557599 -0.0191952785463542 -0.0037784297101434 -0.107666340923696 -0.0606053810742221 0.0579555366114609 -0.0141349605310796 -0.0131879907105113 0.00962246992739473 0.0400674165028679 -0.0777009564255869 -0.00498412503353269 -0.0105067746026022 0.00230219004210405 0.0383120963490855 -0.0699506055022414 0.0803081858193041 0.0900944580166436 0.040311975988023 -0.114451395185796 0.0320806729951173 0.0250493176534484 0.0486175438719001 -0.0430352336130135 -0.0256688759860893 -0.0278164187476281 0.0794886898438873 -0.145848401614617 0.124813312150587 0.0991749809577111 0.0314805029022962 0.109164012741664 -0.0135040405391348 0.0929912197805688 -0.149258372292918 0.00330572651742782 -0.0101006879687547 -0.173070588606722 0.0893043802021428 0.0779036153011365 -0.110324325023731 0.00288972619627672
  5 118.188268522381 ""  1.14346172233327 0 0 -0.0678706701252502 0.0372235628263578 0.0126939901335081 -0.0866908915449159 0.0282685415405477 0.00556561482692663 -0.0525046489245675 0.0133292510443694 0.00345231370291329 -0.00982081409176482 0.0289373626333559 0.0409978273711736 0.0491962021824097 0.00899282977269226 0.0334949243349219 0.0635508792797922 -0.0260164303098157 -0.0111491502773064 0.0193887651641136 -0.0440831319071516 -0.0454576468980241 -0.0394252433171437 -0.0230342218614197 -0.0359051915620331 -0.069398086170512 0.0543839791222926 0.0293808061941979 -0.0622864313387135 0.0457788153911595 0.0200539866240753 -0.0214018767624461 0.0605568801944977 0.0754988350661835 0.0817955218148248 0.0225066151030586 0.0614501268602176 0.106270409867887 -0.0396250338359702 -0.0184930307044189 0.0295267311024576 -0.0744492589665015 -0.0802026623075039 -0.0682067768808441 -0.0350196989935237 -0.0582072021149252 -0.0124904926471214 -0.0500428060854546 -0.0420160511318916 0.112838738525534 0.0436540591924652 0.0467121505813159 0.00591376521622425 -0.00899333597890151 -0.00850454122069311 -0.0683291290256675 -0.0751509132662787 -0.0733965830687396 0.040275503647824 -0.0898767123906238 -0.05766187878313 0.0222875839640881 -0.0664519958751578 -0.04783631189716 0.00884733260468246 -0.0351520371602469 -0.0282648231794428 -0.0148921898122081 0.00123692779168208 -0.00319952277415067 0.0101183735714282 0.0136936118358663 0.022192897166133 -0.0324527598143962 -0.0662910295832992 -0.0753842694572128 0.0727106906499155 -0.0663924761112971 -0.0356052199908302 -0.0709270992635136 0.0328062220002212 0.00561373003791315 0.100038368252044 0.0741302684309023 0.0606531694533483 0.0301885687034115 0.00166509431824916 0.0119550667179348 0.0478865174876968 0.0427183067082102 0.0561694806331466 -0.0472254070349132 0.0338718013926767 0.0369192883009735
  6 149.705654383312 ""  0.891358695891393 0 0 0.0220344268733822 0.00455199977163893 -0.0193211966990505 0.0227533943679538 -0.0156817949318884 0.0157879087379438 0.0206857135703432 -0.00973471510287557 0.0120502922961236 0.0144790280268147 -0.00583999458597753 -0.00545704641735144 0.00087895102550743 0.00585470159516468 -0.00946128010529891 -0.0049999289732364 0.012915001104273 0.00614508791464669 0.00158095913266036 0.00882315183961087 0.0246302429857226 0.0152698683734971 -0.00269098703599057 0.0266243774279179 0.00566303579301069 0.0232139687089438 -0.0398435267388652 0.0507231604696153 -0.00390997421410054 -0.0384584827987528 0.0192052985622488 -0.0123104914740777 -0.0176313544312503 -0.00443658909708358 0.00873191854265744 -0.0246917181812346 -0.0140138237948583 0.0212007407822037 0.00351735680768556 -0.00273020983335806 0.0150767343568715 0.0369065439688134 0.0199311769715857 -0.00460046020444197 0.0375973610670994 -0.0319270303982463 0.0195139355407755 0.00866849991479959 -0.0383615132953349 0.0197575965048257 -0.0424737806432064 -0.0134049658932105 0.0138974649762547 -0.00348510987190942 -0.0301138514458369 0.0180247454294889 0.0114874725424551 -0.0336352896235936 0.0178405586501951 0.0116065776236163 -0.0029260115107992 0.0127050308720231 0.0179981477813195 0.0212348847719245 -0.127811544785309 -0.0807994539269254 -0.0309642601521034 0.0209605917272155 0.0119658455409756 0.00948847409663176 0.0480278564142736 0.0671508674730682 -0.124237744147566 -0.237889879618118 -0.242938353810905 0.235564083425448 -0.249668722638851 -0.0881891752917916 -0.0927174022388429 0.101726716588894 -0.0267385604143712 -0.0264527623105926 0.0400864905216296 -0.0178772918621586 0.0659868043034865 -0.0326045432363656 0.0149248893422846 0.159182055585396 0.160925088107264 0.210513012747603 -0.205741775392208 0.152422482325161 0.090632126234091
  7 181.325559470712 ""  0.720325617789231 0 0 -0.0439913233821561 -0.0640238038866488 0.0590703806916277 -0.00502590881852722 0.0221352644235115 -0.0334840093140047 -0.00646816781432634 0.0134216538037649 -0.0306849817199557 -0.00531253792461969 0.00659930047457863 -0.016433201882202 -0.00407846767634728 -0.0170830445613006 0.000936324069038506 -0.00408128046760811 -0.0310119601867257 -0.00366030659489223 -0.00136836995160212 -0.0165109211720005 -0.0284361826631514 -0.003581686616685 0.00478430937456051 -0.0421122392576844 0.0109893343190801 -0.151735450263856 0.101526031255933 -0.15757189442509 -0.0574602626614082 0.105384485671259 -0.00694512318338087 0.0128069061828399 -0.0110261915459046 -0.00353172201850355 -0.0257415380481156 0.0200810714776655 -0.00523142866514433 -0.0501975254405089 0.0116496762116976 -0.00015849187073516 -0.0235811993884187 -0.0339894014961174 -0.00588556364443211 0.00980347485547984 -0.0555691731830331 0.0654810426757518 0.0480738886665162 0.0443208485430093 -0.0129150844938959 -0.0139302372733158 0.0163696761650601 -0.00700358069425559 -0.00770266806778353 0.014083738883886 0.0647129411938841 0.0397384034998074 0.0529785028871954 0.0736416255703135 0.0881300675347998 0.0115620632190905 -0.0422868974401032 0.00551045910823041 -0.0473349147361867 0.0219478977953738 -0.0472088814864536 0.0167260907726535 0.07813854952199 0.0675613083214475 0.0735291933705654 -0.0591775276320036 0.0301976680332745 -0.0769763509513726 -0.0501296967623421 -0.105957973762644 -0.0355073052720747 0.0734101652184234 -0.14125434060315 0.0826115425524552 0.0106604199506032 0.144009838325427 0.0452264282748028 0.0482563174584208 -0.00873000023766135 0.0692936249056594 -0.152883982743072 -0.066548897158811 -0.107149808236035 0.0129965572476943 0.0929357625659099 -0.0502874925918814 -0.1038204557638 0.127408586466489 -0.157367307255419
  8 212.78772694781 ""  2.74795778904207 0 0 -0.044251669505723 -0.057465033969771 0.0513941710511347 -0.00149241982775265 0.013646155360063 -0.00507549421779867 0.00824944128501321 0.025099727391882 -0.0170942991635628 0.0093976702952668 0.0251130439963164 -0.0126719923392777 -0.00335483319725377 0.000633391357730812 0.0121630947121264 -0.011522968596799 -0.0141873901562407 0.0253272916560192 0.000548620643574733 0.00815774316726513 -0.000622409534323134 0.0114448547513143 0.0297308934247164 -0.0224018075596231 0.00334442266891212 -0.130096107744479 0.0917499489943114 -0.13346454211987 -0.0577535255242736 0.0822125810591439 0.0110815082837145 0.0311110531476386 -0.01455079597138 -0.00924223442397356 -0.00982309628635415 0.0240948262974684 -0.0244264050082848 -0.038518445019474 0.0496030992547166 -0.000930127144171478 0.00340416665954837 0.000951091814659367 0.0154474805580152 0.0367931906547359 -0.030705101053133 -0.00545121257265836 0.0396570894737741 0.0521242220188506 0.0430939996941117 0.083258767961501 -0.0770969273887439 -0.00839349665988613 -0.0153065373511825 -0.00176053366539155 0.133436647455847 0.117529209457415 0.103825540226799 -0.126945937379648 0.115933670085646 0.0987087682451307 0.000733491766568038 -0.072061200250974 -0.0562667064874754 -0.0078925503499438 -0.0343480864412207 0.00603350148377416 0.0123829443377547 -0.116006452051074 -0.0463982542169777 -0.0103115400146773 0.00074593967993952 0.0405345827052136 0.00369822788620603 -0.0363455212680211 0.0794703947296426 -0.026867652734235 0.017821799986085 -0.0367322585471455 0.157022322705 -0.195293467376253 -0.0703830248917155 -0.0725378620766753 0.166122545620489 -0.10797076090684 -0.0098470661598522 0.0670655061611427 0.0747209983918127 -0.011384387319162 0.0105676003978376 -0.0159365399888602 -0.00869945500465543 -0.0458143187551425 0.0921018314498502
  9 245.724287197947 ""  1.59571777861474 0 0 -0.0563054588231948 -0.0678321263630895 0.0243185001269795 0.0534173935706077 0.07403195713129 -0.0572774662763354 0.0122399328409856 -0.0265064207265606 0.045855421518415 -0.0128018966156714 -0.0555272392699089 0.0712899289124688 -0.00277128569814447 0.00913133615952936 0.0171547698808882 0.0295343926752816 0.0862574776380793 -0.0282143521521264 0.00878045016206936 0.0382047198697125 0.0353745488369759 -0.00474935951711259 -0.0309425617852904 0.0875587836601452 0.0262541567830008 -0.212378145778382 0.0711805729072505 -0.213188662042142 -0.0722417297674882 0.0734518488518337 -0.0239725479751063 -0.0873088078024615 0.0856531565075207 -0.015105195412802 0.00792517543055466 -0.00150589150859588 0.0550088429984923 0.155337241667702 -0.0923314444115327 0.0145668761482608 0.0622014998340339 0.0317151797214927 -0.00236269778425039 -0.0437397162229845 0.115686140983996 -0.0132104235457571 -0.030640460204844 -0.0476623039217146 0.0145087221236702 -0.00348906009360116 -0.0291891694797012 -0.0266324660477521 -0.0294529888502492 -0.0360903692970167 -0.0543368154638266 -0.0514459763511852 -0.0674630941055069 0.0272671998110281 -0.0508375321794453 -0.0671240943348992 -0.0357020004750736 -0.0551300535470144 -0.0905294212176554 0.00212318843519397 0.0137218143330429 -0.0175648995130509 -0.0117660073189127 0.0105726125591483 -0.0126361016318163 0.00542956898527769 0.00890658950998842 -0.0189541578488905 0.00390698944845602 0.0162577201903415 -0.0236610703106623 0.00324661378910769 0.0141172979786728 -0.0186058740455857 -0.0467106136319339 0.0154874044229456 0.00890597887924643 0.0255463357368298 0.0206055131611346 -0.00145358954105245 0.00328951619653855 0.0119398646392873 -0.0171925870539226 0.000939135822539182 0.00574805950691648 -0.0240316686514394 0.0117196389630125 0.00526421705417315 -0.0192279837771883
  10 251.667890998351 ""  1.09062204249565 0 0 0.0663523851534089 0.0671712518016833 -0.0232216628528746 0.0226582434719362 0.0594488737098691 -0.075433089788425 -0.0485826920009611 -0.0227792267062972 0.00689378668437619 -0.0563472551062027 -0.0465927240809308 0.0370607266157139 -0.00133608011506085 -0.0122068234763098 -0.0131597476514903 0.034082906539662 0.0162484775473508 -0.081624354056784 -0.0116244131932516 -0.0405518125847826 -0.0382636520901329 -0.0619931965473889 -0.0693439666709347 0.0126387382584173 0.0491266424731504 0.0868879530834602 -0.0463356749018776 0.0964016282619795 0.103288875379233 0.00548114287228749 -0.0690408871975063 -0.0517693738220418 0.06300499271513 0.021231021422277 0.00322981540320857 -0.0068601040704525 0.084494103031933 0.0658066807298141 -0.141296841259886 -0.00427712428060675 -0.0450377920145377 -0.0570748643939766 -0.085373953950835 -0.0874725467466696 0.0145486764495007 0.0168547813832703 0.0427545302041019 0.066888697309968 -0.013492189569764 0.0201722615219333 -0.00405564503974206 0.0346359909565408 0.0290207470703922 0.03510353771531 0.0879747100932292 0.0805248696200945 0.0952866110522756 -0.0470425268454473 0.0790985526044338 0.0943940242325267 0.0487958079255528 0.0458587365868454 0.0886739757127362 -0.0048364606895155 -0.029740241395313 0.0322991639291359 0.0222227721333249 -0.0342259808429598 0.0172315867269147 -0.0172519788242953 -0.0133682917196305 0.030694162740497 -0.00921397822461979 -0.0371205268821616 0.0531577398979984 -0.00921612815400578 -0.0261258579557437 0.0310081011455938 0.0804205716004076 -0.0502277607540976 -0.00931493470112527 -0.0463036991628334 0.0167904287120071 -0.0341227059961245 -0.0237614049181557 -0.00728322186915146 0.0354724646437619 -0.00954356902237384 -0.00462607894927741 0.0222336209192196 -0.0230248236217196 -0.0146599147386743 0.0362381827245229
  11 307.699484043661 ""  1.23065915800174 0 0 -0.0164310690599525 -0.0253846824034904 0.0497206731079279 0.0263831104594982 0.00635528506356626 -0.00740663643792202 0.032491780544788 -0.0259804604198938 -0.010923225909045 0.00478221353302926 -0.0461434354110245 -0.0388229906369872 -0.0247179893119145 -0.037210343542399 -0.0456156616113253 -0.0244490510490593 -0.0221467147835757 -0.0397479235578247 0.00256577446909127 -0.0129312839764441 -0.0151814325462046 0.0305886585293144 -0.0302400648682057 -0.0111189389594654 0.0242958766858303 -0.0898300895146164 0.0759120888509411 -0.0917144382337579 -0.0421661874714578 0.0588354329359282 0.0117631951462191 -0.0787903226958489 -0.0630637010715917 -0.0361903349809593 -0.044013764307854 -0.0519342532687796 -0.0415763147818024 -0.0109672138225605 -0.0414066351265428 -0.00182247437450371 0.0119639641207866 0.00414643467525055 0.0368328766611392 -0.0286569788086263 -0.00256259750774554 -0.0139486281444848 0.0522772817348102 0.0281394308655766 0.0359655527115729 0.0237245926098046 0.129449934029006 -0.0064481093651155 0.0393346898486273 0.0409816670361894 0.0338944403727096 0.066458430458805 0.0692201496329118 -0.0836496235232384 0.0628027366212877 0.076146536489734 -0.028691356534951 0.0530345552423863 0.012720171863896 -0.0301698072819597 0.043643968778901 -0.0643729970622584 -0.0557880331702834 0.0210275674066611 -0.0633900292067279 0.0300880742821567 0.00305628360489473 0.0119105728169056 -0.00515907025980696 0.0686023086641371 -0.0777997545847881 -0.0273329340629125 0.0650155820817362 -0.0883596198884379 0.0239454802906116 -0.0131874324574089 -0.0872698218629814 0.0164023143562809 -0.0199585862644281 0.0808265580688824 0.140605666908939 -0.0822114897475363 -0.0537854746849211 0.0449868623206932 -0.0136409336335002 0.168023006576636 -0.0446503470666082 0.0609377074917513 -0.00428517917823356
  12 317.903343458759 ""  0.507081075436304 0 0 -0.00626633744284096 0.000619079753376285 0.00682676037490375 0.00762234947236351 0.00161316747586569 0.00090340045107878 0.0148054691501695 -0.0105787087450177 -0.00236963133165638 0.00401418889592818 -0.0177257787245644 -0.0149335393988391 -0.00966401680364634 -0.0122130786246649 -0.0185840032056438 -0.0105847491447228 -0.00569462242187327 -0.0138884920355808 0.00101169206394376 -0.00224887337296089 -0.00258013528020058 0.0144417573811478 -0.0104147545946327 -0.00172471988548915 -0.00218518700865001 -0.0107211836071942 0.00318804423364479 -0.0142098224574874 -0.00507198706132009 0.00381249048432541 0.00730602192145832 -0.0316424664963172 -0.0259827791831405 -0.0149466199446133 -0.0143046633191442 -0.0236355706976296 -0.0185113394964409 -0.000513949015968329 -0.014637753487415 -0.00114615378578916 0.00864542294339441 0.00646848931029427 0.0183734041550591 -0.00888610011845027 0.00191727898959568 -0.00784708187437707 0.0135205143792963 0.00360610587361901 0.00243788572536435 0.019202552913609 0.0352352836862987 -0.011660780614022 0.018150522495187 0.0135899810775901 -0.0254832302080613 0.0069073916467639 -0.0085076049746863 0.00796231215075056 0.000900279438794491 -0.000247335993753655 -0.014867730174829 0.0186234712566154 0.00756989502757756 0.0112624434572267 -0.046134452528874 -0.0311433425029319 -0.00782663826222849 0.0312452359419442 0.0166603021699256 0.00108768975288027 0.00787409437484898 -0.000402416296388032 -0.0317837249425312 -0.0766216475641232 -0.0884556537579736 0.0726980005074941 -0.0896817227915377 -0.0243273219885968 -0.0640420442415858 0.0878580596564766 -0.000899068723495585 0.028088058716094 0.0214438687301914 0.057363366393579 -0.100099350492885 0.480923979746534 0.260540530357928 -0.132893421232898 -0.0209510479822942 -0.491305818790563 0.227676277361504 -0.35928964255369 0.265609114744077
  13 350.651842233728 ""  4.29015548499269 0 0 -0.0482001996190215 0.0521886658553848 -0.0514483474181147 -0.00375811264026274 0.0140841727731468 0.0118068021700166 0.0552670118243571 -0.0326744144389464 0.00433265967472659 0.0290214996140648 -0.0509059435856657 -0.0285022490854886 -0.0212084894244086 -0.0256447195856346 -0.0429117467042843 -0.0277157209748928 -0.00145983714798276 -0.0200274921900127 0.00683668668312066 0.00634944225581121 0.0171004211724408 0.0566691028801754 -0.0245914330729437 0.0129259097465603 -0.0742019290137654 0.0686319184687851 -0.102505167702473 0.0202486765110366 0.0404107785638908 -0.0871893793034775 0.0401165692976955 -0.0938920501267426 -0.0646704451471674 -0.0426128784601694 -0.0311521195313763 -0.0693074353867817 -0.0543168378165611 0.0166996922286621 -0.0230096098525713 -0.00126424469813987 0.0407489449095806 0.0489173720928665 0.0771775840458519 -0.0160661757638218 0.0277812790261368 -0.0318950909322421 -0.0118932880669325 -0.0473698716979858 0.0121599355170345 0.0900091256896838 0.0381793122510739 -0.0734394193620234 0.0361379484184729 -0.00416775250619419 -0.0652526546492952 0.0164703382295381 -0.133718949049712 0.0374241917847525 -0.0336712047441111 -0.0883660903500723 -0.0576390294382138 0.00731559407768308 -0.0080056148905737 0.0356167738685294 -0.0275634918085736 0.0768435575039666 0.0465599549284773 -0.0556542563466608 0.0491335772851575 -0.0278197679512288 0.00130962866262053 -0.015789479129017 0.0324229534183567 -0.0381021823730017 0.126139484864645 0.00154967999440216 -0.0176482640619096 0.0876222622090226 0.0124180343027509 -0.0639667199483041 0.0843088679525695 -0.00536643115322902 0.132290269364824 0.0553839493398169 -0.11948694869887 -0.088916430940354 -0.0431091800851824 0.0125829772189962 0.0367550069668273 -0.00437396527402363 -0.0360184175618587 0.082968458095721 -0.102945034731524
  14 430.262173239568 ""  0.62551256761328 0 0 0.0434473574860914 -0.0107373011494726 0.0446353892095449 0.0263540256064265 -0.00545071379351423 0.00539785272784277 -0.0144798528698653 0.0111629451358493 0.0017675468901044 -0.0205312553723901 0.00878344724667694 -0.00127942283714208 -0.000792352968846256 0.000719535236395034 -0.00204852834916109 0.00252832976323087 -0.014343546727006 -0.0126036567914787 -0.00210695691429555 -0.0163964582771995 -0.0140711535760648 -0.0157749790089363 -0.000266134446152942 -0.0114454624824406 0.0384086347162212 -0.0177235737652637 0.0253255946361728 0.0490490890448168 0.0067569441857981 0.0633709043549694 -0.0223891013473609 0.0131577032865258 0.00415190428345135 0.0133634607113627 0.00666657471940011 0.00992771168200088 0.00980852682134729 -0.018383077852928 -0.012646756334258 -0.00160752350720729 -0.0238691556656474 -0.0185409315525018 -0.0275033873525892 -0.0022675493312795 -0.0250309129718524 -0.0845174242638135 -0.055205714055885 0.0399735950620682 -0.0171600638108095 0.0321438363906396 -0.01103751311527 -0.000205185219445904 -0.0219731027769465 0.0743376476615039 -0.111129307746746 -0.0588292636555584 0.00713412066158349 -0.0570307018478797 -0.126653381964985 0.0658353128126404 0.036985058042009 -0.0484375129424388 0.125024856556723 0.0859808396812107 0.0207501357404797 -0.0107678214879337 -0.0610313434555637 -0.0366894012540028 0.0198643684412042 0.0620998502014748 0.0747842661100474 -0.102038465365361 0.103118363757661 0.0389208133659697 -0.0331007455811636 0.0842961378398496 0.0486023350020961 -0.0383358384092041 -0.0591093919086335 -0.0796653487386828 0.0620693107438392 -0.106960949809443 0.0846857527353633 -0.0431329835318676 -0.0934445572366004 0.0294766122705758 -0.0952680220727909 0.1066307499863 0.131829917436125 -0.179854243981248 0.0769953033173208 0.134277906634379 -0.180340430777078
  15 435.538558414468 ""  0.0498232830311961 0 0 -0.00979103380260279 -0.000625632689659533 -0.0117289853640203 -0.00522723254104513 0.00144185767059312 -0.00444309695208145 0.000509267025161321 -0.00310131837782804 -0.000239779441830146 -0.0450707399247156 -0.0794335475293909 0.0833207422929853 0.0499000249379609 0.0787259932631289 -0.0784607992669203 0.000891773448443037 0.00420841526412065 0.0048039310492818 -0.0474971429080178 -0.0719368630744644 0.0821763906291251 0.0499575572796691 0.0801812811500524 -0.0788478748188342 -0.0203738087768023 0.00243621647779505 -0.0352151165867622 0.0118384824575958 0.0133184830215443 -0.00390743840583086 -0.0928640884029651 -0.154792580660154 0.163514168776361 0.101745654249196 0.165945592330524 -0.172537848539192 -0.00334400641625431 -0.00079426283188519 0.0104737937911237 -0.10392949407791 -0.163311921444367 0.17563758851212 0.103561982577878 0.161638932553716 -0.160030775757592 -0.00381993230874722 0.00932058735849651 0.0123563769256246 0.0104901828637671 -0.0119349377171865 0.00484418376222309 -0.00630534792482298 -0.0156052238737367 -0.00690732750651014 0.0262985642295072 0.0115344409310529 0.0471988084336572 -0.0342127302988165 0.0460100848034998 0.0125933067823393 -0.00495513988824191 -0.0227172725060693 -0.0139832342662242 0.00334818666549757 0.0013705123243789 -0.00279829737746069 -0.0034625529170788 0.00133355363257165 0.000985975056305719 0.00370656573929105 0.00390407659812609 -0.00474893870903836 0.00386894951022118 0.00236850753391772 -0.00686975211636756 0.00536582128904776 0.00108711368299927 -0.00368723195262258 0.00669649214428515 -0.00180657612445303 -0.00372970843740898 0.00676883810071698 -0.0118564136559719 0.00194178620767488 -0.00186038619829384 0.00496557637096461 -0.00314419874120231 0.00515872081838926 0.00625123193150468 -0.00982558584105455 0.00448049119339577 0.00428038707489466 -0.00569896265373396
  16 450.055191893708 ""  1.52885712645603 0 0 0.0417603426697267 -0.0168389638743865 0.0903534443476388 0.0287087626329396 -0.00351824655426688 0.0230095484604037 -0.009267542527897 0.0105750873528232 0.0103564441724902 -0.0308591165438436 -0.00645527144722212 0.00266264168853893 0.000130897204594886 0.00749834867564009 -0.0252910631808263 -0.00527966991047019 -0.0283954529583846 -0.0221148909511233 -0.00338639000548625 -0.0315040755097788 -0.010499719378963 0.00212562420019093 0.0083932002858255 -0.0304409900838853 0.0983525249863065 -0.0693085098439231 0.177075374222809 -0.0769586473691496 -0.0555072799313579 0.091756525366491 -0.0359356530834097 -0.0230384027703358 0.00914708365667497 0.0267327881636738 0.0291060426214515 -0.0252096263293564 -0.00467386562893712 -0.0369617529062943 -0.0159701038528357 -0.0121794522594532 -0.0441384391826755 0.00395060762011974 -0.00665566181532837 0.0154538881029501 -0.0568526738063946 0.0430574577156312 -0.0506999107909714 -0.0691733558462914 -0.0606312949294302 0.0669213200290426 -0.0326897715161251 0.0359596447489256 0.0801851298723086 0.0460892165234403 -0.135505581215165 -0.0642816277568533 -0.275840416639886 0.221238714742728 -0.268488380761563 -0.0689615381540209 0.0147726237869932 0.122108261078225 0.0580228370085612 -0.0337877053508406 -0.000523948268235638 0.00132919555723878 0.0275067182475034 0.00457578572516439 -0.0193690082903829 -0.0222843195613914 -0.0271055418911738 0.0356011748179631 -0.0357113179401034 -0.00621714728333829 0.0274740062276696 -0.0443682141869138 -0.000798468239302623 0.00802522791038533 -0.03114870156085 0.0340040297178857 -0.00344294747533296 -0.0441181992870979 0.0704715364218466 -0.0164429200965022 0.0459559345616019 -0.0225812972030214 0.0246317443733565 -0.040817295226836 -0.0535598654351862 0.08244760795976 -0.0308720427903726 -0.0427486007397904 0.0591660415869968
  17 515.988140582868 ""  5.83341465823771 0 0 0.0498477028424149 -0.0853134772710168 -0.0629813087805963 0.0971422441693153 -0.079622562446001 -0.00938580708495904 -0.0362674752077852 0.036972870070029 -0.0346574433145988 -0.0425400327362335 0.0362311442742364 0.0126188247310707 0.0172974039389253 0.00812276030283221 0.0376492978228125 0.0347416203389204 0.018981604284533 0.00830261666873046 -0.0153820787165249 -0.0139626547012525 0.000270827967602356 -0.066503775290241 0.036758458074896 -0.00469197987611566 0.0550758637583054 -0.13433560715016 -0.10508562079998 0.0386183291935523 -0.151084545641952 -0.132422620378841 -0.0727088883297327 0.0629811493723927 0.084271893914265 0.0247977687890291 -0.00644052980108918 0.0835957209696689 0.055738497898673 0.0115702490932714 0.0053856889304681 -0.021703429098737 -0.0813207823111715 -0.0116274945845594 -0.111342810178016 0.000373038826605819 -0.00845275482797659 -0.029803265822511 0.0334807125963652 -0.0399094896404259 0.0219042854546274 0.0418191103647612 0.0697475625211916 -0.0550592646825997 0.0282543777046696 -0.0288894177258166 -0.0210056846747478 0.050605357879698 -0.0539158854912015 -0.0242304359448284 0.0516281090441578 -0.0575042249096453 -0.0604126453652766 0.0341971553263415 -0.0340553520073876 0.00469805060064295 -0.0118024612949115 0.0201407548634079 0.00593344581059059 -0.0118617751652315 0.00744544229460748 -0.0135930700926766 -0.00783009198131351 0.00871887847313211 0.00106472844560554 -0.0163695107798829 0.0317759619849256 -0.00174353193898572 -0.0110104275758203 0.0229063976354917 -0.00434921010259914 -0.0150082293387799 0.0191497433563952 0.0380932889299007 0.0350611037341811 0.0772201008377101 -0.0306061172141997 -0.0138593303993741 0.00931731202061002 -0.00900068510868004 -0.00219861552851595 0.0014145277752495 -0.0115256168093662 -0.0012838540826152 -3.9711672962144e-05
  18 531.852696254409 ""  7.76973176107693 0 0 -0.0127565408745257 0.0122721897327417 0.0167109569437511 -0.0332835081818173 -0.016558950106279 0.03661261696821 0.0769232208938204 0.109641746424618 -0.108799305278691 0.00746091930271135 -0.00166179368638832 -0.00667596397541814 -0.0349877795148363 -0.0508037372761274 0.0437351311927127 0.0388923040497172 0.0682349716998528 -0.0808423330594245 -0.0292415231719533 -0.0533043089278931 0.0547511156238154 0.0147860628628986 -0.00355832925487222 -0.00300374013960463 -0.0267835337128357 0.0484725430258049 0.024181200503293 0.0140866333098554 0.0139842599910045 0.0103816513300791 -0.0766005343451494 -0.153545414395398 0.128981003727312 -0.120191396324029 -0.1862195169187 0.181289807134167 0.0454263914364032 0.0863509912408256 -0.097624596423321 -0.112723535525846 -0.175089671686684 0.198079051176041 -0.0659974471412302 -0.133774762386782 0.135177992903029 0.00792756844887354 -0.00862527660951806 0.00643630668184784 -0.00520637073541416 -0.0057368398490589 -0.0137864926363198 0.00852339875246056 -0.00578251213684298 0.00738719952229708 0.0018441472482291 -0.0124675609211197 0.00457359044516899 0.0115903198522905 -0.0161851229913303 0.00873725606869307 0.00800245193803091 -0.00764133763087152 0.00444205673433318 -0.00228077640625955 0.00288184398617478 -0.00479984470408855 0.000434563924734816 0.00303025740914818 -0.00221411152096423 0.00224253886322393 0.00100144103173289 -0.00101404236455773 -0.00155745360737903 0.00349564598749883 -0.00595439294343887 -0.00130153974612201 0.0025208512555838 -0.00489465157061318 0.000927530219336848 0.00563762577528609 -0.00545199676116616 -0.00534282447027357 -0.000790029452937309 -0.0100086877892819 0.00887660681055605 0.00266663175062754 -0.00153208537311572 0.000343023049909915 -0.00142127394067507 0.00244514923751017 0.00157255781941813 -0.00125217734108176 0.00195667964588512
  19 600.314483022786 ""  0.751944844721642 0 0 -0.0134715358242926 0.0181393343886285 0.00273107603082374 0.077138173728853 0.0460774827740229 0.0958128438984006 0.0239099453048904 0.065919028612475 0.0835101224408279 -0.0742978312225015 0.0506922517951729 0.00745167779501001 -0.0621856374015705 0.0362486951486708 -0.00662816147564455 -0.0338126954080243 -0.0716109356453306 -0.0839183754893134 0.0354891263427231 -0.0488147457883641 -0.0299590166314444 0.0347628868562118 -0.0296019596387035 -0.00630392205181237 -0.0106146783151732 -0.0117618641873943 -0.0270971832563774 -0.00489177602991098 -0.00965434386820422 -0.0313061780779347 -0.0562907184594795 -0.0121397781712768 -0.0492253150646648 0.0139664679996172 0.0676457353797597 0.0585717546321395 -0.0149050670446535 -0.083275152679803 -0.0830736206066884 0.0260456934267194 0.00964610240972522 0.0122048864992345 -0.0416379985244659 -0.0558063704342103 -0.0808012994032367 -0.0150719997407707 0.0101004723945672 -0.0168200986904214 0.0162481587386993 -0.040007136196742 -0.0233115599554293 -0.0165083588913012 -0.0213704744559146 -0.046467317824482 0.0410477108183392 0.0140938105394396 0.0536022750930226 -0.0669996351279676 0.0938489952585611 -0.0302072859965096 -0.00486063837065539 -0.0533976401712302 -0.0690980130525483 0.00351168720500301 -0.00372298499438123 0.00757535707216969 -0.00101693912315271 -0.00428956947282971 0.00217281957946381 -0.00407764699577534 -0.00220629673179275 0.00231499707443129 0.00231443909001443 -0.00434842481625533 0.00847740912314117 0.00306089890024245 -0.00309893015197512 0.00713611537396113 -0.0130797072150268 -0.00249638418925597 0.00919792381331752 0.126929270510899 -0.0273085783989742 0.0740678225257931 -0.0144058667708245 -0.00536970607853724 0.00280220698953179 -0.0022334056355968 0.000448317097508161 -0.00283277955612172 -0.00174322851949835 0.00131704493875729 -0.00315327533520501
  20 629.393665004696 ""  22.8788814494872 0 0 0.00560699841525913 -0.0165542980021745 -0.0132241265525179 0.0169817486937897 -0.00468053947173621 0.00646963120960071 0.0396397197374472 -0.0216718466024844 0.00320531649357926 0.0772162766426864 0.0199218505250811 0.064810693311014 -0.044539005740956 0.0952875439210038 0.0665093834785282 -0.0399625565363478 0.0219538212795856 -0.00416560087514631 -0.0996564879790694 -0.0131038441543471 -0.0708224306484813 0.0286876787560285 -0.0803358468585175 -0.0601179495204927 0.000438655839323267 -0.0330586493549146 -0.0403497287393722 0.0122200845894334 -0.0212664361453589 -0.0205801552402466 0.0859413742980668 -0.0196161634787956 0.0324792556969386 -0.0751315804478985 0.0835738445603951 0.0392089600256124 0.0836784477882711 -0.0497806923161851 -0.000357757985330739 -0.107078405132954 0.0226920501100245 -0.0409308630275863 0.0648823332456544 -0.0648284572395744 -0.0276348577174865 0.0136837060090841 -0.00417235417296511 -0.00320514234283469 0.0197626007525038 0.00600419243408717 0.022089349175118 -0.00997848206855641 -0.00351808716108474 0.00483868054728569 -0.0156202903645519 -0.0224922967968328 -0.0135528396978902 0.0365902815601455 -0.0109915516486709 -0.0191344795302547 -0.0284701047624931 0.0204368696140058 0.00134433769776508 -0.000612221617878298 -0.000951307695681978 -0.000297052361943087 0.00342601319764426 0.017779653161733 0.00582406477544732 -0.00185602337882437 -0.00243812042755326 0.00155972129599546 -0.0126547614908886 -0.00914305931465216 -0.0208934950627171 0.0142653027792052 -0.0190152619059068 0.00845094939514269 0.0340606753785534 -0.0059899734886824 0.00544017199845373 -0.342237856128656 -0.0636847902803365 -0.317734325089524 0.00114945922952659 0.00216376303705986 0.00349051369093238 -0.00353360688848579 -0.0037958703084425 0.000763272208776664 -0.000977044067031115 -0.00677764249795565 0.00570342798350198
  21 632.464840505339 ""  56.9029354769384 0 0 0.0200330468073729 -0.00366220295483897 0.00896723045910881 -0.00445512741279187 -0.0104019817664112 -0.0123383381715011 0.0192244314138192 -0.024918871723302 -0.0132098131975057 0.0603969299071786 -9.2862623980641e-05 0.0368974381292884 -0.0144231886809702 0.0490424259351665 0.0380804736141513 -0.0185022570741896 0.0244708137173441 0.0121853998488009 -0.0673242582814782 0.0010511691138285 -0.0400457700095118 0.0110406283714482 -0.042420041964028 -0.0376603342701363 0.0297220265340741 0.0142806306073397 0.0469934127862894 0.000536533246233427 -0.00984782646284815 0.00853955477140166 0.0622197212735335 -0.0137722771130055 0.0280054599610244 -0.0476371686350656 0.0361844071316585 0.00796852549983909 0.0509578192718282 -0.0189029012739353 0.0166362336106772 -0.0712490691915624 0.00909963741776534 -0.0283633453423993 0.0464990516028067 -0.0323329974604088 0.00482497680229383 -0.0230789783648511 0.00669546001464447 0.00558587073145069 -0.0353493045854542 0.00221924691087848 -0.0269688602369695 0.0178420920126176 0.0148148015262702 -0.000297541818136456 0.0133607546263599 0.0382067943669171 0.00425901789153217 -0.0478005839403196 -0.00504993863594947 0.0365230007034235 0.0476700384950617 -0.0161067855088358 0.0152730020948517 0.000766278061364642 0.00185198426492539 -9.66953039483051e-05 -0.00533261273531602 -0.0318214832419735 -0.010468372089301 0.00348231108718213 0.00436388630036266 -0.00277450898481707 0.0228451817161416 0.0163840174442747 0.0385024514468581 -0.0267989354599314 0.0345239952746512 -0.0155019771035741 -0.0633028672841152 0.0132277545141575 -0.0097388009957012 0.569233961890969 0.119512651769006 0.541060928675556 -0.000851738078362851 -0.00351500098648977 -0.00623110914155935 0.00657403728116171 0.00678435014094689 -0.000829906656731147 0.00123634846621069 0.0118761486914422 -0.00950636330394179
  22 649.317397824463 ""  4.9603925211862 0 0 -0.0199144684285544 -0.0148578020662291 -0.0275177073365198 0.0252091676876869 0.0025925047129105 -0.00101600651261569 -0.00178764787580602 0.004239309391387 0.00840649677887928 -0.010864823145992 0.00962731767784264 4.09179245169512e-05 -0.00559523975725801 0.0029830158335309 0.00514249891584524 0.000261067913691239 -0.00375145542785209 -0.00570531015043455 0.00242659585971607 -0.0055619441178041 0.000431542776525421 -0.00590525777063565 -0.00334330945031519 0.00591116429810752 -0.134583296176548 0.0355331519901254 -0.271943710041239 0.211438894414978 0.0854602341413645 0.00262564673035304 -0.00374327817578978 0.0203427821580179 -0.0122805155439068 0.00774225317573309 0.0130737463231751 0.00737256096577756 0.0114131317981864 0.008372582416657 -0.0197262519900272 0.0120026666899185 0.0113986681995558 -0.0150194357394062 -0.00138742594772988 0.0187243807294262 -0.0349745967167694 0.065312995133196 -0.053338114996064 0.0494339508190226 -0.0205045168464816 0.0509651796100599 -0.00786626436656483 -0.0893157126839264 -0.104555160070815 0.0857248427632715 0.0598563325107307 -0.0358722944903358 0.00382597727893536 0.0965145259655537 -0.0477721187214066 0.0232921862129053 -0.0943359591967736 -0.136777828266279 0.031464303985693 -0.0434486821372722 0.0352377262872667 -0.0610887076967588 0.0664287787006895 0.0222661281349176 -0.0220263432489885 0.0107168523796892 0.00766668209890691 -0.00738453795635472 -0.0349573730285093 0.0297857616180847 -0.0161396290485027 -0.0535071560900058 0.0343857815805426 -0.0497879830167566 -0.0196187944851728 0.132546660735176 -0.0686389850709754 -0.00682739135910421 0.21377546151215 0.127897220566501 0.150707975749336 0.0353355335561126 -0.0214431052411976 -0.0278306392907288 -0.0435542461189652 0.0718730098817251 -0.00230500289683277 -0.0379934627519844 0.0528462024722628
  23 719.042478276315 ""  16.5803834700485 0 0 -0.00133151201784788 0.00138553128060864 -0.00381667944019953 -0.00209100643824688 -0.00299581909274381 0.00249449417136401 0.0412110178345035 0.0659168867630085 -0.0683540969253982 -0.0258722711357718 -0.0436053395264727 0.0446666610632745 0.0428707139077026 0.0692317763274225 -0.0715665104697483 -0.0337361742198552 -0.0536821941838859 0.0567071657887555 0.0427753680887428 0.0694572792558164 -0.0714821058314042 -0.0272053093957266 -0.0446964767952078 0.0457001566078332 -0.00450161362697187 0.0112693730917696 0.000698696806645689 0.00473460750773077 -0.00498943995722562 -0.0126709548383538 -0.141438012330085 -0.230838475574844 0.237182089587986 -0.00663359048282331 -0.00951451504109308 0.00874712907474087 -0.139387129470929 -0.224223143086497 0.233212540876163 -0.00477685527734585 -0.00653381897368747 0.00762145535710056 -0.144111435425095 -0.229817320902514 0.237462940739408 0.00310722023671966 -0.0044035593321702 0.00412288657784766 -0.00108276374744299 0.00242002672020266 0.000246810392054933 -0.00308202450648045 -0.00393473388959189 0.00341522582847158 0.00382229058236081 -0.00455322937211593 0.00463380271353052 0.00329160689778159 -0.00313725222605874 0.00327170293121422 -0.00262485797238333 -0.00451369726226252 0.00434642819459134 -0.00209149384232838 0.00151224637408405 -0.00283012915100299 0.00285767987980596 0.000712882333209148 5.57096088892449e-05 0.000956801874235518 0.000794539995485671 -0.000973223146927511 -0.0018894327533248 0.00100670899763611 -0.00104772384321919 -0.00213712329470015 0.00102649016147809 -0.00210696805040351 -0.00168741438689927 0.00616503763234739 -0.00203929371646171 -0.00698901730921485 0.00854242857936104 0.000155994587864737 0.00770200279369324 0.00221673131672049 -0.00162975137359383 -0.000833552422525995 -0.00161294057928001 0.00279296783717617 0.000399375069006537 -0.00156950996346794 0.00201496582436477
  24 785.000772362711 ""  62.6437393753253 0 0 -0.00228971671518207 -0.00205019642846105 0.00630232959429632 -0.00849379112034148 -0.0143916764988055 0.0149945440552782 0.0519398654062041 0.0838911713012716 -0.0875598454349104 -0.0179052150711087 -0.0336363779876065 0.0330469803241139 -0.00461524871232289 -0.0102803233684368 0.00924814113626698 -0.0314687082110629 -0.0500885770079447 0.0535239198455316 -0.0122527885681027 -0.0163253877611335 0.0158198264963534 -0.0253034137308668 -0.0386254312390809 0.0394520187543939 -0.0078241927455505 0.00404013587861383 0.000135598636193467 0.00847297974137919 0.00179395089461497 0.00762012289327434 0.0355462694618039 0.0530650622049328 -0.0557995746170133 0.145701514562415 0.234812715383779 -0.247414844340429 0.201199293788876 0.324039574185764 -0.334064197644729 0.167705001667006 0.270738845730948 -0.283736068596905 0.0695053949961045 0.11110012878068 -0.115023014948872 -0.000622132089755566 0.00372928557310308 -0.0025233151866107 0.000547044314196938 -0.00164788002255072 -0.000957628193527854 0.0030457858386664 0.0033616948373781 -0.00101789554851735 -0.0065507369578364 0.00189645416319634 -0.00667107058550003 0.00374601168589187 -0.00262348127433759 -0.00197191912008731 0.000662207991442598 0.00357556953946209 -0.00630691367017414 0.00228733930420271 -0.00115156438778955 0.00258873868134948 -0.00393267518267101 0.000601635070905431 -0.000726360174862445 -0.000676934497950656 -0.000940075272120674 0.00131278672485261 0.00186930778651941 -0.000388265884856273 -0.00159609230477672 0.00356070539141722 -0.00117232862915825 0.00156663247456331 0.010631224492138 -0.0104396472123923 -0.00071918756342491 0.00499155096044148 -0.00610968275164484 -0.000644935534081683 -0.00904554220489958 -0.00253746096069017 0.00221646389655416 0.00135537617680885 0.00193598939423156 -0.00358554207837901 4.26681720750434e-05 0.00207448561044274 -0.00247338195907121
  25 823.701435007094 ""  21.6393052465545 0 0 -0.000243058461752817 0.050023175048681 0.070172101522863 0.0668942883529065 0.0377997548311796 0.0755078392485042 -0.000309632835867671 -0.0017743799348069 -0.000382198589731747 0.0468317282087591 -0.0469673317757904 -0.0209092427771623 0.0598850036224637 -0.0728503858876121 -0.0379727020972029 0.0203850093515147 0.0306111352538183 0.0394715032552168 -0.0972839849898026 0.0107594416175239 -0.047769488298702 -0.0793571953441006 0.0211173487735401 -0.0217014727808794 -0.0185996909727769 0.0475987622014478 0.0170561050160171 0.0472424309070055 0.0776076944260578 0.0866371039848392 0.0380515325095597 -0.0373089624072581 0.00893291465568959 -0.017280455273564 -0.112678668672497 -0.0935903703960288 0.0203312363410798 0.0155583191089004 0.0480697257916734 -0.0804234951759198 -0.0753425403317812 -0.125412624992974 -0.0561730980498788 0.0450496043225619 -0.0169603164255255 -0.0433212322883615 0.0256920827456595 -0.048923095676571 0.0207121590999316 -0.0313578022711289 -0.0171969098415823 -0.0296797464188355 -0.0337003449762132 0.00577133804709179 0.0303026083779114 0.0775615874674609 -0.0351558558224274 -0.0845613023314548 0.115724943487647 -0.074857802592802 0.000371866643503679 -0.0860612645047252 0.000181508582195749 -0.000213950007587671 0.00599598521073237 -0.00401362698207765 0.0341686872696068 -0.00331404665407018 -0.00106147175705423 -0.0097973785311015 -0.000832797651691099 0.0020577314703948 -0.0158381159415544 -0.0150308831143262 0.0246460695664321 0.00344105790152057 -0.000380958183636701 0.00150056847707348 -0.109271690886259 0.0825898920624464 0.0216772408682246 -0.0378225259063572 -0.00349439693861282 -0.0420106123481328 0.0289641281993769 -0.0017067104055618 -0.00588976146341959 -0.0320644062747135 -0.0268681752987627 0.0273418060869668 0.00305205172135558 -0.0170084890219838 0.0115543116659794
  26 840.784224540618 ""  37.6193789671169 0 0 -0.0326227349532938 0.00882176961266891 -0.00849190601969307 0.03121318609472 0.0102919329632544 0.0224888765352792 0.00170708448127006 0.000494993039193942 0.00438605393360752 0.00704373463458891 -0.0122034722518805 -0.00292138569730846 0.0146939468702039 -0.0190676652739097 -0.00827670932551896 0.00698514567916507 0.00881755943508087 0.00955167256200735 -0.0262705626911496 0.00424169039915989 -0.0158760464348162 -0.0232577518921112 0.00877074550640585 -0.00733985985885242 -0.0529810196607861 0.0136211417434797 -0.0675574689037955 0.0436853344914778 0.0218299206012348 -0.0205681902259353 0.0164827576508246 0.0072704394839159 -0.0148592911342651 0.000438819240072753 -0.0223013357675934 -0.0276441912057748 0.00436599654172141 -0.00542425983491329 0.020841205575992 -0.0303212735513543 -0.0353518610642563 -0.0238236473291256 -0.0322763575664316 -0.000984527805124478 0.000794164895868329 0.0625207921182065 -0.00358312152635891 0.023709549071948 -0.00782460437896755 0.00424528147111135 -0.00917084798916872 -0.00933528391391455 -0.00350424815320323 -0.00312253395718349 -0.0841474598752696 -0.0927724246299384 -0.013066576754288 0.164392748169432 -0.0885143942305195 -0.0055131473938653 -0.0472692763860224 0.00907062490034493 -0.0752044985777584 0.0118772927708079 0.0217072645079169 0.0344835208953147 -0.0764035932609755 0.0334980146270284 -0.0156758388413285 -0.00663056639334051 0.00541356234142856 0.0234184765310499 -0.181328888215269 -0.12222650090492 -0.178417960159129 0.303329464215943 -0.0977823117213686 -0.0332673108046978 0.472000829479462 -0.355615426220463 -0.0403139844208504 0.089725002607794 0.0229372034730661 0.0829661458760027 -0.110577746593172 -0.106071894381402 -0.0119528770235436 -0.136092842644608 -0.106643502085049 -0.0432196249074132 0.191050555310812 0.025755840676027 -0.132389988980064
  27 849.559931375684 ""  1.86288655069982 0 0 -0.00334803824474354 0.00938925099864144 -0.0161999117671122 0.00407051777445658 0.00034780470612953 0.00692647291841203 0.00309025657831171 0.00463767434633226 -0.00285317668521435 -0.0239023939776683 -0.0431685365532938 0.0412416448935101 -0.0180597244691634 -0.0374819320191747 0.0328200538842846 -0.00359802300420501 -0.00528974061583637 0.00982437731687316 0.0120802551350437 0.0276246359996294 -0.0300038758398607 0.0251932857731688 0.0478738129082964 -0.0495427101650358 0.0328270489474127 -0.0154219414841125 0.0537872339832025 -0.0798088969686385 -0.0406321826181823 -0.0452021407119104 0.171863720852828 0.274612678716808 -0.28420075645538 0.144819253723362 0.229712094591799 -0.248815302260572 0.0330737448851901 0.0547283320663877 -0.0522090186854975 -0.114600054485729 -0.181345269767258 0.177889739766038 -0.210725611647948 -0.322771899211692 0.33189064897962 -0.00170848122027788 -0.0327944422639104 0.0132502904870943 -0.00642295364200773 0.0102283911159445 0.0050547278038418 0.00531606974844314 0.00943010758341159 -0.0133588789609484 0.0660063395290642 -0.0184756985249304 0.07478611191493 -0.0670521122523395 0.0198975589818745 0.0322386260411358 0.0123863016184356 0.0182986037099214 0.0174141615953996 -0.0168436575765089 0.0174921805903898 -0.00244191369812429 0.0215822627405247 -0.0173575330813162 0.00727200642256628 0.00608549351090266 0.0187778289993092 -0.0064234211392935 -0.10371568166473 -0.0679901066356329 -0.00702361670231053 0.086525123604381 -0.0209705349970909 -0.0267900044025647 -0.113500963897744 0.0634825570282125 0.0290010985884276 -0.0187685573910232 -0.00553550547815182 -0.0170214064421407 0.0689996962663663 -0.0201228084855705 -0.0390657824493885 -0.0870041335849496 -0.0778275391816881 0.0305268891830969 0.103015301788131 -0.0126722033857899 -0.0363533738557613
  28 849.566916926765 ""  4.59906538599437 0 0 -0.0348575335774711 0.00846095856595589 -0.0192210754047681 0.0292190168881625 0.0117895166139345 0.0266935110414347 0.00342237033278897 0.00312209367805031 0.00451809572198036 0.000740085632562121 -0.0220970639024945 0.0069252825996133 0.00966774280661756 -0.0287037095758148 -0.000525243678121378 0.00534115196145171 0.00655196887965701 0.0117170013363937 -0.0224416639914363 0.0105234709416222 -0.0222857315908776 -0.0161209665958979 0.02065175265163 -0.0189285018124059 -0.0374715895252109 -0.00392617304106917 -0.0450371148367112 -0.0126204658404306 -0.0068211994925777 -0.0446847832099686 0.0573778808548878 0.0727838518869425 -0.0839334680325699 0.0374261379787951 0.0361353379195582 -0.0907491181197403 0.0134634685538052 0.0126010022866353 0.00273221448517352 -0.0557603163047395 -0.0763491872883891 0.0181790676927274 -0.0852562284531241 -0.0802015994013328 0.0792473285355287 0.0545469402354766 -0.0134017715027473 0.0342216768318481 -0.00600967451648731 0.00412003019228931 -0.00392185154871998 0.000552413286842767 0.0104576843061354 -0.014167023078744 -0.0563364233412035 -0.0947935976943683 0.0271950896119807 0.120673134816176 -0.0818976282145477 0.0256087926608428 -0.0378659623619434 0.0320289676208783 -0.0720190965594374 0.0192423044319906 -0.0526024182709539 -0.0118391995360966 -0.0503815425072895 0.0318325692572971 0.00157270579079536 0.00820050982683317 -0.0377330507894446 -0.00719834716137658 0.315799026670555 0.225619265441671 0.0514304675923249 -0.341792717385544 0.0821855973734305 0.0769774594443595 0.166902472840059 -0.0743452649552747 -0.0600249745351707 0.0331609036501059 -0.00633904464514225 0.0189452486712362 -0.102442307898466 0.110671175998282 0.0903128510083988 0.298386881029718 0.254220633810553 -0.0740454521914066 -0.318858325846603 0.0320501087425395 0.134580664083816
  29 860.514674048778 ""  9.02998586452311 0 0 -0.0482434351407468 0.0215224738631753 -0.0603200312012556 0.0318265038902476 0.00818718058298755 0.0366859814946154 0.00370267072410449 0.00185587162070643 0.0106043891952848 0.0165960923687579 0.00495877488412456 -0.0217181015640127 0.0229305513509608 -0.0111847620205306 -0.0216731823658921 0.00686166411897003 0.00828967320854129 0.0112000019533509 -0.037077152742381 -0.00917867158397784 -0.00323523349757059 -0.0343536878162144 -0.00118102862581879 0.00567823938409707 0.0353195371650677 -0.0656665448148098 0.0620450996944719 -0.213641877384639 -0.103950004430201 -0.143780919499609 -0.0529654739258348 -0.104453933264929 0.0978569175830279 -0.0459741533922701 -0.101739485193292 0.0482434698805821 0.0105558055833665 0.00698715310806161 0.00966315884525774 0.0200607743804043 0.0446776648051063 -0.115104260767043 0.0219576021068026 0.106393646857401 -0.123276026499933 0.0532728902821801 -0.108996265217615 0.0689903000380701 -0.0301970223831371 0.037407455234296 0.0134928477761041 0.0335069471276633 0.0596956814652646 -0.0648031302843408 0.153186971597198 -0.144720238759179 0.252618655984378 -0.0901985410017399 -0.0370692873231966 0.139620831952578 5.88997271080988e-05 0.12137643028614 -0.0491786000003103 -0.027324271910109 0.00648287398729704 -0.00403528661374419 0.00206936345735085 -0.0283823810785199 0.018067493342921 0.0274927029840007 0.0236833096740704 -0.018355961063846 -0.0597276618154765 -0.0311231557961438 0.01158603777186 0.016045598924404 0.000795344645395109 -0.0231395256655546 -0.193202034357995 0.101152392579545 0.0342529010026043 0.00229072463463786 -0.0525875563687432 -0.0300528033579698 0.0794017594063797 0.00637493282247275 -0.0385471921363904 -0.0222349687793514 -0.0298078115445234 0.0109305411981952 0.0776917834687356 0.00234252714763664 -0.0282327049980791
  30 914.117289612456 ""  5.3524004584894 0 0 0.00343856523726344 0.00393771196257857 -0.00363888192704612 0.00597122461766908 0.0103481906332913 -0.00882537897598981 -0.0278114136299759 -0.0454400305698661 0.0466245829793294 0.0338057788111828 0.0554602469830783 -0.0574686233751774 0.00245057993892265 0.00320872532142051 -0.00426182762244489 -0.0294834315552981 -0.0477811588093628 0.0508038525387049 -0.00951300543878472 -0.0144176480749683 0.0155215671200146 0.0345964157978102 0.0551644384936365 -0.0583930156406232 0.0105892095238219 0.00395191228870214 0.0153131814747185 -0.00907115493521115 -0.00596314079093119 -0.0101677301008689 -0.190691101622849 -0.307617193788626 0.316600110881998 -0.0143547777747479 -0.0234246409181821 0.0228267585434704 0.180020179408879 0.291176405750403 -0.299753280813419 0.05271200558777 0.0849741565442485 -0.0878999441367101 -0.18241840264276 -0.288628909117209 0.298105560455857 -0.00515368831994265 0.00528484842692639 0.00146002722986787 0.00277209768007003 -0.00351140709560592 -0.00151070082204145 -0.00599502542805557 -0.0055870590227476 0.00410199575453067 -0.0243899406548699 0.000815304324031541 -0.0161697998546394 0.0192316223871423 -0.00185720033256753 -0.0137163781268233 0.00278866790310147 -0.0131408290588966 0.013355729528103 -0.00398726652849184 0.000613116561300766 -0.00365174965444504 0.00326624089983656 0.00198090035006259 0.00449014964063925 0.000759189139807049 0.00151461890173138 -0.00488577002164053 -0.00392618988632531 0.000143036019356734 -0.00397918108829968 -0.0084461497439285 -0.00756941458295442 0.00758893939870868 0.0470955553787252 -0.0260655245133278 -0.000114364892149028 -0.00010029241717224 0.00954382353467701 0.00590800120128294 0.0267506404723735 0.012781055446657 -0.00420959110722681 0.00255932239233101 0.000414497377999393 0.00875145325231868 -0.0104169925781438 -0.00794097477556798 0.0133833906463653
  31 923.389548737932 ""  2.91000757906129 0 0 0.0143219934123251 -0.0038882362781744 0.0267378045176831 -0.00384394752503067 -0.000920533301076235 -0.00961491041186369 -0.00420552446963909 -0.00489364000520717 0.00077700180063753 0.00223063938227536 0.00423134575495734 -0.00318350775660416 -0.0022532788604135 0.00232889141586026 0.0022988026597656 -0.00350168890186884 -0.00466315960023327 0.00282015623528224 0.00429697226992742 0.000158193993799112 0.00173824316091614 0.00701383619121288 0.0025375703848234 -0.0041767598877242 -0.016418913528399 0.026831519785929 -0.0213266645613692 0.0688009050455868 0.0341343926218694 0.0515894924349418 -0.0125785279393868 -0.0178930089385142 0.0215002674068077 0.0021628839680545 0.00759615446786834 -0.000929228472793763 0.0123266926702325 0.0222845761104097 -0.0245427171438123 0.00180369535045186 0.00184885925084706 0.00851268582735874 -0.0087037333088817 -0.0289206741315553 0.0357435203055693 0.0535434816357721 -0.0455781165848436 -0.0497680804569101 -0.0273107492915857 0.0370684016314761 0.0149970384176222 0.00208566260976086 -0.036231329498387 -0.000720438336328417 0.262136571726719 0.00490558012826369 0.138718992038659 -0.177099337738822 0.120967389989071 0.0267284390806814 -0.0396416488162362 0.013319856604133 -0.0223110892075025 0.0778077424413415 0.00569369040288324 0.0282136256329722 -0.0341794852019877 0.0340032457340255 -0.0723915390731441 -0.0395971846087547 -0.0478426423956012 0.0791635817407378 0.109919800473093 0.0584080956929361 -0.047157719467968 0.120057166908477 0.081521453392116 -0.0792051481528423 -0.247207204400093 0.147302131004836 -0.0294406898075326 -0.0453049932990486 0.0439661704691346 0.00630127791853573 -0.413747376240339 -0.155338210350773 0.0981600798490331 -0.00309568691586304 0.028520042548635 -0.118732311660565 0.0254384890433697 0.0902292865020688 -0.122182101496966
  32 976.943305619351 ""  16.1048026475363 0 0 0.0563574988268647 0.0410755168669435 0.039168573962891 -0.00729062793659282 -0.0163262512674288 -0.0114874620322357 -0.00562542584773685 -0.00323339223498279 -0.0121800801020807 -0.0028921863050534 -0.00264264722155038 0.00436924198740405 -0.00139053771513936 0.010088729705084 0.00114342332410091 0.000195609635225952 0.0015170190362585 -0.00526561601298592 0.00394315030911536 -0.00611541434631389 0.00948865394932944 0.00964478438978745 -0.00424365840017195 0.000117662256854749 0.123273932342142 0.0242026924298801 0.18738933365773 -0.0551966053226589 0.0212833606758675 0.0613288133684016 0.00880776855575576 0.0251092786512807 -0.0137370838266506 -0.0109573644180784 -0.0101499469537338 0.0280067958502059 -0.0101084057196655 -0.0178995130523206 0.0144859839689814 0.0259407838521619 0.0417318723449333 -0.0210635257469997 0.0321087353154706 0.00568896446772404 0.0183285871000128 -0.00939436837491064 -0.0652926622485045 -0.0661591434364879 -0.0432926887883897 0.0540411685434527 0.0322958534847621 -0.00854316913480829 -0.0702187632271914 -0.0528675199848182 0.157001014312031 -0.108110630764147 0.217793612087612 -0.166610204681879 0.265818893795986 -0.159968736297926 0.0292011701578643 -0.0578667357901098 0.0574659475261462 -0.0097798045099771 0.00793604470484385 1.08404106444218e-05 0.00560864965924686 0.039615918588665 0.025512349068066 -0.00719969919535532 -0.00329383952339514 -0.0393805105989496 -0.02277882584689 0.00978240153473233 -0.0838064307147201 -0.0309871163309792 -0.10822511111641 0.133364765864563 0.27906605458862 -0.240299896904989 0.0970350335006105 -0.0244324027474353 0.0606238052569544 0.0503829327422869 0.178090912981367 0.110199539661986 -0.0168861175720943 0.0443690752503336 0.0243096112788557 0.06852468889164 -0.133354634876066 -0.0709198596663497 0.123961913409569
  33 991.801088246157 ""  0.293552803948439 0 0 0.00371621504006203 -0.000911874122267376 0.0115277025136372 0.000576588994418293 -0.000237033024308697 -0.00364733404766201 -0.00391158110890149 -0.00573744737172736 0.00384001732496638 0.0279463423481993 0.041504161819486 -0.042750600635032 -0.029773766241592 -0.0452818064295758 0.0495040334897478 -0.00879739310122465 -0.0143131589218727 0.0111540957777454 0.0379248861653621 0.0584529719685977 -0.0609801431935068 -0.0224394308237242 -0.0336802360996935 0.0378160295793786 -0.00824914460172814 0.00854866891106021 -0.0116993236880691 0.0304748549463549 0.0190830943214047 0.0246524629188816 -0.138683870690688 -0.229125587229637 0.234542995668091 0.165464361908469 0.268525521208473 -0.274265589650219 0.0481133830743326 0.075421011238158 -0.0822969293803455 -0.215792834852299 -0.348723821365275 0.360229869878074 0.128081776120893 0.201208509352913 -0.201532663332667 0.0077496621939059 -0.00294723079539674 -0.0100015758292792 -0.00488330838325213 0.00640798367973378 0.00359531411798243 0.00203689492901019 -0.00223220023697532 -0.0104097124843664 0.0239291210791143 -0.00577538880344979 0.0168434139231033 -0.0131638863020586 0.0216523627021007 -0.00992642750635079 -0.0100708710175556 0.00559333438646535 -0.0268803459953679 -0.0102424454148405 -0.00563355273342466 0.00740688571202841 -0.00896945977104792 -0.00137566582091153 0.00499595578297999 0.00926368304682278 0.00548656367648262 -0.00867197927501627 -0.0152204820670944 -0.0101255126676072 0.00825444424047644 -0.0143736940878009 -0.0153196569974206 0.0198715519676421 0.00207625887974001 -0.0171568068526968 0.0116623467738229 0.00236416589628599 -0.00621642468443238 -0.000307331221121442 0.0330338908996583 0.0145586894194446 -0.00877678823351308 0.0115150781938421 0.00489112434335596 0.00350389268390011 0.00305596941509739 -0.00283011980016838 0.0052398703657678
  34 1004.62158896747 ""  0.0966926130867441 0 0 0.0120361526278711 -0.00499891028266564 -0.0546343169204203 -0.0201784583971103 0.00878300225524592 0.0106677788373149 0.00391183069097233 0.0120040627239486 0.0127764308579462 0.107255512615644 -0.0154647500846967 0.0394138242763182 -0.00485581159936346 -0.00455108177068343 0.00691405649784232 -0.0377071043355448 -0.059496891465362 -0.0864287257071907 0.00815305581229069 -0.000698590019855248 0.000944754855721752 -0.0690275719043067 0.0776853465093423 0.0407789429797815 0.0908691239133489 -0.0853626865360833 0.0712118065771686 -0.160797161539928 -0.0818344200547845 -0.0826749233746225 0.0981215648827736 -0.0642242291518951 0.0564096769817287 0.0237560379476286 0.0335034840358549 -0.0387735852642676 -0.0595891538710488 -0.0742110615205281 -0.0720852864775878 -0.0038068522509154 -0.00116373133917593 0.0157831728667526 -0.0888628833588598 0.0935953463635293 -0.0167779391368741 -0.0567581920614406 -0.0162982482982614 0.0360728489838182 0.00256793812705662 -0.00464303295651945 -4.56213167240597e-05 0.00226072869958938 -0.0018464021504934 0.0163549015752792 -0.08832817030847 -0.0386221653473305 0.0208174078639444 0.00410079854436092 -0.034851787117265 0.00156613587052816 0.0800480266187977 -0.0376848685069804 0.145534833298356 0.0586481247370782 0.0415743246266209 -0.0467211589171124 0.0574788016928162 0.0183043600719048 -0.0103658854738642 -0.0627151608007645 -0.0312440773391199 0.0258355189555809 0.0743344829356609 0.0597244244610128 -0.090558258130098 0.0785019437019998 0.0327367932370155 -0.0489419702941377 0.120348031155559 -0.0273848738118967 -0.00765989526722593 -0.00150263457707372 0.0238466650095195 0.0177057183278814 -0.0751371894870718 -0.0209102146993634 0.0345753014853295 -0.0587250011347261 -0.0266726948076613 0.0296466347931556 -0.0905035056367512 -0.0308036235914745 0.0431722050273227
  35 1005.00346333728 ""  3.84092024662812 0 0 -0.0262085123585568 0.0355150622065479 -0.0339993763451685 0.0177024858006597 -0.0121474229960822 0.010332617838982 0.00297996565535689 -0.0058551731999337 -0.00609332686255418 -0.0955407847285282 0.0250291862703805 -0.0494860351515405 -0.00480607318650718 -0.0160795888264086 0.0082123818463543 0.0431641287422599 0.0673186182474308 0.0751902275572212 -0.011291706386171 0.00180629015367456 -0.0044492858316113 0.0555348761011437 -0.0772363068223121 -0.0329369081546652 0.0590814465000625 -0.0523884567759167 0.0907311879351175 -0.189725070844747 -0.0440760627104041 -0.0639366635631716 -0.13269016488944 -0.0124592262813916 0.00864853691281219 0.0384456803085128 0.0657025549998052 -0.0753835388233766 0.0259250686625397 0.0193716307913444 0.125391639144558 -0.00134749868353536 -0.0103007745879145 -0.0208146478901873 0.0878963275111081 -0.049109138980734 -0.0476483501003601 -0.0605438244614753 -0.0180070510202293 0.0388527456787523 0.00534856833100009 -0.0123057932609647 -0.00686959893438411 0.00471831228670997 0.00377031170602375 0.0220518984617026 -0.0909319547622319 -0.0351929820032662 0.0188166384067604 -0.00232617398869763 -0.0365634576736124 0.00709193021370442 0.0866451607619348 -0.0478091407535277 0.140310740135452 0.0618511763037858 0.0434733558837878 -0.0489672730214717 0.0615995229009292 0.0186655612462412 -0.0111045896382212 -0.0657903092065566 -0.032666685462722 0.0274619488708813 0.078841244526194 0.062946014797988 -0.0933035686239261 0.0820302679875828 0.035848933543448 -0.0525378065293916 0.114926385990976 -0.0197278403148166 -0.00827298809268591 -3.64776999572419e-05 0.0134890582579003 0.00822891280722697 -0.0802931536886617 -0.022987090968508 0.0362918593151408 -0.0623388410402004 -0.0284371059533709 0.0309689880460515 -0.0935697169285003 -0.0318567406567719 0.0443157286237679
  36 1009.98671294432 ""  0.110183109495114 0 0 -0.00361138105904667 0.00468816676079643 -0.00589886212742072 0.000993333994907865 -0.00326499156967956 0.00298531583708371 -0.000718020066561809 -0.00220768071076984 0.00152513790621289 -0.0220055816204987 -0.0219111300227641 0.0207804089530291 0.032471348164222 0.0514962435153442 -0.0538069896894128 -0.0284993233479682 -0.0459005396642282 0.0582743228137875 0.0229790266937945 0.0386759518120566 -0.040789202673887 -0.00291692851339124 -0.0164830819784702 0.00928727194703004 0.011348136278648 -0.013840752001309 0.012214157187705 -0.0325747620004296 -0.00608765104666217 -0.00774412462151526 0.0934452924175674 0.167188413994046 -0.171658974604272 -0.205888635980148 -0.332507745132686 0.344276887770255 0.19398725003757 0.311143562306666 -0.311318068063382 -0.160589121003297 -0.258908018858047 0.263667562918879 0.0666102807941342 0.0920185503290496 -0.102230380614276 -0.0124664255995674 -0.00475197376244086 0.00709396005746271 -0.000208585640801157 -0.000761180013619838 -0.000233025614840157 0.00239360600740793 0.00124466861171871 0.00155999369578066 -0.016546276600294 -0.0103794693731489 0.00907369580227409 -0.00394730689015991 -0.00500358695005436 0.000941447817694365 0.0172717519828582 -0.00787479358180069 0.0234325138425563 0.0122946169089761 0.00886343908587426 -0.00975670913227831 0.0123055450059599 0.0033369341565633 -0.0012135925421839 -0.013352145309337 -0.00620405390585865 0.00423490371072677 0.0148901954699684 0.0119924442067668 -0.0190983290399574 0.015953784850003 0.00513957772469886 -0.00791059256223801 0.0243491092494197 -0.00733156940679523 0.00129647823366846 0.00159190226893447 -0.000886770277448181 0.00106988680092129 -0.00998515873906511 -0.0019116423843581 0.00600414200735046 -0.0126531232851764 -0.00612700274515525 0.00870715090026018 -0.0207723076710828 -0.00851021344777035 0.0117085671901891
  37 1036.58849876038 ""  4.39735929101846 0 0 0.0401485400663526 -0.0446865293851658 -0.0273472591577379 -0.0351928837550423 0.0296264300674191 0.0117277395267242 -0.00151605071637782 0.0180729073025321 0.0158633728810391 -0.0368265770169263 0.0450452322845654 0.0210555214165391 0.106736569248644 -0.085285828720282 -0.018004584360148 -0.0338185004912943 -0.0338560338495519 -0.0525642785670539 -0.106514937870277 0.0490032610307762 -0.0172948952399304 0.0673851191203394 -0.024382001330165 0.0178989432211978 0.035269807718664 -0.0280718537412525 -0.00915259212322925 0.0201442653446363 -0.0345404034574238 -0.014513924226174 -0.0805194927618206 0.236353900318444 0.183548445985249 0.244522963698326 -0.0395145797943249 0.104841121428303 -0.0735761748105851 -0.0163044577932269 -0.0612884766981691 -0.147088960443753 0.218808738068955 0.127113482104212 0.202967114330368 0.0275803283899443 0.144577236390736 0.00137290518497169 0.00267922343846617 0.000861096958130655 -0.00216059183460771 0.00672959357065805 0.00667080396220381 -0.00267708728874159 -0.00520392858922986 -0.00582320616247662 -0.00791167449723541 -0.00559073075111003 -5.96269242894097e-05 0.0132923957854461 -0.00609666256061065 -0.00350504756720073 -0.00442081233086995 0.0100405663752286 0.00987981258008149 -0.000445256013632078 -8.43578821904155e-05 -0.00102480108474064 -0.00136473570273054 -0.0010441066206144 0.000609068769275663 0.000246215581589825 0.000241961191546215 0.00065316450923014 0.000154453720770564 -0.000324877296615157 0.00148393990445501 6.22471183693557e-05 0.00240849163645659 -0.00396697389511974 0.0053735192083351 -0.00269682480169564 -0.00267084274140518 -0.00148313272185256 0.0107963427475466 0.00969901583657013 -0.00233280179977154 -0.00194436719223522 3.06372669363643e-05 -0.00107858852461915 -0.000631423048639555 -0.00160083284646214 0.0024987713850905 0.001401794397285 -0.00227698310881192
  38 1060.08820701186 ""  50.4315169050446 0 0 -0.104606095633419 0.0838018485100521 0.0789192088815858 0.0822419663541079 -0.0842630148577074 -0.0535384866771337 -0.0063551995654624 -0.0423004428623129 -0.0429084658510415 -0.00880171289756497 0.0116659861705846 0.00637900142785928 0.016657582912753 0.0216650721480846 0.0310908726340766 -0.0113972853605552 -0.0440211041495515 -0.0497932617365467 -0.0190187349317594 0.0161042731592149 0.00607419453142258 0.00643042223482521 0.0299973705123017 0.0291475050187968 -0.151001357273491 0.134160473262334 -0.0167876275173777 0.0717112745347107 0.12545421253444 0.0766050506039398 -0.0306075703743415 0.0983175163720199 0.0757026752938346 0.129868803569252 0.0635721021742439 0.136169529429536 0.0467452137002271 -0.0840302365615015 -0.0473239052985324 -0.0313732408969114 0.0916900239399842 0.0551247696688382 0.0950276827317028 0.0504603754182254 0.141271451279624 -0.017670602846817 -0.00491829225896916 0.0200638639561985 -0.00721400461132868 -0.000124186662897283 -0.0022568355153144 0.0216388834880415 0.0198976619702587 -0.0239816410500256 -0.0485718558232245 -0.0315399144763112 0.0245767614449672 -0.00541500509958675 -0.0412428017059921 0.0350905496162748 -0.0078182428324031 -0.0277541612438548 -0.148373987407506 0.0258779514149657 0.0148818256691005 -0.0190801444222609 0.0149716282381318 -0.0114581586507539 0.00936918132131772 -0.0265413179196097 -0.00423491901610337 -0.00043467722688384 0.0295736241531066 0.0151062883277968 -0.0154578352964241 0.026861623162051 0.0171722079098257 -0.0210990019162838 -0.0244389547631697 0.00814817593467942 0.0210252205413858 0.0232510003587959 -0.0944558817374631 -0.0480087607397918 0.0239648835408401 0.00654975576262868 -0.00436750410404003 -0.0400132420138501 -0.0244813472222685 0.0367607384513295 -0.0326338884597763 -0.0295546308787592 0.0320133561227292
  39 1066.12632549951 ""  71.8167350307274 0 0 -0.0317561281251411 0.0872064007481819 -0.0431494044930761 0.0262986095544187 -0.0491346721486632 -0.0076955788450617 0.000280434953195044 -0.0160256896495353 -0.017333513188363 -0.00466479827581834 0.00540546120866911 0.000923315970991406 0.00748187390941489 0.00876593742681648 0.0129795656667167 -0.0043443944387356 -0.0178494209422592 -0.0195090888023369 -0.00839317590462183 0.00866151790365272 0.0013142600654147 -0.000255727684403889 0.0102439113002739 0.0147803646151126 0.135784130462937 -0.107764394145725 0.168975188959814 -0.342468634764485 -0.0352555156119018 -0.0662990899350339 -0.0158805031948698 0.0361847008627033 0.0328333165644348 0.0556926551704097 0.0255758201001013 0.0599026752966459 0.023576128331714 -0.0318245880826377 -0.022159076581032 -0.0204434541523308 0.0287830493197483 0.0327580623280433 0.049450669210748 0.0462633436733121 0.0236886822105037 0.0255481756831432 -0.00567270836416872 -0.0274104735650487 0.0347016654601562 -0.0424837488801318 -0.0332277778710099 -0.046036865641004 -0.00519812903772351 0.0902599306073069 0.11746521242052 0.10107140103383 -0.0728493580005114 -0.0372107118853647 0.086975895215869 -0.0365983347636408 0.0291975603386731 0.0190433264206313 0.287225459570613 -0.0593435788050744 -0.0344352743961211 0.0474046365120252 -0.0145831876907021 0.0345331501771891 -0.0331243757855391 0.0623878700385689 0.00640246526550921 0.00559176212315664 -0.0655936352645438 -0.0279310317689734 0.0269097317071551 -0.0614156231337671 -0.0391709040626655 0.0512432407447525 0.0250855840946335 0.0273401771462336 -0.0596035828616084 -0.0523710624892383 0.16266151002712 0.0539886241525504 -0.0793837189687213 -0.0208762824849116 0.0179628670399212 0.100396979518459 0.0626861046404888 -0.0924037186812601 0.0762734007642643 0.074844927682628 -0.0799304482751099
  40 1094.341698631 ""  50.7788815048297 0 0 0.00338665792803662 -0.0126133049148839 0.0119473630434803 -0.00391506224195129 0.00157328355004267 -0.00789882817757826 -0.00702096702821278 0.000312979010157258 -0.00380774954846202 0.00710012576579554 0.00282172902046969 0.00728494214080134 0.0026478680691158 -0.00413391610993741 -0.00227125106050485 -0.0090193850665652 0.00436933400880976 -0.00122242512208306 0.00927756625092706 0.000524394602153682 0.00597715753659648 0.00161875652903718 -0.00863837734003299 -0.00782280020270248 -0.0334371826263113 0.00789658499448605 -0.0554009269524112 0.0685851809621815 -0.0265586685996254 -0.0281897774580234 -0.000186344804705979 0.0373913198019425 0.0353727980301781 -0.00937010963358378 -0.00875689460604416 -0.0149615137472378 -0.0476237469582891 0.0267197657078843 -0.00230942272237822 0.0066060871471219 0.0175358064966258 0.020189675949995 -0.0157719971915668 -0.0177625568667835 -0.0221748275595001 0.0568265893420929 -0.0323378771846109 -0.0356857892044091 0.0558964565668011 -0.0560293170937914 -0.0461761135459339 -0.0673136778447371 0.086274489479168 0.0598929144328665 0.214498344841814 0.0659919539860235 0.0240605168780596 -0.140219457828321 0.00262973452941401 0.102595131418988 -0.182953410560355 0.261835810904207 0.0233874516324865 0.0558789995359429 0.0501819696706069 -0.0187174191924639 -0.0445227222520984 -0.0223660981103428 0.0416111324589681 -0.0556823808385374 -0.0139104283284318 -0.032688761824565 0.0286152361053377 0.0395451288153609 -0.129095376502937 0.0934544251971958 -0.0517740759454236 0.0674727848088948 -0.0909286958536188 -0.138934760499423 0.193312558992801 -0.0112840645871631 0.130752843165189 0.0428282244959763 0.135975199449758 0.0846242404248276 -0.017867207297558 -0.0371423267947591 -0.0233529958228224 0.110506712136236 -0.157801400546969 -0.100188345088431 0.134093425949432
  41 1106.77360959 ""  23.9370443727295 0 0 0.0214254958760058 0.0456829721468208 0.0338018089790518 0.0245691013104203 -0.0216694745577632 -0.00233725105889939 -0.0386590592191857 0.000931535335254409 -0.0225312594435923 0.0494033678965564 0.0270348529690991 0.0550021883460013 0.0122132786433022 -0.0304553314794823 -0.0219338274235227 -0.0595737168795951 0.0339321867744288 -0.00306679109625067 0.0648959606758174 -0.00322198679107829 0.0352600061381039 -0.00199374863057222 -0.0601083187760941 -0.0579731098265687 0.0515982159729466 0.0114057973826675 0.0678204417834235 -0.0427070403536228 0.0218775877527559 0.0323539143859338 -0.00783608990702664 0.280071131314112 0.269724223264675 -0.0969949222462987 -0.0733319079113881 -0.129839569872957 -0.346997187450615 0.20259166521028 -0.0120067119025412 0.0497930334189002 0.0861331148948026 0.11704479690274 -0.154984652365352 -0.115895644500206 -0.219445469474947 0.00226778778464318 -0.00196358704350166 0.02637796195936 0.00966233339168388 -0.00716884046529009 -0.0022276326821971 -0.0475450680617963 0.000491287384110064 -0.0364040647351035 -0.0780596467152371 -0.0707665207057318 0.0332288857419153 0.0778559936814831 0.0181325213662219 -0.0495526490342412 -0.0654591332943043 0.0121900783315818 -0.061173740427711 -0.0185988051886264 -0.00400213142097498 -0.0265085447449375 0.010185631849831 -0.0116661430260547 0.0154707488979091 0.0118312462373502 0.00149257808751814 0.0204411908970342 0.0142770709618439 0.0171505334335694 0.0147816131680185 -0.0259836148587932 0.0577586306296339 -0.0859566174494731 0.0250278593863766 0.0446795370521443 -0.0522500373311136 -0.00389504273169665 0.0101842113138432 0.00074805800075346 -0.0816315086299221 -0.0465893261250365 0.0126716081251063 -0.00198980554465548 0.00297493998750661 -0.0512265749758167 0.0547814188328145 0.0443578174237009 -0.0587871465962
  42 1109.71254215072 ""  41.4694916205902 0 0 -0.0842797809821419 -0.0396066419221988 -0.0214612580137026 0.0224913716320498 0.00119395226398912 -0.000232066683498535 -0.000954135348761022 0.0100067092825441 0.0110100533111788 0.0181449362791931 0.0157228108839167 0.0262401240394291 0.0114068015918028 -0.0219629172023073 -0.0142600539642371 -0.0249968966292288 0.0152420861408116 -0.000141550095154726 0.0172164264637712 0.00238229160704525 0.0128623106609877 -0.00745525379450895 -0.0222924061029857 -0.0279244798576952 -0.153451105915703 -0.00640337250705283 -0.169216550348358 0.0809636166054789 -0.0370962657965335 -0.0735054778679118 -0.00361120251632469 0.120963716728962 0.113922745752774 -0.0320523498167968 -0.0395321728495278 -0.0584685632586417 -0.155102416298179 0.0905800101419501 -0.00424717893009069 0.0112613528224595 0.0437561717821806 0.0456723544891771 -0.127292018587384 -0.0753998529680278 -0.129243457227767 -0.0446000584035304 -0.0123262815243829 -0.0322338529818653 -0.0243730068620271 0.014835467542045 0.00287860530815912 0.10010916677561 0.00638969895414327 0.060453998045816 0.0972230883340771 0.101666749160982 -0.0362195319988184 -0.172578819187789 -0.0525150845775757 0.101489589914094 0.172792473406233 -0.100131784525211 0.085173808163635 0.014722842282637 -0.00965000127740618 0.0790386405328922 0.0144228048902677 0.0497782292341906 -0.0694180216945968 0.00133417119971662 -0.00297424704553342 -0.0332246981459709 -0.0587089493118109 -0.0550398603200182 -0.00437820250141567 0.0279248292855376 -0.137110444163991 0.200782053754236 0.011401886439204 -0.0476687428663574 0.0311543572483954 0.0337697718803186 -0.0906301947657054 -0.0300050578062219 0.117404783304498 0.078020685710163 -0.0120629244339117 0.045166795535195 0.0189593924466148 0.0620070450240746 -0.0733625601752348 -0.0551303765221856 0.0809737567493534
  43 1128.6297149617 ""  36.4351962697491 0 0 0.0392178706128604 -0.0258197637378797 0.0529485528434107 -0.0143893808103634 0.0128928419487292 -0.0112813326188359 -0.00557389679512888 -0.00132854653055693 -0.00475414365869529 -0.00302295247587422 -0.00664455842266751 -0.00776165569777592 -0.00347529455978812 0.00611741124988361 0.0039165778995461 0.00578623677276572 -0.00270192208046086 0.000925122524940492 -0.00202980585596438 -0.00223238761182936 -0.00323577096502667 0.00611218190037682 0.00435545499639818 0.00699914904901517 -0.043243127432604 0.0829170294064186 -0.0279085631409332 0.159226614103642 -0.0153742738522954 0.02066285636488 0.00428585138035911 -0.036968393725253 -0.0353774183455346 0.00371584722452842 0.00969270372810087 0.0104159544172815 0.039794424894054 -0.0226309592077948 0.00233369947631285 0.000655701514056577 -0.0132322792456047 -0.0138742447257871 0.0487068465056851 0.0168362499097829 0.0551649500676263 -0.0800108487898495 -0.0724317187395073 0.0482223657062315 0.0344787891220649 -0.0274400266886321 -0.0190178075782324 -0.0811269674406394 0.084361472238706 -0.0312651846232131 -0.058598947179551 -0.115474214698535 0.135739069288401 -0.121653325899083 -0.069098760112608 0.0801438566684569 -0.12753011413978 0.122313101491593 -0.081150583625849 -0.0429560438201772 -0.00373722188071334 0.0519880390997217 0.0818733984261054 0.0519823440562614 -0.0770905517658995 0.0437000480283637 -0.0182567658338801 0.00721218174173268 -0.0873921305385099 -0.0204717410896982 -0.0584738289516438 0.00663985688246424 -0.103138946917606 0.120624065904183 0.123500166601997 0.0177779593573663 -0.0712160062759511 0.0393340989816693 -0.0258726696277648 -0.00868703864844612 -0.090111644334984 0.00597970805698496 0.0446280130932919 0.125277184092734 0.0784095148956159 -0.0776565883035207 -0.00996022531865511 0.0532018208475711 -0.0340539243811863
  44 1154.67704602248 ""  6.16102883882486 0 0 0.0191011421937955 0.0134693480200871 0.00332200966895202 -0.00339584179812694 -0.00280786191034434 0.000907038335920243 -0.00319213064464744 -0.0010425323872622 -0.00304729697628487 0.000541256775963804 -0.00118111716677797 -0.00104716422157569 -0.000954891232847933 0.00155666470315177 0.000931565963095311 -0.000243167612662099 0.000130833324087854 -7.8026957122396e-05 0.00144255089873949 -0.00111126439499951 -0.00030166725780377 0.00157707350220555 -0.00013666470441549 0.00106293203899217 0.0417743433858644 -0.018379379623756 0.0268659340581428 -0.0422434437596513 0.0117644108604214 0.021915074294515 -0.000384122716675194 -0.00126343178690705 0.000506227268022426 -0.00267033298608109 0.000879370824285274 -0.000331924169324514 0.00164897480022722 -0.00101884000626677 0.000125628693194315 0.00199950243407744 -0.00402085575587108 -0.00239622161348583 0.0145605954389785 0.00579772265020845 0.0108695115070682 -0.00705181897642143 -0.0134864843891645 0.0174592614451727 0.0106616528152287 -0.0105925575631073 -0.00455984203189426 -0.0306067536166076 -0.00169250509384598 -0.00426425308777957 -0.0637792564503989 -0.10421437347373 0.0924541202467701 -0.00171530864240928 -0.0240379403108641 0.020592268755948 -0.0842202358011762 0.08025724059829 -0.0125439130005897 0.0932144319503878 -0.10101971287572 0.0394450384382836 -0.0313050492444757 0.0611588322442097 -0.0591722389420159 -0.0523642243541167 0.0661681825916594 -0.0198773364789281 0.158417799858165 -0.0897945919471373 0.373513373694837 -0.109236090515756 0.107630155264223 -0.0521998275589793 0.0518057436704474 0.0855149918256329 -0.153741221625207 -0.0296782250650856 0.0738949233865285 0.0265647018833582 0.241452921317223 -0.019814999664585 -0.114363130262723 -0.249163139282454 -0.172930338455553 0.187606648556038 0.135518053211 -0.110781569252579 0.0545654857936549
  45 1187.92566384901 ""  8.36544956505508 0 0 -0.00405136694791298 0.00621807283089335 0.00507799848274196 -0.000220902550836146 -0.0101046096804626 -0.010838801546211 -0.0127980573410146 0.0254365824298247 0.0175174508397338 0.00430722573198013 -0.0268853780388903 -0.0232682786308576 0.0599936381807524 0.011646401486567 0.0469603226821394 -0.0665580116723875 0.0435284440231403 0.00213570171116689 0.00556914523384935 -0.035996793008062 -0.0311346106625884 0.0134710858037704 -0.00259691261198833 0.00514960453622496 -0.00198957283891581 -0.0118013782719724 -0.0142462081108846 -0.000152240670012394 -0.0104380074222537 -0.0129115501066647 0.0596454991914424 -0.260706264961305 -0.216625765403457 0.367152037915158 0.123847346952132 0.33963928621679 -0.483202942136694 0.28663018508914 -0.0114735767159667 0.0427488529226762 -0.215573602716787 -0.184747681222938 0.0136744955235925 -0.00373634122396385 0.00636018129811387 -8.53800174952564e-05 -0.000116073813432878 -0.000121206265135002 -0.000209834491770904 -7.86432837029975e-05 -0.000254813929011087 0.00086030400055355 0.000372276387815721 0.000538205382799131 -0.000112725800716599 -0.000865275735308582 0.00088710509583909 0.00146394084892046 0.00500088592856977 -0.00478334566214848 0.00192818441660343 -0.0026780301560032 -0.00104309816135339 -0.000504690534327376 -0.000560780742469548 -0.00138337973796765 -5.03023517752574e-06 -0.000293545444380251 0.00134982018207718 8.42736268695759e-05 0.000413185482308742 0.000680136272552908 0.00170862542035234 0.0011734075868615 0.000598046961521767 -0.00216247219452175 0.00280523907832555 -0.00388816781330076 0.00242858133230389 -0.000360655736919045 -0.00053770299034236 0.000703077152132528 -0.00173752618716108 -0.000607379843139883 -0.00135796404624442 -0.00169085593588439 -0.000192639104971132 -0.00149090445313426 -0.000784558751616168 -0.00109831151026114 0.00249038474808178 0.00110074249627914 -0.00177974877819622
  46 1198.25403634029 ""  17.7456030101506 0 0 0.0493763325167498 0.050649431796689 -0.0271617692998309 -0.00626177320338263 -0.0104310370080195 0.0226698980889124 -0.0113427787568856 -0.00991690545715897 -0.0160899824269797 0.00187626174531599 0.00335440133086855 0.00334318153094427 -0.00822073873452461 0.00424402897688278 -0.00129179189674814 -0.00641264531338604 0.00316088078894431 -0.000908619151433124 0.00945535262096727 -0.0159350237814928 -0.00939346524176594 0.00949813764976932 0.00483556064860047 0.010537320962006 0.167389891968946 -0.159827334061834 0.0277847495162935 -0.185944052268001 0.164800758998564 0.172930296694867 -0.0161265478157555 0.0698035982386433 0.0623634628342872 -0.0460715679459803 -0.00987789804490507 -0.0350288111430299 -0.0434752285345636 0.0238174961233434 -0.00105327052323133 0.028992590118276 -0.106567556040991 -0.0868749227230584 0.101657357439571 0.0367714078082908 0.10278647628867 0.0227744718014665 0.0333893832374467 0.0509700341128452 -0.00526449970540054 0.0129013607148485 0.0130183277195374 -0.0386711798547298 -0.0513517560531768 -0.0403704809997296 -0.0410228458117108 0.108645738771274 -0.158764791521173 0.0670571507274475 -0.224681733762254 0.183129650973003 -0.0765957018704743 -0.108168885190137 -0.205250924822081 0.030182242669306 0.041733551485138 0.0720518458101122 -0.0166945135672372 -0.0128878441034869 -0.0635045204477151 -0.0117934319572198 -0.0283338546889881 -0.0414267317449168 -0.0869782426478511 -0.0366694904990074 -0.0949869671652977 0.159225888322558 -0.111751830114479 0.151992333490843 -0.196683107528202 0.036876201655081 0.0289413771314482 0.0198737302720762 -0.0587553528805254 -0.0194380539465962 0.0751777488343251 0.106600209493916 0.0130811106257524 0.0891932191757138 0.0485647212381276 0.0662199713571713 -0.157091688008877 -0.0663357407289682 0.105034003700699
  47 1207.18560777753 ""  16.1089728575472 0 0 -0.0209648231823909 -0.0257713829794781 -0.00856686828593545 0.00774325388135275 0.0170174858443691 0.0109005559727833 -0.0091639817019421 -0.0173535416310931 -0.0225239201360494 -0.000838463501903904 0.0201234159270008 0.0191459761265009 -0.0287755311768395 0.0034010488637073 -0.0138250025748829 -0.0188267255366054 0.00892083534542822 -0.00276905931855247 0.0167419278354302 -0.0527400735487275 -0.0404800621486528 0.0330627534025009 0.0275101060101638 0.0460954729843571 -0.0553324264342595 0.0597661714587431 0.0104532505509325 0.0495232438359891 -0.0320383346139894 -0.0412042131629549 -0.0631270211841359 0.285497380049964 0.238674705534048 -0.188583922333449 -0.0537000241900979 -0.165815166825316 -0.127810075043867 0.0723516583222 -0.00664575189755221 0.0925081345534886 -0.420555717077858 -0.352793196606791 0.322286636881414 0.132689697702577 0.325202696277416 -0.00520013545471084 -0.00805209579773289 -0.0161125266065823 -4.75541292440389e-05 -0.00256630081916043 -0.00302112395455647 0.0169820033925005 0.0134520138737302 0.0153400225979818 0.0209360860404537 -0.0162136716832944 0.032632897120794 -0.0244729888286508 0.0517870665189096 -0.0389415694579677 0.03686946134296 0.0211545561638315 0.0713451969334854 -0.00764772555846148 -0.0103845037865263 -0.0186143416831366 0.00360518845984348 0.0041283651214196 0.017065584669125 0.00293074871710659 0.00738311682727693 0.0105400798639794 0.0224894625721291 0.0103409751986862 0.0213910185260777 -0.0422914549106837 0.024851340119267 -0.0337854810986364 0.0503379554175464 -0.0139968208637416 -0.0018289753112162 -0.0052585196874003 0.0133139493040247 0.00399657855424269 -0.0181734624435177 -0.0270365170428382 -0.00355346078814937 -0.0232633460826918 -0.0126257662991104 -0.0168587333573362 0.0395117653700571 0.0167127736559794 -0.026154633932119
  48 1259.96126192797 ""  27.1984465831538 0 0 0.019764412744102 0.00569338068640247 -0.0290822722942555 -0.0132001278952901 -0.000341211975965643 0.0410453426272268 -0.00901553682223126 -0.0302544755013654 -0.0323395502925343 -0.00107067666597366 -0.00276751901207202 -0.00460873236183949 -0.00737370619056266 0.00929136502270225 0.00408224791019889 0.0032775275751465 -0.00431223415456402 -0.00187091579453822 0.00952789562549183 0.00607378297322287 0.0115234448785059 -0.010223668435695 -0.00278923577369827 -0.0107939157413346 0.0844933224802453 -0.400094678557759 -0.350595356863274 -0.101959865109086 0.326612305198628 0.349045370691825 -0.00776924782369116 0.00676842040405422 0.00855303508056992 0.0401161987530171 0.0269927022285724 0.0525025800472593 -0.0137599608888634 0.00364780035226398 0.000149759872178834 0.00832944880778701 0.0242711567662532 0.0240184488539398 0.0185833948018248 -0.0100121111035093 0.0507735341203832 -0.0163269166025744 -0.0338170910998464 -0.0299352618079819 -0.000893867221225612 0.00696082365805055 -0.00851498078144974 0.00629704576201368 0.0518463099088769 0.0288213247986089 0.114789927228276 0.0566131170451313 -0.00274402998813849 -0.152364012742558 -0.0242112658554327 0.075431077621243 0.0290114277622032 -0.0971453237025994 -0.133647333140985 -0.0144061502859303 -0.0284271293432273 -0.0451277609003203 0.016891530420032 0.0193426989426907 0.0345855354301062 0.0034771921532886 0.0290311067749331 0.0305163058969223 0.0927846473835735 0.0740438980429286 -0.0407640806689863 -0.153179732317005 -0.0119380694183971 0.0240294992819166 0.120734855502634 -0.0855837324932722 0.0578986557560767 0.103315056573043 -0.170024746550265 -0.0551823285636051 -0.0330190886842389 -0.0792728029636164 -0.0192207931579656 -0.0895653231927126 -0.0478056318900444 -0.0362662339027717 0.119817511717338 0.038467335562276 -0.0623680745855912
  49 1262.26222493008 ""  275.669748753699 0 0 -0.00793402500453087 0.042513106173606 0.0204542441084623 -0.0220490765495594 -0.0808162225562184 -0.0787174455006956 0.00937651625603107 0.122566420451327 0.126246046214968 0.00929660434390991 0.00334080584746945 0.00800016902964157 0.0358172244749362 -0.0323711463102673 -0.00997648889683114 -0.0208747718288929 0.0201633560167103 0.00708221297608958 -0.0334382536719026 -0.0315408045566544 -0.0504527556580641 0.0553004630926755 0.0158384719122389 0.0474261891089268 0.0401238018296463 -0.179892366376213 -0.147999608724896 -0.0335102883100737 0.0572336441406712 0.0537783781915439 0.0257947070681545 -0.0461918347075066 -0.0261289051261863 -0.191560049001708 -0.121114888163751 -0.230686191492879 0.0916807583002226 -0.0487834178191049 0.0092379526672205 -0.0301197029567904 -0.0601679150766333 -0.0787216569760228 -0.0893174860087403 -0.0398927786034987 -0.0766082825529695 -0.00713970768074609 -0.00325209127860217 -0.00205649844472301 0.000819028365903377 -0.00013570895922716 -0.00173917640372602 0.00321412292728688 0.00772565464280402 0.00580848790410179 0.000834145524621392 -0.00904778999848877 0.0167816871294627 -0.0118695347201242 0.00805837596236845 -0.00623369383376013 -0.0373499446855175 0.0193853190359856 -0.0716298579803578 -0.00418404988904137 -0.00345033366668026 -0.00714510705595784 0.00543441035410656 4.50514073845292e-05 0.00517719432495729 0.00108029237771082 0.00315886057069518 0.00503875294977395 0.0109991101643675 0.0123542417398717 -0.0118194681249639 -0.0206277960824508 0.00243511858505547 -0.00347306790601968 0.0133771175699849 -0.0114061931195627 0.0105273680569805 0.0107867956384763 -0.0137149104423681 -0.00246819365150137 -0.00829841087195641 -0.0115247573225132 -0.00128922871428806 -0.00891536881669171 -0.00391753028646628 -0.00848286271761412 0.0170026120152091 0.00750119550265521 -0.0109008519743658
  50 1275.06550607847 ""  27.7250231834531 0 0 -0.0235889767624185 -0.00837993342327751 -0.0289871146744731 0.00149080626292117 -0.00684762367801739 0.0167066914758682 0.0185213456178611 -0.0155283837175557 -0.00231765584424539 -0.00460159868070631 0.00785205295383681 0.00412469776555942 -0.00797828607369994 -0.000265218146729279 -0.00539072851160656 0.0069055843709333 -0.00469601245676789 -0.000270397317914352 -0.00162896003771379 0.00819926060046191 0.00678740278622606 -0.0115183013613362 0.000800136495880971 -0.00732421321655389 -0.00114088636031067 -0.158991094726198 -0.160240003050567 -0.03916186353168 0.225635789547931 0.229191348675583 -0.00842488375053515 0.0176834936433248 0.014613184085212 0.0303539016552875 0.0138657691470404 0.0323613756669028 -0.0284187506325914 0.0146571914521012 -0.000409628522887073 0.00523549264819068 -0.0234422582726648 -0.021669302382029 -0.023821214413628 -0.0127072376690258 0.00192892918218932 -0.0305692647825868 0.0375401413809262 -0.0272137086975632 0.000480851736925764 -0.0134597902675977 0.000139788908241319 0.0796219827276619 -0.0264885814058461 0.0129949758675673 -0.183204196993106 -0.267952654061938 0.270296160797965 0.0627573175003879 0.0790523423881392 -0.129526102698257 -0.191631199246744 0.436538421483436 0.0242322910121957 -0.00696735909510807 0.0291236936331265 0.0138054396005081 0.013471013575155 -0.0204632687633953 -0.0095979296717116 0.00945575080837653 -0.0334860608120652 -0.0135989750005899 -0.127296875800995 -0.11313471162678 0.125478396127222 0.11276525870094 0.0246273326225922 -0.0565706757895945 -0.024252679687344 0.0500468281405601 -0.0470620763341091 -0.119250768704192 0.272837560758974 0.110709465802743 -0.0141003273994776 0.0512776432780004 0.0341994342421535 0.102567391433476 0.0582871613821476 -0.0193948301815604 -0.100684975095747 0.00178600018278787 0.0221210735885711
  51 1298.2776993431 ""  9.48887496111803 0 0 -0.00843839992746622 0.00139778753854507 -0.0155540921012165 0.00462527471827159 -0.00769762177171061 -0.0104772047495052 0.0404584134740404 -0.00423664170651098 0.019700075057052 -0.00677516620307125 0.0209415676655602 0.0164815205196543 -0.0123366199221293 -0.00995145404996486 -0.0168038838575473 0.0162186413857364 -0.00910095439862051 0.000896489319638048 -0.0111880123100995 0.0153947983122617 0.00816560595252161 -0.0151543912047851 -0.000983951789432238 -0.00932114847821521 0.00924571796323229 0.132376686593899 0.175863230508425 0.0135052402708254 0.0215584548131537 0.00550294623750556 -0.000477454895903671 -0.000559095195011763 -0.00203470213637838 0.0269850635688038 0.0042352195110183 0.0202096697990999 -0.0478984968051042 0.0285381060109603 -0.00215460332560048 0.00183224414324592 -0.0562963509968357 -0.0520725227137465 -0.0341235424577766 -0.00159202429734611 -0.0346904474162416 -0.021513336891771 0.0244381625916165 -0.00453103277084326 -0.00238749974303817 -0.00743259327459445 0.013895679358819 0.0356277091512102 -0.0672752088395443 -0.0340861636479594 0.0164633310408222 0.0993219475139326 -0.0862245573050633 -0.105101680046585 -0.248078629671067 0.238419424595548 -0.183463538201186 0.264774689646247 -0.0750702935934405 -0.00466603934186424 -0.0182695659231895 -0.0402226203505563 0.0257851742259452 0.00819823076757755 -0.0046497795853377 0.00397813813859346 0.0445176283478313 0.0418653171340304 0.122882492643459 0.129224676331516 -0.18205164880561 -0.245258717714556 -0.204745691900805 0.306421994802195 -0.0179648014924283 -0.0989152008758005 0.13775254731736 -0.122888404514137 0.231383243458508 0.0865966914041837 -0.0442016129751368 -0.108177069846701 -0.0272733267019433 -0.134694184070279 -0.0721723135938617 -0.0366217021765883 0.158354146392574 0.0425843179597685 -0.0644143557897775
  52 1310.28102661408 ""  47.1710642159433 0 0 0.0113447811654741 0.009168970369923 0.0142755607450034 -0.0237443836173312 -0.0273326443417556 -0.0388137011381938 0.141726040937919 -0.0323793991083218 0.0526399869772345 -0.0239021386672061 0.0739961300609794 0.0573437945189504 -0.0563623003771789 -0.0312455993406607 -0.0637172007122045 0.0669816469955 -0.0405653409069352 0.000879108183317627 -0.0377280556419095 0.065908241346532 0.0407924842307008 -0.0538684057908453 -0.00499269607547747 -0.0369486750565507 0.01966106949454 -0.016972521525369 -0.00389469753041166 0.00564858403662399 0.0134211279621422 0.024686582295719 -0.00839850335658383 0.0159899395417062 0.00930951267728612 0.115991376357828 0.0315293682267499 0.0997848360209398 -0.155184693143784 0.0881736761453633 -0.00820735001952576 0.0166936669638797 -0.22253955159951 -0.204090293579495 -0.0631658825558273 -0.00405618224726413 -0.0401312906497963 0.00671582860214169 -0.0157184363898564 0.00890207031250675 0.00289193629453777 0.00410931499627654 -0.00316904794452965 -0.0283115642213161 0.0239797104604029 0.00327269566482565 0.0217151435486797 0.0156262298885865 -0.0205874252482938 0.0183213994223511 0.0606548967942761 -0.050387993654037 0.0448638140869393 -0.103575758562444 -0.00411886518030872 0.000244424791128716 -0.000388896633483895 0.0100815852672959 -0.00659278017729463 0.00180903183805215 0.00297275377499673 -0.00224635919909463 -0.00821651933854642 -0.00988873765592267 -0.015144051211071 -0.0170675416882723 0.0292263697894192 0.0565294391639901 0.0635774650532574 -0.0925276116154208 0.0117993642850397 0.0199326431132473 -0.0302814999456934 0.0499053856952141 -0.0979048231471743 -0.0372912225755532 0.0137649859264136 0.0235229750347851 0.0031107840620687 0.0261770312571518 0.0141298508685347 0.0121859042048622 -0.0294675988542816 -0.0118754314870765 0.0138475414710887
  53 1338.01760230938 ""  7.37183009754719 0 0 -0.00189509924203546 -0.00160338547751996 0.0107745071626799 -0.00369262183550399 0.000813361264157454 0.000485789850305341 0.0036973315639574 -0.00525490890728223 -0.00278893092820944 -0.000652885230924274 -0.00141158243129531 -0.00178772030251017 -0.00308616068505653 0.00104936207238001 -0.00078410829671868 0.000603368490758292 -0.000675142258920723 -0.000217457931664833 3.78945693556443e-05 0.00247845908857442 0.00233375269883314 -0.000933924542943288 0.000632516100238763 -0.000373021596034226 -0.0196790419633773 -0.0601457975606348 -0.0988938450350247 -0.00939443745617106 -0.0100726496299186 0.00198404449177735 -0.00519598298590391 0.0158707504517764 0.012900699462214 0.0119974245140907 0.00683926388827329 0.0137783772310212 0.004628294484197 -0.00323070855246518 0.000198933662036643 0.00270538480201331 -0.010193581349329 -0.00868867247196001 -0.00243809514666406 -0.00266244052054955 0.00332144467998227 0.0227717241277229 0.0198467812575919 0.017408274237224 0.00402305723199391 0.0053950525065042 -0.00935409612488735 -0.0150490486867642 0.0229207726932567 0.0173973711477705 -0.165281876755692 -0.225698664567079 0.168542448583795 0.211304652356782 0.249464607376952 -0.28715810698996 0.0753348224755812 -0.0310372858383287 0.148919480443022 0.0119954043405232 -0.00422171066949891 0.0346613357550639 -0.0105861661605203 -0.0580820404516233 -0.0461920177006194 -0.0158102149436286 0.0416546570007009 0.0061074880222992 0.172648046069529 0.224617523980978 -0.402525317260951 -0.0953531122620457 -0.228038639510841 0.335203954731551 -0.165246540264786 0.0859925252254289 -0.0702845824231945 0.0570296136557838 -0.0928891014448356 -0.0327675136021228 0.0397222600765321 -0.0306607575893822 -0.0398421068997317 -0.103632152613317 -0.0528923746987887 0.0539395328374192 0.112710092774884 -0.0247457177594341 -0.00114391954453529
  54 1363.99762727182 ""  1.33966974384377 0 0 -0.0166586866844639 -0.00422788587087564 -0.0104511438560546 0.0202319041368241 -0.0148572534366996 -0.00287194008192986 -0.0566001393146761 0.0371420458676271 0.00231743788406149 0.00408364678408986 0.0648686769928152 0.0651817217989653 0.0103194928571433 -0.0130483315125068 -0.0064823784513523 0.0625800717064764 -0.0408083913396083 -0.00190235106871838 0.0065438123121059 0.00162281280842478 0.0056538241906296 -0.038925810382931 -0.031331304973262 -0.053710756602283 -0.0095758358591239 0.00864612950839334 0.0227431840796778 0.00923023120675566 0.0377023973777793 0.0265677477714995 0.103065090601215 -0.352356545849114 -0.280201581864364 -0.206029616831058 -0.0955406715779241 -0.215442177188157 -0.248856378191656 0.140591655912432 -0.0135990834431854 -0.0281435668289705 0.178815262617021 0.156189767522298 0.344607591190302 0.109295958630958 0.315704161332846 0.00109813911623596 0.000895411436031488 0.000771290885214717 0.000325714664654075 2.84662181893351e-05 -0.000616972929709301 0.00245902053171913 0.00252404346765686 0.000336942979471234 -0.00492398899280103 -0.00671427800568319 0.00521068712378701 0.00805029049827241 0.0098603956926957 -0.0103469635698259 0.0147574875092422 0.0100359469324675 0.0386858808802163 -0.000155660924817877 -0.00045704977561873 0.00215175755541153 -0.000280134136938837 -0.00183751330983753 -0.0011877098279569 -0.000676868608044616 0.000725206665760702 -0.000547476379485955 0.00520630227367135 0.00725182125214023 -0.0122528307498733 0.00181882103635695 -0.000959303949498261 0.00143626115922227 -0.00758888546443217 0.00518148695776599 -0.00262199505581803 0.000769907375132858 -0.00274409640842197 -0.00208929727785625 0.0022272826620683 0.00063605974485234 -0.00113525548606118 -0.000647629192132223 -4.52528270488671e-06 0.00279412574141039 0.00244043126214466 -0.00201757681899778 0.000714202895506334
  55 1371.44659690595 ""  17.5845174652193 0 0 0.0243525617866884 0.0444944852461562 0.015466057381272 -0.0122000574806702 0.00747395859517109 -0.00351581931151998 -0.00110554814601332 -0.00613320501070824 -0.00743717323312097 0.000779945174160038 0.00256095195256062 0.00297137715123637 -0.00742461364851014 0.000700678416258085 -0.00381549789111064 0.00904195401062701 -0.00608111748233414 -0.000629663891478063 0.00169311772891 0.00702985852850974 0.00803910252750694 -0.0072660608518956 -0.00500535350475083 -0.00835763407296488 0.0664145662153613 -0.0963846310611184 -0.0408700049867702 -0.0357021276804376 -0.255940063806126 -0.292765531953643 0.00207461189186705 -0.00374490869093767 -0.00281475909999447 0.00753855166441773 0.0064659620684453 0.0103419225458538 -0.0121196303374485 0.00705032255665593 -0.00166190025187275 0.00372148574655584 -0.00297789710386366 0.000444311319409993 0.0557989979644115 0.0227255907267677 0.0396285279287284 0.00861680709786638 0.0438156273960238 -0.0498010240566665 -0.0112222104550601 -0.0134176037795199 -0.00283223695723448 0.00892713149621521 0.0142065683858396 0.0854016717703948 -0.106246541525027 -0.243526165641692 0.277997111421175 -0.0346313680826637 -0.0715800175469778 0.064167882130196 -0.0398832297294591 -0.302779669482519 -0.456745982951387 0.0151991883046891 0.0228118509234484 -0.0391569578224973 0.00398190311546553 -0.00675625919418236 -0.0079052899750587 0.0158605877837881 -0.0035839134520417 0.0139052050806133 -0.0947996975583774 -0.123802794226131 0.17234990949317 -0.0931046908698643 -0.112596567924028 0.169328609168486 -0.0450104419799823 -0.0469840957386682 0.0708361036497843 -0.0561105780676663 0.0679086209663458 0.0239377545803642 -0.069975533719056 -0.0308967584488926 0.0181204784011932 -0.0188304546917193 -0.0225758695740185 -0.0388851456093228 -0.0304337886802442 0.03074315814006 -0.000302424129354626
  56 1381.63446295851 ""  15.0408971560703 0 0 -0.0144597336276537 -0.0307391123675809 -0.0109248472177117 0.00775263010251541 -0.010626191803299 -0.00570228250060914 0.00547763617222136 0.0067997673288662 0.0100818443767334 -0.00108350415083284 0.00231355885448584 0.00147816646568858 0.0043099254223535 -0.00279260417699414 -0.000162787743385146 -0.00406264462521585 0.00263276503497109 0.000230410912261056 -0.00413437972238258 -0.00233927651466732 -0.00469645836427663 0.00610318530114933 0.00342281469657349 0.00672084945733878 -0.0388708937705442 0.0993210208465561 0.0791897567481614 0.0245093068794795 0.171951935799912 0.198952945983061 0.00117956860238902 -0.00512275794537542 -0.00460352369458832 -0.005455502695591 -0.00671769671355482 -0.00984914355534704 0.0055589308989814 -0.00349443323284217 0.00040379240535573 -0.00300632368606756 -0.00967546133897002 -0.0114807405084543 -0.0452041083672541 -0.0170520333591575 -0.0363469922219094 0.0452936440564069 0.0521652213897485 -0.0352055260847154 0.00825800032064028 0.0089173577259548 -0.00244713380389288 -0.0682168540313715 0.0174668113008836 -0.0427680564386039 -0.0689887796817628 -0.203272688142115 0.231193665182953 -0.0168334077640065 -0.214761548065172 0.194766402332022 0.226571391005107 -0.115820720066155 0.451478765159753 0.0248647906551733 0.0259267435526659 -0.0486087473238041 -0.00714488809691498 0.000532274919637984 -0.00800456573432211 0.0218100513450528 -0.00409038601188431 0.0105769004095409 -0.123864308649487 -0.170767254948435 0.246423085022252 -0.101771771552219 -0.104885501004933 0.16646087738625 -0.0707173540585416 -0.0739753423760304 0.114587917664843 0.065106270272249 -0.117163338178414 -0.0448549722387333 -0.100321299710447 -0.0365361547425524 0.0210152225938104 -0.0305516169379256 -0.0407528590051062 -0.0304830348319431 -0.0615106268276482 0.0258474076881314 0.0224861022069922
  57 1412.44429167571 ""  0.449820912413206 0 0 -0.00222547947381893 -0.0155582029457428 -0.031779590540821 0.00646812454321961 -0.0044533652531645 -0.0023692204869015 0.00231154536624404 0.00384441832109521 0.00508908897372783 -0.00106022473945219 0.00112184851940346 0.000448574449825471 0.00419103000104718 -0.00102613404165423 0.00149264673288779 -0.00348837042856779 0.00231202821443411 8.16340544873198e-05 -0.00172138191825622 -0.00290341490118654 -0.00377524778203183 0.00329420121709116 0.00226554791883015 0.00446559833008649 0.0107461780584601 0.124525933967187 0.168663242525376 -0.0126263767026427 0.0740912980302999 0.0713305761032351 0.000796624790561118 -0.00552315839744709 -0.00509866676659506 -0.00642059204275968 -0.00519122404385875 -0.00878580161944524 0.00184338842305979 -0.000797219683697695 -0.000112033125145591 -0.00263342605759798 -0.000554018653844357 -0.00174480366656329 -0.0259387594144468 -0.00581300704120654 -0.0280139099574574 0.00383887930837562 0.0488754551393628 -0.0671049078572799 -0.000251592406198761 -0.000762394462171156 -0.00190879169461356 -0.0196310211170899 0.00675132660311384 0.0323594415220824 0.00455313049091795 -0.170118158797073 0.276290029932975 -0.0465589473278974 -0.247491800888081 0.179435156938947 0.0222715442127334 -0.134076947530927 -0.0587207530593526 -0.0374378506100899 -0.0343046850290735 0.0510497207667545 0.023652959795906 -0.00638407099045658 0.0134454406208794 -0.0666941703346078 -0.0151858996952959 0.0114867507429494 0.151076016875226 0.183259889451827 -0.224206682315638 0.144717636383158 0.127646563568856 -0.224023959081656 0.0274054177116085 0.026510063417807 -0.0222416408138212 -0.00600874233890566 -0.00834359590717305 -0.00661046641962552 0.329544930534401 0.0558525837367076 -0.042334694280826 0.171948195875745 0.21221991362181 -0.0744645531151994 0.220402262397529 -0.00937893144575663 -0.163690729372151
  58 1428.6028160831 ""  4.79828257568634 0 0 -0.00553578280272269 -0.0507015438719128 -0.0819426053759607 0.0157233782172784 -0.00916461280284119 -0.00137252943365799 0.00588281878847377 0.00648181050420203 0.0102287116348671 -0.0045348511175936 0.00489857901400894 0.00196327971623027 0.0126750009776235 -0.00174440036203971 0.00580439991043279 -0.00848141873716534 0.0051435921994582 -0.000217448458610998 -0.00431022670890822 -0.00891844415904381 -0.0111402511137333 0.00830712215602901 0.00718691240651824 0.0122914846748423 -0.000800574241514893 0.30050012980354 0.353743119068789 -0.0378710532036962 0.23243751157742 0.23600759559767 0.00130485574492666 -0.0183842910945993 -0.0172996429183709 -0.0253648149647127 -0.0162946614969552 -0.0307525060097006 -0.00413028054302648 0.00224144697246052 -0.000904252825535853 -0.00814453656782834 0.00463696563630453 3.59807192464367e-05 -0.068361214490429 -0.0171374762267929 -0.0669309318635841 -0.0105789869790685 -0.0125277792815469 -0.00761860539809848 -0.00249807716696127 -0.00568952926235344 -0.00125378018984933 0.00136538785473656 0.0379958132384295 0.0622625975199342 0.0193208135292864 -0.0275988738874417 0.055129814035102 0.0234996363444861 0.0803224031212698 -0.0918558934785072 -0.0429606305221791 -0.146403093228068 -0.293823465130277 -0.0138037090728171 -0.0115003147622701 0.0168817967658719 0.0037628206026105 -0.00362288169027242 0.00137903977175424 0.0564721653521128 0.0281000953869234 -0.0357612491400319 0.0364854560195612 0.053102784399329 -0.0698720434532766 0.0297552954234526 0.0287294272325982 -0.0545536296351341 0.011250690791107 0.0222740820050606 -0.0297435799158985 -0.0188112196439674 0.00707981614508598 -0.00187646648741546 -0.285768043836156 -0.02442161769836 0.0168707110494745 -0.159146522263989 -0.202970364724181 0.154237733235006 -0.178435200251569 -0.0445911430569201 0.188543985472729
  59 1437.13394330793 ""  9.93728519965998 0 0 -0.00213081171354785 -0.033233980427167 -0.04718343706149 0.0091738868104439 -0.00526538560803732 -0.000420234319333615 0.00403248714224218 0.00269567264562938 0.00541913564432816 -0.00355414685197426 0.00424941051710829 0.00188550435338791 0.00826563192070767 -0.000936421617905771 0.0039776377364095 -0.00454453062238431 0.00244261653793009 -0.000382824654520098 -0.00313204379520928 -0.0054851428486534 -0.00713915574299246 0.005513552435504 0.00495188917412323 0.00817644323037626 -0.0139723065961142 0.182725300744792 0.186707633315499 -0.0328674121561202 0.146045874170118 0.155688861087047 0.000634456552262835 -0.0137512950720629 -0.0127451029444855 -0.0189140282267566 -0.0112331899735983 -0.0220785263420139 -0.00621961533988883 0.00307311166741204 -0.000953510494051349 -0.00557194910622688 0.00306162085559636 -0.000216146615856592 -0.0435200616300474 -0.011643109335945 -0.0405049422661338 -0.000827422475793961 -0.0429225111746017 0.0413075626255403 -0.000994833533251162 -0.002108448410804 -0.000871116353132246 0.00568425819972255 0.0281225584611416 0.0304909331876639 -0.0205323275455955 0.0649455490159784 -0.144256107196101 0.0269930977977339 0.245502935980602 -0.178140867888541 -0.0363690971436658 -0.0483741265899503 -0.17548791671668 0.0455133001800005 0.0374714737369622 -0.0466119635315993 -0.0213675369430056 0.000916410989835719 -0.0143685431356019 -0.0580257939391005 -0.0356084888343701 0.0497071580822883 -0.127248586755046 -0.16537809096181 0.193948114862087 -0.125697044640926 -0.125739017586669 0.227569619314823 -0.0272903663135009 -0.00165129390330436 -0.00940066153052008 0.00548309502363325 -0.0175887487275745 -0.00861938144663433 0.297338364397418 0.0218476567528381 -0.00385588903547885 0.158410996496154 0.209904943490757 -0.19854649508578 0.174590888706693 0.0780180518773763 -0.221042401400987
  60 1459.42193589354 ""  91.3024759764691 0 0 0.00337557361766611 0.0105091214378498 -0.0143365603506596 0.00211070880761335 0.00274186179982947 -0.000188035562242663 0.00105131429732701 -0.00102785584135929 -0.000942412313085626 -0.00136591097322178 0.000346379933189857 -0.00033345373329615 0.00150290909401188 0.0010147929247425 0.00201434777926188 0.00074941628631036 -0.000574198548023057 -0.000149822528215055 -0.000524646124899578 -0.00169351257519224 -0.00185620740748765 4.88458499875835e-05 0.00117297128354156 0.0015304580718214 0.0147133472729865 0.0636655684957265 0.097670746467677 -0.0560591252948619 -0.0742561634320138 -0.0806281253754085 -0.00147328095788829 -0.00144087473880635 -0.00112111106728164 -0.00724519326402758 -0.00199676495861678 -0.00629174441641447 -0.00811370815918953 0.00484231184890734 -0.000701199323956214 -0.00219520447907461 0.00524574010297827 0.00414108121123222 -0.000423882384562863 0.00464993524067399 -0.00621964842687279 -0.00341083188116204 0.0138249242024867 -0.0165940823209389 0.0138621745198957 0.0575593956052042 -0.0263462354537469 -0.013077214375484 -0.0785634520272411 0.0777474176232969 -0.10578442571052 -0.0691578769240573 0.00681072791089982 -0.0971843303587257 0.0418074961458254 0.0340960060958088 -0.314105055974971 0.345052448305908 0.00630639347482434 0.000323207016322064 -0.00257264301831819 -0.00678970195220195 0.0100327805570051 0.00226643195380927 0.00157254626496201 0.00473265397035164 0.000113425629276113 0.00203822431740332 -0.0277942090184378 -0.0328058375639748 0.0290836042615801 -0.0255465667054887 0.0255300703933171 -0.0235827373323352 -0.00216483059719403 -0.0322109252582541 0.0457846209069433 0.355361074721313 -0.560351067417942 -0.202236986806399 -0.0165419508946798 -0.0180503109746664 -0.00320540945412798 -0.00470125771555409 -0.00581121893082307 -0.0163708072026871 -0.0151198540526537 0.00082001823554128 0.0117385055339033
  61 1488.58376505881 ""  1.39168679648355 0 0 0.010369000773359 0.00408669441544583 0.0111804922588716 -0.0189516976612236 0.00940408005432071 -0.0015628457962836 0.0845733685979638 -0.0508604711193624 0.00108454213412574 -0.0455478562304229 -0.0246259056350017 -0.0510982415019621 0.0192897922378805 0.0575179264844023 0.0671413888781275 0.079056431733473 -0.0411719290419063 0.00761424802295178 -0.0315091097545122 -0.0593844905019437 -0.0762874492756285 -0.00960415237180047 0.0547623762815798 0.0471058820997829 -0.00203564880118437 -0.0105849690069561 -0.0380044035767808 -0.0132453955160028 -0.0260179613571998 -0.0143105747044655 -0.0902905053714411 0.124900799763904 0.066720517218839 -0.211742956789262 -0.0157858641770794 -0.141997860631224 -0.386651225831548 0.231861316764696 -0.00727511686548901 -0.102658578630317 0.244915159573005 0.174758641159482 -0.134419579949251 0.018337350051864 -0.0623756018079069 0.000436204615107238 0.000630973563777539 -0.00119193264765413 -5.0970318909058e-05 -0.000630039494036559 0.00079885164899321 -0.00295702568942371 -8.69019808425465e-05 -0.00523614242760999 0.00343818696691069 0.000205082846203113 0.00266173093281881 -0.00190403878962047 -0.0111363954988207 0.00827289857201936 0.00526630392603892 -0.00603260453687776 0.00539154445040754 -0.000158223527753542 0.000301932861747136 0.000181891840087918 -0.000447014331483978 -0.000520572003024947 0.00126685772062021 0.000183961780222726 -0.000395295241705411 -0.000375439420093327 0.00245823482505062 0.00260704096658658 -0.00085145251958928 0.00251335367242824 -0.00256913329000027 0.00188954830056139 0.00638052579883756 0.00523289709747714 -0.00976045405992672 -0.00551018653164201 0.00964968741307566 0.00408103460762353 -0.000763718437197028 0.00696464141549712 0.00354593757779413 -0.00211255357845192 -0.00318651734778237 0.00432946245273996 -0.00081166646575175 0.00380508761526109 -0.00397264426973415
  62 1496.32067847987 ""  6.59521065041491 0 0 -0.0128119963009166 0.000839176546447551 -0.00717250468786652 -0.00190001921198292 0.000926529232458035 0.000701238131908722 0.00331767731559358 0.00155006687136519 0.00336733208381628 0.000876385409832341 -0.00525819736931634 -0.00463861633706435 -0.00240752050400095 0.00182506264368197 0.000253369788814932 0.00126911452556625 0.00161248121506861 0.00223475231534612 0.00207759456144654 -0.00453781965093012 -0.00317955477006918 -0.00483595280868079 0.000619454869023824 -0.00229927664959026 0.0553576931771734 -0.0750901408025137 0.0594023792462754 0.111608727477823 0.0328764808953525 -0.0092256566574776 -0.00440517074413906 0.0176846847344095 0.0147480896225306 0.00630827353207677 0.00551139058946983 0.00908548648960916 -0.00460087710351999 0.00554850655734996 0.00258735530184843 -0.00228027551191075 0.0174105649086273 0.0154363533028999 0.00775171628134083 0.00585142535285642 0.010405526448562 0.0243923064759683 0.00263650536508075 0.0286314311543149 -0.00152862081784751 -0.00433091492871903 0.00125611519710539 0.000880037479090814 0.00779486527669283 -0.00172361413039277 -0.180273221361132 -0.0735760279731738 -0.0923826787898226 -0.0613566096373746 0.162397892316455 -0.0104010988758983 0.0267601345660531 -0.0336613539710692 -0.00505309256509957 -0.0267422297894854 -0.016632228233322 0.0105939459941436 0.0191350946141829 0.0223896844536952 -0.0361122509843751 9.1086238964258e-05 0.0352114256552752 0.0155789854469779 0.039168363533625 0.0376125050102342 0.0380664100486791 0.0932020812170299 0.0592040126923191 -0.140601330248263 -0.16580327412554 -0.218473632022888 0.348546798359795 -0.021431775855207 0.0412051155954741 0.0197338705521109 0.0857288231356026 -0.462967919310212 -0.255357810441624 0.0411269756764275 0.127677322598218 -0.34037241127765 -0.0728887925494914 -0.211809542292373 0.310198689341994
  63 1508.55428072589 ""  10.1880913566424 0 0 0.00963658904285395 0.000864506000647 0.00554540963090205 0.00134202375517485 -0.00121654268169821 -0.000986289160694182 -0.000578404840503171 0.00104623161213162 0.000709196322160725 0.000971405607614851 -0.00149741876060189 -0.000714300659262282 -0.00173608563632166 0.000341948386855135 -0.000691618949986851 0.00157756569698289 -0.000546263237453933 0.000422013210651498 0.000282082350809605 0.000219413408811642 0.000378782545486896 -0.00120751590947175 -0.000602418086468933 -0.00135351853349698 -0.0407594430538798 0.0569991261925491 -0.0438040799131403 -0.0846526902899267 -0.0273435165652354 0.00224710349571423 0.000335919690918944 0.00308949071316287 0.00215293240286354 0.00272480787467678 0.00203615927978268 0.00371970172109632 -0.00148307630009289 0.00135600137741064 0.000444833193101322 -9.42416852297346e-05 0.00222595730914227 0.00218028579406297 0.00754945396101878 0.00273547378680753 0.00701284659234224 -0.0666909909128758 0.00227256990802549 -0.0108998016831344 0.00290277627201993 0.00411223075594663 -0.00204917253881396 -0.00268187282052774 -0.00608696472748692 0.00504148687920955 0.444101686470189 0.201374206775305 0.282677732163429 0.421284107753242 -0.286969530010748 -0.191675867715521 -0.0442476443161348 0.0470648248884979 -0.00675618434334959 0.0251237659604543 0.0184046022660524 0.00510211337764777 -0.0132272213220784 -0.00523123824523801 0.00820361255420092 -0.000785761923481583 0.0186638037220312 0.0118714912048287 -0.133556480072206 -0.104748206601445 -0.0636453915816085 -0.123915311259774 0.0575889248374516 0.0491167077529596 0.0447411534574704 0.0652977898505802 -0.106878573703269 0.0359799139931539 -0.0613212018900664 -0.0275259467179391 0.0433933028798133 -0.277962226661615 -0.145889105540706 0.0243339360441408 0.0763336038006609 -0.20319029422202 -0.049611605631572 -0.124906909474179 0.190505260887843
  64 1510.20053560202 ""  16.5835266084058 0 0 -0.00911462268380027 0.00135685514207881 -0.00481211077106387 -0.00137420119993786 -5.56531099619454e-05 -0.000520909996945723 0.00273710445738465 0.004395963317644 0.00588780980051935 0.00294594756590147 -0.00661489760369432 -0.00470104855471309 -0.00565537073318708 0.000721071769965152 -0.00271708336729837 0.00164990620956817 0.00280848557903438 0.00368229876155671 0.00317876174439165 -0.00564892820238898 -0.00353380788157914 -0.00656682816553404 -0.000182980944424526 -0.00408580209350614 0.0423466854449628 -0.054238529711105 0.0494711013277079 0.0813331748490358 0.0202211987137361 -0.0101408483439064 -0.00316974718032937 0.0215889070596933 0.0193556259536933 0.0157386130047002 0.00906480677100958 0.01825917349954 4.74257450638637e-05 0.00460343755508979 0.00447778631150468 -0.00181031910818616 0.02094676328858 0.0191494780292999 0.0169922094658064 0.00941797481904406 0.0189401544405704 -0.00169923953112773 0.0014737654873767 0.00911181254446772 1.75092864223031e-05 -0.000801524431241625 -0.000172789016431952 -0.000104506594072713 0.0024634445220693 0.00102292014320892 -0.00296235949068216 0.000620340897686286 0.00987627001547468 0.0368925216901953 0.0184549044671246 -0.0314853692022243 0.000545568679152678 -0.00272402238309038 -0.00511035771017799 0.0138936656534609 -0.000172406159111956 -0.0141848400645517 0.00860134187818922 0.00766549319455158 -0.00738526621227023 -0.0283796974986358 0.00685007967124505 -0.0335256672513037 -0.155245270451616 -0.130890149900178 -0.0897981490373428 -0.211183652247923 0.127951137741891 -0.0249436665286817 -0.0495731663785135 -0.0941139522196445 0.139000159783884 0.000930857649478129 0.00353102561710187 0.00361072453569683 -0.316744985420427 -0.0184879888358966 0.0325844919380941 0.321367066932995 0.224278236542101 0.463537816664091 0.44936923108096 -0.341838370726322 0.066646053837395
  65 1519.53395540545 ""  128.645847633864 0 0 -0.0345225884264934 0.00479099799334741 -0.0186286967940363 -0.00488914846016049 -0.00628386808638931 -0.00863643093622591 0.0148423430905759 0.037448863156185 0.0452649487634618 0.0254302489995358 -0.0415606151214 -0.0250316525500156 -0.04714728496218 -0.00173477891677097 -0.0298943166726375 0.0125495654404115 0.0219023211042075 0.0286081654114772 0.0222738756656278 -0.0408462612578239 -0.0260555314557238 -0.0437158165917164 -0.0017719121057141 -0.0281048422442304 0.153433724139188 -0.183872537869995 0.201394112862582 0.292331821821579 0.0740637841541462 -0.0337576844839042 -0.0115157676376085 0.139246465276668 0.128225430127598 0.129313385191499 0.0663438986529041 0.141515982094375 0.0146781870662478 0.0273426443496773 0.0349622294709237 -0.011866839886152 0.143888018100929 0.131966929058582 0.128566861842166 0.067372577620319 0.14213057164887 -0.0205295719300732 0.00500205488895691 0.0194742630590056 0.00161056561281467 0.00119678254239777 -0.00132929318933862 -0.00510010983028059 0.00386501629183367 0.00534575478722514 0.118504535602186 0.0566963549989957 0.105338439459977 0.217723365963696 -0.0373389147511654 -0.133420106434895 -0.0116035043506621 0.00573975811327267 -0.00297062765342656 -0.000718919294933111 -0.0262801993945149 0.00114124511380147 0.00768083861931344 0.0179424706179984 -0.0282460487614544 0.0082642504433271 -0.0178607506258125 0.00639366969099534 0.00968991140216404 -0.013516762005112 -0.00859178429511605 -0.0422866219446735 0.0623106222882375 -0.0725240827476812 -0.131367572720343 -0.163429852191252 0.2579196080468 0.0196908146101587 -0.0318660352679397 -0.011632576082974 0.0696560333868637 0.211281474909957 0.102467875759742 -0.105298863381889 -0.114835301404964 0.00380059596511077 -0.0802186516959503 0.201238758329096 -0.180359200424361
  66 1528.99053719669 ""  32.6066149695248 0 0 0.002041140019568 -0.00708217740897692 -0.0053670329734152 -0.00101733317286848 -0.0130808485553512 -0.014212808241478 0.0136707260705017 0.0489575335887967 0.0559990519073688 0.0342493328319811 -0.0420181516861028 -0.0202440622236777 -0.0643052330865261 -0.00894619937720233 -0.0470810315275904 0.0182751016285221 0.0276919644445213 0.0377641419257504 0.0242708928156054 -0.052869073242556 -0.0363349473263659 -0.0464365855444073 0.000224678566512501 -0.0277626671437938 -0.02592106124519 0.0587358481165239 0.006336412439333 -0.0487297576031138 0.0136998139896772 0.0350612556414828 -0.00322739344269401 0.149156828404907 0.143465140536321 0.169468074725754 0.0806197445585983 0.179163473324884 0.0223286405514624 0.0338284168435848 0.0457965468258352 -0.0171813754937949 0.173009236916321 0.156663075912122 0.150982224039723 0.0792943278759587 0.167983192778306 0.0167480207407699 -0.00852430246538696 -0.0235516143047671 -0.000523901625841698 0.00111104879062567 0.000906931027524246 0.000238289996202932 0.000236848638308229 -0.000166984352641258 -0.0865214837341728 -0.0442915522204135 -0.0934265254337078 -0.209069474300983 0.0199843355611059 0.12818114171788 0.00567163785330951 -0.0074206735104005 0.000547066910317784 0.00629297671782274 0.0319399843213963 -0.000901336112673659 -0.013455927177262 -0.0244288571533292 0.0357011793561771 -0.00414815884041001 0.0124573726592091 -0.00185483453979519 -0.00527341133174977 0.0167787426357365 0.0175902829617649 0.0506471168747837 -0.0901405513406579 0.107598945571043 0.16603127933744 0.235675766088418 -0.360661245710609 -0.00736235246936207 0.00348173248918323 -0.00129415396320502 -0.0264235844862138 -0.161499293069237 -0.081166954966406 0.050472949623146 0.0672390881829036 -0.0463296540208527 0.0148553394120616 -0.123388318614014 0.137161506692979
  67 1535.70240568265 ""  3.00728731881677 0 0 -0.00548929117542671 0.000451243968118819 -0.00161483600504624 -0.00072200268065461 0.00137629067980022 0.00111349270471489 -9.34367159360374e-05 -0.00287039681447981 -0.00281997037141804 -0.00209029355354416 0.00207299666349461 0.000664417348439683 0.00383021382310413 0.000637802790457285 0.0029011026226455 -0.00140439558365409 -0.00119825413984883 -0.0019837353879237 -0.00112852292002594 0.00244734016292935 0.0016928610795141 0.00221869879823387 0.000125995605357959 0.00147969268390146 0.026748494059302 -0.0384137576861498 0.0278734568907104 0.0536949291752236 0.0125593355667142 -0.00518556616947751 -0.000603926034899723 -0.0071176956048204 -0.00660636940294998 -0.00930600057074591 -0.00436995328026422 -0.00976151601214044 -0.00108985259214523 -0.001832185281425 -0.00237742507901407 0.000846189285078768 -0.00844119317039051 -0.00762596425304825 -0.00944271529702482 -0.00447419949857791 -0.00992718653420355 0.0214004734992845 0.00189142609982202 -0.00691820058467809 -0.00109483669088295 -0.00319931698838257 0.00126080463598996 0.000249912110689922 0.00305722993565542 -0.0036069746538098 -0.135751386131592 -0.080511543309986 -0.0702809565595753 -0.159771483315415 0.058734403392259 0.0954084674641439 0.0236173167086216 -0.0253681358464462 0.00668549215390013 0.0640364828900073 -0.00430420680855243 0.0459563398351768 0.00673291688356479 -0.00911775973010832 0.0103785607358138 0.00907557850248638 -0.00214579806734749 0.00847236022473801 -0.339191946221076 -0.261127712545445 -0.445142523777615 -0.450488961659475 0.3855554839931 -0.069127402374619 0.026801005290438 0.0608002138015409 -0.0735705510673966 -0.0272315001283928 0.0437458806064421 0.0173551381174133 0.108262922472695 -6.13131452580217e-05 -0.0124975586166323 -0.100396242483837 -0.0719820650061525 -0.140279356073691 -0.150234998754357 0.0959533907081096 -0.00338171977608229
  68 1543.69674472893 ""  5.93589514326856 0 0 -0.0565386086041428 0.0169284310469893 -0.0171742313500843 -0.00601005944114808 0.00994365011643989 0.00647645474643668 0.000250567803470872 -0.0201052574571318 -0.0194235768555373 -0.0159045268285284 0.0114376919221169 0.00151414004572252 0.0300743770831403 0.00678457736701278 0.0246170506849043 -0.0110338024032032 -0.00982610054912934 -0.0160562605270208 -0.00711391046394455 0.0210523360447047 0.0160832188878736 0.013083538768441 -0.00131620505344853 0.00667953534716073 0.287346571710433 -0.383760072937826 0.333452277737426 0.545195674909032 0.091864219500436 -0.101772283852461 -0.00621452612624889 -0.0443167235676101 -0.0468389294509222 -0.0717661565543001 -0.0318351128817784 -0.0736263226927044 -0.00735882224909749 -0.0152614159816654 -0.0191667984603827 0.00863981451271169 -0.0648605272006835 -0.0572885030427711 -0.0595019405582868 -0.0292281017249837 -0.0658587750057461 -0.00328124181884294 -0.008193175459974 -0.0138620537933257 0.00143014765182806 0.00196774714057377 -0.00160090606372702 -0.00551769481510476 0.000930999801244883 0.000104585431138785 0.0362193382753091 0.0153391140857598 -0.00381416609972957 -0.041785596372243 -0.0356476297591407 0.0323146902968308 -0.00818775665161549 0.0127585343350596 0.0148645271938043 0.00415134217626235 0.0239976767448567 -0.00407575107410616 -0.0132093701887817 -0.0178761052246277 0.022846717142349 -0.00242416151724408 0.00506824108273043 -0.000277265986260527 0.018236893444365 0.0252087413129776 0.0514339892723549 0.0620916196259357 -0.101856565887801 0.0987114558863143 0.110489096560811 0.192743547421252 -0.281745329250246 0.0163264990325567 -0.0323882020993637 -0.015557024059923 -0.00986255843169951 -0.0732371169626278 -0.0366429677885817 0.0207598766129861 0.029999956632742 -0.025756855162189 0.00158863182310247 -0.0529422634996567 0.0628818251301301
  69 1607.20368414207 ""  22.1401854979202 0 0 0.00793863877090008 0.001364597579495 0.0061607807520798 -0.0128893030749251 0.0011609645375119 -0.00623220914344709 0.119933682278563 -0.0473831940631315 0.0255803864019623 -0.0594555637335933 0.0346571261774292 -0.00197046714278625 0.0945381795715742 -0.00915315366164006 0.0477562955786062 -0.124796146812489 0.0632010091764833 -0.0137148909583763 0.0663207317117035 -0.0413212098379988 -3.66239191563616e-05 -0.100696515486682 0.00392725255163368 -0.0567583896851907 -0.0120811037073652 0.0173156171373592 -0.0248014334338782 -0.0298174667121884 -0.0117887044193803 0.00317594900852472 -0.0493720316980711 -0.0275607705843525 -0.0567913166803242 -0.0652229787710543 -0.0731817665247588 -0.109895147052183 0.174208038666295 -0.112287159250602 -0.00391579766687518 0.0573422407756625 0.0381692672849425 0.0711732483285439 0.105708282486673 0.0860196643336832 0.148099703921979 0.000609579610043077 0.000497927905198802 -0.000341433372045928 0.000114008398478754 0.000386792469544883 0.000599243996090433 -0.00223985418979473 -0.000281748156540385 -0.0023828330360229 -0.00173850255405758 -0.00156655084254293 -2.91623031900242e-05 -0.00283606229454324 -0.00322385459109827 0.00438532616803675 0.000587269664964912 -0.00217752501601852 0.00246253802561102 -4.39542113738848e-05 0.000254228228333057 -0.000286960774735645 -5.37893125389796e-05 -0.000251131465035377 0.000573956707298675 1.92892405867066e-05 -4.09286860650993e-06 2.66651485588253e-05 5.14226060080689e-05 0.000216231232668222 0.000957334726188991 0.000595156321822726 -0.000810338675470098 0.000529552596429281 0.00202550549581978 0.00115958778329118 -0.00255904038828366 -0.00111033626551647 0.000672488497020486 0.000490169405912207 -0.000504115323331988 -0.000499152738730717 -0.000161188455702351 0.000243362490327284 0.000205780397850205 -0.000119518732510799 8.33575161319846e-05 -0.00030589907621994 0.000408639767717823
  70 1626.38685107169 ""  82.6345350732884 0 0 0.00305108214235377 -0.00905878059542514 -0.00804126274003151 0.00133402649753637 -0.00517810438962587 -0.00429665049684721 -0.00488015232847415 0.06719850668944 0.0624304283079242 0.00402257333591227 -0.102799092181387 -0.0971243954823055 0.0393974084446208 0.0596931909997064 0.0812640384901761 0.0186970969355017 -0.0555172171528356 -0.042410192640557 -0.0111151163296027 0.0951050602347636 0.0852161167434125 -0.0367979577884647 -0.0559845832989258 -0.0761865480223146 -0.0196340161328579 0.0519005379336781 0.00319362882066751 -0.0393605378086067 0.0145077394026742 0.0330295825562299 -0.0571927215511626 0.154143913583244 0.115518465938663 -0.12746671717668 0.00348226173287713 -0.0726729797357623 -0.0777263425477035 -0.00437092218769279 -0.0508372291043317 0.0358776381882778 -0.138664908803612 -0.11217396443602 0.122424336399196 0.00172647153706541 0.074765088351361 0.00146367314193255 -0.000256200630190691 -0.00038073002195804 -0.000135694719719998 0.000735913500500163 0.000703065682802349 -0.000230525338844263 0.000654880442567613 0.000755420726026656 -0.00864982710222991 -0.00329539177396027 -0.00930739639613141 -0.0119578053837796 0.00508628637148877 0.00571679687020385 0.000832886766334967 -0.0032820098504735 -0.00293219314052891 0.000114150184811392 0.000802274632702598 -0.000649550974807553 -0.000333186682264384 -0.00064356021460166 0.00133011105426652 2.58885738136848e-05 -4.82803643493957e-05 0.000106383591810963 -9.18737813048707e-05 0.000457255735741737 0.0022293299710957 0.00128992709956628 -0.00257251253932466 0.00226703834025716 0.00508211794505574 0.00517300624529197 -0.00877247675625721 -0.00083247512356948 -0.00140306127825893 -0.000583737684394338 -0.000796418377475389 -0.00094833386535657 -0.000313862285424744 0.000308968696989735 0.000328191880796457 -0.000595492275686382 -0.000192643733952123 -0.000322573802582545 0.000728641106948884
  71 2895.76169805925 ""  71.6379435350836 0 0 0.000423863600690327 0.00029331770869786 -0.000107551621380786 5.41791814695562e-06 -0.000108307395770037 -0.000129073104724914 5.90734562899126e-05 0.000101063585294557 0.000141572467647367 6.58941682639929e-06 -3.38189709717224e-05 -1.55242152618184e-05 2.44332472603849e-05 -2.47341724694002e-05 -3.54854771808999e-06 5.24096494639274e-07 -1.88449999305201e-05 -1.51481168468553e-05 -7.80893528462561e-06 1.68106463899258e-05 1.09861025855756e-05 -1.64825035928312e-05 -3.13919198395071e-05 -4.63042887240483e-05 -0.0058120415139752 -0.00304399408677059 0.00283285135009122 0.000489252795106604 0.000193555974374132 -0.000225038548692361 -0.000153354420938748 0.000129991881593767 -0.000110402419829968 -0.000187340680983856 0.000196636597570609 4.96795875474791e-05 2.8292859329635e-05 1.55716106746918e-05 2.28264718976235e-05 0.00015822924081683 -4.10195457904211e-05 5.74403607048038e-05 -4.40361159757863e-05 0.000162628991494739 0.000197764231899865 0.00172630719601809 -0.000779294626616508 0.000684643854242842 -0.000151352773079822 -0.00016489086638023 0.00017383050614702 0.000126016869556552 0.00018968783066278 -4.061063440919e-05 -0.00362680103685319 0.0158248982253684 0.00240335485192577 -0.0127333620268489 -0.0102035173113634 -0.0169563635888842 -0.00115761015290951 -0.000280522150420283 9.94288578979349e-05 -0.0546540647220591 0.0505983749678314 0.00854763274377919 -0.00108191788985 0.00130505639094089 -0.00204112083742899 0.00232672286473006 -0.0053916211883687 0.000306204170697003 0.638154460521791 -0.696530926849357 -0.132439190850847 0.0155911324951093 0.0737529359735637 0.0613740974871047 0.00469234362738201 0.00336979089177194 -7.6668151367504e-05 0.00408627209960129 -0.00025069838268297 -0.00342866641177687 -0.0109104893942873 0.0110442816617109 -0.0281685032723666 -0.0300425132066016 0.0350713699020647 0.00593147172372823 0.0139769561046097 0.021942587805096 0.0234190305382875
  72 2955.59259643772 ""  24.0718295959424 0 0 0.0663637342627092 0.00873970286834857 -0.00161313863362649 0.000818790987431086 -0.00216218719566158 -0.00171241011802639 0.000918420364528489 0.000542527598871462 0.00137915262639175 -0.000129715185087311 -0.000303050993173758 -0.000417953496600084 0.000141955251909906 -4.2008787157012e-05 3.04542125764935e-05 4.68561533207416e-05 -3.46194922563068e-06 9.68726793999996e-06 -0.000138567562800256 0.000127119248918582 1.16890659182286e-05 -0.00127055880012282 0.00124816333712042 0.000511961733786879 -0.746080335719537 -0.359767819854874 0.301768779548553 -0.0583577329044144 0.284432824875969 -0.253894552450212 0.000464670285390912 0.000574196843107095 0.000767567058808837 -0.00134594134977816 0.00131912634195972 0.000501538053734527 -0.000809607243015515 -0.000854706077857392 -0.00121599859100579 -0.000723953024189421 -0.000111085099863223 -0.000457516497749473 0.0125211981636777 -0.0171647025880194 -0.00866495869236445 0.00124485799521889 0.000838122261963174 0.000544047568168049 -0.000540018842333462 0.000444978485730738 0.00031972820370596 -0.00631488344814103 -0.00482544777120596 0.00215381717397045 -0.00324342437136343 0.00379850532631499 0.00288096483780129 -0.0105769474815 -0.00994636857291835 -0.0122962727169805 0.0829202711702828 0.0496314586235396 -0.0384066458266697 0.000106823295699148 -0.000813061115988112 -0.000282269054220558 -0.000404479617128601 -9.85283878865197e-05 -0.000592814485894885 -0.000115493258506467 0.000102735485207877 -3.44724899793457e-05 -0.00479760239029877 0.00536373663142151 0.000585880830565799 0.00161108891398254 0.00305311379439074 0.00197525783991415 0.00373869163945553 0.00235032722811586 0.00525030308134742 -0.000163214461218905 0.000436827295692608 0.00360668707638186 3.27707362119152e-05 -0.000231007269619011 0.000514090120769132 0.00121208234186896 -0.00134432053199546 -0.000163738105380005 0.000222296140818086 0.000268963090072874 0.000286187069872536
  73 2962.08103538252 ""  33.7559012429208 0 0 -0.00126825057618744 0.00095351633443498 -0.00171917021157132 -0.000316873307255445 0.000169938379818216 -0.000381308363194369 -5.60909032247768e-05 0.000166593845792278 4.56102928218613e-05 -5.75176346768732e-05 -1.36317439304109e-05 -4.63438527628457e-05 3.86677656436085e-06 5.65023152984293e-06 1.13789885684894e-05 -1.69570298440192e-05 -4.90134339774021e-06 -1.33192415175403e-05 -3.93404550960794e-05 2.75427097361961e-06 -1.15658141600374e-05 -1.7636481324822e-05 -3.43218862470868e-05 -1.66317481369856e-05 0.00976803943591094 0.00582692509608199 -0.00470684849669255 0.00689879442354556 -0.0240165399833258 0.0230549775273685 0.00120839710311842 -0.000113473246890484 0.000596955897345057 -8.52378175935895e-05 0.000117468361931682 7.86626637727323e-05 1.87902486617262e-05 9.0310504883656e-05 8.45972499905951e-05 0.000289785301825657 -7.26608487456227e-05 7.56654222839364e-05 3.14765664875944e-05 2.05911160667726e-05 -6.43697287223235e-05 0.0532595796895269 -0.0424736391791273 -0.0150297634903045 -4.89193114882945e-05 0.000795667106424263 -0.00015637338733339 -0.00776228864948288 -0.00550053456012635 0.00253725026817209 -0.497092949088373 0.6427219685212 0.407023086171849 -0.150809396818908 -0.14835921841487 -0.205823702501427 0.0977468260473528 0.0540133115903785 -0.0386341983358475 -0.000592496111209108 -0.00460016495339639 -0.00298273307810275 0.00182355700041111 0.00063111128294497 7.85724031168944e-05 0.000230030130776507 0.00118920274917718 8.64783473688307e-05 -0.0158825872886161 0.0188130245458827 -0.00282937680737654 0.0229371044929948 0.0392084274936103 0.0359903918024961 -0.00291957860148056 0.00155772904513435 -0.00618678456508212 -0.00732773100878118 -0.00125041704750118 0.00493546820458763 0.00178413204466096 -0.00268768599623387 0.00613841294692953 -0.000324624269495331 -0.000649125952733615 0.000800871447092283 -0.00589777809056857 -0.0102880610716616 -0.00902325277517219
  74 2988.91924587142 ""  9.52117366371549 0 0 2.37213229414971e-05 0.000256926907948779 -0.000284178472776253 -5.34633933606377e-06 3.4083183745545e-05 2.39388737868591e-05 -2.42444440713742e-05 -2.87615844600939e-05 -4.95911068959595e-05 4.22174278729349e-06 8.52984570303549e-06 1.19971541705645e-05 -1.20062188253522e-05 7.28418765139916e-06 8.17486750740691e-08 6.86572774482969e-06 7.95342248060612e-06 1.01641039856148e-05 1.83593784383213e-05 -7.43446227019968e-06 5.31532298302602e-06 6.22361543767791e-06 3.76251465344568e-06 9.58643053287145e-06 -0.00105331693079861 -0.000304672713683535 0.000279935875612202 0.000812441405396553 -0.00294920128882836 0.00270949225204325 1.31369035635389e-05 -1.53806554061749e-05 -3.61422577889151e-05 9.3884035297324e-05 -0.000108930897195258 -4.43061243853863e-05 -2.22970912578739e-05 -4.25614283745669e-05 -4.40954216652663e-05 -0.000202100959674227 3.26398546349592e-05 -7.32867733469364e-05 -3.53055127289876e-05 -2.1608521296158e-05 -2.17851268384554e-05 0.00190069487159921 -0.00294498276488188 -0.00206833999111962 5.69384758974296e-05 6.3108455998838e-05 -4.24818277981405e-05 -0.00126333943383687 -0.000840279916916202 0.000374078641912893 -0.0248944465009904 0.0317073318170422 0.0196028028630687 0.00463447162792157 0.00307545103626106 0.00682507789981105 0.0140705355684737 0.00776745784970633 -0.00552137310538083 0.0145221035771571 0.0277023189623905 0.0239678245040165 -0.000220749179825268 -0.000741498932346756 -6.42835238818802e-05 -0.036212597104257 -0.03015576861355 -0.00707171716689002 0.0151060581502461 -0.00824703377380022 0.00404021950044424 -0.184553182667166 -0.317247709171307 -0.299809516643196 0.00313075171071175 0.00785570434347265 0.00787907188134741 -0.00188321281025089 6.75972957548346e-05 0.00153286306614063 -0.0664331666606607 0.139016872651085 -0.294237888853873 0.226726648812393 -0.257896404908215 -0.0537055962119152 0.267138033795786 0.477397872315679 0.434338080154397
  75 2996.05208396811 ""  27.7340927373088 0 0 -0.000904954685988724 -0.00662052581992762 0.00607555043898595 6.00096783598498e-05 -4.1069891555182e-05 -4.77142915701657e-05 3.21711107691367e-05 3.52030754102015e-05 2.03277989579696e-05 -1.38161876986975e-05 -8.70692226825314e-06 -1.08250622142872e-05 1.05873071834067e-06 6.02351049940811e-07 3.82998879994973e-07 1.62116802633223e-06 1.42930856146561e-06 4.13297365770453e-06 4.40183860475098e-07 2.88358676069918e-06 5.72757803539292e-06 -4.24535446711875e-05 6.91585515855097e-05 1.58076935311785e-05 0.0298129625470665 0.0128176662905317 -0.0101015665220006 -0.0194952261300979 0.0662119104344669 -0.0606482227887721 8.37943252984006e-05 -2.25715100066844e-05 9.0828503258891e-05 -4.14468705736994e-05 4.45461108548369e-05 2.08786563583204e-05 -3.25010915760627e-05 -2.43138660837499e-05 -5.43745961055633e-05 -0.000141215445420727 2.00352319000211e-05 -6.19112816854614e-05 0.000542147877024247 -0.000806174325171224 -0.000452460813701039 -0.000835347936990579 0.00338752818583491 0.00306562184998242 -5.21841327641061e-05 -0.000183552157868883 7.31981194768552e-05 0.00532357005442163 0.00341718827308755 -0.0021320512234266 0.0224120837702442 -0.0288021476512687 -0.0179677896293124 -0.0119116189153563 -0.00918973226419537 -0.0193988812434217 -0.0630782421406518 -0.0375424118092117 0.0276441966756723 -0.0213565402652767 -0.0474983771240989 -0.0422970003840116 0.000438758649525052 0.00122853553011755 0.00020159341248351 -0.0216707011323146 -0.00542724508171696 0.0139986151189594 -0.0522668368113917 0.0351571083980057 0.0016766896883321 0.305430900058049 0.528951014020202 0.501718625726646 -0.00785075893584083 -0.0157171373403692 -0.00795044475903318 0.00197361242097132 0.00100156836914286 -0.00245944137466985 -0.0661491273246335 0.139334489701681 -0.275348039932622 0.227053323951485 -0.252003877263088 -0.0450460987497413 0.0973401137893069 0.173850960492147 0.158196842597751
  76 2996.71689108923 ""  17.7501847060222 0 0 0.00484126900243618 0.0512846631786082 -0.0475531506298965 -0.00027761522004819 0.000425749456096834 0.000691735955079807 -0.000354439695912287 -0.000507143445896318 -0.000363007916714566 0.000114552713633665 0.000146540953535252 0.000120002792194656 -4.10594093104394e-05 2.21571058333223e-05 -1.92734377019857e-05 -1.25805059674235e-05 4.37853264403159e-06 -3.63765950646188e-05 6.38868621969288e-05 -1.50478027262569e-05 -3.64206571157616e-05 0.000446061915711652 -0.000526573163944095 -0.000118576236431947 -0.211563545390076 -0.0903308719699488 0.0703358835192239 0.155772906038133 -0.526491558400104 0.484801419697512 -0.00106848644643729 -6.87461201699247e-05 -0.000771763191959179 0.000512660471473554 -0.000652258256523466 -0.00021862770837771 0.00029697822993467 0.000296499236294394 0.000684385917410326 0.000440503239691094 -4.50325987030016e-05 0.000334858296986878 -0.0049948410800482 0.00669596867488756 0.00402457497839113 -0.00344314183610042 0.00771809913465136 0.00628039048468059 0.000308193346554784 0.000845407401445912 -0.000210780271384522 -0.0356534695254707 -0.0213945595853877 0.0157700874343026 0.0618742103503768 -0.0793960712433443 -0.0464091059168704 -0.0191786370008773 -0.0160571999164941 -0.0232048781454406 0.427180101287246 0.257434603185716 -0.191037429633757 -0.00283125415379034 -0.0063477986121516 -0.00561391320012061 -4.41960014264994e-06 0.000208579377499624 -0.000414115118011994 -0.00243293996709207 -0.000461406619331013 0.00177550204640502 -0.00692521795020984 0.00447423387856774 0.000941277604936677 0.040030895496594 0.0697043301129889 0.0654773302207634 0.000408611075335091 -0.00142882366213722 0.00282964222197777 -0.00430413752142624 -0.0085546618017645 0.00566120613291893 -0.00773570855393237 0.0162131880585788 -0.0318938809771776 0.0266001482834869 -0.0293622015783418 -0.00526281343135271 0.0102051221918735 0.018204623696867 0.0165894814395814
  77 3014.28742212321 ""  57.0346039368362 0 0 0.0127095654669256 0.0362920283513407 -0.0334667767516396 -0.000344595343427365 0.000237604052123086 0.000534867101747647 -0.000264320880497894 -8.36300624769262e-05 0.000100094344722126 -2.27573467904605e-05 5.50096791733121e-05 -2.72693671487485e-05 -1.87004104391176e-05 2.20469592121665e-05 -7.51282733076368e-06 4.32766358952085e-06 2.9235836571883e-06 -1.8658972657859e-05 4.58352049748922e-06 2.55421226259007e-05 -2.90917506374043e-05 5.52327949386208e-05 -0.000156662392580727 -2.43626352206202e-05 -0.242185489222827 -0.111087251873872 0.0834207899465214 0.0995528232168079 -0.323738510459483 0.305014162255867 0.00102124934859804 -5.35574134494566e-05 0.000383273519010961 6.27121762097639e-05 -6.56236916876619e-05 3.51186063910681e-05 1.45911738946607e-05 1.94144975811096e-05 0.000186285177875456 0.000270658344630953 -7.37671378714737e-05 0.000158822029575985 -0.00105613621466133 0.00118011645857217 0.000947711278548657 -0.00525527380408036 -0.0210281242038463 -0.0223148559076528 -0.000487118122045385 -0.00174097789546079 0.000555699498315737 0.0481544845067049 0.0300776863867115 -0.0220571355080778 -0.0957502838242598 0.119691497294597 0.0682784006331136 0.16148791640041 0.135839761981996 0.201730081227236 -0.569507062310323 -0.3461824230704 0.248647375615718 -0.000425656650814121 -0.000449826869066847 -0.000423965760332225 -0.000168259648480399 -6.29344982793656e-05 0.000512972787256994 -0.000273024982188235 -8.77277994348762e-05 -2.53494209705533e-05 0.000216778190107867 -0.000191179418530797 -0.00158519618612408 0.0036919482402954 0.00648964474497972 0.00723321603678252 -0.0018448873630199 -0.00447375904930148 -0.00390974059992211 0.00513325376981159 0.0141313608405931 -0.0037011524746928 -0.000491162616125928 0.000581708526556324 -0.00136388257466643 0.00198251878214276 -0.00233857248674826 -0.000292919890405992 0.00201034044775541 0.00313591327812952 0.00262592575698178
  78 3025.14564195345 ""  36.6960443950259 0 0 -0.00252904181359855 -0.00980823239432089 0.00948116656453923 -5.59369135749901e-05 -6.04759101066858e-05 -0.000360987075714678 0.000152452434150278 0.000175057225952677 0.000153371425006649 -4.44054996567318e-05 -4.96635783084705e-05 -5.94791470329056e-05 6.49622916156371e-05 -5.2515751733119e-05 -8.40414072456767e-06 -1.94182094081565e-05 -2.77812729859619e-05 -3.1230359191382e-05 -7.85797100859516e-05 1.79703488351419e-05 -8.43543353020188e-06 -5.77747723355176e-05 2.5458406163271e-05 -3.38709035519183e-05 0.0614794769935659 0.0280109186133142 -0.0200758454665386 -0.0269080908775853 0.0878406409652089 -0.0832500473475688 0.000317385919433152 -1.41984705870038e-05 0.000308201728063077 -0.000580488906814968 0.000647428369162254 0.000274750692068212 5.83364182383451e-05 0.000130583972457084 0.00011382031103725 0.000721287092933531 -0.000147980736021592 0.000265403219013773 0.000482968980401965 -0.000443591275368477 -0.00026499477926583 -0.0294422627163549 -0.0462737186273279 -0.057499312034203 0.000120010989518474 0.00107627719857153 0.000251022830558738 -0.0201695212364885 -0.0138586399405063 0.00793119089705881 -0.130870725629763 0.154486992395144 0.0901161336725379 0.475484920934543 0.397453586677718 0.59862945312341 0.239963318338125 0.149382195864686 -0.106138906972457 -0.00220743886656806 -0.00127714485841855 -0.00232857953711075 0.000782558288086004 0.000925243436083533 0.0010437952025046 0.000448833514545853 0.000346211303760116 0.00213266724329654 0.008850241164571 -0.0113597213877786 -0.00330944178839491 0.0172306983307554 0.0294492297322547 0.0330180788284581 -0.00813686922410043 -0.0124771876103714 -0.0196199712094866 -0.00419858394939876 -0.00553784203458113 -0.000208560254888088 -0.00407027392101978 0.00772377408954726 -0.0152775523232338 0.00357829894872676 -0.00365836892236843 -0.000330979347052553 -0.00372588159632625 -0.00766257570463915 -0.00750829492909477
  79 3046.70727394217 ""  43.0401416559449 0 0 -0.000129933086550899 -0.000275962831153017 0.000249502659481402 1.05312833646492e-06 1.82366750626829e-06 -1.30888097362572e-05 5.47180849840941e-06 7.87565372587784e-06 1.6680816295094e-05 -1.44004750161456e-05 2.38473834455739e-06 -1.29908319264118e-05 1.3475346985705e-05 -9.25580591672156e-06 -3.52080070199041e-06 -4.56311957276677e-06 -9.43391535961557e-06 -1.35306349144061e-05 -1.57485669735209e-05 7.53216333398773e-06 -5.52842791328332e-06 8.66893451690269e-06 -7.35818599563431e-06 -1.15623657034121e-05 0.00212538104105581 0.000885082885790703 -0.000706305317641361 -0.000594795377029252 0.00216782938776848 -0.00202279023879527 0.000144070702183117 -4.41686500355045e-05 0.000122775685089316 -0.000130991170909335 0.00014153363773813 8.0540772829077e-05 4.61092096111648e-05 8.62629596113033e-05 0.000128880894313159 0.000201373843287187 -4.55620702364066e-05 9.64472488267868e-05 -8.25612104682667e-05 6.47802948499563e-05 8.48912844261983e-05 -0.000839017595647548 -5.21882245331255e-05 -0.000233410291552648 -7.7900559320889e-06 5.06510006371896e-05 1.58519476056206e-05 -0.00019559309744942 -0.000156248464071149 0.000127418613540452 0.00257555159308825 -0.00404975865660445 -0.0021951978142873 0.006686047213679 0.00551944905223772 0.00634419922602719 0.00284889142032511 0.00209618726238684 -0.00147308444454802 -0.00457497100897907 -0.0146635203415655 -0.0119581274984755 0.000256859572557077 0.000451204445470414 0.000379829099414984 0.000156733893389917 -0.0437887533957866 -0.0718549821668323 -0.0316277104267937 0.0304561070290133 0.00615223786367726 0.0818727830789948 0.139201038581491 0.128060138769167 -0.00387056207292153 -0.00697362830065948 0.00056543814055514 0.000382210591520274 -0.000607600588456739 -0.000563208738948709 0.0954794122543719 -0.238702261768354 0.436018461524554 -0.334548318909458 0.349045539226958 0.0532956301162131 0.241588838689352 0.41550433281307 0.367291780769648
  80 3064.64706359256 ""  28.6721324077207 0 0 -0.000134855070052824 -0.000121797153355527 0.000145904735487587 2.88515940318642e-06 -2.68307072203541e-05 -3.2203925661435e-05 1.41081070694381e-05 2.61709358552981e-05 3.32823993608452e-05 9.28103969683975e-06 -7.75293861428748e-06 3.44271536383014e-07 2.35435470824946e-05 -2.76634288371678e-05 -1.22184610846419e-05 -3.52744332850466e-06 -9.50833795136484e-06 -1.04318488087779e-05 -1.39002015821963e-05 8.12405487298703e-06 -1.61636206485579e-07 1.0841086829663e-05 -2.51456689345566e-05 -2.02981857332765e-05 0.00169950016116904 0.000764709874119051 -0.000538645524445637 -0.000221053023625994 0.000851608342511782 -0.000859468535509672 -0.000118297722698758 4.29186789476093e-05 -5.77949762299332e-05 -0.000254020142757716 0.000306482940021334 0.000129687388487194 3.4244244370698e-05 5.49980800111759e-05 6.81565026907631e-05 0.000175613521629617 -3.18879382248959e-05 8.05345114698106e-05 -0.000195529120048446 0.000255416372962386 0.000165989458400238 -0.000463297366344012 -0.000451020274722447 -0.000371681135608173 -4.54328548534838e-05 -5.79979025243869e-05 6.65396825728081e-05 -0.00019876874074648 -9.8835298656552e-05 9.41527475621397e-05 0.00157044288331384 -0.000311853767427821 -0.00146168689510022 0.00463102007459543 0.00402891532501816 0.00566694749676504 0.00215835520051928 0.00135271764798884 -0.0010283263266215 -0.0038366725036697 0.00448596323313331 0.000645292492084882 0.000239122132383228 -0.00018864629324463 0.000244847828875655 -0.0456379173214902 0.0644080217727045 -0.039226544985178 0.0395261021651729 -0.0398665021383939 -0.00919129008716998 -0.00310742072196833 -0.005663179123203 -0.00448918597835289 -0.00134068600246524 0.000592153237886935 0.000619430153708752 0.000789206199157893 0.000534278217202079 -0.000945561963611657 0.12045344459073 -0.290583507107889 0.594166663066983 0.44794390723391 -0.481301505883111 -0.104070283365322 -0.0182981387125115 0.00105599497025047 -0.0211415977062109
  81 3119.85754250603 ""  2.08504765472521 0 0 -1.62968482028539e-05 7.94394579048037e-05 6.31968995781929e-05 -4.72762656494096e-05 -0.000116327482808368 -0.000150449368700686 9.40981936002353e-05 -0.000289194294655192 -0.000226877552506085 -0.0136599586346559 0.0027178563490953 -0.00556346512358714 0.0272612200849027 -0.0335714147159059 -0.0161031821578368 0.0132324122929356 0.0242400279108567 0.0313426308711798 -0.0436919414067087 0.00703225192437655 -0.0195123893377066 0.00609372029922283 -0.00623249605028103 -0.00229570687885214 -0.000666752155804488 -0.000686840316460361 9.24284479471144e-05 -2.21325958979804e-05 0.000339587762621645 -0.00083194567791022 0.165507451546483 -0.0256812638038908 0.0744181452625779 -0.32261567261805 0.394119539099479 0.187522948417481 -0.157778420705293 -0.291559943978744 -0.376182716585397 0.513241666528081 -0.0856799601577829 0.22627728158972 -0.0695167844005505 0.0826329112978902 0.0373794992618497 -5.82558775760207e-06 5.81656053227209e-05 6.89786062023263e-05 -2.97173551381108e-06 -2.1255839867115e-05 -4.09122842784306e-06 -1.4247310138465e-05 3.69874341309552e-05 3.52503406474817e-05 0.000450909260020762 -0.00047367959013894 -0.000206568305982704 -0.00039575735688674 -0.000351135869613276 -0.000626785473659813 -4.72027513118329e-05 -2.84657648892656e-05 -5.85879664476458e-05 1.82525293041302e-05 -1.34645477382339e-05 1.86760147747043e-05 5.82448149545607e-07 4.14252839050678e-06 -2.02234172330133e-05 4.26703258748961e-06 -1.57707551353166e-05 2.36306428330708e-05 -0.000156892758749376 0.000180737999588835 9.11032584760638e-06 -5.76941665906126e-05 -8.22838217348035e-05 -0.000113257300875156 -6.64867950186475e-06 -5.21096404325753e-06 0.000144183956008748 0.000123434360039494 0.000140213722053905 -0.00011108892878817 -6.09135687538912e-05 0.000185092884298865 -0.00036441463969582 -6.86177253290401e-06 2.45026440640388e-06 1.51119739286491e-05 1.37733725099511e-05 1.05023364412923e-05 2.944809403121e-05
  82 3127.50699929001 ""  12.5468672212921 0 0 0.000266026012992805 -0.00016100601092887 1.29803450502123e-05 -2.27635414034575e-05 -3.72886378897936e-05 -5.04818409225824e-05 0.000226282402802838 0.000189213131895444 0.000321240850958475 0.0191651367883596 -0.00400799185139582 0.00761694622122232 -0.0330865698306427 0.0401504536258541 0.0189682632741664 0.00306372462485008 -0.000555491962161188 0.00129831882086982 -0.0510011174743598 0.00849000267859669 -0.0224998471977255 0.00722671613385663 -0.00707902412528075 -0.00243010164983128 -0.00330191000822714 -0.00160429560129489 0.00128156559203994 -0.000809637541346562 0.00289016531017405 -0.00272396160471728 -0.228627557301935 0.0354992696337268 -0.102747531987443 0.380825963964583 -0.46374141458145 -0.219900257854553 -0.0105973716594368 -0.00890950616833343 -0.0149380968516299 0.587200989922087 -0.0987969739491002 0.258149759427488 -0.0794353066676088 0.0942398829584921 0.0425252760617592 2.2605236006392e-05 -4.76484550750676e-05 -3.23553395203883e-05 -3.43964790484923e-06 -3.85655301955326e-06 3.20894163704068e-06 2.02716305147312e-05 4.36175665413879e-05 6.01226471577135e-06 -0.000322996965726572 0.000375505700960987 0.000195342152927868 2.90392317215703e-05 9.71740556220743e-05 3.76824943337607e-05 -0.000458904435474673 -0.000309436120284871 9.82950295837728e-05 1.74899913946982e-07 -4.475136702123e-06 -3.31472267688991e-07 -3.653055160215e-06 3.36801776029549e-06 -4.48118417165063e-06 -6.46950006437268e-06 2.8697527850475e-06 -4.3662780955851e-06 -2.38280421992302e-05 3.16589332101953e-05 -1.16899566958877e-05 7.12447874243109e-06 1.98795348739186e-05 1.01904471948015e-05 5.16970040595876e-05 -2.04049662860212e-05 4.10777689139057e-05 5.47074403619937e-05 6.54293029398943e-05 -3.23074751525089e-05 7.93987479698499e-06 -1.15332461906684e-05 2.90140262002383e-05 4.59732582221304e-05 -5.7020120495072e-05 -1.07136004024697e-05 1.84587214503223e-05 4.08468483638434e-05 3.11932135070897e-05
  83 3143.54748448341 ""  25.7889355204292 0 0 -0.000281046911652717 2.59195167720425e-05 -0.00013367907814684 2.37786121233766e-05 -0.000152224299786874 -0.000130380774572219 -0.000320287057732766 0.00145908489017934 0.00121864176163491 0.0413802066870415 -0.00673747910871517 0.0183011779920647 -0.00876713225429083 0.00668642841576639 0.00121342981435985 0.0188204615846925 0.0367477199318435 0.0467694030256209 0.0258842431954436 -0.00612409169832774 0.00966203851351473 -0.00842347839886899 0.00829407486331278 0.00287664060928866 0.00266872367374261 0.00174597576105589 -0.000799785488978986 0.000483004890854067 -0.00194495364724862 0.00244332351095917 -0.476445464694937 0.0712491018854018 -0.216757418301179 0.0732654990594316 -0.0829202039269842 -0.0362132546974049 -0.22067771060795 -0.410789079173265 -0.529082912568006 -0.282229816813579 0.0503886136125351 -0.12123243285135 0.0888090204910404 -0.105412391680554 -0.0476057817263153 3.6823273061923e-05 -8.18442520769712e-05 -7.33621720603535e-05 -4.70739208893666e-07 1.17312189334769e-05 -3.37589456999861e-06 5.67079204570652e-05 -3.39991569446198e-05 -2.39557441725461e-05 -0.000676822486341005 0.000729020235681885 0.000349991830203675 0.000317440376745825 0.000300083949105725 0.000525315408448966 -9.87565439873164e-05 -6.85903310093131e-05 0.000133428032879858 -8.26964351549853e-06 -1.84553669166817e-06 -2.59347030669897e-05 -2.26363770199549e-06 3.19681805592684e-07 2.28436829985852e-05 1.94083218889828e-08 -1.24411678045433e-07 -2.66718171623812e-05 3.48335958010407e-05 -5.55515575608244e-05 -3.61857475316222e-08 8.21411909503039e-05 0.000131757421682562 0.000155559995496724 1.48073088032135e-05 -5.30469047265269e-05 -0.000155157799482424 -5.96189851233047e-05 -0.000126812741078766 3.57910513906514e-05 5.54850891154613e-05 -0.000162946324374279 0.000311506359513567 -8.62930561862331e-05 9.32213702533797e-05 2.51403339723605e-06 3.698409157281e-05 6.36061069499973e-05 3.31607010932083e-05
  84 3151.43054807034 ""  9.59936767733276 0 0 4.52719709678667e-05 -0.000131663697850019 -0.000104048172994484 0.000157824800392122 -0.000352828405754843 -0.000259186465875593 -0.00123494249200656 0.00234687823996374 0.00154526602613426 0.0579349663082215 -0.00741661717747877 0.0275724053890954 0.0230850346915697 -0.0293974701134732 -0.0145747552789985 -0.0122479996014007 -0.019779261854125 -0.0264485156384084 -0.0116386519169944 0.00312878624270831 -0.00398282221974272 0.00584142636029355 -0.00683062827016467 -0.00303591073949026 -0.00227281578235914 -0.00101846539809372 0.000934734784124387 -0.000551301821540005 0.00193925363842926 -0.00174400693922455 -0.657338746149403 0.0951487178607645 -0.30207327944147 -0.259168429048046 0.317110151460641 0.151104043442689 0.124078139613878 0.225021607060852 0.291731086689 0.124083284377754 -0.0229265304939702 0.0525630467087074 -0.0673609132337667 0.0820627696920032 0.0381171017311843 6.78369680742567e-05 -7.5391867688219e-05 -3.03839592907651e-05 -1.73744339342015e-05 -2.69623101882278e-05 -7.06787168518939e-06 0.000108401872123421 6.52353099005993e-05 2.39639220899885e-05 -0.000626802332620624 0.000750787813495368 0.000419526656738168 -0.000179581657467603 -4.22698208090962e-05 -0.000245610218668733 -0.000947234448495663 -0.000592929484904394 0.000281364751871693 2.68371746392213e-05 -2.77514485381304e-05 9.60854392218433e-06 -4.16670231151847e-06 1.6476479121591e-05 -9.2677944750815e-06 1.33314173816374e-05 -2.27566678149702e-05 1.71185656143573e-05 -0.000278937090872077 0.000308031401658974 6.98160782382308e-06 -3.47631308708887e-05 -3.49600725869522e-05 -6.29071071442978e-05 7.05850156036355e-05 -0.000134907777516505 5.33646876393704e-05 0.000256510404524811 0.000187971414234412 -0.000185787892324227 -5.40142726484136e-05 0.000148958416215748 -0.000308334990567857 -0.000122147403333096 0.000130583267913937 4.85293824048659e-05 3.46208127318072e-05 1.05109420583663e-05 4.04412103230192e-05
  85 3165.2309014103 ""  4.89988463231086 0 0 0.00123494067222388 -0.000598353092281044 3.71524436513624e-05 0.000363439699070754 -6.5912981241114e-05 0.00016042820258891 -0.00281891907486076 -7.79936476005633e-05 -0.00175910284732818 -0.00166295558584595 0.000526524877342541 -0.000501376147026591 -0.00292966320798538 0.00322829957105822 0.0013734931348642 0.00180419524774688 0.00578657479119866 0.00667149205605716 0.0190046785104204 -0.00186216109586361 0.00964621634199905 0.0481375050302462 -0.0582981926319231 -0.0269010513674869 -0.0149875918664962 -0.00804436221223028 0.00453654893308439 -0.00352578624294491 0.0108977096877747 -0.0121556706929533 0.0171660795226611 -0.00308114813227021 0.00731790641267842 0.0294138666209164 -0.0351368266034919 -0.0163184147936483 -0.0282145490745845 -0.0556602286707339 -0.0706851807027158 -0.203617420890883 0.0322488840465267 -0.0914551618402529 -0.547692913787071 0.669480896489366 0.312180381971103 3.95756371568772e-05 -0.00010275001214115 -7.68198528965749e-05 -1.16948416371326e-05 1.18271885559158e-05 3.07678960514034e-05 -5.02729741449566e-05 0.000134367287803959 2.55387890449892e-05 -0.000615782579665783 0.000751029632762313 0.000405092115306666 5.01467487926569e-05 0.000211838725490315 -2.29483154361254e-05 -0.000906339502314763 -0.000667741885714767 1.33331303744468e-05 1.47299176278192e-05 -2.51901263876152e-05 4.11712971667085e-06 -1.99114777581993e-05 6.01356792372798e-06 -2.35068011755711e-05 1.08805079112301e-05 -8.28704408786845e-06 1.23447609469983e-05 -0.000205854519253794 0.000227877250099029 -3.95659607046255e-06 -5.82648917817818e-06 1.95069256092069e-05 -1.03590859923519e-05 0.000245444498968922 1.14025531094149e-05 0.000203813251909304 0.000156468453882231 0.000177769493893435 -8.92586258911293e-06 -2.88095546156095e-05 7.67317645341589e-05 -0.000159583045280124 -9.76885817806095e-05 0.000110024553895695 4.04376479258677e-05 -5.83542462359101e-06 -6.20279658938633e-05 -3.76631624286567e-05
  86 3445.60019012057 ""  0.0799454504119948 0 0 -0.000456594097343094 -0.000158823111524358 0.000117006707302867 -1.14262960629267e-05 -2.20597639936168e-05 5.49736745382464e-06 2.30902676912124e-05 2.47657686530174e-05 2.56455150165897e-05 9.4322224556686e-06 -1.68521968364344e-05 -5.48370410984956e-06 -8.65365752521182e-07 -7.52171607940333e-08 3.10332869873975e-06 -6.15786131245299e-06 1.02474856060057e-06 -2.00695489498515e-06 2.7067858026908e-06 -1.0243902930986e-05 -1.43481173372286e-06 -2.95178370813787e-05 1.27974367706956e-05 6.28279298465855e-06 0.00558818790916979 0.00371545727409287 -0.00302933048123751 0.000352238964052044 0.000195723198736053 -0.000234585191606496 -6.1461443408685e-05 3.80592017187087e-05 -1.4044363893889e-05 2.53679377884193e-06 -3.20218186091143e-06 -3.58860215310813e-06 1.56963610850262e-06 4.99657394867825e-06 -5.29014699867729e-06 -2.21611377832885e-05 1.296518207474e-05 -1.62542737668024e-05 0.000159603183175493 -4.74710115722268e-05 -2.27917901088265e-05 0.000223037136631245 -0.00224742177700356 -0.0021339385464612 -0.000223388683182894 -0.000196332776326258 0.000278189718982427 -0.000326022377471837 -0.000106893108243371 7.37203076820086e-05 -0.00295090926465294 0.00741274415298393 0.00465274188602366 0.0117035066358978 0.0107113162742573 0.0137007568944316 0.000878406887867537 -0.000142401353307204 8.30334428115239e-05 -0.000154229022452702 -0.00312722612863176 -0.00157530856308069 -0.0336307429683661 -0.0416877886549477 -0.0422862538345045 0.000141373553418918 0.000258993738209109 1.77949182120832e-05 -0.00331297606287332 0.00331194341729375 0.00271184168342981 0.00761616567541848 0.0149319147069243 0.0136206986594412 0.45280887167969 0.60270385976977 0.598205066339118 0.00328465879053935 0.00259763369787621 -0.00478065548141598 0.00045166575387396 0.000443992727971958 0.00102132243362908 -0.000367600698818148 9.63626919105434e-05 -0.00013517772506287 0.00170320586711675 0.000646010656743415 -0.00134434754888628
  87 3609.93132213327 ""  109.476997260822 0 0 0.000211291727058732 3.7265188919569e-05 0.000126777957066593 -2.85030134646054e-05 -0.000286287708603901 -0.000284364596733849 0.000144382007646299 8.48069777798753e-05 0.000143171030498441 -3.33769905097973e-05 -4.78038642328474e-05 -5.0809720093568e-05 2.66762534865721e-06 4.6253211843464e-06 1.96065074056522e-05 -7.95227475956126e-06 -6.50100902529908e-06 -6.16916035834262e-06 2.1325209912284e-05 -6.49371648537812e-08 1.56780033880049e-05 -5.89969381739311e-05 2.14933507530541e-06 -2.28428496151276e-05 -0.000275038584075681 0.000451037285117856 0.000420083884331492 0.000233831318136668 -0.000760067215902676 0.000938477408321542 0.000143506167377595 5.70362810413892e-05 5.64998896268142e-05 0.00010372459191854 -0.000183634147352757 -0.00012659083961269 -2.26805883631239e-05 -6.47445136623433e-05 -9.73738568705403e-05 -0.000180369306660738 3.18419350204547e-05 -0.000115310960196272 0.000309149440702068 -5.98235761651277e-05 -8.14131649564945e-06 0.000984830134846158 -0.00035452834565791 -0.00036770873591366 -0.0318162412539592 -0.0301928327930052 0.0402152960396317 -0.00322328798196914 -0.00045862743248386 0.00207771441201544 -0.00543134281677389 4.02775908982173e-05 0.00379718099792783 -0.00216529039580413 -0.000365768756017126 -0.00110679377646263 0.0148136106208446 0.00585656242272073 -0.0048432042155447 8.31190451834262e-05 -6.10981595178294e-05 0.000605948206722683 0.000252923884647096 0.000662462952514847 5.89411088970939e-05 1.64423449918804e-05 -8.97622207001474e-05 -6.46068145704036e-06 -0.00296144731804967 0.00394357442730373 -0.00159507870335019 -0.000495298646044069 -0.00140315790352277 -0.00173759965132838 -0.00403510595527154 -0.0026389338044598 -0.00423033766653727 0.524710536784072 0.479187782499647 -0.656110194415526 -0.000153895992754019 0.000629364222288732 -0.000813487530553395 -0.000568769141441725 0.000172848103148832 0.00053335496245767 1.28337317850569e-06 0.000218663685379278 0.000304028869648495
  :::
 } 
 m_exists[87] { 
  s_m_exists
  :::
  1 11111111111111111111111111111111111111111111111111111111111111111111111111111111111111111111111111 
  2 11111111111111111111111111111111111111111111111111111111111111111111111111111111111111111111111111 
  3 11111111111111111111111111111111111111111111111111111111111111111111111111111111111111111111111111 
  4 11111111111111111111111111111111111111111111111111111111111111111111111111111111111111111111111111 
  5 11111111111111111111111111111111111111111111111111111111111111111111111111111111111111111111111111 
  6 11111111111111111111111111111111111111111111111111111111111111111111111111111111111111111111111111 
  7 11111111111111111111111111111111111111111111111111111111111111111111111111111111111111111111111111 
  8 11111111111111111111111111111111111111111111111111111111111111111111111111111111111111111111111111 
  9 11111111111111111111111111111111111111111111111111111111111111111111111111111111111111111111111111 
  10 11111111111111111111111111111111111111111111111111111111111111111111111111111111111111111111111111 
  11 11111111111111111111111111111111111111111111111111111111111111111111111111111111111111111111111111 
  12 11111111111111111111111111111111111111111111111111111111111111111111111111111111111111111111111111 
  13 11111111111111111111111111111111111111111111111111111111111111111111111111111111111111111111111111 
  14 11111111111111111111111111111111111111111111111111111111111111111111111111111111111111111111111111 
  15 11111111111111111111111111111111111111111111111111111111111111111111111111111111111111111111111111 
  16 11111111111111111111111111111111111111111111111111111111111111111111111111111111111111111111111111 
  17 11111111111111111111111111111111111111111111111111111111111111111111111111111111111111111111111111 
  18 11111111111111111111111111111111111111111111111111111111111111111111111111111111111111111111111111 
  19 11111111111111111111111111111111111111111111111111111111111111111111111111111111111111111111111111 
  20 11111111111111111111111111111111111111111111111111111111111111111111111111111111111111111111111111 
  21 11111111111111111111111111111111111111111111111111111111111111111111111111111111111111111111111111 
  22 11111111111111111111111111111111111111111111111111111111111111111111111111111111111111111111111111 
  23 11111111111111111111111111111111111111111111111111111111111111111111111111111111111111111111111111 
  24 11111111111111111111111111111111111111111111111111111111111111111111111111111111111111111111111111 
  25 11111111111111111111111111111111111111111111111111111111111111111111111111111111111111111111111111 
  26 11111111111111111111111111111111111111111111111111111111111111111111111111111111111111111111111111 
  27 11111111111111111111111111111111111111111111111111111111111111111111111111111111111111111111111111 
  28 11111111111111111111111111111111111111111111111111111111111111111111111111111111111111111111111111 
  29 11111111111111111111111111111111111111111111111111111111111111111111111111111111111111111111111111 
  30 11111111111111111111111111111111111111111111111111111111111111111111111111111111111111111111111111 
  31 11111111111111111111111111111111111111111111111111111111111111111111111111111111111111111111111111 
  32 11111111111111111111111111111111111111111111111111111111111111111111111111111111111111111111111111 
  33 11111111111111111111111111111111111111111111111111111111111111111111111111111111111111111111111111 
  34 11111111111111111111111111111111111111111111111111111111111111111111111111111111111111111111111111 
  35 11111111111111111111111111111111111111111111111111111111111111111111111111111111111111111111111111 
  36 11111111111111111111111111111111111111111111111111111111111111111111111111111111111111111111111111 
  37 11111111111111111111111111111111111111111111111111111111111111111111111111111111111111111111111111 
  38 11111111111111111111111111111111111111111111111111111111111111111111111111111111111111111111111111 
  39 11111111111111111111111111111111111111111111111111111111111111111111111111111111111111111111111111 
  40 11111111111111111111111111111111111111111111111111111111111111111111111111111111111111111111111111 
  41 11111111111111111111111111111111111111111111111111111111111111111111111111111111111111111111111111 
  42 11111111111111111111111111111111111111111111111111111111111111111111111111111111111111111111111111 
  43 11111111111111111111111111111111111111111111111111111111111111111111111111111111111111111111111111 
  44 11111111111111111111111111111111111111111111111111111111111111111111111111111111111111111111111111 
  45 11111111111111111111111111111111111111111111111111111111111111111111111111111111111111111111111111 
  46 11111111111111111111111111111111111111111111111111111111111111111111111111111111111111111111111111 
  47 11111111111111111111111111111111111111111111111111111111111111111111111111111111111111111111111111 
  48 11111111111111111111111111111111111111111111111111111111111111111111111111111111111111111111111111 
  49 11111111111111111111111111111111111111111111111111111111111111111111111111111111111111111111111111 
  50 11111111111111111111111111111111111111111111111111111111111111111111111111111111111111111111111111 
  51 11111111111111111111111111111111111111111111111111111111111111111111111111111111111111111111111111 
  52 11111111111111111111111111111111111111111111111111111111111111111111111111111111111111111111111111 
  53 11111111111111111111111111111111111111111111111111111111111111111111111111111111111111111111111111 
  54 11111111111111111111111111111111111111111111111111111111111111111111111111111111111111111111111111 
  55 11111111111111111111111111111111111111111111111111111111111111111111111111111111111111111111111111 
  56 11111111111111111111111111111111111111111111111111111111111111111111111111111111111111111111111111 
  57 11111111111111111111111111111111111111111111111111111111111111111111111111111111111111111111111111 
  58 11111111111111111111111111111111111111111111111111111111111111111111111111111111111111111111111111 
  59 11111111111111111111111111111111111111111111111111111111111111111111111111111111111111111111111111 
  60 11111111111111111111111111111111111111111111111111111111111111111111111111111111111111111111111111 
  61 11111111111111111111111111111111111111111111111111111111111111111111111111111111111111111111111111 
  62 11111111111111111111111111111111111111111111111111111111111111111111111111111111111111111111111111 
  63 11111111111111111111111111111111111111111111111111111111111111111111111111111111111111111111111111 
  64 11111111111111111111111111111111111111111111111111111111111111111111111111111111111111111111111111 
  65 11111111111111111111111111111111111111111111111111111111111111111111111111111111111111111111111111 
  66 11111111111111111111111111111111111111111111111111111111111111111111111111111111111111111111111111 
  67 11111111111111111111111111111111111111111111111111111111111111111111111111111111111111111111111111 
  68 11111111111111111111111111111111111111111111111111111111111111111111111111111111111111111111111111 
  69 11111111111111111111111111111111111111111111111111111111111111111111111111111111111111111111111111 
  70 11111111111111111111111111111111111111111111111111111111111111111111111111111111111111111111111111 
  71 11111111111111111111111111111111111111111111111111111111111111111111111111111111111111111111111111 
  72 11111111111111111111111111111111111111111111111111111111111111111111111111111111111111111111111111 
  73 11111111111111111111111111111111111111111111111111111111111111111111111111111111111111111111111111 
  74 11111111111111111111111111111111111111111111111111111111111111111111111111111111111111111111111111 
  75 11111111111111111111111111111111111111111111111111111111111111111111111111111111111111111111111111 
  76 11111111111111111111111111111111111111111111111111111111111111111111111111111111111111111111111111 
  77 11111111111111111111111111111111111111111111111111111111111111111111111111111111111111111111111111 
  78 11111111111111111111111111111111111111111111111111111111111111111111111111111111111111111111111111 
  79 11111111111111111111111111111111111111111111111111111111111111111111111111111111111111111111111111 
  80 11111111111111111111111111111111111111111111111111111111111111111111111111111111111111111111111111 
  81 11111111111111111111111111111111111111111111111111111111111111111111111111111111111111111111111111 
  82 11111111111111111111111111111111111111111111111111111111111111111111111111111111111111111111111111 
  83 11111111111111111111111111111111111111111111111111111111111111111111111111111111111111111111111111 
  84 11111111111111111111111111111111111111111111111111111111111111111111111111111111111111111111111111 
  85 11111111111111111111111111111111111111111111111111111111111111111111111111111111111111111111111111 
  86 11111111111111111111111111111111111111111111111111111111111111111111111111111111111111111111111111 
  87 11111111111111111111111111111111111111111111111111111111111111111111111111111111111111111111111111 
  :::
 } 
} 
