# Supplementary material for: Cut-off Scale and Complex Formation in Density Functional Theory Computations of Epoxy-Amine Reactivity
Source: ACS Omega. 2021 Oct 25;6(44):29424–31. doi: 10.1021/acsomega.1c03229 (PMC8587129; doi:10.1021/acsomega.1c03229)
Supplement: Supplementary file 1 — ao1c03229_si_001.zip [file ao1c03229_si_001.zip › Final_structures/Primary/A1_E3_B3LYP-D3_CC-PVTZ-F_ canonical/Epoxy_frag3_product-2_isomer19.vib]

{ 
 s_m_m2io_version
 :::
 2.0.0 
} 

f_m_table { 
 i_j_atom_total
 :::
 31
 m_column[98] { 
  s_m_data_name
  s_m_column_name
  i_m_width
  b_m_visible
  s_m_units
  :::
  1 r_j_Frequency  "Frequency"  10 1 "" 
  2 s_j_Symmetry  "Symmetry"  10 0 "" 
  3 r_j_Intensity  "Intensity"  10 1 "" 
  4 r_j_Raman_Act  "Raman Act"  10 0 "" 
  5 r_j_Raman_Int  "Raman Int"  10 0 "" 
  6 r_j_x1  "x1"  10 0 "" 
  7 r_j_y1  "y1"  10 0 "" 
  8 r_j_z1  "z1"  10 0 "" 
  9 r_j_x2  "x2"  10 0 "" 
  10 r_j_y2  "y2"  10 0 "" 
  11 r_j_z2  "z2"  10 0 "" 
  12 r_j_x3  "x3"  10 0 "" 
  13 r_j_y3  "y3"  10 0 "" 
  14 r_j_z3  "z3"  10 0 "" 
  15 r_j_x4  "x4"  10 0 "" 
  16 r_j_y4  "y4"  10 0 "" 
  17 r_j_z4  "z4"  10 0 "" 
  18 r_j_x5  "x5"  10 0 "" 
  19 r_j_y5  "y5"  10 0 "" 
  20 r_j_z5  "z5"  10 0 "" 
  21 r_j_x6  "x6"  10 0 "" 
  22 r_j_y6  "y6"  10 0 "" 
  23 r_j_z6  "z6"  10 0 "" 
  24 r_j_x7  "x7"  10 0 "" 
  25 r_j_y7  "y7"  10 0 "" 
  26 r_j_z7  "z7"  10 0 "" 
  27 r_j_x8  "x8"  10 0 "" 
  28 r_j_y8  "y8"  10 0 "" 
  29 r_j_z8  "z8"  10 0 "" 
  30 r_j_x9  "x9"  10 0 "" 
  31 r_j_y9  "y9"  10 0 "" 
  32 r_j_z9  "z9"  10 0 "" 
  33 r_j_x10  "x10"  10 0 "" 
  34 r_j_y10  "y10"  10 0 "" 
  35 r_j_z10  "z10"  10 0 "" 
  36 r_j_x11  "x11"  10 0 "" 
  37 r_j_y11  "y11"  10 0 "" 
  38 r_j_z11  "z11"  10 0 "" 
  39 r_j_x12  "x12"  10 0 "" 
  40 r_j_y12  "y12"  10 0 "" 
  41 r_j_z12  "z12"  10 0 "" 
  42 r_j_x13  "x13"  10 0 "" 
  43 r_j_y13  "y13"  10 0 "" 
  44 r_j_z13  "z13"  10 0 "" 
  45 r_j_x14  "x14"  10 0 "" 
  46 r_j_y14  "y14"  10 0 "" 
  47 r_j_z14  "z14"  10 0 "" 
  48 r_j_x15  "x15"  10 0 "" 
  49 r_j_y15  "y15"  10 0 "" 
  50 r_j_z15  "z15"  10 0 "" 
  51 r_j_x16  "x16"  10 0 "" 
  52 r_j_y16  "y16"  10 0 "" 
  53 r_j_z16  "z16"  10 0 "" 
  54 r_j_x17  "x17"  10 0 "" 
  55 r_j_y17  "y17"  10 0 "" 
  56 r_j_z17  "z17"  10 0 "" 
  57 r_j_x18  "x18"  10 0 "" 
  58 r_j_y18  "y18"  10 0 "" 
  59 r_j_z18  "z18"  10 0 "" 
  60 r_j_x19  "x19"  10 0 "" 
  61 r_j_y19  "y19"  10 0 "" 
  62 r_j_z19  "z19"  10 0 "" 
  63 r_j_x20  "x20"  10 0 "" 
  64 r_j_y20  "y20"  10 0 "" 
  65 r_j_z20  "z20"  10 0 "" 
  66 r_j_x21  "x21"  10 0 "" 
  67 r_j_y21  "y21"  10 0 "" 
  68 r_j_z21  "z21"  10 0 "" 
  69 r_j_x22  "x22"  10 0 "" 
  70 r_j_y22  "y22"  10 0 "" 
  71 r_j_z22  "z22"  10 0 "" 
  72 r_j_x23  "x23"  10 0 "" 
  73 r_j_y23  "y23"  10 0 "" 
  74 r_j_z23  "z23"  10 0 "" 
  75 r_j_x24  "x24"  10 0 "" 
  76 r_j_y24  "y24"  10 0 "" 
  77 r_j_z24  "z24"  10 0 "" 
  78 r_j_x25  "x25"  10 0 "" 
  79 r_j_y25  "y25"  10 0 "" 
  80 r_j_z25  "z25"  10 0 "" 
  81 r_j_x26  "x26"  10 0 "" 
  82 r_j_y26  "y26"  10 0 "" 
  83 r_j_z26  "z26"  10 0 "" 
  84 r_j_x27  "x27"  10 0 "" 
  85 r_j_y27  "y27"  10 0 "" 
  86 r_j_z27  "z27"  10 0 "" 
  87 r_j_x28  "x28"  10 0 "" 
  88 r_j_y28  "y28"  10 0 "" 
  89 r_j_z28  "z28"  10 0 "" 
  90 r_j_x29  "x29"  10 0 "" 
  91 r_j_y29  "y29"  10 0 "" 
  92 r_j_z29  "z29"  10 0 "" 
  93 r_j_x30  "x30"  10 0 "" 
  94 r_j_y30  "y30"  10 0 "" 
  95 r_j_z30  "z30"  10 0 "" 
  96 r_j_x31  "x31"  10 0 "" 
  97 r_j_y31  "y31"  10 0 "" 
  98 r_j_z31  "z31"  10 0 "" 
  :::
 } 
 m_row[87] { 
  r_j_Frequency
  s_j_Symmetry
  r_j_Intensity
  r_j_Raman_Act
  r_j_Raman_Int
  r_j_x1
  r_j_y1
  r_j_z1
  r_j_x2
  r_j_y2
  r_j_z2
  r_j_x3
  r_j_y3
  r_j_z3
  r_j_x4
  r_j_y4
  r_j_z4
  r_j_x5
  r_j_y5
  r_j_z5
  r_j_x6
  r_j_y6
  r_j_z6
  r_j_x7
  r_j_y7
  r_j_z7
  r_j_x8
  r_j_y8
  r_j_z8
  r_j_x9
  r_j_y9
  r_j_z9
  r_j_x10
  r_j_y10
  r_j_z10
  r_j_x11
  r_j_y11
  r_j_z11
  r_j_x12
  r_j_y12
  r_j_z12
  r_j_x13
  r_j_y13
  r_j_z13
  r_j_x14
  r_j_y14
  r_j_z14
  r_j_x15
  r_j_y15
  r_j_z15
  r_j_x16
  r_j_y16
  r_j_z16
  r_j_x17
  r_j_y17
  r_j_z17
  r_j_x18
  r_j_y18
  r_j_z18
  r_j_x19
  r_j_y19
  r_j_z19
  r_j_x20
  r_j_y20
  r_j_z20
  r_j_x21
  r_j_y21
  r_j_z21
  r_j_x22
  r_j_y22
  r_j_z22
  r_j_x23
  r_j_y23
  r_j_z23
  r_j_x24
  r_j_y24
  r_j_z24
  r_j_x25
  r_j_y25
  r_j_z25
  r_j_x26
  r_j_y26
  r_j_z26
  r_j_x27
  r_j_y27
  r_j_z27
  r_j_x28
  r_j_y28
  r_j_z28
  r_j_x29
  r_j_y29
  r_j_z29
  r_j_x30
  r_j_y30
  r_j_z30
  r_j_x31
  r_j_y31
  r_j_z31
  :::
  1 52.3958958560372 ""  0.862917728108353 0 0 -0.00576275044717763 0.0418961737137124 -0.00577091251294935 -0.0380135970116696 0.074468759849094 -0.00819743488566566 -0.0200742153314249 0.031278723187216 0.0158321001478775 -0.0117808401295847 -0.00307263137651995 0.0164405490385493 0.00458204927054684 -0.0462623569810066 0.042226174297461 0.0126287170475536 -0.0545640336178879 0.0677810696460603 0.00394279431921333 -0.0196536752760754 0.0673941170747964 -0.0120187838025301 0.0228640289161448 0.0420856081840323 0.0115313862785778 0.0566916006430697 0.00482863353120982 -0.021075104107374 0.0140395659157482 -0.0186113906977642 -0.0195548340220142 0.00457428106397207 -0.00252486267357996 0.00970146666607546 -0.0719168694382586 0.0414470915011259 0.0243053649046392 -0.0862154618079677 0.0865487637873402 0.0100266658057387 -0.0255845362996092 0.0863693068116906 -0.0177825891625653 0.0493312375136806 0.041842615519066 0.00736099019898265 -0.00725002148837897 -0.0164693589656936 0.048730301761232 0.0484680981551014 0.0329633053527205 0.0253355119984742 0.0197537287515354 0.00583170131241387 -0.000605047511345871 -0.0125420291247464 -0.0293807268117598 0.0104191179562864 -0.0307918564422862 -0.00318708318740887 0.0431016114724661 -0.00376267208168024 0.010405936281906 -0.0111258669247392 -0.0498284752723698 -0.0721300265986194 -0.00166576202423699 0.00287870017860926 -0.0380374139857839 -0.00713303997835762 -0.0711786659300062 -0.121448925131726 -0.00421940245648474 -0.0447788252595806 -0.0946483214932636 -0.0301207579967525 -0.083787081033692 -0.0399375910259394 -0.00997026821537619 0.0387357393758613 -0.0613112423676974 0.0327796819774952 0.0529924903361515 0.0173199192604694 -0.0213492492805007 -0.0996943019608427 -0.139399815152401 -0.015542954067493 -0.0793181990099652 -0.115007819174279 0.0186542852611262 -0.0495343384998975 -0.146673794114869
  2 72.2032322276795 ""  0.40723306546597 0 0 0.0514049681187519 -0.0241204119220079 0.0207019471830314 0.0737353131852774 -0.0467997408534664 0.0331534508613608 0.0334293521876816 -0.0216479375504176 0.0255662053500413 0.0347661426332531 -0.0420033449468554 0.0239719181649498 -0.0121885554250044 -0.0120193600457072 0.0148234601469527 -0.0585540518823679 0.0373698357326659 0.00914824884064607 -0.0574529359686782 0.0558691333479389 0.0126369338190049 -0.0118031036995465 0.027167405760879 0.0212836039839201 0.0542200504516161 -0.0556304832355059 -0.0120244461353957 0.0662880077344741 -0.00969613718694712 0.0637089651639181 0.0702267985909069 -0.0798982665091208 0.0304610536130479 -0.0120778440125715 -0.0281007347135911 0.0122984619797419 -0.0931364878797924 0.0593664225068641 0.00228341463478212 -0.0912605032394053 0.0924941622655349 0.00844082813002082 -0.0107760907720217 0.0433908728933226 0.0240148502876936 -0.0212740474779969 0.0734904355288222 0.0368083836192484 -0.0481793446862836 -0.0040945083103769 -0.0813715513292122 -0.0135556149749354 0.0274670473799472 -0.00359721015171196 0.0174588690218444 0.0990703785955136 0.0899799379042779 -0.0786380271093276 0.11210729666489 0.0325077311248655 -0.0368767748596297 0.0571495712121974 0.00256512813133832 0.000900499846523878 -0.00413494150217645 -0.0172229554046396 -0.00535651805609927 0.0244578323235368 0.000488051758613134 0.0292770546627736 -0.0808863660035814 -0.0713608246497919 0.0400939162373866 0.033919505400007 -0.014033374888373 -0.0563680840702563 -0.0127349378529212 0.00336415954780336 0.0380284644199979 0.0238830413752883 -0.012564324792685 -0.0493714528809032 -0.00368390764775225 -0.0839917968232816 0.0293941219116306 -0.103234972815003 -0.0844358731442862 -0.0100540124196445 -0.120265896205892 -0.0790933565918578 0.0899521563917153 -0.0754453348365776 -0.0913436874574586
  3 75.1824055514427 ""  0.164348832323137 0 0 0.0286178414357242 -0.00819719317587585 0.00503249116877844 0.0555153968494531 -0.0365098357265346 0.0205306207166226 0.0255148061507969 -0.0176797056396967 0.0147824864627282 -0.058985987125618 0.0589929198502664 -0.028129939060243 -0.089824454331838 0.0784263465819273 -0.0339670372358197 -0.0351672449090843 0.020433399275704 0.00380746639245998 0.0523027625568831 -0.0595046008192264 0.0486769107197908 0.0823969232845732 -0.0782743437375763 0.0542532772413027 -3.61205263768359e-05 -0.0122909831457949 0.00856526028401636 0.0366161830557458 0.0146808910176691 -0.00789018237028616 -0.0981412212293538 0.100247293740648 -0.0546450152785011 -0.153249508417825 0.135451333491095 -0.0666113793583293 -0.0579274906524073 0.0346812295180317 -0.000562138977101535 0.0947108805150567 -0.104581419082074 0.0780226090262772 0.145455777471507 -0.136665716521628 0.0871180498073272 -0.00237641460478782 -0.00342850309387801 0.00778484259829397 0.0281745838011154 0.0073826563956971 -0.0117345029958281 0.0233476195391259 -0.00421001869393819 0.00373423277873974 -0.0108303981400926 -0.0153328617931175 0.0172277287680195 -0.0051839351271165 -0.00637724327588455 0.0104608871562989 0.0289602286192727 -0.0120361959583364 0.0110893519719874 -0.0447349091231998 0.00979279830413087 -0.0153986942707287 -0.0151503903568931 0.0161206481667254 -0.00891035605148685 -0.0514529432355275 0.0155979945775056 -0.0507745824183497 -0.0502537111668874 0.00509134209849762 -0.0048295451521942 -0.0587511198971541 0.00280069438222171 -0.00637661258624641 -0.012509481631271 0.0234374953317169 -0.0147847982584427 0.0202508383896892 0.0161335737183651 -0.0103758412803824 -0.0749872344163249 0.00994044804466127 -0.0561368137133995 -0.0475294540864037 0.0191856789002569 -0.0629731358968766 -0.0365218437422047 0.0216421720911555 -0.0597998257061968
  4 112.218395927772 ""  0.3884617074648 0 0 0.00798488080373954 0.0632168238089716 -0.0146743845377523 0.0623911077252338 0.0106326429601845 -0.00210310475908022 0.0375143622650848 0.0117298394188515 0.00560437255717714 0.0254177496694734 -0.0134165820215046 -0.00488202597884641 -0.00745542145141327 -0.021261645285255 0.00806196405879059 -0.0272227330253972 -0.000188944833382326 0.033514198920375 -0.0147763434617136 0.026544163985238 0.0457173449381712 0.0182803560691685 0.0330292906024369 0.0322944179583583 -0.0467953315678498 0.0614893515125491 -0.00263092543679502 0.0311227811907847 0.121361574854542 -0.0318583919796401 0.0381760183681081 -0.0271895484957135 -0.0200664331154209 -0.0182098938811419 -0.0436561192291241 -0.00268952755458199 -0.0516897855852776 -0.00457509792798841 0.0421975925691823 -0.0298611623257256 0.0436087361730659 0.063991937007215 0.0283128212972856 0.0582241020431987 0.0419705044923709 0.0288345228432791 -0.0253136501833659 -0.0364801368337618 -0.0885357539459797 -0.0764944578262149 0.0335791697777766 -0.0287601371189826 0.0215506066492131 0.00409220167198021 0.0513687234448229 0.0120474004273405 -0.0740271897470154 0.016744213631012 -0.0511186383480388 -0.0176245277796566 -0.0746602134092716 0.0792372623726503 0.0341702887314115 0.002452459127878 -0.0290694910215893 -0.0328238596631332 0.0485687178170144 -0.0731622111868214 -0.0538786446301358 -0.0475114217089396 0.08489977553503 -0.0125467847682936 -0.0553839168171401 -0.0831787434845202 -0.00716821932703909 0.0512182150430113 -0.0162944902003775 -0.0550052116272532 0.0772855596464114 -0.0901582714654531 -0.048947876003511 -0.0351325398712869 -0.145897013636416 0.0197110621458053 -0.0858956741882896 0.105682174849342 -0.00354665660523454 0.0152668136610142 0.147057396491477 -0.0211272491811949 -0.109350564461236 0.0886698392020627 -0.000218744014025027
  5 141.295392719655 ""  3.05052180114393 0 0 0.0913635942348932 -0.0289396804921896 0.0100582376573741 -0.0160811767233714 0.0891009282955105 -0.0461203644394001 -0.0110766163854491 0.0658251194416815 -0.0287723896744001 -0.0279016121140416 0.0493875301311208 -0.0418874868415062 -0.018484729683665 -0.000431702838830049 -0.0106681223727664 0.0107339252388219 -0.0313371062513113 0.0356747138520106 0.019786236586087 -0.00412426380251618 0.0458037502414469 0.00680800890279853 0.0477372216983718 0.0119776093636881 0.226308132128312 -0.00855762678987694 -0.00378902110158525 0.0580831492547892 -0.133233562362933 0.0803596398382792 -0.0435138670342546 0.0656007063229493 -0.0702764281989965 -0.0306147592474742 -0.0185096497046132 -0.0216550044988103 0.0237642659940388 -0.0733190930278238 0.0611261316936419 0.0396260827752522 -0.0245091517925251 0.0792052477071655 0.0190739645528053 0.067543443099688 0.0223886559943202 -0.0255471057906726 -0.00717983444100514 0.0292315330482479 -0.0189639921217355 -0.056936702841241 -0.0892874587956456 0.0159463254277895 -0.0270478794919 0.00510499660423653 0.00671999308947438 0.0120888333859373 0.0807481189464934 -0.0785814250143488 0.0185092992730304 0.0310846380930312 -0.000534719096066006 -0.0076358311839247 0.0538677399399339 -0.0154742844876012 0.00157653151437952 0.0312082593490833 -0.0147600084976949 -0.0453846275335197 -0.00138788830277918 0.00149015234249541 -0.0300986142476583 0.0556542888996099 0.00491885220400689 0.024097399489807 0.0734601216711319 -0.0396677251251199 0.0430655589120881 0.0030882984825073 0.0302764702007638 -0.0838376518926002 0.0125879465871047 -0.0400724585305153 -0.0662486464878147 -0.130822113939309 0.0211855213783077 0.00111113334099414 0.0757559088603768 -0.0200487604856332 -0.0522632980919523 0.0320367278130514 0.0170625853975576 -0.0648941845626151 0.081872340472947
  6 149.748879853633 ""  0.5207338554137 0 0 -0.0140991316554538 -0.0351012466396858 0.014757973487765 -0.0513471316537819 -0.00066854886089323 0.00962586621132938 -0.0398300082389559 0.00163981375034264 0.00430559898400112 -0.027433754324646 0.0159607143575783 0.0141868776870771 0.0038748496803626 0.0151028951642676 0.00806432864793166 0.0198995845548922 -0.00195378893231268 -0.00990273131455141 0.00140601501386412 -0.0121421017032894 -0.0234231839732786 -0.0302596824656336 -0.00962891479421122 -0.0165065795957632 0.013920637521213 -0.0339998069876564 0.00887094549835441 -0.0291119165183167 -0.0697901653213498 0.0185413919575361 -0.0362921489868066 0.025485257507114 0.0262141644517967 0.0166354649477865 0.0266085074276155 0.0183658511543911 0.0444921310763698 -0.00555160095181481 -0.0131985059650425 0.0113796324458744 -0.0235411269221381 -0.0380085379543386 -0.0436874795398337 -0.0205006768345654 -0.026478953352236 0.0691047019393301 0.0268565116956349 0.0300096753972279 -0.0159925549893171 -0.0534124812781695 0.0212439142834876 0.00895485779197773 -0.00979046514979347 0.00416515357350487 0.115169574906114 0.0677431340319522 0.0626331663160094 0.0188625701665794 0.0687058022549098 0.0211272822839199 -0.014541543004612 0.0221190111141505 -0.0382688458694463 -0.0144631146448931 0.0802498093882603 0.0529921864863439 0.0941020882739533 -0.0281820060699597 -0.000350072771589845 -0.00551667054417618 0.0192388708496449 -0.107467356919296 0.0190985757441383 0.12404603527886 0.223722194978406 -0.167696134303336 0.160327672102626 0.0242240939041278 0.153000084267622 -0.0836305535403546 0.0232280111779436 0.00686127940995233 -0.0972189973002606 -0.0012278723681052 -0.116057581763808 0.0667151784638534 -0.0895906246438456 -0.0401400291830606 -0.0193813061883616 -0.262837962319772 0.147054878703325 -0.0350200046730863 -0.0992459096124283
  7 158.165265750999 ""  1.35381936408532 0 0 -0.00700796060758653 0.0581196220522462 -0.0297648577767877 0.0526710101927477 0.000595742107936581 -0.0213307573548206 0.0357368823730818 0.00349286592757016 -0.0189126942464247 0.0228473538653895 -0.0198182603612916 -0.0311128641340156 -0.00957009337681544 -0.027461229058445 -0.0198324511262492 -0.0284319839454551 -0.00743541998193883 0.00316758305841979 -0.014179018540059 0.0165721455404807 0.0160600067329499 0.0196092421098362 0.0211196936253909 0.00383736425460272 -0.0747385481769816 0.0702687468102999 -0.000533671051896381 0.0138446127548503 0.12180806194333 -0.0726062594153097 0.033330544634372 -0.0309762899171938 -0.0477350313032116 -0.0207368391996301 -0.0471601204861505 -0.0304635358938683 -0.0531575200721516 -0.00998000875880649 0.0106316146397023 -0.0286516276799607 0.0329459176852092 0.0344982983648055 0.0304246355503394 0.0423978155623931 0.0135047434436832 -0.0168165786538457 -0.0646024428591335 -0.0469398467546978 0.0136259700721045 0.000744389113828596 0.0568500472856316 0.000497292751995564 -0.00310770522958986 0.000379782716132357 -0.0723457606784475 -0.106704543125547 -0.10074653412933 0.0499605128487177 -0.115110436263259 -0.0389832152775076 0.0101587439115537 -0.0169002019544164 0.0333621933112538 -0.0500283871072513 0.100838940592918 0.0604568937410804 -0.0428087578781672 -2.09029880516829e-05 -0.00571819216256291 0.0234507126772691 -0.0724386831786375 0.0132680747435423 0.0426542522845927 0.199606862595271 0.185914648479126 -0.195690204713068 0.198653651016137 0.0154065357695079 -0.0585004975900552 -0.0535856484837506 0.0386165349840527 0.0231195336213535 -0.0148631760318895 0.0534122597388201 0.0328694652711768 -0.00139695918037022 0.0552570248496956 -0.082885565676229 -0.181202413282764 -0.105796160017837 0.177447314105251 -0.171642104046763 0.0601083051755012
  8 210.897053567958 ""  0.375814015957192 0 0 0.0102533685825893 0.0181896895744668 0.0252918025040594 0.0280923700638514 0.0017971123189971 -0.0501477947557952 0.0213093059810567 0.0131714201934475 -0.0672450368554511 -0.00539371396387943 -0.019314608157722 -0.093163756991071 -0.0294541069616711 -0.0608147369627487 -0.067493780858841 -0.0260433700822281 -0.064995422646114 -0.0247776905161594 -0.0112422706252282 -0.0185062114861171 -0.00844145709247006 0.0121421324568628 0.0200764310393851 -0.040339580479168 0.0258245306418342 0.0375471370418695 0.0404593070382896 0.023124166586581 0.0392975567091098 0.0400637159258924 -0.00200191397798259 -0.0216535859960402 -0.126923261763048 -0.0435477886616949 -0.0882869223682003 -0.0814638209512667 -0.0357246488796204 -0.095604239841874 -0.00189440131780423 -0.015311740611077 -0.0127539640410536 0.03189961805717 0.0255884670034188 0.0469896681411729 -0.0282849869225074 0.0160430344408943 0.0526815714763402 0.0819392434092986 -0.0125094117543486 0.00770203665034208 0.0692196925731089 -0.0107153857782788 0.014315528347312 0.0477603735637484 0.0281549270889278 0.0581687391630086 0.107720838073537 0.00192519018974717 0.0895960427232318 0.0650575168973006 -0.0172213068983755 0.0249111380097164 0.0264475865383795 0.00454641680703145 -0.031494313456862 0.034560378998979 0.0200888763203324 0.0460306022456301 0.0826061989051948 -0.0199294284847055 0.00431855628636981 -0.0242318172741921 -0.0199005483238966 -0.0581861115301408 -0.0183055248539818 0.0219614379095838 -0.0932312127662053 0.0805473741076163 0.00794220178575439 0.0877071427743952 0.0534548032882231 0.00878090610581162 0.0142207389075697 0.105340554352801 -0.0490952481194697 -0.0699408920880715 -0.0702338334424748 0.00859906210806553 0.0340401151614623 0.0307116490186579 -0.0373098297808497 0.0785770978810006 -0.0840300615605822
  9 228.453003782009 ""  4.06221592569888 0 0 -0.0141170837931826 0.00883211370459641 0.0190779224394525 -0.0132631434566021 0.00612258721516429 -0.0130039420119905 0.0173550636191699 -0.019164070180353 -0.00780596746704303 0.0176394905878978 -0.0321103133986923 -0.0102518165801027 -0.011644244020137 -0.0143540180118932 -0.0182723340929626 -0.0328540339680433 0.00801628617743669 -0.0227130451399471 -0.00732711489966364 -0.00737830231410654 -0.00841878900005272 0.0218805949344559 -0.0260284544695896 -0.00215579166908484 0.00198769793014143 0.0111282653145274 0.0171541864392453 -0.0122472817222526 0.00765755237090984 0.0324241438365798 0.0263568949930059 -0.0407335933140572 -0.0126711724188317 -0.020041272586429 -0.0123183206986743 -0.0235371937223305 -0.0607550109025479 0.0309993296647471 -0.0318529575596193 -0.0136201207496294 -0.000368796146705329 -0.00288876844751371 0.0314556095551301 -0.0295319365831227 0.0035734578386625 -0.0332478789623736 0.0525540849254697 0.0431436425895161 0.0455836113805453 0.101859703137789 0.0305188510489513 -0.00574846230722726 0.0223663300160037 0.0230125552028139 0.0953799141843942 0.157629052694777 0.152978895289688 -0.205866877996422 0.119078037225227 0.0593476586627966 0.0211209143257659 -0.0129651385729814 0.011085367298257 -0.00921246095577938 -0.0111379305880549 -0.0110577926228732 0.024664022361896 -0.119009076742589 -0.0764034093395943 -0.0080319394314563 -0.0026574359692377 0.0436410762445425 -0.00367949393408073 -0.000343427964029299 0.0903932088061535 -0.0326194252296476 0.0723497689171811 -0.0733905293722306 0.174343916161293 -0.198156998228674 -0.0621829188980035 -0.0580464755675758 0.0860373448220073 -0.131386576135336 -0.00993764577547978 0.103968084851055 0.106422748820128 -0.0106170614736038 -0.00781632238810784 -0.0486718217765256 -0.00124213577823477 -0.096038239485614 0.122898592621718
  10 249.757968656736 ""  1.23357345755715 0 0 0.00473054096431741 0.00180746659412407 -0.00252288741302625 -0.0912275935517209 0.103184564778154 -0.0488833998184943 0.0401916863157358 -0.0332846254599346 0.0118769605857003 0.0720747372375405 -0.0743614393877738 0.0255805121662869 -0.00121663829260111 -0.00508756622435937 -0.00529064522142963 -0.0747809412921615 0.0732373713935549 -0.0359000292463122 0.00407192875741071 -0.00283774292293225 0.00398586861360623 0.0778079628491654 -0.073493770451231 0.0341714326816053 0.114480036657577 0.0177369509141035 -0.0151838685508298 -0.02706946882859 -0.0891827287127184 0.0474345441173929 0.094692688648756 -0.0983619465519328 0.0314859321476698 -0.0176543462096968 0.00673819685090787 -0.0142626432129626 -0.160725749114161 0.159311527308557 -0.0742795137265995 -0.00526267109065796 0.00734561238679919 0.00498737029815269 0.107093484132082 -0.0999789698500626 0.0495443240922599 0.0107475223687029 -0.00775973584329989 -0.00244088062267014 -0.0178588876038099 -0.0275881303239153 0.000995636557108463 -0.00362270379873689 -0.00335523736145497 -0.000334677846050604 -0.0141116803730862 -0.0275513412338472 -0.02632981410178 0.0490528506712101 -0.0187401223834859 -0.00816473718394536 -0.0112040307554905 0.00703194078656406 0.00224418462024024 0.00360891208028118 0.00228188820075538 0.0132323889307174 0.00189945969712518 0.026400453464055 0.0281480334957627 0.000966871294208374 0.00207903855812571 -0.0126026122393498 0.00160009151138081 -0.000478642934703347 -0.00422981192740295 0.00291427915677795 -0.0162729230928853 0.0284600939623132 -0.0380353379012961 0.047932317821698 0.0236947650049743 0.00628125207070772 -0.0299875064505468 0.0305717448678164 -0.00787791794783182 -0.027276563266901 -0.0307268909656227 0.00342292198844363 0.0049714967302892 0.00567255825687622 0.00487389996954234 0.0282148094555811 -0.0362961321433099
  11 318.375744902388 ""  0.979539792082752 0 0 -0.0179192358153856 0.0194904625408702 -0.0187922942163513 0.0035515240377649 0.00149253933416014 -0.00205467253491646 0.00459761541529971 0.00318236924384471 -0.00141850332018566 0.00454125649067058 0.00304499264208123 -0.00185852578844493 0.00254485189089108 0.000682922283284894 0.000439443333543893 -0.000247402621987317 0.00369935536985061 0.0038100192503799 0.000677759462447356 0.00569750985701627 0.00472102703028483 0.00488669248531622 0.00473866829203459 0.00319563043032675 -0.0528496803920316 0.0259433197537617 -0.00373311453423926 -0.0126740085282464 0.0435561167571545 -0.0471976120247348 0.00383130969090316 0.00358463897217412 -0.00434705273645129 0.00136173133909943 -0.00261243733048045 -0.000876290613944969 -0.0032724840006397 0.00350778483166469 0.00465456403325934 -0.000947248684069796 0.00754415323499131 0.00587758062156046 0.00855777374832572 0.00644120198891778 0.00571602577008232 0.00589365709930996 -0.0105537517521354 -0.00524103261582637 -0.0012478278306667 0.0283884950061707 -0.0534366556742744 -0.010429974758482 0.000387609182506531 -0.0143673933416124 -0.0148054325700498 -0.0178098756372916 -0.0603641007847198 0.0725125936217586 -0.0207805442130703 -0.0201330352564508 -0.00172955053763828 -0.0105769697561223 -0.00682683784667402 0.0205390402229381 -0.0760383822499752 0.0339290915546978 0.0153696721515537 0.00416732124671944 0.0739322923875968 -0.0241677930908317 -0.000841732777383355 -0.00945112926571638 -0.0204081174006055 -0.118340851670219 -0.019983930746901 0.059109480796666 -0.131752508562179 0.0697743623364356 -0.062107896076918 0.0610952335699824 0.0555353164931473 -0.00955315292893723 0.0816415821150814 -0.00266193190552504 -0.250237194495609 0.386161376429281 0.19671930769562 0.0134797201745023 0.0246973121518675 -0.488158980813554 0.127775291174666 -0.320649120299856 0.229387221606923
  12 323.945739431004 ""  3.81305814084173 0 0 -0.0443378579207175 0.0454676686223842 -0.0524038939538435 0.00645427628687 0.000836571932716159 -0.00341509667118356 0.00644718318508514 0.00195013784939574 0.00221163263357683 0.00949437058398728 0.00413266251168223 0.00483499727444265 0.00880840586553891 0.00299450649121529 0.00786614250634067 0.00190815468905676 0.0105656207171869 0.0110440007722042 0.00106654787268056 0.0106143594513172 0.0107137567708055 0.00701516191426695 0.00502462406506443 0.0107515338663468 -0.141252343103017 0.0646767661776995 -0.00910896229358986 -0.0342186766067269 0.105446992283836 -0.138602293791224 0.00649921220497529 0.00665603391243616 0.00322237817380297 0.00797247968046818 -0.001829637879348 0.00656595887705865 -0.00364161466760706 0.0134022899476433 0.0104591849187454 -0.00282842392693795 0.014834438046454 0.0078269619701087 0.0107830969882196 0.0107209095610589 0.0137903639830286 0.00886685172938495 -0.0174181461978228 -0.0122865589551708 0.0197029647171427 0.0489241937886678 -0.0838819105556435 -0.00661383062915024 -0.00735429557514858 -0.0368653730423454 0.0304860552648717 0.0130155980859553 -0.0421589064478662 0.0390799823603641 0.0064964827752283 -0.0364783949312466 0.0112907075489712 -0.0310131797658537 -0.0221113266829744 -0.0123496239422322 -0.0334494122393829 0.104087382975922 0.0477489825804837 -0.0682093708554676 0.0710583033795451 -0.0438093619385331 -0.0166647771818624 -0.00938428358913419 -0.0280434763801473 -0.0438862712081081 0.171367110381174 -0.0684129458515809 -0.0205670371861615 0.10646471230792 0.0351573949118078 -0.095905398466947 0.0970824976411261 -0.0368924598677537 0.0912076866930494 -0.112875081258081 -0.0447191025142384 -0.265780673077717 -0.154994530693876 -0.017227831710745 0.0147002118851491 0.206456283330354 -0.0864763079844862 0.206001092330669 -0.191800205912238
  13 393.097886966428 ""  0.632512172009114 0 0 -0.0358067505099686 0.0606552553721709 -0.0707410276888555 0.00536314325447298 0.0141216850221757 -0.0100162383172811 -0.0121442232177312 -0.00726804599521881 0.00908563725146181 -0.00918941694817501 -0.00164814482300795 0.0146389936644148 0.0149047361527206 -0.00251175544221805 0.014534115661305 0.00215414317822415 0.011763691843055 -0.00209491106756326 -0.00669849294165584 0.00535711127994213 -0.00838345792035218 -0.00320136662934394 -0.0188843837338493 0.0100527134394835 -0.195987044805742 0.119116097250334 0.0282308616062016 -0.0368083812082286 0.138263379963449 -0.251147709167833 -0.0222238325776604 0.011580910175758 0.0192323159538708 0.0286031895653841 -0.00304758757550336 0.0235922798029505 0.000757833845624474 0.023240848563452 -0.0095171789547625 -0.0135143837231592 0.0120820848639852 -0.0253300499220323 -0.00365981753786241 -0.0334998891093487 0.00791822234186201 0.0403594340722461 0.0633117030630661 0.0603781216525996 0.0334513036218683 -0.087751011259259 -0.00902385505742237 0.0663897385792632 -0.0201183147153348 -0.0286432222228587 0.0868083556845023 0.0694531551791889 0.218646988478965 -0.0784737752407938 0.182279326332843 0.0283689196904799 0.0509825583878362 0.00260682857512576 -0.0491783493768706 -0.0557973682230145 -0.0101441982242665 -0.0336172697896888 0.00934984000350526 0.0420519907255002 -0.0099558441209093 -0.0451765289940033 -0.0496876075363668 0.05431535985997 -0.0613778129687327 -0.0161352620327714 -0.0557460184341191 -0.0385974878674858 -0.0372641066908441 -0.0157255486298562 0.0706743239559273 0.061826221194742 -0.0446872412801495 0.095592068056221 -0.116052398152626 0.0424497812282488 0.0573811915470877 0.0102176027507012 0.0995551987651043 -0.0869131841818648 -0.0905877738597659 0.0710151769474688 -0.0728127862090053 -0.116845385243454 0.12035097615299
  14 424.374113963309 ""  0.47741647022148 0 0 -0.0985552252702052 -0.066293702208622 -0.00888644377638983 -0.056062151479103 -0.0550179070666309 -0.00699835206738364 0.0499829510495771 0.0218501661627669 -0.0469229632070834 0.0607149122413782 0.0483818574459267 -0.0429736143449159 0.0175382371918748 0.000801422104754719 -0.00422979282772681 -0.00574689904290527 0.0240240358891694 0.0620699583176208 -0.0019749432268717 0.0431068107996286 0.0673727046597436 0.0558368644923872 0.0474823059367458 0.0209292969912495 -0.144233876739955 -0.0437099258818407 0.0230635108367435 -0.0993185229993887 -0.0424954139695571 -0.0768109123624793 0.0551344068150295 0.0523030964867241 -0.0717295990156618 -0.0138441013845298 -0.0542747533680547 -0.0338773959759382 -0.0328204315088245 0.00922365193420087 0.0786849580809109 -0.0153784261260612 0.0596477200501922 0.0892235921007558 0.108286919059057 0.108192057214032 0.0613101423499608 -0.0384398609354016 0.00699897370551767 0.022332052273048 0.023276771548191 -0.0268760796717714 0.006288724667159 -0.0172579930352665 -0.0782833706768159 -0.0251088485688676 -0.00338897726765669 0.0107659773214467 0.134762643477654 -0.113519247378827 0.0942988245154206 -0.00484633490244901 0.00972449859475907 -0.110939697457971 -0.0766722152227745 0.0284659383113337 0.0120446136660606 -0.00939299894366943 -0.0286358240502165 0.000884462394669262 -0.00532075016659227 0.0334604915109287 0.0297245393860933 -0.0268626559544463 0.0383288189203208 0.0196011116832379 -0.0296183977652995 0.0406475434329767 0.0150557359838203 -0.0144321456945178 -0.00771997796660349 -0.0198807743436299 0.00273242616955446 0.00933265882936832 0.00566088556478379 0.0270511163966293 -0.00913337566636765 0.027289179863293 -0.0327083120044926 0.052091117958892 0.047526468959128 -0.0518396799485644 0.0435499056874149 0.0394822896631833 -0.0382472545323618
  15 435.17792604398 ""  0.0548297143640555 0 0 -0.0128952006150726 -0.0106782739192604 -0.0104618068347355 -0.00672621887914087 -0.0089171050986781 -0.00224331932182666 0.00410763013370528 0.00271183347158788 -0.00709048144066534 0.0883513586915915 -0.0785657600852692 0.0347015793884372 -0.0735161803936403 0.0841264704798935 -0.0375053088038143 0.000147170085528957 0.00575087477524181 0.00962491077078691 0.0791597938079783 -0.0784260805866787 0.048601770830291 -0.0739976061199111 0.0910585847279165 -0.0349655508953748 -0.0113968050994628 -0.0233142482269641 -0.0245664804714531 -0.00987727148767129 -0.00906565407927583 0.000321623131980309 0.170446168739985 -0.166024870749325 0.0731468315493652 -0.170351008943954 0.17532235856048 -0.086624025769999 -0.00921644387457954 0.0102819804364315 0.00877880644676541 0.167646387768493 -0.172866200150857 0.0932170231301446 -0.145029837603809 0.184490664244003 -0.0685510637314197 0.013120354400861 0.0107476343935222 -0.00424571359432385 0.00215636245994391 -0.00218183656875577 0.00609861615276136 -0.00106555624248148 0.000141270469503571 -0.0165975629382972 0.0168307754570023 0.0130418594206909 0.00319478468136894 0.00975180654413901 0.0252977730976432 -0.0119508285635704 -0.000829949952042225 0.000901680466512521 -0.0346578842054458 -0.0129528530100786 -0.00405754950571126 -0.00210861891560728 0.00977393198566492 0.00549535716911994 0.00049859564417957 -0.014090549324705 -0.012776328361986 0.0113085217182606 -0.0170180652451729 -0.00760841140202765 -0.000350156741648452 -0.013595503211413 -0.00931000636393129 0.00223763464084793 0.0103774695680251 0.0115551060403853 -0.00417728276141858 0.0171569574349784 -0.00222859767808154 0.0267608583751043 0.00816013608158123 -0.00535638589537994 0.0179286224287288 -0.0235436073790729 -0.0218973937856054 0.0195847175141461 -0.0195454071741793 -0.0228831653913733 0.0216377727176324
  16 452.620854131626 ""  1.07923656481359 0 0 0.00889090242884414 0.0759567477516889 -0.0105244255656507 0.0301746016680372 0.0327137508158145 -0.0046017908216184 -0.0226481879993636 -0.00647023024423839 0.0212696003434777 -0.012379191113513 -0.0372229012877508 0.0282534335718227 -0.0138873759889398 0.00813505545403177 0.000634003220418684 -0.00101608990369459 -0.00479691504662612 -0.0269325933874489 0.0129464537699817 -0.0291215849562477 -0.0211997074754953 -0.0336099009578466 -0.00986696963740872 -0.00945661270866081 -0.102127927744355 0.146967528950788 0.0903384639414504 0.0123409677137674 0.143040970808474 -0.139053565966039 -0.00405906691771527 -0.0448392958442657 0.0468055124368813 -0.0116318971470897 0.0455933833679884 0.0082208053191778 0.00326191939602039 0.00919345944509492 -0.0375272983133891 0.0308566698931264 -0.0493309875546391 -0.0257112062173353 -0.0676158226278994 -0.0259270585661562 -0.0327518431471784 -0.0859696318022162 -0.0260752489449028 0.052765240530607 0.0234133277586931 -0.037335037637028 -0.0217753810264722 0.0249552063338794 -0.046421665845128 0.0456398953021526 -0.0604240336976962 -0.0320262153886887 0.161569433713735 -0.166822792119845 0.0172933884667206 0.0542872348650751 0.0364568931020981 -0.0644688329315143 0.124670812643768 0.0661775127097951 0.0122709667670816 0.014364347237546 -0.0693571848402953 -0.0207713057164532 0.00691838592682711 0.0708218902244722 0.0633764738150758 -0.0559081380403766 0.0876123955041681 0.030005278680758 -0.0198465248291909 0.0827344147091198 0.0272980303098667 -0.00147460426965507 -0.036206661281427 -0.0674485555058965 0.0292554656129809 -0.0319469355794794 -0.0335065165701589 -0.0940949949554565 -0.0593652201466478 0.0374595311171616 -0.0842226184885821 0.126669459668721 0.117030760986231 -0.117172558315222 0.103412911057161 0.108425355165892 -0.104029814937038
  17 496.144874827601 ""  1.22719196347201 0 0 -0.061297604377073 0.033829347243093 0.0962102398207334 -0.0471022474137224 -0.00635602629966514 0.0702182300044357 0.0273938139909846 0.0298455812579315 0.00661704295859346 0.0153562740057344 -0.00824547114436387 -0.0226244002980313 -0.0235473355419826 -0.0308476926425252 -0.0215945273809133 -0.0233708256363829 -0.0331838029020687 -0.0331336529226956 0.00968817299184904 -0.0042914972142555 -0.0116858240204423 0.0361489904752971 0.0234194475502252 -0.0352118207637291 -0.17006313299314 0.0759374767230531 0.169309408161484 -0.0734103472576098 0.0704776342643206 -0.039360561623089 0.0239852811494467 -0.017018260369467 -0.0727951863100412 -0.0298235765603471 -0.0292179769582129 -0.0260987371095583 -0.0361472497476952 -0.0344390513616076 -0.0296257822004836 0.00259784990852996 0.00511409894355457 0.0383952687120589 0.0311092308714857 0.0246653033952597 -0.0379777751728863 0.053830407302846 -0.0479627022702938 0.0369692147741281 -0.00833319702905918 -0.00102753473396989 -0.0952762450838746 0.0301503441969515 0.00837254246642933 0.0882282940853889 0.00281709641774232 -0.0702393385358171 -0.0823809131150457 0.128118156621696 -0.173147679324879 0.0878903198850118 0.0191723960503001 0.0209281170800592 0.0812735878607621 -0.0158705109343829 0.024338925674039 -0.0428934076102395 0.0247346086072539 0.0163019760974713 -0.0276284666587171 0.00578223580951758 -0.00155694916879508 0.00759387150593607 -0.010803330208901 0.028535805324865 -0.0248214462662194 -0.0200484616813157 0.0321487008558942 -0.0473283090153436 0.0231387088524726 0.0443145039058053 -0.0469998590644615 -0.0416557433195997 0.0305801790721844 -0.101371117287353 0.0802579525605429 0.0114702598017008 0.0221027162032653 -0.0246004863712116 -0.0304691472766485 0.0434531876754602 -0.0146266306992892 -0.0241615934359234 0.0325832222364113
  18 530.791054855618 ""  6.81545349445233 0 0 -0.00265914454602668 0.00752133928963779 -0.00342209247774731 -0.032116376840239 0.0355941786872894 -0.0107366463977711 0.114256670298986 -0.119717659908733 0.0576348670200438 0.00234078209017119 -0.00488680206029823 0.00226520868659137 -0.0554947589889176 0.0557026732368781 -0.0265414040424021 0.0732652090714003 -0.0808665548090117 0.0330046589097997 -0.0487176340040106 0.0523521021272284 -0.0263138969042112 0.00485965935863548 -0.00375282964343229 0.000141269185673282 0.0195267976320764 0.0178871281551579 0.000581303771846569 -0.0154906996855479 -0.0184894080289402 -0.00402254210680922 -0.133961362929075 0.139585175844064 -0.0669765079882345 -0.189987368897628 0.201527654329187 -0.0917498861355371 0.0901221921049309 -0.0984123122296804 0.0409624575675263 -0.187514767783921 0.200831576623808 -0.0924850357477221 -0.14052336348866 0.151966711114552 -0.0727876171886405 -0.00184453392954356 0.000627945156010102 0.000896417563062476 0.000946331821089346 -0.0032120030685829 -0.000772305270553182 0.00290381289550175 0.000172679285621509 -0.000261586705224159 -0.000371214167489229 0.000546852561392538 0.00662597963710216 -0.005426222912753 0.00407293713177168 6.4629752357492e-05 0.0027254592140921 0.00039528128066753 0.00300529356235643 0.000841940204813262 -0.000540811916387422 0.00125631372568555 -0.00171537130494887 -0.000213207485359126 0.000786548623860933 0.000547507051024761 0.000514779462066263 -0.000491318551078026 0.00101393202736631 -0.000358680006001733 -0.000217396733462513 0.00148997016657086 -0.00072342828228697 0.00123423833362964 -0.000732721541072545 -0.0012915486320086 0.00112629537545908 0.00154637105745775 -0.00613059611205779 -0.00359777489613291 -0.00259209453778764 0.000258435775374387 -0.000946007069234975 0.00190237682937219 0.00184120858825076 -0.00210528849348909 0.00161713083613829 0.00135132977888936 -0.00145034235997548
  19 597.114100714853 ""  3.46947625020626 0 0 0.00724373949192059 -0.00812397397962554 -0.0177176646189187 -0.0251416428907957 0.0213638479196575 0.11872045808496 0.026628667528681 0.060111458169569 0.0635613933181053 -0.0205405360866627 -0.0122294986525591 0.00465105367248608 -0.0406831747410708 -0.0420394535330748 -0.00269230548167959 -0.0259763940842922 -0.0542475243191516 -0.0733972388051924 0.0410633002535522 0.0233645088207902 -0.0292762316607056 0.0647140270427115 0.0445942282195374 -0.037395482561544 0.0110595468910012 -0.0803071570822332 -0.0923610553344736 -0.0165739793244522 -0.0668572329106756 -0.00306789155965635 0.0079715695132204 -0.0461898917350326 -0.0921826919879513 -0.00756744334378738 -0.0131600693160349 0.023123175343453 -0.0353473191373641 -0.0642614829576635 -0.0646424429052725 0.0267711271682021 0.0421742282552657 0.0633443225986256 0.0374415771949781 -0.00402818283909672 -0.0606810981212117 -0.0413072534355655 0.0380798232774357 -0.055140884537847 0.016914920708077 -0.0327392027834246 0.0206454807203094 0.0300074885363202 0.0316565029393433 -0.0665745263437267 -0.00834731386862806 0.0533726372144095 0.0277182151321226 -0.101412182722039 0.105702692476681 -0.076767469878443 0.0381213488156868 0.022964808532599 -0.0450042167341351 0.0116663733551363 -0.0208014408278777 0.0356034431170032 -0.0293922873127738 -0.0230225401263426 0.00429196586003758 -0.00899032239928018 -0.00424414359379962 -0.000149622593543984 0.0103030539272715 -0.0201287967766769 0.024931772024315 0.0136575625941593 -0.0180865369373551 0.0317053484813916 -0.0337831438463948 -0.0566528507061928 0.0323911003911542 0.123333475322972 -0.0433811827663685 0.152601296936797 -0.0722393584935229 -0.0189227640980076 -0.0145428363807748 0.017305970429109 0.0208102853676994 -0.0279535674012421 0.00642862773768174 0.0191528508151049 -0.0243815191677657
  20 614.189078183415 ""  82.8298798415033 0 0 6.19048925844035e-06 0.00684988889289698 0.0203679205425499 0.0102189290893567 0.00579132121652795 -0.0206382357412781 -0.00579776378434776 -0.00689916316139126 -0.00249405982772639 -0.00493782782010351 -0.00433472774051607 0.0016846654306993 0.005651296044257 0.004144612133322 -0.00208635035471301 0.00439944052956036 0.00614803461989602 0.00393335192058316 -0.00173226685718003 -0.000730976552230379 0.00147136701250832 -0.0112039270020771 -0.00767119770436592 0.00925433578616834 0.0126986346909959 0.0274623557078336 0.0374411700607893 0.0102212685801792 0.0249987068187084 0.0273062636959982 -0.0106372146208669 0.00293415835261003 0.0182874658947614 0.00494599340415245 0.00666967088777688 -0.00212469684753898 0.0017230448532737 0.00776200862970495 0.00343020253808675 -0.00165197310290087 -0.00160773472042075 -0.0139103889463749 -0.0170111619988284 -0.00357081587282856 0.00604983918951681 -0.0165513686997192 -0.00538878071069152 0.0103857217083562 -0.0196369983648835 0.00220919677506315 -0.0578778771822418 -0.00666348403520779 -0.0120684603391197 0.0154408233445396 0.0371999890681979 0.0474335802430202 0.0283636300757025 -0.0645234337397287 -0.000112979171149838 0.0264467174607073 0.0427566998001721 -0.0645086592435485 0.0274052180158538 -0.00203503086224467 0.0074600134637887 -0.00798260630364802 0.0198052035304276 -0.0404021218487156 -0.0186421449480509 0.00674988715323606 0.00604199472619981 -0.0010604147789297 0.00844682539484682 0.0215209911247436 0.0600869710672428 -0.033407462625254 0.0546894411604868 -0.0370052860995561 -0.0694491638635849 0.050637395670479 -0.0539623195133012 0.310026861650046 0.327222469069339 0.78848805314567 0.0229298094423493 -0.000581683310609114 -0.00383439422293106 0.00019590757296991 1.36643801117055e-05 0.0133495917332423 0.00221260930601843 0.0102089452772076 -0.00310945719560222
  21 629.72023417164 ""  0.724007352160133 0 0 -0.0144544824152158 -0.0115963093337272 0.00436301705173223 -0.00709167654403683 -0.000754081888699332 0.0128916533775101 -0.0389019650219795 -0.0229107841182138 0.0292457032970538 -0.0748613752727933 -0.0889462056610858 -0.0399665912398278 0.0487452579052058 -0.0146242309489445 -0.131996197048223 0.0387974618490194 0.0217065430352759 -0.0301094328346765 0.091965337191045 0.103885394949607 0.036494453183854 -0.0327993885306212 0.0206844125670703 0.113689404372314 -0.0175485929710084 -0.0120406830834277 0.00452831837884645 -0.0159323853174758 -0.0123246594196751 -0.00266875704252125 -0.0872078703882988 -0.0714453966533336 0.0200159810590187 0.0785315174907077 0.027197052259057 -0.105966665854091 -0.0828968442047004 -0.0548987996792679 0.050136448911206 0.10168147372658 0.0920561197394661 -0.0114344689694317 -0.0672059738925061 -0.0251379310951403 0.084930050381952 0.00464672238788878 -0.00390509085470804 0.00449759300253465 -0.00156696380528142 0.00331687196997304 -0.000143231768605214 -0.00574358853717037 -0.00769301877619163 0.00248564614608979 0.000740587833135024 -0.00688029593032021 -0.00121560608437015 0.0105888125408124 -0.00696863678868208 0.00432390861166202 -0.00641017951137534 -0.00759368584343336 -0.00779807242168223 -0.00154648803041806 0.00244390874213483 -0.00511399023167736 0.00262777267791666 0.00299608892589346 -0.000380683242349439 0.000809242950137478 0.000456753761561739 -0.000253388230144125 -0.0018531153500357 0.00173502546205134 -0.00532864649038184 -0.000854152093322153 0.000700819453640547 -0.00378645539143009 0.00655947201179506 0.0033187929536344 -0.00159119921895448 -0.0207028233912857 -0.000583614240227076 -0.0312395612421072 0.00923692481791073 0.00245739779401205 0.00168454685253468 -0.00261594717435406 -0.00281261516853666 0.00344738604402667 -0.00153207618615012 -0.00314387515767294 0.00333824033921472
  22 718.444039876568 ""  13.7151318882913 0 0 0.00388970888623861 -0.00187330866015941 0.00223469989172821 -0.00613469930713022 0.00139633817079822 4.04618396336397e-05 0.065206910573621 -0.0731887493918131 0.0290399609925939 -0.0424494002437946 0.0483036922753187 -0.0251771638633657 0.0734673024867194 -0.0735426641048597 0.030188258299965 -0.0540370150021839 0.0612957970753117 -0.0237657465055778 0.0672665701171135 -0.0770285732526654 0.0356069470865231 -0.0463604172817892 0.0430606361318718 -0.0193993919132644 0.00562479764480242 0.00464969239570453 0.00828703209923645 -0.00412890563096867 -0.0130491566593844 -0.00994799064530178 -0.232924650070481 0.250590951782614 -0.113849844449884 -0.00585215234079091 0.00430861790008254 -0.00963962376415894 -0.228314241295885 0.245450967098942 -0.108183038364252 -0.0118299819455985 0.00726389883084727 -0.00976143344708781 -0.23589304593469 0.255320525629044 -0.113215004150084 -0.00144457260667934 0.00445874890965623 -0.0038407779214731 -0.00047432024189126 -0.00123988375758497 0.000660502728625886 0.00689791611275625 0.0100206997600383 0.00109330208094047 -0.00666980818087215 0.0022005471632703 -0.0127263960291021 0.00332293212354431 -0.00658011647592267 0.000982754084308725 0.00445274697700635 0.0132723154249358 0.00104244339885431 0.00160098901092103 -0.00229977905078628 0.00444459832910422 -0.00464365603323097 -0.000562079508000727 -0.00127334221935951 -0.0011514656567793 -0.00098417739405961 0.000743036943298329 0.00207742368925624 -0.00142496287988844 0.000549442340233894 0.00279282684963894 -0.00198225812697373 0.00361856216782369 0.00655717727161537 -0.0118658081390662 0.00305889174501163 0.00895552895471537 -0.010105854193921 0.00301952659898812 -0.0109651016505492 -0.00281176395070801 -0.00120119329652347 0.00295806317662013 0.00302484176788533 -0.00359900776046055 0.0013995269241296 0.00264047184886676 -0.00297641735128236
  23 727.992596037922 ""  12.7740380525885 0 0 -0.00263585557566105 -0.0189957873660576 -0.0339481346260236 0.0411939957510148 0.0279235717168441 -0.0207848218190436 0.0163395812438543 0.0241066613923237 0.0467120648740091 -0.0411404367768124 -0.00977193303684285 0.0473939440468286 -0.0373995164178215 -0.0198362059979978 0.0582327324536318 -0.016649313221656 -0.0315331386818564 -0.0536174732698141 0.0478620991071965 0.0265109533172366 -0.0155931625192161 0.0391407765712932 0.0384375730455486 -0.0155795385136902 0.029877067701594 0.0182945479231049 -0.00721887641090839 0.0209261788185022 0.0113040836034636 0.00424663250694534 -0.0470699869146882 -0.00728808120837575 -0.00623483225443377 -0.000949249588192785 0.0454437331435864 0.0938228112779043 -0.0184863408163452 -0.0108863924085969 -0.0663604227756017 0.0273473097819111 0.0519638544821255 0.0564687120634457 -0.00235895618629456 0.0105105133639695 -0.0464886557919074 0.0177938030458417 -0.0418292808697527 0.0310724188614442 -0.0173838648558494 0.0398630874161439 0.0129315544160777 -0.0968555947534344 -0.131640787000654 -0.0198000070499119 0.0667552891568129 -0.0190570278728845 0.105158258943027 -0.00731475170258972 0.0828846761390927 -0.0332286410596541 -0.0823519957214958 -0.154230970657573 -0.0237577741416854 -0.0194544760625746 0.0271691379130203 -0.050433740300757 0.0572888615681938 0.0156906934430614 0.0173589950348042 0.00844163972907677 0.00917987964881888 -0.00848122596894947 -0.0359789411671795 0.00620447539034555 -0.0249432659842026 -0.0193166053698467 0.00883914768165082 -0.0325360302409501 -0.0337757083636951 0.109399738865952 -0.020217034394218 -0.136581315370798 0.125763238747002 -0.0469448103141122 0.129233116220917 0.03458835642082 0.017486773404082 -0.0453987840955923 -0.0426677713354382 0.0435902344349171 -0.0116226884339078 -0.0384112889749584 0.0377991572548209
  24 784.534601874893 ""  59.1560411876904 0 0 0.00341407193996438 -0.00667944649672822 0.00258926289346469 0.0151847782086967 -0.0155329680575335 0.0051097786146618 -0.0859929739677757 0.0922725940986035 -0.0412108276069633 0.0391458519456329 -0.0422313507401208 0.0205658818368716 0.0149263246284352 -0.0174679093408547 0.00995493497890202 0.0511148074618319 -0.0559109348598954 0.0239104593321179 0.0108112847472072 -0.009113596806339 0.00418664419375013 0.0350004327556082 -0.0352604685068106 0.0163596319966464 -0.00657940800071513 -0.000924158521282676 0.0117144121833102 0.00423585599249855 -0.000459738226801129 -0.0109252002837784 -0.112337624374234 0.118304519864525 -0.0546933716409245 -0.275894535548646 0.293953603921688 -0.131595765860364 -0.326244287843065 0.346662655685312 -0.161323761964668 -0.241302136429298 0.260691950996222 -0.117340260451314 -0.0587934099128104 0.0646160429272022 -0.0307709565201529 0.000310976171146404 0.002856508200156 -0.00263159581404451 -0.00121271895915363 0.00134811284373762 0.00125876918025991 -0.000352685151980995 0.000193135860103827 -0.000296010838113135 -0.00286298702997722 0.00179721733966555 -0.00903161529136486 0.00477363619512458 -0.00116625207108548 -0.00188807294651632 -0.000808330078355461 0.000744829949562735 -0.00359995232780269 0.000603826291570757 -0.000393553319809763 0.00148982262443509 -0.00152270903972641 0.00107623851533836 -0.000983291781030799 -0.00112234391823466 -0.000613073524974612 0.00047006650889208 -8.72708347632962e-06 -0.000822834207046911 -0.0020462458923486 0.00257486043252631 -0.00140735120234877 0.00166330581623612 0.00845885398304028 -0.00856196495661646 0.00262854042887238 0.000374571646491356 -0.00100576803915389 0.000851551329665045 -0.00448763055814335 -0.00146908405961479 -0.000309505380853175 -0.00030857697024089 0.000188649558133412 -0.00124101257448884 0.00062789955681138 0.000464370140843855 -0.00086543286321306
  25 822.089126609864 ""  17.6779658518541 0 0 -0.010017537773898 0.0438700771751135 0.115692932997692 0.0159735880433032 0.0205687978397861 0.0178955925701393 0.001386140517581 -0.00102437892595319 -0.00192664298512188 0.0134365150849148 0.00246512460541306 -0.0167831272188426 0.0196766707685659 0.00211325234380622 -0.0306750727946382 0.00279443328832183 0.00792032650666205 0.0120490012407096 -0.0279245708050538 -0.0260552819822638 -0.00196978190287479 -0.0257347263246371 -0.0171730104976535 0.00647356010691713 0.0205229938705558 0.100967311534177 0.168395275543884 0.0189264004384384 0.0907868684465889 0.163389575814544 -0.00145161219968694 0.0241289863402193 0.0106262156879175 -0.00485515415226013 -0.0137857120776221 -0.0504249621340764 0.000867223382835881 0.00954223259297132 0.0102822251134933 -0.0158385190005998 -0.0418873534774066 -0.0371552557115205 -0.0143082441310037 -0.0267015845121813 0.0141128198202869 -0.0442937491896932 0.0581029837183026 -0.120343174801545 0.0571355481814483 -0.0457029974361782 -0.00345823839481563 -0.0457447447283024 -0.0734421342575617 0.00172003667662987 0.0587684397738807 0.156380468380062 -0.0854230531515636 -0.0816404142397046 0.189423873125151 -0.186546962650679 0.0132908262913145 -0.143191384647312 0.0309628165308634 0.00367595238774709 0.0135643939571211 0.00142171626986184 0.0506274984736403 0.00455326830991002 0.0112395174424148 -0.0242095269329504 -0.00402577665186764 0.00165827066757026 -0.0556278568678482 -0.0469012124506031 -0.00379118541299725 0.0491514927496909 -0.0209371826242805 0.0192715632504233 -0.149467191979189 0.0999482064619629 0.0089067674173051 -0.040953509270033 -0.00215655892537955 -0.0855373324543602 0.0335343879230074 -0.017946223012637 -0.000594340985702563 -0.0872744414415665 -0.0669697466740526 0.0157977361815561 0.0233253692407059 -0.0302661874963828 0.0115733469331521
  26 842.96077689512 ""  43.6899079358897 0 0 0.0494921594127698 0.0222117262667541 -0.0714232157885349 -0.0230152577736292 0.0193583493670113 0.104656254801704 -0.00159794436921452 0.00605748761189319 0.0106843706533793 0.0461319290703557 0.0198655478027306 -0.0490741066404445 0.0429461838228311 0.00331357964244502 -0.0713400004056336 0.00579599941045477 0.0177632775599694 0.0355203231983417 -0.0523569094986212 -0.0481777736242658 0.000580421112854988 -0.0308215350938299 -0.024481276864653 -0.00133708179656544 0.033175018139995 -0.0476586937787486 -0.137907695852479 0.0181026012230705 -0.0441232719155973 -0.0722380578680578 0.0446636186627715 0.0251477733922748 -0.0690618993678625 -0.0210808447994513 -0.0467490820004122 -0.124366517250025 -0.0176888953363698 0.0268817041648391 0.0326953874581082 -0.0396836524913435 -0.066091820713135 -0.0605412545078903 -0.00804406903183008 -0.0328948156328019 0.0152076601622782 -0.0139379161331122 -0.0628964856656883 0.0329793793820679 -0.0321236008205372 0.0289968660028334 0.0131765370121538 0.000639593229123795 -0.00773450323628377 -0.0229853772271054 0.0617138846475427 -0.0297787361987745 0.173014553813651 -0.11586205779774 0.0454253474071652 0.00515507878660545 -0.0203325278713765 0.00799991122713235 0.0935383590282258 -0.0292213754378684 0.0249301468739179 -0.0324826296469976 0.0438209782296954 -0.0256991026288437 0.0349924095714402 0.021431361759136 0.0293263524007471 -0.0152430225409584 -0.108850434749968 -0.0623177690923454 -0.0270391323411764 0.0467175513829427 -0.0163445006259178 -0.0136787459088117 -0.189812854806339 0.14413234998806 -0.00883276826097244 -0.0415768314001146 0.020526295693969 -0.0143736307221007 0.175275151733804 0.0210184940226873 -0.00626094692083009 -0.0950932365670432 -0.0868704561385372 0.0297822319569816 0.0861759433930132 -0.0326465345547485 0.0209151530194132
  27 847.336715113305 ""  4.96472738257681 0 0 0.0116355241596156 -0.0037970586743366 -0.00536186967107957 -0.00279804981985165 0.00306054854109105 0.0115761622999183 0.00362811308728454 -0.00352860354613318 0.00339099064337419 0.0394701190980558 -0.034052040687505 0.0110423472695233 0.0261891474005222 -0.0226752775270617 0.00266334186075811 -0.00316505608809786 0.00581532513580476 0.00281767915858805 -0.0297050196321498 0.0210643768903997 -0.0117026542798548 -0.0367291055667096 0.0338101309587594 -0.0173565354811913 -0.0098031119193384 0.00981195587432683 0.0138674459662943 0.00287636850383077 -0.00612932264155468 -0.0407758035979305 -0.238198913158472 0.260906529867784 -0.12647467298846 -0.144693171927501 0.144867109980984 -0.0832886804621795 0.0216863248262291 -0.023386073858875 0.0166512824072794 0.167460320414717 -0.190186760234944 0.0786756084107884 0.216396790749416 -0.243092982206926 0.109048744167826 -0.0094964311999658 0.00730985518885385 -0.00484701143101447 -0.000670876405036697 -0.000564424089802137 0.00604277717365767 -0.000244315853078438 -0.00581210375222561 0.000108382833690455 -0.00782260713783005 0.0101129256298293 -0.0133227515477342 0.00108368620123106 0.00812748978401762 -0.00756509045388569 -0.00389716454489351 -0.00293544973149013 0.0135890740983542 0.0129054507501613 -0.0371929134596007 -0.0243210301615997 0.0088048511032108 0.00478473908606049 0.0128939863364698 0.00961499699668409 -0.0230575906176202 -0.0148978990714066 0.211155365896605 0.174223503393836 0.192197932845603 -0.338836660966584 0.0800007924458545 -0.0308469208298018 -0.105574341827065 0.123561553440641 -0.035897608548089 -0.0221137320631839 -0.00421848673433249 -0.0301384822876198 -0.0166414398219432 0.110920478250257 0.0610252035508883 0.217728187600058 0.19041680299098 0.0632383574110854 -0.305084539770631 -0.00949283253939571 0.0573613521767635
  28 849.042388718845 ""  7.83384417225068 0 0 -0.000893456448199209 -0.0117420199179874 0.00251902230722727 0.000392063888901354 -0.00481802201736649 -0.0180043596704773 0.00352704444181616 -0.00516566579005229 -0.000118777352644801 0.0286708836245659 -0.041775600781273 0.0256845376431215 0.014551428811356 -0.0242625847785254 0.0239714447290228 -0.00547589390798539 0.00211273738769562 -0.00720384526037252 -0.016109593054306 0.0372355847642006 -0.0123233592144554 -0.0279003716446378 0.0413812949332962 -0.017519557975403 -0.012892295971243 0.00663626514895968 0.0239928574720727 -0.00389861608587539 -0.00570160665894488 -0.0276690573576812 -0.263103070454877 0.266658830779721 -0.115810063238772 -0.143419684655736 0.162976241731058 -0.0495088002989868 0.0340306580598325 -0.0380888466838123 0.0113216480564838 0.190044996338829 -0.1823538657854 0.101826254648925 0.226286771057602 -0.237731685759166 0.108438529278398 0.00659665195765904 -0.000211745948966037 0.00110798741388444 -0.00507291662760318 0.00449606338415067 -0.00246964090638447 0.00615327695397721 0.00991299789747344 0.00531860832908792 0.00269860035018163 0.000453518540655389 -0.0104078861936464 0.00355773384623936 -0.020955031801997 0.0132327528299514 0.00444730487394861 0.0130382218691149 -0.0092986353729382 -0.0112664088547589 0.0347732505194931 0.0258136163634122 -0.00928682658243342 -0.00701751499824168 -0.0146246744686621 -0.0112621365195765 0.0221018785796121 0.0156817643803843 -0.201769135414416 -0.167968020420886 -0.177264582163683 0.326375382891694 -0.0726489610519319 0.0278575042345305 0.0879915451717558 -0.110574048328283 0.0291953664273395 0.0221612599287564 0.00360145087915627 0.0358666754642168 0.00578800333696093 -0.111249519588769 -0.0607602434688983 -0.210327136400305 -0.182415009698096 -0.0640980795483862 0.295004235489347 0.0126105906902579 -0.058090535463087
  29 893.040557904581 ""  29.4760650252057 0 0 0.000278904065099865 -0.0146607407636156 -0.0139793939640598 -0.0229758267511008 -0.046115153537001 -0.0567913004817569 -0.00336193017703643 -0.0186684357072995 -0.022932910717544 -0.0288581512626177 -0.00800142124871067 0.0208056317345084 -0.0270994022929393 -0.0025092174997936 0.0471417011317829 0.00179114159309753 -0.00824247579262359 -0.00733406842922838 0.0428877933758022 0.0385909044055394 0.00756218687297954 0.0219925159058538 0.020361377583913 -0.00896020520740277 -0.0427570218629558 -0.0259708060544171 -0.0125376108697379 -0.02265093583507 -0.0324136116414651 -0.0733572079888917 -0.000926223634669403 -0.0429905502580499 0.0390393236314345 0.00285347830973694 0.026829766017754 0.0740403336866959 -0.0221490827998705 0.0140810498165189 -0.0145487202323713 0.01912383870329 0.0685368771962253 0.042812294177772 0.0315203365164595 0.0139087167999351 -0.00699581328722291 -0.0659549877014732 0.0145808334329894 -0.0164362540169807 0.0129522405584351 -0.0216263148430658 0.00295301935548782 0.0499504333076434 0.0781135904069789 0.0443263544780241 0.0114332102074215 0.107161137013526 -0.0694185832247364 -0.104941742026431 -0.0573436851761053 0.0433442524044557 0.0519995285989583 0.0715747982661435 0.103010238024357 -0.0266228286041701 0.00388777850931759 -0.0177347270512966 0.0544282127839464 -0.0542315112344803 0.0404767662890543 0.0229581840033039 0.0320524050955379 -0.01833569294107 -0.0959417067569471 -0.0657167154117083 0.0846492028741457 -0.0281471863144567 0.0104743215786688 -0.0179602205952833 -0.433726799714916 0.287869243948337 -0.0452638549346697 0.00855276079419905 -0.0917347122186296 -0.0931437218909075 0.187225106633171 0.0327982823780999 -0.00318434007823524 -0.0767971319028368 -0.0672083865353356 0.0442967522923916 0.0615048115840909 -0.0346678901580762 0.0291162591377172
  30 911.869399476968 ""  5.00871198779021 0 0 -0.0160804980803426 0.015102897878655 0.00598768998664744 -0.0052728486472961 0.00981888210365665 -0.00642223581408332 0.045686100738434 -0.0480145074564483 0.0212498545083152 -0.0583176106060881 0.059682165144255 -0.0273419629778591 0.0146399090594579 -0.015653549603072 0.00748076562555458 0.0487314320591331 -0.0513983227750126 0.0244563306067937 -0.00100371780562641 0.000907984364404983 -0.000229402854765399 -0.0562934999526393 0.0595843027753514 -0.0280041310646875 0.0284415517882003 -0.0151922613249571 -0.036171987621125 -0.00373345444110763 0.00892172951145683 0.0799719800232437 0.291319954485471 -0.310924712302201 0.14719464935363 -0.0836778098036536 0.0892626190236273 -0.0403693926183814 -0.295436601231105 0.314949853915537 -0.143924715707615 0.00604435540245379 -0.00662004187763662 0.00298757093602281 0.302219593479814 -0.333883740646946 0.1504302071571 0.0100521604664654 -0.0103670986528261 0.00702054499905789 0.00564521602022391 -0.00390500076754111 -0.0045485681495037 -0.00372044487053457 0.0035452247880689 -0.00905216178676747 0.0110938269329774 -0.0176855430322939 0.0380612420900615 -0.00896177384326952 0.00762527404034245 0.00242694990912199 -0.00205651542076103 0.00339123042386742 -0.0249075549367722 0.000848832969730648 -0.000556671291629797 0.00248132662687599 -0.00648054090863814 0.00204872152810602 -0.00400780303054729 0.0002690429764243 -0.00146027380860004 0.00264087805628549 0.00568199311898234 0.00416191688695661 -0.00597250415597182 0.00636151644636502 0.00186130333922723 -0.00109701172914338 0.00959940000305584 -0.00782966113738047 -0.00233621828072087 0.00638179211730984 -0.00109064878338232 0.000113337152895823 -0.0198676102144064 -0.00675524364623114 -0.00246631577258837 0.0069201517871902 0.00489717272481826 -0.00763020667033317 0.00464719758719635 0.00718125189055419 -0.00616307935503574
  31 936.876278884072 ""  2.68740786689893 0 0 0.00543350916221166 -0.0105787347304465 -0.0201188930814343 0.00186958005412158 0.0109500228223842 0.00993486961373221 0.00317871826411014 0.00120844530928547 0.00736412092991055 0.00203089616896164 0.00566535278750609 -0.00433002269059131 0.00487212562686335 -5.96272155002429e-05 -0.00665342398261992 0.00254689419825506 -0.00278882056425038 0.00108275247938014 -0.00741584669950487 -0.00547896181222956 -0.00190442565586479 -0.0049374573917875 0.00113182321852162 0.000199356046817645 -0.0107022364857512 0.00293279646246023 -0.00415092790624208 0.00579238204899777 0.000249421109570529 -0.045237997784712 0.02143192943781 -0.014531257560777 -0.00244499211033227 -0.00331917550480627 0.000408307271137142 -0.0124829376424966 -0.012751097044285 0.0155106994915207 -0.00826847331758737 0.00056367556695819 -0.0147885556416194 -0.00346133839070869 0.0150807524742685 -0.0154816495183509 0.0114786185955729 -0.0601843522175695 0.0631674390433517 0.0154021507276558 0.0346882948302742 -0.0260499127072299 -0.000871220335843134 -0.0299091239437005 3.06490506012655e-05 0.00636030420815637 -0.207378994019288 -0.00858174234575392 -0.274566834393418 0.223005398391122 -0.0956905748756414 0.0142935956504018 0.010529227050359 -0.0473210063026245 0.0203157104575601 -0.0570169631963692 -0.0063217158932357 -0.0355293388889295 0.000545119720102389 -0.0206568956157792 0.0601891278780979 0.0493671186484169 0.0443719294147825 -0.0564333466940651 -0.103898234136318 -0.0581125239390663 -0.014071145925148 -0.116887183762135 -0.0999008664459099 0.0539151214717991 0.366457754165705 -0.255943959779684 0.113229862086858 0.0404323654685531 0.0170621962985889 0.0622429677441585 0.375222454470049 0.148545143755388 0.0365164937778954 -0.0262883683872001 -0.0298054656744004 0.102447690641536 -0.0692259351422876 -0.0936461308098547 0.0960279186916745
  32 947.152168154455 ""  2.95228753711862 0 0 0.0868176282593556 -0.0646416006513906 -0.0609587350782843 -0.030526188833541 0.00404627909905848 0.0181589355414851 0.00303501111828817 -0.00652595578349131 0.00951429543695244 -0.000919529237779013 0.00969959173904331 -0.00856741427394826 -0.00371816148061891 0.00611889710877188 -0.00842901527866704 0.00754620479020401 -0.00523035703937717 0.0113770824385698 0.00386870186801288 -0.00268861489007635 0.00259276105684041 -0.000888926663373582 0.00818924193612472 -0.0101136389761619 -0.168227848960498 0.0659099863200195 0.136698918619724 0.0338789312130498 -0.0136517001188679 -0.430071546476483 0.0668329951963022 -0.0639880446610077 -0.0044259403275816 0.0283161807906021 -0.0461947255736588 0.00404772911106037 -0.048136747940445 0.0443067320823944 -0.00905389731161245 -0.0202399497334373 0.0237481875879272 -0.0068502514475179 0.0364536796039892 -0.034763709749793 0.00804208591510687 -0.0415211609145799 0.0643132913255699 -0.0291746491627211 -0.0332253581381164 0.0216078928792846 0.0184731187142387 0.00763407728905938 -0.0588695455906664 0.081370813073215 -0.0564282455061069 0.100070679075032 -0.226057959749587 0.0840986635609152 -0.0544201566334104 0.000919176593582493 0.0029974749176329 -0.0656410623282233 0.207230199650815 0.0481701083285795 0.0170094054426006 0.00441774270870326 0.0309390618601409 0.0197793686757053 -0.0250516643754593 -0.0512715772773429 -0.0288979044287298 0.0239208921317352 0.0568865638478445 0.0264478740434019 -0.00519994285478139 0.0790769688477917 0.0461794410606617 -0.0273039464348378 0.054573277610478 0.0270833910924207 -0.0357901579726037 -0.0634331015897423 0.0670125468158474 0.0318443577156792 -0.159154250090768 -0.0689663055928066 -0.00907358576743257 -0.0387226143407701 -0.016919043084372 -0.0319817795341297 -0.0064213026902793 0.0143644868292811 -0.0261896583975014
  33 990.967937258671 ""  0.668032785252118 0 0 -0.00306563671548968 -0.0135092656119079 0.0148149785184045 0.00690072182300924 0.00980474218415729 -0.00379598338375788 0.00611804067298455 -0.0014126673144443 0.00448990964126931 0.0397378905775275 -0.0336127095274518 0.0172735510381908 -0.0572775455693408 0.0614902593417788 -0.0297102268709273 0.00841836634283188 -0.0128848859255179 -0.00116939242129452 0.048340212978285 -0.0567084177069344 0.0246015429259438 -0.0474401143948878 0.0429752323963529 -0.0144410084949225 -0.0222245057007737 0.0166429879760951 0.049057055853224 -0.00171820560537829 0.00527678708206283 -0.0245541847138812 -0.191644747637943 0.212557069058875 -0.0945221603484883 0.340752517193819 -0.360346435393597 0.164377905439472 -0.0543197293112695 0.0570170648596518 -0.0344621799713085 -0.293799041929102 0.308509661496153 -0.145381432431568 0.215245663045884 -0.253443714891064 0.115825814291991 0.0142178769207998 0.00015201351963899 -0.00485047802739504 -0.00824642699585014 0.0064056681212616 0.00191668664924265 0.00861257941142293 5.28511572929865e-05 -0.011609943655465 0.0168577366024622 -0.00211756443638915 0.0180351213319271 -0.00665141280737984 0.0103358006242789 -0.00478493311285211 -0.00177667083864407 0.0145666042704047 -0.053261758929396 -0.0149531066615016 -0.00880186918949143 0.00449077062586335 -0.0132482809987756 -0.00545238081876411 0.000834249535252806 0.0148462830070125 0.00819606487090955 -0.0035600023054783 -0.0220613372155757 -0.0150094419988012 0.0109977369501393 -0.0207538679933241 -0.0118960100711045 0.00817285009433003 -0.0229393503363935 -0.00373632090380201 0.00243587617269266 0.00391417973479448 -0.00915430017015937 -0.000879958444753367 0.0312074103066037 0.0103863321588847 -0.000903591561351493 0.0111215456099836 0.00414579477517016 0.00255208411584576 0.0152008405123132 0.00220242221221071 0.00160450994762039
  34 1000.62898022197 ""  8.47397769311163 0 0 0.0208930788683524 0.0827360464451636 -0.0278967837143633 -0.0411968417455348 -0.0489658844025024 0.0126666022127947 -0.0131303508220754 -0.0181777774491676 -0.0209086265670049 -0.0673446711519336 -0.0758004717035309 0.00460019583093722 -0.00738134986145095 0.0032703300290822 0.00283185894536312 0.0103461399372937 0.0621316589174211 0.0904098244572905 0.0262671222543946 0.0020753991478686 0.0077759876551889 0.0572510214490957 0.0251517137047194 -0.0978819696252503 0.141295754471386 -0.0261079343800668 -0.162106329651575 0.00917615479559781 -0.0160501793026151 0.162609155140019 -0.126045589233594 -0.0188787687470164 0.00780586331404459 0.00526554121149458 -0.0403061417348513 0.0101429308758385 0.0253353527775744 0.0203134036350943 0.121918219188528 -0.0523256087589925 0.0950808687179132 -0.0262616364345393 0.12304458967417 -0.0143942881133801 -0.0678789423957207 -0.034152112799791 -0.0289521293585095 0.00451931172269744 0.024403782775012 -0.0175987583712286 -0.00979688296384426 -0.0282164053872933 0.00770519013317605 0.0164555837138788 -0.0238542531355498 -0.0332221749720753 0.0472861758358049 -0.0283827466274367 0.0343754234552133 -0.0333123192799742 0.00704459340404881 -0.0401052949636104 0.176281086733619 0.0410978872333035 0.030215295488875 -0.0130687714266758 0.0346225347147938 0.0249844893048644 0.00636912690661723 -0.0406359688632333 -0.0234763315520963 -0.00320860189267297 0.065133706387173 0.0490601560425381 -0.0688128804233805 0.0476202125923982 -0.00502829563145177 0.0140799837392092 0.157000892460812 -0.0823936629039181 0.0446440368998344 0.00691396964873539 0.025811974294277 0.0219720566391619 -0.0330210450021447 0.00467659777378397 0.0150150082963101 -0.0269873864548746 -0.00804718063965503 0.0169540548326215 -0.0949479393456073 -0.0318144507398872 0.0186991941124014
  35 1005.72254651099 ""  33.075322885036 0 0 -0.046088121122804 0.0240261010504407 -0.0523286830333724 0.0162001322606039 0.0013803308636173 0.00787831529447106 0.000202361404780941 0.00933030100259641 0.0109361301597761 0.0568650928596095 0.04520456567355 -0.00222842112194063 0.00307889019375285 -0.00631340122269408 0.00272515839682953 -0.0244602521757512 -0.0230768472775336 -0.0613753101392597 0.0173656402390942 -0.0169693419529563 0.00794572835933681 -0.0473418530211935 -0.00153409100317176 0.0518739262181151 0.110197890880492 -0.0885448555107691 -0.208594115495634 -0.0373864057387917 -0.0574580584654503 0.169817582479239 0.0403347247793521 0.0650352131185935 -0.0466088676768354 -0.0324818219377462 0.0332890814095913 -0.0181456312738462 0.0625982643412104 -0.116573988254087 -0.0218274947618966 -0.103306506287208 0.107578984797086 -0.049069629809818 -0.000699991332128275 -0.0863063761022512 0.0744885625516729 -0.0564822928436032 0.0125295972607762 0.0698556661478995 0.063463181236092 -0.0461590132323178 -0.00985112144172217 -0.0632076624558421 0.0284023936780289 0.0114665204923609 -0.130189554557263 -0.0107809128920583 -0.141725067482806 0.103285355606558 -0.150164056710337 0.117139288707839 -0.0247718725783382 -0.0165220767831681 0.0246515673081536 0.0527911997213988 0.0283799619856709 -0.0270396648637458 0.0456215001920588 -0.0061182464922986 -0.00403844166468214 -0.0490322075638381 -0.0239221700310087 0.0279901305919286 0.0779087720064713 0.0510996917126542 0.000304058746254275 0.0969645067711249 0.103428318922928 -0.0969301810782127 -0.00422101641099347 0.120547319751519 -0.0763865915450734 -0.000144612819058891 0.0168993585877083 -0.0183219732943534 -0.16516775645661 -0.0811500295145802 -0.0169540446983499 -0.0504829074105865 -0.025927354804516 -0.0433884638515699 0.0205141548822795 0.0256304921955146 -0.0351715932568883
  36 1010.30434782342 ""  2.38593189149688 0 0 -0.00749783438636482 0.0174596242324721 -0.0121362471128749 -0.00129836568911754 -0.0093632345051449 0.00211904312725228 0.000965538910816418 -0.00368442678543017 -0.000166384505285735 0.0242550191076702 -0.00638717069123802 0.00630936938044109 -0.0451371784182229 0.0448011268688579 -0.0176905704094816 0.0488838798216016 -0.0613973964803752 0.0152707418633297 -0.0440711065796686 0.0547262816500619 -0.0233694331747804 0.0123927312876651 -0.0219509224858632 0.0191544785538078 0.0471805725017085 -0.0202861596830337 -0.0637954502523044 -0.00960641962350848 -0.0187553426861621 0.0623545056189498 -0.105317727801675 0.131233020565789 -0.0634249132716787 0.278590918973762 -0.298778138517221 0.13988097455483 -0.315820798665212 0.324062810438445 -0.161734779490486 0.312083612896009 -0.326746195943201 0.152448228830566 -0.144002639307329 0.147933807495105 -0.0585202407724321 -0.0171066032298268 -0.00567358482072569 0.0137431090877049 0.0153760865825327 -0.0111383360087575 -0.00343424184343343 -0.0148628541978232 0.0096736113578067 0.00231933866226567 -0.0271454249127384 -0.0114850534952741 -0.00882095416905943 0.0068825265418666 -0.0208667257217994 0.0158348251632642 -0.0022224680975557 -0.00616952472268009 0.0284832855136728 0.0179650026053688 0.0115346795378437 -0.00794924401840509 0.0154636070842347 0.00256831816729447 0.00190032510386534 -0.0169733995920878 -0.00859083148491383 0.00349229875378476 0.0269221768800602 0.0189439072154586 -0.0131201608060071 0.026386827994464 0.0176331313106124 -0.0144749379589277 0.0187021463684204 0.00911950826583591 -0.00331181464688121 0.00365973713368789 0.00268625566356689 -0.00186613975712605 -0.0318239237487239 -0.0116665154643722 0.000409753185248897 -0.0157176427670723 -0.00696663286923716 -0.00244331376872816 -0.0166276669241964 -0.00349160394420503 -0.00125424918035847
  37 1015.5651713289 ""  46.8256937284114 0 0 0.0384347475183524 0.0487593062363176 0.00671656348906295 -0.0467819251049958 -0.0542692969456819 -0.0165969889445192 -0.00787791146961705 -0.0190486264569059 -0.0248879970278315 0.0684434587368834 0.0620179125723162 -0.00628157351324451 -0.0303955578765641 -0.0133993987212583 0.0422239494832694 -0.0183184837901073 -0.0399258446910069 -0.0649804402121386 0.0503155820913203 0.0398480067149746 0.00382366655280008 -0.0549889337525827 -0.0150915222479478 0.0656978669098405 0.040440383700187 0.0120021218945692 -0.0236093426797103 0.0112197094109757 -0.00619069637888162 0.0185121108192378 0.0821352336918571 0.047717071173095 -0.0476929389399229 -0.0523344584518695 -0.00730116407453927 0.0264476170400805 -0.00850910200135917 -0.0728813896787278 -0.0459394573246593 0.0203383012516287 0.0697792812089049 -0.0153816481578393 -0.0533944248869509 -0.0644893440483091 0.0612392586036353 -0.0124481292101106 -0.0484882680640683 -0.0524868374445193 -0.0302756154327641 0.0190343906926809 -0.00252124087722087 0.0378898982658905 0.000568540007508547 0.018492239452274 0.0632656887473857 -0.033346071778102 0.172560053365319 -0.143429393592804 0.13702938266173 -0.119395557050359 0.0521998579847812 -0.0271694699041301 0.195013084660687 0.0249481458359139 0.0247601884899769 0.00346966345118337 0.0170414313645348 0.032411577933189 0.015722395168728 -0.0253398036236076 -0.0133209764564769 -0.0313742803039571 0.032264964251425 0.0262028147595368 -0.0916514219906415 0.000226508476133754 -0.0863395428103385 0.0988778518083098 0.158234311575248 -0.189086931098738 0.129289852420995 0.0168419994271214 -0.0068415807666463 0.0312791008029577 0.103533038061156 0.074788917246735 0.0343999554010691 -0.0187359147221198 -0.00353238094627135 0.0696532851397435 -0.159489618368445 -0.0791413638552359 0.0627236720274918
  38 1039.16853313724 ""  2.50205897705578 0 0 0.0272717144617704 0.0307631338388572 -0.0125646937718631 -0.0170666004781229 -0.010857444449297 0.017657069445901 -0.00775000509145538 -0.00641900077808469 0.00036044725847823 0.0373578551695915 0.0127955994499055 -0.0478286646293748 -0.0697699096870177 -0.0398643164900017 0.0552837188903672 0.005385178124563 0.0357647304020308 0.0676120848903638 0.0846807338417098 0.0624199594587041 -0.0413605901690227 -0.03500389867028 -0.0376229260464194 -0.00542265453615698 0.0327194343750139 0.0123519161177147 -0.0300397619867254 0.0230801640427471 0.0146817980054672 0.0169592987415832 0.0708117053929459 -0.0301568480275148 -0.223831365693938 -0.183074896096067 -0.193878333311943 -0.0388412361828217 -0.0213733963435372 0.0265438424085232 0.0899660883838587 0.132090127164305 0.013692083825608 -0.211579665151682 -0.171653787978137 -0.197380580506198 -0.117422967678528 0.0376622370714842 0.0266179311999038 0.00688394527844638 0.0224781133314311 -0.0118144349573863 -0.0018251494173119 -0.0422462546918787 -0.0208155570948883 0.00802362510524629 0.0383499761792571 0.0552772074625446 -0.0754374263967998 0.0713661288042715 0.00757002361779746 0.00604296545249616 -0.0513191854870883 -0.00468884206228846 0.0129760293132126 -0.0547741779518069 -0.0377320176351572 0.0138095012497918 -0.0272106348737764 -0.000955136085223201 -0.0220370972560844 0.0492576877047383 0.015669185635599 0.0224871314650224 -0.0621289296863776 -0.0377332506581583 0.0557219258118092 -0.054593124971724 0.0104961598129622 -0.0265143378362334 -0.0234314434875468 0.0748480602069376 -0.0807023671847821 -0.0330128875389309 0.0506352038730716 -0.000117828768220451 -0.0582451016962474 -0.0354100557380103 -0.019338872309921 0.0729147123377585 0.0369058271318106 -0.0548582171268912 0.127824149757673 0.0742890565972923 -0.0491924605024748
  39 1048.57830210152 ""  35.5512484201083 0 0 -0.0554894635417267 -0.0674044806030856 0.0413666002096668 0.0546067092764223 0.0569755489297077 -0.00639427593244085 0.0123275702788692 0.0171472035316049 0.0156710458950257 -0.00379706596193702 -0.0167907954290527 -0.0343125509944286 -0.0388568376160111 -0.0249333284495647 0.0279148619262606 0.0161014609135546 0.0418632947821435 0.0577372891865569 0.0291991461935329 0.0109252515584431 -0.0373819749254439 -0.0189441578145745 -0.021284632270784 -0.00571519269210334 -0.0876401566931093 -0.0155234647658325 0.0944211646319013 -0.0369970287823758 -0.00312931955245535 -0.0453992357125408 0.0326806209085222 -0.0617142045460299 -0.154754039491228 -0.1129375092071 -0.111761395710914 -0.029933216244579 0.0422323522980318 0.0593193209553338 0.0462873296814369 0.0668045720254403 -0.0310278839422532 -0.195534081411428 -0.103459559516463 -0.123248556304578 -0.0736373083912889 -0.0475940375059813 -0.0198006260607964 0.0113855055645133 -0.0279251096720664 0.0153863220081211 0.00574491706992055 0.0520358636535473 0.0223536411119893 -0.0393434263467103 -0.0983571615116781 -0.0933382494107701 0.0586234362384583 -0.0367304753263716 -0.0570111693006377 0.0306846149201069 0.0545304336535556 0.0180675364002325 -0.161684508443968 0.0769794229598592 0.0494274677495913 -0.0270603381885144 0.0277061105172514 -0.0174418483340616 0.033574936383887 -0.0673710625619087 -0.0167896042446163 -0.0254136598466129 0.0857363684375706 0.0482760614976729 -0.0463137594941046 0.083501706088222 0.0222274017604492 -0.00430314316816028 -0.0185801973389739 -0.0566154680028612 0.0809280546530307 0.047653797952466 -0.0792579386312389 -0.00954729959638467 0.0659342906935326 0.0299275243154418 0.0166232913865957 -0.113654045592938 -0.0606181596231434 0.0619191352340513 -0.138453659628017 -0.0895809754634584 0.0558338008491488
  40 1093.6105789545 ""  25.4243329215318 0 0 0.0949197565918139 0.0406148215667987 0.0568745381612158 -0.0528009547351344 -0.0317805221920175 -0.000157554051148201 -0.020796357166381 -0.0287105946194564 -0.0198765147256071 0.0187652382923852 0.0318894639570377 0.0263420409719376 0.0100496710994299 0.00138740318561813 -0.0159906026786269 -0.0272423130270949 -0.0247375503914016 0.00176959724953768 0.0261109476768676 0.0320661817671665 0.0159115352662561 0.00576002707171405 -0.0108442056810026 -0.0315501837966763 -0.0616982210820533 0.134415239391828 0.196994280308091 0.13371986706644 0.184946472336377 -0.034766730302396 -0.000851740381022478 0.0625935325870566 0.186827332176203 -0.00935377752782884 -0.0181764080027483 -0.034586126804809 -0.145418470761427 -0.101141996063997 0.0807597910402347 0.006522320804778 0.0603013235027665 0.118543530090319 -0.0401032502387703 -0.0613635784351386 -0.0723319640374731 -0.0101567161701355 0.0116980257355361 0.0473736212438027 -0.00283535529731045 0.00994615654479702 0.0125222191478483 -0.00842168458583488 -0.0103729181277065 -0.107981704925929 -0.164018757714538 -0.142499180175262 0.00578364540241501 0.138661428438727 -0.0267790149203064 0.0192013179795759 -0.0551408818876547 0.0621992865107084 -0.259000190721745 0.031350127180894 0.00784769824992213 -0.039744770220518 -0.00699255462959869 -0.0397118426983594 0.0315968881000467 -0.0256253123774995 0.00559442826947809 0.00705733456909478 0.0439091781534353 0.0176264956899343 0.0613356869068763 0.0346420099386369 0.105685804598862 -0.117968772062787 -0.0111645027128957 0.0631512493786181 -0.0411932098641037 0.0294521847716315 -0.0312178318795584 0.00532163351363531 -0.0106250112883971 -0.0367893457898464 -0.0166573054626591 -0.075806635343678 -0.0463317824434147 -0.0141109993361852 0.039683833354614 -0.000257919305617158 -0.00719810321273115
  41 1110.24102437419 ""  28.7167775558914 0 0 -0.0431849042769392 -0.0346006642271795 -0.0293419156137668 0.0374351498883968 0.0236916208679574 -0.0162588001816307 -0.0167963455387645 0.00091635261492895 0.0373719814216288 0.0321154059873832 0.0542932885050251 0.0526754186603699 0.0322198221052839 0.00097199790199751 -0.0637442702190989 -0.049380799672973 -0.0295400853206783 0.036776296787939 0.0250653012508309 0.029098706371813 0.00988296132509729 0.00726780729699718 -0.0282436162225333 -0.0739258072284111 0.00905456898466232 -0.0406879953653288 -0.0530933970229534 -0.0406206419671191 -0.0554161931085797 0.00642844842729381 -0.0140830485326954 0.119531423574808 0.280986188797569 -0.0317694245624638 -0.0891764401893043 -0.126683544623261 -0.29812169700694 -0.186612804750087 0.200305725603358 0.00154474096864547 0.0645807871081648 0.150838622088435 -0.182861340027074 -0.266911043884177 -0.233213448296795 0.0203591742901746 -0.00457189594800623 -0.0197838615973409 0.00960625445065165 -0.0081633583732514 -0.006733215390982 -0.0064311409536107 0.0147975524611203 0.0516682748470738 0.108146213696759 0.0875098823581161 -0.00406343277731053 -0.0842360028931377 -0.0159418379714076 0.0225092921416057 -0.00630071396978571 0.0133586989857996 0.0549490615163042 0.00607502307982303 0.0106635210675014 0.0182576908435452 -0.0131513377490308 0.00612648374854512 -0.00786052884463678 -0.00342099970887292 -0.00477961682841839 -0.0171116427783561 -0.000302199904363346 0.00283575829179642 -0.0483724281028539 0.0102014763303819 -0.0522581823826218 0.0684405816291081 -0.0482472107612639 -0.058570020467297 0.0502376799728892 -0.0171618719835922 0.0273271337311037 0.000467921641304895 0.0452877654969423 0.0382663702637428 0.0137609406121745 0.0052498931414404 0.00586092089666285 0.0336038486319074 -0.0659302821447991 -0.0324921891058935 0.024567239177232
  42 1116.79724093157 ""  41.5327568636334 0 0 -0.040048449764308 0.0146543156222769 0.0161163535008249 0.0192135419157233 0.00269207943322007 -0.0039410133164641 -0.00263446112458154 -0.00292003340039455 -0.000907063481791226 0.00436610020034528 0.00938267058766988 0.0126496410168694 0.00426243017661494 -0.000795399023785249 -0.0105368056863996 -0.00992164992443537 -0.00592040791694027 0.0074672975469652 0.0069927685485168 0.00742444575188113 0.00134075520007861 0.000194402733972277 -0.00643003223226382 -0.0152023932456197 0.0835261714812449 0.0155777875339486 -0.0138001174153709 -0.0601465800650799 -0.0671226423418286 0.0911279302891948 -0.0112373515485862 0.0297272327652257 0.0759564402951383 -0.00786056929613042 -0.0185836713523925 -0.0221799454090367 -0.0612033801782435 -0.0387123627617251 0.0417145636690188 0.00333564910918498 0.0137333480934467 0.027975911333146 -0.035256441397513 -0.0564078669732756 -0.0461654170366817 -0.101648986845889 -0.00768017507922321 0.0098151364354742 -0.0597557404054854 0.0304506853225492 0.00855434037822496 0.0860049326786676 -0.0299811173113093 -0.0339421313521208 -0.207736732457321 -0.132769618564719 0.00121493434832013 0.0586134243556902 0.00960547146695231 -0.0532389978507523 0.204336395159379 -0.194667948344219 0.0586152870716915 -0.0593924799860112 -0.0427398615441155 0.0185842773504503 0.0915313504127976 0.0501619709317288 -0.0389471615793024 0.0428332094310349 0.0020457550270605 0.0382549959360756 -0.072635029640505 -0.0480465804182641 0.05680870663422 -0.0729487929650531 -0.0221398081333815 0.00115457709259614 0.192192034860798 0.106146274365009 -0.112047193411443 0.0779745968704609 -0.152155089937765 -0.02383962353839 -0.112026875522698 -0.0525790117136841 -0.0104413084997195 0.091778908587923 0.047627943275987 -0.0687051442459006 0.122438154276412 0.0874508439625769 -0.055836703186909
  43 1137.69374468036 ""  41.1695131898509 0 0 -0.0460739267250711 0.0504149846133626 -0.029389138353869 0.0122377275848719 -0.0153837045312123 0.00796367425227477 -0.00235211149762715 -0.00364908443174058 -0.00398222747378059 0.00129138849528464 0.000312876410892836 0.00132484115175072 0.000534050536173408 0.00090657403835529 0.000671958788443796 -0.00138936793945145 -0.00135151750127173 -0.000535755383880263 0.00117482689748852 0.00188664071768126 0.000747000194625941 0.000188064267438581 0.000253448701183332 -0.00189782122337046 0.216272136371814 0.0274907261960309 -0.116461787131746 -0.100583653189328 -0.152106623995347 0.144232842546494 -0.00698367619334045 0.0091891166689233 0.00227802121496322 0.00399934159186212 0.00237266674887435 0.00320438677041996 -0.00625211910076408 -0.00471797277571539 0.00289424673406008 0.000730191830337477 0.00301695800146905 0.0104292364794105 0.00380251950393929 -0.000366309655966503 -0.000151253607274213 0.0578000570358343 0.0666170023512741 -0.0111262858823553 -0.0515022011519019 0.0228311585152926 0.00183306636013361 0.0828335656573109 -0.0722989625451491 0.0331993298150732 -0.0184809810475593 0.00635932359128055 -0.0625768671625267 0.176406456422987 0.0782331589385812 -0.0588633144951655 0.129194746499675 -0.134798540685326 0.0696070493782181 0.060443733304397 -0.0302343167867713 -0.0321247994008129 -0.0802759436847358 -0.0363788546932888 0.033736105963098 -0.0410181362693112 0.0374296711510646 -0.0103019593953818 0.062886897414823 -0.0193758357374415 0.210826410968814 -0.016066481829533 0.160044850770564 -0.166283725464484 -0.0381314575466885 0.0291284070802683 -0.030024179782809 -0.0300898128374779 -0.0103304647814093 -0.0182965432250062 0.124611242413923 -0.0333101554290191 -0.0338504782960953 -0.195380779898144 -0.121861456318916 0.0248336896972235 0.0819860954411498 -0.0504662635182475 0.0299811629763942
  44 1157.96727591569 ""  18.8455017875373 0 0 -0.0137651674723811 0.00683531136947055 -0.000500428067615439 0.00566488614145994 -0.00166636716295687 -0.000669869764907812 -0.000657989972004862 -0.0035179818559998 -0.005905403162453 -5.40997190645865e-05 0.000551457676376378 0.00153753512729816 -0.00032640991102014 0.000189456294497797 0.00124163753368664 -0.000937754752620096 -0.00119068126599859 -0.000436569083673383 0.00179966155464397 0.00195729543523812 0.000776085902828598 -0.000584921060593697 -0.000914750444715011 -0.00138525332693385 0.0496084139536073 0.0151523322373039 -0.00805109898125626 -0.0308878441733032 -0.0417230684249895 0.018281197980395 -0.00311150364077808 0.00417154785146205 0.0158884875866698 0.000887901745624234 0.00200021729136484 0.00246434796145048 -0.00590652796357704 -0.00458897834958047 0.00311810926128261 0.000855469360320984 0.00349801881720781 0.00647036474119909 7.84805442889374e-05 -0.0028887908655583 -0.00168127059325381 0.0243871475412113 0.0266438224275007 -0.0115337899053055 -0.0193219025578272 0.010703358585474 0.000222902343526721 0.0335446226643405 -0.00838605854723725 0.00273597963367225 0.0492767598856005 0.0713152887959408 -0.0712234459273627 0.0920473670366581 0.069031381250196 -0.0610497733421054 0.0828551231400364 -0.0727371151091886 0.0495587973571191 -0.0689138949207126 0.09254954709778 -0.0938464658582559 -0.00699254128819596 -0.0804606660327062 0.0926027724587341 0.0358082696018778 -0.0549579141744214 0.0408948355306563 -0.0133626165159247 0.122024478008498 -0.329134451348753 0.0815564566742539 -0.0210285381515887 -0.0354670478540027 -0.0593657356995265 -0.0870302920993118 0.119330575011724 0.030909014253877 -0.0465727749601734 -0.00293929829480596 -0.269009978607692 -0.0258977647851879 0.020740392779487 0.235752664206915 0.150923791632449 -0.118525507710278 -0.0509138131156924 0.127329155199356 -0.0964686194558854
  45 1188.98711347349 ""  7.22745884471938 0 0 -0.00464848272552193 -0.00217156017404441 -0.00343963770464114 0.00440933406940164 0.00742594460894567 0.00966692404851152 -0.0216920129813004 -0.0237263302421524 -0.00711430371721999 0.0084280061837975 0.00127147453466884 -0.0142314560930551 0.025218939756557 0.0353316130864327 0.0249360462174772 -0.0594640142051072 -0.040330116540245 0.0335136167715004 0.0226396477606061 -0.0121721900921852 -0.0711531514701057 0.0178218385339128 0.0257901671688127 0.0179116946094613 0.0179343238106851 0.0185004944068923 0.0106897330956489 0.00386326825433474 0.0062858580184853 0.0144922847744318 0.0118608146512215 -0.00223063522210541 -0.0289976335718074 0.159845586607092 0.215810016202355 0.143334609479185 -0.413381892846874 -0.265874650881285 0.268659953160511 0.107135855507814 -0.117439384767268 -0.482243097700911 0.185428273178118 0.236141509450744 0.153385198689909 0.000188322002005514 0.00201889568870353 0.0017906973013937 -0.00157428532009913 0.000814237623699393 0.000134979242370411 0.00181408718477739 -0.00348271488729349 0.000186852108469612 0.00693610818318164 0.012757574499416 -0.0121487485437312 -0.0074248283221999 -0.0195976324554251 0.017269203535846 0.0048558970660061 -0.00648144513025961 -0.0168253692328286 0.000152430134950114 0.00364084073884886 0.0067706306097914 9.34361309664058e-05 -0.000547617320680743 -0.00489698298601883 0.000401316642443451 -0.00243573702225378 -0.0037308215291522 -0.00507382346053332 -0.00222333774503276 -0.0120329074944907 0.00880853709585441 -0.0122457909482152 0.0177317859223298 -0.0159820125124758 0.00362327917452974 -0.00206872378825859 0.00229214385023216 -0.00430389712434058 -0.000985505988977224 0.00489683935939703 0.0092343498281023 0.00379467610570225 0.00676908982923681 0.0045228779220826 0.00762301849010035 -0.0162292135629536 -0.00597567001580311 0.0041600375810978
  46 1194.39626671088 ""  6.7412506273149 0 0 -0.00729381156866808 -0.0515049859479344 0.0147913763826379 0.010465607494528 0.0216512630344664 -0.0149269436679754 0.00333245741864828 0.00398051135947817 0.00120911893797692 -0.00137941779604578 0.000823335197294065 0.00414338557593774 0.00271235223842852 0.00202192123306051 -0.00163451533232356 -0.00516938063558258 -0.00259026312492868 0.00460784303920876 0.000539033685227908 -0.00190936255573744 -0.00506721956136884 -0.000102653632734147 -0.00128778849481691 -0.00173261071328769 -0.165840279015583 -0.124895012917014 -0.021150035921953 0.021089932409653 0.0455513000420565 -0.0742198968048558 -0.00476977878517319 0.004220497906943 0.0152603911562597 0.0141835833300873 0.0170392937558235 0.00829308986531754 -0.0467502883501155 -0.0282752450724664 0.0316194520967411 0.00654227607679979 -0.00951840409498463 -0.0370440162474525 -0.00724262753996024 -0.00725571901538859 -0.0072300944709093 -0.00461930640263127 -0.0423564006969198 -0.0464941741094957 0.0252531218975517 -0.0166407701905826 -0.0066108336634505 -0.0206549506624847 0.0628498955689188 0.0296371159403096 -0.0381778527488342 -0.141379280473166 0.194113228997878 0.00504543477744323 0.246534851469658 -0.220794921802674 -0.0788185106180107 0.125219057009899 0.20696582039682 -0.00384006445637645 -0.0511423725045749 -0.0889613798724628 0.00164484573893953 0.01719287500075 0.066558534886734 -0.00349505050136399 0.0336649375153843 0.0512249184311771 0.0645472764737229 0.0265207300152997 0.166925584140092 -0.130496851180607 0.152926022345628 -0.225552404499839 0.228897988518926 -0.0337739646891383 0.0253317977408243 -0.0422778031248872 0.0815012811319467 0.0190252254147201 -0.0675384764314477 -0.126404221131088 -0.0517727610313137 -0.0910676268150049 -0.0616430854745547 -0.102983186554464 0.218862760627853 0.080213751468885 -0.0540072567662907
  47 1207.24238603433 ""  24.3419093269218 0 0 -0.00597026860044393 -0.0107301297082207 -0.013873116810001 0.00605157317138012 0.0134310821271724 0.0177451131486244 -0.00618298259777057 -0.0197657908155246 -0.0314441680205094 -0.000696341972269655 0.0257070536841115 0.0577506345752937 -0.0419700731423784 -0.0503472073829915 -0.0238038987902151 0.0139828091513061 0.00738713837548482 -0.0125750368314556 0.0186140969037076 0.00345226267965198 -0.0294768204494953 0.0123456019345575 0.0204047322515457 0.0175303002631112 0.00893261327030873 0.0154506235710721 0.00597817767118454 0.0108573237689495 0.00909028076054286 0.0123971552948083 -0.0884773935738039 0.135946016785106 0.475745759180713 -0.302535550914209 -0.400642530840101 -0.252174845664202 0.103821974901145 0.0644300481599003 -0.0723953924324605 0.067758374589609 -0.0558605523521625 -0.26418791466352 0.217492801887847 0.280006930499734 0.183931062296697 0.00105078727644075 -0.000995352493725799 -0.00165652737355826 0.000908615117159683 -0.000903135611342013 -0.000215058042163151 -0.000350131097110466 0.00112021365098972 0.0045475203052513 0.0110796171893026 0.00963967059033405 -0.00147318844447844 -0.0102321133550333 -0.00528175556624154 0.00495157463787778 -0.00590177409900333 0.00694716916027841 0.0163754286264011 0.000388302931646913 -0.000520669241984304 0.000186704584280941 -0.000868099072771271 0.00127758100291285 -6.44372416238443e-05 -3.06490120294076e-05 0.000510322984155073 1.96792640616505e-06 0.000216531571455265 -0.00042618667356807 0.00230755170081568 -0.00164507892449715 -0.000311545584025759 0.000580861897790452 0.00104558037717489 0.00204174204691044 -0.00071544124730951 -0.00523234709799178 0.0081181869969934 0.00163931375354455 0.000376586251152735 -0.000786484799754554 -0.00064869652795904 -0.00169782899376921 -0.00114880054378384 0.000389297772126501 0.000743631691315637 -0.000677834583057922 0.0006720230986798
  48 1260.53549846812 ""  271.186034926386 0 0 0.0313587927782564 0.0326542124031185 0.0181738267480606 -0.0364967115087847 -0.0715478733628549 -0.0852664273410334 0.068677800628248 0.118868265584777 0.120309633722169 -0.0181751086071014 0.0156847804898031 0.0710774111875299 -0.000743182355245755 -0.0299614508331956 -0.063359601809352 0.0220432950722683 0.0187580024304655 -0.00429061049598112 -0.0382486555351207 -0.0318093876707155 0.00859822665247958 -0.00189259510520199 0.00425887310783105 0.0130160209950332 -0.0497264729383257 -0.0523736377730953 -0.0368763562152173 -0.022493875872181 -0.0394664624146226 -0.037300419796151 0.0247981250473062 -0.0328627896760495 -0.120941523896925 -0.028161834474341 -0.0685624882785342 -0.0926763784254393 -0.0729058008893385 -0.0425836771432996 0.0555367716190062 0.0241891831606763 -0.118233125629299 -0.305292935923362 -0.0403315539878589 -0.0406432187170447 -0.00839384026501554 0.00194718747277843 -0.000268662996016409 0.00858732129352143 -0.00356509430193549 0.00471985895476544 0.000613722976604248 -0.00450018872691242 0.00405359993345133 -0.0112689625342956 0.0103726612662281 0.0177923467824882 -0.0215649555942093 0.0179227940902809 0.00344560646559617 0.000361275146250442 0.0518590733284287 -0.0664213835439771 0.00844392409967772 0.000281964054625964 -0.00395226570864001 -0.00315334343410003 -0.00153129351581311 -0.00135304157064172 0.00276205522331599 -0.00195838906888534 0.00317896986625814 0.0013641848864845 0.0203018462008212 0.016948850668427 -0.0119090883845449 -0.00564420332577453 0.0113788404800016 -0.0146806527920562 -0.0178892749046866 -0.00933043520384027 0.0127864780604242 0.0389068957368007 -0.0554050971225726 -0.00945131779022971 0.00257532068282324 -0.00530543168694881 -0.00367113918913952 -0.00965478495102618 -0.00514313759458918 -0.00264385373803611 0.0129547409163937 0.000843480483171389 -0.000433106273552549
  49 1266.56498657715 ""  46.1277461055109 0 0 0.0155209734942639 -0.0169480380920044 0.00986975345179258 -0.00681365542309976 0.0168146188997127 0.00657664918215912 -0.00906585094971182 -0.0137242816118619 -0.0120068328303084 0.00265532103524071 -0.00211281997935509 -0.00935225323091486 0.000560373284326109 0.00395363408085855 0.0074172243088134 -0.00313202675263768 -0.00240367725322468 0.000920704012399902 0.00446194949195493 0.00326692520832279 -0.00179807731455775 0.000852079544528636 8.00843089849238e-05 -0.00088914670370756 -0.123077273776353 -0.100321805107492 -0.0391317102745488 0.122919039571773 0.193878901796828 0.0513689489489226 -0.00675172850158982 0.00848471515804127 0.00777877903579059 0.00263261531902573 0.00559698064229933 0.00957232394133149 0.00992803012073779 0.00702413122477561 -0.00806824251956973 -0.00357152084152709 0.014167674719819 0.0358586259806977 0.00477983275673988 0.00675344517657418 0.00154651501860732 0.0135469056937183 -0.0333834543375536 0.0251056057353677 -0.0118465956273508 0.0158169396586941 -0.00243842288919543 -0.0381267931821307 0.0222375872125365 -0.0416869919153876 0.278849667160222 0.311821130413598 -0.198819697857437 -0.138242344339368 -0.146501455182006 0.143395091199967 0.28313164874799 -0.391435450372446 0.112472063134259 0.0122469941339948 -0.0333647271387227 -0.0263376785407358 -0.0161552279087822 0.0248787840160382 0.0187262623552624 -0.0146321807630967 0.036413478284073 0.0193508752612719 0.161510763434673 0.12255906089838 -0.0553006169647289 -0.148836666522446 -0.0159307046318162 -0.00218127083579991 0.0225232265747178 -0.0651860989949627 0.0669716037191524 0.20393859476978 -0.264064050642731 -0.033995186748741 0.0169056111381893 -0.0656485368381574 -0.0380724469229711 -0.1137423866446 -0.0668818701786841 -0.0306985462987965 0.127660042886901 0.0105935530156391 0.00157980601654286
  50 1280.06101614022 ""  5.43492361333658 0 0 -0.00790759672575562 0.0282197752239514 -0.0148788538088655 0.00912564142539846 -0.0264070877065401 0.00775308878736787 -0.00298216448810075 0.000330542519375299 0.0108783939734484 0.000985216731103349 0.00126174742502669 -0.00209411731405631 0.00229369033696016 0.00175156067013774 -0.00105225728600235 -0.00106274317135755 -0.000680536198049889 0.00101091416150772 -0.000645402590009558 -0.00116354608501991 -0.00231702678714441 0.00171609430897919 0.00318639039701711 0.000753923225582072 0.288719033477067 0.321496658290773 0.201002575489994 -0.186873184293952 -0.301831858909879 -0.127555290961778 0.0210830107807152 -0.0198291901390382 -0.0133149110583342 -0.00799321148860744 -0.0094313309623899 -0.0101570336129138 0.00806508854849275 0.00267402014913364 -0.00357356481369842 -0.00134590788669609 -0.000380720589571983 0.00521912243429914 0.00613144289524951 0.0021266310303291 0.00377193534281987 -0.0248357600557763 -0.0187167171249039 -0.0226434487022044 0.00541926931518766 -0.00406633710568429 0.00378964818644098 0.00743244065973706 -0.00838321713186863 0.00435431842751305 0.0977438078689689 0.115800903393112 -0.0428761340502393 -0.223120103461534 -0.184166173001524 0.139937049202141 -0.124966731623307 0.176195124050352 -0.272848296672202 0.00190839225860997 -0.0267954612639104 -0.0499844016405083 0.0244994042888095 0.026261209477394 0.0223473617099341 -0.00728027358670186 0.0365493121609009 0.0426760650444191 0.138792270999775 0.1116459562932 -0.0602786404377593 -0.251912619428544 -0.112017312402619 0.0794209346028752 0.036141928508916 -0.124106881675001 0.12814574669254 -0.0414544493616554 0.0675525336066436 0.0197670239614894 -0.0352062550725178 -0.102454987756411 -0.0433266849130651 -0.10033261903677 -0.0613402051849291 -0.0798325388230526 0.166993813245055 0.0515512813610481 -0.0207393651176091
  51 1308.93863087369 ""  50.2036140822376 0 0 -0.00534957724795293 -0.00318431414189613 -0.00195742202250899 0.00654423931849752 0.0229096751379405 0.0433007761817134 0.0966811311102361 0.0337758658449297 -0.126509856625501 -0.0264158878993689 0.00411425342279718 0.0636840307857783 -0.0600949255587215 -0.0637243830110365 -0.0152708041884096 0.0591611532518621 0.0383624075429583 -0.037496333479646 -0.0108969605596062 0.0302146754013389 0.0874055978733506 -0.058215251902542 -0.0712862406923699 -0.0361555520407245 0.0149355578987394 -0.00457264766471601 -0.0134718720950541 -0.0234499785053288 -0.0340516875340843 -0.0388636006590505 -0.0346468872219258 0.00566721897948139 0.0846008976365931 0.147937044663739 0.219849707872452 0.173617210128097 -0.136681528714665 -0.0848927244986575 0.093989328931554 0.0427433198194038 -0.0357436921587511 -0.162207629621062 -0.0199417391684811 -0.0221845417807048 -0.00678740832431175 0.000761542900226533 -0.000138659893888816 0.00537491967557315 0.0022046207110754 -0.00123219212128095 0.00198796789158514 -0.00231448087649116 -0.00765067518638446 -0.0137199111710264 0.0214396857164689 0.0304484759041713 -0.0279336397970106 -0.0106575152077872 -0.0261100010540087 0.0244601586331578 -0.0318359965065524 0.0248275893163366 0.0488940470396887 0.00179214184333696 -0.000207566368587623 0.0008439378548801 -0.00132002768447591 0.00132177032080947 -0.00263501643578799 -0.000779959217621728 0.00263944432628387 0.000778541068484993 0.0114757096056158 0.00917573581253813 -0.0097745324290498 -0.01580369530173 -0.0167657501503839 0.0188513091802885 -0.00086985572244279 0.000798168949613613 -0.0022609687931001 -0.0152518103451739 0.0223649861972821 0.0045323931636861 0.000923373143755957 -0.00338715083455522 -0.00227974385040397 -0.0088423557517712 -0.00536796365482981 -2.14928010921744e-05 0.00554134946062266 -0.000891213150474707 0.00197274317836604
  52 1317.84953841904 ""  2.79025225522169 0 0 0.00199171081387043 0.000126158354677227 -0.0107878990676631 -0.0176758387970506 0.00903683117819851 -0.00697102963797045 0.00061880145489006 0.00426373716945524 0.00343035711309895 0.000341318529680181 0.000240522055016991 0.00333930486980132 -0.000104877190389449 -0.00135357649454494 -0.00214411526631817 0.00122606378062026 0.0010263663889928 -0.000869379178458038 -0.0012008509647267 -0.000804068972500263 0.00135589728315691 0.000425729097276555 -0.000391959104848504 0.00021427658236145 -0.17337975850932 -0.25691256556664 -0.216906199839692 0.200288131435194 0.309765743370535 0.230890064430263 -0.0133695814968706 0.0145220753582489 -0.0204056280246517 0.000369421340624215 -0.00328394503593319 -0.00236558808239544 -0.00375480963521981 1.50223381353783e-05 0.0008234829990071 -0.000238682838445859 -0.00240057776301574 -0.00817314745728047 -0.00141679007910183 0.00267304679666261 -0.000278242738211245 -0.00424971302773589 0.0474520935732344 -0.017436889632166 -0.0121773718914362 -0.00520956284832494 0.00295583764405159 0.0647623601663238 -0.0566598477204109 0.0317000007669103 -0.11867387246673 -0.101585737796087 0.052212283974693 0.00637460594866641 -0.0880033404567288 0.0566575411662533 -0.079824369337295 0.133937320936048 -0.105962450566067 0.00888270194259987 0.0017058802742938 -0.0161970310462944 0.0194989147190528 -0.0218238551470253 -0.0191364965409803 -0.00874438183393757 0.0337178692519268 0.0304720177927121 0.151407748980327 0.132177981314582 -0.170020245368165 -0.280287133557428 -0.26745527329969 0.271857861575369 -0.104024294336924 -0.0467522480321976 0.0428862267215639 -0.150541127454026 0.166954404060698 0.00783873471018089 -0.017347913300216 -0.0727990521938825 -0.0326789067840893 -0.0957066693746942 -0.0554165079408148 -0.050463892486377 0.121564307817799 0.0279043972295698 -0.00106710864489046
  53 1337.16787644929 ""  2.2333637674059 0 0 -0.00375636945899866 -0.00432757041477412 0.0154174986595154 0.0144627133452201 0.000178420913263453 0.00126814879954497 -0.00164572292254558 -0.00452838153814885 -0.00405737320803315 0.000221469439768256 -0.00273320657121036 -0.00813699171949813 0.00200029627422165 0.00397155688460424 0.00427076603864054 -0.00571837060006274 -0.00399442355511625 0.00335605474479458 0.00150038809607364 -0.000851399261406314 -0.00530345399918996 0.00268430386257156 0.00465651603889914 0.0038706593735371 0.0473651363958734 0.0947974633372489 0.0976172665654817 -0.135033234567023 -0.203003183763957 -0.1546779643569 -0.000894013325010216 -0.000170293002668999 0.0439526797798401 -0.000605572637763932 0.00169353488313467 0.00250746459665378 0.0127556162101559 0.0065854595983774 -0.00803761047137249 0.000416816757308973 0.000651529174498425 0.00196664095171275 -0.00919460394874365 -0.012432160951412 -0.00620981675084423 0.0247818981815057 0.00889263125194873 0.033105719708099 0.0131262312081565 0.00687696273516173 -0.00500744608543975 -0.0535697278035896 0.0347845636727171 -0.0226301649572722 -0.132080452148613 -0.167060420805398 0.0607865499457146 0.24363501498044 0.241130599095292 -0.178496580831135 0.00822119415484567 -0.0622745375281476 0.262919741918954 0.00106431232088143 -0.00720303502368883 0.0376631286372002 -0.00380478140268377 -0.0518393181793868 -0.0406617141640503 -0.0181600432418635 0.0371514152227628 -0.00160416316711407 0.269216050999366 0.240104864583261 -0.301502837674917 -0.136755283273858 -0.200085954524132 0.227194252474402 -0.111463956583352 0.103280916518094 -0.118552330877951 0.115275928178494 -0.123137376813251 -0.00429173840305821 0.0584804941937438 -0.0154114549141189 -0.0234031574723055 -0.104823897332008 -0.05083058031933 0.0263145054641777 0.0929497049450284 -0.0292304072602438 0.0300193260883451
  54 1364.03888445618 ""  1.65182204892859 0 0 0.00304989420920186 0.000607276758750161 -0.00875371445430803 -0.0175264831407747 -0.0145414294897246 0.00462243496663552 0.0486470474181069 0.0343654869077007 -0.0250919510334582 0.000814722000275978 -0.0305095562864637 -0.06825450437472 -0.00021802507278609 0.00403763069202072 0.00926825023013768 -0.0573928496393479 -0.0385910600293216 0.033189846296644 -0.0124807799838066 -0.0130652935978148 -0.00356386755776277 0.0375504557417324 0.0616225250763485 0.0587761311981216 -0.0109996618996381 0.0161278068372393 0.0120662794677297 0.00989050317377278 0.000320929211612846 0.0321333436114619 -0.107522982087864 0.106911041543713 0.452218452846907 0.116182719729333 0.161384845895338 0.11347978538677 0.20874576829217 0.129545975475214 -0.144283015393835 0.0445964441661605 -0.0893656544892279 -0.284437976244605 -0.264937830850405 -0.328423080991878 -0.187031264218411 0.000138673164482729 0.00306097346278394 0.00274674231810994 9.27882518021255e-05 4.92894998926073e-05 0.0025053239849488 0.0076197225177967 -0.00778968274022342 -0.0163369222779365 0.0151115958274139 0.0229087984714396 -0.0158287472174194 -0.0115553844215878 -0.0376998110423353 0.030858806634299 -0.0343108704636465 0.039463833202731 0.0806037598928142 0.00226239742373515 0.00133577406795354 -0.00413776770431102 -0.000762240246034292 0.00418991447046376 0.000841566287839482 0.00127088882076671 -0.00175765579419446 0.00128092520687909 -0.0208604096772987 -0.0199235982411257 0.0237003055090608 -0.00313226964257248 0.00374759787152149 -0.00470904484856837 -0.00151619408431618 -0.0175895020410373 0.0165295245432131 -0.0169648094719922 0.0225933564042132 0.00431122781003586 -0.00576614787913377 -0.00125015089324986 0.000922960170181204 0.0034913445525624 0.00060417968440672 -0.00450006167401719 -0.00540861690347398 0.00387175824629709 -0.00227319621124322
  55 1373.943502086 ""  7.89694186932527 0 0 -0.000368527078941184 0.0124786471274649 0.0142419993189286 -7.00539774474236e-05 0.00285497874548257 -0.00413904127715382 -0.000929777727337254 -0.000701856570353242 -0.00111029365458033 0.000379980304160609 -0.00145794815599215 -0.00302550486760701 0.00128037535604746 0.00186216340409435 0.00179005761241388 -0.00272840479872964 -0.00179605619845896 0.00143592590804411 0.000829261810407997 -0.000113616399762818 -0.00213690666391402 0.000861321779010094 0.00143113624707841 0.00140681464702737 -0.0391006723380903 -0.105266003536135 -0.0933540096157897 0.00374677030195584 0.0149421536915704 0.00475901712822879 -0.00755819796461266 0.00750771775198343 0.0170259078126079 -0.000468394478885272 -0.00082811620734859 0.000264393719598086 0.00433372484462558 0.00302945939068491 -0.00346652911332309 -3.57522236243914e-05 0.000906006667783583 0.00089411602725754 -0.00349302487837783 -0.00377605610350905 -0.00217196920411239 -0.0598918387977779 -0.0699211757791978 0.0424806654203903 -0.0044510298136155 -0.00189474704185404 0.00494631721059956 0.0604339180695196 -0.0258908524558921 0.00781263550315914 0.219552282975447 0.314852109842103 -0.288172478637593 0.131921686871479 0.229794824539513 -0.20305010245623 -0.135163840788744 0.235508386592619 -0.190674807959561 -0.038302377675311 -0.0331589121156784 0.0460467437615652 -0.00281131386351458 0.00193050965093166 0.00616670931495817 -0.0178351079069033 0.00808839369939033 -0.0211752734677996 0.216057990584999 0.211519119558329 -0.218344212264563 0.160105502813679 0.131929237072621 -0.134901137797593 0.128992529113936 0.0967855192402776 -0.107793565786086 -0.0679098004577884 0.0835488163138875 0.00732313057935144 0.105778987530887 0.0438061589542102 0.00930552124462435 0.00542422990837122 0.0284998175038782 0.0545960696680305 0.0586414988087338 -0.0348334275725916 0.00424117444797283
  56 1391.82186358985 ""  5.41362059912259 0 0 0.0200988720025119 -0.0134302121933129 -0.0614217253330626 -0.0138229252319349 -0.00432602211642943 0.0186709134404959 0.0102638061686188 0.00633601211045954 -0.00766113791601052 0.00267094299114817 0.00111104755320237 -0.00289192845113508 -0.00921233588626752 -0.0115741518754984 -0.00616464895432956 -4.32260798156481e-05 -0.00028951902342973 -0.00052379833121531 -0.00437150060826265 0.00362871508668989 0.0167818103597683 0.00286004327388725 0.00282292210534909 0.000511977656684216 0.0632495961799249 0.0997579951828044 0.0361442889398971 0.100469557471414 0.10305857199556 0.0480533756069986 -0.00584221392404498 0.0123970786687104 0.0367476549915468 0.0387163073737866 0.0529128828957749 0.035914871095196 0.0340202216585176 0.0213884728445744 -0.0233593416101547 0.0146590707868725 -0.0204158545110779 -0.0736160377733141 -0.028292883031763 -0.037172644032626 -0.0249823701093677 -0.000921926937754908 -0.00922416112141298 -0.0305302328876868 -0.00512217432347487 0.000134636935229753 -0.014403658002017 -0.041613220731388 0.044181651521962 0.131732413465968 -0.0830303417849192 -0.133918063304227 0.12518629076796 0.0148045125621923 0.142380862748751 -0.122961993763785 0.236408527770518 -0.259168915957972 -0.587469522173357 -0.0152302581798537 -0.0115202053597491 0.012888884464067 0.00948571463313298 -0.00916383506144862 0.00334231899342179 -0.00933591131829637 0.00122622630645652 -0.0041648703360354 0.0703888773122546 0.0667778787067377 -0.0633067837565177 0.0476239530500126 0.031429651937888 -0.0371937302282529 0.0139050306767702 0.0353295679515459 -0.0305632551370702 0.0789139762579199 -0.110825866687815 -0.0190981749789423 0.0494303325353879 0.0127632854304599 0.00651488271184633 0.0167643415689193 0.0249534419021737 0.00927877460876386 0.0405250442596503 -0.00578616118554732 -0.00760954964820002
  57 1412.8354180255 ""  3.41121549934756 0 0 0.0152543621395113 0.0221833989231719 0.0261819925259949 0.00497931589756853 0.00428545314631463 -0.00180496837416466 -0.000742332990073162 -0.00349092590442475 -0.00615744117126841 0.000683838192422657 -0.00209191883968987 -0.00608942565011202 0.000230289996654586 0.00202343964742182 0.00388847792711441 -0.00350718074686333 -0.00250999171318754 0.00174696653947133 0.00257224015684499 0.00155678494266096 -0.00178421223205782 -0.000821519206112601 -0.000837246603831943 2.15535833514238e-05 -0.0350668675205475 -0.119135685369019 -0.108482525145276 -0.0672373883970469 -0.0918013815605658 -0.142590706966997 -0.00923685516904582 0.00973846866233521 0.0426926224234262 0.0018106152395715 0.00445125800597033 0.00569790235060479 0.00523132126646234 0.00308089205352899 -0.00379673937709448 0.00155524131424944 0.00321368902197033 0.00375924537415862 0.00231990900253865 0.0039246700871239 0.00241400894241958 -0.0182728060216826 -0.046481664010514 0.0460974817936177 -0.0033899038316781 -0.00557144882635833 0.000751283053458869 0.000360315734822569 0.0140145967242444 0.018183769542237 0.0574237860129863 0.110826534095665 -0.181041961883862 0.099374469670836 0.250829526237852 -0.176746986297532 0.0649720565489906 -0.0504009770489798 -0.212311901118699 0.051955414884769 0.0416908263188713 -0.0349127596278618 -0.0201637634597215 -2.94257329529204e-05 -0.0172437393591611 0.0695432460053316 0.0175492928291961 0.00938695660273204 -0.206283767650994 -0.195064514751438 0.146124972096025 -0.214531815773123 -0.158695085790017 0.184131615024162 -0.0112173378024165 -0.00283288332464621 -0.0212546889717083 -0.0255250390015055 0.0229673094222334 -0.000665223151303044 -0.340724170802662 -0.0584181780274991 -0.0614344619085338 -0.194493937835124 -0.229670607490489 0.0102435415639506 -0.269578484006436 -0.00141072231029476 0.0960843569874107
  58 1427.64242903476 ""  15.1900118093731 0 0 0.0325962222438116 0.0616145048584485 0.0742128153614222 0.0149468683598941 0.0120019428845902 -0.00651303064904227 -0.00122045542804629 -0.00766698433161464 -0.014204211761305 0.000900577879471717 -0.00694156368922053 -0.0170247141998412 0.0017071802190592 0.00729439287683793 0.0123020615060881 -0.00773660288643544 -0.0050908923409238 0.00479422888627292 0.00807237059287732 0.00307386906676499 -0.00961782585659814 -0.00569096137399201 -0.00551525057759748 -0.00053269454329063 -0.135982426983755 -0.323739634540388 -0.277743020880365 -0.189663345170901 -0.25869741599396 -0.318670393267513 -0.025206984836406 0.0243433193529319 0.106629249448545 -0.00219768678606389 0.00283932473749424 0.0103553406889054 0.00109528235502148 0.000768643129958456 -0.000111452106230916 -0.000949840796850634 0.0154157858568797 0.0350759941924648 0.0144223253768293 0.0193143889066131 0.0151838257135393 0.00775971827923181 0.00540536476071186 -0.00366063721963975 -0.00284144810943962 -0.0077203570609751 0.00262171944016342 -0.0201635857250055 -0.00455385857898902 0.00551435370610424 -0.0243913010872464 -0.0267644524473085 0.0063123536002819 -0.0522228284312129 -0.034985790921885 0.0377921872769344 0.0864258159242511 -0.128352094019388 -0.186004032454593 0.0196944216530461 0.0165746564298947 -0.0117090471400178 -0.0039064704245834 -0.000896727563552558 -0.000235390975073917 -0.0654541741001413 -0.0318292986201059 0.016483308150878 -0.0550335935298479 -0.0568526106341504 0.0516710262207313 -0.0550490271026292 -0.0531664288069729 0.0648234392362023 0.00944887913574441 0.00499180667726817 -0.0114359093775532 -0.0641367177603522 0.0593794385657573 -0.000290941773780349 0.280442544295571 0.0352311845376082 0.0764603076247307 0.193547722499946 0.214057546051329 -0.0854895993388965 0.233278869247538 0.065360768077401 -0.132951930643515
  59 1437.6418896095 ""  11.9518774644567 0 0 0.0195901963961951 0.039623271893029 0.0435019334140957 0.00844151581629793 0.00703715045079667 -0.00365056704028954 0.000210523323370997 -0.0033491215077293 -0.00789634290457971 0.000813254764853614 -0.00485745387241914 -0.0121286113965139 0.00067346026815174 0.00424783877378351 0.00788640149633918 -0.00485356235589388 -0.00285509956567352 0.00366629673301781 0.00552624996302434 0.00208377407657044 -0.0067027008584872 -0.00479492116110649 -0.00498913763810418 -0.000885865624511684 -0.0967239617443257 -0.203002082375788 -0.173573692318436 -0.112770124297157 -0.156753893151117 -0.172611093952898 -0.0170951849645581 0.0169292572906247 0.0702867000220961 0.000522533220286641 0.00449432796702972 0.00876862505692412 0.000490023157170412 0.000811144672664597 0.00080407089867561 -0.00109901894336514 0.0110692515855313 0.0262526954652262 0.00936558316843061 0.0141200374028087 0.0103969199535969 0.0133606157671421 0.0411285864574747 -0.0450331044286193 -0.000923262258735319 -0.00289971740945925 0.00113204211271399 -0.0150386694558356 -0.0146157194816094 0.00256524417022292 -0.0559865585465869 -0.10177973865351 0.165669595316825 -0.0919624818846407 -0.218549229897815 0.150580848705096 0.0340546655501142 -0.0751482277623292 -0.0676860670349562 -0.0606163253794196 -0.0435881613200857 0.0301430059037704 0.0197914470538356 -0.000688118748125267 0.0197977053841358 0.0651848728794188 0.0377752404658257 -0.0278223558182568 0.189204930963639 0.189787478096774 -0.135283850069312 0.201115931937727 0.142617524832935 -0.179355926642747 0.0213822187393419 -0.00158666748035322 0.0225481929725832 -0.0427377716320479 0.0386763765121367 0.000212417962476009 -0.262571900529624 -0.0208324779391188 -0.0814541427021306 -0.193396767319385 -0.209077161443809 0.123329028251687 -0.214901279060897 -0.0904123980061658 0.147299591008003
  60 1468.9597201928 ""  103.606928667634 0 0 -0.00270247510969032 -0.0180854109021167 -0.000935528504325654 -0.00289528130801975 -0.00606629620464918 -0.000230460168247407 0.00086384135520841 0.00139026982227644 0.0018595567494484 -0.00164975754003298 0.000650666343168232 0.00413785282095763 0.00165457704611512 0.00125166330271682 -0.000881471656651322 0.00116621237881651 0.000328245262901627 -0.00145654752557751 -0.00195032675495419 -0.00178912448891923 0.000382064096687062 0.0021865265946964 0.00278850761119766 0.00208362305711357 0.0695471588630994 0.113399575894715 0.10809437698896 0.0173468823113132 0.034271027715185 -0.00850816777980216 0.0062623011645155 -0.00908590120234641 -0.0213561105641091 -0.00615889191223834 -0.00900391734268195 -0.00801146221906256 -0.00428731165901314 -0.00340840878632608 0.00184609490043553 -0.00104692724753529 -0.00355175485420046 -0.00507472532893192 -0.00839982303493545 -0.00878967462077529 -0.00617169012871935 -0.00567496366888346 -0.00966516042223457 0.00213051208635641 -0.0127243166202489 -0.0578804223210662 0.0241411682553896 0.0248420274312087 0.0768549876806931 -0.0541202986237979 0.100030042205804 0.0577681794930277 0.0920785494228088 0.117158606427673 -0.0676917768156488 0.00392708766761158 0.321664159422929 -0.288245084733253 0.0361222673141031 -0.00420965407540799 0.00396737985636799 0.00775483477473256 -0.00999548716742012 -0.0065070205377884 -0.00163366286418479 -0.001622786076652 -0.000120335476295946 -0.00482963473948429 0.0421608573978693 0.0438107600928306 -0.0262191998646488 0.0198522166417644 -0.0386740738353276 0.0403685642407609 0.0679555024557274 0.0603664283503704 -0.0746754268048927 -0.513936978774262 0.505019764454153 -0.0058665085823447 -0.0020837472273456 0.0349471684249329 0.0164687073554601 -0.0114214899782432 -0.00717516963949702 0.0345267608315387 0.018496147964591 0.00583827506968657 -0.0119181677750706
  61 1489.16303473904 ""  2.43681960789544 0 0 0.00679688008751657 -0.00118736953321301 -0.0174015122239855 -0.0148368088819128 -0.00904662226853893 0.0115985292756448 0.07316797772335 0.0484775764417658 -0.0446670608375921 -0.0363923767109284 -0.0518627420785465 -0.0383191168507118 0.0179606289608188 0.0547549930025258 0.0824325352528409 0.0647689190423269 0.0387731330503824 -0.0479119642473466 -0.0235875688832186 -0.0537609565136552 -0.0688653057983077 -0.0101143712437789 0.0211812651223507 0.0669582704717753 -0.0376719956678757 0.0298756150478956 0.0270380010320109 0.0113715285875014 -0.018544554506079 0.0539790826094061 -0.0804762782694478 -0.0124734483283223 0.136454403365854 -0.193300498880683 -0.222772862679005 -0.0888869957124631 -0.332392834950618 -0.213678784997728 0.214793278787241 -0.0978748270327378 0.0198168995855554 0.242141459246926 -0.115126139972175 -0.108567495788233 -0.00442454093252195 -0.000910920136616544 -0.000696974775957102 0.00235510826935718 -0.000302567030825779 0.000380890054604807 -0.000482471425954977 -0.00236021989739732 0.0012316597521403 0.0073922193844081 -0.00357661482762937 -0.00178185449145773 -0.00193540391960759 0.0104845327958269 0.014963519285379 -0.0104014742181766 0.00867551478813182 -0.00954634951589826 -0.0293720064629978 -0.000862390799478772 -0.00174885792119489 -0.000108615993424492 0.00209338861472434 0.00207015975771664 -0.00268644821581417 -0.000236029092070999 0.00110863704231038 0.000583522675412307 -0.00112362035995481 -0.0016582273455912 0.00131935913073455 0.00173491516774737 0.00713717195661413 -0.00837769851589624 -0.0221631070640728 -0.0202098975271754 0.0215594187497648 0.00528649750111541 -0.00580516680255819 0.000487756637496692 0.00452600367686781 -0.0151108451070665 -0.00846556280866413 0.00536230262329597 0.00578968112045987 -0.00859079250077912 -0.00309456476512789 -0.0086670451308249 0.00884911385084962
  62 1497.88963058999 ""  4.07215300734288 0 0 0.0142287292230009 0.00671241528392331 -0.01686330094715 0.0029122243846154 0.00236661307411975 -0.00208450908314947 0.00121672957965548 0.00212533670825119 0.00156810862982179 0.000233577931096271 -0.000747753617368773 -0.00195091372670222 -0.00162806678403744 -0.00127981030745887 0.000681559458707784 0.00264346440061123 0.00230611607732363 -0.000406010424481005 -0.000376823939322375 -0.00128400471415417 -0.00205210474665733 -0.000930389795305459 -0.000601012781250766 0.000535491613727415 -0.195465931281186 0.0199067812808367 0.0609030213868308 -0.0287441886376471 -0.139869248265128 0.153148344489379 -0.00128575008558916 0.00125913103644121 0.00382824246182358 0.000429236257772084 0.00182270071863076 0.00297984138646044 -0.00713314571426813 -0.00370304420924545 0.00630493934376879 -0.0029449407355338 0.00173598716790123 0.00939063787010486 0.00122675568067747 0.00214848321072361 0.00273786295869411 -0.0172756722182816 0.000136790771757105 -0.0359273724577975 0.00205526341264349 0.00819625444406329 -0.00258083217211854 -0.00390296301197927 -0.00940142989945708 0.0075591075751894 0.122753968630529 0.073808146780674 0.170101085540671 0.0850585423807681 -0.160508158356151 0.0309124169728476 -0.0428983555323848 0.0390750750690078 -0.019022113607245 0.0247535580691229 0.0102085105023943 -0.00384784319446162 -0.0219701854895129 -0.0188535690957958 0.026083720692976 0.00651343341840467 -0.0340559212389298 -0.0169911163858226 -0.0233664570019341 -0.0365446692941869 -0.0476668954077103 -0.121696102730352 -0.03964937840112 0.0676295198100997 0.215159037286177 0.191615693852436 -0.210224602513014 0.0743778973890346 -0.0780135417864428 -0.00546943181994943 -0.17054458403496 0.448048835153201 0.249307459461821 -0.138580026299705 -0.153852275424089 0.306316474093833 0.156744531463322 0.235195015304625 -0.263525243304883
  63 1504.75879408209 ""  30.2821702474163 0 0 0.0357901622176418 0.0160568026687999 -0.0379003650898109 0.00709569510822932 0.00422763035064313 -0.00626666498990009 -0.000201866819173034 0.00967142066963841 0.0213054848455424 0.0113872245707919 0.00098976633988559 -0.0212260018210676 -0.0157632847846947 -0.0177534523148031 -0.00626240412428795 -0.000133849353422034 0.00632611122378195 0.0140142569989049 0.0114847404846617 0.00495043472932261 -0.0125425018618409 -0.0170875896093138 -0.0214351957268503 -0.0118350395620414 -0.446538452085843 0.058614738368587 0.149684549589493 -0.0681740114126474 -0.328394941498314 0.340745364994645 -0.00608273623557932 0.0281294052836561 0.0739952224872538 0.0486305851674692 0.0697174823827857 0.0516749576101402 0.0213167074453954 0.0215475432333487 0.00307473260798758 -0.00313461877405227 0.0269747013240551 0.0649203799392817 0.0536357512960611 0.0722158979662773 0.0481919782422062 -0.0323688244807391 -0.000406208865639506 -0.0143963328254366 -0.000136832009358753 0.00119422179310739 0.000670551618025087 -0.00175381517946748 0.000303420368927153 0.00253581369727228 0.158596550444262 0.115100349954095 0.217204001603023 0.2640394890293 -0.131413870262269 -0.0229359548300038 0.000927688766951732 0.00121059567200535 -0.0334785540356505 0.00726018721497647 0.0107495968364419 0.00829369231560976 -0.00566458618745601 -0.00142878408117032 -0.00101959999321323 -0.00332744049929811 0.0183653450511966 0.0142910596556718 -0.0548550735857261 -0.0459662227494444 -0.0382218089192523 -0.0391214840995592 0.0270201811542736 0.00388282135110899 0.016572248296099 0.0156165593428956 -0.021886588265513 0.0170273850555332 -0.0165140619160853 0.000844768559763657 0.113878861190527 -0.272019708860705 -0.145184961735706 0.0736477645731956 0.080765242250841 -0.219856555273084 -0.125970085693 -0.120025241540613 0.150921091277623
  64 1510.60711106459 ""  11.9008602982685 0 0 0.00128612235458508 3.11678773716193e-05 -0.00260166934595231 0.000535858020333758 0.00062501653212544 6.14944552559273e-05 -0.000723741543011225 -0.00176951449045692 -0.00263939925475952 -0.00144603154535498 0.000146660233403231 0.00334545348655839 0.00196754625885773 0.00212578568690003 0.000658609313777866 0.000647334785233228 -0.00054715791139709 -0.00253086771249634 -0.00202104196279207 -0.000639580699104315 0.00274605128930761 0.0028662390963659 0.0031401468278084 0.00135720314295533 -0.0261432571867859 0.00532985149604371 0.0116809188306334 -0.00225834873642642 -0.016927640713428 0.0248982121888532 0.00184716634617305 -0.00467219331709612 -0.014453893045446 -0.00671806011828453 -0.00963681008846891 -0.00717882328297003 -0.00340944110754714 -0.00327640353360785 -0.000380738691168849 0.00055661946020391 -0.00439106183814811 -0.0110696673825909 -0.00792990183565663 -0.00899989585320204 -0.00765426473868186 0.00887661614093208 -0.0016362932724117 -0.0030436274898412 -0.00016896164414256 0.000568778377257574 1.15638329317997e-05 0.000395681175601317 -0.000873566001682039 -0.000377600975196857 -0.022178386251766 -0.0187761117230821 -0.047268304767542 -0.0807546891631807 0.0117222345076404 0.0156465246266606 -0.00083683732194338 0.000582675604759207 0.00506100371649176 -0.0201391514347643 -0.00572854759239659 0.00554261757190047 -0.00706352319935457 -0.00453906652261783 0.00213130892839323 0.0180230817875069 -0.0141641456433403 0.0383459166358285 0.134328275643207 0.136514836817393 0.160416299670092 0.213216443295293 -0.132592480694271 0.0691921928306934 0.0603420260935861 0.074765999514754 -0.0789740036922063 0.000904003646776092 -0.00407729356453899 -0.00356917699981138 0.295448950979461 0.0855188141824921 0.0996207754711955 -0.185729804064529 -0.21451419941998 -0.515783137611788 -0.394249663029403 0.38467569613756 -0.21678715791073
  65 1514.75901898654 ""  56.9211479270427 0 0 -0.0226197401715912 -0.00676605759877795 0.0301308742428038 -0.00238706763332731 0.000498961591359468 0.00730036781189502 -0.00511598572517753 -0.0182695208688904 -0.0298467175629289 -0.0141604378477071 -0.000127723194798452 0.0289842599606989 0.0215277609714968 0.0238726342294885 0.00789959798182637 -0.00111581774817458 -0.0103599422388356 -0.0202606939674524 -0.0155918900777993 -0.00250986353154537 0.0261419401812517 0.0240634153898101 0.0269099622403194 0.0099825623588692 0.296143397022357 -0.0603836943815657 -0.12087530189054 0.0324891713159413 0.207788410584441 -0.25307155448716 0.0116260882261158 -0.0393339000957335 -0.111139835550961 -0.0617811839956581 -0.0895054182321176 -0.067798035237505 -0.018489247691511 -0.0236918738282699 -0.0135773160498778 0.0105153956042892 -0.0395277619246794 -0.106885979673517 -0.0655271148180558 -0.090161712556703 -0.0672813860912171 -0.0439394499396832 0.00460984379067091 -0.0399736222170109 0.00448282071586074 0.00808180953080331 -0.00372477683380715 -0.00979130769451319 -0.00981118382965931 0.00885807148254881 0.224472505690341 0.147168849838854 0.361646822680661 0.34377164747271 -0.245451311953417 -0.00254866781020887 -0.059020360859849 0.0444668054116872 -0.0152040603049298 0.0199757805704899 0.0150827628245114 0.0153427294454527 -0.0147959048350536 -0.0116552581794955 0.0110753629673584 0.000253427169385059 0.00726756698010559 0.010847984104164 -0.0773070446155998 -0.0759911042980137 -0.103515056727666 -0.113024428264299 0.0416274120044259 0.0200011942212063 0.120892188544579 0.122739887906004 -0.134212438881748 0.0913691213449455 -0.0934004074915658 -0.0076933666015489 0.0808464741938755 -0.129308925658558 -0.0625136431587345 0.0173397842085265 0.0178509614363253 -0.157915993082415 -0.10816088348674 -0.0251231068149863 0.0591507816857181
  66 1526.68927824404 ""  91.7036020918419 0 0 -0.0139951733566074 -0.00879121557361416 0.00910734011798298 -0.00775828150106308 -0.0117580181380803 -0.00788160822515515 0.0182274718641644 0.038687316554939 0.0478966788266454 0.0216317597192262 -0.00108182958551179 -0.0468348028680389 -0.0374689129615634 -0.0415272628713487 -0.0137228898754138 0.00448614119928313 0.0210179559025854 0.0365048183298645 0.0255020488802614 -0.00433942554814088 -0.0612037675691085 -0.0398933300064246 -0.0386091074628196 -0.0034787627514375 0.196382314018599 -0.00703414291948878 -0.0523810484663146 0.0368217917215425 0.149587310634753 -0.134987494875814 -0.0265768078444507 0.0696603550073803 0.208225381665227 0.0983786134842458 0.143812400143487 0.11113557866828 0.01354974943135 0.0308352350631313 0.0393275204079116 -0.0289764305932576 0.0696487301463858 0.209740566606722 0.0901890933227251 0.132967379344504 0.112216811443894 -0.027451712262139 0.00708735568690288 0.0139677312622937 0.00101423302036089 -0.000444021287532562 -0.000157101273061352 -0.00227260371865924 0.00251704996329065 0.00084112783473064 0.0724302478947585 0.0619498125703386 0.157877662555033 0.291832930750303 -0.0318738799265681 -0.0568923882724356 -0.00432749180533166 0.001930500797201 0.00852927510207162 0.00520096880022932 -0.0285552937038592 0.00825609426712597 0.0194157399425778 0.0212857565335109 -0.0297918265315042 0.00488195307930012 -0.0139443408086072 0.006994200736422 -0.0243334021435296 -0.0545886763679357 -0.0878021314417345 -0.0850729089262228 0.133188256468354 -0.113187366983943 -0.245675555560848 -0.223510022173442 0.238360609476615 0.0070452127050391 -0.00461378412276993 0.00192512656234506 0.0362062758600698 0.151508533771329 0.100182723438318 -0.074770763505197 -0.0874414715732747 -0.039398936951819 -0.0258564807355023 0.166049817388148 -0.141442686383043
  67 1535.53355442065 ""  20.5280361110815 0 0 0.0168279659520503 0.0131463866821135 -0.00559327917389918 0.00907612889306127 0.0134790251675065 0.0108715898625677 -0.0207136483508127 -0.0397509667019679 -0.0439973638577628 -0.0178956879465866 -0.00110127792772462 0.0342714831518727 0.036528033440054 0.0425442118326777 0.0176405659871066 -0.0075574455802119 -0.0233995204717641 -0.0353948264655882 -0.0204019228105629 0.0119664924136397 0.0673951788371859 0.0313613855409793 0.0259453538632763 -0.00740656024124181 -0.184415714339862 -0.00416374309209465 0.0325213612735218 -0.0438015523410029 -0.152461463159136 0.100029955595483 0.0213926900834348 -0.0593760618006745 -0.173381953308896 -0.0900989853392889 -0.130424632006613 -0.0990902024378701 -0.00177861876110962 -0.0236907998006961 -0.047562700988406 0.0349608186088878 -0.061368258971564 -0.204432473690101 -0.0599167681393402 -0.0989659861371674 -0.0922742530906088 -0.00764044151375576 0.00690198229884476 0.0279487940534148 -0.00118132301458044 -0.00490692645860651 0.00168634679272029 -0.00168910325363193 0.00378593515784792 -0.00325102596954598 -0.0218985404489527 -0.00447267626006133 0.0123998991907346 0.133230240339792 0.0565051271740188 -0.0429128016173822 0.0304916752739913 -0.0322612257129032 -0.0167538032708625 0.00847110641871998 -0.0353401446188608 0.0189905173519435 0.0269140583787069 0.0252132653671371 -0.0316729760707004 0.00467272822752301 -0.010971046478475 0.00546262763263093 -0.0502854742999465 -0.090485013145706 -0.193952024980799 -0.150300147360705 0.227184863072954 -0.172996531236751 -0.288051817943329 -0.273753409873818 0.292573411018157 -0.0402870642903447 0.0468653605281332 0.00980037359483119 0.0371838260411951 0.126008186110138 0.0837245266733755 -0.0638442926708684 -0.0747826974462747 -0.0347567368310018 -0.0233392498064709 0.137961764487739 -0.117870346142679
  68 1536.54298698803 ""  6.33476082754885 0 0 0.00361869568299831 0.00465903442472464 0.00154535936772168 0.00235564006224865 0.00357012845608436 0.0032439881968837 -0.00575595124702932 -0.0108688748961368 -0.0117895350169523 -0.00448351927420588 -0.00045615150914294 0.00825799978513629 0.00971062296155465 0.0114962529630117 0.00508014593357958 -0.00224634224913365 -0.00646195654994858 -0.00946388869020299 -0.00507782033003258 0.00372793134338381 0.0183782565679665 0.00778860559747526 0.00613517640631285 -0.00261030792831282 -0.0248771023476668 -0.0119834881414664 -0.00903824210752944 -0.0112820672004579 -0.0253980420423196 -0.00142614543973775 0.00505022128069669 -0.0147752804498296 -0.0429123058108833 -0.023750170019202 -0.0342009480156652 -0.0257610470327788 0.000205807959840024 -0.0059424195737661 -0.0132922022846805 0.0097833192196097 -0.0158216404378605 -0.0544625509060484 -0.0134982263404285 -0.0237019900835148 -0.0227731596623963 -0.0314242626802714 5.0608378802989e-05 0.00807306814555686 0.00119589495650772 0.00325726696346751 -0.00138771610982522 -0.00450114638346129 -0.00259968743328739 0.00411114180702956 0.115171255079406 0.103953975009284 0.160077025216651 0.29778597822073 -0.0495954770383475 -0.0611070480860535 -0.0181846031937448 0.014162862536362 -0.0224741778828983 -0.044511417089023 -0.00431020651081696 -0.0585708845809391 0.00560523927310305 0.0189869737853939 -0.0255904815670321 -0.00486304047767006 -0.00166526806170842 -0.00837560303340748 0.170070132611071 0.202106347319423 0.494744232700454 0.373260902649978 -0.325706894797258 0.124756290771573 -0.163717660133047 -0.175290452036789 0.17042362135059 0.0481373105997358 -0.0429905048491856 0.00366942696305223 -0.0960714813304003 0.0456092118322515 0.0112078596602703 0.0315537334357578 0.0366936248519981 0.157272462017873 0.13944661672054 -0.0457958833033232 -0.00265698501552268
  69 1608.66180829694 ""  22.3366251893293 0 0 0.00325485722148114 -0.000510332687109864 -0.00826820107541944 -0.0073001976241727 -0.0013702353744115 0.0126326714976072 0.0890897575221651 0.0440894197789168 -0.0869394530563009 -0.0531582747947521 -0.00315091279081375 0.102463723157106 0.0581895082140685 0.0386306230220598 -0.0351298112372091 -0.100698386819771 -0.0584111825410414 0.0786960904816183 0.0532418573121293 0.00760978888856124 -0.0918256240553083 -0.0509459181208263 -0.0321684926980587 0.0335981361331038 -0.0195481567552599 0.0090038614744577 0.00737673222739594 0.00239574839688658 -0.0135601930057466 0.0188077808258606 0.000282494342171794 -0.0820316034212095 -0.181560812878159 0.00551383446136986 -0.0369083134427357 -0.0919588529801911 0.154004037061494 0.103383473313953 -0.0894341998132021 0.0107281910888248 0.0698760264977191 0.129000658640672 -0.00685858670920135 0.0269860246892523 0.0762858716494139 -0.000416946316986589 -0.000331173046343693 0.000453770081622341 0.000177112214900284 -2.06204227646725e-05 -0.000362076190312049 -0.00233325595613926 0.000202876545770506 0.00377584558071516 0.000345787280689131 0.000222584572631662 0.00193341243162757 0.0049586810941102 0.00359552771101012 -0.00318999160424075 0.00361550340031371 -0.00555326882986386 -0.0163847332896386 -0.000181772518050782 -0.000710278631161856 0.000205510917966772 0.000682438427414155 0.000684871736787594 -0.00104453801778161 -7.64828957182287e-06 -0.00012599070222888 2.25109118248956e-05 0.000527836232365621 -0.000189817070268031 -0.000483268188273272 -3.59304509210149e-06 0.00190354478850649 -0.00211133214409416 -0.00857939870645971 -0.00611207220832803 0.00687566457491677 0.00317544066015193 -0.00250372259545263 0.000466361546672247 0.000842526239415624 0.0016468366136398 0.00109194118405053 -0.000631832155876383 -0.000670479440542488 -0.000235543753817837 2.31155151622132e-05 0.00152322053778584 -0.00161436019204033
  70 1627.35482307885 ""  78.2392844091693 0 0 0.00735215222828591 0.00962901286553733 0.00583214327009391 0.00387950657568878 0.00534088168895212 0.00300945562020814 -0.0423814018435227 -0.063193987141677 -0.0511721271940357 0.0147401174259941 0.0529089618053209 0.0851101759649216 -0.0622403826535579 -0.0892924828835929 -0.0669264043570308 0.0424056667906628 0.0519735309074771 0.0264252441926767 -0.0157008876742413 -0.0565296471506772 -0.0909856146698559 0.0634205371198802 0.096619465924761 0.0811707675158406 -0.050397895670519 -0.0199574618080029 -0.0113483983116001 -0.0197754849749295 -0.0513421616393127 0.00283228212329098 0.060052767700526 -0.00254738070641329 -0.128947958087663 0.10036431460577 0.129722864229594 0.0765524346956487 -0.0366428909633766 0.00495138184264325 0.0852443758124351 -0.0665002981935926 -0.00193188525324806 0.130908956050723 -0.120778380486843 -0.143851471175227 -0.0691005918078593 -0.000458790797254644 0.000739008721336183 0.00219276643365232 -4.04693850275901e-05 -0.000730294543379391 -6.59507108495179e-05 -0.00166843059490065 -0.000832943055556833 -5.42555902143317e-05 -0.000833732323749377 0.000466643328294616 0.00246944078005141 0.0109737110612354 0.0030297901372265 -0.00196501651181619 0.00444231133502035 -0.0064119777862866 -0.013368847799435 -0.00124737876684402 -0.00297938589936215 0.00015043707697514 0.00252986092470558 0.00293737471495779 -0.00314368201408856 0.000104822111855519 -7.2778640645019e-05 -8.25322837644032e-05 0.00212267141060162 -0.000420624678365484 -0.00282264386445708 0.000401434013278352 0.00965559704124199 -0.0108835762347168 -0.0289411627765425 -0.0330906248068598 0.032586797451546 -0.0031389605365671 0.00622745775800031 0.00331922356520142 0.000447874470485388 0.00309848965683676 0.00184114520916651 -0.00101671536730824 -0.00111490400681259 0.00147009601213411 0.00163213785516421 0.00180884302099269 -0.00252805615960047
  71 2885.74385383272 ""  77.1643675208459 0 0 -7.22789657610867e-06 -4.22135417586707e-05 7.4316575237984e-05 8.18339423697574e-06 5.82505820841935e-05 0.000157408638939525 -4.86401670652141e-05 -0.000134935797149473 -0.000172185509344063 -2.34331588103668e-06 3.20079333028447e-05 5.55810862292789e-05 -2.51958555759018e-05 -9.67055349082575e-06 1.07186288403299e-05 3.50076011855697e-06 2.09082161028373e-05 2.54767259756434e-05 1.63911116450667e-05 1.49243183049324e-05 -1.19697205003172e-05 2.47894309264678e-05 4.91482937644215e-05 1.71248925327468e-05 -0.000196416603947143 0.00104181306965833 -0.00114297177200856 0.000513156438299806 -0.000244589699454426 -0.00012199746654984 -4.53602881224568e-05 -0.000139057749990851 -0.000110140594632179 0.000173108162498878 5.52285293738449e-05 -0.000202850863606423 -9.40109469148614e-06 -6.82555816910515e-05 -6.7469612840619e-05 -0.000207543200222806 -0.000224491727627338 3.61002056928196e-05 2.87164743287502e-05 -0.000229377654506012 -0.000137362560142081 -0.0044431842881054 0.00350083183757827 -0.000749498871716843 0.000239993379871522 0.000230514115248319 -0.000165996479135324 -3.11921080702579e-05 -9.78268738939455e-05 7.56844216187489e-05 0.0423961585613561 -0.0523135234175978 -0.0112752964556638 0.00650435925934489 0.0149056112521096 0.0240098695027783 -3.32241528677591e-07 -6.45607614657087e-06 0.000192433447714594 0.055388007631173 -0.0503382274824195 0.00412988554382568 0.000262379818190644 -0.0017256206691742 0.00213990448092143 -0.00206453660591991 0.00509153227105394 -0.000602760936315695 -0.661203670836469 0.68539617951551 -0.0208898225307649 0.0069002651422397 -0.0629216335821333 -0.0589887797457871 -0.0036259327948064 -0.00129995697148613 0.000820180606086936 -0.0061548787833277 -0.00100363177655917 0.00216916818119169 0.0025104516581676 -0.0122944145107829 0.0282175772516362 0.0294381056836336 -0.0326040421251174 0.000863249379424272 -0.00578182623751898 -0.0195988101625574 -0.0269308888250028
  72 2909.73254329192 ""  64.7662817523456 0 0 -0.00615932153249825 0.0022566736001567 0.00181383927683522 -0.000176579831994254 -6.11425065247761e-05 -9.22605973184284e-06 2.35189923393019e-05 2.63937503383447e-05 0.000145337428800758 7.37259008669148e-05 7.68439124093005e-05 -1.42192314772138e-05 -1.83850081548239e-06 1.90353241912172e-05 1.02863977039683e-05 -1.13793579240278e-05 5.1262904428537e-06 1.24960237198867e-05 -1.31257447456192e-05 1.05707735127404e-06 3.43391881555229e-06 -1.85497034205195e-05 -9.33534211654484e-07 -1.6122189116474e-05 -0.00488149578978595 0.0100828440774074 -0.00611709742880001 0.0784268379461983 -0.0372056613993249 -0.0129019764071495 -0.000863969263261195 -0.00109860113741596 6.98099738794169e-06 8.57381531376939e-05 -1.18254666966266e-05 -9.22040189343015e-05 -1.14886263473611e-05 -0.000114386039197076 -0.000126194917427379 5.48169660983055e-05 7.35810046997608e-06 -2.55671879220568e-05 0.000165270726182545 -8.40386080042544e-05 -0.0003218039237433 0.0552897419304391 -0.0477904302767153 -0.00616595362199657 -5.02309625731339e-05 0.000906808617436979 -0.00016301427096018 -0.00272946580890157 -0.00375996759829088 -0.00162655783393364 -0.665491136766176 0.638509752794851 0.199088408456357 -0.0214942329512923 -0.0836046320545586 -0.1113469537323 0.0440839788884805 0.0317032023241361 0.0061679160483961 0.00358069000330684 -0.0050158500786479 -0.000777905057194804 0.00238917326092623 0.000244866136880356 0.000325201479677044 -0.000168884473425426 0.000894700175148264 -0.000271564184405337 -0.046863388001769 0.0541057424764835 -0.00820028761063578 0.00491121957252462 0.0115948376791054 0.0145367430513841 0.000282079722240116 0.00599991552417298 -0.00476542232130419 -0.0121933750655625 -0.00242945204277165 0.00259084326074199 0.000357712993162482 -0.00278874407926271 0.00574196582506403 0.00128650209762213 -0.00303192939117687 0.000600202823999829 -0.00118677124899013 -0.0039746098313636 -0.0046189525157545
  73 2946.71582500524 ""  15.43882515768 0 0 0.051804658947961 -0.00894059464544533 -0.0337156905456433 0.00189204796326645 0.00233840745135057 0.000894893883528343 -4.52504533908084e-06 -0.000496343349630677 -0.00152712641766023 -0.00124062736076008 -0.00102086050557044 0.000217836205942485 -0.000114821082380633 -0.000115197274790702 5.72122731733937e-05 3.13607539681639e-05 4.85043153720164e-06 -3.20170395093802e-05 8.63887791835673e-05 3.1227255205782e-05 -8.90387437082165e-05 0.00011726150997643 0.000254088538393635 0.000386969144981101 0.084552130103542 -0.276646231573822 0.253183681494955 -0.730984627287559 0.34859804287612 0.131329096276273 0.0144062087354004 0.0142142500227632 0.000890994311932232 -0.000366124978026069 7.95610094518189e-05 0.000824224416318807 2.10682918094821e-05 0.000702422761203462 0.00128937912474217 -0.00129487761913161 -0.00105203258264924 0.000254367500759383 2.50206080993672e-05 -0.000494115267478654 -0.000865429553583942 0.00386302164079053 -0.00172734413573231 0.00199370019691532 -0.000463707255748063 0.000934058626224829 6.50007104218607e-05 -0.0210889778710961 -0.0180163916890589 0.000107658706406643 -0.0391488776460827 0.0371460205845812 0.0126308458155242 -0.00986937064587945 -0.0209359443441759 -0.0335029083943304 0.260444036368656 0.20521156286304 0.00715937643159714 0.000267739662764065 -0.000653663215890176 -0.000296025428543259 0.000323747059032363 0.000309163676991271 -3.09427311013905e-05 -3.61482938119776e-05 0.000116924571684793 -5.52202007942798e-05 -0.00420122694332846 0.00471150940823968 -0.000542141152943489 0.000950954480695414 0.00309670059499727 0.00337072902902884 -0.000500829182723868 -0.00115959010259949 0.000193396067551113 -0.00251932395198895 -0.0044817458546685 0.000785549907546569 -2.51233803663716e-05 -0.000458686871618901 0.000825310802907278 0.000357259593116607 -0.000501167931754204 6.01258476248585e-05 -9.88281716679539e-05 -0.000350570452316952 -0.000340147523336536
  74 2971.89525499441 ""  73.0213476309883 0 0 0.0215780550676391 -0.00408625719483242 -0.0107163235258471 0.000108205838606196 0.000304760008903418 0.000164364365222705 -9.55858419923881e-05 -0.000297118167979537 -0.000634441828920991 -0.000442658159031191 -0.000329527652541984 0.00013844042177942 -7.37379830917712e-05 -6.22052713364442e-05 5.37935013958538e-05 1.92699735777309e-05 1.41899830030319e-05 5.89802686261383e-06 4.80834498040998e-05 1.96446067434598e-05 -3.79226951084767e-05 5.31908370204429e-05 0.000103931570149556 0.000164613896049087 0.0243657365911454 -0.0767452740623962 0.0723333611125469 -0.27802685268638 0.133888017492694 0.0564405786801164 0.00543246905748962 0.00527895627976459 3.42291180117804e-05 0.000217877038168954 0.000156747098781892 -0.000129412930022311 3.40391295390445e-06 0.00024805346824492 0.000436975971463617 -0.00063426390185265 -0.000528880898893546 0.000101176275487645 0.000112478278104155 -0.000253741092874124 -0.000578702132402216 0.00294834074440961 -0.0104807433851793 -0.00983496314839962 -0.000181214036946252 -0.00238723136855603 0.000274762828547775 0.0576082648944613 0.0469135017358779 0.00282466756768569 -0.0684486495820594 0.0669304108698277 0.0144264414475738 0.0328413129498692 0.0639218699053185 0.101484810981093 -0.689627838320367 -0.551330248153873 -0.0367814538424325 -3.20997983023665e-05 -0.000913505082629435 -0.000683412468679707 -0.000382565923792145 -0.000213148492069886 0.000345169626328035 0.00023734849741383 0.00043542092578913 0.000151988599606938 -0.00279462654349126 0.00349791328487117 -0.00143876338527109 0.00212068958739552 0.00791715854950118 0.0101092937314537 -0.00020639401201478 -0.00272236970502212 -0.00156889624618714 0.00933474104953061 0.0178712572913635 -0.00393397285985928 -0.00027927696065217 -0.00189391878513806 0.00349963458541819 -0.00144292467808116 0.0013743262256051 0.000185945217954319 -0.00104941415143497 -0.00448849404118857 -0.00530445426762715
  75 2985.10981145825 ""  10.8241891798802 0 0 -0.000445804989927576 7.21024256952451e-05 0.000206090212166317 -1.78459135948361e-05 -3.90594901542301e-05 -6.12566336641817e-05 2.19142530126451e-05 5.84920868344385e-05 8.78760244184351e-05 1.00455939350859e-05 2.37849284393122e-06 -2.28011493945756e-05 1.32725382459227e-05 8.29143168004352e-06 -1.39255162215394e-05 -1.98433383030799e-06 -7.01213143071258e-06 -1.43575925469158e-05 -1.99532623149201e-05 -6.61176565345602e-06 1.19757668520239e-05 7.19646138060861e-06 -8.81280573673314e-06 -4.77652247684241e-05 -0.000352121661205854 0.00147810176784319 -0.00113064600320925 0.00582076987281198 -0.00277963766349922 -0.00120082798462791 -0.000141466109918929 -0.000133755114939097 3.80307879544404e-05 -0.000114313581653127 -3.94815514550887e-05 0.000144199685274731 1.56391137418539e-05 3.1553600291236e-05 4.28314166535108e-05 0.000189037905402064 0.000168268012203292 -2.91909143806032e-05 -0.000127462518710155 -1.45462495553369e-05 0.000364481660990624 -0.00103568077973817 0.00376350809952823 0.00392520460085027 -8.63712889810439e-05 -5.74553950073408e-05 4.31043515807721e-05 -0.000245684463171298 3.51951649634578e-05 0.000192458993274657 0.0220789370373643 -0.0210320435621365 -0.00558735458110496 -0.0110002832989477 -0.0231117068367238 -0.0424623305598632 0.00280978435158841 0.00266513072195621 -0.000466362293974862 -0.00962308780341419 -0.0456378316535998 -0.0509275692725821 0.000364698197347668 0.0012922528707715 0.000270918446913401 0.0148993894233364 0.0209993165792595 0.0181176199078479 -0.0326755568718375 0.0193635006174675 -0.0130655641343976 0.141110830508572 0.518691574359677 0.627316942085819 -0.00276691824959812 -0.0138570539184428 -0.0126363062711096 0.00327561251365615 0.000244984441310506 -0.00113589713312834 -0.0101522325072063 -0.0601302885919328 0.117347393192291 -0.0885058431867316 0.0954328896626726 0.00426970660363736 -0.0754996086802611 -0.28667953488792 -0.336116935388623
  76 2992.38453264031 ""  32.0659568541154 0 0 -0.00019892806629536 0.000452881064241171 -0.000262260339380157 -2.02224894983778e-05 -3.26015540506033e-05 -3.93795750719497e-05 1.28531310371551e-05 3.47388270550403e-05 4.83790256879213e-05 -2.50420378179832e-05 -3.25504175093294e-05 -1.91645289218541e-05 2.2945966528834e-06 4.58914604862349e-06 9.51123467947496e-06 -8.96214812087242e-07 7.95427850708655e-07 7.95330614800038e-06 -1.34732859848178e-05 -1.14820211464861e-05 2.63765199469868e-06 -7.69307745543869e-06 -6.11163901524669e-06 1.37900237996911e-05 0.000866617733359229 -0.00398136251113683 0.00358060842468231 0.00155081289298418 -0.000815497568427254 -0.000361738888935605 0.000266487047006737 0.000273963859226274 6.1689458108243e-05 -1.46531060664132e-05 -9.40935680206662e-06 1.53869609832105e-05 -3.95709517172898e-05 -7.57206527335126e-05 -8.73138800993852e-05 5.00966135867131e-05 3.97715569597482e-05 -4.53144874825009e-05 0.000188185592492279 3.23578433752973e-05 -0.000437020600148459 -2.31857097239046e-05 -0.00192141052672126 -0.00253629458873999 -5.14867571298687e-06 4.61287163933921e-05 -2.8805238865626e-05 -0.00035630976195925 -0.000464558866521407 -8.39438562264756e-05 -0.00764530449805197 0.00735759876385932 0.00197591684054025 0.00632858999151155 0.0141124038821913 0.0267067730202101 0.00486419469977496 0.00393005439340543 0.000257200817668644 0.0030450062177524 0.0248559823362528 0.0277812875122794 -0.00016330018085966 -0.000608298082784638 -8.76777156213653e-05 0.0372179108425703 0.0219452768682812 0.00448153436751645 0.0343784366971757 -0.0226617099109317 0.00610638661279429 -0.0730145132512683 -0.274159676574396 -0.332395072175492 0.00323325314398853 0.00822429365787638 0.00327431149047719 -0.000487693506153021 -0.000306121702163296 0.000517611915946528 -0.0229707429894312 -0.218924667960291 0.388931785108647 -0.317443834486243 0.336723106057288 -0.0058074719930291 -0.0995747135150769 -0.375640472551654 -0.440571245873928
  77 3004.56458998826 ""  28.5093432635923 0 0 -0.0413089761500828 0.062315711112438 -0.0439001178549745 0.000654656059614564 0.000575511362642534 0.000370303323932507 0.000275778174216091 -0.000411071135955347 -0.000383542289224133 -0.000551121636316363 -0.000600753377837367 0.00011191665734977 -6.69020375724303e-05 3.68004220031479e-06 -2.55410875095321e-05 -1.03518084826939e-05 6.87283690553977e-06 -4.92118186312928e-05 3.11208276582751e-05 3.50482271113867e-05 -2.87829833508371e-05 -1.67191517900869e-05 0.000139060223000814 9.93764408311119e-05 0.15832912334079 -0.597228710756576 0.595438586946315 0.329362507631308 -0.153448374871069 -0.0764324133233081 0.0076742066808249 0.00665989252757884 0.000518057542076374 -0.000311603180423113 -0.000107790195691146 0.000664886157542944 0.000189046601451415 0.000286665490449278 0.000775026721726521 -0.000519683773786955 -0.000532183246701647 0.000114914611463983 -8.62472415933999e-05 -8.08946675673384e-05 -0.000255792320526118 -0.00383888367150779 -0.00658965891781013 -0.0104745320010108 0.000492482057940727 -0.000261083374521961 7.55258834508087e-05 -0.000575330341270147 0.00169087514713776 -0.000630808150839646 0.00262073323448137 -0.00411901811342334 -0.00176281878310242 0.043074462696004 0.0808913073790963 0.13272306728597 -0.00746070198091896 -0.00777035071445025 -0.00249893108856785 -0.000287508320098603 -0.000428842347371484 -0.000734881183848936 2.80309627090063e-05 4.63588960227982e-05 0.000168266338034431 -0.000222751185616809 -0.000225773689671792 0.000149362338872293 0.00175318606501677 -0.00235502363170292 3.10194330988457e-05 0.00158404001270918 0.00698848012219631 0.00929926509570576 -0.0012423109708647 -0.00275124276682988 -0.00274609467194814 -0.00195064143493637 -0.000844179689412464 0.00124078804936718 0.000193401699795281 0.00229680593581381 -0.00414219528744885 0.00189682472421135 -0.00197637166761126 3.75603347976901e-05 0.000818871648239742 0.0024464356689677 0.00277745229206451
  78 3011.31846449286 ""  44.2563016374992 0 0 -0.00573058857407966 0.0101858433293991 -0.00850745364705764 7.36769188424415e-05 8.25876196861811e-05 0.000115602075649309 -1.26582974788623e-05 -0.000226830453799583 -0.00029426952759218 -9.93274925121861e-05 -7.89432693653823e-05 8.48704584727331e-05 -6.29672111063896e-05 -2.48728490954302e-05 4.66459259087612e-05 6.62394122658449e-06 2.44301583144686e-05 3.03257765616084e-05 6.07403276838704e-05 4.01473658033933e-05 -2.88247143789237e-05 6.87694435774392e-06 6.002832061002e-05 9.27345503839504e-05 0.0283757327321503 -0.103327352377173 0.103788340906995 0.0402972962680289 -0.0183847979567644 -0.00987750229819251 0.00139210879183718 0.00119838476473996 -3.86683173697218e-05 0.000427362130205693 0.000135261074384791 -0.00054087988800496 -3.61419177061591e-06 -3.95581804464422e-05 2.84699615205432e-06 -0.000674635131334288 -0.000607753037253309 7.26229517856592e-05 0.000144512342852518 -4.77457628690436e-05 -0.000581235629858574 0.0135225772609916 0.0441713272609558 0.0650467013768546 0.000291905698644602 -0.000652133010156065 -0.000231571444039733 0.0082246106770001 0.00867314241956822 0.000965975211518797 0.0825736619572145 -0.0700703875509521 -0.00909073871062059 -0.242547039551714 -0.460597171793961 -0.761200669364371 -0.109992765562145 -0.0923786135651433 -0.00460269077312802 0.00162771655835372 0.00177602569650801 0.0037198005088862 5.46921707606432e-05 -0.000679094411221499 -0.00126040901706689 0.000294449466392505 -0.000163386724052333 -0.00197904550524271 -0.00949007696282117 0.0114845970196017 0.00117232624998938 -0.00795306241172014 -0.0343993105078539 -0.0474413636876712 0.00152548847475559 0.0136519318724486 0.020699068470943 0.00101436836774006 0.00313880642018721 0.00169735762480848 -0.000243533742387559 -0.00817315918176341 0.01443873359206 -0.00436692950190648 0.00441879986864252 -0.000453059078110865 0.000564504085440312 0.00523347989603432 0.00669271021573241
  79 3046.18878562699 ""  48.1091124457337 0 0 -1.08194648012038e-05 -0.000149550669938333 0.000133027861322119 1.18219398107219e-05 1.74086650402769e-05 -1.18206108558683e-05 8.30261412709839e-07 1.67264821522881e-06 1.71037300255787e-05 2.42507368160781e-05 2.2625945014498e-05 7.46442457546374e-07 2.233846901546e-05 3.52776178571189e-06 -3.74860781522126e-05 -4.33472259189388e-06 -2.29920587963556e-05 -3.98204044235743e-05 -1.68549395997296e-05 -9.00969171569413e-06 6.70094039543069e-06 1.45502841713954e-05 3.13520895463961e-06 -6.1784302405716e-05 -0.000366997739016523 0.00157564758253437 -0.00150804297394666 0.000291392905721278 -8.31027626197419e-05 -8.19138085211858e-06 -0.000219454094029017 -0.00022470941443705 -5.68514147264161e-06 -0.0002250464452188 -6.0337791127231e-05 0.000337445946292988 0.000108273430980364 0.000241671996683553 0.000330397926841207 0.000318597540404085 0.000281790720971451 2.65974242392703e-05 -0.000341235693058386 -0.000133891995617733 0.000972805075877435 -0.000530576691733859 -7.56339386080463e-05 -0.000319617341202778 -3.19935564019121e-05 2.85208566820636e-05 1.70918750264983e-05 -6.350805906687e-05 -7.54257775689525e-05 2.62048992183128e-05 0.00243069108799046 -0.00288924954745826 -0.000785667679850097 0.00310526688946488 0.0044850056690474 0.00563260296409754 0.00115492689859774 0.00116848908218269 -0.000125461270816813 -0.000677195010059543 -0.0121367161278441 -0.0120963524874482 9.07819774503243e-05 0.000345123937796163 0.000402794709182871 0.0208380523166683 -0.0368093626368627 -0.0733808945916312 -0.0273211770369371 0.0251201649296662 -0.00131303491756072 0.0334474068865397 0.115094851576443 0.135865778315694 -0.00336487465329435 -0.00600145907393193 -0.000143225417076539 0.000816307646135672 -0.000304717412218695 -0.000424237313147804 -0.0331232662501613 -0.279276381994487 0.44991864389257 -0.326262738675014 0.327991273856474 -0.0254638524938214 0.115275764148238 0.393875023181484 0.452049310853483
  80 3064.2708941451 ""  30.0019825363746 0 0 6.76279307308319e-05 -2.5889910346408e-05 -2.91389128165726e-05 -2.71501900908488e-06 1.74691248167358e-05 2.92582318145873e-05 -7.91474013345469e-06 -2.85971521678359e-05 -3.82536317653676e-05 5.27662477036665e-07 5.37215735939405e-06 9.96452066101488e-06 -1.91741893962581e-05 -6.62111036423147e-06 2.59542516560394e-05 2.92767479253544e-06 1.25400145458124e-05 2.0617911098461e-05 2.5880142477294e-05 2.51034812191901e-05 -5.32184760346421e-06 -3.4094527235853e-06 1.45590393577652e-05 1.45815995050952e-05 5.29227222281997e-05 -9.82016075037328e-05 8.33254992047247e-05 -0.000870637022627934 0.000428615885752473 0.000201728197280864 -2.34792739723913e-05 -5.06005947125785e-05 -1.47743141742131e-05 0.000204392708708223 4.89689995391075e-05 -0.00028733974679056 -3.17090526292013e-05 -0.000107170670845271 -0.000130389639725094 -0.000338805422717144 -0.000341883261535278 1.7997135110573e-05 0.000167250742416055 -0.000104022573281786 -0.000225300882450691 0.000269536115553718 0.000385828877211798 0.000390157402024224 7.13688567341859e-05 9.01530998227877e-05 -6.23626593612227e-05 0.000134568151392978 6.64207854333513e-05 -6.80554816344233e-06 -0.00237118916843124 0.000512912427957954 0.00100939403194253 -0.00178835875733157 -0.00350532229613264 -0.00552152793603744 -0.00132297947711011 -0.00102805175726003 2.11354300296707e-05 0.00380153507307265 -0.00447893256736637 5.56722928851569e-05 -0.000162608365721459 0.000186403263787924 -0.000286047619546282 0.0346961397563737 -0.0679800333075843 0.0441570672681293 -0.039959304639366 0.0378985648068837 -0.000512119739125746 0.0020473311799503 0.00711858096606437 0.00756202174210448 0.00150449311455771 -0.000400963825281682 -0.000106340784622178 -0.00121735468291322 -0.000950080773135462 0.000771983876609407 0.0510738359722102 0.317444413472713 -0.563431275459708 -0.484263780247026 0.488958882659754 -0.00256935683357024 0.0143189157397698 0.00729106971851367 0.0366516606554716
  81 3119.93271440592 ""  2.74596928727656 0 0 7.35261689266786e-05 6.96355395742847e-05 5.03038056587381e-05 -3.07627841737888e-05 -8.47114286637192e-05 -0.000138983322474097 -0.000338780507950998 -0.000428458467569929 -0.000214914043245875 -0.00614874730100065 -0.00521650997764782 0.00124934160129416 0.0249033384986562 0.00587192413426941 -0.0382326179415807 0.00769127708759809 0.0224850732252015 0.0332022894842222 -0.0350536690633409 -0.0323330891426451 0.000957636252478661 0.0112241017114712 0.00298253687472312 -0.0160108284779204 -0.000411661049712696 0.000252380527250771 -0.00063388679600162 0.000181303921503541 -0.000524884779017135 -0.000192332129467159 0.0765771490968923 0.0699939925724871 -0.00481950683134124 -0.29443643878846 -0.0718430288540717 0.4467743787306 -0.0927110678003619 -0.270247898722655 -0.398390474721144 0.412833632433658 0.38016175672195 -0.0126458068900262 -0.129793106163534 -0.0283419300059045 0.198195125110074 2.70967962317501e-05 2.83690495504898e-05 5.25072673635838e-05 -1.43092592090743e-06 -2.16020284311153e-05 -7.85778737863347e-06 4.52255994168991e-05 5.95095117124648e-05 1.64753765469153e-05 -1.49567786054265e-05 3.82253513020715e-05 5.41225642082903e-05 -0.000236373901643208 -0.00042491312108008 -0.000751060745974564 -0.000387846066630878 -0.000340918532737325 -3.7594488620068e-05 1.47643901607801e-05 -1.19304716597338e-05 4.09220782009052e-05 2.127599038724e-05 4.47599514481116e-05 3.4216329364817e-05 1.42684159478334e-06 -1.77094425738197e-05 4.46702966198031e-05 -0.000198535798256308 0.000256439695439042 -3.88312115190118e-05 -5.67230785416561e-05 -0.000215227317823201 -0.000363952363616684 -0.000240855053061976 -0.00057352813462706 -0.000367660296529272 8.8471244535691e-05 0.000171548490727697 1.60130260138967e-05 5.61520011001849e-05 0.000306421329690603 -0.000522749762605816 -3.48387918727122e-05 1.89209976435833e-05 2.41978782681019e-05 -4.64095741862201e-05 -0.000100810690507665 -7.00883947132318e-05
  82 3127.35119853219 ""  9.99151458581414 0 0 0.000164602688132178 0.000170122109377728 -0.000133443201919659 3.60854990157577e-05 7.35555698324557e-05 8.62481885330699e-05 -0.000184865023134464 -0.000418028053432703 -0.000507956483591833 0.007574823540481 0.00635314163366059 -0.0017161343512145 -0.0313689748867789 -0.00758368143070677 0.0477425062796485 0.000947359460543051 -0.00199120826649796 -0.00625638908783619 -0.0375087966653677 -0.0343225070440626 0.00163296491156602 0.0154354618919861 0.00418214393419043 -0.0218749079662292 0.000786737710643039 -0.00280850911236212 0.00276749048555473 -0.00293666570151041 0.00140153416415744 0.000572454398788181 -0.0930841722138155 -0.0850921072919376 0.00580120838466254 0.362686276919063 0.089049859475417 -0.549134742610324 0.00995178013598856 0.037094491217867 0.0603693794316 0.432540878797037 0.397660310611729 -0.0146326345630771 -0.17523525880422 -0.0381791705367046 0.267770595987146 1.87919549342328e-05 1.15472463283545e-05 1.41789302294465e-08 8.7640691698002e-07 1.73191376143683e-05 -3.80199892180479e-07 -6.08243914991449e-06 -3.48437565136782e-05 -1.45262674799167e-05 -0.000122368651570774 9.94687517232069e-05 3.12302308130861e-05 -6.46353296996729e-05 -9.38796835958383e-05 -6.9590211757634e-06 3.4199684661319e-05 2.3278436345617e-05 -1.95186016963032e-05 -2.23976089272229e-06 6.70977140556853e-06 2.05555806944816e-05 1.50201210137663e-05 3.5999011924446e-05 5.74935612734114e-05 3.04557539236499e-06 5.80745480211867e-06 2.9686389813492e-05 5.20814915161723e-06 2.73921474004753e-05 -2.7710157291437e-07 -3.97916927069099e-05 -0.000151795359007833 -0.000247810075015879 -0.000130596571993129 -0.000474364632488569 -0.000550895570337222 -0.000196638784021829 -9.87097454013209e-05 0.000174320219222601 1.11394934128068e-05 0.000111712025648524 -0.000206443346894963 1.24477688710401e-05 -2.13282855873195e-05 1.14054816183876e-05 -7.72599548041548e-05 -0.000173549628541689 -0.0001658443862017
  83 3141.41422716073 ""  25.6739836451864 0 0 -0.000107226180542072 -3.55082165536529e-05 0.000284418494178505 0.00019011640734252 0.000252417031012795 0.00015938946602367 -0.00163684843853654 -0.00201263439238462 -0.00100956087578124 -0.00658703003732825 -0.00534318016566697 0.00187875994482841 0.015185848154317 0.00477503722339462 -0.0207112525837646 -0.0105607491999802 -0.0281853248589668 -0.0396981788448627 0.00576331410395363 0.00691262561289322 0.0033072203716347 0.0328669229510978 0.00705995050210585 -0.0505523248597206 -0.000785892945820313 0.00155803202688647 -0.00201197820125039 0.0015348924898 -0.00122183169111 -0.000504823099343521 0.0772507207903082 0.0703021288419653 -0.00553731390765941 -0.159591935742686 -0.0409143215444198 0.237821028904139 0.10888529769139 0.313359603922833 0.459195899664223 -0.0714281637981015 -0.0681743719599524 -0.00316234322563373 -0.375397316078543 -0.0790122213336392 0.579733528261201 4.24067535111575e-05 2.66144550175174e-05 1.91668190190776e-05 8.19904378446075e-06 1.62844294566114e-06 -1.54368389822767e-05 7.97831460783543e-05 5.00596664371553e-05 -2.80333523274373e-05 -0.000173478759622211 0.000156695379862353 8.59801845687371e-05 -0.000238118290906519 -0.000380764486858653 -0.000550204415933723 -0.000275912113370132 -0.000152481496218178 0.000183448016596345 8.8845975619111e-06 1.3063307408139e-05 5.70104759164615e-05 2.72715870306924e-05 6.6743429765596e-05 9.47900706268762e-05 4.22530717309823e-06 2.00736256492777e-05 8.82824665176665e-05 -7.6412952571586e-05 0.000157810739622116 -6.30723606918759e-06 -0.000113530433143385 -0.000413734308983247 -0.000613374913032721 -0.000258832061118817 -0.000866837263184509 -0.000965233368741187 -0.000242608593264789 -5.97547137061858e-05 0.000239846631049521 4.61215864391954e-05 0.000342109733983517 -0.00057922594421669 6.95949891075723e-05 -9.15235349382478e-05 3.70657855529775e-05 -0.000178588134375657 -0.000474854067427231 -0.000503888536252524
  84 3149.31629375021 ""  13.3719146603942 0 0 8.27950510418981e-05 0.000119940325165366 -8.60692050820646e-06 0.000238722842401472 0.000283735152376267 0.000124950178853075 -0.00158340170313075 -0.00169374078358764 -0.000431978966379166 0.00819989223298461 0.00725536784040105 -0.00101759245284383 -0.0121982235070461 -0.00431012452033991 0.0156135853465217 0.00904449870645808 0.0282169856390802 0.0428936726837394 0.0327717572674748 0.0301268706381741 -0.00113220873560833 0.0238199603427984 0.00395474529240831 -0.0391559935017775 0.000674618068478067 -0.0021573908172766 0.00217692537406911 -0.00232943971847574 0.00119416282813531 0.000475726497236343 -0.0968764935872161 -0.0892080204181579 0.00462164811479372 0.122090085548157 0.0322379823228492 -0.179939244782649 -0.108318807289368 -0.318755449145714 -0.472018408712682 -0.358656496487508 -0.329673505707423 0.0121750244475934 -0.276518171325721 -0.056386589550177 0.430938834371064 1.50591433523216e-05 -2.49928896493929e-07 -3.87653904039638e-05 4.31264663611998e-06 3.87403017100724e-05 -8.09514497286065e-08 2.80478459456933e-05 -4.13274598119056e-05 -5.34393257857404e-05 -0.000175548495607805 0.000129699355760395 1.63624506747927e-05 4.07200660269633e-05 0.000125740625933352 0.000422392604321245 5.10171032873696e-05 0.000115554535580927 0.000145306803157953 -1.6143424913033e-05 2.1818076661201e-05 -7.43851867965962e-06 2.12525384703294e-06 1.02455255776907e-05 5.17455296859095e-05 3.06836412270127e-06 2.32118906924187e-05 -6.28689463126938e-06 0.000206502950115643 -0.000195060538034751 4.10095760859567e-05 -3.97190440107201e-06 -3.99343593865405e-05 -6.83800295711331e-05 -1.7944394041514e-05 -0.000193343564670934 -0.000404985575511425 -0.000430448678722745 -0.000312457903354922 0.000282822683329434 -3.02760815593514e-05 -0.000149515379171096 0.000281124729344504 6.60381054294e-05 -6.93626435027264e-05 -1.19260367847373e-05 -5.99188566723179e-05 -7.22046766748199e-05 -0.000142572815920657
  85 3167.38314169079 ""  5.10186123335622 0 0 0.000849135125762702 0.00070286400895692 -0.00074743317252861 0.000228574918001509 7.16211391304146e-05 -0.000332789047331424 -0.00141136703810393 7.24474367623365e-05 0.00305035697146777 0.0592902592698338 0.0546122386833123 -0.00275857089887772 0.0100110672684003 0.00136283176992612 -0.0175465447840254 -0.00232604710890095 -0.00483656067118427 -0.00577247555002937 -0.00288609720780557 -0.00253534654375868 0.000359677800190684 -0.000858478143677262 -0.000425715426752891 0.000785591189891148 0.00385186954764064 -0.0113316615609631 0.0131798017107336 -0.0131201981492402 0.00745418678838584 0.00378007928990478 -0.678249497451104 -0.627680702030146 0.0256282079661104 -0.114449773735521 -0.0265097292358886 0.176828479177412 0.0166781808716787 0.045843119408608 0.065631922473143 0.0302385789554778 0.0275445301063742 -0.00152818589499568 0.00692158813414926 0.00194012868701532 -0.00969021792234859 3.89341433722058e-05 2.4563931297869e-05 1.71979726802376e-05 1.14183408124374e-06 4.70467760560294e-05 6.81540007931061e-06 -7.54494667441452e-05 -0.000121643246011801 3.10064192674422e-05 -0.00025567347475887 0.00021563003100736 5.14043572897635e-05 -2.17940742978474e-05 -7.74885464498676e-05 0.000173001653129146 -0.000469087478360103 -0.000556171269220067 -0.000516047529338814 -9.46927584400929e-07 1.05217914054131e-05 7.34138427994686e-06 8.09160651357872e-06 2.47932448807731e-05 3.45907334136771e-05 4.33874776175039e-06 1.98520602358813e-05 3.51930694777391e-05 2.34721333217752e-05 -2.38681479521602e-06 2.06683027071846e-05 -5.32804119321911e-05 -0.000172907167454034 -0.000261315171600859 -0.000146540124506613 -0.000500025611561214 -0.000254275517510996 -0.00043347004570785 -0.000233044670352976 0.000394832613006833 -9.80305571867917e-06 5.15476040808786e-05 -0.000115069425639609 2.29538545333678e-05 -1.70970020450171e-05 9.89202912327189e-06 -7.40907861753298e-05 -0.000273628264786384 -0.000276396926298702
  86 3473.3594982874 ""  33.7086848298714 0 0 -0.000299705376913994 -0.000241079544121004 -0.000292989057959421 6.28615548392755e-05 8.34945934960422e-05 0.000593135073267032 5.10333085074715e-05 0.000137381287799908 0.000312263813044616 -2.12790346159301e-05 -3.06734310094747e-05 -4.6693434820725e-05 -5.58337674375184e-06 -4.22207666826455e-06 7.50748077102971e-06 1.82724773657502e-05 3.06358016463277e-06 -1.76959685195906e-05 4.69894559214383e-05 6.46684680853157e-05 1.18922141255922e-05 -0.000155299620493166 -7.4166197027119e-05 8.98251172835399e-05 0.000729046527715242 0.00077275526736508 -6.80392149701341e-05 0.00111857095083344 0.000433186346154745 2.46371625257989e-05 0.000349577027472972 0.000301170546812366 -3.4898711127254e-05 0.000149757991889147 6.97802939423945e-06 -0.000287557622970916 2.73019044046448e-06 -0.000149021701848813 -0.000287905271905114 -0.00037286790489869 -0.000318369183720291 -1.16222432171357e-05 0.00162006133456678 0.000543847304484545 -0.000835013247001478 -0.000445790565507954 0.00208603466719369 0.00181149471264994 0.00135119942035497 0.00119225521467971 -0.00093175943429688 0.000563368845137123 0.000149451170354687 -0.000154567824199013 0.000102054503255589 -0.00329533193803652 -0.000816121177223447 -0.00744122658000442 -0.0117655555208816 -0.0173387752226154 -0.00166632265017936 -0.000698933214278779 -8.90684516779447e-05 -0.000409251713793279 0.00211577957436793 0.00115835093955012 0.0193048212002496 0.0378702725645863 0.0535259856383978 -0.000170020288915182 -0.000295933210817375 -7.54690500445926e-05 0.00201058331387135 -0.000773312418369557 -0.0016089823581723 -0.00272423954030267 -0.0114571734870726 -0.0177439602315397 -0.249903757964447 -0.549464153695079 -0.748762855572098 -0.0236340156160403 -0.0166702511938283 0.0157768571877056 -4.5431297563176e-05 -0.000114427830405663 -0.0012594752304651 0.000432487463710159 -0.000312486096743885 0.000241268413976652 -0.00154701600776856 -2.81515430670523e-05 0.00138115066758669
  87 3578.2917440493 ""  156.891827136529 0 0 0.000118761967243928 7.50067565463958e-06 -1.39763088440136e-08 -6.0155640755746e-05 -0.000201403837307958 -4.8807066467416e-05 2.32959200401333e-05 9.20412817239832e-05 0.000205643743209645 5.33677650094611e-05 1.77331176290329e-05 -6.65276631536568e-05 -1.10559523168648e-05 9.65157221909505e-06 3.96614763910189e-05 -1.40597447550888e-05 -1.46967658417474e-05 -4.82127556690557e-06 -3.24944951369064e-06 5.63994764649728e-06 8.62241406473555e-06 2.74416482954473e-05 -1.40591332453299e-05 -8.81439492647754e-05 -0.000255329690537656 -0.000598827310288797 0.00179293420546281 0.00313894987628062 -0.00293238234327591 -0.00245143099729488 -0.000560258846589284 -0.000413927864452715 0.000308146754563961 7.66294150465773e-05 1.59557061488807e-05 -0.000136431894588623 -5.00717915830276e-05 -5.28019020458031e-05 -2.84657790427073e-05 -0.000193850215197046 -0.000185784888315131 -7.61411211464012e-05 -0.000341342641840269 -9.74658104879578e-05 0.000354940750725461 0.00141180990044953 -0.000291007756015762 -6.60574209582748e-05 -0.0388978452404015 -0.0345982140956367 0.0287219990710554 -0.00393380547749731 -0.000646542685400568 0.000837409573282408 -0.00939702117291311 0.00124452187475096 0.00276880307672847 -0.00187919406363204 -0.00113453970579882 -0.00166260036344016 0.0162015403108372 0.00789550836128557 0.00241078355647191 -0.000185176604325972 -9.11621345332858e-05 0.000868058704696477 0.000528852123833677 0.0017341573819304 0.00116979543908898 5.24339141431129e-06 -0.000121996938687379 -4.13213080289613e-06 -0.00352995159109891 0.0057170555983131 -0.0031346809624861 -0.000125616477538361 -0.00192314359730912 -0.00306762914947385 -0.00719122062941951 -0.0188749252164705 -0.0260511721668356 0.645589968025186 0.550727814868479 -0.462734810884117 0.000126355258132449 0.000935624363991763 -0.00113427369470847 -0.000708923604657014 0.000137489853491584 0.000493991603486846 -0.000101474170433118 0.000205272990127466 0.000434889084924867
  :::
 } 
 m_exists[87] { 
  s_m_exists
  :::
  1 11111111111111111111111111111111111111111111111111111111111111111111111111111111111111111111111111 
  2 11111111111111111111111111111111111111111111111111111111111111111111111111111111111111111111111111 
  3 11111111111111111111111111111111111111111111111111111111111111111111111111111111111111111111111111 
  4 11111111111111111111111111111111111111111111111111111111111111111111111111111111111111111111111111 
  5 11111111111111111111111111111111111111111111111111111111111111111111111111111111111111111111111111 
  6 11111111111111111111111111111111111111111111111111111111111111111111111111111111111111111111111111 
  7 11111111111111111111111111111111111111111111111111111111111111111111111111111111111111111111111111 
  8 11111111111111111111111111111111111111111111111111111111111111111111111111111111111111111111111111 
  9 11111111111111111111111111111111111111111111111111111111111111111111111111111111111111111111111111 
  10 11111111111111111111111111111111111111111111111111111111111111111111111111111111111111111111111111 
  11 11111111111111111111111111111111111111111111111111111111111111111111111111111111111111111111111111 
  12 11111111111111111111111111111111111111111111111111111111111111111111111111111111111111111111111111 
  13 11111111111111111111111111111111111111111111111111111111111111111111111111111111111111111111111111 
  14 11111111111111111111111111111111111111111111111111111111111111111111111111111111111111111111111111 
  15 11111111111111111111111111111111111111111111111111111111111111111111111111111111111111111111111111 
  16 11111111111111111111111111111111111111111111111111111111111111111111111111111111111111111111111111 
  17 11111111111111111111111111111111111111111111111111111111111111111111111111111111111111111111111111 
  18 11111111111111111111111111111111111111111111111111111111111111111111111111111111111111111111111111 
  19 11111111111111111111111111111111111111111111111111111111111111111111111111111111111111111111111111 
  20 11111111111111111111111111111111111111111111111111111111111111111111111111111111111111111111111111 
  21 11111111111111111111111111111111111111111111111111111111111111111111111111111111111111111111111111 
  22 11111111111111111111111111111111111111111111111111111111111111111111111111111111111111111111111111 
  23 11111111111111111111111111111111111111111111111111111111111111111111111111111111111111111111111111 
  24 11111111111111111111111111111111111111111111111111111111111111111111111111111111111111111111111111 
  25 11111111111111111111111111111111111111111111111111111111111111111111111111111111111111111111111111 
  26 11111111111111111111111111111111111111111111111111111111111111111111111111111111111111111111111111 
  27 11111111111111111111111111111111111111111111111111111111111111111111111111111111111111111111111111 
  28 11111111111111111111111111111111111111111111111111111111111111111111111111111111111111111111111111 
  29 11111111111111111111111111111111111111111111111111111111111111111111111111111111111111111111111111 
  30 11111111111111111111111111111111111111111111111111111111111111111111111111111111111111111111111111 
  31 11111111111111111111111111111111111111111111111111111111111111111111111111111111111111111111111111 
  32 11111111111111111111111111111111111111111111111111111111111111111111111111111111111111111111111111 
  33 11111111111111111111111111111111111111111111111111111111111111111111111111111111111111111111111111 
  34 11111111111111111111111111111111111111111111111111111111111111111111111111111111111111111111111111 
  35 11111111111111111111111111111111111111111111111111111111111111111111111111111111111111111111111111 
  36 11111111111111111111111111111111111111111111111111111111111111111111111111111111111111111111111111 
  37 11111111111111111111111111111111111111111111111111111111111111111111111111111111111111111111111111 
  38 11111111111111111111111111111111111111111111111111111111111111111111111111111111111111111111111111 
  39 11111111111111111111111111111111111111111111111111111111111111111111111111111111111111111111111111 
  40 11111111111111111111111111111111111111111111111111111111111111111111111111111111111111111111111111 
  41 11111111111111111111111111111111111111111111111111111111111111111111111111111111111111111111111111 
  42 11111111111111111111111111111111111111111111111111111111111111111111111111111111111111111111111111 
  43 11111111111111111111111111111111111111111111111111111111111111111111111111111111111111111111111111 
  44 11111111111111111111111111111111111111111111111111111111111111111111111111111111111111111111111111 
  45 11111111111111111111111111111111111111111111111111111111111111111111111111111111111111111111111111 
  46 11111111111111111111111111111111111111111111111111111111111111111111111111111111111111111111111111 
  47 11111111111111111111111111111111111111111111111111111111111111111111111111111111111111111111111111 
  48 11111111111111111111111111111111111111111111111111111111111111111111111111111111111111111111111111 
  49 11111111111111111111111111111111111111111111111111111111111111111111111111111111111111111111111111 
  50 11111111111111111111111111111111111111111111111111111111111111111111111111111111111111111111111111 
  51 11111111111111111111111111111111111111111111111111111111111111111111111111111111111111111111111111 
  52 11111111111111111111111111111111111111111111111111111111111111111111111111111111111111111111111111 
  53 11111111111111111111111111111111111111111111111111111111111111111111111111111111111111111111111111 
  54 11111111111111111111111111111111111111111111111111111111111111111111111111111111111111111111111111 
  55 11111111111111111111111111111111111111111111111111111111111111111111111111111111111111111111111111 
  56 11111111111111111111111111111111111111111111111111111111111111111111111111111111111111111111111111 
  57 11111111111111111111111111111111111111111111111111111111111111111111111111111111111111111111111111 
  58 11111111111111111111111111111111111111111111111111111111111111111111111111111111111111111111111111 
  59 11111111111111111111111111111111111111111111111111111111111111111111111111111111111111111111111111 
  60 11111111111111111111111111111111111111111111111111111111111111111111111111111111111111111111111111 
  61 11111111111111111111111111111111111111111111111111111111111111111111111111111111111111111111111111 
  62 11111111111111111111111111111111111111111111111111111111111111111111111111111111111111111111111111 
  63 11111111111111111111111111111111111111111111111111111111111111111111111111111111111111111111111111 
  64 11111111111111111111111111111111111111111111111111111111111111111111111111111111111111111111111111 
  65 11111111111111111111111111111111111111111111111111111111111111111111111111111111111111111111111111 
  66 11111111111111111111111111111111111111111111111111111111111111111111111111111111111111111111111111 
  67 11111111111111111111111111111111111111111111111111111111111111111111111111111111111111111111111111 
  68 11111111111111111111111111111111111111111111111111111111111111111111111111111111111111111111111111 
  69 11111111111111111111111111111111111111111111111111111111111111111111111111111111111111111111111111 
  70 11111111111111111111111111111111111111111111111111111111111111111111111111111111111111111111111111 
  71 11111111111111111111111111111111111111111111111111111111111111111111111111111111111111111111111111 
  72 11111111111111111111111111111111111111111111111111111111111111111111111111111111111111111111111111 
  73 11111111111111111111111111111111111111111111111111111111111111111111111111111111111111111111111111 
  74 11111111111111111111111111111111111111111111111111111111111111111111111111111111111111111111111111 
  75 11111111111111111111111111111111111111111111111111111111111111111111111111111111111111111111111111 
  76 11111111111111111111111111111111111111111111111111111111111111111111111111111111111111111111111111 
  77 11111111111111111111111111111111111111111111111111111111111111111111111111111111111111111111111111 
  78 11111111111111111111111111111111111111111111111111111111111111111111111111111111111111111111111111 
  79 11111111111111111111111111111111111111111111111111111111111111111111111111111111111111111111111111 
  80 11111111111111111111111111111111111111111111111111111111111111111111111111111111111111111111111111 
  81 11111111111111111111111111111111111111111111111111111111111111111111111111111111111111111111111111 
  82 11111111111111111111111111111111111111111111111111111111111111111111111111111111111111111111111111 
  83 11111111111111111111111111111111111111111111111111111111111111111111111111111111111111111111111111 
  84 11111111111111111111111111111111111111111111111111111111111111111111111111111111111111111111111111 
  85 11111111111111111111111111111111111111111111111111111111111111111111111111111111111111111111111111 
  86 11111111111111111111111111111111111111111111111111111111111111111111111111111111111111111111111111 
  87 11111111111111111111111111111111111111111111111111111111111111111111111111111111111111111111111111 
  :::
 } 
} 
