# Supplementary material for: Cut-off Scale and Complex Formation in Density Functional Theory Computations of Epoxy-Amine Reactivity
Source: ACS Omega. 2021 Oct 25;6(44):29424–31. doi: 10.1021/acsomega.1c03229 (PMC8587129; doi:10.1021/acsomega.1c03229)
Supplement: Supplementary file 1 — ao1c03229_si_001.zip [file ao1c03229_si_001.zip › Final_structures/Primary/A1_E3_B3LYP-D3_CC-PVTZ-F_ canonical/Epoxy_frag3_product-3_isomer21.vib]

{ 
 s_m_m2io_version
 :::
 2.0.0 
} 

f_m_table { 
 i_j_atom_total
 :::
 31
 m_column[98] { 
  s_m_data_name
  s_m_column_name
  i_m_width
  b_m_visible
  s_m_units
  :::
  1 r_j_Frequency  "Frequency"  10 1 "" 
  2 s_j_Symmetry  "Symmetry"  10 0 "" 
  3 r_j_Intensity  "Intensity"  10 1 "" 
  4 r_j_Raman_Act  "Raman Act"  10 0 "" 
  5 r_j_Raman_Int  "Raman Int"  10 0 "" 
  6 r_j_x1  "x1"  10 0 "" 
  7 r_j_y1  "y1"  10 0 "" 
  8 r_j_z1  "z1"  10 0 "" 
  9 r_j_x2  "x2"  10 0 "" 
  10 r_j_y2  "y2"  10 0 "" 
  11 r_j_z2  "z2"  10 0 "" 
  12 r_j_x3  "x3"  10 0 "" 
  13 r_j_y3  "y3"  10 0 "" 
  14 r_j_z3  "z3"  10 0 "" 
  15 r_j_x4  "x4"  10 0 "" 
  16 r_j_y4  "y4"  10 0 "" 
  17 r_j_z4  "z4"  10 0 "" 
  18 r_j_x5  "x5"  10 0 "" 
  19 r_j_y5  "y5"  10 0 "" 
  20 r_j_z5  "z5"  10 0 "" 
  21 r_j_x6  "x6"  10 0 "" 
  22 r_j_y6  "y6"  10 0 "" 
  23 r_j_z6  "z6"  10 0 "" 
  24 r_j_x7  "x7"  10 0 "" 
  25 r_j_y7  "y7"  10 0 "" 
  26 r_j_z7  "z7"  10 0 "" 
  27 r_j_x8  "x8"  10 0 "" 
  28 r_j_y8  "y8"  10 0 "" 
  29 r_j_z8  "z8"  10 0 "" 
  30 r_j_x9  "x9"  10 0 "" 
  31 r_j_y9  "y9"  10 0 "" 
  32 r_j_z9  "z9"  10 0 "" 
  33 r_j_x10  "x10"  10 0 "" 
  34 r_j_y10  "y10"  10 0 "" 
  35 r_j_z10  "z10"  10 0 "" 
  36 r_j_x11  "x11"  10 0 "" 
  37 r_j_y11  "y11"  10 0 "" 
  38 r_j_z11  "z11"  10 0 "" 
  39 r_j_x12  "x12"  10 0 "" 
  40 r_j_y12  "y12"  10 0 "" 
  41 r_j_z12  "z12"  10 0 "" 
  42 r_j_x13  "x13"  10 0 "" 
  43 r_j_y13  "y13"  10 0 "" 
  44 r_j_z13  "z13"  10 0 "" 
  45 r_j_x14  "x14"  10 0 "" 
  46 r_j_y14  "y14"  10 0 "" 
  47 r_j_z14  "z14"  10 0 "" 
  48 r_j_x15  "x15"  10 0 "" 
  49 r_j_y15  "y15"  10 0 "" 
  50 r_j_z15  "z15"  10 0 "" 
  51 r_j_x16  "x16"  10 0 "" 
  52 r_j_y16  "y16"  10 0 "" 
  53 r_j_z16  "z16"  10 0 "" 
  54 r_j_x17  "x17"  10 0 "" 
  55 r_j_y17  "y17"  10 0 "" 
  56 r_j_z17  "z17"  10 0 "" 
  57 r_j_x18  "x18"  10 0 "" 
  58 r_j_y18  "y18"  10 0 "" 
  59 r_j_z18  "z18"  10 0 "" 
  60 r_j_x19  "x19"  10 0 "" 
  61 r_j_y19  "y19"  10 0 "" 
  62 r_j_z19  "z19"  10 0 "" 
  63 r_j_x20  "x20"  10 0 "" 
  64 r_j_y20  "y20"  10 0 "" 
  65 r_j_z20  "z20"  10 0 "" 
  66 r_j_x21  "x21"  10 0 "" 
  67 r_j_y21  "y21"  10 0 "" 
  68 r_j_z21  "z21"  10 0 "" 
  69 r_j_x22  "x22"  10 0 "" 
  70 r_j_y22  "y22"  10 0 "" 
  71 r_j_z22  "z22"  10 0 "" 
  72 r_j_x23  "x23"  10 0 "" 
  73 r_j_y23  "y23"  10 0 "" 
  74 r_j_z23  "z23"  10 0 "" 
  75 r_j_x24  "x24"  10 0 "" 
  76 r_j_y24  "y24"  10 0 "" 
  77 r_j_z24  "z24"  10 0 "" 
  78 r_j_x25  "x25"  10 0 "" 
  79 r_j_y25  "y25"  10 0 "" 
  80 r_j_z25  "z25"  10 0 "" 
  81 r_j_x26  "x26"  10 0 "" 
  82 r_j_y26  "y26"  10 0 "" 
  83 r_j_z26  "z26"  10 0 "" 
  84 r_j_x27  "x27"  10 0 "" 
  85 r_j_y27  "y27"  10 0 "" 
  86 r_j_z27  "z27"  10 0 "" 
  87 r_j_x28  "x28"  10 0 "" 
  88 r_j_y28  "y28"  10 0 "" 
  89 r_j_z28  "z28"  10 0 "" 
  90 r_j_x29  "x29"  10 0 "" 
  91 r_j_y29  "y29"  10 0 "" 
  92 r_j_z29  "z29"  10 0 "" 
  93 r_j_x30  "x30"  10 0 "" 
  94 r_j_y30  "y30"  10 0 "" 
  95 r_j_z30  "z30"  10 0 "" 
  96 r_j_x31  "x31"  10 0 "" 
  97 r_j_y31  "y31"  10 0 "" 
  98 r_j_z31  "z31"  10 0 "" 
  :::
 } 
 m_row[87] { 
  r_j_Frequency
  s_j_Symmetry
  r_j_Intensity
  r_j_Raman_Act
  r_j_Raman_Int
  r_j_x1
  r_j_y1
  r_j_z1
  r_j_x2
  r_j_y2
  r_j_z2
  r_j_x3
  r_j_y3
  r_j_z3
  r_j_x4
  r_j_y4
  r_j_z4
  r_j_x5
  r_j_y5
  r_j_z5
  r_j_x6
  r_j_y6
  r_j_z6
  r_j_x7
  r_j_y7
  r_j_z7
  r_j_x8
  r_j_y8
  r_j_z8
  r_j_x9
  r_j_y9
  r_j_z9
  r_j_x10
  r_j_y10
  r_j_z10
  r_j_x11
  r_j_y11
  r_j_z11
  r_j_x12
  r_j_y12
  r_j_z12
  r_j_x13
  r_j_y13
  r_j_z13
  r_j_x14
  r_j_y14
  r_j_z14
  r_j_x15
  r_j_y15
  r_j_z15
  r_j_x16
  r_j_y16
  r_j_z16
  r_j_x17
  r_j_y17
  r_j_z17
  r_j_x18
  r_j_y18
  r_j_z18
  r_j_x19
  r_j_y19
  r_j_z19
  r_j_x20
  r_j_y20
  r_j_z20
  r_j_x21
  r_j_y21
  r_j_z21
  r_j_x22
  r_j_y22
  r_j_z22
  r_j_x23
  r_j_y23
  r_j_z23
  r_j_x24
  r_j_y24
  r_j_z24
  r_j_x25
  r_j_y25
  r_j_z25
  r_j_x26
  r_j_y26
  r_j_z26
  r_j_x27
  r_j_y27
  r_j_z27
  r_j_x28
  r_j_y28
  r_j_z28
  r_j_x29
  r_j_y29
  r_j_z29
  r_j_x30
  r_j_y30
  r_j_z30
  r_j_x31
  r_j_y31
  r_j_z31
  :::
  1 48.9539313383677 ""  0.767046530799128 0 0 -0.00256440937708309 0.0450257798377981 -0.00699636995858117 -0.0177999546979926 0.0675233185911117 -0.00941668258978246 -0.00934455867357191 0.0258413076466017 0.0161591387710978 -0.00774426325876688 -0.00294007565829706 0.0178993425949114 -0.000603745510263944 -0.0433943841473729 0.0442486963668974 0.00482351608279151 -0.0546034835514919 0.069102156534964 0.00325808630668087 -0.0257953677402106 0.0677051059566534 -0.00349080821637618 0.0138725993474181 0.04200124131163 0.00581143142006643 0.053679187754725 0.00211125536348292 -0.0137401431942814 0.030555595101882 -0.0195484010345418 -0.013266056348805 0.00709850356433277 -0.000906364801602396 -0.000262490440311713 -0.0646070427614379 0.0443031479750725 0.00957674514705419 -0.0839330371904829 0.0881076132850568 0.00751008789142752 -0.0340569786351099 0.0862665221946188 -0.00416573559809215 0.0355268986740694 0.041032500503658 0.00429203100981636 0.00340181762684678 -0.0149792750769688 0.0353374904010152 0.0410455971821449 0.031264939293075 0.0166390963298866 0.0233189815969272 0.00547629861124347 -0.00254479871433992 0.000796742080913029 -0.0317672691462165 0.00542204760015499 -0.0181728979178004 -0.00430667043465836 0.025380879375606 0.00322041754915978 0.00959367002278922 -0.00292079140546263 -0.048238896614358 -0.0610016107469664 0.0012858300080706 0.0144530064368352 -0.0266932942132035 -0.0242459868534718 -0.0707044547887835 -0.144739090770945 0.0100819748749794 -0.0998976187345719 -0.0253354793039334 -0.0033712516422713 -0.0305954930159511 -0.0575791956961274 -0.00158573531703885 0.0550991189924738 -0.0529217010366527 0.0288274887710933 0.0482809649275437 0.0255928559304871 -0.02403948965382 -0.113482468332646 -0.164338932722262 -0.0412461356802614 -0.0214770074098261 -0.17836833337674 -0.02380662920946 -0.093828479131084 -0.153055121401486
  2 74.4697456513243 ""  0.227471816828493 0 0 0.00911469281091263 -0.00387082427046301 -0.00333179631083113 0.0206303305556911 -0.0250110700875604 0.0114678376092173 0.00949972689912258 -0.0127090031131866 0.00517573785360346 -0.0496947157965909 0.0775625228295105 -0.0462486281538277 -0.0590019255413066 0.0892299209347432 -0.0522018321685846 -0.00908228713425394 0.0101213471449931 -0.00674224741989778 0.0516110130484274 -0.0830143166853888 0.0461792946148203 0.0608416990137022 -0.0944660730155683 0.052129125852118 -0.0183922188257782 0.00688155611865254 0.00560949562691154 0.0174370591712484 0.0101010396047812 -0.0291913339227668 -0.0861486266625442 0.134895822137641 -0.0791070012782721 -0.103119737036304 0.156786112902905 -0.0905219684397912 -0.016025258449776 0.0187105775839 -0.01117770189755 0.0899109590366195 -0.143959531365699 0.0813842545187419 0.104733024328903 -0.163956878646996 0.0910450651409841 0.000472237674731399 -0.0218248633443344 -0.00513612285144902 0.0482028505838519 0.00558629259361828 0.0162687866147836 0.0250750515997379 -0.0165445621373442 0.00434084948702817 -0.0261620170705741 -0.0386033780602893 -0.0154778258109853 0.0154015110893468 -0.0394245108430652 -0.00104129878829389 0.0351454771767827 -0.0394402256283308 0.00851379524253798 -0.0307517858141638 0.0323509504006497 -0.00906262697352224 -0.0079550863686383 0.0204039778933741 -0.00662913873952001 -0.0693193005898559 0.0183139406057788 -0.00803979749285414 -0.0178409497960785 0.0245132690350714 -0.00729811666284433 -0.0311328446194115 0.0610885431396491 -0.0145155421240893 -0.0221203610687336 0.0303918752456822 -0.00835221054786951 0.0413513670685782 0.0196275021904687 0.0191537576856344 -0.0834725374939886 0.0279369110383973 -0.0100836913207284 -0.0824003102406345 0.0260857707816734 -0.00996346873238881 -0.069944590991379 -0.00908959844355716 -0.00394963249510052
  3 75.2186307357046 ""  0.459619192832954 0 0 0.0388626027716539 -0.0331064030647617 0.0306334119099464 0.0697439495006519 -0.0837962997123591 0.057914392814866 0.0341920179560023 -0.0421398887856728 0.0373924054801656 0.014971954142912 -0.0261207797904446 0.0213372591009991 -0.0268938640189668 0.0227378561075466 -0.00317752532873746 -0.0478603186332887 0.054241918533496 -0.00947637289750942 -0.0256491999454828 0.0341158617256817 0.00992369264036709 0.0152163341075472 -0.0134307774340548 0.033668607091234 0.0183483534957232 -0.0654781216017942 -0.00261407051421662 0.0620779534279548 -0.00353304978422347 0.0682844643694729 0.0313163333196438 -0.0509833179388429 0.0282669190947998 -0.0420770565243813 0.0343083380665913 -0.0164866467882284 -0.0789185633264465 0.0906918891379028 -0.0279290640516088 -0.0401742344962329 0.0562793751258272 0.0059055442969726 0.0313439209994019 -0.0259615799732742 0.0476932830211287 -0.011894837645967 0.0761169999707128 0.0347537421471818 -0.0443560212412474 0.00237715999284136 -0.0851006743484484 -0.0117946983232942 0.0306935808760183 -0.00327061523853656 0.0177222155006433 0.0894176494081457 0.0830594494646908 -0.0481421439364976 0.12069078799788 0.0238539532155675 -0.0296626604400616 0.0673010884781496 -0.00037159271646561 -0.000707239892116555 -0.0199001025917208 -0.0184347423356917 -0.00622277617785232 0.0360662962420841 0.00841776326636596 0.00195093851580602 -0.0316518668977083 -0.0904393862702736 0.00144892361378396 -0.0586255659784108 0.0107001613542244 -0.000869357756851182 -0.0214004675986498 -0.01465392773065 0.0271237900328533 0.0411735201429881 -0.00677623070117584 -0.0389031390146732 0.00796752353533013 -0.0699795795473669 0.00825654534806843 -0.0750226820991999 -0.107541212354293 -0.00436883350828046 0.00757165098209654 -0.11959362582787 0.00246352579577626 -0.0372071650677703 -0.0982388493298181
  4 110.992867446781 ""  0.137224223045835 0 0 -0.0632497023145096 -0.0313228256783365 0.000929582656301351 -0.065539675102923 -0.0357609358077917 0.0108370518701921 -0.0374926934335805 -0.0284893828820156 -0.00276799602433288 -0.00920009216536693 -0.0066573836003241 0.0202791836966423 0.033243787020712 0.00775562155567769 0.00179492072048254 0.0443747593904495 -0.00224606602447047 -0.0433378578902698 0.0153908178813681 -0.0256760829988951 -0.0687577484284159 -0.0258972136290351 -0.0400179806029218 -0.0488111627351933 -0.0722894334409837 -0.0371150040097385 -0.00535956458837504 -0.0664589081168352 -0.0345427750586102 -0.0109146468020481 -0.0163508688635701 0.000385582656547661 0.0484469922360925 0.0571014146192709 0.0278837383840148 0.0232059625000821 0.0744529477656105 0.00845564434720014 -0.0567941086446531 0.0230855402955906 -0.0337710392926023 -0.102154590978002 -0.0495699128444447 -0.0627809801790144 -0.0686711038020764 0.007764249318178 0.0258644651491344 0.0212118203566861 0.0485374301754668 0.0393040770251684 0.0158645165345643 -0.00207814532804596 -0.00944523636748592 -0.00646537732600037 -0.0313241418086058 2.31548791472658e-05 0.00982823522455955 0.0629602900460261 0.0296477320956073 0.00203940004523663 0.0244140053808662 -0.0488370808083548 -0.0534426522947464 0.0495488244956403 0.0244921658467543 0.0704976595823019 0.000549221091358108 0.0839742954940171 0.0815123761158839 -0.00157520326016118 -0.0179394005902597 -0.0642545154311482 0.132553092253568 -0.0440889536018581 0.095884144815774 0.0471252538516401 0.0757006916609983 0.138194387378468 -0.0543214187504791 0.123289680032854 0.0720737997749488 0.0472762942937794 0.0937677701100914 0.0699568789672987 0.0233059046023729 -0.0685178149626104 -0.0762610615815725 -0.0708814361744456 0.056912918276749 -0.101190406047257 0.00218460457179975 -0.0748886859946166 -0.116149430850803
  5 132.980679113022 ""  0.247618463699873 0 0 0.0167198842996619 -0.0703170009456229 0.0394671036283971 -0.0402589983829001 0.0215769009629174 -0.0036690893489863 -0.0278060755828717 0.0127800544037028 -0.000845261939051608 -0.0237136453668338 0.026327114530896 0.00274385784116388 -0.0040001716867306 0.0198816580279566 0.00355216543516089 0.0119051390079541 -0.00306000470471719 0.00157102746682882 0.00687691919355806 -0.0161298242328216 -0.00287148578510867 -0.0140143351336187 -0.00706642216557758 -0.00421100045742064 0.110198884688962 -0.0823711377669427 0.0346827687419219 -0.0320728519775388 -0.143315786492677 0.0806317520704665 -0.0331669720469953 0.0397877162947875 0.00523040319769899 -0.000327735353503362 0.0309785119118753 0.00696514165057594 0.0276258011569949 -0.0106687065743528 0.00353978578509895 0.0191258135920463 -0.0342821995869175 -0.00445936752858743 -0.0174967123956416 -0.0195571931090715 -0.00694210729796241 -0.0540635131688283 0.0212418967031536 0.0431212554950193 0.0788643186328667 0.0262855240187418 -0.039047346173203 0.0181920524567871 -0.0347726175226746 0.0213957639080829 -0.0437965574429386 0.0181799594681385 0.109185829520523 -0.0998010600686359 0.057410168745909 0.0401027923202767 0.0395540164374071 -0.0827573573129923 0.02979774083634 -0.0535732794779226 -0.042643173253088 -0.0402151770206261 -0.0561107116057501 0.0150007777368561 -0.0131925658268865 0.118352712731 0.027059961640335 0.000725867207509687 -0.18429020261734 -0.00738955877256894 -0.0233630897781828 -0.0490692515079461 -0.178982582385945 -0.107133551894492 -0.0202040498992664 0.0231650659186187 -0.0312072366611878 0.0281789655982065 0.0841658268779104 -0.0820337362216174 0.110486490651432 -0.0212344947911732 -0.0252966712059183 0.260550930977112 -0.0130075979317571 -0.0139301911905096 0.112446237212711 0.166007804293786 0.0782667206189341
  6 146.197042452095 ""  3.19916868064691 0 0 0.048163141190092 -0.0611464492026704 0.0244922759080732 -0.0313789945229009 0.0727827936277409 -0.0372786107692534 -0.0222117298535039 0.0528685543698381 -0.0253327982510804 -0.0254352103623761 0.0534490266873282 -0.0284356226428666 -0.00294403315272244 0.0124905828039687 -0.00493563440563503 0.023255420168027 -0.0294916600391033 0.022162860449886 0.0197223803651891 -0.0187497122247545 0.019066734851644 -0.00511726784197457 0.0258980911070622 -0.00640437766396585 0.182961082351503 -0.0783543105358288 0.0172707289385189 -0.0162836035330085 -0.159300974824323 0.0917758523800968 -0.0394808553777616 0.075734059060833 -0.0435294330577993 -0.00357593688787561 0.00921879518439166 -0.00555556828646823 0.0439212398993994 -0.0667473291093122 0.0432904741080647 0.0375335808116004 -0.0472947780424501 0.037354985453589 -0.00438822342569324 0.0298465139978409 -0.00587053318608074 0.0222576233724181 0.0434870553139694 0.0510258795808101 -0.0336525730321867 -0.0509580812961002 -0.0999122882950965 0.00697391964699543 -0.0140462209854375 -0.00454772702371457 0.0685046325185329 0.0647771480301497 0.11698861622443 -0.0162019396381405 0.112930818201662 0.0282615029835406 -0.0118791657313475 0.0271712181422496 -0.00593253974029287 0.0290479908778792 -0.00647636952018743 0.0457524360432456 0.0344896625439449 -0.0166750193296114 0.0414169442690259 -0.058968487619004 -0.0457710878141497 0.0122049802394125 0.0895452385411882 -0.0339030553585231 0.0464143510610789 0.0268529540981063 0.0594357382602312 0.0752146804588684 0.0588924836207769 -0.0370133316226038 0.0460824969187994 -0.0309673534939582 -0.0533341803958279 -0.100194334115685 -0.0564143685653055 -0.0279633399735754 0.0217445235725556 -0.133760338543009 -0.018066181084024 0.0146127526878647 -0.0560605500331929 -0.120798257305275 -0.026871492400762
  7 182.301684440862 ""  3.35819832229949 0 0 -0.0460926564314618 -0.0138659091905915 0.00187335176971284 -0.0517870736458494 -0.0235249791644406 0.0375477235926458 -0.0434343284340783 -0.020476732284538 0.0325817816020679 -0.0214002076003763 0.00491183744093171 0.0529327189592427 0.0140739591487496 0.0287586209283761 0.0321986176376567 0.0227696271308968 0.0222279398552993 -0.00959073121623692 0.000800655442194922 -0.00903246804837128 -0.0287506723865242 -0.0338884929530369 -0.03072446976005 -0.00445097981990775 -0.0707787191891857 -0.03021369452648 -0.0155395384131991 -0.0489296228050957 -0.0155681174902767 -0.0141008791398354 -0.0280280923947365 0.0104605146027425 0.0805380736952448 0.0329156208056145 0.0526498483024183 0.0492915186781517 0.0458731123156867 0.0396172581146796 -0.0261240526892571 0.00806958957254315 -0.0165042170312062 -0.0617725174925952 -0.054219592570081 -0.0544048382564655 -0.0213406204345667 0.0708810601343784 0.0603290114427347 0.0228590404295171 0.0207269556318012 0.0271609176513527 0.00881216234857128 0.0191744937113921 0.0250073018854133 -0.0136878983949004 0.168183264421074 0.114281711098 0.104482095224877 -0.0284546530193315 0.143168749439537 0.0124758493059603 0.0240475786680991 0.0339398914579004 -0.0775426857466934 -0.00268200585453656 -0.00722138303091695 -0.0812088973898614 0.0925236595225585 -0.0651224994209865 -0.0677815270017528 -0.0470040366303136 -0.00473972921799827 0.0277010296507888 -0.0604997951839604 0.0244441303800785 -0.0863639251403582 -0.00168703467478802 0.00470612923971519 -0.162097421804414 0.183729286731529 -0.102300247090309 -0.0711929097487531 0.0054553656756644 -0.00360544725871088 -0.054873349058945 -0.0989061041990336 0.0579356578248641 0.0332026796212362 -0.0232346674486648 -0.0474278992857365 0.0539655991464632 -0.0507458934428616 -0.0209971986925395 0.0765430942791462
  8 210.702958020542 ""  0.847480949473652 0 0 0.00334297544590012 -0.0293487532591989 -0.0203580061029096 -0.0264357707426576 0.00399096722330123 0.0443873938283611 -0.0348229852321459 0.00829139031022647 0.0544259169882228 -0.0102759562440893 0.0375763335784452 0.079440018710723 0.0310296037291625 0.0543989913052929 0.067371512654398 0.0425795363397223 0.0426385204472345 0.0362305307126153 0.0155811699782376 0.0157734360023349 0.0129117798135715 -0.0255979877112981 0.00213315722624691 0.0306749481215111 -0.00316526875535098 -0.0435710939910061 -0.0342051169278581 -0.0150163283745855 -0.0541613102357746 -0.0320245464362025 -0.0206220746777805 0.0471775794287624 0.106680591152074 0.0486585859416692 0.0734854403745841 0.083428606787406 0.0692752514308562 0.0505988962580234 0.0254840793092383 0.02618139058772 0.0035026579754291 -0.0208357661331861 -0.0428881670831774 -0.0162246262220313 0.0162253346943912 0.00273091848211174 -0.0807361093997944 -0.0809302597502479 -0.0278516078036897 -0.0748184675517753 -0.0663758879320184 0.0111517318398021 -0.0343451126251543 -0.0400771101131515 -0.0680061040363533 -0.116317774905981 -0.165314578173333 0.075619481300096 -0.164964850009477 -0.0620284616427907 -0.00220846078499681 -0.0145499442215641 -0.0166236813818845 0.0178504974014471 0.0356288814174859 -0.0136410317722507 -0.012493296652836 0.0137442301625644 -0.0325076345800512 0.0214457987903098 0.0356059654263883 -0.0363206999315004 0.0544037949544908 0.0378191218896031 -0.027483340273248 0.0170158788884311 0.0460021463690505 0.0234480444695776 -0.0722015511283852 0.0248330339970772 -0.0189991626438341 0.00346033989210365 -0.0888603925054188 -0.0147232549236262 0.0471089847836082 0.0261180236051597 -0.0292450380186226 0.000603392464377645 0.043574496283874 -0.0360043557974923 0.023752828029215 0.0354182346418262 -0.0655046881197984
  9 239.938511024641 ""  1.3594200944842 0 0 0.00724982732168432 -0.0173769835266779 0.0239652891466206 0.0290466264623333 -0.0557136153301556 0.0227790789202753 -0.0212107290856827 0.0264958978515625 -0.0267654700110531 -0.0380511040095775 0.0437369530647753 -0.0422589455226008 -0.00767640863542625 -0.0112886823920498 -0.0130272219624886 0.0262892896568599 -0.0652809109020252 0.0173208675907886 -0.00523998187786287 -0.00809088288025015 -0.0103083503023639 -0.0362230500501482 0.0480885846930831 -0.0411454889661626 -0.0242531976225513 -0.0123527071450912 0.0271074248693149 0.0256859124014083 0.0095110967709632 0.010379136362696 -0.0475477346874709 0.0596792924297235 -0.05396610521658 -0.00094688843639215 -0.0234166339995091 -0.00725700191759853 0.0640508548617174 -0.128073153026714 0.0522943261863637 -0.000298080441847254 -0.0164899248780323 -0.00129367319324887 -0.048571101591591 0.067684304888438 -0.0520630751882476 0.057430066685427 0.00106303355294976 0.042277953454203 -0.0568730347190334 -0.0760011890645272 0.0602577455073164 0.009961490108131 -0.0071398863665179 0.0276745258443201 0.0302578798430472 -0.0154022476927715 0.0394196329870352 0.0664805810338245 -0.00085440451250656 0.0405093280526531 -0.00837681387529746 0.0433071082059072 -0.00639193192430274 -0.0293026214133435 0.0348639597442639 -0.0369791144363802 0.0454264262353892 0.0547932833335475 0.0114982927667168 0.0154608812000709 0.0549213818774797 -0.053109110327428 -0.114542442347631 0.0257307703838223 -0.00121820195801855 -0.0264381907268947 -0.00136046177569835 -0.125210463274595 0.051875921525507 0.0854027508057665 -0.0124414323896739 0.00623651724200429 -0.131963939159456 0.135261953746268 -0.0807226482003402 -0.0350591020947661 -0.138982598271257 0.167978047695614 0.0973114561999079 -0.136982890937946 0.0033483804142344 0.114845105709268 0.091012119225665
  10 251.85359581294 ""  2.32977087700292 0 0 -0.0040411842688123 0.012420394910046 -0.014991226261512 0.0633201717539701 -0.0993332930887274 0.0577522951030879 -0.0216274002721524 0.0338491863351753 -0.0110823005858747 -0.0413477819924357 0.0736333762483556 -0.0269848378015261 0.00430624497754203 0.00808164682404324 0.00965328095741805 0.0499829099616861 -0.0636409399000917 0.0478940295522698 -0.000748065324634173 0.00930478989082033 0.00381993012603658 -0.0466423473791509 0.0748632684740752 -0.0321511415560024 -0.117803925356065 0.018553952114496 -0.0167236370968012 0.0500900841679284 0.0934889185498962 -0.0637063422318173 -0.0562329170720617 0.0961084748257216 -0.035765207232162 0.0137827940460137 -0.00479879488363905 0.0179539477402084 0.103496982670089 -0.144634822279642 0.0921121153370845 0.00455217193930145 0.00142207056093956 0.0038387629062551 -0.0641402082747033 0.102630614765496 -0.0477192660514215 -0.0386920384453764 0.00110237535463864 -0.02484703934115 0.0455193623043179 0.0550522372304598 -0.0370878850483718 -0.0017844595875277 0.00490559839298677 -0.0153335984974519 -0.0212608007461362 0.0116785980656453 -0.0202947205270063 -0.0493229994938466 0.00387820041691881 -0.0230690353134951 0.0101670232145675 -0.0288921322439341 0.00700524805178783 0.0132268812919824 -0.0245136458676149 0.0174428896502891 -0.0324209291073475 -0.0347832789084627 -0.0120440041201812 -0.00909384805292415 -0.0346868096803929 0.0316593046544517 0.0601408603753543 -0.0172097051906141 -0.00401369404505038 0.0115876516038835 -0.00734518206441447 0.0688217151117018 -0.0265678599743437 -0.0608227379395865 0.0045757988517627 0.00378027134037412 0.0964401929944675 -0.0814728524629112 0.0594456873599153 0.0268799857533812 0.0916753182625996 -0.109277530550498 -0.0673955894924246 0.090718557362572 -0.000786266422926379 -0.0688683653908374 -0.0668939530623427
  11 293.915306177104 ""  0.719686314751876 0 0 -0.0134062309385077 0.033810872889495 -0.046136508836807 0.00600693221636246 0.000643119011892264 0.000767736055366622 0.000260118605085749 0.00034281086373738 0.00576773393794952 0.00319784754248199 0.00252080159517099 0.00887772757465071 0.00559797198574947 0.00412477903000776 0.00939668407905031 0.00277103963615601 0.00882199061052513 0.00784310391286939 0.000699406875153538 0.00723639492253641 0.0061563874885169 0.000404933757726541 0.00220794872417854 0.00880224842391869 -0.0760701994065144 0.0507316570320548 -0.0344875296921659 0.00590809139392465 0.0662046307925479 -0.0960697360247394 0.00159682791947265 0.00399476102827826 0.00952773801934091 0.0064262127334253 0.00304603092248092 0.0101660119177564 0.00153866152310324 0.0117697054220227 0.00612935093530107 -0.000282540855655765 0.00923391659795238 0.00160589382917765 0.00149801929477682 0.00204016752765543 0.00967967712030931 0.0167280496079937 -0.0117656821835661 -0.0226936082337462 0.0138448289589947 0.0164678118418919 -0.0629472368836876 0.00503983435865526 0.00468937362110616 -0.0374082547535913 -0.0184075394645219 -0.0302093000586548 -0.0733809515042378 0.0888220528466351 -0.0373142472458622 -0.0322434727820009 0.00765295521231619 -0.00162481859047929 -0.0330236373213442 -0.0181980182966465 -0.044144615477608 0.0232579334398452 0.014041640857252 0.0209175301049722 0.0586548872035912 -0.0273623142594256 -0.0502255960620531 0.0516554677907207 -0.0979609851045927 -0.0630104585090323 0.0647484479201228 -0.0157748103645823 -0.0664073584947482 -0.0600850189881031 -0.0414041173658827 0.0835906099138667 0.0354051763505304 0.0229498792232782 0.0608346077240653 -0.00146877164743725 -0.38641170548181 -0.182947948710915 -0.173239406499777 0.343462617204389 0.0397601704775925 -0.141480878629735 -0.064757440180563 -0.00726813429348215 0.495298299915991
  12 354.240261696177 ""  0.271211623423625 0 0 -0.0107424472840316 0.0313584833808797 -0.0362622109882005 0.00196784116402672 0.00612241651046689 -0.00327661504667061 -0.00242716679904028 -0.000705911262778105 0.00207943281648582 -3.87077860221433e-05 -0.00136844784239802 0.00427428891573127 0.00506248106366928 -0.00183298692793115 0.00477613092061444 0.00129810113901435 0.00475430829425323 -0.000817931429981803 -0.000290615087714439 0.00334437670166695 -0.00217468315245592 -0.000153624606560142 -0.00360815112823878 0.00298787173756271 -0.0766886363491606 0.0622748917313803 -0.0111179208387594 0.00581952084761851 0.0617925107585458 -0.104402062223509 -0.0024740218692732 0.00176694217500647 0.00397001810198955 0.00834081131976214 -0.00317576938687605 0.00769202431204494 0.000208125119633347 0.00896584026093174 -0.00345097269786589 -0.00159653780110188 0.00575177873892591 -0.00664441425158404 0.000542617617770527 -0.00889600933141043 0.00363897891295795 0.0495214695853665 -0.00186662072799177 0.0164459100558487 -0.00343634019094305 -0.0262046053553634 -0.0401438039000853 0.0214074703928451 -0.0018990604963261 -0.0184212852261488 -0.00715294363501979 -0.0323543147547156 -0.0406533770608957 0.13332100171092 -0.0309728332563203 0.0054115473383856 0.0182490066515869 0.012543017729504 -0.0354011237164848 -0.077702607821041 -0.0628137171868211 -0.0316148000047925 0.0311240334631551 0.0760226450324763 0.0703087215328408 -0.00474466891290518 -0.0296097459321665 0.0367396835367595 -0.270112749565603 -0.082577033275833 0.0487841768925807 -0.0718044110592889 -0.152531643441962 -0.209387481599604 -0.0261643111308375 0.221097433672959 -0.00859412944703195 0.0522599841477475 0.00957549033764484 0.108854391053774 0.234519880321241 0.129530375762315 0.220082143552853 -0.200944650295178 -0.181012104117452 0.222869457505914 0.0185064479575676 0.00563873417227335 -0.22762920067863
  13 401.88075647371 ""  0.846747803532998 0 0 0.0654943087401613 -0.0509433104830054 0.0737099864505741 0.0136354451115753 0.007719007043608 0.0148307846689917 -0.0173895065376819 -0.00358534319636095 0.0108139586215134 -0.0235913052212167 -0.0160363034860734 0.00574706053228415 -0.0190196662940997 0.00791731126661531 -0.0138269924426207 0.00275591719209038 -0.022235626499864 -0.0245985487797646 0.00552967963801737 -0.0283147072463639 -0.0227247142447997 -0.0241437442555758 -0.00270569077753483 -0.0236800717628908 0.246852253502385 -0.168068991088349 -0.0260768738365017 0.0160560083090665 -0.141267595402875 0.287106168641506 -0.012574356409103 -0.032491048302541 0.0189693889624731 -0.0143348503294389 0.0347345787555278 -0.00943517724803466 0.0181489139506596 -0.0287015414817422 -0.0234898229768295 0.016165634406398 -0.0452797258954845 -0.0172318980008933 -0.047597724757525 -0.0140367402508011 -0.0431401309361117 0.0196485383689538 -0.0290475054991061 -0.0690694671442607 -0.0373101712328311 0.0772591683871358 0.0196079778121033 -0.023147717567012 0.0830574878379394 0.0142751840406749 -0.0493913583557966 -0.0489876348822082 -0.26880874750738 0.131236956113498 -0.210359944607176 -0.0134642648488053 -0.0338202835625935 0.101801261602391 0.0214877336230492 0.0210207401093909 -0.0207073789922915 -0.0317232574177734 0.0181005195224773 0.0332777581447594 -0.00468792234035398 -0.00851672820798683 -0.0291187437217655 0.0344884044869688 -0.00691811704518443 -0.0286661492198647 -0.0155928449248713 0.0217080102085138 -0.0230587556453018 -0.0576345983009404 -0.0612062856297588 0.126310560448899 -0.0395471301794326 -0.0167330761872281 0.0801440982497718 0.0644021943150413 -0.0496766316044257 0.0494782178487852 0.052581034718013 -0.00631814538868472 -0.0782091665862184 0.0734595975805095 -0.0111696780695261 -0.054150915081539 0.069703637696805
  14 431.099922158506 ""  1.113313363215 0 0 0.0911748790813274 0.0826970312465606 -0.00875903480698247 0.0670576795974807 0.0520406488721601 0.00412218732767866 -0.0578981192837357 -0.0131263954348466 0.0416196927511634 -0.0987963737474103 0.00745193218078194 0.0156455411109704 0.0133387666055057 -0.0402049014207752 0.0308099399365151 0.0104258431384385 -0.0215898168699147 -0.055799960776602 -0.0244508897083971 0.00164411315151722 -0.0859038482303562 -0.0320217501915644 -0.0839003555985809 0.00337458564168333 0.0386755278801381 0.129743268269759 0.0355747582324362 0.103646724220009 0.109152760492492 -0.0659999961052082 -0.132516620213719 0.0581529168871964 0.0188982173393456 0.0807160649121127 -0.0400855563919975 0.0905697198400628 0.040548962837225 -0.0102780042243101 -0.0698992051944738 -0.0439282759065081 0.0346296640627308 -0.137234891547414 -0.0611386396570047 -0.178338600590765 -0.018584732152712 -0.0144165934552263 0.000937770691246035 0.0211629483667165 0.00201157133843732 -0.0183333852367743 -0.0124584759517835 0.0403845186356401 0.0210792905348309 0.0376291441756506 -0.00965858579479328 0.00260482904870276 0.038456736733858 -0.0418056733963351 -0.00133276029132599 0.0310538342873702 0.0184163491373119 0.0446157391372134 0.109122159914957 -0.00322666465646553 0.00266232980373361 0.0165899623497601 -0.0182392802118121 -0.00902747339807106 -0.000690291511790546 0.00283555492508042 0.00173011260389949 -0.00354660549745101 0.0199038955376755 0.00508049401998777 0.00666343354474631 -0.00374996307073021 0.00673704844882038 0.0417830936009323 0.00483377059924813 -0.036894021325037 0.0097344083328831 -0.00672491454684198 -0.0518534582198721 -0.0646064767270673 0.00541676594376033 -0.0217395527093646 -0.0133163376682886 0.00686843267209392 0.0185176398522271 -0.0183485710800368 0.00278096246157473 0.0054018902110734 -0.00464575294525961
  15 436.631058049224 ""  0.193111146810469 0 0 -0.0314660842958256 -0.0447064977762894 0.0197304909157846 -0.0296994281545004 -0.0209359908375947 0.001261970748004 0.0252638726721273 0.00463121280527308 -0.0161101340355071 -0.0257127228451334 0.100055974309187 -0.0651923168551189 0.0546691424553814 -0.0834966415202167 0.039636371594446 -0.00489062519933185 0.00458353958620096 0.0208356126185276 -0.0546274874019851 0.0994322069921442 -0.0231460804843128 0.0786787584035884 -0.068110851353881 0.0519753322317501 0.015789718094793 -0.072249736614934 -0.003896294349366 -0.0467101234387047 -0.0721133497825127 0.0619305169541968 -0.0775703849455953 0.182938669734557 -0.125517454797785 0.102384304618079 -0.202197266189672 0.0804590962241405 -0.0110171343768046 -0.00957086763042059 0.0317907570610616 -0.119527342859795 0.201215284672071 -0.063111879691792 0.153948527210549 -0.133108424784986 0.117179528653269 0.00795620937561485 -0.0051868360590521 -0.0160377572897865 -0.0064949186238794 0.0183697844930593 0.0046950343762631 -0.021005554603243 0.00093572116889521 -0.00917241711831974 -0.00204021036187292 -0.00756876595406203 -0.0518597846123881 0.0320699379409835 -0.031887757444503 -0.010302509048041 -0.0134405084428191 -0.00592575602200068 -0.0391294379437932 0.00772210612344458 -0.00134194943365881 -0.0127948039622918 0.0105815172860286 0.00675634490362048 -0.00340284876163165 -0.00180468275953865 -0.00301770543475948 0.00463364338210777 0.00047010721700696 -0.00279095454836962 -0.00899794727826632 0.00783960507953319 -0.000240015293136346 -0.0209317673727417 -0.00866613444738104 0.0299250808563896 -0.0119585705686384 -0.00329179297797326 0.0340150288828708 0.0272434314300294 -0.0125094206044643 0.0172111579807675 0.00918955291409886 -0.00200081557946419 -0.0151769670296904 0.0144615025201293 -0.0024755021679793 -0.0106088885492664 0.0133686682523544
  16 472.213518838875 ""  3.70933560070378 0 0 -0.0352644562503947 0.0322485710898682 0.0577960621972626 -0.0263464830832877 0.00388702553539991 0.0320153573398508 0.015695363975524 0.0128419792629327 0.00394370307488002 0.00633776022564311 -0.00837232728053229 -0.0131724608193092 -0.014326793892324 -0.0169135433054324 -0.0156907461259695 -0.0133522435025364 -0.0189192919136923 -0.0215533114932685 0.00449077134866547 -0.0053439174418858 -0.00815886412061958 0.0214595828211949 0.00633874508724632 -0.0176048733395067 -0.074108419971777 0.0554642590062349 0.079575067459312 -0.0272959880880959 0.0493290239301736 0.0136590292010564 0.0145910684674743 -0.0163001469092936 -0.0358295543086543 -0.0161500717147895 -0.0159519804100431 -0.017683285909435 -0.0200353448562857 -0.0192646508014181 -0.020153731095353 -0.00163262245404942 0.00108006932035108 0.0168155199326663 0.0182769753607291 0.00695384725361533 -0.0201053463043605 0.0435260548489163 -0.0761178766488739 0.0217723677458778 0.00662899275603779 0.0515250912603251 -0.0826894205991516 -0.0142801299238933 0.0176498967036144 0.0566855038373203 0.050370807259999 -0.0513295752945033 -0.143285335649093 0.113128999979064 -0.204182118238065 0.0637720420897848 -0.0193604364141706 0.0232494375520093 0.0606057614511305 -0.054997749981846 0.0223484067564605 0.0396435040942252 0.0585792497698343 -0.0822699639835809 0.0384978471592364 -0.000746988291746758 0.0539169602856111 -0.0455874562096844 -0.107142914490476 0.0368915640260228 0.0453006117368053 -0.0534009034088174 0.0189111792116498 -0.0423615041003853 0.0606822671422792 -0.115592521394777 0.0625011986841243 -0.0596294293353038 0.0845362912365061 -0.185660976560861 0.107155475931614 -0.0816870682860649 -0.0599032319914696 -0.00112322351325866 0.122808744507717 -0.101236837866614 0.00832719534389595 0.134442993188123 -0.138148210791382
  17 509.662829333409 ""  0.854831534125859 0 0 0.0487963282850709 -0.04328449859662 -0.0706177677934601 0.0439452295919154 -0.00847492005291702 -0.0575761645228299 -0.0205677275610651 -0.0292357648099264 -0.0106023955135653 -0.00965707548477054 0.0106653480877677 0.0132738505969594 0.0215571224341878 0.0263566739243144 0.0165278372206581 0.0222273555339494 0.0245877802497751 0.0360006129766236 -0.0121553891410242 0.00826207103699477 0.0105867590681653 -0.0371359690636832 -0.0125804988253867 0.0266704968430741 0.156204926571819 -0.112866425102422 -0.133333577536974 0.0368081256876153 -0.0765324036844444 0.0698009749935093 -0.0249890461627906 0.0269437113166872 0.0532937324467697 0.0191862514928003 0.0263456743507206 0.0150170728708625 0.032825199351502 0.0215268610520482 0.0361969671192009 -0.0053727700974941 0.00299090760065874 -0.0353707136241469 -0.0334906161243375 -0.002005533207632 0.0292131991894171 0.015961447951541 0.0148359190143172 -0.0330943818462677 -0.00352428149352391 0.0382047596357001 0.0617352948791937 -0.0291979576301318 0.0129649825207444 -0.0801603122556341 0.0629214046245807 0.0446354932422325 -0.014274456932876 0.0335094579919366 0.0861882501950357 -0.0757243082161378 -0.0260160173591863 0.00939855206256034 -0.0888650462164444 -0.0810210293679399 -0.00296993240926158 0.070020563062486 0.0185960508235877 -0.0640197390209767 0.0548321713036882 -0.00576988761990559 0.0276010920397446 -0.0260169296523926 -0.161243217863303 0.00599281950866499 0.0881794123147977 -0.0786448214844988 -0.0313489331661416 -0.0316588552783462 0.0265155345599378 -0.121382638042123 0.0916294972489699 -0.0187067213686362 -0.00691242820217902 -0.0159713741096207 0.112173112540849 -0.122106014928882 -0.0419892240248394 0.000206577140763594 0.0987424577825734 -0.0853677795947081 0.00367374070262723 0.125096400354011 -0.124118731648331
  18 530.990380092358 ""  6.78252386675835 0 0 0.00560725643217351 -0.0079187911970592 -8.18269732799957e-05 0.0255066999742773 -0.038818031549509 0.0169902006341486 -0.0857777846358163 0.13308352147434 -0.0746707178622144 -0.00271367120700592 0.00480981826718053 -0.00164297372060546 0.0412384579226918 -0.0620846973800888 0.0358659410838952 -0.0542801660625918 0.088764286650717 -0.0460151230204195 0.0360996092069257 -0.0583783167992252 0.0331267433266175 -0.00514336192117733 0.00424687877685464 -0.00153130818337537 -0.0148106564834894 -0.0175057770835938 -0.010281085730708 0.021874323369362 0.01307340892959 0.00647643840347569 0.0994503803103513 -0.155974725101254 0.0885423354299618 0.142392299835901 -0.222474214823637 0.123685319094783 -0.0659282706109194 0.108054921274096 -0.0567400128041939 0.140279553942344 -0.223328176003369 0.121685208873686 0.10299353014806 -0.169894446576147 0.0942915572860054 0.000566396447374862 0.000435459216285925 -0.00246490633659145 -0.000538099136485243 0.00375893687084841 0.00394882917233996 -0.00233107345348545 0.0019048768085451 -0.0033138458032636 0.00182930760017523 0.00168165568459548 -0.00475345795591731 0.00210831960741013 0.000760668199774159 -0.00322366297492084 -0.00252201514658586 0.00216996286878128 -0.00375165722845879 -0.00257545195528269 -0.000147407052558918 0.00212741598650259 0.000766200025999474 -0.00267219105727566 0.00151602729735121 -0.000314477784152675 0.000810649793421007 -0.00070472674811982 -0.00530327148741882 0.00019718199269627 0.00270169103729878 -0.00251072121854094 -0.000901114742446151 -0.0014055103725796 5.09057390283083e-05 -0.00421859197951842 0.00299548260778021 -0.00147086594847841 0.00240322439172597 0.000681135216809871 0.00346699619949922 -0.00428808468655246 -0.00135240358219148 0.000186173885370288 0.00319114234849747 -0.00282787408934866 2.56364701001088e-06 0.00411127776529617 -0.00396693211894497
  19 598.086875107178 ""  8.11871015216786 0 0 -0.00776389532018708 0.0141289915688081 0.0240341487859209 0.0400141710076274 -0.0293844499994579 -0.113023447561323 -0.0290400827773893 -0.0548783919236479 -0.0644468073757938 0.0202248041853701 0.00870441557447819 -0.00167765842026717 0.0460778639314751 0.0331824103993141 0.00831892654820711 0.0225770626847821 0.0542633174104129 0.0712669398828983 -0.0461312935907086 -0.017858506450488 0.0235823921894099 -0.0763095217344126 -0.0313929180997282 0.0282375517262257 -0.0132936036062227 0.0978768799742265 0.106285259853671 0.0334757646151492 0.0747046051559037 0.00490918360998976 -0.0135457373377675 0.0494547221682065 0.0906988655126987 0.0160982385555086 0.00605197205325863 -0.0177752008725951 0.0349089556649044 0.0628698461937459 0.0630943423828479 -0.0202975843644468 -0.0477128817245297 -0.062403470832465 -0.044600820306114 0.00799265078265495 0.0541648643882381 0.00255085641639657 -0.0397204290002269 0.0577714401811855 -0.00745152708763915 0.0304091760499415 -0.0321902757595124 -0.0487037045389204 -0.031599708888631 0.0689884439149732 -0.0100649777561366 -0.0429071006922096 -0.00429590703784213 0.022939242406049 -0.105075671478143 0.0860066641452624 -0.045051312222562 -0.0374746936799979 0.0604396080131185 0.0382951505955222 0.0116458491257811 -0.0406101750425868 0.027650374153763 0.0156019522179716 -0.00547550645231419 0.00304621939322442 0.00767632438772752 -0.00249908622002129 0.0654680939775797 0.00708879298167433 -0.044283604369233 0.0374312046463923 0.0318082820168311 -0.0120899446297435 0.0187756693306706 0.0766495823261982 -0.0449928513146013 -0.0441839970617496 0.115557669954163 -0.0213377460297221 -0.0395492371510539 0.0710463342780639 0.00735257730663116 -0.00419592389856466 -0.0219519047175715 0.0236643286974238 -0.000176556457690429 -0.0331092485439676 0.0318108908785177
  20 629.243019803064 ""  10.5345940042946 0 0 -0.0141261643739556 -0.00536675450478398 0.00839732430668118 -0.00190039799398646 0.0042667307807848 0.0100922623342244 -0.0412537052308769 -0.0114415196539323 0.0258632706233856 -0.0782269679222347 -0.0711667993015339 -0.0405054229494998 0.0544060598592282 -0.0264048454259491 -0.109621205592699 0.0402046872831376 0.0109825287846326 -0.0267106150143498 0.0936947047118541 0.0810652975205003 0.0393475697447367 -0.0387908712880682 0.0281112896308276 0.0966117552452938 -0.00766549988930761 -0.00397218818783711 0.00971592107246802 -0.0112705867971194 -0.00237979072402836 0.0115059588459678 -0.0927918768130045 -0.0522621944994228 0.0106982484909855 0.0871284159029831 0.00982192340842612 -0.0806280023379472 -0.0864071595908115 -0.0365736620546546 0.0314859412309637 0.105686875104638 0.0675066080338567 0.00013840206989138 -0.076085599452324 -0.0120867711258408 0.0646530078069865 -0.00803446449720498 -0.00294099186467751 0.00333114495797057 -0.00527841497681172 0.00420482716034074 -0.0237606999878977 -0.0125948431776717 -0.0112507257141524 0.0011239985443722 0.0285092262792449 0.0189908523463758 0.0220821426460637 -0.0317497140650054 0.0168191135939714 0.00241915140730917 0.00467909347534716 -0.0419207560387427 0.00424839611616929 0.00188982484755515 0.00266267513211898 -0.00383235050996155 0.00915074139814757 -0.0265438580798215 -0.00322618416302837 -0.00151752144976064 0.0097429959469871 -0.00318240058731243 0.0211809540277852 0.00944952283953534 -0.0146079888903552 0.00134578553111982 0.0192888870177309 0.0084715070755949 -0.0237270241167445 0.0281623598096749 -0.026191152348493 0.113135822805572 0.13280408793638 0.347959739394743 0.00343841115846157 -0.000290566438758372 -0.00582383548738489 0.00429595924261782 0.0151514496747851 -0.00924628586927555 -0.00112780914195484 0.0183052543495888 -0.00585924585403338
  21 631.649551551566 ""  57.6007479583694 0 0 -0.00916014415824023 -0.00773782511071462 -0.0093322723925165 -0.0136050728427461 -0.00709779155273831 0.00563995281920947 -0.019630148148483 -0.011507480314231 0.00264524134644091 -0.0281650931357521 -0.0321117829089052 -0.0249413053351282 0.031707711201351 -0.0110552092780473 -0.0568187593689589 0.0203198025979092 0.0106688429251451 -0.0033149237983513 0.0403186693645207 0.0387143251950312 0.0239745827975836 -0.021031353395167 0.0131343313530705 0.0472571802960725 -0.0292226984208707 -0.0080705867191934 -0.0104314796799678 -0.0147875450267375 -0.0129838972101768 -0.0315125404176442 -0.0368137606091822 -0.0213735305020723 0.00244851180671329 0.040249813585906 -0.000758605026790126 -0.0492765106091563 -0.0425676700633993 -0.0138421020402029 0.0262356914575945 0.048806866900481 0.0288982137472284 0.000560851673090898 -0.0294947902293694 -0.000592765279076977 0.0397779396427667 0.0173507594380029 -0.00393070391592757 0.00427130932950974 0.00863064896901326 -0.000986418251830442 0.0444719821886359 0.00632770738184517 0.00587577355492544 0.00357666172021318 -0.0615125567952931 -0.0513218186088147 -0.0421516938526637 0.0723602206994322 -0.0505943295933371 0.00741724523648717 -0.024756536687339 0.0631152916884096 -0.0221245552869551 0.00613101313598915 -0.00251239135740395 -0.00532612441560487 -0.0120888736631543 0.0586227445649791 0.00554050657082944 0.00382879280976507 -0.0175152631573441 0.00491511877031063 -0.0302893087074733 -0.0182551078525707 0.0175487524782728 0.00690518722904324 -0.0336856417779141 -0.0255979730722149 0.0558974575589192 -0.043802969259337 0.0466425827707228 -0.252268062877677 -0.245810458663104 -0.736467912019775 -0.0189148825479123 0.0228934834509242 0.0137545518886994 -0.0101933231827068 -0.039114328202142 0.0262806728184164 0.00201575629851474 -0.0468698989562556 0.0205009255675314
  22 718.145018068109 ""  6.98559060053651 0 0 0.0020068517003865 0.00044010191717114 0.0092847617208021 -0.0168684075173253 -0.00238045953252039 0.000979546137794162 0.0438635857792279 -0.0833665223931511 0.0274621520294228 -0.0192047581168514 0.0518178542879113 -0.039918471288026 0.0645496998717393 -0.0775362179571834 0.0298654151712396 -0.0359619140188373 0.0723274334084231 -0.0197601473638128 0.0368323358468491 -0.0854657568753195 0.0478502951387831 -0.043777803526367 0.0403718349825488 -0.0232584916465023 -0.00359141824653134 -0.00143730467902288 0.00748514796175703 -0.0114889590967855 -0.0151979085001976 -0.013105582664367 -0.158479492742997 0.269462253096113 -0.143584731000105 -0.00273115646530755 -0.0059468694238633 -0.0291972411503692 -0.164161479718352 0.267510316708439 -0.126627039642641 -0.0154452584648449 -0.000179116355901095 -0.0228537868574104 -0.173014308827569 0.276031065384662 -0.138085912091096 0.00616226309444106 0.013068902162786 -0.008216752724773 5.8563269632121e-05 -0.00919095675197743 -0.00331398131835637 0.0372267071156497 0.0352661264655771 0.00804791765069031 -0.010904286605545 0.0080424193751013 -0.0405430151501884 0.00662320078094522 -0.0320851701639513 0.0135975248603774 0.0337042047217376 0.0465864058303035 0.00162279456043573 -0.0125069153457923 -0.00320876936929038 0.0153151180361577 -0.0165851652262689 -0.00055126083962405 -0.0103454733075013 -0.000153945689112064 -0.00714774932754042 0.00419255759343194 -0.00128046732022734 0.00076755776941914 0.00749594717298024 -0.0126081347148924 -0.00235788599946324 0.0262903773311984 0.0131460927893718 -0.043400080951991 0.00717794902994842 0.0354090372969834 -0.0404305632529594 0.0385995043079879 0.014345134695503 -0.0317188836739258 -0.000525819690841638 0.00570190775614663 0.00350915835987276 -0.00616841926528207 0.000930523463933358 0.00929725606018162 -0.00641804049877697
  23 721.072674341132 ""  27.4484582834748 0 0 0.00101192171161976 -0.0149601795735984 -0.0264938474340359 0.044995467043864 0.0198725862582935 -0.00893667669839619 0.0249470097632488 0.00430540353218894 0.0559774919753005 -0.0514598890180508 0.0118252963616015 0.030802838758428 -0.0310633626635802 -0.0302864617973987 0.0581184743225411 -0.0234283717015033 -0.0142081676677776 -0.0594487306450581 0.0596983793514334 -0.00457686207229421 0.000532907163452927 0.0352632974211855 0.0401372075618139 -0.0178344856633641 0.0358988754853233 0.0174824062417906 0.00551513504944516 0.0215045407311555 0.00802309348202734 0.0112184688255444 -0.0828818958431257 0.0645669701687789 -0.04841902648701 -0.00703432371692278 0.0456234944719999 0.0811662750353005 -0.0504570165371341 0.0523078879906808 -0.09851341407322 0.022389775550901 0.0466291273543957 0.0505778600911337 -0.0362338286629801 0.0722198216942325 -0.0802027933843428 -0.0181589223600669 -0.035875874596803 0.0186000878496483 -0.00486080387955735 0.0348356347471993 0.0144501111526119 -0.117286893458697 -0.110082322127924 -0.0283681720135021 0.029071963031945 -0.0224244245850798 0.108863019929007 -0.00992180049643479 0.0982368884218789 -0.0494105831471714 -0.108063726985782 -0.141292842039486 -0.0114892807960872 0.0382649782834399 0.00937860899129853 -0.0452386119498723 0.0505462803650847 0.0047929358667715 0.0322083459153602 0.000351730908365756 0.0210413792395428 -0.0127021904697503 -0.00860479061134467 -0.00170775550927758 -0.0181616601489593 0.0388547073972775 -0.00129353882725258 -0.0894252695363949 -0.0279447375875179 0.114422775352879 -0.0120928735830951 -0.111065146240319 0.126059642488452 -0.113681549927864 -0.04571260905402 0.0971453420023946 0.00145819976154641 -0.021422576499677 -0.00914233740574011 0.0185225032441424 -0.00295691782011746 -0.0335749905364759 0.0192820932259294
  24 784.555981329359 ""  58.2199345583354 0 0 0.00350999224762899 -0.00747151771375351 0.000381524769080969 0.0110542346695415 -0.0177175836792172 0.008009824352794 -0.0643478866428829 0.102635712988376 -0.0554768308933709 0.02884933585242 -0.0465837375318525 0.0265736630871095 0.0105700034697046 -0.0187560539134264 0.0115402832498158 0.0383893839028931 -0.06174538480777 0.0324255901042739 0.00852295779529421 -0.010327995707454 0.00614445601116022 0.0264682635120689 -0.0400990940690983 0.0224653565997149 -0.0070896541800261 -0.000599953407635092 0.00700460593460227 0.00669915539926296 -0.00272772311964145 -0.0136738308728479 -0.0822207082969335 0.127915486194723 -0.0711342132344465 -0.2050503088236 0.324151648961287 -0.175527556283319 -0.24332076871251 0.383848439365899 -0.213265407779334 -0.180540295430763 0.289374241359163 -0.157277937549253 -0.0449822815463164 0.0730088297452842 -0.0408220065278399 0.00105739866668546 0.000881555927847551 0.000100014281339874 -0.00219652037590261 0.00320234697284 0.000935629210516857 -0.00024209821195494 0.000556196926553519 6.65587403176164e-05 -0.00318668917373284 -0.000785163338865428 -0.00656844762669362 0.00452342492389444 -0.00535943588299943 0.00199330741089447 -0.000946246075882987 0.00220789621365422 -0.00196700313742224 -6.43655525705857e-05 0.00019654976140531 0.000690797403003268 -0.00115565960842076 0.00144331441016549 -0.00111845417925063 0.000173302039948081 -0.000460965595970181 0.000256274363850485 -0.00360767335740548 0.0014985871128626 0.000723742648179705 5.41531875176659e-06 -0.00315626661523844 -0.00149760026070539 0.00781696154194968 -0.0111172682931522 0.00389007471560227 0.000246599437279441 0.00145531852327003 0.00448643395479292 -0.000991231548419072 -0.000534070075498216 -0.000295699846072357 -0.00173272783949982 0.000918965228513905 -0.000197982995080583 0.000147853986447879 -0.00325245981009011 -0.000105043775193578
  25 808.388629172138 ""  4.94262243878943 0 0 0.00070697519497312 -0.0337811430467811 -0.0657866582044298 -0.000324760442063885 -0.01183805972567 -0.0242432985562098 0.00117752354426575 0.00177835869346193 0.00500065609471493 -0.0189816715626802 -0.00157306260367004 0.0182349140247745 -0.0235843912778828 0.000856757199399422 0.0288758394539722 -0.00300634931577589 -0.00986696066629182 -0.0160411382946555 0.0295232347577314 0.0200149206448596 0.00235703864754603 0.0244910225119495 0.0145280946217112 -0.00289324438391337 -0.0122292290673219 -0.0572424082961469 -0.0916926631156384 -0.00929970796622769 -0.0485332356870403 -0.0860474179070547 -0.0143639204358087 -0.0104621629622224 -0.00323660601056296 -0.00130038191283584 0.0234158057992829 0.0499380401461294 0.00103914278790978 -0.0115873070099297 -0.0147497858599031 0.0207678638204685 0.0307818140175422 0.0383990341792051 0.0197963256014646 0.00739360532227014 -0.0082328388064603 0.0449665266258581 -0.0408320871010245 0.0889572403138208 -0.0269951832595497 0.0382332469742689 -0.00188613152689839 0.0253610068665091 0.0308460414802953 -0.00401421732031988 -0.00532158168391191 -0.0676058722671283 0.0477583419905224 0.0408279931497134 -0.110623969578708 0.125539928765584 0.00352512726650281 0.0896411372801244 -0.0637504437668978 -0.0563909814538926 -0.0224186282341588 -0.0194617336851233 -0.0248816725662898 0.00843506361072877 -0.0178714302432732 -0.0164239879824088 -0.0155522596902961 -0.00876788198376438 0.353162944470717 -0.14007479073296 -0.0609811347067753 -0.0661085373473347 0.282048796688491 0.282807128197005 0.047056997471296 0.0320138013780562 -0.0602957693487502 -0.000813141767285621 0.000785330886033967 0.014653247644602 0.112975657847217 0.0128860593780649 0.0633955400276613 0.211593726905925 -0.205374833601018 0.0717302367486164 -0.0153438065193157 0.303209758467715 0.0427057035705575
  26 826.207397778106 ""  45.5649776808328 0 0 -0.0070334876033327 -0.0372047991820757 -0.0567829813437904 0.00112978687131932 -0.0185817499165849 -0.0443609199168963 0.00010712162939318 -8.34017111474152e-05 0.000535318670544163 -0.0290749195639234 -0.00186433305151733 0.0235815188602658 -0.0332976453299353 0.00531593685188725 0.0382353089236592 -0.0036251827280456 -0.0106129243062371 -0.0206961750362205 0.0392090220447243 0.0262852935725426 0.00436535054227066 0.0313550860289107 0.012699902125228 0.000471569478034292 -0.0237984413305099 -0.0473408432377425 -0.069859887662645 -0.0116002917910209 -0.0436272730797739 -0.0906167659308613 -0.0127116456819097 -0.0308878127773057 0.0177361975782301 0.0112167624491072 0.014993272771838 0.0793600778845186 0.0109283845244829 -0.0257682561586295 -0.0120056588269064 0.0239084433709022 0.0468505728318585 0.0443274549988293 0.0108526159983238 0.0349430393619425 -0.0195365887454231 0.0138320794674363 -0.0310045117406571 0.0782604731008873 -0.0268595211790674 0.0329524017074276 -0.00956456124051398 0.0333870382442161 0.0352485714217606 0.0108104458990625 -0.109803479930994 -0.101078439733792 0.00338163826645253 0.0412153583557185 -0.170757127117679 0.138282528570386 0.0211614409797373 0.0757505200825193 -0.0461661125246884 0.0310855062086112 0.0241766598324964 0.0216746414132298 -0.0441923885910486 0.0259970131326433 -0.037645656809068 0.0293698191083531 -0.00643714007195247 0.0126257913860083 -0.220614340378027 0.144802856854113 0.00617587044207031 0.0371232766408688 -0.240505955717085 -0.106849068255711 0.198352979065387 -0.277823269932971 0.074769757141966 0.0478643759569692 0.0197686012313578 0.133705276538737 -0.101845984598915 -0.023837290496316 -0.0551929655563895 -0.179861033931814 0.150105205040359 -0.0482639991106802 0.0260246963994583 -0.311564003127688 -0.0167885068619146
  27 843.050123403355 ""  32.7003221613435 0 0 -0.0660957111999926 0.00730224856781252 0.0971424119907226 0.0399962849968486 -0.020241504862238 -0.0868571440638361 0.00133794047627716 -0.00321274538597029 -0.01022752702306 -0.0482094716044878 -0.00769189024967158 0.035246272650358 -0.042037492279912 0.00614287496530912 0.0520337341071681 -0.0020342267018581 -0.0170391887354302 -0.0296787414919659 0.0463029259656826 0.0288410136226084 0.00354241190056553 0.024227784287778 0.0127039734313914 0.00690136158926522 -0.0275364428109837 0.0807802958505218 0.172483651385801 -0.0133117801014674 0.0778163559978649 0.133349404883177 -0.0437128489066521 -0.0211196726471125 0.0713074592870576 0.0127971261670572 0.0393219875327915 0.103385392287681 0.0109126777512356 -0.0170270412347416 -0.0307609369048717 0.0254994459673658 0.057706418615486 0.0410176465520576 0.0017797479604415 0.0288416581066024 -0.0151323160526025 0.0392087335971957 0.0685795194893167 -0.0652613641929598 0.037930076887359 -0.0480419460998684 -0.00794086160119286 -0.0232878921370651 -0.0116329607800033 0.0128662323926541 0.0121058206015354 0.0697013459211742 -0.177021188628469 0.105026815529074 0.000661620709454542 -0.0558303385411974 0.0194677867150985 -0.0539944443069494 -0.0939665292889795 -0.0414385609200741 0.00620545340600135 0.0312291723746593 -0.0155108230399004 0.030833375846766 -0.0387766853744059 -0.0034810619125012 -0.0414245000805701 0.0188445752625788 0.0165854587484663 -0.00198969166878938 0.0150077586849678 -0.041606991309439 0.0630643229869171 0.0508249269600294 0.106779955512847 -0.135646186044848 0.025503744127183 0.0260819729699205 -0.0192610160333242 0.00285992230540323 0.082156531751406 -0.1358985004003 0.0140728058371381 0.0584392456771278 -0.0329576821116504 -0.00814821851166029 0.00262281990669967 0.0745571637432288 -0.0231041332404889
  28 847.677936795697 ""  0.442531845118482 0 0 0.00277802976911003 -0.012566828515219 0.00225806505743518 -0.000350703268259226 -0.00281121640168702 -0.00958948367036824 0.00395256278508175 -0.00761663406019011 0.00256213850638644 0.0322945471527355 -0.0587074352230359 0.0355384874786916 0.0181802873435962 -0.036417671795263 0.0267338054238845 -0.00442030371040951 0.00417599505427378 -0.00557650061894373 -0.0195670287311403 0.0462163057657489 -0.0216400797989763 -0.031857008975329 0.0604330586679272 -0.0324139561015445 -0.0187989205122563 0.0169030425132961 0.0295016320703543 0.00281490561804214 -0.00752772260915589 -0.0448904422159672 -0.267100956979026 0.410738599834257 -0.222169779296832 -0.153749324843874 0.246513233251636 -0.122038777724704 0.0248754262239029 -0.0425472570870674 0.0205090300713794 0.188672204560925 -0.284601348056358 0.169579271418972 0.237443554372421 -0.377664940286513 0.20572510371968 0.000248318973443147 0.00726830056029533 -0.00502262805503355 -0.00272993985344719 0.0022969961085615 0.00137643512567596 0.00486480380666967 0.00316829912921316 0.00565879512029827 0.000626085327044223 0.00989024522755875 -0.0218122073140891 0.00121326659290909 -0.011246470392712 0.00383060246073053 0.00350605955060866 0.00703159084559697 0.000671027110794082 -0.000985670367885047 0.00205127246227895 0.003827535727162 -0.000889071212031811 -0.00169558533075361 -0.00326788095245539 0.00028066213063101 -0.00188747017168753 0.00302767758615541 -0.0135496678361107 0.0113558913945775 0.000404540432356222 -0.000607466320043913 -0.00840283597567454 -0.0052265072364622 -0.00753643601615453 0.00432345397463103 -0.00458343367767012 0.00137871283485477 -0.00191807718330791 0.00547749746361715 0.000717060312403464 -0.0168657431900531 -0.00376414195814706 -0.00826163734982106 0.0141134541608232 -0.00732311741588589 0.000909365070299935 -0.0112113663881543 -0.00618503633721352
  29 888.787688972232 ""  27.4483293661174 0 0 -0.000978351336688084 -0.0213521155076375 -0.016412428854643 -0.0232942285330593 -0.0454571166619265 -0.0641122764231251 -0.00403331269416132 -0.0183009934567534 -0.0238872747291423 -0.0348849885101133 -0.00324806292890788 0.0196487974597564 -0.03693989886497 0.00567449893610125 0.0464210773534152 0.000714871388229378 -0.00905533920944245 -0.00949189940502766 0.0512443668163735 0.0335544153112899 0.0131739548185016 0.0297752915454861 0.0157168285861534 -0.00509388521585595 -0.0573445454244846 -0.0154850538015031 -0.0130304824703932 -0.0156545531821843 -0.0302796074244819 -0.0961049729518036 -0.0147396329843221 -0.0426037716216795 0.0418477689752873 0.00254742240805916 0.0258783199285394 0.0844224996388587 -0.012758789518622 0.00931398091544764 -0.0167813772244579 0.0229267921505848 0.0763307817442177 0.0443648304436338 0.0298696776652381 0.0246501980318525 -0.00905744914969737 -0.063363085190156 0.0350522202714448 -0.0240903396343331 0.00704237723774976 -0.0238712199140787 0.00474534968727914 0.0628943804451678 0.0705422112652804 0.0547870091896134 0.0202640134293214 0.096887390290032 -0.0938926867612418 -0.104847112642491 -0.0555720016699857 0.0382212270593392 0.0560027587407387 0.0648306013688957 0.110118563116352 0.0371771867430291 -0.0363541039480407 -0.0121406957825921 0.0275392471851289 -0.0689577397811879 0.0544179839881706 -0.0143171062845927 0.0613193255534512 -0.0175164163530422 -0.00699984187743892 -0.0384996282563218 0.00828880010603726 0.0369157333752123 -0.0535123450113613 -0.0401999240452319 -0.284913385611645 0.30129201988298 -0.0762957828986262 0.00156273756859754 -0.0977194630427783 -0.0863670676557052 -0.0657286541382208 0.124230858326086 -0.0119451355576547 -0.039228304378822 0.0594420106356277 -0.00615511634702009 -0.0175152520121111 0.0190860188673025 0.006251553739977
  30 907.540533123861 ""  12.3599026990887 0 0 -0.0074407763530268 0.0018962624854146 0.00788805819874723 0.0115592403590242 0.00719688827253635 0.00787839695901093 -0.00718751876638355 0.0176294818478886 -0.00314304689951441 0.016078391417795 -0.017681198002631 0.00838919755361988 0.0034171447084607 0.00248055767977692 -0.00789916592016638 -0.00940710929870969 0.0152040253667864 -0.00936238269402939 -0.0102012975034236 -0.00406037536382948 -0.00413615545716265 0.00457957129652546 -0.0189971453073139 0.0116547392767966 0.011148343117379 0.00714625061173788 0.0131509346946963 0.00208706521701973 0.0118521927970102 0.0279524137113605 -0.0612016486087838 0.104867995153974 -0.0562857820809209 0.0114687946194515 -0.0180240529105139 -0.0015135087113156 0.0632209974368169 -0.0942345454814713 0.0497457279081079 0.00384479104222929 -0.0262682331079386 -0.00128672881760909 -0.0577245900199674 0.0860296742786094 -0.0428197119892333 -0.00586523871182519 0.0400768715081698 0.00131947143287611 0.0195157497112427 -0.0204182992956845 -0.000922146532826063 -0.0173621915221716 0.00214379857568342 -0.0152320342529201 -0.105635484256498 -0.00299812665773782 -0.157897586648121 0.152532275605372 -0.0655295011560173 0.00120521751651334 0.00439564660742712 -0.0280008742053328 -0.0382687455636145 0.0378228373960693 -0.0837643801531449 -0.0209323465472531 -0.0337043410075189 -0.00816874574133223 0.0502332776367093 -0.0241552811213737 0.0958788414148657 -0.065724875250718 0.0657239973910418 -0.197073647006372 0.0589839668534876 0.0334050500550989 -0.0866219020838101 0.0391968518570671 0.240715817648926 -0.333978724891264 0.166277326264104 0.0369945295971276 0.00850273937924657 0.0677267783815361 -0.153114544969455 0.3937961232755 0.014955313248386 0.00240057673688395 -0.121054208978948 0.10088797701742 -0.0403241944101613 0.0799744932872452 0.106718293629724
  31 911.491554184287 ""  9.7529066329278 0 0 -0.0164722064321349 0.0185287499081911 0.00455412918221237 0.000463751731515539 0.0124702947287226 -0.00538131863229689 0.0333793918922089 -0.0506803711831721 0.0288663084081679 -0.0416694270009334 0.0645595389758113 -0.0361408291656156 0.0115711296437303 -0.0162114772313728 0.00792152974966616 0.0353421752365146 -0.0550088959528358 0.0310083016701164 -0.00263946481358238 -0.00143439089591964 -0.000969636557169247 -0.0421524964212493 0.0633067007741828 -0.0350266155707082 0.0325891598361901 -0.0218628859495723 -0.0319979166777571 -0.0133128491698513 0.0139526891904106 0.0872076265102228 0.211103591241587 -0.332439503505499 0.185622785140319 -0.0578624836396532 0.0922905147088548 -0.0523841489835763 -0.211820230212049 0.338164653908257 -0.186194783775422 0.000626592698346493 -0.00652128830517619 -0.00113795119353379 0.215225709935874 -0.354441735383081 0.193095445174827 0.0043074537317985 -0.00116059169674541 0.0101710186681368 0.0110700189298069 -0.0114538149557821 -0.00381142044232758 -0.00502600814418088 0.00656411855572701 -0.0139561645633742 -0.0259351665985258 -0.0181275438084182 -0.006277699881361 0.0334948174283021 -0.0111813699036043 0.00515600462300199 0.00459528955498927 -0.0019477445518406 -0.0370031029773554 0.00986155158574342 -0.0223884365763568 -0.0044831512336413 -0.0146489915278134 -0.000880459765290427 0.0105468492017402 -0.00409744573826143 0.0266014766155897 -0.0175406589150532 0.0156692946846169 -0.0473743161260344 0.0131202932598213 0.00865576732140254 -0.034913720466867 0.0182671800578168 0.0652479941268956 -0.0929327894730378 0.0423097828212321 0.0163022652959768 -0.00283928136885618 0.0168192069397447 -0.0475999062892282 0.108624952662499 0.0010605781092974 -0.00797937293437346 -0.0265223223982784 0.0263775038071791 -0.00900678823659874 0.00510028514576113 0.0300774486713325
  32 946.545196043259 ""  2.5587272560346 0 0 0.0727743419736333 -0.0728932797742288 -0.0529419376255643 -0.0294989506479325 0.0110879883709469 0.0155881682627163 0.00142060012896708 -0.00655418524473393 0.0117450519945995 0.00233301391063871 0.0102451816027957 -0.00950782402336228 0.000581709107516149 0.00449979983410505 -0.00922391158397618 0.0049912733561016 -0.00608189302010286 0.0119262287870261 0.00049053231744701 -0.00289850807513769 0.00182191583259664 0.000899010882508556 0.00803571136349696 -0.0100207306954853 -0.142463523388523 0.0806266865401756 0.0820735684778618 0.0762493935873948 -0.0334490019958418 -0.37325468792983 0.0564307499694752 -0.0722100712906648 0.00577926195774841 0.0145949683156215 -0.0406741859241994 0.00232091686319986 -0.0385960496497361 0.0509527361654378 -0.0179099184939315 -0.0108677372133747 0.0154417815350862 -0.00649980041333048 0.0314972558503359 -0.0409993462626084 0.0170403818343926 -0.0528311555021884 0.0910246478994175 -0.0283337355382492 -0.0156363478203255 0.0112518872950699 0.0129355416969678 -0.0263532631803788 -0.045632548567867 0.0729080085406747 -0.102116964282522 0.0908624803865294 -0.303930021539712 0.127221735850176 -0.118992734823694 0.0191288159147816 -0.035245083597437 -0.0785752445695293 0.209392353577615 -0.00597654552584027 0.033064002842756 -0.0126037373523342 0.0389655510148409 0.00783210641337186 0.0041227437620009 -0.00556886877603844 -0.0383629071458581 0.00917763688514503 -0.0033992349596431 0.0114911105731681 0.00224565381371549 -0.00462677489977176 0.11176682406948 -0.0751270645525823 0.180667303882138 -0.134136137429356 0.0504168188511729 -0.0269034789802882 0.0755428868632517 0.0556832355734307 0.0708069956464682 -0.0914258779560109 0.0185068657219535 0.0675529004888717 -0.0602527926853589 0.00228527987653583 0.000324185672285909 0.0749256600535962 -0.0188925754459249
  33 985.439998294185 ""  19.6468693018802 0 0 -0.0178462871836915 0.0699894319467117 -0.0398154158885098 -0.00984229798811458 -0.0235888200668658 0.00516265874387895 -0.00650386203903381 -0.000771631563358793 -0.00916396318314378 -0.0176103383246925 0.00840480736125603 -0.00821754413421281 0.0172136770922991 -0.0324838028127596 0.0223087658167194 -0.00518296874079987 0.015177815035539 0.00473205981995941 -0.00789987135743975 0.0301076970238694 -0.0114872475654471 0.0236376258231428 -0.0198807460254944 0.00169823494754389 0.171677105745225 -0.122973506030304 -0.213917471782112 -0.0655272835585281 -0.0251779945164818 0.254875211874427 0.029423153753999 -0.0673549687068969 0.0345580626802362 -0.125209784521768 0.18978344557312 -0.10042818579899 0.029122637836857 -0.0483180644263332 0.0419270635590226 0.0950632788780992 -0.132024644648988 0.0831436832205606 -0.0539536446232196 0.116777410399699 -0.0684452807253044 -0.0927582432872987 0.00215327390068371 0.0438265673828039 0.0494080256652878 -0.0567568311708006 -0.00550748806077511 -0.0347122575057513 0.0521636955158341 -0.0101576178166596 -0.159034988040356 -0.029810591766446 -0.0688534941029492 0.0135371594883459 -0.0940235637076717 0.0601816741220868 -0.00557046143231067 -0.027035906766337 0.0747602944142466 -0.000181062207717196 0.0687769593908817 -0.0366399888264477 0.0512010053708148 -0.00733819035782461 0.0312333504278134 0.0109181153746422 -0.0538487073461204 0.000317773511930921 -0.00666430661172349 0.0450458698573654 -0.0156320213705621 0.0017871699651448 0.143310976097537 -0.112610470870616 0.121839250536245 -0.0767223282958989 0.0548881350192102 0.0362073637510374 -0.0172757796137972 0.0122485483388159 0.0565862679176278 -0.0531222617416354 0.0205416995283985 0.0670858995341416 -0.101343276531334 0.0193619216353158 0.0131968378774741 0.0129271593826524 0.00211777532284114
  34 992.246272400483 ""  4.16102792120603 0 0 0.0136703020331084 -0.0321725351635758 0.0140251309432744 0.000356060124137791 0.00753290481216238 -0.00200095489881448 -0.000521170249660781 0.00343598020278206 0.000391918739164554 -0.0229580568927794 0.0426266328960439 -0.0222366532471419 0.0387186245803398 -0.0590227484512335 0.0320283544826366 -0.00294313031223185 0.00188684861136476 -0.00664898106348853 -0.0393068127088889 0.0566960514261403 -0.0330455338442086 0.0258157334819717 -0.04604615414884 0.029614197129668 -0.0857266429441161 0.0529757729331581 0.0903172213930641 0.0368581424892954 0.0141455863909995 -0.126540335601334 0.152718409638009 -0.232586193431142 0.125884338748611 -0.217638409041162 0.349842409613227 -0.190716096258698 0.0210832358323717 -0.0313040207391497 0.0106559331560592 0.21091673000249 -0.340609457693127 0.184123192959145 -0.157689048553964 0.255577207646888 -0.132547326126452 0.0399895762742544 0.0012923866039559 -0.0243016285113639 -0.0241583734169397 0.0270961700806095 0.00247623319180524 0.0164341499015913 -0.0275546322110603 0.012667612676799 0.0755138329135427 0.0192938161598578 0.0259310298823897 -0.00727545559892974 0.0467270484579902 -0.0328128468310177 0.0012939415685698 0.00539721243855836 -0.00656277252630344 5.0932685546163e-05 -0.0305057872051316 0.0171685323871617 -0.0199881757061236 0.00573921048515571 -0.0147275497421107 -0.00616628463345322 0.0225760436527943 0.000653782349142651 0.00182196853059186 -0.0224714308787056 0.0101308711306199 -0.000624659091454194 -0.0590535372391246 0.0453009884081465 -0.0512988119639836 0.0325227496748163 -0.0227978365751941 -0.0195360108174615 0.0119945498747475 -0.00565790071631737 -0.0198146478430576 0.0176298788334858 -0.00749242537601802 -0.0259659420292542 0.0437009085219413 -0.0093227492564752 -0.00671064833118575 0.00211859796920138 -0.00271441094319073
  35 1000.84784355999 ""  25.2291073791106 0 0 0.0590858099902237 0.0446087410861412 0.0181054908306068 -0.0568369219960974 -0.0365207343087645 -0.00381207943160807 -0.0112941485206978 -0.0213916899105173 -0.0266899926494116 -0.0917425469963386 -0.0630257202072054 -0.00504360658882715 -0.00765818790136997 0.00237523312562573 0.00613545948285098 0.0141481173511114 0.0611193337811689 0.0974389679505418 0.0184278462490809 0.0131672545419422 0.00467547379425257 0.081609078383708 0.00376026287341439 -0.0900843066724712 0.046270256779728 0.0292366813276653 0.00975070501065863 0.0339287820776538 0.0170495714177368 0.0187539077399222 -0.111937883200893 -0.0446638211929464 0.0252428665718537 -0.010671242716997 -0.0231889929232026 0.0105177376758839 -0.0081770831418666 0.0641917725250369 0.107027526872484 0.0191734490126948 0.0230532154647518 0.00838133219978181 0.107252754257606 0.013741595481955 -0.0766156285221518 0.0123984672099576 -0.0442175476154121 -0.046605858925564 -0.0219493150488573 0.0251250780400131 -0.00537103566812137 0.0185974208883233 -0.0174622365408795 0.0134318446373775 0.0701112419666073 -0.0335188260273163 0.173009258148103 -0.0720741172294789 0.170587488861428 -0.127451326943249 -0.00174064474664714 -0.0204352742062198 0.150026655252028 -0.00101185632739177 0.00397535847837293 0.0152462595296974 0.00384056983618817 0.0329088399419223 -0.00189898930104987 -0.00346851811013176 -0.00689254756432831 -0.0197787078731585 -0.0312252541885005 -0.0672627473282118 0.0797463736478684 0.000702825383871028 0.013514328420022 -0.045513306809812 0.0607552038805893 -0.157392165008848 0.100767984423108 0.00154172920410781 0.0118674139526748 0.0302326782284426 0.000969196402709122 0.0742411279582152 0.0209297159282411 0.0388683470315412 -0.101234669636197 0.0434181372344572 -0.00751204336845885 0.0393918022220324 0.0388406271740521
  36 1009.93073128414 ""  0.655733560456526 0 0 -0.00185294886722264 -0.00889707526124423 -0.0029135957976519 0.00475770835067518 0.00850867208476407 0.00334076955989141 -0.00135184007870172 0.00548937280087325 0.00205973068641423 -0.024495290508318 0.00691587099684353 -0.0103318583949174 0.0377878728269761 -0.0512162514803075 0.0230076743842618 -0.0368400537929304 0.0715730020933303 -0.0197382610113248 0.0300019478477591 -0.0623933548504485 0.030632857311127 -0.00214902923580441 0.0229828740695164 -0.0252459486002239 -0.0172274357378474 0.00492283520256828 0.00871774727971311 0.00741426262425095 0.0050349330471621 -0.0203142341819465 0.0684272154288003 -0.140206506794004 0.0750258264658695 -0.20980817786767 0.3356384611741 -0.191248789607126 0.241168387009807 -0.366132288099431 0.221887191338776 -0.24038372128507 0.367481931875312 -0.206909382182398 0.114469570550103 -0.164206632157472 0.0774784050780416 0.00909575178585322 0.0105411245634918 0.00470763497464049 0.0014189309769947 -0.00125311020762395 0.00122417687477622 -0.00619523699075923 -0.00495056929692572 0.00153331047943746 0.00406904589090756 0.0124633539674263 -0.0342122365011871 0.0228643768482291 -0.0222648098251527 0.016506535318956 -0.00579351408931372 0.00136627654710754 -0.0200314178755449 -0.000522340620021387 -0.00925652736938394 0.00120523191287701 -0.00646923505733685 -0.00315697196486751 -0.00490575789166971 -0.000741998642838541 0.00707745562130414 0.00481986433605967 0.00916063538789414 0.0080907138371606 -0.015485359247052 -0.00111225768358004 -0.0183962432722378 0.0245834530303913 -0.00798337482533624 0.02852402246971 -0.0251945766703134 -0.00606772121145241 0.0093597366689131 -0.00363586318267504 -0.00500602701657468 -0.0131729492429107 -0.00666413265072494 -0.014966489762721 0.0327250308180615 -0.0114193825528288 4.62848838520873e-05 -0.00803643485716397 -0.00930298579503817
  37 1013.09836810033 ""  43.796564618578 0 0 0.0338887647944688 0.0291838874425934 0.0154495940844595 -0.04232531697685 -0.0380731892233468 -0.0240927768614952 -0.00492186096210348 -0.0146204665740077 -0.0206436025487916 0.0858725486777857 0.0598431967289672 0.00219666218294204 -0.0307224185262297 -0.0109928909782731 0.0384359051001158 -0.0211274927909441 -0.0425591746977025 -0.0832912487451504 0.0524292655820746 0.0224157715423217 0.0125308419321196 -0.0758001721542012 -0.000470864043268213 0.0689220844656259 0.0208624005759046 0.00492995705760567 -0.00340527892059808 0.00467473828813944 -0.00588342692767902 0.00563214734825862 0.114952975604816 0.0230457423202035 -0.0258924465118651 -0.06878230880904 0.043157311144907 0.00171111007032196 0.0122701969212903 -0.117100171369894 -0.0416231652770086 0.00229131134995944 0.0976573679084526 -0.0315284098320891 -0.0704577276282898 -0.0681928352191521 0.0770274259316934 -0.0152153544365104 -0.0483948754672108 -0.0504573682805163 -0.0269101557787916 0.0269726098742058 -0.00607896249112331 0.0400466726050954 -0.00388602075450706 0.0187649716524124 0.0405815966864535 -0.0419890560595283 0.182874411351633 -0.110038606551518 0.1598603737974 -0.124108506636465 0.0242024171718223 -0.0221772017224028 0.16388871232926 0.00206219914846539 0.0249481631135909 0.0108620847339491 0.0192771886582587 0.0292055272315876 0.00949983022432509 -0.00203947357775677 -0.0214213481755714 -0.0265892973559635 -0.0514867946844298 -0.0698292510911356 0.101456481453785 0.00496202219588222 0.0529569971491434 -0.0994681072069576 0.0537895887674145 -0.181031098028803 0.134530587752464 0.0130561854034956 -0.0187622775049131 0.0295701047986918 0.0135127115718601 0.0858428594499097 0.0313647217478873 0.065720191017512 -0.153657849195989 0.0590310168938701 -0.00680284955665574 0.052455645336782 0.0503375289983237
  38 1037.11031787615 ""  7.13206127290335 0 0 0.0499140354836175 0.0485648263376277 -0.029689556145624 -0.0391108224749731 -0.0220602333002245 0.0166827521662817 -0.0122696683577065 -0.00977090037423934 -0.00501723464758978 0.0491414430745806 0.00979865917537485 -0.0343297792419652 -0.0727853281363465 -0.0212403619330589 0.0418983541049025 -0.00157961514560379 0.0259196670557748 0.0507006859195148 0.0917946565751892 0.0470917809677319 -0.0228597131904609 -0.0364065690775729 -0.027181357971162 -0.00535864419333001 0.0957153441326957 -0.0175442137409203 -0.0864961211268315 0.0150609790944487 -0.00342043430608617 0.0646511755820176 0.0830596210953548 -0.0256593250297529 -0.185453867253374 -0.173562002109268 -0.148111946693485 -0.044103843668652 -0.0409349045220674 0.0218472087834037 0.0697891080895859 0.140936483775174 -0.00422378035386835 -0.14703027627912 -0.158040860224191 -0.149556622445041 -0.111231841779909 0.0465293768344653 0.02123779065355 0.0173739701997078 0.0298761622487937 -0.0275378791891669 -0.000306581230133427 -0.0669334451045712 -0.0112211185442502 0.0173407336070054 0.0624252578498848 0.0476592994968436 -0.0836601042713327 0.0932353671887408 -0.0166507337471865 0.0212135003952355 -0.0753664049234834 -0.00193000590449906 0.071808694451566 -0.00435083384471975 -0.0530227935006285 0.0102777999156513 -0.0215055228908855 0.0111387826502691 -0.0311619888386037 -0.00706596236522114 0.0337941612089058 0.0258221526983395 0.0528136384609849 0.0164591970341658 -0.0630707107069377 -0.00658774141521605 -0.084277970827912 0.12082773636544 0.0384119748238002 0.0860006437606776 -0.104706230631287 -0.0319965489254389 0.0870087826000845 -0.00763041096963537 -0.0115804182652131 -0.0741092488610198 -0.0272275248102795 -0.0642895933130424 0.155242466562247 -0.0540179365500331 -0.0024381872506895 -0.0180254611616502 -0.0483286043002792
  39 1046.51639372477 ""  33.5000288775926 0 0 -0.0614526926357998 -0.0573461855047899 0.0430756490129366 0.059932905548692 0.0463179910097677 0.00153799863132123 0.0109242469242306 0.0145946210063958 0.0157235706237026 0.00487561120100493 -0.0173217168554443 -0.0421015132954791 -0.0611161243385314 -0.0225756991597835 0.0319577456525032 0.0151084728258661 0.0498444121891166 0.0722983200465083 0.0543172404069965 0.0134003300526889 -0.0391390490088941 -0.0277714913735757 -0.0248449852012462 -0.0109099632180237 -0.119708996921535 0.0246165017802547 0.112173855240969 -0.0118555335765962 0.015738780264451 -0.0749537973703559 0.0593583150206825 -0.085723745867495 -0.181276944297839 -0.165368373564298 -0.12425659850812 -0.054637755711611 0.0389202932378555 0.0596918616356378 0.0691716314456597 0.115656865866169 -0.0518728602129148 -0.220594626152382 -0.145542427895228 -0.144241125509241 -0.111129928858344 -0.0394198819005098 -0.00621261183129173 -0.000830591374719676 -0.0241005798847195 0.0228898847533047 0.00298543450639897 0.05609727818305 0.00601093142746559 -0.0370445814572192 -0.0869988806790527 -0.0448272284681025 0.0326563353681836 -0.0472987185433867 -0.0280630069030385 0.0122127406790397 0.0716901315912354 0.00744674873580651 -0.165501731757779 0.00125518536457837 0.0533904181551748 -0.0182603693441408 0.0111070728859179 -0.024986291042256 0.0339701377760875 0.011639155559892 -0.0311146628247448 -0.0212349673124388 -0.0378447425311646 0.0107942869233889 0.0287214202449343 0.00208307511978861 0.0737190432060753 -0.0896964407685601 -0.0578388309438696 -0.0408821527109426 0.0723735416913673 0.0307312498550489 -0.0862219840445677 0.000774296201874885 0.000845619562056263 0.0628127003550677 0.0183524876328431 0.0460173868498227 -0.124954205419936 0.0432607720168364 0.00734740446264633 -0.0109522523044534 0.0412975586445653
  40 1082.87173283136 ""  41.9973699697927 0 0 -0.0603642914486192 -0.00422185154668436 -0.0158387134604135 0.0362602951975071 0.0133484900861181 0.0021927211319057 0.0105577888116987 0.011365323698075 0.0083562941245644 -0.00966215117123424 -0.0131747076879411 -0.0101592066583314 -0.00646745903394468 -0.00079441136479504 0.00506503660744858 0.0119152147887429 0.0102519616296025 0.00496669848387279 -0.00969979877516558 -0.0115942539657879 -0.00949106833464903 -0.00448075959405569 0.0035500274829481 0.0090777376940368 0.0408668362870605 -0.0679027836383853 -0.0735305120520216 -0.0954221631405035 -0.0685432040411224 0.0539951648472117 -0.000842201921846027 -0.0224294285860116 -0.065641178405664 -0.00315585666780409 -0.00135201726040116 0.00948609203833239 0.0611674549127355 0.0296070793311656 -0.0177744495005346 0.00331064158327528 -0.0273875872109657 -0.0555380837050098 0.00662004360322924 0.00691487649119317 0.0203859731687894 -0.0673717139870874 -0.0195680545136309 -0.00956256619654904 -0.0225931125326351 0.0140339357384325 -0.00410284215861407 0.0392671549193458 -0.0088852338558819 0.0210003876913402 -0.10665700860625 -0.0612460092697008 0.0690286625028808 -0.0907125250261458 0.00344921177459823 -0.0115203107635053 0.0578886402110787 -0.0804658059394849 0.0858417874192604 0.0630049026771279 -0.100623499319606 0.0335674610939511 0.0591083461213827 0.0625821154233384 -0.0491445906694504 -0.0744616757590191 0.0467582520605513 0.0478063979358291 0.00180888948115826 -0.105655733712815 0.0536931639812251 0.0710533868223231 -0.0185174969528124 -0.125119040850803 0.160314931527309 -0.044878264377585 -0.0191980882341439 0.00562680955482095 -0.042986181800205 -0.00508583860680155 0.150853288434613 -0.229699982118108 0.0155584747529088 0.0371134585061473 0.184003486686007 -0.0978994354237458 -0.054901735297624 0.278110424888522 -0.133096873226325
  41 1094.01899364344 ""  15.760207020892 0 0 -0.0763774853457595 -0.0241504096969024 -0.0762399200025093 0.0482184054411142 0.0187050206066983 0.00749670494415434 0.018342269598228 0.0236294657765316 0.0216120503511983 -0.0156944923583296 -0.0249110211001933 -0.0234986166893837 -0.00876244498245542 0.00117471863315028 0.0108686071380584 0.0257940352996546 0.0169253663595258 0.00106452178443097 -0.0255224809756991 -0.0246736461980562 -0.0154683507393009 -0.0060048177586245 0.0111876880720283 0.0253421481550562 0.0535604764345375 -0.146786750004234 -0.191611764563195 -0.14269508620323 -0.138727616646981 0.00825092928904773 0.013702283575376 -0.058450031068292 -0.162625627685113 0.00850736303012288 0.0145329353096106 0.0285407215904323 0.141685771911763 0.0623498438384229 -0.0533872117840842 -0.00214876771767425 -0.0549366605123595 -0.0958598857964872 0.0314686587866865 0.0493361107353946 0.0613942127794665 0.0558187846173594 -0.00673642118108206 -0.0417800011381349 0.0167260329930047 -0.0231291442817888 -0.0118480681968502 -0.0291744938652598 0.0198746079504853 0.116581413408058 0.26261853306187 0.131532655898283 -0.00598642200174362 -0.100735261559533 0.0480086198330076 -0.0173392157881636 -0.0338720345203738 -0.0150639752912404 0.242091359555357 -0.0209457779181713 0.0253534230314021 0.030919694314242 -0.0176092791605489 0.0151439562876952 -0.0179375278938039 0.0184894549718996 -0.0152310992735679 -0.0316353157503194 -0.0534015268659161 -0.0296668891001036 0.0849133228252753 -0.0213169758362723 -0.0307090015599995 0.0230805812474554 -0.101091434157624 -0.0398736646758158 0.048558946914908 -0.0359599291347362 0.08433153064294 -0.00962812241518375 -0.0589600265957334 0.137803966712491 0.00831170357966036 0.00657487489717233 -0.123488496850735 0.0611549720454178 0.00850013761701066 -0.0594784386227728 0.0768916213957661
  42 1110.18658182564 ""  28.8555028127831 0 0 0.0448632463158084 0.0229795751752637 0.0303235234851462 -0.0424588966658908 -0.0151217050782627 0.0113312683336151 0.0226637959758332 -0.00367425585001474 -0.0328315615158571 -0.0342012620610946 -0.0532022920974362 -0.0572929579008005 -0.0409030968575272 0.00724418942841606 0.0599191052690819 0.0602207686078587 0.0209944263448473 -0.0310782036556985 -0.0299580946940023 -0.0271142813159513 -0.013341397921527 -0.012785058644425 0.0337288756436985 0.0742474055555781 -0.0141372184424424 0.0382033243023048 0.0448929646107146 0.0503107984507562 0.042352222962442 -0.0137003771173517 0.0333778874916523 -0.139201535128062 -0.288230797414798 0.0296998709374886 0.0907211177231845 0.130339995163799 0.361459086991169 0.134381762275075 -0.168933400382904 0.00792166960160746 -0.0755847320930101 -0.154813892153806 0.19416358682334 0.254451199973521 0.254978989672101 -0.00463339745723504 0.00697768514433104 0.0139843843087727 -0.00248978453771786 0.00545140490479365 0.00451382620386002 0.000754950995566814 -0.0119384542567977 -0.0415060338111401 -0.077116781354229 -0.0390827903482624 -0.00872798330424305 0.0782324113792987 0.00548924410959624 -0.0129216779749043 -0.0056185824552365 0.00601194805156719 -0.046999313597329 -0.00567684632245624 -0.00075054625801802 -0.0222178151763597 -0.00518427518486476 -0.0131172143692983 0.0161358866016215 0.00587934094751812 0.00270035638102659 0.010085915095674 0.0377588541647547 0.0344530428004056 -0.0635398620964122 -0.00768270824142265 0.0107271772280091 0.0345298203434528 0.0351661230850557 0.0269543720985179 -0.0239813291830917 0.00530377172302644 -0.01079941216489 0.00311176143858274 -0.00448123294175288 -0.0322393789605966 -0.0117330330455967 -0.0205353521872112 0.0445474227339536 -0.0164421032435718 0.00746590851003288 -0.0311899143977725 -0.0179134089698601
  43 1135.46541019226 ""  41.4073878523529 0 0 0.0470897215755087 -0.0576715099506963 0.0222340164915241 -0.017170020696861 0.0147087627093291 -0.00724865386615279 0.00136977976648142 0.0047227720597741 0.00768851933085818 -0.000515618376067694 -0.00190425316993536 -0.00520794996042015 -0.000595819393892456 7.10233758919463e-05 0.000815755538244302 0.00340598526981038 0.00185722312814118 -0.000495093701849184 -0.00353561692201603 -0.00326297762917056 -0.00140889876284679 0.000227380255856232 0.00209426810966813 0.00501734020851728 -0.235742117317413 0.0114697615996521 0.0669823263088517 0.168273782405238 0.13597886392183 -0.140960118423507 0.0125237885609848 -0.0189269522957182 -0.0274744809316768 -0.000816151149958379 0.00197691117342497 0.000600522286952376 0.0218217610120925 0.0092945126912711 -0.0094338147700327 -0.00120368511752684 -0.00622486431472563 -0.0146742725845882 0.00609790445008523 0.0142518099443536 0.0109143495809397 -0.0118971614077982 -0.0547000684222061 0.0104110573732558 0.0672544743029558 -0.0537003627114361 0.00528700422878901 -0.0976131094439977 0.0951843900530581 -0.02571397946545 0.0912518580661224 0.0080003893182774 0.088301239614789 -0.228196012649016 -0.0448871637343962 0.0768155075449545 -0.164987641214131 0.285908967621115 -0.151688676108618 0.0387175374073104 -0.0031700804501838 0.0383435446035979 0.014731167985585 0.0294990742550313 -0.0347922856474385 -0.0308671694804843 -0.00357621146652377 -0.0095284829093872 -0.0862055922704066 -0.0702481977859462 0.130855430300955 0.0447558671012156 -0.0167314819159078 -0.13339087721584 -0.0650741887818686 -0.0536251390436309 0.0464691622015528 -0.013774736669643 0.121669915489118 0.0247399928886313 0.0599790934054139 0.00138733288772807 0.0338698785506767 0.065913025756015 -0.0610221061763866 0.00818872979209602 -0.0286556969168282 0.133050508653115 0.00249187677925867
  44 1161.04063674324 ""  40.4048083350754 0 0 -0.00678603286888272 0.00128222866021526 -0.011508272504266 0.00281917063632506 -0.000976765036981822 -0.000879256170093529 -0.000766897442504404 -0.00181000670492751 -0.00243771640970092 0.000423873896756061 0.000705646888487959 0.00116966248393752 0.000470760970246682 0.000564246516788362 0.000452329196694286 -0.00109677237008415 -0.00076379990942415 -0.000232308552212301 0.00103862392448049 0.00120661387275991 0.00093315012437369 -0.000204716588272926 -0.000770703502310494 -0.00167171306166252 0.0257393059822972 -0.0146785941072329 -0.0250346184350108 -0.0187457662506978 -0.0199372451309422 0.00513328248791895 -0.00224036350802404 0.00395009823229992 0.00622507943952193 0.00208186506158556 0.00194518618831038 0.00184936254236359 -0.00727263553995967 -0.00301337941591693 0.00257460288605192 -0.00101050085433854 0.0038311171934659 0.00728944076805414 -0.00143723966507672 -0.00381779572768408 -0.00302812567863276 0.0711764201253823 0.00205606142956945 -0.0144170082198984 0.00314980781136618 -0.00664573045840265 -0.00261805630579714 0.00736983709839536 0.000635243164367737 0.0297967626854056 0.0664071999052348 0.00242437122346481 0.0461448017996034 0.0427145053725166 0.0642526835089986 -0.0375665063020128 -0.0305222383462184 0.095720518858361 -0.00670147677932478 0.0909159945557351 0.023940042950477 -0.109221013680392 -0.114479106681458 -0.0249700427085992 0.0857948195902881 -0.0536483155210551 -0.0106764797539853 0.0399066918944059 -0.0252912721494863 0.080999574156697 -0.11354686978684 0.0890482974754047 0.0545344717734884 -0.212124717475561 -0.116967940581521 -0.14211054408572 0.161849037217829 -0.0388658584580435 0.100691558719394 0.00697343981534497 0.149650377005708 -0.216607168567961 0.0289008549412358 0.0981771054118227 0.0711693885684404 -0.0799383593917252 -0.032151679851119 0.193658819938802 -0.125068238279879
  45 1188.99883705895 ""  8.16298474019901 0 0 -0.00252570025500732 0.00497090377341896 -0.00656216036550887 0.00238206981166932 0.00439186385043374 0.0117376017887213 -0.0244756450481144 -0.0206992833045547 -0.009833659118992 0.0104619877156855 -0.00102772451282399 -0.0134118123793625 0.0263263796055917 0.031902716709628 0.0273099132594171 -0.0676645272639766 -0.0286875109068638 0.0254939536556616 0.02916295815665 -0.0184451676665302 -0.0660285196329457 0.0190490720336307 0.0235494537445416 0.0196590858225753 0.0436365160618023 0.025256756508681 0.0158573888095942 -0.00272093913434847 0.000270751050144871 0.0248045172928176 0.0154679479725562 -0.00588679542743876 -0.029313781828601 0.16949143504562 0.19243786972692 0.15636913488992 -0.472401105424326 -0.182010643900756 0.212383137506677 0.147327131664104 -0.153994779563171 -0.452370982650519 0.198032362305791 0.213097551694821 0.170304845697482 0.00446764038577852 0.00825193326597337 0.00611801035510691 -0.00383799268630306 0.00314913367756759 0.000220624115787627 0.00288432144722166 -0.0127537441246944 -0.000449451539500484 0.0133923032021321 0.0180621449368454 -0.0259394532747063 -0.020047412377028 -0.0429418204433732 0.0395595902919009 0.0106960904614186 -0.0147540607903381 -0.0410567618805069 0.0116112845814102 0.00653969862578028 0.0138386471339927 -0.00415981260680141 -0.00328465652976634 -0.0105880559409413 -0.00815868032877274 -0.00453406426308306 -0.00790247829518878 -0.0377646213857901 -0.0027529445169666 0.0374962824851707 0.0130981730667439 -0.0164411726334428 -0.0317019035613895 -0.0398745055459657 0.0129362805323318 -0.00778254339602079 -0.000524229907868847 -0.00449076731432889 -0.00194268940411046 0.0138125093540133 0.0168805192839262 0.0125371979031386 0.0242635410394149 -0.0351971100458609 0.00757977524814469 -0.00854371217247719 0.0356601276879103 0.0106698500932642
  46 1191.03682901789 ""  2.71330904819599 0 0 -0.0178740556540947 -0.0511546473111502 0.0186643160143417 0.0162719974519033 0.0203722600380512 -0.0139982808744242 0.00135140240443662 0.00261685676788872 0.00255046648358009 -0.000520449233241917 0.00109654687411677 0.00231985326098389 0.00689570626779828 0.00518737070479424 0.00125452394418551 -0.0138471857100886 -0.0048244333764273 0.0072196872491364 0.00379021875322423 -0.00497016123355317 -0.0126413125075873 0.00215041426411469 0.00134834645506418 0.000683256525524088 -0.199354594645211 -0.0927348325541674 -0.0371415494063929 0.0494211015937903 0.050611298805526 -0.0732998037880771 -0.00321437939876043 0.00393798384403408 0.00810770053750984 0.0358923343103988 0.0373990934290933 0.0271928947440819 -0.109362356001008 -0.0403664011285651 0.0507836930641613 0.0262571631851617 -0.0306273588931625 -0.0888492688212613 0.0130451233695055 0.0146475486738902 0.00980693289819183 -0.0243987111049807 -0.0486994119201139 -0.0406972058023921 0.0207832777901896 -0.0184929526116828 -0.00291460164015149 -0.0131406090192719 0.0721385376077855 0.0150122779993518 -0.0477725484903166 -0.0873526406332056 0.148293256939586 0.071090069734713 0.228715284671993 -0.209137738467421 -0.0540853929203937 0.0867618690900188 0.211504466615059 -0.0634988662445075 -0.0346620035500651 -0.0719309229221747 0.023675281919652 0.0203030361106427 0.056182886832432 0.0445604571489596 0.0240585491202812 0.041537922373979 0.200432440496438 0.00818173112267837 -0.192798812032991 -0.0714790106548888 0.0881637392305084 0.169932386344646 0.220157091722209 -0.0664893768016617 0.0411254209123688 0.00134154490380618 0.0307184964170933 0.0118178031195773 -0.0770934597766452 -0.0860953011432921 -0.0673172183921814 -0.131169285923471 0.185577300816151 -0.0384190960211311 0.0462833132360766 -0.192126385112606 -0.0548371053157753
  47 1207.43484099815 ""  24.5008493707044 0 0 0.00589889035321787 0.0102412014659933 0.0143414562670502 -0.00577451096296991 -0.0131724857527381 -0.0181279057583509 0.00513391368524219 0.0203897180877089 0.031679339443901 0.00406046510610008 -0.0285313801158337 -0.0563640327503499 0.0458090442376718 0.0444401026690597 0.0277623817260257 -0.0163573930328909 -0.00440998018532979 0.010855083614777 -0.022663381200358 0.000714337329628174 0.026752908025651 -0.0129635640233577 -0.0189619437906894 -0.0185804844805111 -0.010230244351094 -0.0146553527957516 -0.00829420027205413 -0.0109176459123007 -0.0072340568094855 -0.0121613496891067 0.12573193255043 -0.16933228091343 -0.456545523906707 0.326868324475109 0.360283014517301 0.280036112300082 -0.120318213602112 -0.0434794750402384 0.0589260443249638 -0.0921362910469787 0.0785681462040063 0.250857669821073 -0.232723931846992 -0.252958758376927 -0.203844288322644 -0.00046237391270087 0.00165892725778871 0.00176557285181429 -0.000995167524491126 0.00129306950391882 6.1742535974385e-05 0.00109998171282143 -0.00219503764735547 -0.0042273299489511 -0.0126491810934729 -0.00613366417916997 -0.000800036528960832 0.0116053025702846 0.00152542495646213 -0.00239074742565268 0.00698207296511956 -0.00925073004546339 -0.0167812494794908 0.000858393266360882 0.00016663354852672 0.000255710440224182 -0.000223384089208162 -0.00148156614685803 -0.000167775398366596 -0.0006043193089436 -0.000211879157122472 -0.000343246773284632 -0.00118618472305343 0.00158627507912563 -0.000256856399241715 0.00101907250672653 0.000128977090642489 -0.00279863436414477 -0.00411887292222071 9.18270040452751e-05 -0.000398552753011476 0.00306353400674899 -0.00891512329056481 -0.00125249897332133 0.00180504080598422 0.000247552530599131 0.00090487446203975 0.0015119544423071 -0.00117103896475029 -0.000128645923566943 -0.000565085751665493 0.00238218188803423 0.000372094454330774
  48 1260.46125907995 ""  272.767428287388 0 0 0.0333431791381018 0.0274290319158673 0.0212198137307466 -0.036012663426448 -0.068502703803337 -0.0881364519418386 0.0705541283758244 0.113024298111236 0.126178959697271 -0.0246420603523886 0.021921991592535 0.0677040462631731 0.0029338055010367 -0.0326043615829313 -0.0623652636495607 0.0250752486217634 0.0149825519119731 -0.00160807555659022 -0.043677992778189 -0.0253973366178641 0.00389922986096801 -0.00272779696094747 0.00537616581332973 0.0125434279227946 -0.0509923585704078 -0.0455469628264211 -0.0459351573576731 -0.0280820766435719 -0.0390443929441277 -0.0371775389414339 0.0346171419849281 -0.0418266396847747 -0.115404724860246 -0.0277968437692329 -0.0695289403591781 -0.0955499825516569 -0.0849197399186914 -0.0280221988076318 0.046264239310197 0.0446100573915292 -0.135629748795036 -0.296234426709533 -0.0450960079220667 -0.0351695002649957 -0.0128729027773365 0.00214732665933258 0.00234556823877012 0.00783575705954025 -0.00266106502075356 0.00475701960778161 0.000101916555425073 -0.000291340562973471 0.00217870380593036 -0.00930076187597507 -0.000600701356378642 0.00384596406229762 -0.0126891544151738 0.0249988283153798 -8.87627155971153e-05 0.000932493549848698 0.0286245662609882 -0.0611191659158338 0.00995715793070241 0.00328354888301041 -0.000946170139840125 -0.0021961037411762 -0.00355592584358078 -0.00192455845693153 0.00147929323486681 -0.00180961867817894 -0.000862701193375808 0.000461913985601028 0.000242977276336404 0.0147892064553326 -0.0139516507253408 0.00388024203300543 0.00318582359698131 -0.00920001502288682 -0.0265329753113648 -0.000604337430090254 0.0077920438225831 0.0193311933498458 -0.0485600911416617 -0.00383482458582025 0.00484425879652996 -0.00383320596183794 0.00141303487312443 0.00310605210821382 0.000771698731748878 -0.0021920272833339 -0.0013278132911508 0.00731358232255494 -0.0018589016002633
  49 1270.13476047246 ""  43.0448268228222 0 0 -0.012466495140947 0.019272219647379 -0.0157908456056871 0.00640990995823979 -0.0173355919403333 -0.00085637989210248 0.00684802648746101 0.00857410996397675 0.00832373452742229 -0.00252858146218681 0.00214455146075967 0.00613452169575465 -0.000355147797831071 -0.00296640986963012 -0.00498409548163022 0.00269608431114429 0.00141051183738332 -0.000446230698073139 -0.00359531153021322 -0.00139481087105101 0.00118954989239785 -0.000919690142822376 -0.000161931396944447 6.9059875606859e-05 0.161317869793768 0.0989497604149997 0.0734332391974769 -0.168006448489248 -0.191197809463371 -0.0788442658712156 0.00652647430911271 -0.0103734754350286 -0.0032823569680103 -0.000580207759497467 -0.00211889705200671 -0.00555792105583338 -0.00905838759938053 -0.00418031538155786 0.00546395834841228 0.00417527309341695 -0.0111873972898002 -0.0232552920167321 -0.00361645827168854 -0.00430471421156982 -0.00147906677086858 -0.00951708334819084 0.0261857437779657 -0.0291979249254831 0.00953734637143086 -0.0193488060138733 0.00476120900872073 0.0282858810891714 -0.0295206777881879 0.0532667081649749 -0.354472542528263 -0.231169509154425 0.16325275874683 0.175446362055358 0.130538580235958 -0.142549762878079 -0.188977812998222 0.499720384357557 -0.197900714459533 -0.00597506786226341 0.00447943222431273 0.0277241605514939 0.0188407360329215 -0.029194948187387 -0.0156563818629801 -0.00256231943939678 -0.000488440941875402 -0.0181330541266375 -0.0272782316257095 0.0295872747731109 0.0150196662500772 -0.00568793266754646 -0.0310724282554663 0.017805328197611 0.0262358167381672 0.069342437650326 -0.0788790107190984 -0.150051166320293 0.321762343746532 0.00500161661973451 0.0180368752750775 0.0369980406518758 0.0110438822693619 0.0096630444908803 -0.0482864154068325 0.0183685543146634 -0.00747874380452204 0.00699882315048899 0.0426784549391332
  50 1277.67303408173 ""  3.13349527066543 0 0 0.00324782642994135 0.0254681783414249 -0.0172568172199478 -0.000429665932018528 -0.0257942412325898 0.00828506076769852 -0.00377009691648705 0.0024515862443911 0.0117376086894309 0.0014998475797897 0.00110040465698671 -0.00164791667951657 0.00260588008759175 0.000964029529285618 -0.00130480548032911 -0.000701621744408163 -0.000265180256989883 0.000744150939498202 -0.000930783027197378 -0.00141126362958406 -0.00193021228358545 0.00208052516355198 0.00279111218778728 0.00100648710668599 0.289411112535282 0.246331819723488 0.214779537606569 -0.180240940643554 -0.217113970612362 -0.121255377151247 0.0195275599501145 -0.0228062943567777 -0.0157271532117253 -0.00680401675408502 -0.00777809651184942 -0.0103395853844129 0.00831730381570629 0.00125926315427607 -0.00234321610954486 -0.0015991978423103 -0.00121665310074273 0.00211936080429981 0.00588082475296191 0.00148289461852606 0.00474427854815319 -0.0197047213332086 -0.0144088467564725 -0.0234604750332309 0.000925848051095905 -0.00195995953456406 0.00367292133448946 -0.00067484470375671 -0.00835807734834922 0.00184389658118083 0.204751621703698 0.141402519055552 -0.0636566026945431 -0.325427882372465 -0.164270460744651 0.150229855534745 -0.00396598747169565 0.0965669153701214 -0.275159540117912 -0.038457623563825 -0.0229091010529204 -0.0459798193374687 0.0171097017477253 0.033599782952106 0.0243274196467129 0.0419241069828402 0.0206569058197179 0.0384492831875459 0.11273417398509 -0.216976625655409 0.0564384022502055 -0.0411330463140792 0.227166904127825 -0.0507789886310299 -0.0255598042591518 -0.145658297289229 0.156236714690472 -0.00703626733431642 0.0277211094606836 0.0105892546410489 -0.0838248657797358 -0.0597963558939049 -0.0577956133801437 -0.10312966569495 0.142529751064921 -0.0174110072628805 0.0458739921032066 -0.147602783456151 -0.0584041763027092
  51 1308.38203320069 ""  50.7607094018476 0 0 0.005459782958857 0.00286064904025944 0.00168979138143795 -0.00534498270168487 -0.0221761118141579 -0.0434193587974688 -0.116668836736526 -0.0118111095306361 0.112159617041278 0.0336053523751299 -0.0113808289487729 -0.0590137028089617 0.0663901400806607 0.0539825533687713 0.0214047679368772 -0.0683916748539416 -0.0267159645623229 0.0299870756610526 0.0172216303638281 -0.0355453419515516 -0.0836659010913657 0.0634530736113625 0.0627327196416656 0.0414005119672049 -0.0343066853549014 -0.0168004570961521 -0.0147094009705143 0.0456047766371297 0.0570465702512631 0.0681184179800095 0.0422772240348124 -0.0123639243710905 -0.0795378056180901 -0.156101102970678 -0.20179039758285 -0.184876524448111 0.158891695239853 0.0586751562113928 -0.0768447280709042 -0.0570083657536988 0.0496773873854266 0.153518701700571 0.022356095998803 0.0200804643084547 0.00863401455756334 0.000542280942538042 0.00376998032632785 -0.00638011941414618 -0.00312163491489029 0.00156000790654004 -0.00217815870155974 0.00731466162828175 -8.11634803911709e-05 0.0178177306655093 -0.0411103881979748 -0.028138756025765 0.025537520584163 0.017865496105009 0.016586137713719 -0.0185323146147581 0.0288559584630717 -0.01634408557029 -0.0582949294419934 -0.00172779134293687 -0.00169534320948568 -0.000485939399306404 0.000739097542149683 -0.00325892688531144 0.00103808114134994 0.00178929063769178 0.00120836873770209 0.000402722321533471 0.00389429822991757 -0.00529085006059573 0.000202571249525653 -0.00158158600157138 0.0175773888839992 -0.00989324772165384 -0.00862694831602301 -0.000658605672009822 0.00268338016782596 -0.000583060209001517 -0.00579846798417467 -0.00376711545372446 -3.08988856023316e-05 -0.0015967556777467 -0.00185074391561399 -0.00487843110572451 0.00405478270559402 0.000361013912209797 0.00156650701804282 -0.00685904455118744 0.00171211059513658
  52 1317.20210252255 ""  0.359620948618784 0 0 0.0071026431687288 -0.000792790203357577 -0.0112971740725537 -0.0173725595918659 0.0164561531467902 -0.00493393810250516 0.0116171773412674 0.00487323025083587 -0.00821949574831543 -0.00295476913577058 0.00190587358701541 0.00970425288782971 -0.0070196295162124 -0.00716136769759766 -0.00444071187187224 0.00922220800428653 0.00373648940259243 -0.00418281488728896 -0.00287839441799104 0.00349722897790193 0.0104102496896997 -0.00644077601633894 -0.00765349423302983 -0.00470693190178913 -0.21656389918631 -0.254888607418738 -0.266292765729292 0.262083280641784 0.316269409928233 0.2842343585137 -0.0123692726988998 0.0183848748235039 -0.0202335577454167 0.0149583834780822 0.015607231182979 0.0156299464438978 -0.0199316860673519 -0.00511353955994139 0.0079008113404986 0.00565253826292458 -0.0061498238940776 -0.0200798335746135 9.54986269198825e-05 0.00449282342554793 0.000724358993442066 0.0118839233334007 0.0436840185071349 -0.0200505041440672 -0.0163201116892495 -0.00102093567402758 0.00159842650852219 0.0476898709713634 -0.0736283477002083 0.0401794274292678 -0.0886068936956521 -0.0331840275998886 0.0220671870404704 -0.0887631075534173 -0.123542412565604 0.094699092805751 -0.0117016744924585 0.111682705149495 -0.144393195329253 -0.0216297236708194 -0.00507155359652323 -0.0116547447717179 0.00253444453966656 -0.00779142168733509 -0.0113937090059157 0.0326393004017143 0.0184177255404202 0.0209851012174664 0.0322862864926174 -0.28068499672285 0.186755261225576 -0.02210514798517 0.237977833611984 -0.128215499979917 -0.103560868651076 -0.0465496312593486 0.0533872987993636 -0.108892634181281 0.189216698427964 -0.0174505483965682 -0.0494220071656653 -0.0286646473118011 -0.0372279776157982 -0.0713625160422272 0.0839059382992077 0.000525803457864989 0.0343165718718606 -0.118850407472572 -0.0199469685024998
  53 1356.08369014864 ""  1.47046821627419 0 0 -0.00453372214857415 -0.00443227282197995 0.0101232952148481 0.00709836303789669 -0.0032952628883577 0.00219079934308844 0.00737144474828415 0.000799065002961937 -0.00555996425574271 0.000953515914551442 -0.00729236460600547 -0.0154696907757204 0.00152051089710402 0.00372372681395342 0.00476386436013666 -0.0142959368977134 -0.00610040354746126 0.00566987504307262 -0.000514794730139261 -0.00300886159646464 -0.00482904954967851 0.00745304756595033 0.0114486106919213 0.0122592181468638 0.0308529270798761 0.0736559826085859 0.0855112687736427 -0.107494684835403 -0.127474474078614 -0.119806418862063 -0.0263147893634035 0.0221013221778925 0.0940464751245461 0.0169181362949094 0.0220278122755392 0.0192376899931402 0.0439470818513014 0.0151696765574051 -0.0208515963203738 0.00958379271527378 -0.0154624909054744 -0.0377736809748621 -0.0491589689033325 -0.0501135262255055 -0.0354557437773693 0.0554341925872731 0.0260751193752292 0.0278847767325094 0.01267401267838 0.00372881427357155 -0.00327673224010507 -0.0470500223816439 0.0409124109108456 -0.0400345059822736 -0.255666761406449 -0.186072202627044 0.0996055015128581 0.15320414202221 0.0568709956963171 -0.0199108680333004 -0.0299295958095884 -0.123867057878114 0.326043763039363 0.00499505457028663 0.0175593371088634 -0.00470790089484247 -0.0264213812770413 -0.0358525037581102 -0.0414749040279638 0.0204068342504568 0.01992909336809 0.0215351898517957 -0.00916398939156064 -0.407105941686445 0.329293845377218 0.00769275684480289 0.221453503836206 -0.207416077547756 -0.175281909146688 0.0299684326245327 -0.0337464503872918 0.0796947391972766 -0.137952135152995 0.0131646511875702 -0.00149003446874182 -0.0515901553614909 -0.0200470344042586 -0.0365896606378137 0.0711848004757092 -0.00163458179422416 0.0245785695099647 -0.107608483414352 -0.0152965922096676
  54 1364.34549666752 ""  0.968993089529119 0 0 0.005102572074495 0.000488346611874726 -0.0101729901262242 -0.0215537482549124 -0.0106661146356293 0.00227366276879086 0.0560606861528652 0.0252730720159658 -0.0187528837099277 0.00470968942917958 -0.0328118809202097 -0.0649938593654077 -0.00103643552464253 0.00384981750721901 0.00835841387601905 -0.0653081206889892 -0.0271123600935754 0.0256220393211261 -0.013917868246472 -0.0108382526805761 -0.00409750442637186 0.0382511203936147 0.0570488787922603 0.0604468361854605 -0.014699358364712 0.00532303776145805 -0.00485150589274671 0.0223500720812697 0.0189641198882426 0.0522609478968404 -0.144753718394667 0.142083679461186 0.422225918838069 0.123730779247398 0.14560782336912 0.122558869390461 0.239908902239925 0.0878501184039844 -0.116488957643276 0.0659845680882727 -0.108042966443661 -0.271155401233996 -0.282751965133045 -0.289564049479871 -0.209614359605796 -0.0108968940761014 -0.00219672909390966 -0.000896702783395537 -0.00217160631846449 -0.000449164287178401 0.0030458455905396 0.0162708069030977 -0.0169241850988947 -0.00707836961400835 0.0684494388199234 0.0528939841331567 -0.0346513239191162 -0.0329570599026237 -0.0334463462981675 0.0219905209403324 -0.0328971162116014 0.0763738070843636 0.0155678219189066 -0.00151246011963734 -0.00325006943700447 -0.000134354155915136 0.00510316336166174 0.00835498264806331 0.00679787208643701 -0.0030068674348754 -0.00388583802298961 -0.00298965936051506 0.0031575811741295 0.0693703513390903 -0.0577356344417296 -0.00211537407507221 -0.0398191353837596 0.0399609151798859 0.0245502937879069 -0.0139098582565826 0.0144738890228077 -0.0250234192468872 0.048827877679996 -0.000450258561796567 -0.00351378658152733 0.0107857228571879 0.00324511910586447 0.00539303935785299 -0.0095120951429519 -0.00110342230017984 -0.0034713246810048 0.0198796410302642 -0.0002097992300747
  55 1387.47027391848 ""  8.46397164003304 0 0 0.00418941399102215 0.0121873209394223 0.0194745184419966 0.00575990780288572 0.00362413131835793 -0.00069561630367123 -0.00144350243737187 -0.00342995022423566 -0.00488528198447131 0.00062579145703973 -0.00163997088843849 -0.00376151500606532 0.000214625449223778 0.00190978290511968 0.00318983180801868 -0.00193059367382505 -0.000880824884886771 0.00060556160525353 0.00247362882425275 0.000619381509261569 -0.00168870278632371 -0.00113331501375323 -0.00095371069561384 -0.000479688163862774 -0.0348392671696071 -0.0771939226735352 -0.0723244440550267 -0.0437410174214056 -0.0501453016792613 -0.0767425701347602 -0.00791915656645016 0.00752688556597699 0.0230939786819714 -0.00134160864957241 0.000326136105755023 0.0021283079031896 0.000188033994784598 -1.94938492044856e-05 -0.000175353758275635 -0.00076854751919053 0.0046621986440647 0.00926423737013557 0.00494522206888436 0.00508993416159298 0.00445735813570714 -0.0423037603993758 -0.04375939223822 0.0518948033460376 6.23380724820373e-05 0.00193921974630058 0.000684594810903632 0.0135441098382845 -0.00751667462312199 0.00491519480564363 0.211512712643408 0.162823485686106 -0.210709955997314 0.262594653518332 0.214985369747068 -0.179504167935925 -0.0141355114238536 0.0884637477330836 -0.0994426701201755 0.0124656356007262 -0.0523691566433539 0.0573878526401919 -0.0435323486288028 0.00131515865044088 -0.0178323652688967 0.0375940414277316 -0.0229610711483602 -0.00999132128060034 -0.0405628332528179 0.124752390750175 -0.0626989461659951 0.0164884283096052 0.473171690680938 -0.379964039805015 0.0605074988648509 0.0576044918432924 -0.0986611296756854 0.0107464219454658 -0.0137711446370454 0.001114588012942 -0.109148971525346 0.152540676496678 -0.000209634801667968 -0.11969616101079 0.0817031553706134 -0.0314251362276421 0.0283313324420017 0.0753749803400721 0.0306780681788195
  56 1392.58162639081 ""  5.91049120341394 0 0 -0.0251143148528138 0.0214931436063858 0.056403341078951 0.0160488432990901 0.000558538529891801 -0.0167196375388548 -0.0116066134552541 -0.00353125502604277 0.00618084671975292 -0.00311001268601323 -0.000714552807841346 0.00240457453688533 0.00996134116048588 0.0100872574554942 0.00682403959703625 -0.000405025620450217 0.00011683343679489 0.000611802155833438 0.00555186707819866 -0.00509175481056017 -0.0155842701178405 -0.00271697104019183 -0.00185430089359615 -0.000274116263234735 -0.0732322927750043 -0.0962246172417063 -0.0559827710919996 -0.107621616127265 -0.0783429136791358 -0.0503476953457 0.00718921035665909 -0.0132360184038589 -0.0330525756309736 -0.0402088703642035 -0.0466030052861001 -0.0382939833225032 -0.037444651010898 -0.0138764878864849 0.0178744064806669 -0.0198367084798853 0.0245595065554879 0.0664417186607969 0.0274351378618918 0.0309933995320798 0.0253069023737483 -0.0155676570988566 0.00497336228687017 0.0296499301876516 0.00166639946451975 -0.00116741727539049 0.0159281779708231 0.0575391028586259 -0.0644827365663965 -0.116771623948976 0.176360634391837 0.148543199346884 -0.141568174084859 -0.0320851175547634 -0.119395441752924 0.0941669572154849 -0.26152217453272 0.368745707981639 0.495854302563597 0.000409101287089697 0.0154890232727612 -0.0121528268023908 0.000453173854454057 0.00929797290363178 -0.00274130759905526 -0.00361861595397083 -0.00243307624889083 0.00677690998609163 0.000163602517141768 -0.056038872444195 0.0444338956929576 -0.000175301132224112 -0.0876318766306795 0.0666654680376619 -0.000464689153596589 -0.0237260917767207 0.0200439890264392 -0.0653500297269171 0.147687912855391 0.00629817388431417 -0.0150999955043868 -0.00703314350931104 -0.000723222206275993 0.0193354459641954 0.00170919681748043 -0.00582270223134676 0.000295584949586806 0.00930266174943753 -0.0328160250464038
  57 1402.58885624415 ""  6.7321467134016 0 0 -0.0120820933481665 -0.0127025228348288 -0.0140686032165566 -0.00181705975647272 -0.0021292789915634 0.000730195580662326 -0.000175384276765597 0.00195890899352728 0.00409383220109124 -0.000915473590892454 0.00124027534947867 0.00308842407089322 0.000360471838094168 -0.000528419499305865 -0.00158462555560027 0.00268797403793801 0.00143045446094139 -0.000539214430659159 -0.00100971150485565 -0.000924119065122625 -0.000509796567794978 -0.000513453957700509 -0.000618045592922299 -0.00060643189456567 0.0231278031641994 0.0841598961592215 0.0862245284932379 0.0212147352445387 0.0320957656160408 0.0836503791213169 0.00862409808573028 -0.00942386424249019 -0.0261143496968307 -0.00340655629244155 -0.00489573399719264 -0.00513922525266885 -0.0077437945599673 -0.00262404807278793 0.00428782181617886 -0.00304108634662659 0.00121708248623058 0.00622178495232054 0.00175059254976238 0.00131675082361631 0.00144992496843736 0.0569763240206248 0.0491225289327164 -0.0458901163454026 0.0061381056351229 0.00311562248186255 -0.000107658615504516 -0.0152946968552906 -0.00431413634674895 -0.0310641536775803 -0.183812418602928 -0.156053562965344 0.229977917522968 -0.239089141303682 -0.252377482359268 0.2087860558917 -0.0725574895346353 0.00494706110722951 0.263918309149723 -0.00415333274375573 -0.0735127101986666 0.0453091207379104 0.000758075371124368 0.00507197808646112 0.0191970722666996 0.0212772497103418 -0.0185774407632785 -0.0262557521420248 -0.045219561067436 0.370980688908458 -0.280137700932271 -0.00867349282328085 0.322636403162366 -0.148821756519698 -0.0136659558583208 -0.00712793896169816 0.0333396377211002 0.019232209453015 -0.0306358448243885 0.00342638456068775 -0.0474536595313526 0.133703338746682 0.0100468170273571 -0.0971593220929802 0.0265141235260603 -0.0146760712396122 0.00726122210241054 0.0831938726983565 0.0769381900371114
  58 1423.74360271047 ""  11.6600541225204 0 0 0.00433692383652776 0.00983449740646268 0.0142092338379342 0.00343752116291379 0.00161449918539974 -0.000737146790098129 -0.000181360687483433 -0.00139451264192202 -0.0024941636259583 0.000415149345918065 -0.0015442235925158 -0.00337716811504198 0.000171267694233497 0.00142847208283732 0.00235043254210927 -0.00169225166421743 -0.000560274806259364 0.000867720856313262 0.00192693849340223 0.000253422550424292 -0.00175721568160044 -0.00134527116843349 -0.00117525807907992 -0.000370343514750603 -0.0282272388728692 -0.0500322768971274 -0.0472815220957562 -0.0351310438539294 -0.0397689298517946 -0.0537777693759586 -0.00636775127965783 0.00602503680949594 0.0187736434526468 -0.000282519118732987 0.00102433207708196 0.00221553063357535 2.8302878073922e-05 0.000118306446843508 0.000269891742244801 -0.000783250010968868 0.00353926609452838 0.00762939737198119 0.00272787789181078 0.00431090749721074 0.00284248934783182 -0.00243136462839559 -0.000764120004296021 0.00162304370830249 3.71276031266056e-05 -0.000490544936633355 0.00103188718950115 -0.000726544438064372 -0.00399350120968831 -0.00478444518785863 0.0413266445280707 0.0299888168711404 -0.0127857346236572 0.00370977842699803 -0.0161007097735118 0.00794728251935278 -0.0021120479596463 0.000856378408482406 -0.0109072647210989 0.00639505425775588 -0.0356938343038641 0.0216105017694152 -0.00814159199429088 0.00327900635917759 0.00299686285362361 -0.0293140563276508 0.112422366114122 -0.031147350878911 -0.0271878260244362 0.125127719782614 -0.0941205914300663 0.00849544930144486 0.160481700969391 -0.0963557300710511 0.00879029123893273 0.0143658214074662 -0.0110506594733693 -0.00277173380100617 0.00416864391110885 -0.00202561537423279 0.24080357070255 -0.402613171991785 -0.126545065346284 0.156850812136881 -0.382090546089868 0.284030787699731 -0.0346374774319564 -0.461212216312431 0.123756127690816
  59 1429.94379963578 ""  16.7171482388139 0 0 0.0404522026025248 0.0679525750217487 0.0909862972868736 0.0206810846897427 0.0102123799700108 -0.00510705382582112 -0.000284586626570928 -0.00894878485499825 -0.0163676343361256 0.00253094639245609 -0.00952410870623763 -0.0204299429878091 0.00127099578874208 0.00885142517810506 0.0145691259654849 -0.0109680655514042 -0.00423941702123974 0.00495138842430705 0.0117587024267588 0.00164414582450506 -0.0103303979879604 -0.0080688469522391 -0.00604891616593922 -0.00166012854063323 -0.188093072454314 -0.35342724344653 -0.342728507347067 -0.23308497426553 -0.276087268932164 -0.398882683045324 -0.0415130715615007 0.039544999266446 0.123896736622576 -0.00237353694406495 0.00591263878629066 0.0131137525075932 0.00208405766256139 0.00113971411418743 2.22927203680151e-05 -0.00375751868199297 0.020882459234407 0.0418598951994423 0.0179062314364972 0.0215507121432709 0.0194971852286074 0.0233629155757126 0.0199771060851044 -0.0238916485233476 -0.00521721037526048 -0.00798226121548124 0.00252365408472941 -0.0285136793006273 -0.00303155243579538 0.00308332931413902 -0.0914058888415296 -0.0705078652324103 0.0833401179669519 -0.146316665287823 -0.104559677191068 0.093811194499099 0.0900600367615136 -0.182068868921916 -0.186930672997522 -0.00362026581924636 -0.00218116676478136 -0.00255148027956197 0.00567947781679578 -0.000694084965054505 0.0105159279218385 0.00349172313535664 -0.0147897455777622 -0.000493124418735162 -0.011460714351615 0.0339470934672416 -0.0247808951622637 -0.00595391780807073 -0.00568364259093683 0.0399448311182881 0.0195901711809903 -0.00501796355494593 0.00772762317120465 -0.0632660863689747 0.0917572874433863 -0.0126241542669653 -0.0187742424247976 0.0600311848762374 0.0216634559367923 -0.0243394700853668 0.0471762930589422 -0.0375307758899849 0.00234530180374108 0.0583487100367981 0.00262764430979671
  60 1470.78663541641 ""  115.871089011185 0 0 -0.00634353772454837 -0.017376381661844 -0.000413179107893938 -0.00390751605808991 -0.00538255611294168 -0.000537617647510234 0.000894709089206762 0.00129356505766559 0.00177356546903085 -0.00212268073135665 0.000986682065954873 0.003757013606262 0.00202299747163038 0.00111670735471334 -0.000494103122846362 0.00137578438708507 6.6668024973217e-05 -0.00131218706528029 -0.00223385173890863 -0.00154132926281092 -1.45287559247693e-05 0.00232987185956457 0.00259023964319696 0.00240742354504199 0.0777035576395934 0.0981282722874554 0.112852001424851 0.0267361672847462 0.0338260751300894 -0.0098397355755358 0.00713197787173116 -0.0107355561280554 -0.0197262404109921 -0.00677808624218527 -0.0086557909741804 -0.00873094753077138 -0.00545397858717486 -0.0027967060059583 0.00152660832352581 -0.00108954165817426 -0.00351716626063272 -0.00471377986145944 -0.00905142623466668 -0.00789046172074732 -0.0071225949560445 -0.00762523383732591 -0.00870070491491051 0.00361650908416983 -0.0280345133780032 -0.0530197894169687 0.0232660457796628 0.0473736104061821 0.0679985712356355 -0.0511343882960255 0.093548126324316 0.032024674232438 0.102662430657364 0.103520622702713 -0.0851027468221396 0.0134566119480137 0.239892076738438 -0.350213567000652 0.0815884452886276 0.00332608868872275 0.00246256585016603 0.0082092287379926 -0.0133122789952489 -0.00218461006687285 -0.00497143744097174 0.00286258264793008 -0.000527018334543657 -0.00477239714554212 -0.032719318067806 -0.0179935875146028 0.0391211326081776 0.00159368513055671 0.0538555949840991 -0.0244880655195064 0.0828352943774955 0.0337208078030155 -0.0622876361754079 -0.388626300862107 0.606329229337923 -0.0834360585188792 0.0136051794665217 0.0150221701225461 0.00918347270721532 -0.00981946953350195 0.00511984731364738 -0.00309921964845407 0.000456184692294694 -0.00980787070217198 0.0283606972629164
  61 1489.06962571927 ""  2.25211364560998 0 0 0.00884841078677001 -0.0031297944905079 -0.0161167178946778 -0.017619217168169 -0.00577900143661808 0.00959772653797357 0.0851956722876139 0.0341299218432275 -0.0356642937429394 -0.0389458754665031 -0.0474175349792567 -0.0413176268899862 0.0157042675412356 0.055381224087566 0.0825607358956936 0.0755876979313157 0.0259539319962287 -0.0396160283508511 -0.0225489600000478 -0.0528579062251372 -0.0700878312798943 -0.0151990852418095 0.0258665843183427 0.0644425473750144 -0.035944255081644 0.0364011504072514 0.0210158305069939 0.000910439471881954 -0.0185759372830477 0.0550790273392934 -0.098271506126657 0.00635914949704917 0.12390116250702 -0.213166697749528 -0.19492905621261 -0.108691212611491 -0.386898301698553 -0.149255842435814 0.173200763597355 -0.124196335066838 0.0464589831471391 0.226325648803415 -0.129304912901783 -0.0901783807078813 -0.017139552735782 -0.00102499373527659 -0.000116187601845371 0.00187885079069585 -0.000102496917828382 0.000539197709815649 -0.000573595310175564 -0.00318163228746639 0.00171609318933209 0.00697755702379244 -0.00422295022888141 -0.00142967860615432 -0.00146357964395738 0.0131672268304547 0.0103333084220109 -0.00750229432150002 0.0099801351266379 -0.0119025162913474 -0.0275139643997346 -0.00176081503519447 -0.00114230954965485 0.000535967583723561 0.0029341325777934 0.00126997424698372 -0.00206753645370015 0.000409322400968209 0.000255264905651576 -3.51651562140691e-05 0.0164013569087419 0.00555158114053838 -0.0116223214970009 -0.00102191834073741 -0.0111655107038292 -0.00767396994708612 -0.0292002778079613 -0.0121918139332412 0.0183596053054155 0.00440131382889401 -0.00792311368258145 0.00133593135354377 -0.00347275159404272 -0.00460801436878687 -0.00386437226348652 -0.00612285557897501 -0.00253854168022852 0.00410546556277876 4.72497348485818e-05 0.00503687718284762 0.000632389940869424
  62 1498.9794464284 ""  6.05669640473913 0 0 0.0140704279398256 0.0016249662738972 -0.0134434591779781 0.00280296514153625 0.0012621092176539 -0.00134578313113676 0.00116664445789929 0.00166816219754793 0.0014478598552728 0.000136505562009694 -0.000548216827619352 -0.00107390596217906 -0.0015373053914149 -0.000920701997372356 0.000153959687365575 0.00260350456638652 0.00160148967739735 -8.26724974321304e-05 -0.000456728939479427 -0.0012206171227015 -0.00169207651135906 -0.000539860521102113 -3.52449117551446e-05 0.000482213209390892 -0.158956601850187 0.0549824476425523 0.0350194751361092 -0.0602154057312522 -0.104454002661044 0.127077184349987 -0.00073243731667133 0.000649890385039874 0.00112555161806903 0.000267997927439068 0.00135017038622081 0.00214023319900371 -0.00702137071934234 -0.00190514790408665 0.00453066037277897 -0.0031379291089661 0.00171984925242564 0.00660975436449277 0.000154963945438953 0.000853921513603146 0.00158235122330223 -0.0139041383747548 -0.0015299110038263 -0.0290059481139741 0.00293432438206423 0.00513615261794302 -0.00164896697940567 -0.00395502377490211 -0.00457278194170245 0.00619345258292962 0.105823140350163 0.0471109714241297 0.133245295784845 0.0394996268414257 -0.12508478335254 0.0168861742052621 -0.0200376770210633 0.0373443850384796 -0.0256099456811779 0.0136328731327519 -0.00721021892088372 -0.013937157688941 -0.0211382915524994 -0.00837138247859792 0.0147892536105507 -0.0367549961419384 -0.00746495397302845 0.00644098236336414 -0.275441703587275 -0.037871704222139 0.117376039473196 -0.0034768791768124 0.217025574524464 0.183327361109626 0.248441388176889 0.0969435074028921 -0.15517269714394 0.0418007661725634 -0.0681254542400741 0.00448337087993452 0.227032363329216 0.274401147811267 0.244644601821384 0.388371450355813 0.174564609453253 -0.271641314926365 -0.0156460621866275 -0.333172912412208 -0.0535289655004599
  63 1500.41225800892 ""  8.94164635437362 0 0 0.0234472803452581 0.0057958644056351 -0.016957904005771 0.0053888029948675 0.00193438081402593 -0.00243982104836458 -0.00160012476168231 0.00381195132232295 0.0085072284473124 0.00615093093228856 -0.000510953427864107 -0.00789303273575827 -0.00744551553864686 -0.00674601638585062 -0.00361032235093999 -0.000432490534779951 0.00276502459731426 0.00550337416504718 0.00551357881819195 0.00166836589682867 -0.00325992114478989 -0.00747165896518771 -0.00820827294133626 -0.00640132830653781 -0.245941851427819 0.0737242532938326 0.0420760014537641 -0.099185218526713 -0.167210407285963 0.178650423517355 -0.0039396701727243 0.0134002702930642 0.0276991333238996 0.0227207725260717 0.0276589869403076 0.0240163949617063 0.0118527643841344 0.00818618866096662 0.00108880863089367 -0.00190931921355683 0.0118692479350944 0.0235697774393497 0.0253745268560427 0.0278345595402588 0.0220327238698342 -0.0228857099544603 0.00951321741810387 -0.0300001724085054 0.00237732564946524 0.00400922684210116 -0.000741823053810599 -0.00484583082225318 -0.0044687282577735 0.0028247079929341 0.158030052269726 0.0786236590428964 0.249280706286039 0.176670774817219 -0.220651377132427 0.0345899275265187 -0.0148838869015523 0.0235319664410378 -0.0222895435964558 -0.0277715349481903 0.0322111372405737 0.0217834772420012 -0.0195747241079807 -0.00455653884787694 0.0131798122216699 -0.00103094975942969 -0.00425411309845697 -0.0209361903043664 0.422758678836694 -0.1013194624457 -0.0416571638918254 -3.66067655750553e-05 -0.250388684354664 -0.35756647529121 0.116603430540518 0.0474937385411124 -0.073669567733025 0.0337233823486755 -0.0553042755458404 0.00411247753792619 0.211909329979405 -0.0368276972881597 0.0725499811205231 -0.180622283806754 0.0917716774363742 -0.0250693827514646 -0.0275117697094879 0.0206005298194193 0.308537282865311
  64 1506.61722746492 ""  28.1736137275572 0 0 0.0406980606725943 0.00633738814489726 -0.0330541139163466 0.00762905940139351 0.00184424152858476 -0.00537638831167556 2.94189214656504e-05 0.0117886310379507 0.0213385890592544 0.0137994276838642 -0.0023636804301878 -0.0201991383546869 -0.0177176487257531 -0.0152716001196372 -0.00729580438281512 1.41324070211624e-05 0.00758337590599527 0.01370337413851 0.0135894032569013 0.00145395725513892 -0.0128580574974688 -0.0190324556571121 -0.0187576052733702 -0.0123477652293691 -0.42191742406762 0.146763480582718 0.0914239145573766 -0.163978605874587 -0.285577856484146 0.322229147008522 -0.0127194761177809 0.0333055034597475 0.0748187724157345 0.0505582167563118 0.0627882656021733 0.0557334206194477 0.0191800269028247 0.0167104592242176 0.00805848085256503 -0.0094606993321185 0.031499335808916 0.0678900776764671 0.0560060923268239 0.0646156464746895 0.0535153942496711 -0.0100813709021261 0.00134284480157741 -0.00513080489905302 -0.00142304672228541 -0.000437529982951503 0.000828126630064185 -0.000109783136742195 0.00384391937011904 0.00147013979747033 0.0415126750583724 0.0152985186428594 0.0917546310024377 0.0833791798359156 -0.0582568140740433 -0.00250577361468617 0.0178911232536772 -0.0195996380428406 -0.0217597231891829 0.0216962111722418 -0.00161414829309882 -0.00608043771874717 -0.00126301848085213 -0.00168212046421377 -0.00342033752903096 0.021467512539883 0.00763530487187816 0.0206913222544835 -0.182476806271336 0.0268012077876473 0.0475623205287353 0.0132496349458971 0.0716811276140293 0.138214767614424 0.00463137272604165 0.00782549282680022 -0.0116258774196374 -0.00628058038770568 0.00930864799809475 0.00046583326151398 -0.344453218187545 -0.124480602016819 -0.211521336824491 -0.0306861757715857 -0.190090072182675 0.180091759156547 0.0383805068702631 0.1688974163338 -0.291190608509395
  65 1514.79117180804 ""  3.0125440029632 0 0 -0.0101072689411416 0.000130474414720276 0.0116948991361132 -0.00194773213925851 -0.000642082512060488 0.00183047154919388 -5.34661463822385e-05 -0.0013612914274761 -0.00222981847612099 -0.000572086518881793 -0.000138797991964179 0.000320779791135422 0.00136699042355003 0.00144610922190964 0.000987316719748685 -0.00105933776991168 -0.00104002207748427 -0.000689017256169855 -7.18321318620426e-05 0.000626203832449915 0.00118587998676712 0.000427217362167139 0.000334029236219682 0.00012161112438713 0.128239990563854 -0.0524157451917664 -0.0375197658520779 0.0441776513615094 0.0802206640895499 -0.115594532408036 -0.000760142856831172 -0.00037592842790144 0.0010877697830122 -0.00281698680765417 -0.00339529798099333 -0.00288622603115958 0.00116248664255986 -0.000373042135832778 -0.00185944365894889 0.00161922487878681 -0.00139039848764048 -0.0042747400479298 -0.00132491230945047 -0.00170050509098882 -0.00159829277424998 -0.0213828499249168 0.0164672498641894 -0.00960089783596327 0.0017711763027603 0.000397743715663299 -0.000726121327578665 -0.0069850110377908 0.00115324922120204 0.00244012817860949 0.0776163079436582 0.0367774005536651 0.242275689528255 0.249859811434972 -0.164750485861515 0.00767652697955611 -0.00689723601785613 -0.00102546887877623 -0.00592341018885476 -0.0275451830753652 -0.00327263628883738 0.0392826357112847 0.0109526251168901 0.00617979941933507 -0.0149064895392955 -0.0130047848490674 0.00717732940228561 0.0350021040510403 0.274762180142035 0.0580183838448957 -0.118328837008645 -0.0121843333988715 -0.124722307685626 -0.24486089712895 -0.160940125407342 -0.0616226674938662 0.0922557373276356 0.0122770884440048 -0.0186809286014854 0.00278374465418927 -0.254352294204742 0.149751976878565 -0.0252119263995044 0.40651608511951 -0.0871734191858544 -0.0453287514766396 0.0341596355184548 -0.145386239453707 -0.487975547641751
  66 1516.00104232322 ""  68.8742982625379 0 0 -0.0181576149891199 -0.000825638574672019 0.018126540761389 -0.00128616204868822 0.00260517727841903 0.00652138036262342 -0.00520601988724502 -0.0210072552039551 -0.0327910615141693 -0.0197532724679072 0.00409633094287465 0.0304179044445693 0.0264423660987956 0.0228183756067959 0.011042073473302 0.00066822293892734 -0.0120764421002382 -0.0227025640748996 -0.0220239151665918 0.00139010695687709 0.0275989947982032 0.0303120662078462 0.0263689819447133 0.0135376833388992 0.187266826181416 -0.0807124514064549 -0.054447534376376 0.0659628404012046 0.122201869861615 -0.162178526538395 0.0237573326780977 -0.0532811127923146 -0.125357987022395 -0.0735538417213552 -0.0917660023845052 -0.0818303812758785 -0.023244374434967 -0.0240562933480378 -0.0168808140130666 0.0201806480140389 -0.052204238783276 -0.117580714483008 -0.0780982497273865 -0.0929682149966527 -0.0830361709978347 -0.0221140193542762 0.00535403119065274 -0.0496362681390523 0.00661350028496259 0.00811334882655342 -0.0038209542013872 -0.0124540823594629 -0.00708707120983893 0.00922780826049063 0.159776698928464 0.0633803241628565 0.305183687414324 0.129219271221954 -0.254427090929236 0.0411820330692158 -0.0432650729866062 0.0568826861115816 -0.0264802634453498 0.0273341715275597 0.0228027258506608 -0.00812438079472018 -0.0346825931557721 -0.0158927240790601 0.0223514915856354 0.0197242437040705 0.00250921360513704 0.00306435809024716 -0.158101116189754 -0.0787265722989049 0.139560540411125 0.0241384175150145 0.0556431046728871 0.0780241542311486 0.331890216291113 0.153777869172776 -0.225352135465626 0.0736955444145481 -0.120795276235944 0.00548760294060891 -0.151854387647554 -0.14570736931147 -0.140164126190842 -0.163015534541982 -0.105708405287611 0.146932274181404 0.0157670274956411 0.171186682300914 -0.0336341378318713
  67 1528.3642246548 ""  74.7053651129402 0 0 -0.0179912697957484 -0.00577636221751185 0.00880269590823219 -0.00878363775631604 -0.0104211240994687 -0.0083347484543327 0.0176129446629813 0.0355609429751263 0.0449738777334069 0.0244738824106007 -0.00598283821923211 -0.039186282230889 -0.038581038580046 -0.0335917550498386 -0.0165498746275851 0.00365940889948625 0.0207915747908251 0.033510728199928 0.0291924611019551 -0.011733255141365 -0.0546132558133432 -0.0404528987911429 -0.0281575494316892 -0.00518067980305106 0.211119959078192 -0.0551236913469712 -0.0328832261941881 0.0882815249464544 0.147290587270794 -0.143362740643895 -0.0389707553611888 0.0761144316159931 0.184994658288145 0.0956101090209429 0.121035418766006 0.10955118505712 0.00837698543988667 0.0269189635978132 0.0390962693047285 -0.043118423403645 0.0768764611023864 0.188374717866708 0.0826947739529373 0.109897379665314 0.108298376931662 -0.0384814280691609 0.0129999786846628 -0.00494572115561206 0.00302685012910705 0.00277363430860438 -0.00147803705776331 -0.00495031364999711 0.000191697737760962 0.00501282492888089 0.131873046859296 0.0802535804143577 0.258804558378509 0.33500571430645 -0.177171599823836 -0.0175820942755499 -0.0199000981202479 0.02841021582536 -0.00918882519274667 0.0110336228662008 -0.0195932829386759 -0.0296029815647878 0.0206608298132737 0.0103033374017565 -0.0210890016898918 0.00295851537376551 -0.00406326379306671 -0.00956455412689497 -0.195916199463424 0.0152951640647005 0.0141736671971778 -0.00337155172536039 0.0948131213791981 0.21666933519694 -0.219189311537028 -0.101106106482704 0.139906909304153 0.0378454576506537 -0.0563699520812027 0.00748407433427129 0.100860724348556 -0.0449848152922433 0.0195175262101526 -0.139795128403088 0.0547239594894035 -0.00369387902478073 -0.0135986295414952 0.0499225924806316 0.170437704637169
  68 1534.74871061438 ""  19.1239803673516 0 0 -0.0191913841662618 -0.0105439000159713 0.00161452721153683 -0.00991877801786298 -0.0125438238957731 -0.0121876685869126 0.0216303020324208 0.0399515272432027 0.0479148942005136 0.0234198235526793 -0.00369310009349584 -0.0338028309520529 -0.0421426493859151 -0.0388566271143319 -0.021953291901422 0.00678173567310576 0.0246857600508625 0.0369564802027992 0.0282332268289569 -0.0185351081500699 -0.065834019860157 -0.0378964145815858 -0.0221468490952767 0.00304478085387484 0.174282015206973 -0.0231919423535692 -0.000228646858760036 0.083200501417008 0.133701801566786 -0.0797796855976635 -0.0358600572646749 0.073853197180982 0.176549084833236 0.100680866776387 0.125840268392312 0.112424357467734 -0.000317277352133238 0.0267316465262197 0.0485337384654611 -0.0529863566693986 0.0796759681951805 0.204888186078119 0.0671164596890625 0.0985756779380475 0.102443219144675 0.0275473862957968 -0.0116933771724392 -0.0187622652201647 0.000620639756382599 0.00167444270613497 -0.00044835216878105 0.00370899314158272 -0.00183108832449132 -9.28859339070256e-05 -0.0571933420198868 -0.0494110596346155 -0.123968794456922 -0.276598525594453 0.0650790359054694 0.0316354144869046 -0.0122987558507781 0.0183204608566275 0.0296933295011442 0.00236241651860864 0.0307640684016231 0.0223419724542362 -0.0386670093690777 -0.019269579456024 0.0330725949503984 0.00172706749799352 0.00302049678359759 0.00733198880879148 0.104027018200523 -0.0640640315149507 0.0635387929262833 0.0143171700950894 -0.056920628836535 -0.162752675074506 0.400882646345227 0.191096678561772 -0.265632293991182 4.2072012421584e-05 -0.00948717638010007 -0.00909324983705374 -0.099716209820386 0.000944600085238877 -0.0413510283590105 0.0694268630798706 -0.0626530840219082 0.0339294840869029 0.0131576034320954 -0.00213698222251372 -0.126899849889755
  69 1608.3544992319 ""  22.6068960193217 0 0 -0.00426264095558884 0.00156256537016645 0.00765045235596375 0.00911491808165328 -0.000517775696796157 -0.0114222323773222 -0.10536521164742 -0.0253736574949601 0.0747835914821571 0.0656487642925233 -0.0101244976567719 -0.0942014952182449 -0.0675866771920601 -0.0273718754945735 0.0281007061775268 0.118218173828165 0.0383696169375207 -0.0660488967362931 -0.0654234484592735 0.00511482340188742 0.0841255056811932 0.0593646164172901 0.0223071995213999 -0.0271891248430454 0.0187047139893979 -0.0126877608549649 -0.00491469030498584 0.00233216330528579 0.0130561001966447 -0.0186764863338259 -0.0109964936914083 0.0895443552203028 0.177609672354613 -0.0120121835251899 0.0414058962552833 0.0890144025573723 -0.179173893984763 -0.0744047418045027 0.0705740972271167 -0.00480293243144219 -0.0737937533708353 -0.127870008181321 0.0119177826176911 -0.0320068229557083 -0.0741807101641266 0.000580679039751242 0.000218994179287392 -0.000306427942002015 -0.000229144981914548 4.39233390562072e-05 0.000341611626632733 0.0027671787392727 -0.000836106000591567 -0.00340762022198695 -0.000375793178444505 -0.000263711063152947 -0.00253776073660786 -0.00624428706169368 -0.0018268072038179 0.00245001454013566 -0.00452984267050743 0.00664744632361351 0.0157111330650438 0.000193421750033964 0.00064009300331013 -8.49092380923174e-05 -0.000881280059110516 -0.000407832284939613 0.000895270078128175 -4.33164062143433e-05 -5.54774905645661e-05 0.000110623638825976 -0.000142569596267565 -0.00142108760595008 0.00174136862564772 0.000397588725484545 -0.000657082318870739 -0.000156524128368933 0.00980807092101223 0.0032452495741459 -0.00533333413500858 -0.00267533992588979 0.00347033558803384 -0.00091892755298167 -0.000520998719308572 -7.06347696920692e-05 -0.000219201677834959 0.00070774968542694 -0.000284242162860475 9.73588262077271e-05 0.000110153227661496 0.000228835763421855 -0.00103185047025056
  70 1627.24201900965 ""  79.2635668505065 0 0 -0.00818019229553289 -0.00833602764494401 -0.00666408444869067 -0.00433755519308422 -0.0047320827897116 -0.00339920574297408 0.044978616422344 0.0582699328725259 0.0546618377957679 -0.0118713380553921 -0.0541529461314958 -0.0848118315902542 0.0664927614507046 0.0819717391747759 0.0723997672388771 -0.0463237441466844 -0.0461454466367631 -0.0305450604451961 0.0124189919850797 0.0578104725816498 0.0906686461023875 -0.0667216545464264 -0.089490248407025 -0.0862915951100373 0.0510988522860182 0.0101508061027907 0.0175809105041546 0.0297758933835879 0.0468678001070814 -0.000275005633548364 -0.0752947095556043 0.0179306681145633 0.119321282209409 -0.109087769008243 -0.116710086971638 -0.0862323830199425 0.0460570765316808 -0.0146839969930782 -0.0793638484462974 0.0824039085920629 -0.0147849841497021 -0.120858556336671 0.131592811305058 0.126462801563555 0.0808337155092486 0.000642013970450715 -0.000873209693045131 -0.00193382537904043 0.000156461745558778 0.00066996427814075 6.68418353927745e-05 0.00184573718482081 0.000469503470582081 0.000263853877648591 0.000548533774630225 -0.00098180321462305 -0.0033708959331573 -0.0118812219978032 0.000410247143733054 0.000459917795033514 -0.00464686276950846 0.00753319335977748 0.0126774236646682 0.00120379062026057 0.00267679537138777 0.000256904167060207 -0.00347415481816991 -0.00202513774822833 0.0027516273094773 -8.72557659418475e-05 -0.000143319624581503 0.000333941178027144 -0.00236820169012272 -0.00777318955565431 0.00970563136881077 0.00191628196995743 -0.000702296756904253 -0.00235329745673098 0.0388933592967023 0.0218081969288859 -0.0274048381033091 0.00174795654309535 -0.00617403054001288 -0.00258084072231784 -0.00132283851726036 -0.000883638906627886 -0.000846941197946417 0.00160264225151156 -0.00102263401900632 0.000684924147690732 0.0002977056644858 0.000664421861636772 -0.00260796518659864
  71 2928.89102947783 ""  34.3973508889122 0 0 0.00988197148280018 -0.0052838162426125 -0.00247857382591987 0.000301880577055992 0.000144027507005539 0.000139388705504005 -1.41772118466339e-05 -9.16632445828047e-05 -0.000286266479586337 -0.000189246275964809 -0.000112937413975914 2.23498806347367e-05 -1.57700619415686e-05 -2.69638700687222e-05 -3.09610343315841e-06 1.47451110751398e-05 -4.35464316144583e-06 -7.47812506783325e-06 2.2282438317922e-05 -1.42446913783405e-06 -8.74203898397056e-06 3.30158297377462e-05 2.4334027602562e-05 4.6927075086887e-05 0.00202822912419628 -0.0263328807213583 0.0215313311492176 -0.120775508227226 0.0881630512675746 0.00490430916720206 0.00218549986659116 0.0017618162308237 0.000227887625540182 -7.18866143139557e-05 4.51974536139457e-05 9.02519861199821e-05 6.5387577329832e-06 0.000156392058609808 0.000200213496874618 -0.000199984794315105 -8.55705124626982e-05 2.28421752436423e-05 -0.000214781778857865 4.74272355526931e-05 0.000225792728253756 -0.0435261445760998 0.0566619769398256 -0.00348245144650278 -0.000233158990612972 -0.000913109670564464 0.000214943199494354 0.00474724776999239 0.00388584764470602 0.00220575141363829 0.505023097721573 -0.768423111964056 -0.119447073811321 0.0404052390510538 0.0979456725204183 0.154295964764013 -0.0657059364742735 -0.0299632464504621 -0.0157069934827703 -0.000778037369396694 0.00166547479726087 0.000983915506380789 -0.00211791965368223 -0.000129583909541147 -0.000181855974258767 0.0031626111456222 -0.00154629881824408 0.00104400091342459 -0.00787230912013974 -0.0176788915346266 -0.0208420612963769 0.0183699984379509 -0.000452101343247978 0.00208773361115361 -0.0032215185333008 -0.00573068489804337 0.00413829230269299 0.012810003099153 0.000375006708050806 -0.00151929637421525 0.0116509403492142 0.00692701509278542 -0.0185535996227404 0.00497442804928895 0.0104759451041057 0.0129447058332491 -0.0536016594256091 -0.000126478710102945 -0.00431603243545732
  72 2945.68354634769 ""  12.6035524244611 0 0 0.0515692913980292 -0.0194927698153254 -0.0254910918157416 0.00213790988222111 0.00191373140606139 0.00109777995520568 0.000115378591619256 -0.00050901077153218 -0.00144877807033307 -0.00136763653518739 -0.0007875909670449 6.87629342744787e-05 -0.00013510828080191 -8.82486781415432e-05 3.8182733142118e-05 3.48493554314359e-05 -1.51440161151071e-06 -2.62182057759446e-05 9.77048424514979e-05 1.21094143994165e-05 -7.38111029386865e-05 0.000101257904224619 0.000243889217356404 0.000378569439919516 -0.00282665186981853 -0.268377721564382 0.253145931762723 -0.64444052627577 0.471324995597236 0.03003978696152 0.0157557391009423 0.011469930000178 0.00237406707473097 -0.000462344987493219 0.000164287621503821 0.000756184879363378 -2.99966906816939e-05 0.000726470019576319 0.00122764773078907 -0.00140346413108034 -0.000798180761231121 0.00010872389529243 3.23022470119788e-05 -0.000493610721364302 -0.000790615501427545 0.00529969883907176 -0.0048812164229645 0.00318230214124895 -0.000211518829272612 0.00119054187387046 -2.53233868522097e-05 -0.0281117231808247 -0.0149389637959915 -0.00366783226771427 -0.054042918150496 0.081442755121281 0.0139243278173525 -0.0144877840623479 -0.0272243044924889 -0.0491676982302082 0.34139764622387 0.165947099815261 0.0530835875191658 6.72265821124244e-05 -0.000415148386678684 -0.000368021676044251 0.000514147360011246 0.000265787635372506 -2.89783437314618e-05 -0.00051981540434327 0.000296426602087935 -9.14574463877263e-05 0.00196397288520777 0.00431330924450792 0.00488248028023904 -0.00294498128161043 -3.8728060841535e-05 -0.000326580045358718 -0.000550838090726447 -0.000469275805365814 7.63778465502185e-05 -0.00496232796547125 -0.00467809752235133 0.000592959864507018 -0.0018397175040066 -0.00120478384046742 0.00301483477885251 -0.00106323855797939 -0.00221927775816605 -0.00278796705739848 0.00890437824439706 0.000120354550906131 0.000658487059530441
  73 2969.27952091493 ""  80.4173859653975 0 0 0.0238622296044809 -0.00855763927353574 -0.00962307111473832 0.0002505654429038 0.000395827666049283 0.000239730007197694 -4.24072667721968e-05 -0.000326899205314545 -0.000704181494499835 -0.000577791584525852 -0.000294064950272897 8.90889174075193e-05 -9.62919170786285e-05 -5.1172132817208e-05 4.33954038783451e-05 2.30961272281605e-05 1.06937056750557e-05 4.83182030811046e-06 5.99936112277563e-05 8.87588581137871e-06 -3.59676777736009e-05 5.12011125200373e-05 0.000115087377688323 0.000188433509503691 -0.000748681547553083 -0.0981128275942868 0.0954049054987355 -0.280017141373176 0.205792435924111 0.0192876756972854 0.00700386832336555 0.00497334438049924 0.000758116342485891 0.00021217173302081 0.000118841087231802 -4.17860851799765e-05 -9.15926282131383e-06 0.000310277284030057 0.000507262481343104 -0.000778488467411105 -0.000456384202244435 3.95540225935783e-05 0.000134160440875361 -0.000306387988234739 -0.000581520354829303 0.00412728551799415 -0.0133662081304703 -0.00816495845424139 -0.000733466549153655 -0.00224405760424747 0.000257357158414376 0.0639334181087378 0.0323974847701813 0.0109379414709112 -0.0774088796063233 0.120498711181723 0.0128183435377535 0.0276600528498182 0.0442983043622229 0.0833964357263809 -0.763078704185728 -0.378472235585609 -0.133374074325031 0.00159409277774754 -0.00154046617652382 -0.00163208324495071 -0.000332631895656339 -1.11183652430217e-05 0.00019140907998405 -0.00104670659035941 0.00177011756109677 -1.70086445892542e-05 0.00834870262854932 0.0184687841764353 0.0237887763630474 -0.0288469160292705 -0.000500082480308492 -0.00117414430495037 -0.000470630005271648 -0.0023747369299358 -0.00173437157734393 0.0134888801556567 0.0150488745921552 -0.00291023212998958 -0.007659726714012 -0.00656130370445186 0.0155935384435337 -0.00646329302296825 -0.01440783121347 -0.018612291600717 0.0268233820989413 0.000126898183769225 0.0024176375925193
  74 2980.53236073481 ""  35.5444580091227 0 0 -0.00120592876749893 0.000535775941730521 0.000409760103408236 -2.3025829662803e-05 -7.50829420957042e-05 -0.000111822066139034 3.53455214625986e-05 0.000103262297977301 0.000157455328191957 2.84038220419276e-05 -2.95877330346376e-06 -4.0140547504513e-05 3.08547571967064e-05 1.03585522495003e-05 -1.92969310324618e-05 -4.65876343395831e-06 -1.61028407932044e-05 -2.32353131406497e-05 -3.49858354561565e-05 -1.22625569469153e-05 1.31553711284955e-05 2.95212374830576e-06 -2.9708498354185e-05 -6.42650919794041e-05 5.25662133823881e-05 0.0038011556236918 -0.00362175138128061 0.0142865904022576 -0.0104644904432839 -0.00102839986467874 -0.000340029184673704 -0.000208606710913959 4.09371272320918e-05 -0.000245147409981895 -2.80842334714567e-05 0.000233945826412426 2.65614230861602e-05 4.68087707513906e-05 7.06403236967356e-05 0.000399879198848165 0.000242183996237963 -2.35843699110867e-06 -0.000208174978522219 8.71808843926088e-05 0.000489275876646498 -0.00229078779766 0.00391067873604908 0.00249408917451706 -0.000149539448086568 5.0321561711942e-05 5.26113925507588e-05 -0.00225290107434243 -0.000976903046780922 -0.000185779948142331 0.0262556632800002 -0.0386369328982138 -0.00534625389083879 -0.00431243372711868 -0.00994869352399126 -0.0227917708307296 0.0269518289395217 0.0138163490020283 0.003914955365094 0.032272099350303 -0.035767071055065 -0.0445161851539784 0.000567269513834604 0.00141399304478344 -0.000491702599604781 -0.0041045147367393 0.00367495082710145 0.0111000228422901 0.206725821335917 0.442246650945529 0.570789866710361 -0.591087939427829 -0.0202930355651598 -0.0287327192903845 -0.00344346785856381 -0.00960538003647202 -0.0109958056794364 0.00470158942384773 -0.00161727305291908 -0.0012592817635782 0.0274359472618528 0.0189811005284941 -0.0516400068000475 -0.0319052491595375 -0.068428295611755 -0.085777678790344 0.0519464531112218 0.000933691093000691 0.00866307592097413
  75 2986.97664145374 ""  22.8948610853436 0 0 0.000730084601605802 0.000155022887580844 -0.000787477202551229 1.88306144309811e-05 5.85333242309453e-05 4.71410883221906e-05 -7.9031278325409e-06 -5.24786573534233e-05 -7.22586439491684e-05 -2.77696805030743e-05 -7.38351895076061e-06 1.87169869266985e-05 -1.56682530872116e-05 -3.66070940188441e-06 7.23942157712124e-06 1.07903497475908e-06 8.18037462480064e-06 8.40126627634195e-06 1.33076713881478e-05 8.53729552041096e-06 -4.65639395013914e-06 2.53671823765848e-05 1.98305196894514e-05 -1.46455559248302e-05 -0.000329824756566327 -0.00832864035078449 0.00852059400306866 -0.00848674585022217 0.00628865497927031 0.000601719009735701 0.000335900324398909 0.000188862514434755 1.6891421302713e-05 8.87657396512939e-05 4.68653848912894e-06 -7.11434702123891e-05 1.63190132404216e-07 -1.53687834805721e-05 3.31716242342008e-06 -0.000147974267960014 -0.000118924713715666 8.29576926867322e-06 -0.0002281877600507 -0.000106797280532849 0.000274699931053912 0.00279066673098142 -0.00199498738606137 0.00161549349919356 7.57862461655963e-05 1.31311701575556e-05 -4.79773185453095e-05 0.00210113647243293 0.00100446461435327 0.000314918530822793 -0.025100320407843 0.0389706337098365 0.00513778355264181 -0.00756580397207587 -0.0138092610227552 -0.0253830205872386 -0.0250540543493819 -0.0127483747346019 -0.00401858756517021 0.00963119147928959 0.00115984764230862 1.81770125431603e-05 9.48265650757699e-05 -0.000213296019843455 -0.000122286601380495 0.0062372933541973 -0.0487152106221637 -0.00129600615212377 0.00257762487929774 -0.00333235710892279 -0.000863795406338058 -0.119945162232996 -0.00555024995397495 -0.00353148286030168 0.000806249846418447 0.00136589347293282 0.00380834768149369 -0.00226736545856787 0.000422039782602757 0.000625735590544711 0.210439265582916 0.194727483512361 -0.453463266194988 0.172790534222723 0.391592073743812 0.512249931835289 -0.456476475372887 -0.0112212151256703 -0.0399163865970566
  76 3005.02115040855 ""  28.9691516892402 0 0 0.0215931901577177 -0.0647142818220099 0.0474479898151443 -0.000692636340255436 -0.000442097023214888 -0.000440967800783676 -0.000229243970917868 0.000441966936018728 0.000311660397469476 0.000626459002203258 0.000497500915279167 -3.39684857776751e-05 5.31503030856209e-05 -1.49088746352524e-05 3.66436986254345e-05 4.51274842117809e-06 -3.04105075890655e-06 5.28360758014653e-05 -2.50571034384293e-05 -1.99327704119532e-05 2.34338539954886e-05 1.09950489835894e-05 -0.000133722503773603 -8.44733699374854e-05 0.0351128306920984 0.573691263484264 -0.590857233001223 -0.286494879982937 0.204810814943954 0.0296238548275719 -0.0082834212971043 -0.00533640011138316 -0.00143307711700752 0.000503075150832536 3.14442394034678e-05 -0.000721172204249986 -0.000113097641497574 -0.000269326497426711 -0.000749660058489717 0.000460713939983202 0.000354907484143931 -4.94415765330867e-05 -5.41564221801373e-06 7.19781451977168e-05 0.000337443836548343 0.00507494008935247 0.00913493752798254 0.0160714305011536 -0.000411933164468982 0.000245875238481526 -0.000136110584230926 0.00168398137855121 -0.000717691241533974 0.000993961690291709 0.00502234784835973 -0.00474738303157299 0.00100085082753473 -0.0623861789785329 -0.101875003841472 -0.198342979744594 -0.0113178280426231 -0.00417755114991034 0.000171941248317921 -0.015602371828128 -0.00600473315101691 -0.0078032754960579 4.86576686944389e-06 1.67651670683482e-05 -7.42638989003325e-05 0.00477841547414505 0.000661636061793103 0.00316222578273656 0.0292687508078425 0.0696467828526266 0.088168858279163 0.157060054331844 0.00194948193375174 0.00379506086899315 -7.11336245941018e-05 0.00059957332248883 0.00224810352203193 0.00278376481114716 0.000905785337255874 -0.00112103443700068 0.00818304640494161 0.00748180033495956 -0.0143363771139874 -0.00586622464313503 -0.015183464756339 -0.0198487604339492 -0.0603471540993681 -0.000277771466996838 -0.00423054321576281
  77 3006.11975767245 ""  7.0704779391285 0 0 -0.00570807339985459 0.0180958681061849 -0.0137475933195356 0.000200784720932945 0.000158108077983769 0.000200659669237809 3.74273861241091e-05 -0.000209412632640877 -0.000208398472056449 -0.00016144979330147 -0.000109204631991271 4.99111523770561e-05 -3.73934614218981e-05 -6.02432140506845e-06 -1.05340516040314e-06 5.66121848108605e-06 7.82477221730332e-06 -6.25988517681348e-06 4.26984636540533e-05 2.17863828956818e-05 -1.41190429558252e-05 -7.37362666501673e-06 5.67407581123015e-05 6.52785789383096e-05 -0.00967050887781457 -0.163778710566863 0.169238357180182 0.076499550781028 -0.0544640503889236 -0.0080939514460976 0.00219343277538999 0.00136271647541878 0.000304077028362975 8.51845612112066e-05 1.08667115100775e-05 -1.9641895629676e-05 4.81340062294142e-05 9.24019306028365e-05 0.0002223133868201 -0.000441576795633172 -0.000278984827090688 3.27805076481454e-05 9.90817609228178e-05 -3.46002139244315e-05 -0.000237757572308801 0.0033345006161039 0.00865765088515954 0.0133983630389049 0.000138010420907955 -0.000283510350920827 2.03179183174916e-05 0.00241500406906738 0.0022151036099984 0.000392920098155845 0.0142143932149984 -0.0193109745693608 -9.01497424051935e-06 -0.0462489882280871 -0.0799746355699673 -0.157930787803478 -0.0334574299409986 -0.0178090006694271 -0.0060251881680621 -0.0664030679260872 -0.0259943261268358 -0.0339912117103304 0.000131390285672438 0.000183872890572824 0.000527707479240945 0.022279712497481 0.00365550786288158 0.0143995051629079 0.125178468133259 0.302153855917738 0.386774370809293 0.667116760560741 0.00921478566566522 0.0180150647749777 -0.00669917867737944 -0.00886785974621023 -0.00541676469501136 -0.000201657830201507 0.000965915993526291 0.000329945875287072 0.03445018909339 0.0302858898508775 -0.0577325692905732 -0.028582835015005 -0.0741725275365357 -0.0969174713172537 -0.275475670921167 -0.00206232787532864 -0.0192530916772497
  78 3011.2915754292 ""  45.769396737022 0 0 0.00314301730529158 -0.0121716197951431 0.0101049835486279 -8.53887588192877e-05 -7.50011696138067e-05 -0.000122134723052976 5.47340681480732e-06 0.000234343692800407 0.000278852531390466 0.000131037076179321 7.1394903591311e-05 -6.60368627828429e-05 6.91905831846925e-05 1.13162291767214e-05 -3.43651757321054e-05 -6.07717323880113e-06 -2.3248162624563e-05 -2.71866039933235e-05 -6.30760895575085e-05 -2.60509587553202e-05 2.0533305916482e-05 -8.90377322674905e-06 -6.17020062675122e-05 -8.17919711571982e-05 0.00612026580795827 0.11416341654298 -0.118164856771927 -0.0448729786840405 0.0317330164046665 0.00515603713654569 -0.00170421707642757 -0.00107693390138737 -0.000172946194267194 -0.000451904556255952 -3.72324429230426e-05 0.000417230553684467 9.96060365589165e-06 3.54980145217676e-05 -1.86378919728684e-05 0.000712813697957789 0.000465257367075796 2.9964460477232e-06 -0.000154744812239086 9.5081599860391e-05 0.000489698585230001 -0.0124025291081228 -0.0425929393069169 -0.0643931002664286 -0.00016763052623227 0.00068617449893839 0.000156670487614829 -0.0083183534815189 -0.00602140664289131 -0.00188007392051846 -0.0886218155325402 0.125804112808471 0.00511000746299754 0.238776146049644 0.388463951323479 0.756792119718661 0.10972346033865 0.0578509462210614 0.0180219923449055 -0.0162604675551107 -0.00733571448593221 -0.0101976256027163 7.22655832008267e-05 0.000708516320591678 0.00128637185518088 0.0054772889282403 -0.000305039006842851 0.00586337026599342 0.0358949693818745 0.089717228662929 0.12051422180015 0.155626961357972 0.0024329732774397 0.00670331415425326 -0.00364838501826519 -0.0152660645816657 -0.0221481822625985 -0.00200165189384066 -0.00249802536102843 -0.00171407759192909 0.0215792143931575 0.0199964751023565 -0.0420660223439387 -0.00620178881060846 -0.0172431229336321 -0.0222711473760356 -0.0816045333403152 -0.00188893896352582 -0.0057525741073016
  79 3044.05461296679 ""  51.9484731128141 0 0 -9.28608685223643e-05 -0.000146774072543036 0.000168420654443465 9.68976909005931e-06 9.05823361347046e-06 -3.02210941944877e-05 4.45833417799635e-06 2.2777638604011e-05 5.08372455091093e-05 1.83870550668495e-05 9.66320128126288e-06 -4.90066861360037e-06 3.15062212384374e-05 1.45664489023279e-06 -3.74520265131137e-05 -2.39185634774953e-06 -2.08922779851837e-05 -3.59257636061258e-05 -3.58234852687211e-05 -1.1792755678498e-05 1.1670346248729e-05 7.69318010288367e-05 -4.63919898149308e-06 -0.000129739144197783 0.000139780333746141 0.00183147645378178 -0.00174873428143837 0.000705565181729512 -0.000522817531085647 -3.75493127055195e-05 -0.00017671815718357 -0.000133149913035454 -3.10731410235398e-06 -0.000342961583531671 -1.12793268257294e-05 0.000370847990895993 8.31620266450859e-05 0.000196617050084104 0.000280438827108782 0.000498175145732787 0.000321496419150114 4.8462405607453e-05 -0.00104118979225516 -3.69419157299376e-05 0.00154036167479657 -0.00118462496286578 4.05208560304482e-05 -0.00113742656967456 -7.65532195752844e-05 -8.5621772630711e-06 3.93900477917259e-05 -0.000310801961888955 -9.54010402705798e-05 -1.56970138442936e-05 0.00623196930888786 -0.0113541567427939 -0.00166686194937143 0.00632274538696717 0.00951427061499127 0.0163121420438903 0.00377554556033972 0.00207954162213812 0.000398461557737811 -0.0108789387881958 -0.0107410488990817 -0.0145051867762643 8.68560415534929e-05 0.000517837391224774 0.000700503846087775 -0.000725588344034377 -0.00931015050556525 -0.0847762689521824 0.0533619932168204 0.126502140165831 0.157423639582888 0.0797774217403192 4.68465948530459e-05 0.00215413802882119 -0.00252597047056972 -0.00754186591927065 -0.00200293626826975 0.00204323944647051 -0.000261644789641261 -0.000542666545027479 -0.266404384461749 -0.261777029259703 0.556525090090143 0.16267686459201 0.377949624843425 0.467659749325987 0.110705567362713 -0.00281795461752934 -0.0110055028415743
  80 3052.95548797643 ""  43.5866970138844 0 0 0.000261754409044521 -0.000314113430414487 0.00019738147931838 -3.19786421618372e-05 -3.72330148024457e-05 -5.85326194766219e-05 1.77999465247837e-05 5.52097535446126e-05 7.94531415946934e-05 -4.08253205958647e-05 -3.82822142207393e-05 -2.88802330075392e-05 1.70737568908333e-05 9.57846912849663e-06 -2.68516003298546e-06 -2.76001601665466e-06 -1.23051126565544e-06 1.43887232953177e-07 -4.12920482523797e-05 -2.56322322423059e-05 -1.87321952815214e-07 -2.79115652910926e-05 -1.32102867601874e-05 1.70096145300139e-05 -8.17853752804457e-06 0.00224776004533317 -0.00256687175430675 -0.00287567893434844 0.00195012023464315 0.000337762180261436 0.000455823652916603 0.000330357003659759 0.000116925893158396 -0.000164910610058148 -1.35258500240698e-05 0.000177501757977612 -2.85562449857841e-05 -5.88588478887759e-05 -7.55013172092538e-05 0.000406313470909574 0.000257141223512176 -1.99304698513981e-05 0.000348803051046076 4.97227044272007e-05 -0.000454832017731127 0.00122147729047268 -0.00204892318150326 -0.000306994697175758 3.14278735552414e-05 0.000136450645923603 -8.72440089782503e-05 -0.00010776770438126 -0.000141076656208512 4.92297245166813e-05 -0.0164426382011912 0.0254418337011322 0.00362098631419629 -0.000574897911887148 -0.0016076848050779 -0.000555832359045156 0.000282661712178539 -4.93509111443586e-05 0.000196735961644434 0.0219834417462179 0.00644593920497631 0.0080246059435776 -0.000125878770872243 -0.000178732427567271 -8.71228287578884e-05 0.0806665653685617 0.0242746655853473 -0.00790480787965564 -0.0294308113485475 -0.0731922867515869 -0.0904215418356912 -0.224994866563757 -0.000826274837332687 -0.00826656990053811 0.00226173383801003 0.003087085801196 0.000866370099363521 -0.000941020399489809 -0.000728533635361637 0.000647481392777991 -0.145857993691345 -0.154707738551102 0.35476979161905 -0.0428811212460924 -0.13978574596344 -0.187990168196782 -0.775482657042289 0.00270730415685529 -0.0683378551142825
  81 3119.85269968774 ""  2.99666392116776 0 0 -7.90345744770201e-05 -5.54791584750423e-05 -6.02365404286727e-05 2.42727196397973e-05 8.28419458879098e-05 0.000136198329992427 0.000387388848270453 0.000394956523456888 0.000265063763799259 0.00693378843417881 0.00410624707348567 -0.000557281029058423 -0.0301384222712865 -0.000147939472242546 0.0344550378567268 -0.00667680488093813 -0.0223179729684418 -0.0328219514521799 0.0398977504893393 0.0267548858667397 0.00289732226277933 -0.0139949449483907 -0.000483475001027604 0.0149396263722296 0.000275822073680501 -0.000305201666694135 0.000709621435623271 -7.87354204961086e-05 0.00053845628028017 0.00015752807404552 -0.0858287452323927 -0.0566287048715997 -0.00361086143475248 0.355855784559867 0.00424349729200314 -0.402303459264126 0.0805897366090684 0.268349384563991 0.394224744485575 -0.469811514313397 -0.314490200710982 -0.0331114609769259 0.162549909521614 -0.00120929317704529 -0.185711695652015 -2.57839730228442e-05 -2.58049670331619e-05 -5.73046798111596e-05 3.35240115604389e-06 2.06580496069129e-05 7.56799637145601e-06 -5.40760602819955e-05 -4.90515142678183e-05 -2.14404328965964e-05 -5.33456488630513e-06 -1.41608625412177e-05 -5.46539796328937e-05 0.000239735560172356 0.000382490200703776 0.000797173470479689 0.000441778569208028 0.00024940167390789 9.07598223998753e-05 4.23926438309045e-05 -6.42349989359184e-06 -4.06155465503e-05 -2.64134164858508e-05 -3.99511360191339e-05 -3.65284173889167e-05 2.00505772035098e-05 -3.29773816126586e-06 -7.18355461579545e-05 0.000103454701240039 0.00021706015138413 0.000386800096780689 -0.000481557422795515 -3.13910111786346e-05 -6.13370680305809e-06 0.000342643314748847 0.00051799627119725 0.000406196109820917 -9.86504685907041e-05 -0.000143926254313219 -2.02378799852009e-05 -0.000287141994373303 -0.00030498199489689 0.000662383230617728 0.000142305717723315 0.000293382863027282 0.000300185830909355 -0.000112163538106066 9.82163473076013e-06 -4.42511157092432e-05
  82 3127.17538361275 ""  9.82428159405996 0 0 0.000203281203849166 0.000135678518028285 -0.000111687410095891 3.92391683399657e-05 7.58896374793019e-05 9.6747172727006e-05 -0.000199201827167762 -0.000427588702201093 -0.00054375486650651 0.00862229062723534 0.00502276527831481 -0.000847334064054995 -0.0383273322057649 -0.000376102805229025 0.0434726576505329 0.0013369762298761 -0.00267918976299084 -0.00638494133212662 -0.0417672635147034 -0.0276906784653003 -0.00245155168098912 0.0188908514785103 0.000732282275873262 -0.0200382970232251 -0.000129679764848848 -0.00283444843181484 0.00290959543217101 -0.00262228651167589 0.00191089461053318 0.000153681126387794 -0.105164606421664 -0.0694341951745851 -0.00451710616501178 0.443070505617007 0.00588121686840721 -0.499847699785019 0.00870551477936439 0.0411446614727983 0.0646198468535148 0.481408072241679 0.321508529336637 0.03259581369088 -0.215540055517642 0.00170575903224099 0.246425506492763 2.24816054924372e-05 6.38197474635343e-06 1.69910294385851e-06 7.38470661086485e-06 1.77816374672867e-05 -1.12277683329466e-06 -1.15582424200245e-05 -3.34087188689788e-05 -1.65810265364802e-05 -0.000106280176263929 0.000144077619392797 2.06298303992343e-05 -8.27061109895871e-05 -7.60126188695313e-05 -7.99580493444455e-06 4.5976828958216e-05 1.81456974136656e-05 -8.20458460202754e-06 -4.26218360966347e-06 1.03874517998867e-05 2.22622491797616e-05 1.68446072128156e-05 3.4292970649575e-05 6.04833363817458e-05 1.47855898781267e-05 1.94371672430031e-05 5.48862136817543e-05 -6.66836786098138e-05 -0.000172587894556122 -0.000278452100406462 3.5279244222679e-05 -2.32825409544564e-06 1.46675580416363e-05 -0.000213510027710888 -0.000460653769301199 -0.000593239887096325 -0.000283644811134207 -5.96351550184514e-05 0.000157228390895866 0.00011625063536221 0.000112739472093924 -0.000283090910529237 -0.000152401905646393 -0.000346815352125362 -0.000378924387623704 -0.000138466221200471 2.59815889883578e-06 -2.66638512181102e-06
  83 3141.1855709203 ""  25.9180481442651 0 0 0.000151475983565763 -5.09620964222278e-06 -0.000261503745372596 -0.000214611937734487 -0.000239659302595757 -0.000189715634987491 0.00185064733154031 0.0018303276219012 0.00119734438772606 0.00713052510892107 0.00392015553625756 -0.00112314867272268 -0.0178286720003349 -0.00133141097388276 0.0181185223275172 0.00943960572498499 0.0273359023519357 0.0387273133805692 -0.0082187230740304 -0.00737844455518688 -0.00397907692078455 -0.0405375431948604 0.000489383983464134 0.0467153621609683 0.000208369253559152 -0.00149111823484972 0.00198862262408574 -0.00131384517137535 0.00149410644271961 0.000286627420388163 -0.0827382484797308 -0.0541861584317494 -0.00276208890778788 0.188659659068107 0.00431050339358515 -0.209500744003285 -0.093790128642577 -0.306038254374437 -0.447482483976878 0.101573576021005 0.0708139455040749 0.0123660789435566 0.463213398230304 -0.00676202316397625 -0.535260757295694 -4.61879286709783e-05 -1.61540581275073e-05 -2.17229737145398e-05 -1.56549945004242e-05 -2.48625367895875e-06 1.48073340177624e-05 -9.02452608089177e-05 -2.9459669622046e-05 1.99469841106475e-05 0.000150871236611955 -0.000207537950281068 -6.85515069763238e-05 0.000242948620825834 0.000311787965922834 0.000547528949634153 0.000305876397378739 7.56691824736443e-05 -0.000152746385103899 8.77316281049437e-06 -2.53428586507619e-05 -5.87332308450573e-05 -3.23171000180133e-05 -6.2075137812717e-05 -9.99125278385315e-05 -4.17915841848847e-05 -4.81879737444007e-05 -0.000133804925121719 0.000172993837585997 0.000425551960691929 0.000646343245296087 -0.000123828468844806 -2.56371629315852e-05 -2.77030552471756e-05 0.000403292782165929 0.00082588529307714 0.00103404845818135 0.000375694704876951 2.07392566966124e-05 -0.000224912665405356 -0.000300325608827824 -0.000289685571931829 0.000677048361942675 0.000345297270925192 0.00081890342163444 0.000928148574468057 0.000414363175689187 1.39777788903004e-05 6.33824018384025e-06
  84 3149.25460843946 ""  13.7638492329665 0 0 -0.000100083474224566 -0.00010958465304773 1.10958440128927e-05 -0.000257353088401894 -0.00024078671743271 -0.000149284105869232 0.00170217698642065 0.00139103013686173 0.000575725701873263 -0.00936514055411568 -0.00587775815023717 0.000138628143210167 0.0150811413054638 0.00167366100381156 -0.0143336423182509 -0.00807087428336353 -0.0295647252594273 -0.0443625963828711 -0.036863938700692 -0.0245392811057056 -0.00234698109563731 -0.0275758154121567 0.00156022344635955 0.0340060734982947 3.03997059356597e-05 0.00224168986735174 -0.00236744499130615 0.00206952492452248 -0.00160405606311817 -0.000141688683251246 0.110158441258661 0.073469069289987 0.00606122679162281 -0.152301157180053 -0.00455456533383012 0.167216204064809 0.0984903015142016 0.332406732193992 0.489874436236588 0.402968622536737 0.268977362289553 0.0270954141765526 0.31899741016709 -0.00656829584890606 -0.372069917327407 -1.97226522838963e-05 8.6676480055623e-06 3.9223640294949e-05 -1.58567244966916e-05 -3.8007993085845e-05 1.29957863436208e-06 -2.29620780451061e-05 4.8591831462053e-05 4.85336307947891e-05 0.000162592796715529 -0.000209642361732344 3.89944080775948e-06 -3.18337756083951e-05 -0.000141095823208549 -0.000458810279448453 -6.71726120812989e-05 -0.000111372953709509 -0.000150996694171744 -2.40225781089768e-05 -9.06093731191835e-06 5.90948843613337e-06 1.32904391887157e-07 -9.56551601478534e-06 -5.040346711033e-05 -4.90243884585232e-05 -3.61779630359534e-05 -3.16256725502362e-05 -1.09214069343996e-05 5.96089112744261e-05 6.70963249352607e-05 0.000288669592241424 2.83766597716549e-05 -1.31051110710975e-05 5.67152173658995e-05 0.000187375304318472 0.000404281342392217 0.000579324841698299 0.000213328950242726 -0.000243247894377842 7.76021258838601e-05 0.000100903392307467 -0.000178951312410094 0.000142394962858809 0.000355324467805702 0.000453804661561895 0.00033760962177798 -6.95461313283431e-06 4.68958513948164e-05
  85 3167.67535129624 ""  5.05628710576383 0 0 -0.00105644136519342 -0.000503303413353085 0.000625992249614832 -0.00028059962193876 -2.0961202330284e-05 0.000297443676423663 0.0017669176138434 -0.000432817132969125 -0.00281296004021741 -0.0670495156951724 -0.0447596044145694 -0.00378212390554181 -0.0121698656230083 0.00103835449423483 0.0159192949211503 0.00226808772710561 0.00463045007226052 0.0057996934506126 0.00320378774570346 0.00200092486927729 -3.49763174295808e-05 0.000988226694785217 0.000255295000187602 -0.000654924216696407 0.0001268567018791 0.0113975653967283 -0.0137397014825791 0.0118557500951335 -0.00991230773163645 -0.00191973444306687 0.76680457503339 0.515209463564069 0.0492048221937597 0.137852208594213 7.43523390655104e-05 -0.158751207325659 -0.0148046609954253 -0.0451343116414791 -0.0648860039775613 -0.0333730661308126 -0.0220079701365323 -0.00177360913411112 -0.00815571854883506 -0.000407316662849763 0.00850339688880365 -3.96392322841212e-05 -1.69826982476814e-05 -2.3391835034532e-05 -1.3915910090397e-05 -4.57837516087864e-05 -5.04438413982465e-06 0.000107317690453313 0.000103693466923222 -2.07304086245033e-05 0.000184483298485311 -0.00026472273282883 -1.96871524342943e-05 6.06040224439788e-05 7.43532405142087e-05 -0.000166391383198736 0.000458597226341632 0.000428740786772217 0.000574579085181296 -2.58249731760437e-05 -1.2945187239386e-05 -1.11442962284441e-05 -1.11188291034291e-05 -2.28644442511051e-05 -3.37445160625615e-05 -3.48358126672807e-05 -1.46742575913324e-05 -2.08450584300845e-05 7.29158678775855e-05 0.000189578329341822 0.000295356809556171 0.000297897179372191 1.29865012743461e-05 -2.99219568380233e-05 0.000254755080778071 0.000433648492058058 0.000256168491880822 0.000565279631397018 0.000129962229280415 -0.000349900169536934 9.21579335269476e-06 1.71134702748679e-05 -1.82887250881254e-05 5.958119321602e-05 0.000170058591986128 0.000193635010374133 0.000348584938660677 -8.54640893150072e-06 4.42101535653065e-05
  86 3476.41533099574 ""  30.7474020777807 0 0 -0.000266493522794053 -0.000192847272631929 -0.000310987858359518 -1.55398806951678e-05 0.000106652002881976 0.000584240577971966 2.12681473534252e-05 0.000125735965706215 0.000271241241785047 -2.04221464021139e-05 -2.63098647117268e-05 -3.85295090723129e-05 -5.45980224314735e-06 -3.46100991200696e-06 3.24808197516867e-06 1.87534236486717e-05 -6.62638767612172e-07 -1.36940420654476e-05 5.89691305945555e-05 5.42461425230679e-05 1.27076747682405e-05 -0.000180565064724435 -4.70507693852338e-05 8.92235289774857e-05 0.000809449155522891 0.000563597186211239 -5.76143243806991e-05 0.00100745299932198 0.000368342688423751 0.000189155696649997 0.000404832031454745 0.000247749465725541 -1.27737051890018e-05 0.000171889557335313 -2.90121613400072e-05 -0.000243798670488754 2.11719476874819e-05 -0.000157825227375281 -0.000284611265200674 -0.000400333311317651 -0.000248412798592082 -4.64364343123557e-05 0.00182073192876698 0.000368724018558679 -0.00070821478100661 -0.000142948645609405 0.0022388399532724 0.00176757756932252 0.00225091547932625 0.00112249255350048 -0.0010606510874059 0.000675924202245619 -1.07013893364231e-05 -4.64659661849615e-05 -0.000440095311622145 -0.00344006319787546 -0.000970026694446894 -0.00748195148168012 -0.00971808545092555 -0.0185201538245248 -0.0020370911734063 -0.000335626666988429 -0.000460054548713355 0.000285806657411909 0.00213950420754781 0.00102173375795054 0.0210120129379849 0.0346221548898615 0.0549811168383347 5.11062412239307e-05 -0.000264053570397733 -0.000235203580252704 -0.00643008404150251 -0.0107557375464479 -0.0188022376167341 -0.00493953834753533 -0.00154968059072407 0.00250181525405638 -0.278670701342656 -0.509192845725121 -0.766261004342278 -0.0380718444751873 -0.014863785165429 0.01756220321095 0.000409242409701953 0.00141673482185082 -0.00233005406175612 0.00102248451274068 -0.000970111574502542 0.00202136032276675 -0.000525971810745997 -4.86835028668828e-05 4.11909405015584e-05
  87 3558.94684068389 ""  169.897068562524 0 0 -0.000104900615267778 1.14982500510298e-05 1.24628088619485e-07 9.96857676358576e-05 0.000191113800526933 4.7067553479331e-05 -4.13842117933195e-06 -9.9302457123579e-05 -0.000207151171871914 -6.82854339972985e-05 -8.49635015131614e-06 6.07222905422582e-05 1.53434272315215e-05 -1.34481523778422e-05 -3.91287723271399e-05 1.61424787570108e-05 1.36740119686982e-05 5.90285667482512e-06 3.13636002519903e-06 -6.75095297993942e-06 -7.85409306670837e-06 -4.08407817873816e-05 2.30037888254558e-05 8.89266553895491e-05 0.000626551116667795 0.000564358294382653 -0.00197739330140894 -0.0030560422806586 0.00377028564383859 0.00203047610636231 0.000690965559296459 0.000331222759594158 -0.000247833827619591 -9.94266946321651e-05 8.88033262345997e-07 0.000129539009095756 5.52399004513021e-05 5.03100372216488e-05 3.63488813360181e-05 0.000220231109044211 0.000166562645477391 9.74481417761408e-05 0.000450808251623085 1.10404266912529e-05 -0.000374434226401131 -0.0013260032767196 0.000654708627701655 -0.000173034637952542 0.0485367478976157 0.0242136226198146 -0.024054281051674 0.00431384667882261 -0.000486501443298359 -0.00027788165587469 0.00990875842942621 -0.00375035179705936 -0.00175070148599802 0.00201928966258909 0.00082262308227033 0.00213950503667103 -0.0175584395185068 -0.00402134674292411 -0.00512128329601157 0.000529516957566805 -0.000375544466440395 -0.000897317258123022 -0.000976639559533241 -0.00214478973129408 -0.00179072373582276 -0.000216457299979586 1.61641375117178e-05 0.000181693719503095 0.000812459668356993 0.00214520649406905 0.00382087162923997 -0.000941120346845346 0.00024305561705035 -0.00013912534695669 0.0113416181126376 0.0239196802729776 0.0357021842766748 -0.802005507758968 -0.376526624993368 0.38531434895142 0.000202630956988695 -0.00182903641369232 0.00164189437975694 -0.00026275249808401 -5.0996899025469e-07 -0.000585355870589773 0.00215113908567381 -0.000191089652948568 0.00023846146346811
  :::
 } 
 m_exists[87] { 
  s_m_exists
  :::
  1 11111111111111111111111111111111111111111111111111111111111111111111111111111111111111111111111111 
  2 11111111111111111111111111111111111111111111111111111111111111111111111111111111111111111111111111 
  3 11111111111111111111111111111111111111111111111111111111111111111111111111111111111111111111111111 
  4 11111111111111111111111111111111111111111111111111111111111111111111111111111111111111111111111111 
  5 11111111111111111111111111111111111111111111111111111111111111111111111111111111111111111111111111 
  6 11111111111111111111111111111111111111111111111111111111111111111111111111111111111111111111111111 
  7 11111111111111111111111111111111111111111111111111111111111111111111111111111111111111111111111111 
  8 11111111111111111111111111111111111111111111111111111111111111111111111111111111111111111111111111 
  9 11111111111111111111111111111111111111111111111111111111111111111111111111111111111111111111111111 
  10 11111111111111111111111111111111111111111111111111111111111111111111111111111111111111111111111111 
  11 11111111111111111111111111111111111111111111111111111111111111111111111111111111111111111111111111 
  12 11111111111111111111111111111111111111111111111111111111111111111111111111111111111111111111111111 
  13 11111111111111111111111111111111111111111111111111111111111111111111111111111111111111111111111111 
  14 11111111111111111111111111111111111111111111111111111111111111111111111111111111111111111111111111 
  15 11111111111111111111111111111111111111111111111111111111111111111111111111111111111111111111111111 
  16 11111111111111111111111111111111111111111111111111111111111111111111111111111111111111111111111111 
  17 11111111111111111111111111111111111111111111111111111111111111111111111111111111111111111111111111 
  18 11111111111111111111111111111111111111111111111111111111111111111111111111111111111111111111111111 
  19 11111111111111111111111111111111111111111111111111111111111111111111111111111111111111111111111111 
  20 11111111111111111111111111111111111111111111111111111111111111111111111111111111111111111111111111 
  21 11111111111111111111111111111111111111111111111111111111111111111111111111111111111111111111111111 
  22 11111111111111111111111111111111111111111111111111111111111111111111111111111111111111111111111111 
  23 11111111111111111111111111111111111111111111111111111111111111111111111111111111111111111111111111 
  24 11111111111111111111111111111111111111111111111111111111111111111111111111111111111111111111111111 
  25 11111111111111111111111111111111111111111111111111111111111111111111111111111111111111111111111111 
  26 11111111111111111111111111111111111111111111111111111111111111111111111111111111111111111111111111 
  27 11111111111111111111111111111111111111111111111111111111111111111111111111111111111111111111111111 
  28 11111111111111111111111111111111111111111111111111111111111111111111111111111111111111111111111111 
  29 11111111111111111111111111111111111111111111111111111111111111111111111111111111111111111111111111 
  30 11111111111111111111111111111111111111111111111111111111111111111111111111111111111111111111111111 
  31 11111111111111111111111111111111111111111111111111111111111111111111111111111111111111111111111111 
  32 11111111111111111111111111111111111111111111111111111111111111111111111111111111111111111111111111 
  33 11111111111111111111111111111111111111111111111111111111111111111111111111111111111111111111111111 
  34 11111111111111111111111111111111111111111111111111111111111111111111111111111111111111111111111111 
  35 11111111111111111111111111111111111111111111111111111111111111111111111111111111111111111111111111 
  36 11111111111111111111111111111111111111111111111111111111111111111111111111111111111111111111111111 
  37 11111111111111111111111111111111111111111111111111111111111111111111111111111111111111111111111111 
  38 11111111111111111111111111111111111111111111111111111111111111111111111111111111111111111111111111 
  39 11111111111111111111111111111111111111111111111111111111111111111111111111111111111111111111111111 
  40 11111111111111111111111111111111111111111111111111111111111111111111111111111111111111111111111111 
  41 11111111111111111111111111111111111111111111111111111111111111111111111111111111111111111111111111 
  42 11111111111111111111111111111111111111111111111111111111111111111111111111111111111111111111111111 
  43 11111111111111111111111111111111111111111111111111111111111111111111111111111111111111111111111111 
  44 11111111111111111111111111111111111111111111111111111111111111111111111111111111111111111111111111 
  45 11111111111111111111111111111111111111111111111111111111111111111111111111111111111111111111111111 
  46 11111111111111111111111111111111111111111111111111111111111111111111111111111111111111111111111111 
  47 11111111111111111111111111111111111111111111111111111111111111111111111111111111111111111111111111 
  48 11111111111111111111111111111111111111111111111111111111111111111111111111111111111111111111111111 
  49 11111111111111111111111111111111111111111111111111111111111111111111111111111111111111111111111111 
  50 11111111111111111111111111111111111111111111111111111111111111111111111111111111111111111111111111 
  51 11111111111111111111111111111111111111111111111111111111111111111111111111111111111111111111111111 
  52 11111111111111111111111111111111111111111111111111111111111111111111111111111111111111111111111111 
  53 11111111111111111111111111111111111111111111111111111111111111111111111111111111111111111111111111 
  54 11111111111111111111111111111111111111111111111111111111111111111111111111111111111111111111111111 
  55 11111111111111111111111111111111111111111111111111111111111111111111111111111111111111111111111111 
  56 11111111111111111111111111111111111111111111111111111111111111111111111111111111111111111111111111 
  57 11111111111111111111111111111111111111111111111111111111111111111111111111111111111111111111111111 
  58 11111111111111111111111111111111111111111111111111111111111111111111111111111111111111111111111111 
  59 11111111111111111111111111111111111111111111111111111111111111111111111111111111111111111111111111 
  60 11111111111111111111111111111111111111111111111111111111111111111111111111111111111111111111111111 
  61 11111111111111111111111111111111111111111111111111111111111111111111111111111111111111111111111111 
  62 11111111111111111111111111111111111111111111111111111111111111111111111111111111111111111111111111 
  63 11111111111111111111111111111111111111111111111111111111111111111111111111111111111111111111111111 
  64 11111111111111111111111111111111111111111111111111111111111111111111111111111111111111111111111111 
  65 11111111111111111111111111111111111111111111111111111111111111111111111111111111111111111111111111 
  66 11111111111111111111111111111111111111111111111111111111111111111111111111111111111111111111111111 
  67 11111111111111111111111111111111111111111111111111111111111111111111111111111111111111111111111111 
  68 11111111111111111111111111111111111111111111111111111111111111111111111111111111111111111111111111 
  69 11111111111111111111111111111111111111111111111111111111111111111111111111111111111111111111111111 
  70 11111111111111111111111111111111111111111111111111111111111111111111111111111111111111111111111111 
  71 11111111111111111111111111111111111111111111111111111111111111111111111111111111111111111111111111 
  72 11111111111111111111111111111111111111111111111111111111111111111111111111111111111111111111111111 
  73 11111111111111111111111111111111111111111111111111111111111111111111111111111111111111111111111111 
  74 11111111111111111111111111111111111111111111111111111111111111111111111111111111111111111111111111 
  75 11111111111111111111111111111111111111111111111111111111111111111111111111111111111111111111111111 
  76 11111111111111111111111111111111111111111111111111111111111111111111111111111111111111111111111111 
  77 11111111111111111111111111111111111111111111111111111111111111111111111111111111111111111111111111 
  78 11111111111111111111111111111111111111111111111111111111111111111111111111111111111111111111111111 
  79 11111111111111111111111111111111111111111111111111111111111111111111111111111111111111111111111111 
  80 11111111111111111111111111111111111111111111111111111111111111111111111111111111111111111111111111 
  81 11111111111111111111111111111111111111111111111111111111111111111111111111111111111111111111111111 
  82 11111111111111111111111111111111111111111111111111111111111111111111111111111111111111111111111111 
  83 11111111111111111111111111111111111111111111111111111111111111111111111111111111111111111111111111 
  84 11111111111111111111111111111111111111111111111111111111111111111111111111111111111111111111111111 
  85 11111111111111111111111111111111111111111111111111111111111111111111111111111111111111111111111111 
  86 11111111111111111111111111111111111111111111111111111111111111111111111111111111111111111111111111 
  87 11111111111111111111111111111111111111111111111111111111111111111111111111111111111111111111111111 
  :::
 } 
} 
