# Supplementary material for: Cut-off Scale and Complex Formation in Density Functional Theory Computations of Epoxy-Amine Reactivity
Source: ACS Omega. 2021 Oct 25;6(44):29424–31. doi: 10.1021/acsomega.1c03229 (PMC8587129; doi:10.1021/acsomega.1c03229)
Supplement: Supplementary file 1 — ao1c03229_si_001.zip [file ao1c03229_si_001.zip › Final_structures/Primary/A1_E3_B3LYP-D3_CC-PVTZ-F_ canonical/Epoxy_frag3_product-4_isomer26.vib]

{ 
 s_m_m2io_version
 :::
 2.0.0 
} 

f_m_table { 
 i_j_atom_total
 :::
 31
 m_column[98] { 
  s_m_data_name
  s_m_column_name
  i_m_width
  b_m_visible
  s_m_units
  :::
  1 r_j_Frequency  "Frequency"  10 1 "" 
  2 s_j_Symmetry  "Symmetry"  10 0 "" 
  3 r_j_Intensity  "Intensity"  10 1 "" 
  4 r_j_Raman_Act  "Raman Act"  10 0 "" 
  5 r_j_Raman_Int  "Raman Int"  10 0 "" 
  6 r_j_x1  "x1"  10 0 "" 
  7 r_j_y1  "y1"  10 0 "" 
  8 r_j_z1  "z1"  10 0 "" 
  9 r_j_x2  "x2"  10 0 "" 
  10 r_j_y2  "y2"  10 0 "" 
  11 r_j_z2  "z2"  10 0 "" 
  12 r_j_x3  "x3"  10 0 "" 
  13 r_j_y3  "y3"  10 0 "" 
  14 r_j_z3  "z3"  10 0 "" 
  15 r_j_x4  "x4"  10 0 "" 
  16 r_j_y4  "y4"  10 0 "" 
  17 r_j_z4  "z4"  10 0 "" 
  18 r_j_x5  "x5"  10 0 "" 
  19 r_j_y5  "y5"  10 0 "" 
  20 r_j_z5  "z5"  10 0 "" 
  21 r_j_x6  "x6"  10 0 "" 
  22 r_j_y6  "y6"  10 0 "" 
  23 r_j_z6  "z6"  10 0 "" 
  24 r_j_x7  "x7"  10 0 "" 
  25 r_j_y7  "y7"  10 0 "" 
  26 r_j_z7  "z7"  10 0 "" 
  27 r_j_x8  "x8"  10 0 "" 
  28 r_j_y8  "y8"  10 0 "" 
  29 r_j_z8  "z8"  10 0 "" 
  30 r_j_x9  "x9"  10 0 "" 
  31 r_j_y9  "y9"  10 0 "" 
  32 r_j_z9  "z9"  10 0 "" 
  33 r_j_x10  "x10"  10 0 "" 
  34 r_j_y10  "y10"  10 0 "" 
  35 r_j_z10  "z10"  10 0 "" 
  36 r_j_x11  "x11"  10 0 "" 
  37 r_j_y11  "y11"  10 0 "" 
  38 r_j_z11  "z11"  10 0 "" 
  39 r_j_x12  "x12"  10 0 "" 
  40 r_j_y12  "y12"  10 0 "" 
  41 r_j_z12  "z12"  10 0 "" 
  42 r_j_x13  "x13"  10 0 "" 
  43 r_j_y13  "y13"  10 0 "" 
  44 r_j_z13  "z13"  10 0 "" 
  45 r_j_x14  "x14"  10 0 "" 
  46 r_j_y14  "y14"  10 0 "" 
  47 r_j_z14  "z14"  10 0 "" 
  48 r_j_x15  "x15"  10 0 "" 
  49 r_j_y15  "y15"  10 0 "" 
  50 r_j_z15  "z15"  10 0 "" 
  51 r_j_x16  "x16"  10 0 "" 
  52 r_j_y16  "y16"  10 0 "" 
  53 r_j_z16  "z16"  10 0 "" 
  54 r_j_x17  "x17"  10 0 "" 
  55 r_j_y17  "y17"  10 0 "" 
  56 r_j_z17  "z17"  10 0 "" 
  57 r_j_x18  "x18"  10 0 "" 
  58 r_j_y18  "y18"  10 0 "" 
  59 r_j_z18  "z18"  10 0 "" 
  60 r_j_x19  "x19"  10 0 "" 
  61 r_j_y19  "y19"  10 0 "" 
  62 r_j_z19  "z19"  10 0 "" 
  63 r_j_x20  "x20"  10 0 "" 
  64 r_j_y20  "y20"  10 0 "" 
  65 r_j_z20  "z20"  10 0 "" 
  66 r_j_x21  "x21"  10 0 "" 
  67 r_j_y21  "y21"  10 0 "" 
  68 r_j_z21  "z21"  10 0 "" 
  69 r_j_x22  "x22"  10 0 "" 
  70 r_j_y22  "y22"  10 0 "" 
  71 r_j_z22  "z22"  10 0 "" 
  72 r_j_x23  "x23"  10 0 "" 
  73 r_j_y23  "y23"  10 0 "" 
  74 r_j_z23  "z23"  10 0 "" 
  75 r_j_x24  "x24"  10 0 "" 
  76 r_j_y24  "y24"  10 0 "" 
  77 r_j_z24  "z24"  10 0 "" 
  78 r_j_x25  "x25"  10 0 "" 
  79 r_j_y25  "y25"  10 0 "" 
  80 r_j_z25  "z25"  10 0 "" 
  81 r_j_x26  "x26"  10 0 "" 
  82 r_j_y26  "y26"  10 0 "" 
  83 r_j_z26  "z26"  10 0 "" 
  84 r_j_x27  "x27"  10 0 "" 
  85 r_j_y27  "y27"  10 0 "" 
  86 r_j_z27  "z27"  10 0 "" 
  87 r_j_x28  "x28"  10 0 "" 
  88 r_j_y28  "y28"  10 0 "" 
  89 r_j_z28  "z28"  10 0 "" 
  90 r_j_x29  "x29"  10 0 "" 
  91 r_j_y29  "y29"  10 0 "" 
  92 r_j_z29  "z29"  10 0 "" 
  93 r_j_x30  "x30"  10 0 "" 
  94 r_j_y30  "y30"  10 0 "" 
  95 r_j_z30  "z30"  10 0 "" 
  96 r_j_x31  "x31"  10 0 "" 
  97 r_j_y31  "y31"  10 0 "" 
  98 r_j_z31  "z31"  10 0 "" 
  :::
 } 
 m_row[87] { 
  r_j_Frequency
  s_j_Symmetry
  r_j_Intensity
  r_j_Raman_Act
  r_j_Raman_Int
  r_j_x1
  r_j_y1
  r_j_z1
  r_j_x2
  r_j_y2
  r_j_z2
  r_j_x3
  r_j_y3
  r_j_z3
  r_j_x4
  r_j_y4
  r_j_z4
  r_j_x5
  r_j_y5
  r_j_z5
  r_j_x6
  r_j_y6
  r_j_z6
  r_j_x7
  r_j_y7
  r_j_z7
  r_j_x8
  r_j_y8
  r_j_z8
  r_j_x9
  r_j_y9
  r_j_z9
  r_j_x10
  r_j_y10
  r_j_z10
  r_j_x11
  r_j_y11
  r_j_z11
  r_j_x12
  r_j_y12
  r_j_z12
  r_j_x13
  r_j_y13
  r_j_z13
  r_j_x14
  r_j_y14
  r_j_z14
  r_j_x15
  r_j_y15
  r_j_z15
  r_j_x16
  r_j_y16
  r_j_z16
  r_j_x17
  r_j_y17
  r_j_z17
  r_j_x18
  r_j_y18
  r_j_z18
  r_j_x19
  r_j_y19
  r_j_z19
  r_j_x20
  r_j_y20
  r_j_z20
  r_j_x21
  r_j_y21
  r_j_z21
  r_j_x22
  r_j_y22
  r_j_z22
  r_j_x23
  r_j_y23
  r_j_z23
  r_j_x24
  r_j_y24
  r_j_z24
  r_j_x25
  r_j_y25
  r_j_z25
  r_j_x26
  r_j_y26
  r_j_z26
  r_j_x27
  r_j_y27
  r_j_z27
  r_j_x28
  r_j_y28
  r_j_z28
  r_j_x29
  r_j_y29
  r_j_z29
  r_j_x30
  r_j_y30
  r_j_z30
  r_j_x31
  r_j_y31
  r_j_z31
  :::
  1 40.7751640307504 ""  0.207827143820581 0 0 0.0220116594786375 0.0432071327417198 -0.00894530667764819 0.0593136583741181 0.0361992633614922 -0.0152810577766948 0.0249822845530186 0.0173796024202569 0.0215835062191048 0.00854186094050292 0.00514255171593721 0.0300290307878565 -0.0226207383996483 -0.0162186763924177 0.0665334306556019 -0.0373481594055791 -0.0250076739399936 0.0945008317600895 -0.0213486354339732 -0.0129482130278883 0.0870929616343025 0.00880447540859158 0.00762826901766943 0.0511126831381332 0.00842735498688705 0.0475065592279317 -0.00590054255362587 0.0222094945485937 0.0638477919673002 -0.0106016493295685 0.0194899361010088 0.0129763713328774 0.00858934586642229 -0.0340676166701075 -0.0247547933136988 0.0722928971175203 -0.059465467647338 -0.0403938585630233 0.120773320062833 -0.03198211224963 -0.0195426839397405 0.108283567007573 0.0208140829032207 0.0166911339973673 0.044723086716117 -0.00494902508350619 -0.0135168994174899 -0.0261455864254371 0.0149065831189777 0.0339927191026059 -0.00485876352788987 0.00939938032661848 0.0187856844690154 -0.00199693081437404 -0.00930463814375392 -0.0240198609893373 -0.0288774263179766 -0.0114733311565219 -0.0335375971745332 -0.0130878394195927 0.00726467523969659 0.0115461205411936 0.0256018836323963 -0.0228755324732059 -0.0314994923183149 -0.0862284915888027 -0.00546178503836775 -0.0036413166232099 -0.0628789929275799 -0.0379145460112222 -0.0633874119536644 -0.103829454950208 -0.0215385299833224 -0.0454478827874495 -0.0673965260131515 -0.02473565725129 -0.0145184941589692 -0.110784459341998 -0.000401760815681505 0.00843591758001841 -0.0734880238859155 0.0100338382663028 0.0298278153242483 -0.0247343345544973 -0.0464789186281309 -0.0769366852326785 -0.116381523662597 -0.0450416088031126 -0.0536646997434091 -0.121544030560096 -0.0328182052482626 -0.082760137667534 -0.087125584495645
  2 77.8953870458409 ""  0.361341680392001 0 0 -0.00224295982517529 -0.00706943635231426 0.0251997456727024 -0.0166885606960285 -0.00319421901432987 0.0247339006832283 -0.00766806215910783 0.00415427165174781 0.0144056757693968 0.0651767734206992 0.0325202590308576 -0.0570090890196861 0.0748653517114995 0.0386305184920144 -0.0679074441611381 0.0101592775555804 0.0172911322803283 -0.0074952587415094 -0.065905446000433 -0.0111890267488987 0.0664324754326154 -0.0745471057184587 -0.0181860727857853 0.0770717827121464 0.03712494561369 -0.0123586396034137 0.0201138223736104 -0.0136551798703694 -0.0190821625799225 0.058770168373418 0.102039483481495 0.0488082816357248 -0.0969119470933608 0.128853333948738 0.0602792103306601 -0.120496206373287 0.0170347517474406 0.0224359429718952 -0.0158029920104364 -0.115446022557535 -0.0277850353839213 0.113249220584566 -0.128176474565789 -0.0399893245142023 0.129375900024892 -0.0415056512458223 0.0376504552024874 0.00766212511344008 -0.023236151547717 -0.0171645864512042 -0.0474813327410919 -0.0302896950807672 0.00918651243296919 -0.00875493862902009 -0.0359980809185263 0.06674521709076 0.036669420846275 -0.0716216246810508 0.0492364641468752 -0.013255319495047 -0.0455672713597268 0.0216263231487175 -0.020034435461568 0.0374372953224688 -0.037736167465441 0.014190837429981 -0.0138794496381366 0.00660879252571742 0.0101512112591295 0.0850823651218902 -0.0409912033704392 -0.0413750742622928 0.0400493244373707 -0.063219244383872 0.048836632387642 0.0393268433238074 -0.0480605127303594 0.0270468369341185 0.005644984016861 0.0255680661182551 -0.00117118317895247 -0.0246404344527887 -0.0148969058788 -0.0480788984433569 0.121560678961743 -0.0745736325417329 -0.0358271855891428 0.0810979354939468 -0.0168026368155406 -0.0764330212054577 0.0868181224577022 -0.0355217289356359 -0.0530381122184235
  3 79.0138167370567 ""  0.95630684850911 0 0 -0.0105205232191628 -0.0333723617329118 0.0145593450110794 -0.0545193952295407 -0.0305699537628981 0.0483042560166344 -0.024484571151382 -0.0293104135725965 0.0213202607389026 -0.0412177873386753 -0.036777509013465 0.0369620194992948 -0.0152590241044788 -0.0296669683274702 0.0120244210861559 0.0279487095131999 -0.0160155213530754 -0.0268248889745264 0.0441985318081815 -0.00907912599210644 -0.0415965339542859 0.0185806343031089 -0.0152571518223532 -0.0165662977511226 -0.00451458425321288 -0.0542895120336481 0.00212068194494962 -0.00730693417110844 -0.0553005915400188 0.00547677620261718 -0.0640905642500038 -0.0465439753867243 0.0621259319781109 -0.0274986429481491 -0.0360957136879387 0.0219206069216071 0.0473543445523337 -0.0113363874802906 -0.0454027244534508 0.075514897041369 0.00139967600484195 -0.0710854930938088 0.0295664856731287 -0.00919812304202421 -0.0254184545787751 -0.014688418178993 0.0465869074090405 0.0166402123641677 0.0378214079627798 0.07533249931384 0.00107102405069721 0.0209698021818004 0.0212892750723968 0.00632869162016667 -0.0296832611069277 0.0168054693523863 0.0211581034787651 0.00555319733567044 0.0651739300203531 0.0104642759635654 0.0631628012095713 0.000764681489488804 -0.00751904896020633 0.0117903052260658 0.0208693066398929 0.0197673238371064 -0.0477408179591549 0.081990811234229 0.0201826730615828 0.0432840532901075 -0.0652078043816316 -0.106608601316321 0.0742336246456795 -0.0110277236359913 0.10117195074046 -0.0258342936746836 0.0667053779615364 0.0358256684965145 -0.0799976251242952 0.104720306419279 -0.024524712655335 -0.00159815915001307 0.117314079095905 0.0260738459421782 0.0846199771386582 -0.115155361169696 -0.106598869318517 -0.0143727345913194 -0.0294886789479458 -0.192435497235414 0.0816540872652503 -0.116371729281286 -0.115433531417011
  4 125.078764043802 ""  0.423651170097708 0 0 0.0279477755757631 -0.0476580588918007 0.0368734774359329 0.0376791934620352 -0.047595501623259 0.0185739630516441 0.0271706981281662 -0.0198339404605326 0.0142807584928877 0.0138585216826993 -5.08707254559345e-06 0.0615940601867439 -0.0201239606508038 0.0324530749942636 0.0744666400898548 -0.0309807810531656 0.0451435971030594 0.0295444382846277 -0.00301281612573173 0.0289016221632229 -0.0328216958779707 0.0257379317082869 -0.00440752450467907 -0.0389773756450211 0.0858839665872962 -0.0531525058983924 0.0299499834766556 0.00783271552269422 -0.05283605197851 0.0953708397503564 0.0294980973941948 -0.00711841733856495 0.0850624977911788 -0.0337435942900927 0.0483325114177764 0.116979431774345 -0.0559723050350444 0.0673572357093952 0.039101665589376 -0.00651043864306943 0.0396054244906842 -0.0730025922833916 0.0403478246457205 -0.020540476358504 -0.081140720214082 -0.0807587619755113 0.0136682236607118 -0.00892537602807362 0.00689010292626092 -0.0028963650889629 -0.072586164021521 -0.0189451099330471 -0.0201396752040348 -0.0154373806345589 -0.0894411184232113 0.0323897802863026 0.048959709128235 -0.12726269605548 0.0303070372215722 -0.0400171371476263 -0.0162537090381681 -0.0226465212842047 -0.0120817667343031 -0.010732973535583 -0.0430049793719985 -0.0253423683227886 -0.0560942783605328 -0.00765687205426437 -0.0322934921129993 0.0737483979707051 0.0749549386637884 0.00792446555381345 -0.0967438962481567 -0.0682155696812652 -0.0474157423022075 0.0516017457729614 -0.136063577414784 -0.0215376312574012 -0.0248373549039246 0.00527232981405762 -0.0306710332001205 -0.0224712344457955 0.0175515252018697 -0.084492594790531 0.107392263450517 0.0383548982904675 0.00990235673904075 0.168266198466385 0.103117844838805 0.0324470747056263 0.00791714780347118 0.170745073032881 0.00995323578280054
  5 143.902725575456 ""  4.43681219123126 0 0 -0.0214172918989533 0.00473678891594694 0.00175322409220771 -0.0484446605645296 0.00770666199328269 0.0161472614932167 -0.0381509192687826 -0.00261014124789993 0.0138259936729303 -0.0271038428262174 -0.00973460637472878 -0.0119239775868212 0.0110971779825541 -0.0182639759810166 -0.0403565621058469 0.0298927859941726 -0.0200609887657112 -0.0316686466136034 0.0010585478674168 -0.0182302587754942 0.0131318192443743 -0.0338894182293731 -0.00903436765657967 0.0367740697260729 -0.0539636725360398 0.00805844375108037 0.00610753058184185 -0.00721451121642541 -0.0104158268356354 -0.0402542632777763 -0.0372614197897969 -0.00696512944111355 -0.0189387366951761 0.0248883887725193 -0.0241535708584751 -0.0693462191299478 0.0603604713760404 -0.0239279968538959 -0.0550673997554381 0.00840006546729028 -0.0213115955040482 0.0265818063299325 -0.0486490764330182 -0.00323586752216042 0.0660147689351116 0.0027445554399676 -0.0471089091226323 -0.00323231677131067 0.0419275800254058 0.0952109590629631 0.0736640378289845 0.0287486836335846 0.00563708070746064 0.041786453169375 -0.00526461884039691 -0.0694459039158589 -0.012166956027231 0.000701768057723095 -0.0792841108848375 0.0215585309770645 0.0750559711440219 -0.0327259591284559 0.0774455303865032 -0.00459250483320021 -0.0598208366093301 -0.0743566934914895 -0.00251831123232749 -0.0283456330157096 -0.056311335243144 0.0484917088175864 0.0777848068880495 0.013941952404032 -0.128719540455606 -0.0846097533836132 -0.12103493782909 0.0797433358966006 -0.163880124647482 -0.107197553775051 0.00739464245374256 -0.0122707060750228 -0.0675028737773058 0.0136176660381511 0.0974283952574226 0.0181309241760366 0.0479128199048072 0.0478439598949511 -0.00228183964646589 0.180568776062269 0.101932945918382 0.0685372814515022 -0.0419945048933587 0.18888434814177 0.0465924353161386
  6 163.551971677478 ""  2.21264067120317 0 0 0.000561581060216655 -0.0203973671093785 0.0179151740780561 -0.0424865083520103 -0.0173715000466458 0.0445854925478522 -0.0342828257765233 -0.0114455677264179 0.0321440204868319 -0.0348064882441791 -0.00932131202467719 0.0360851945515167 -0.0144437806726238 0.00381660025386647 0.0131344075534892 0.00881759912608573 0.0140205522300374 -0.0168530904492232 0.0049609087195821 0.0098473307055964 -0.0171492373238524 -0.0192434036821781 -0.00368769189172825 0.0106489799029643 0.0265592954524113 -0.0454264411641064 0.00176081464115983 -0.00341732306803262 -0.0431118488614754 0.0298694054369134 -0.040113533203121 -0.0135488262745877 0.0458004154317351 -0.0128588668626675 0.00691092837394319 0.0149430663642529 0.0280826566397672 0.0241850331879311 -0.0380970185374047 0.0210414763749299 0.016877306340985 -0.0383041414173014 -0.0209385694010845 -0.00715147622094882 0.00881622666394243 0.0112710129732205 0.0995080688762173 0.0294133110111079 -0.0061611397217048 -0.0182318195106791 -0.0324602383163707 0.00347079459443169 0.0353942344268623 -0.0143837952487617 0.0375580402655591 0.215962527685889 0.128546971347543 -0.117355489585848 0.116980214725001 -0.0357713252283204 -0.0113586769988311 0.0602274613916238 -0.0706363281273316 0.0308655405380686 -0.0280373877631274 -0.081166194992386 0.133987951834527 -0.0213110232677122 -0.0170360672223326 -0.0496846729547772 -0.0272877745227625 0.00835205633862055 -0.0375073663756766 -0.0349655235371092 -0.116079284469819 0.0677174241074173 -0.0345568678601175 -0.165102114617934 0.250228516947045 -0.00475294488220265 0.0320704683156415 0.0321561324538049 -0.0596498754270809 -0.0598954232482976 -0.12252280976602 -0.00796228587621377 -0.0274558703081861 -0.0115588482183342 -0.0419224016453432 0.0531166935668314 -0.0737689301180737 -0.0300430728413667 0.064686239325331
  7 192.958376272504 ""  0.20003587203768 0 0 0.0268857213010057 -0.00831399508491636 0.0510623369802055 -0.0172913314512313 0.0156723709111536 -0.0330995409506828 0.0223150931055903 0.0347640824112415 -0.0764431631334677 0.0156397033899868 0.0139001082845254 -0.0956211955781856 -0.0329495196383652 -0.0399037369765069 -0.0340390542321045 -0.0632171223546944 -0.0621523393753215 0.034547226246211 -0.00798576850525861 -0.0227783942979747 0.00556318030185553 0.038714843162316 0.0297890482710427 -0.0616412825622068 0.0728002037667059 0.0425040834038777 0.0780223604809877 0.0179207201424276 -0.0658564967132582 0.079100870835048 0.0250021077494432 0.0274816484149418 -0.130223193679175 -0.0559234246236111 -0.0634031323166682 -0.0313559417779092 -0.11452328405078 -0.102224255648831 0.0975631252715737 -0.00909663986628493 -0.0330466318965638 0.0428302517058228 0.0620851476341159 0.0543315743540312 -0.0655345755068596 -0.0479665514202074 0.0485381974792733 0.0654854656155143 0.0562248861134361 0.0430302739948415 -0.0130314586145474 0.0226153836487001 0.00248567025679618 0.0443916588902083 -0.0515015129781168 0.095432381549832 0.155344240348571 -0.123454554590978 0.0801988499419577 0.0112915944772504 0.0444598625516511 -0.0104604806303535 0.0474601306578302 -0.00655430051261791 -0.0419870603129221 0.0144866677668365 0.00100020502280578 0.00311970325887242 0.0384285729820264 -0.00931540361945334 -0.0282665237082895 0.0363943074289494 -0.0533148875107827 -0.06672945398881 0.0168031080685232 0.0231357000111539 -0.0652467956397616 -0.0207149544892439 0.0453450642800587 0.027175113422784 0.0344574268158494 0.0184804964075651 0.059842222422003 -0.0573431363351455 -0.0302515367820932 -0.0518116901521948 0.0109495989825469 0.0339000070586224 -0.0112922590859877 0.0422368716890973 -0.0389456075736703 -0.0116828691316775 0.0755974386842522
  8 226.059934066007 ""  1.90489038875848 0 0 -0.0592348823620841 -0.000448616009649292 -0.0374416829340157 0.0706678303843066 -0.0377638354942546 -0.0406536349901093 0.0490161083758765 -0.0625704983358054 -0.0134728990077351 0.0626971940767246 -0.0320788120269816 0.011718074487637 0.0362367563228151 0.0184889706254681 0.0118218433902447 -0.0150034453670748 0.0213478353048838 -0.00747321624520438 -0.0394444955241978 -0.0196956195899279 -0.0244272936672214 -0.000430928842845431 -0.0649411095508533 -0.0285106497075072 -0.100974133512703 -0.0120401207741801 -0.0414903219168013 -0.0550332570663802 0.0746872313637047 -0.0532213121672384 0.0839376991807597 -0.0357629293324468 0.0324843235677048 0.053400746107997 0.0521339724593109 0.0320613222809793 -0.0366483291124815 0.0534222441835548 -0.0055916561661153 -0.0845633989516121 -0.0200430321471672 -0.0362541340947099 -0.0175554489294583 -0.102247268119779 -0.0499183051878325 -0.0244472803397231 0.0452641898960526 0.00507197389529028 -0.0481374392670843 0.117049952077735 0.0714043269572789 -0.0420083272938225 0.0160255542461036 -0.00994786763276315 -0.00812544315853385 0.0981723542651476 0.0379682984042149 -0.0672066812975148 0.0606480992267111 -0.0238733920366801 0.0167414952907859 -0.0102846122536002 -0.0370235004727785 0.0138577552183744 -0.00783596577669253 0.00914158676573933 0.0242773792949251 -0.00780825378004762 0.0131910009267452 -0.0162659169167437 -0.0251343231469241 0.0272720603486882 0.0161445302343361 -0.00398362880587951 0.00557591037712197 0.00935398015428092 0.00277036230109861 0.00144628554269142 0.0571324324782378 -0.00323438257198331 0.0261518787355977 -0.067200569850224 0.113163462716904 0.0121645899957995 -0.037789452121921 0.00526817528342948 0.0298523477309136 -0.0386932521741074 -0.0481001355027911 0.0434238227870917 -0.000746988773662305 -0.045862559664958 0.0246637954622553
  9 247.053628460464 ""  1.14423580901685 0 0 0.0179490635334213 0.0167217662022447 -0.0249400373659473 0.0175188899569512 0.0235218624981679 -0.0207157971967286 -0.0325578423564124 0.0177928509687869 0.027792122807813 -0.0500477413228013 0.00336501117051087 0.0326506620026782 -0.0131991927931666 -0.00341695651771398 0.00470930477765592 0.0400329103691743 0.00868402807345297 -0.0240910866750351 0.0222649064554345 0.0130894604250053 0.00805210689304734 -0.0254613670901961 0.0154656800347992 0.0432068443016077 0.0152079716638191 0.021854274783048 -0.0227485163751774 0.017394424773507 0.0158575910882958 -0.0242862934775976 -0.0571589316243723 0.00585358123873835 0.0204842698804456 -0.0135922972237247 -0.0131296895383725 -0.00811257829683153 0.0844684226392666 0.0103995540976237 -0.0619390765030504 0.0487618729708086 0.017329056418785 0.000196387256644451 -0.0260435922723705 0.0263667612354194 0.0577595945977072 -0.0477952853287715 -0.0231961992412649 -0.0452320287199264 0.0522494669419981 0.0826419347032321 -0.0907875267306467 0.00745501870273097 -0.00346266955509213 -0.0291333745910856 -0.0358515136314521 0.0185635346108182 -0.0131953446221064 -0.0760257932898597 -0.0127944661774824 -0.0644332382518709 0.0257371064780869 -0.0314600444257858 0.0293426956558405 0.0217905699150604 -0.0312645009602764 0.0574515979191023 -0.0143894663334499 -0.0734360686057922 0.00240582509738093 -0.0115676995424144 -0.060059495179276 0.0778855452703532 0.080208255928983 0.00483377323369286 0.0477350170129025 -0.0190744948666218 -0.00340056916889601 0.112450818228208 -0.00538278041205372 -0.0927323199741642 0.0305520636970832 -0.0185362600621103 0.121719663979738 -0.156489930121782 -0.0174940685266684 0.0725231610244628 0.144310394427437 -0.133147357647592 -0.158776201285273 0.13050860800249 0.0701988840043511 -0.116497473640938 -0.0141847673638097
  10 277.798001192974 ""  3.4987625031899 0 0 0.0275142152035332 0.0204850031916147 -0.0183887183362329 0.0935141472771929 0.0171368090666291 -0.0888930401517714 -0.0209919413052619 -0.00198241687250845 0.00895218600069286 -0.0564257734539105 -0.0203479402841305 0.0349493377314608 -0.016782900075863 -0.0138346428233813 -0.00514395943820198 0.0369467153198336 0.00558891741882367 -0.0586254588544202 -0.0096267394152661 -0.00597331163486395 -0.00458616006066754 -0.0556719914571259 -0.0154968929889077 0.0383843910353005 -0.0047370677965897 0.0640390396380268 0.00720432920445388 0.0319310509044266 0.0387914100710795 -0.0327621374862389 -0.071497506033519 -0.0246218665564852 0.0423157641788238 -0.0133011218757487 -0.0138470432779994 -0.0107221163942131 0.0938282471898895 0.0221626847761879 -0.114461774207637 0.001500478829922 -0.0048808479562373 -0.00573664769220767 -0.0699325646494807 -0.0208431465423191 0.0531415501168089 -0.00288259603194618 0.0345232617405108 0.044264527845825 0.0189101453064109 -0.0347052448677374 -0.0071599269845758 0.0189448221548819 -0.0119958077744209 0.00648168489432039 -0.0184158072101628 0.0200718062343689 0.0724360390827349 -0.000770935531817574 0.0728733755081802 0.0158310223990659 0.0124620994309735 -0.00220712567671519 -0.00931012794634852 -0.0245644517559962 -0.0258687259333559 0.0105512998932825 -0.0233180591414719 0.0547558904275161 0.049164390480374 -0.00664198411775117 -0.0102987139583896 0.00824514339940592 -0.101286001139152 -0.0794123385145551 0.0309997033106737 0.0270539615871251 -0.0626901052697174 -0.0559629336314262 -0.0413252998846581 0.079330610171537 0.00826718312147634 0.0141236400025074 -0.0103832233960461 0.0476778284704653 -0.0687372888590206 -0.242103397104522 -0.152923027773309 0.223722501920517 0.159196124381409 -0.067330075171529 -0.162958574454534 0.0607541251682417 0.237711149116403
  11 302.953108467532 ""  2.22378763480236 0 0 0.0267536157699618 -0.00371043695602507 0.0505259145338285 0.0630537405659478 0.00259079073938179 -0.0593700230102315 -0.012649902592209 0.00517628098483318 -0.00481285327101687 -0.0398172473647278 -0.0130995072824065 0.00862782094984535 -0.0185576353068311 -0.0205535123197694 -0.0121326542571627 0.0159487836845114 -0.00962193809070163 -0.0423121515361604 -0.00753997972410724 -0.00972206477353741 -0.00736243296676997 -0.0360746629944205 -0.00537621433663075 0.0139605683435108 0.0626517910876451 0.0510454311177313 0.0793735800952343 0.0131465513717043 -0.0252437110012531 0.090541147152802 -0.0500527666737906 -0.0128835873303219 0.00695112191099379 -0.0205235623228776 -0.0249978798861709 -0.0154920203901409 0.0490317538711307 -0.00386485638895748 -0.0728718857965676 0.00327698293427825 -0.0107899189419559 -0.000690981759893628 -0.0438641750854393 -0.00602954401644215 0.0250349922918664 -0.0382579471485324 0.0250108419093079 0.0499368369779669 0.000781152597920676 -0.0301602677526845 0.0467433332507294 0.00163438087511247 -0.0148169017486852 0.0486628894635355 -0.0469655658596775 0.0650768838278917 0.137166251655154 -0.127725351964117 0.0369616184975712 0.00490574165143901 -0.00099005707445996 -0.0092954743218355 0.0374331498077775 -0.0103301313227817 0.0273575966634478 -0.0224414130723365 0.00827881756120842 -0.00670186378817888 -0.022060397442982 0.0211980231045361 0.0447465765253332 -0.0515364816649253 0.0255029369252356 0.0522125045147906 -0.0320592852948943 -0.0308833629901344 0.0369153398680343 0.0133730441571694 0.0732547713993013 -0.014232259719357 0.0208912858959048 0.0214999717174912 -0.0599691788839345 0.0170422393656139 0.15666482842178 0.315761882662315 0.176213511881184 -0.260885051628127 -0.151955949037542 0.0264022686714897 0.211935714862104 -0.0103686111192185 -0.377797941945228
  12 358.705448081683 ""  0.365763999929027 0 0 0.013186534734051 -0.0223615402974914 0.0509824990095965 0.0150051551292462 -0.0111648219278405 -0.0125329622357197 -0.00999517489071391 0.0127446847678753 -0.000986509164213549 -0.0144421479754204 0.00658541997440973 -0.00550336842086463 -0.0111021103083818 -0.0108604685792962 -0.00480289169260952 0.00337345072763115 -0.00985212771183041 -0.00622356829584501 0.0063569664394414 -0.00107261644776806 0.000964770918305541 -0.00988727204572415 0.011024268855298 0.00497511051094934 0.103283515806403 -0.00143663686842575 0.0576599655028919 -0.0149919761359435 -0.0562205518482707 0.134713538394308 -0.0116734033756187 0.0133744832644706 -0.023124976254658 -0.0152792933679815 -0.0194266548450793 -0.010323693406884 0.0117171917658203 -0.0147750056486575 -0.0106842164847145 0.0197089385213546 -0.00110403849431661 0.00495418298728736 -0.00705484302077732 0.0197158654547482 0.0117912918368824 -0.0404081625620423 -0.022990102004182 -0.0199356203809185 -0.0148206986024286 0.0304352286139954 0.025813216238425 -0.0228436132294525 -0.0151219921619294 0.0161320445486753 -0.0292279872796242 0.0457621131898947 0.0521755598806936 -0.134128741762117 -0.0349643964182645 -0.0487459910595661 -0.0129216589341656 -0.0274665312784382 0.0360820168445092 0.0216245020914336 0.0974288668790661 0.0312806864105405 0.036847290136621 -0.0901697404717177 -0.0465887962568931 0.00749877135983725 0.024000341016544 -0.042151968272103 0.202719577030107 0.203344906089248 0.00891742887726581 -0.0961942113352925 0.194197162498137 0.162402103859034 0.118657865476026 -0.169499893331473 0.0903862959164412 -0.00848813669796229 -0.0204978133346341 -0.0973277927695635 -0.0337100278285821 -0.241488097999663 -0.208381434394375 0.159344354097942 0.213065115168846 -0.197298179578292 -0.0922757704124319 0.0166154933245925 0.178887700362284
  13 409.213455141557 ""  0.450070181303744 0 0 -0.0530951561446072 0.0468523534908891 -0.0904520710480995 -0.0342645662828743 0.0284547824175114 0.0157490588973087 0.00835779696670916 -0.0220986888707258 0.0085375230010413 0.018148167569156 -0.013063046586528 0.0121602727733879 0.0218142544732075 0.0209921597069044 0.00420800292524477 -0.00533674886729219 0.0169457263650517 0.0160697825866312 -0.00799599724528047 0.00387876449557085 0.00311797097287517 0.023448395764138 -0.0157418609868066 -0.00805136115585305 -0.336908024922103 0.0431379610773852 -0.0755091011111473 0.0340248333760254 0.13884942019996 -0.349926322329555 0.019510045402158 -0.019878903919551 0.028169911519347 0.0366367161040691 0.0372915902873793 0.00427253756360052 -0.0185174583596467 0.0226073169707039 0.0242955499946841 -0.0290228087910461 0.00488144450600953 -0.00672128262936793 0.0296384778913585 -0.0250443246542287 -0.0289105052731539 -0.0554840152233982 0.0103915384487221 0.0446069751100001 0.0694618267350219 -0.0475342295579623 -0.00861243577157552 0.0531726705511358 -0.030315784972615 0.0314454690831852 -0.0765012921346212 0.0772364817801729 0.214256629853307 -0.193204314179329 0.0740174101428735 -0.0596052368902735 0.0458956312923895 -0.0343847163261109 0.0602959294773994 -0.03316331752281 0.01576880115754 0.019746187178266 -0.000676662057484196 -0.0477411955300732 0.00273239223570704 0.00805336666547643 0.0214597137312974 -0.0327838563400344 0.0112477583949524 0.045924617719022 0.00827616907673948 -0.058123469023137 0.030634276714791 0.0573243645087023 0.0872274555395297 -0.0816348499453793 0.0901676192792628 0.0715150076315862 -0.0654083233530085 -0.0518860438168642 0.0719334402874102 -0.0372862109783018 -0.023757099937515 0.00988853185271416 0.0638445964413484 -0.0892342448310325 0.00846490295314972 0.0356445805195603 -0.055194088846106
  14 426.41100669086 ""  1.67748391858065 0 0 -0.0123644962586141 -0.102566747694205 -0.06812362439197 0.00205694917186195 -0.0672982967501437 -0.041316552602123 -0.0436725855531288 0.0453955068493461 -0.0139409449186453 -0.0380087829388423 0.0729896870359921 0.00816060344315452 0.0204444904045906 0.0261280112591336 -0.0161357709774276 0.0431598513507506 0.00392183460017914 0.0586914193717395 0.0394941028476622 0.00776457820212788 0.0692569484644603 0.034716464705036 0.064412012845412 0.0110122678090418 -0.00939804702835739 -0.118771968620233 -0.0799833367160493 -0.0122505889086775 -0.0746552620100495 -0.0666694076514321 -0.0602802729130036 0.0695026871810375 0.0121804863117183 0.0256825974926017 -0.0148578157281143 -0.0800072223009142 0.049872321268597 -0.0242564493811431 0.0677185523952059 0.0416877320059598 0.0022223761271597 0.0931706207563997 0.0881230043133696 0.143267257673455 0.0291752919368073 -0.0187474743383529 0.0316246339131717 -0.0135280688603087 -0.0190199752481768 0.0014891382045408 0.0626184069346277 0.0132878822318282 -0.0622148536667082 -0.0640520317258466 -0.0365375157795166 0.0615022915888182 0.0894741520883204 -0.0767664021900438 0.112951259915822 -0.100213328467976 0.0692786015297267 -0.0783943053719185 -0.118814471725919 -0.00814916240040385 -0.0104879637749303 -0.000523606459679188 -0.00943513506089174 0.00786851819751837 0.00626314728746106 -0.000603108727796473 -0.00234044567553427 -0.000270920789615336 -0.0290126034944526 -0.0233060232268467 0.00265530381637391 0.00612182911744341 -0.0232920865474579 -0.0150807609922383 0.00266146264488156 0.0094807380460084 0.0103878270485702 -0.0148731185045838 0.00468982985623695 0.0806322927446439 0.00779709140594583 0.00785622065739338 0.0104372954817463 -0.00681073659830884 -0.00975129442217272 0.00560185160817128 0.0030829562631817 0.00236167872053094 -0.0150628895004673
  15 440.204685015412 ""  0.421282161158698 0 0 0.0116641815502473 0.016161699101682 0.0255768804003596 0.00639176046258479 0.0105798722230973 0.00730665431106228 0.00397105780801828 -0.00517322001068649 0.00554300337939157 -0.0878638284996834 -0.0458236839273595 0.089098137594865 0.0753671496629957 0.0226395842742309 -0.0819072525768096 -0.00712313294273166 -0.00188311820687059 -0.0138483606231613 -0.0911228092715716 -0.0302663409264461 0.071781752575266 0.0766554653321303 0.022765091215946 -0.0888448892471943 0.0304455765339 0.0181858882558407 0.025540377013896 0.00355697009172293 0.00301896167337185 0.0497497442362973 -0.155172528339434 -0.0750709329727378 0.158816364207183 0.175948122834878 0.0654599160507638 -0.176783740606095 -0.000231364497365475 0.00480793982545871 -0.0232011502957911 -0.183510766428563 -0.0626231423544727 0.163718364529319 0.153241358133759 0.0402848908782699 -0.180153483992998 0.0022369058846791 -0.00631294950723919 -0.00306873979497302 0.00081895900926299 -0.000464352408129096 -0.0181597112958203 -0.00505275867034779 0.0148003221168331 0.0109465041103041 0.00659340782851027 -0.013848689871328 -0.0289733444159819 0.0161276863581819 -0.0280347002925911 0.0195309815974086 -0.0179783968139213 0.0189492277476335 0.0222577278303809 0.00879120855942543 0.00358522151002643 -0.00149315529072142 0.000891627861748809 -0.000883290405034148 -0.00741231437776978 -0.000220649559572141 -0.00231376170743065 0.00467757062063294 0.0186713644623267 0.0090581337889016 -0.00213032257498645 0.00164978640511764 0.00923105528768837 0.0070976118567548 -0.00540428688385378 0.000975303994232887 -0.0130042805204261 -0.00492268058757 0.0147881465979803 0.010418370540488 -0.0148950007083942 -0.000905621099936966 -0.00382541307375576 0.00269954605054506 -0.00358706068746903 0.00843585123405692 -0.00246322901016411 -0.00820473054889351 0.017924188876085
  16 484.229923045863 ""  3.39979703955582 0 0 -0.0461785053610216 -0.0197396196163606 0.0131431754885291 0.0204773187135508 -0.0233477509747677 -0.0198971229064225 -0.0200157695267969 0.00462384237481705 0.00977071387985459 -0.00766131772349256 0.01482763880777 0.0010216878055519 0.00682238516164911 0.0052917648665027 -0.00721056750078928 0.00126159362152193 -0.00142818019155775 0.0159194905593029 0.0118326756904484 0.00328208673043346 0.00695531589853141 0.00423153094096221 0.0131706721760655 -0.000186898821138501 -0.0573211304812659 -0.0122290583774893 0.0183157156397512 -0.0472114241111102 0.0104007140402334 0.0144034225985675 0.00583481782843983 0.0241229050559317 -0.0262770024439666 0.021415758630171 0.00248947471667923 -0.0333788531455125 0.00211718299205692 -0.0066659198057259 0.017981228897782 0.0262629682145007 0.00673557498430625 -0.00103097949548061 0.0288441094897682 0.0339407015458335 -0.0109397722276675 0.0636128582293722 -0.0298743849650376 0.0421667469840095 -0.00327458635598812 0.0505463749635953 -0.0731722033723879 -0.0429744207150194 -0.0156016602590048 0.00569268232037725 0.121632992821815 -0.00769260851603696 -0.100321417151197 0.164065184753122 -0.0643951368508092 0.108779250666525 -0.0256679803573106 -0.0208813817932532 -0.0133553043129211 -0.0896174356433442 -0.0142020962089492 0.0203924368862908 0.0716619277931608 -0.0381653754442245 0.0991323896848734 -0.00709261735659518 0.0407435444566759 -0.0632553243800938 -0.162847060381064 -0.0387074678443884 0.00429583940031988 -0.0364232357200652 -0.0370295756597562 -0.0763443494487023 0.0744332205531172 -0.0650840905651283 0.134116715399976 -0.0553173120534908 0.0738210781552634 -0.135401242528602 0.177089374074613 -0.0316705419171559 0.0142455104723767 -0.0123661280911163 0.10052345127106 -0.148234687829698 0.00437216498531174 0.117921670652275 -0.195932294428294
  17 525.172823135478 ""  6.05650537977294 0 0 -0.00363549620209842 0.0119017108414726 0.000905087269748172 0.0796045809584694 -0.0229454650009129 0.0227615501759395 -0.0911801081203354 -0.00978845721906715 0.130142368300641 -4.08193617064556e-05 -0.00028768930090896 -0.0149519631227035 0.0422955217101829 -0.01236671946387 -0.0656848050939806 -0.0954015742325214 -0.0489313043299876 0.0369757247164609 0.0346128505310568 0.0268010635513426 -0.0591261130704363 -0.0247469451826368 0.0339127851884241 -0.00843070229145418 -0.0857234127147611 -0.0127894775318526 -0.00896467394576588 0.0143106867043627 0.078778987135595 -0.0567803016900034 0.0615999059062937 0.0540429555658272 -0.163471315831243 0.160539161215508 0.0396577582038704 -0.175303432184269 -0.118453365208261 -0.0619876141954184 0.0626314398660613 0.18920240568644 0.0648500511599292 -0.155474945098937 0.0931721712229659 0.0646843476945451 -0.144447165083643 -0.00397697045920184 0.000697533917340261 0.00299864587199507 0.00270592087838446 -0.00458441749264975 0.0028186749003423 -0.000340709295713887 0.00255047165045605 0.0127036808136916 -0.0118992633246852 -0.0164336112946904 0.000594493315152325 -0.00218455479347853 -0.00767357880642627 0.0102432294766511 -0.00639680467373919 0.00617187531210229 0.0117802620341931 0.0191678532793054 0.00445984189923767 -0.00850958230973691 -0.0112472950511848 0.0151736919648385 -0.0169846003835165 0.00187430080021392 -0.00598648025600801 0.00896033353272834 0.0269834961124581 0.00473924626960961 -0.00369548455177519 0.0129265007575487 0.00649887446107309 0.00407552119738183 -0.00876165626650915 0.0163276962120874 -0.0170789420473779 0.00497314130293928 -0.0151805815746082 -0.0206992774009628 -0.0367935089144308 0.0132700537831214 -0.00520521470660622 0.000553549314672033 -0.0214545710539521 0.029088076096456 0.00105476950337367 -0.0226888229913399 0.0342814400332814
  18 535.661437948816 ""  7.32615319993508 0 0 -0.11351369155377 -0.0311023760920701 0.0459625923018376 0.00982618365220055 -0.0372471575358271 -0.0460098426726678 -0.00846970948464545 0.0030714017674315 -0.0314131780884844 -0.00495320069113678 0.0293724980655992 0.000211226467098338 -0.00285253914152807 0.0154992451098706 0.0135022345677891 0.0320763909267903 0.0146744139457405 0.0223671647124284 0.0153614282507951 -0.00735282056991386 0.0203617867764975 0.00663031070393094 -0.00102674730797779 0.00767984105069976 -0.259717776910242 0.021457315031205 0.0865286712377074 -0.0746239988295937 0.034378961977715 -0.0733388764262237 -0.00553365734316177 0.0219056763995924 0.0174622579398853 -0.023330209700203 -0.01043385850113 0.00947130060376585 0.0347011237622375 0.0126684878121618 0.0214802846452865 -0.00619270442522128 -0.00939544191476139 0.0232164369101642 0.00580283995425364 0.025019030673146 0.0408410267122522 0.00301657832629057 -0.0264446861491261 0.0555036846525902 0.0243550469077509 -0.00754265279121673 -0.0694124662528252 -0.0377045061740312 -0.0388029619668955 0.0819303562640992 0.00722408668093038 -0.0711134754121082 -0.0195439319350615 0.0451830388397428 -0.0974843794856846 0.12941602471647 -0.00919241756231929 -0.0465122468979309 0.0490320989554743 0.0845699184498886 0.0377693339873133 -0.0474802667367754 0.0050397981562495 0.0495125367773833 -0.0435413346682356 0.00247613510574669 -0.00344971898285176 0.0151410309772784 0.133171233696644 0.0549629640074215 -0.0358071538128633 0.0453363014574823 0.0685975691921542 -0.000147898643843408 -0.0295333624429867 0.0963497971514204 -0.117874657481267 -0.0579810708730698 0.075857422732989 -0.0354684660332695 -0.138680375280951 0.0617126915742374 -0.0396202086674579 -0.00134848210943732 -0.0545519264027041 0.0818665070015526 0.000387649025490542 -0.0677333349817986 0.111225031004621
  19 570.607436381241 ""  6.8021259467095 0 0 -0.0148463257707726 -0.0158947129149775 -0.0081052789694179 0.072611063544775 -0.0597168587939334 0.107750770557502 0.0828890992702232 0.0707487367783309 -0.000830297546199349 -0.000283749834581691 -0.000203957025682236 -0.0238135337707351 -0.0372607801533398 -0.0589182107482135 -0.00184414532907819 -0.00739272243204553 -0.0296115891570956 -0.0958708549690136 -0.0457457830671035 0.0316324774950008 0.0205717589256852 -0.0250294512690894 0.0882374510093286 -0.0176352842780045 -0.19549561823823 -0.108206563412554 -0.0501956023373675 0.0279099655657586 0.143944583407666 -0.137692741373392 -0.128619264533341 -0.00968252803053787 -0.0349010478936481 -0.102593935492528 -0.0661175304968224 0.0861998385198083 0.00192825287151121 -0.0499177027483791 -0.0936500777640219 -0.0545334292570151 -0.00662369198267534 0.158746145614787 -0.106625012467252 0.0326087497678442 0.0341871921624928 0.000567420552902163 0.000162517128874757 -0.00104805697833095 -0.0023170747275639 0.00522579838766612 -0.00297918251413144 -0.0011115428711044 -0.00946814703668574 -0.00372879999740176 0.00121517901241106 0.000815890565279932 -0.00183214267701802 0.00153126234184199 0.00285499622910416 -0.00289117744215656 0.00094163330736811 -0.00868419552148366 -0.0138758235815071 0.00126813673428551 0.000559127562971518 -0.00176447865018525 0.00105976237287506 -0.000353364515471902 -0.000509398184978036 -0.000628076000973107 0.000122389377657295 -0.000468840121909916 0.000707878810657285 0.000355808488659527 -0.00172954512560962 0.00119424220534992 0.000633383522590705 -0.0020360144224838 0.00377491851339067 -4.50396216993582e-05 0.000982384472540589 -0.011672866416424 0.016533385635389 0.00482201474864025 -0.00253001134946589 0.00129847583549334 -0.00102486554508873 -0.000466463249470234 -0.000593331973439469 0.000606365421863776 -0.000555268188519299 -0.000636937243072495 0.000480395864331449
  20 630.162129847972 ""  1.86265727858326 0 0 0.00222606921287981 0.0166251953780881 -0.00377278950433009 -0.0129197564503449 0.00435158602167374 -0.00235414767562063 -0.0259175429046125 0.0476144353863092 -0.00711448215960811 0.0257093585540555 0.105179449763341 0.0584085850969911 0.0994074279617698 -0.047024409528731 0.0886468516943905 0.030174988691268 -0.0451717177299793 0.00383880566591119 -0.0235577435170446 -0.125995454609781 -0.0608951796462693 -0.0857983848562362 0.031092788084906 -0.0793344905179742 -0.00418863798511946 0.0151779268194309 -0.00390796774294431 0.0060989480764854 0.00781256945131331 -0.0173945327986946 -0.0230510798945979 0.109828050218435 0.0253922422283809 0.0740479581040106 -0.0941306041805218 0.0634065918167777 -0.0408438695131809 0.101744335169867 -0.0113254573116975 0.00570487556612337 -0.135991142182614 -0.0169702681173087 -0.0691412864094223 0.0795225119712097 -0.0414813873121122 -0.00137191157697677 0.00166965903341419 -0.00184127242497351 0.0018380850267673 -0.00412148335489136 -0.00361873311871623 0.0044690701220489 0.0173969864583877 0.00443907808298906 -0.000860073010623968 0.00108998096267931 -0.00619983928517129 -0.00195124087424242 -0.00617018184574378 0.00399199172875915 -0.00565612157234447 0.0210541399072964 0.0122459249240322 -0.00475262289245938 -0.00223832240860909 0.00401770498882593 -0.00198286560903691 -0.00470992591065243 -0.0018872567735652 0.000196368456152084 -0.000933798798632891 0.00101112101473251 -0.00256237350472748 -0.00013723087340735 0.00240444600023221 -0.0055625364463124 -0.00207324548344804 0.00605160377624971 0.00480025163879711 -0.00847088079473443 0.00590759617371368 0.010718387184209 -0.00580685423866972 0.0137576518107942 0.00751695801822201 -0.00531884050509164 0.00331338470809607 0.000908944828076897 0.00248986051812829 -0.00303806246486563 -3.86616143533493e-05 0.00242500837855831 -0.00329511221082868
  21 690.408383645869 ""  61.7955801799891 0 0 0.00242452001325536 -0.00538872959845923 -0.00706695182859582 0.00694524967676881 -0.030882318017476 -0.00600543049838186 -0.0220938792688021 -0.0109039974651211 0.00285763946276929 -0.00542441797385762 0.0126670641132171 -0.00983464558522658 -0.0333817014116063 0.00379409461788498 0.0179708996484221 0.0327762514666651 0.0152245973925148 -0.00652080361269501 -0.0163094079387976 -0.0170293766712261 0.0276454491306287 0.0206818919274655 -0.00469335153771747 -0.0174945320543739 -0.0345138876638242 -0.0289752383954657 -0.0176364354181578 0.0173004661367478 -0.00783777839383448 -0.0544624617084637 0.0860087184427281 0.0550552455266712 -0.110779089549627 -0.0109085778302829 -0.000840272149384506 -0.0223161861364731 0.0875943852832178 0.0284091952159074 -0.0586851727754196 -0.0236456942659567 -0.0125134888439154 0.00961822961331166 0.0659986477544949 0.0247578907231249 -0.0481744148777325 0.0151592999845813 0.0165821038127507 0.0133583059688707 -0.00320896746800704 0.0100903599061207 0.0337735023354898 0.00527551007357319 0.0549720946940097 0.015685865569967 -0.0080542767037709 -0.0892549432922992 -0.0827715901963583 0.0985031626427654 -0.0354091461640735 0.0827666228549118 -0.039372935218817 0.0900066085132895 -0.0386507125900151 -0.0121972675078773 -0.00408503141166987 0.0128220113510514 -0.0408586322405625 0.026245903972205 -0.0300398604818385 0.0110947830293072 -0.0157503369561105 0.015226657637862 -0.0378500853489554 -0.022701505223997 0.0164629644215508 0.00943822530746924 -0.036912006092441 0.014548196605025 0.109959249437907 -0.0458279988191401 0.128107616755229 0.193417663269699 -0.422632253328353 -0.660229933407971 0.00162094324687406 -0.0153404182745526 0.00996806556534201 -0.00126020165651696 -0.0228700718235691 0.0156873811525657 0.0179180237919104 -0.0322407452935003 0.023456579890911
  22 727.074073013613 ""  14.5472081793117 0 0 0.00180004545842744 -0.00770753215808437 0.00613749378618028 0.011040308471991 -0.030146007746608 0.00501182293862121 0.0634528031473213 0.0237049418790768 -0.0823592292813208 -0.0637902052661947 -0.00244374587641126 0.0471652196364639 0.0544289504665384 0.0331147643952904 -0.0733645351500994 -0.0392631810547692 -0.0135615772177897 0.0608988300256943 0.0736016151259906 0.0125250649695976 -0.0666609261412732 -0.0417888723219928 -0.0181286076962605 0.0382081134051548 -0.0584204142310139 -0.040476461129986 -0.00876018122648927 0.0193914820526822 0.017141712300598 -0.046954685644892 -0.190687847130492 -0.0599689750965751 0.187366388309475 -0.0218735007555414 -0.0109469980910758 -0.0181385193856954 -0.20813685762033 -0.0780122554505079 0.234077556199665 -0.0304528014245593 -0.0203152475326816 0.0248762928400773 -0.234087911111188 -0.0759654287665497 0.251571598324046 0.00489694277534637 0.0165695006700369 -8.17017332763819e-05 0.000494445003007998 -0.00225005008642764 0.00122062279021746 0.0104178235546152 0.0570596881568381 0.013263291428441 0.00285030265555127 -0.022960868865023 -0.0617828536546718 0.0389936059819029 -0.036623427472049 0.0534455751388738 -0.00650821474037257 0.0736083585194489 -0.0143490976156817 -0.0179200767683076 -0.00741651052856778 0.0130739045552935 -0.0153514678931444 -0.00678410812629025 -0.0211700200786792 0.00343794488523852 -0.0083378610231199 0.00916276781454669 -0.00411278787363119 0.00161088054142565 0.00813775506368744 -0.0242003484141408 -0.00680250418711087 0.0286176001456805 0.0565370215497785 -0.0344718288713415 0.046798276201705 0.0671947487957713 -0.0951953387149654 -0.0885955073763777 0.0274551198201246 -0.0233662838389232 0.0165414721237048 0.00744557592251865 0.00145901220661271 -0.00162654008289252 0.00215201413471117 0.00311266161106566 -0.0045333317105522
  23 737.430614207212 ""  34.8042232406558 0 0 -0.00144990834653974 0.00843526801059001 0.0197940015282413 0.0407380724194666 -0.0624940291665463 0.00765685561396116 -0.052641614826695 -0.0257039543778915 -0.00149784095470477 -0.00573843507013667 0.0465828121938533 -0.0512121540713229 -0.0591372398191645 0.0322138163134624 -0.0108798108241368 0.0468568449287499 0.0235075695518013 0.0155806595186653 -0.00468079445163353 -0.0429928753467995 0.020721085909433 0.0244293446056199 -0.0324314404664308 -0.0164571587993183 -0.0796881534985308 -0.051049435304766 -0.00932317613530447 0.0268752478541927 0.0376791152258277 -0.0693242043840342 0.000860030897238077 0.0322647318912802 -0.00147325949704874 -0.102532018478416 -0.0263420587622053 -0.026824242483424 0.0704741996941614 0.00757692404064354 0.00293985766818055 -0.0386569858901371 -0.0331396416289797 -0.0260478125891108 0.0841609660143846 0.0183604322143388 -0.0399475448476348 -0.00110320094661034 0.0342288617654693 -0.0196063068892775 0.0127854024977678 -0.0262981511604649 -0.0163731695477391 0.0270070473516852 0.139499134370996 0.0316017492000541 0.0137878065789821 0.0226380415497196 -0.101250331241337 0.00980569070733212 -0.0753456919937234 0.0701727817730128 0.0191054143020064 0.15243955769772 0.0190151730118848 -0.039884904314667 -0.0211225524279446 0.0254774223607959 -0.0108292953803236 -0.0423019450285438 -0.0342176260230157 -0.000735810212549331 -0.011576100352107 0.0135740767038305 0.0313163297485527 0.0218680909164077 0.0134772963827398 -0.0831834682342679 0.0176924498950432 0.0706018629390356 0.0321587442349847 -0.054226980476084 0.00279191637422958 0.024461753619854 0.114986555987605 0.389568457636781 0.0773003646252406 -0.0496191815542267 0.0428171331543616 0.0293128801576653 0.0215401477338248 -0.0104711766285823 -0.0158549221045103 0.0459802272610694 -0.0355809623133985
  24 783.650041150552 ""  29.4415838808513 0 0 -0.125955069006221 -0.0308832307439692 0.0688944315197403 -0.0130755818252115 0.0172567355275672 -0.056523103231505 0.00911699934692792 0.00675450876610524 0.0200728844929289 0.0369191806725563 -0.0398426831137623 0.0177929954106176 0.0425569382240288 -0.0391712208570717 0.0284758866235122 -0.0246157981385928 -0.0128221080065347 -0.0335968511188148 -0.00725878100257915 0.0576328229045093 0.0138891146866505 -0.00454066028402075 0.0427755795768319 0.00796544360340056 -0.0455171468706951 0.0338751202027969 0.102376827389374 -0.149465774158727 -0.0603463572483275 0.138061302740699 0.0149700828910897 -0.0395833216410832 0.000964536396830157 0.0589397461138882 0.0147978799155417 0.0799844625714905 -0.037010990065893 -0.0121482111631722 -0.0220593156739763 0.0331157654254945 0.047835223941585 0.0641581096538726 -0.0120915900062978 0.0181200119068684 -0.0147809253038676 0.0212590157700237 0.060858602871153 -0.0876196126771938 0.0692541551182906 -0.0362744060627277 0.0206961451676779 0.0120811570165062 0.0237582411984683 -0.0124276117930826 0.027597246146217 0.0508710545126953 -0.137731398025692 0.0539036330770671 0.0490942396358772 -0.0691586199792907 0.104865268311956 -0.0017778982518539 -0.0866782926949896 -0.0378765024990146 -0.00922808301383858 0.0282261715335222 -0.0146503907833562 -0.00519651659320851 -0.0358997499140482 0.00423092718087416 -0.0181537889164545 0.0214144710628904 -0.0770289575639178 -0.0138338021667616 0.00416514965776332 -0.00637103782183235 -0.041307567081024 0.00430081920476543 0.0635221663987023 -0.0745459101571703 0.0831426342247268 0.0807007190267438 -0.0325261432445278 0.063501063676334 0.0730493174741571 -0.0690939177296542 0.0382119213005664 -0.00567883311309018 0.0152407514127271 -0.0308336916216822 0.0165520597356782 -0.00690513308079374 -0.0204592981102803
  25 790.561215094063 ""  56.3969511114216 0 0 -0.00459289552258416 -0.010173277474589 0.00286068132015137 -0.0101319188583976 -0.0121555258456018 0.0122168822299064 0.0831962531464555 0.0298231614196883 -0.0839715701378129 -0.0273625665439968 -0.008697701634278 0.0291910691877202 -0.0147104723527507 -0.00777809592343413 0.0186774295323642 -0.054139633804186 -0.0211673760461904 0.054459687406598 -0.0173724629911447 -0.00440152677877269 0.0180581632428745 -0.038993174357167 -0.00515870331591276 0.0348221970906481 -0.0342091681860376 -0.0235482469951755 -0.00225368081005109 0.00632613801465977 0.0118976917106115 -0.0293046346365518 0.0659281598098653 0.0313458166562717 -0.0660659902287794 0.271761230118426 0.0967846115674063 -0.274480698533549 0.362003574930669 0.12443134446208 -0.365956788489099 0.293180921014504 0.101734366081615 -0.282274391926182 0.08995491621211 0.0430510944064319 -0.0965795927914542 0.00145132770761399 0.0069271952172135 -0.0012691948329201 0.000657955061218945 -0.0032454564590949 -0.00162100382786055 0.00236141607518258 0.0188099624540367 0.00360649083553612 0.00701726962121554 0.00980553314586535 -0.015497634898999 0.00212450371357978 -0.011436188445178 0.0133835168189526 0.00651628345281201 0.0204288290279289 -0.00820065934736399 -0.00807666095753452 -0.00624098178278401 0.00206828000341452 0.000405814663424751 -0.00684921802622219 -0.00460436642894516 -0.000932180793253936 -0.0033400630633316 0.00222177535076993 0.029416297878552 0.00817742477895258 0.00778015663134298 -0.0325673034835829 0.0213183328897867 0.0177727765544985 -0.00982765810684744 0.00371850281520356 -0.0224145097890081 0.00289219051200288 0.0133285221127818 0.048144587120953 0.0204187208199416 -0.00501810522958497 0.0148487395534688 0.0200024296984665 0.00253383421332567 0.00869991184390539 -0.0135422227099856 0.0267438083213974 -0.0129695593683722
  26 805.6386407342 ""  23.9319366726005 0 0 0.0269696325148629 -0.0428820872181663 -0.0573501543703812 -0.0325737484523425 0.00240865896521104 -0.0471644748951005 -0.00304133178558233 0.000478496828784539 0.0175152648906814 0.03778694037222 -0.0372917128041887 0.0132951920649007 0.0435681013273478 -0.0373149943572231 0.0268115668842274 -0.019591745344624 -0.0115614325813864 -0.0329887947559125 -0.0055603087645213 0.0607370177801813 0.0179942830991998 -0.00443320626811086 0.0442147226189545 0.00858033096301426 0.0792996705441823 -0.0489704627403054 -0.0658461034515117 0.0250089925510928 -0.116101490531896 -0.0488288147248186 0.00755620723786624 -0.0462183691111364 0.0238973933964445 0.0398210384205555 0.00756028741489587 0.0968220750318319 -0.045443299791943 -0.0206660563767445 -0.00516396173649169 0.0360157831988461 0.0510667620012615 0.0691454021200623 0.00108046878333264 0.0309095637107863 -0.0202974157261617 0.0170509278719759 -0.00365705323069773 0.105256586928857 -0.0354826790630105 0.0134283381825657 -0.0231664384966273 0.00973180861674855 0.0534434408525975 0.00473148327476573 0.00106757085006916 -0.0677736213639399 0.0504586883330436 0.0368943254952308 -0.0793918164566518 0.172572227141067 -0.0041308215148162 0.0826671773784546 -0.075050525763166 -0.0232173255310833 -0.0396615038106373 -0.0198551904966589 -0.0190848095761684 -0.0101301696140554 -0.0320585264552031 -4.73254803371459e-06 -0.0182898580277736 -0.00358282074922962 0.29282896948932 0.0509103832418782 0.0689764765742193 -0.23152526535649 0.185502984116707 0.126844911487792 0.0678597921636027 0.0181984189011508 -0.0193665816611942 -0.00446496423204477 0.0175011376921029 0.059442033012429 0.0431203742033725 0.0583302073874856 0.0639385758137124 0.174352911410607 -0.0438088656535287 0.149442771103444 -0.117786314692431 0.188149368371262 -0.0427533987671592
  27 824.731405240742 ""  33.8652511528292 0 0 -0.0349369764702862 0.0277686679417711 0.0422143966056532 0.0213083562819182 0.00944136277458708 0.0301737301075258 0.000406742801664138 0.000270612863916371 0.000430307335973402 -0.0248696863450071 0.0193385371427309 -0.00259509817013045 -0.0257901914796941 0.0203806588739802 -0.0143468643949751 0.0141580562449523 0.00782064758766602 0.0131112952728875 0.00602420046119612 -0.0355980092481488 -0.0166886266951954 0.00820197017095469 -0.0239779047261189 -0.0107788841835811 -0.0370742590745758 0.0419654298813905 0.0517394962195207 -0.045707991832347 0.0760155972887257 0.0729043962663273 0.0209337330051216 0.0412822746944057 -0.0512736695263285 -0.0214458623749516 -0.00379418540027646 -0.0557003157273469 -0.0051093672411926 0.00478876696651865 0.0296996888918756 -0.0610599359187566 -0.0450288827696715 -0.0036967395358024 -0.0297950746183926 -0.0319800323163289 0.0381089019714527 0.0199098030401139 0.0216397424595702 -0.0540122596619452 0.030337649817733 -0.00646176214177996 0.0224030096957727 -0.00849892082394427 -0.0490099608612661 -0.021053555571269 0.0474722978234714 0.107335667133689 -0.00310384853680261 -0.0154109143526238 0.103482145108215 -0.13201237069085 0.0110441971164723 -0.0632724925487545 -0.00524647276482773 -0.0218455520315114 -0.0522146961847566 -0.0239432112436858 0.0177331481569433 0.00986348654040174 0.0300260739063236 -0.0170489598291719 -0.0238917192003571 -0.0171260367893514 0.320359229112534 0.0046340783069534 0.129227403303276 -0.252661956973561 0.249936181756344 0.0477321142850646 -0.151547157957146 0.0957558297448135 -0.155736924808053 0.0269722709440389 -0.0707784134981341 -0.155618912605855 0.0749338876368105 0.0879639455930641 0.0998332899832651 0.24746538636473 -0.0466513274215848 0.194872656298067 -0.191797842895928 0.305541322602962 -0.105653331897492
  28 869.669812389949 ""  2.94972382107224 0 0 0.00175830686908322 -0.0025390647237626 -0.012976553831148 -0.00493962106414532 -0.0173070247848209 -0.0183532491677744 -0.0158331056708267 -0.0059109175494714 0.0118231592396405 -0.0195262230226077 -0.0214567543479441 0.0295308772338778 -0.0330441555852597 -0.0243430955608377 0.0514489328050483 -0.00998655514373667 -0.00297297681622155 0.00681004806422408 0.0359115169913902 0.0292680190204937 -0.0276515580291847 0.0509004120398751 0.0299367618813613 -0.0549265645226781 0.0180462537629305 -0.0145313444501785 -0.0203604114895518 0.00612635435728526 -0.0356646653081029 -0.0293541380894579 0.256931107888017 0.0999083978116015 -0.264309568526413 0.290062125136605 0.104211058306116 -0.263000066376301 0.0635370898062473 0.0202631176065258 -0.065309370368409 -0.225315012670709 -0.0675971824772038 0.256210940641778 -0.346171122543198 -0.113402775694323 0.353341028899622 -0.0172945002177414 -0.0104318564334786 -0.00806133250028034 0.00199339734101727 -0.00781696322157334 0.00111655663545877 0.000476864698974217 0.0410406270411451 0.0144815428830703 -0.000414562918110711 0.0281303658648725 0.0023382144748025 -0.049336737264185 -0.0374769567297938 0.00216354606209223 -0.00651789282180643 0.0380344760578672 0.0399217719025259 0.0145561453044955 0.00121559524480051 0.00212186814377556 0.0122120235016642 -0.0143780530606711 0.0235707530723207 -0.00677739100384389 0.0127415648151259 -0.00814541859269147 -0.015214894104029 -0.00310551615203937 -0.00998394697090406 0.0308485955357005 -0.018239459847711 -0.00711463122995594 -0.122929802784084 0.032110429784042 -0.0981893322943078 0.0082198951194981 0.00491124278729922 0.0447209588445472 -0.0223409447680387 0.00678940423436212 -0.0212371273907577 -0.0297910902725496 0.0159613416215412 -0.0276124001284202 0.00775176975347537 -0.0160302077565597 0.000788119213951537
  29 878.108392067269 ""  27.8332958291139 0 0 0.0154075725637062 -0.00824228731449289 -0.00695609136332008 -0.0168726489118476 -0.0448081738948048 -0.0360373056486722 -0.00242795232331762 -0.00436528347938491 -0.0152664548462849 0.0169275959238508 -0.0157254852429451 0.00448146259660269 0.0395207679199247 -0.0146092940023739 0.000137834446011511 0.000573899615596484 -0.00160402378002766 -0.0154384864733922 -0.00788136565117458 0.0357096147828132 0.0259495486774694 -0.0253236135872522 0.0157561862945859 0.02296215694975 -0.0324399869524675 -0.034761670707656 -0.0183448214809811 0.0383788598091432 -0.0648624052267127 -0.0850460987404906 -0.0425357165368474 -0.0407374685384438 0.0582213872020642 -0.0635283527479654 -0.0322042911779076 0.135450409084682 -0.054491501343863 -0.0281150056531394 0.0456050613383988 0.0962196531874134 0.0594463900176328 -0.0268547568188044 0.118813179539727 0.0731120320946125 -0.123503181243648 -0.0556905790659529 -0.0164991776350403 -0.0633179254957052 0.0100041895970569 -0.0118384935955926 0.0135671279383833 -0.00114381433112694 0.0823214098673617 0.0470243164332105 0.00985570826917363 0.10358483155691 -0.0685116764889075 -0.105417349935015 -0.0685103527080447 -0.038401377942083 -0.0364453181169801 0.0721988140205316 0.140876356427739 0.0493059420369237 -0.00919756689507384 0.00381579472362203 0.0388790724231548 -0.0282546250900137 0.0903627490568619 -0.0291359142316726 0.0365847638720102 -0.039729449518333 0.0152932653133616 -0.0378055931201024 0.0247996412712436 0.0615168834245488 -0.00678351793730538 -0.034256618651218 -0.362025107834541 0.100647188306581 -0.262940082360736 0.0801388528566375 -0.122554877578102 -0.123476275932823 -0.0887273976636019 0.0754057057323852 -0.0572029697817301 -0.0307122578405664 0.0215648405631062 -0.0178032362518636 -0.0366635477747497 0.0297616185013351 -0.0148634868223201
  30 906.745022109518 ""  15.7440055752723 0 0 -0.00669668856406547 -0.00149473604819821 -0.00408125377549991 0.00531919494578063 0.0107396317356858 0.00554562417827419 0.000773706115126982 0.00118699922444902 0.00370813574433768 0.00158683212843553 0.00467202318400443 -0.00540087045584636 -0.00695129054502462 0.0037416602940523 -0.00188297615559411 -0.00417620613258604 -0.00135862476200123 0.00655940767611552 3.92062133814339e-06 -0.00800811073499669 -0.00350131014230687 0.00589828538273805 -0.00194036243050835 -0.00538207145788927 0.0198106281330234 -0.000331050689814478 -0.00587025732975863 -0.0166295249940377 0.0114683123360956 0.027827874450861 -0.0232164642716423 -0.00667339917445332 0.0228087882948086 0.00378750599525308 0.00367790066937677 -0.0190313289093529 0.0323287679267394 0.0122158600175592 -0.0311884731005966 -0.00521823956046723 -0.00759483923368878 -0.00775646226636367 -0.0306679901285318 -0.0171229828340541 0.0310324858289531 -0.0348431548400195 0.0305611768213907 -0.00596849550121181 0.0301609809444439 -0.0107567183254117 0.0119925727744614 -0.0108687815681235 0.000148644230641678 -0.0194148809221639 -0.036119555321841 -0.0877895629735387 -0.194449394486318 0.16460476798526 0.0106791123532344 0.086351428804445 0.027229445430695 -0.0157168247213092 -0.0259763398909945 0.0804390854136875 -0.0537325288607603 0.0176189376891922 -0.0442478968435751 -0.0240635339462289 0.0453932691576077 -0.0339213101440052 0.0650321281451809 -0.100544444455759 0.114337166958322 -0.120732282479837 0.128878229925164 0.0545731309360526 -0.0583462411781975 0.0808487039910477 0.266017698323369 -0.115679559537779 0.310988339572123 0.00273811101748826 0.0371069097610563 0.0794600953833405 -0.312025243023007 0.261293663238392 -0.171619292157041 -0.00225320313942824 -0.0832027704471684 0.122234856650728 -0.103345909043675 0.0492826895648841 0.0648634936059144
  31 929.528078340549 ""  6.07053553498935 0 0 0.102719809683745 -0.0198444045332107 0.0111167317734999 -0.0265511495315296 -0.00401465719490028 -0.0187909004552728 -0.019746311571879 -0.00671792175519735 -0.00368412916210964 0.0124752416819798 -0.0139726625000517 -0.00304026195232441 0.0116052485646124 -0.0111067346816409 0.0140081603833956 -0.0038945716535075 0.000625911346935004 0.00191806420656904 0.0015553481165395 0.017398532010354 0.00488284543096374 0.00409444639277194 0.00895063381175318 -0.00573130384636909 -0.192856625578305 0.0531523065163982 0.0710125598546162 0.194261919423729 -0.00326060438122976 -0.265652244051621 0.00254633585130114 -0.0249822829320674 0.0233299487231776 0.0352476253957042 0.0101208399284451 0.00915053702923808 0.0165808581785768 0.0111373688270735 -0.0194109975316247 -0.00404844236120156 0.0125094079013194 0.023709379120042 -0.0302646556986081 0.00166818342184956 0.0339142536183171 -0.0544103521782501 0.060188711061339 -0.08106477138735 -0.0217790246780771 0.00188172488205205 0.00551839452601122 -0.0305550484954981 -0.0632275398551775 0.0790776723609961 0.0102520462490056 0.0248315466519064 -0.332058968061669 0.155754309588265 -0.000523706710072522 0.0485050070549899 -0.0633815519243424 -0.0861523919504237 0.211118908735756 -0.0208522487161267 0.0178379784584281 -0.0184864794060861 0.0215173096281908 0.0308545096219231 0.000626048646664933 0.00746434837835068 -0.0357877957652592 0.0231870391210981 -0.00617930285992639 0.00927054013624899 0.000481380129948397 -0.032168713151032 0.0784056046240255 -0.0897784349687795 0.190418705235749 -0.00837838286704556 0.136837883874653 -0.0903571186680907 0.0672853449964763 0.0206750487272832 0.102494895378258 -0.0495348478903622 0.0752112461599868 0.0791299002635182 -0.010755458262193 0.0364298847497398 -0.023861016459041 0.0639640967208663 -0.0456655696815787
  32 940.408436880224 ""  6.60968898267008 0 0 0.00404598362800556 -0.00948531583686776 -0.00236673098578264 -0.00742347338520708 0.00244664857771376 0.0124097534388554 0.0459643213430791 0.015314373191282 -0.0423720672137037 -0.0550398094346011 -0.0247931117699982 0.0503325359183795 -0.0193245835844198 -0.00364561628358816 0.0194789683272576 0.0584522140851416 0.0214376747566145 -0.0498179069626303 0.0120855233040504 0.000359721992329621 -0.0162840639569666 -0.0543678877256668 -0.0164525976697667 0.0523243336028981 -0.0141139451672787 -0.00624079078892184 0.000807401744500716 0.0139226866338992 0.0161096265695198 -0.0300589800586372 0.323939487944619 0.143595374647592 -0.3551630233998 0.114562060516099 0.0443979488273874 -0.117904131751455 -0.310654329623037 -0.101125199776198 0.319936418301306 -0.0865122980417266 -0.0319290582612082 0.0744541874015856 0.282106571342382 0.108704474912834 -0.290405455729056 -0.00480416519805557 0.0119011991971909 0.00273498743851137 0.00360126790075391 -0.00438312006995262 0.00173689998922823 -0.00846659378039145 -0.00256014499493756 -0.000493549629671181 -0.000296337314318138 -0.00874385361897551 -0.0448871766665071 0.0341484969146098 -0.00592944876211394 0.0318853436106514 0.00680784062104015 -0.0066202653397604 -0.010112267038556 0.00112126332298844 -0.00264835493576648 0.000716201231575407 -0.00453028017152762 -0.00391695249259632 -0.00496305575544331 -0.000998964345737278 0.00207520338411216 -0.00151465349727602 0.00394898798325872 0.00102625499330156 -0.00236364137593742 -0.0009764742585981 -0.00656461136914045 0.0119068060251439 0.0509974819075946 -0.0112218926470027 0.0321933166863403 -0.028609599834743 0.05257100274191 0.0770146136481537 -0.00747650857569583 0.00177052537371869 -0.00563497167875382 -0.00488193199795976 3.18970411296613e-05 -0.00160763528327755 0.000699070286118028 -0.00350331291514462 0.00271014471263607
  33 975.807307028452 ""  20.1880835000694 0 0 0.033970972890367 -0.0493767306153689 0.0757919119244404 -0.00580781593951086 0.032459008223066 -0.013688214511577 -0.00923502185676737 0.00342217804387888 0.00235217787912148 0.00508160753452312 -0.000517403352915432 -0.00254432493649743 -1.50387313628867e-05 -0.00477849140966959 0.0101041238177063 -0.00509174254701367 0.00241081943175476 -0.00784190695696889 0.000946549248054572 -0.00250093966466158 -0.00611140045883379 0.00899474571253696 -0.0107253766534609 0.00633931733855639 -0.268005713275501 0.0447851671709093 0.147274384107632 0.131879481754126 0.0161786006388536 -0.21044790615761 -0.00599903396928941 -0.00598395584934387 0.00995423311088582 0.0403020636966771 0.0194303386261372 -0.017730714835114 -0.020840524648481 0.0144176597099355 -0.00115142628571133 -0.0303464587515917 -0.00954003268007449 0.00849808554253657 0.0185414249373487 -0.00687404864785773 -0.00178909661356156 0.103012764059506 0.0318255472922133 -0.0203459563820152 -0.0848896588530567 0.0295452391764811 -0.0281336085184521 0.0695703010812265 -0.0248620813347439 0.0286292081049075 0.0871977336288237 0.11370715397222 0.152501984006445 -0.0568251106609632 0.0841976616170194 -0.126679692458726 0.0299775094305273 0.0244193322494376 -0.0803584536720791 0.0167066343387318 -0.0532927027137229 0.0589079823455272 -0.0350222185317214 -0.0237564864912004 -0.0398843571330837 -0.0310478421843401 0.0414756719931487 -0.0313748702376181 0.0114131145793735 -0.054540659570359 0.0566709265796499 0.0226104111591444 -0.110065016734522 0.136147457756022 -0.122176853056786 -0.0337159181938854 -0.0788614491326267 -0.0240436664257212 -0.0198506123564496 -0.0300263771332938 -0.0887775885589955 0.0451404601320886 -0.0645615618310053 -0.0776536711357649 0.029789805979335 -0.0449524283661586 -0.0179623777764294 -0.00866826428507858 0.00715959170002861
  34 999.523622730013 ""  28.3959684167065 0 0 0.00554858772261745 0.0870219388587543 0.0110050820969587 -0.0115697329063811 -0.0737606040300078 -0.00574617973847347 -0.0168291352222216 -0.0186203167763548 -0.0293261774946544 -0.00535892161937235 -0.101863709742738 -0.01489567419598 0.0208187774065771 -0.00865425230756437 -0.00341318719847527 0.0750439924278843 0.0372469478650929 0.0731234045437703 -0.0187888185762474 0.0241712788093813 0.03074682195942 -0.0647069791194643 0.0723444829763804 -0.0618633160228524 0.0447169297317037 0.0666071446186532 0.00161914964634546 -0.0117558862241676 0.0292971457719556 0.0494543584252397 0.0960543682024596 -0.0723076927360753 -0.0949431339475025 -0.0477726989741343 -0.0524558685668964 0.0534378000823203 0.0407158398026886 0.000952294479503279 0.128298078110655 0.120029463748305 0.0776764112774467 -0.101823905808253 -0.146038972810446 0.0558931136394027 0.0245720989236505 0.0478326253704339 -0.0298951212009836 -0.0176410881951834 -0.0129887631215219 0.00496352172364326 -0.0118983097625088 0.00527166473234884 -0.00660823951889837 0.0117386837301111 0.0108705407680832 0.0215764290307298 0.174178254322248 -0.0683176443910426 0.0970214258501921 -0.162515384913225 -0.0500359324024759 -0.00729841329218245 0.125614806481641 -0.0066902509219582 -0.00213089727642149 0.0162182012082628 -0.012177093763219 0.0254827055779566 -0.0155963127669741 0.00409059288552119 -0.00439896484431596 -0.0156107511505595 -0.0206534863424793 -0.0539043323406619 0.0735664244710652 0.0104868631804965 -0.00670635993505785 -0.0185815040703626 0.0891205848752579 -0.0664018133954148 0.137903186170151 -0.0246996936821784 0.0328630262724152 0.0352901532062732 -0.0394866086045658 0.0559638677812287 -0.0103665609143751 0.0365465924575337 -0.0450277455732502 0.0623176973426067 -0.0313044118034099 0.0252169399926371 0.0177336163132822
  35 1002.10376470375 ""  10.8555334494272 0 0 -0.00377519689607919 0.0411669956213122 0.00426404750706635 -0.00576389791497476 -0.0361521207719153 -0.0041573137738729 -0.0102476497578843 -0.0100319956788253 -0.0121621481881223 0.0365750070863141 0.00963115613672073 -0.0341300788978261 -0.0201958005237946 -0.017562366455104 0.0297767968628784 -0.018864718181028 -0.009482907459033 0.0291141331237901 0.0655209935834599 0.0423100194487099 -0.0574596404552136 -0.0521499359344246 -0.0073966580540835 0.0389847756407967 0.0299563219249406 0.0208127827702051 -0.00723108933637106 -0.0187013222554168 0.00492196644220625 0.0423558535518285 -0.182216257626591 -0.0945849424437769 0.220153039548001 0.142458368725589 0.0361784487588785 -0.143163246949517 0.155463012349924 0.031989899145762 -0.135800470888024 -0.3764274915641 -0.115869508945833 0.401932566042984 0.244833146661322 0.103068907787796 -0.266770126384146 0.0126349850035977 -0.0273957220230808 -0.0133697344725869 -0.0075908998734755 0.0039262454030303 -0.00718767485496672 0.00940857167679549 0.00336834114604099 0.00542376509456657 -0.0114201217607724 -0.00733699230601536 0.0931727869654285 -0.0454482013639602 0.0419887142613679 -0.0902623169365486 -0.021521669762124 -0.000770021830895606 0.0764529518176292 -0.00561525147747244 0.00867584656717104 0.00142303230657848 -0.000256579774243172 0.0188054656239474 0.00198418188546686 0.00764586292343125 -0.00971431016238401 -0.00758709840482894 -0.0191966421975182 -0.0315629898560274 0.0445693589945838 0.00821107619819997 0.0155840078363583 -0.0438341799734894 0.045854241657781 -0.0406825246572522 0.0918586225356973 0.0123044084582552 -0.0156342040000608 -0.0101614583508556 -0.0167064349470094 0.037092770737929 0.00211280888342889 0.0406299371097998 -0.0377660191190048 0.0533326651990334 -0.0218487246129462 0.0221031167144788 0.0109674648084408
  36 1013.17700704875 ""  41.1239752411487 0 0 -0.00936660874332877 0.0403524943981306 0.00670487110811659 -0.00911911346012224 -0.0440735484725014 -0.0140703948130539 -0.00586609739190812 -0.00668295343355007 -0.0172387282237148 0.00544052891076165 0.0939410112246044 0.0165684806665559 -0.0129240646710739 -0.0279375112712331 0.0389903427156071 -0.0226172552173981 -0.023300927609185 -0.0962527784599925 -0.0235608335623094 0.0249030826314862 0.04091892210105 0.0639171266683148 -0.0491372452294333 0.0264175986008255 0.028027515504138 0.0135547607147383 -0.00816392296542132 -0.0186810828330949 -0.0130333182150244 0.0271706605533853 -0.0947488405044213 0.0532913623767995 0.123821058854077 0.202596206381234 0.0543105294783714 -0.184229525263511 -0.237210563638085 -0.117893835290245 0.126737752282552 0.189670193093127 0.0892353285781064 -0.145198219601749 -0.0249267769289432 -0.09645105151545 0.103348583673424 0.0150697755392784 -0.0481484824895671 -0.0286341499384444 -0.021413339756757 0.00507149079628944 -0.0156583010065359 0.0239241805340676 0.0156672102206959 0.0166117501189643 -0.0267711207531856 -0.0194980497912084 0.148267470460202 -0.0809528151763293 0.0561266945135433 -0.147442973900165 -0.0181718463936596 0.00388296719937006 0.130574339764769 -0.0116111384272916 0.0218106565979799 -0.000338827292622697 0.00138411075513355 0.0311754840786614 0.00723710705085385 0.0169549686138982 -0.020557094014983 -0.0143644477427851 -0.0445576411129917 -0.0584247462287795 0.0819204732329504 0.0187732549961468 0.0334246085566974 -0.0945430718287135 0.0798177487069377 -0.0850393549986967 0.178401385428277 0.0143666827349783 -0.0118255067025082 0.0233522227757612 -0.0319204361158348 0.071199280791773 0.00395810943799728 0.0819580473792813 -0.0765471156313414 0.106281107443739 -0.0405873652777679 0.0405406514718075 0.0234200251310053
  37 1020.83928574786 ""  11.0559288781643 0 0 0.000892238974378512 -0.0234914932435698 -0.000390970402747179 0.00966429055722988 0.0294751873783983 0.00649626260820234 -0.000633631545157177 0.00308289665433643 0.0128927069852594 0.0511131231953796 -0.0457247118617942 -0.0568069198034051 -0.0716281925023268 -0.00705475926095944 0.0444090748258556 0.0685277675679949 0.0341367873323978 0.00896125816144861 -0.0120300509833803 -0.0299017979564288 0.00697395447645111 -0.0419314481004503 0.0399649204167445 -0.0277384811460074 -0.0198292739922953 -0.0133120637809468 0.00472700177702402 0.00023271183665475 0.00659444598162492 0.00630085762908269 -0.250923034316366 -0.192917469795094 0.30104361048037 0.323585463779559 0.134223292298713 -0.359756259593064 -0.174753008906594 -0.0464499415667956 0.254579858505152 0.110337404826839 0.0141292316733461 -0.112506653213983 -0.0654163737031973 0.0427334759458158 0.00698223654751125 -0.019553054207684 0.0184942646568583 0.0154489467849474 0.0108868807524113 9.95544615614632e-05 0.00887222908144517 -0.00446156311880597 -0.00615115206126248 -0.0160363586822657 -0.00188842245931773 -0.010622157439961 -0.0840379622372607 0.042099024584493 -0.0391799975431432 0.0844094282374779 0.0177160191846916 0.00109328011114351 -0.0842830149150171 0.00599801379832155 -0.00569154970030405 -0.00657452021824922 0.0039416745461123 -0.0153576466643898 0.00577284638656574 -0.00588233482010835 0.00723916563206227 0.00927450345392683 0.0226746668373807 0.034704433255795 -0.0478015142031566 -0.0101381862113647 -0.00440025638973636 0.031323278112353 -0.052489212830515 0.0508661785536562 -0.0974409845922131 0.0207316291445762 -0.0331259260951434 -0.0544802306410371 0.0218859497967678 -0.0373630951463405 0.00263707353961874 -0.0340426494652735 0.0359077529791519 -0.0491412661649991 0.0216010053016805 -0.019106770591024 -0.0125260733317214
  38 1030.1097324117 ""  14.3995743999166 0 0 0.0297346024870966 0.0845172186713745 -0.037370060455866 -0.0184787206165254 -0.0620932150707424 0.00288726357872945 -0.0126089564821502 -0.0166413319275341 -0.0175826961396214 -0.0054964014019615 0.0496780398482225 0.00177559632478588 0.0184875022564051 -0.0346208586934381 0.0176495323885779 -0.0043757503828611 -0.0121151287433407 -0.0138449949324573 -0.00611147213786977 0.0568621293025275 0.0144193537330942 0.0145091768335097 -0.0275916362700708 0.00640501258599695 0.112842425123076 0.0624209994388035 -0.0518630365080292 -0.0131446807398739 0.0369623649737314 0.0774436321243185 -0.073476086320757 0.0336801636889938 0.0337626020292502 0.0416212376657061 -0.06253844003041 -0.0555456990085673 -0.010166094899909 -0.0487615591824948 0.0117344113873884 -0.0131038778811754 0.0626713921450557 -0.00384895697251776 -0.00217882238206237 -0.0718462450378509 -0.0278983331156457 0.0443165150954602 0.0632449851316193 0.0299567782257195 0.050004003655712 -0.00992714024957049 0.0173546286149874 -0.0797681172147216 -0.0514380153090493 0.0117378538000963 0.107841826582382 0.128336863537105 -0.0789606284189781 0.0740426016096173 0.0416748583225063 0.0584232579627877 -0.11020962522755 -0.0388290292290168 0.0499274522862301 0.017172810688884 -0.0632392951569154 0.0400881888123894 -0.0163884059731295 -0.0125609058431967 -0.0555845520913506 -0.0404896655730034 0.0411648733794156 0.0100637059827562 0.0753611327779204 0.0374768677765519 -0.0538535624846099 -0.0251203816930853 -0.0908171103667535 0.193126731608655 1.46753295435044e-05 0.100627519508131 -0.179082250521745 -0.0739601432058939 0.0638636689826162 -0.0618747744949464 0.0292321491598111 -0.0874013960646009 -0.0144273546226411 -0.133678665363726 0.117699701789611 -0.156687035150498 0.0347217463623822 -0.0371627156008362 -0.0430003989258023
  39 1042.41919263486 ""  15.7453405268665 0 0 0.000787524672421205 0.0245394204019823 -0.02430792035244 -0.00944626843323095 -0.0284997856218745 -0.0071953143900685 -0.00118873022348159 -0.00227908033469746 -0.00265258209987114 0.0435881209845866 -0.0351508398332432 0.033598022997442 -0.0529765017225992 0.0982685071715829 -0.0206229517918846 -0.0572549930789198 -0.0285703352947851 -0.067533480587668 0.0450404915189099 -0.106339157306058 0.00818859058380948 -0.00228334684894152 0.0584873460295685 0.0185288645676079 0.0683568056172393 0.0152489883591193 -0.0317751262949129 -0.0173411315941363 -0.0276723736148623 0.0240382407090239 0.199303344307416 -0.0569699420714359 0.155086707627888 0.00893521459820325 0.2814172199422 0.121828589209062 -0.064032028821351 -0.0299445239033782 -0.0740032166252621 0.217436288707456 -0.142991876135582 0.167617245806619 0.0774298636138854 0.268119245026343 0.171157871977214 0.0232096777319256 0.0074383963231229 -0.00503182431434784 0.00929772017038625 -0.00366792436241427 -0.000951359057704317 -0.0237460651141826 -0.00796230321868005 0.0270057644853346 0.0407046413128947 0.0606339019446477 0.0197121645893311 -0.0134240275466781 0.0257920103092452 -0.033265542416818 -0.0475647543432791 -0.0134633092249758 0.0935086724757946 0.00325554814731367 -0.0170039419044573 0.0205340845886562 -0.00341105975657353 0.00962546596006573 -0.0217515286338344 -0.0118612400790751 0.00789104607585581 -0.00235939207999476 0.00685087584617351 -0.0141991684137793 0.0185019891999124 0.00319710686434171 -0.0241487997882341 0.0340637557123393 0.018030759238892 0.00405628481405216 -0.0062026328992893 -0.0268115498197701 0.0196760602163756 -0.01848792169642 0.00301743140877723 -0.00741129840249328 -0.00105629307402952 -0.0192002078356184 0.0188145170165026 -0.0215581921480998 -0.00709710742733694 0.00793622789189292 -0.0131806697237216
  40 1081.44954866176 ""  45.3021124824694 0 0 -0.0350981342056618 -0.0589321949646946 -0.0545614292618395 0.0184959319889242 0.0426937138580666 0.010610268207414 0.0266577892799151 0.013424260531593 0.0263376495957568 -0.00553116868967944 0.00294686985624224 -0.00478760746197 -0.010748163439992 -0.00164230823043681 -0.00998029741076975 0.0158306665281399 0.00398047551976686 0.0169649963131475 -0.00935792908634223 -0.00647658576182503 -0.0114238555761841 -0.00501866570954719 -0.00242611036992115 -0.00505993799802823 0.133927862759139 -0.106205076714643 -0.0924971294101136 -0.0676462999030391 -0.116217136971971 0.0554372689384927 -0.0339115317112276 0.00715059782936124 -0.022792185136322 -0.0243288235827141 -0.0441946669858932 -0.0475294572582894 0.0186355867124729 -0.0035668941646257 0.019224043748804 -0.0423119722215284 -2.15508825929479e-05 -0.043467190127285 -0.0262522524944192 -0.0670867162927973 -0.0532660434550052 -0.020179380749843 -0.0416643114479355 -0.0283535851098341 -0.0130570950950116 -0.00479504607464649 -0.0131998818885148 0.00343376183686152 0.0160483385619463 0.0614381102532077 -0.0329250189382029 -0.022322007861333 0.0524881314262502 -0.0867752599437482 -0.0413538581127724 -0.0519392859890013 0.0131713161807663 -0.0377577574776493 0.203237331098849 0.0650000014766549 -0.0471451330958703 0.0842716794793344 0.0352853672508238 0.07589737421602 -0.0553799708128182 -0.0880750447761251 0.00825135503593719 0.000954798786404436 0.0123904243954644 -0.0879761554774906 0.0983428169704581 0.104955773646984 -0.0112197607825273 -0.062184084742397 0.14057201158469 0.025988247708015 0.0509597644469563 0.00147946637345406 -0.0122257708397257 -0.00129251419391759 0.171967869154229 -0.0878277522056853 0.108936972455738 -0.00668857503069387 0.133532318143796 -0.11233643225465 -0.10168873745281 0.168316456815493 -0.193298070763512
  41 1087.45529527416 ""  14.4926679668805 0 0 0.00437631907796943 0.0686514694365698 0.0706428802943868 -0.0114372914463413 -0.0425017746394428 -0.0064704194791923 -0.0300074718144888 -0.0176492198319912 -0.0331193309162868 0.00326921531305417 -0.00221380251514814 0.00803317833042161 0.0124708339441747 0.000869674966778411 0.00875522541977799 -0.0142220403868198 -0.00600432573877227 -0.0160473581844928 0.00846092837619195 0.0111984964237955 0.012878470475579 0.0026738016187671 0.00304437556313513 0.00304124760123143 -0.125209027175733 0.128035914689114 0.114183172826848 0.0290357037320348 0.109568203988678 -0.0152247538193718 0.0621792259711121 0.00144529907443804 0.0127505643729603 0.0166036856100581 0.0373137452247522 0.052733527306418 -0.0111272676947477 -0.00780923028481449 -0.0182420893027331 0.0457359061723092 0.00495119990726107 0.0469930880728616 0.0217708642540161 0.0630910259202031 0.0476486193884423 -0.0754089675622939 -0.0309437935881016 0.0165264058973981 -0.0302749928698506 0.0117010305517659 -0.000304246201432211 0.0774857813331 -0.0117070662293073 -0.0861473711099906 -0.174599253696707 -0.269545328709667 -0.030284230306637 0.0838714343520192 0.00154844907031183 0.0519736914427322 0.10411134276368 0.00550793231834545 -0.194686482566559 0.0604520413923738 -0.0322799278954991 0.00778088683487333 0.0244372239486963 0.0182013095068068 0.011949888314327 -0.061490179509239 0.0131842590283121 0.0221773408238348 0.0831771794011641 0.0293661310691537 -0.0598143283180149 0.0359795688693205 0.0296865500878692 -0.0270663252933664 0.134245382684455 0.110434063018369 -0.0361938057783372 0.0620627600005102 -0.0543742682659295 0.0348669243362746 0.165621833105001 -0.12609684503211 0.0858181920127815 -0.0475775061604381 0.142950794000247 -0.146534112711834 -0.0212525417516084 0.0757007826082732 -0.150344636266028
  42 1105.88366587083 ""  10.8195711764784 0 0 -0.0127034171786777 -0.00126639335670286 -0.00541926244571546 -0.0055274389516114 0.0139850732889601 -0.00227687003489667 0.0237094777442654 -0.0292488577574783 0.0148366450478828 0.0360845872326286 0.054426233891557 0.0629590807467365 -0.0506156278138557 0.0409950589491396 -0.0413588047672118 0.0311242895758307 -0.0688077188238626 0.0067813547270537 0.0109006814570602 0.043570149945214 0.0255364156687976 -0.0627266759375556 0.00140024003084323 -0.0622692145762826 0.0206897383924014 0.0573357378572416 0.0270516040763312 -0.0124828548214216 -0.0513128638266316 -0.0053363761310702 0.254021480142649 0.0386223426886376 0.207435430072082 -0.106801499458667 -0.0519282453836586 -0.0955746184585987 0.189720737061124 -0.4055571844279 0.0438032779966535 0.14535064191637 0.0226148183384211 0.155010934812536 -0.167675336361338 -0.269386274733694 -0.263584410196127 -0.00550668926729234 0.0162371412047205 -0.00367986338742182 -0.0209055965605325 0.00299187662599614 -0.00857272483521929 0.033125042631675 -0.00913621287135689 0.0134616617090269 -0.00913180140544925 -0.0149514345543702 -0.0387429710763258 0.0428308141805806 0.0157652398148519 0.0148122468641213 0.0564967149092508 -0.0207560280176668 0.00232766012208117 -0.00374195155522809 0.00140266972697098 -0.012722854977139 -0.00413218434946504 -0.0129723209193684 0.0109369862758937 0.00650101409688518 0.00139922856280354 0.00244849540636771 0.0100469082061878 0.0193003048751474 -0.0265661980362383 -0.016225923730099 0.00438393503104819 0.0119016247661117 -0.0147787367223818 0.00858696563940071 -0.0176790242422489 0.0138776944833952 -0.0244463680857567 -0.00373334516916936 -0.00984250066554649 -0.00189185192736335 -0.00942088528774233 -0.00753694813230685 -0.00292449806590982 -0.00171423077881911 0.0151306442553935 -0.0195585282736876 0.0134075166338866
  43 1134.67082046707 ""  23.5555864023379 0 0 0.0576086386351404 -0.0213415651474886 0.0485609517682662 -0.0191648343407519 0.0129531886482534 -0.0179223398547968 -0.0074805252402149 -0.00271226221941295 0.000162920385263491 0.0133870277679379 0.00656555225272555 0.0130589917222773 -0.00697118465474874 0.00845866582373927 -0.00402006737170837 0.00210620756502767 -0.0121524001613667 -0.00183457184867994 0.00672014480358569 0.00901132243051406 0.00929443220063066 -0.0114043733585817 -0.00642895532200139 -0.0151990007636181 -0.198425427529661 -0.0499010433572218 0.0424817332291925 0.115586527725755 0.142151797885261 -0.129705909892365 0.0519322308406634 -0.00328782182671686 0.0565645788950782 -0.00746351449841347 0.010645739987138 -0.00258996759526281 0.0366579483492918 -0.0831796956644459 0.0050294167182674 0.0446131615429425 0.0019352231236049 0.0480749336637324 -0.0382750677844438 -0.0665121172009402 -0.0551143184125059 0.00633204798073851 -0.0496463089102133 0.01919948576817 0.0696690850763027 -0.00870664815123711 0.0342296490843837 -0.107979627497731 0.0243023897971502 -0.0713893654992965 0.0380821916389005 0.0643275732346885 0.0872982389462961 -0.194045406467262 -0.165466920138821 0.0329365555793664 -0.184066973015443 0.135639453412457 -0.282564517402179 0.0137526646113206 0.025051584807664 0.0534305441930794 0.0181679062266988 0.0292233703614315 -0.0396051562641089 -0.0181399370521724 -0.0221687557128605 -0.0200560602342961 -0.108073231473263 -0.0968916872221665 0.131885523290158 0.104837014596919 -0.0110087688869422 -0.108805686879636 -0.0490594709458636 -0.079536210955845 0.0452835606660608 -0.0687468657532122 0.0894294421985283 -0.0100346233358488 0.0259629631461401 0.0493510512102786 0.045457473180329 0.0846877226487823 -0.0262388008533086 0.0589517231151707 -0.0881984973461117 0.104010467745738 -0.0452610407803171
  44 1160.30860574415 ""  42.7945899163526 0 0 -2.74233656762376e-07 0.000229741521760409 -0.01073232398096 -7.36866671247928e-05 -0.00401381343835272 -0.00155014595324508 0.00345038281028218 0.00158312190164443 0.00154877698813547 -0.000186346935126361 0.000517134987915274 -0.000793274443028994 -0.000636735061128639 6.90590913625657e-05 -0.000109085478228163 -0.000432851159021404 0.00102098671015257 -2.27468405163744e-05 0.000287615352204467 -0.00137024613418113 -0.000159489429504393 0.000324243803495507 -0.000175638435718597 0.000950604672794298 0.0276874815100271 -0.00417324276334611 -0.01455172155508 -0.00565366871731392 -0.0173151547187201 0.00804836798823322 -0.0118088595788717 -0.00123126403667605 8.68724899850821e-05 0.000455501442660201 -0.00115498647746536 -0.00367466111405286 -0.00352583795642168 0.00695600761969646 -0.000481866924771496 0.000773768114990186 -0.00129277828152741 -0.000736206915403925 0.00138173979743275 -0.000420399338012592 -0.000476698347684528 0.0606885983313288 0.0365709171960935 0.00690040603344313 0.00730180870504488 -0.0048465133922897 0.000953122156754079 -0.00512967028444484 0.0073473707556316 0.0268933866079911 0.0287703719446312 0.030143082810842 0.0662207594734751 0.0198012222783841 0.0755121376646444 -0.0403122600154469 -0.0668821331966517 0.0682980574002845 -0.0503084632240499 0.109756553698464 0.0550201521345126 -0.0742951069744884 -0.115234035426358 -0.0687024188090669 0.0489933939164785 -0.057084035759432 -0.0334731661211154 0.0216885605624667 -0.0189143166166876 0.0301093393161588 -0.12339738342041 0.146570726376793 0.0623779623274688 -0.191501582646111 -0.100736599408622 -0.161684186328018 0.157616919762456 -0.0828513495329795 0.0670635337508866 -0.0367375725378491 0.203834542913649 -0.0965647444607626 0.144406658535428 0.0917310263453123 0.0965238028510304 -0.0605980420110034 -0.0663513652427403 0.140249020890279 -0.189916723557862
  45 1186.00670115537 ""  1.69492496903262 0 0 0.00860346219751217 -0.0217934471146205 0.0242194228336267 -0.00760110112692922 0.00782210757465275 -0.017776135283267 0.00326049530821261 0.0303627963232437 0.0140588370116295 0.0104161873099572 -0.00731281285993027 0.00748439943714723 -0.0142745011243889 -0.0235722028712689 -0.0226193827563765 -0.0233604974494949 0.0548349564103921 -0.0038169825437134 0.0459692308295765 -0.0185158161040324 0.0385069002311097 -0.0104740480978719 -0.0259430457271883 -0.0185416216172988 -0.0706455226296135 -0.130998662148834 -0.034923192772955 0.0348218982510579 0.0216428783305616 -0.0572368595341303 0.00830718358899129 -0.0066593782535564 0.00145415366745331 -0.0660015924512445 -0.143052625582347 -0.108221193394157 -0.164688198152713 0.364332871435017 -0.0429049198357997 0.289965133117625 -0.0643029571049676 0.271568827139305 -0.0840307313211793 -0.235213842349978 -0.175191058741377 0.0146628393061582 -0.0361272346628646 -0.016664998670354 0.0177388129541078 -0.00332416911708337 0.00595113750609221 -0.0342762746188757 0.0338082343969014 -0.0140664184066118 -0.0384917567593778 -0.0642431486952378 0.102644212042406 0.0289864377474393 0.145341604879593 -0.151909014343914 -0.115927611869627 0.0441200143420416 0.103447609732679 -0.00364779708156787 -0.0448104292745144 -0.0467085386774877 -0.0104312333155506 0.0207942669633784 0.0323014051564613 0.00528032452828954 0.0306826551492701 0.0270797678982047 0.150713244811249 0.0590232273995158 -0.0820558968749597 -0.104713736039845 0.0345953574287068 0.0714965017733602 0.122838916176708 0.0458907142775069 0.0726487858330948 -0.0183632968390594 0.0246634204068807 0.00281681732265791 0.00284037300522848 -0.0787112543330616 -0.0336009653182003 -0.106792897259136 0.0538234459704284 -0.0855147106512217 0.0895126653787453 -0.092568679414577 0.0161372681462922
  46 1188.79719642318 ""  8.71145686797424 0 0 -0.00990129223175108 0.0402626529230308 -0.026917880576175 -0.00330196667228827 -0.02499284955693 0.00880990943348945 0.00698095640940889 0.0144140840438885 0.00887366089020791 0.00185760013234556 -0.00374576173976928 0.00241327949720509 -0.00948090270235846 -0.0247521478693153 -0.018757019841204 -0.0208748876096143 0.0489219406117564 -0.00353063888261738 0.0341011940614203 -0.0137777801387 0.0287314379585307 -0.00448982508516572 -0.0128961334775654 -0.00828268966476952 0.0747217505961845 0.148219814750477 0.0325088766008727 -0.040694410846347 -0.0590051443966932 0.0613229359614985 0.00641235330295909 -0.000545770649307448 -0.00474946815376668 -0.0680774830935453 -0.160683493458416 -0.115869016530566 -0.162601094031824 0.355586632494479 -0.0406695690859531 0.229713915968899 -0.0501627027720644 0.214757831759789 -0.0469415105410213 -0.134537994285786 -0.0988229309923819 -0.0196577605581038 0.0446821639704421 0.0212094398006305 -0.0244715905684581 0.00401650321640851 -0.00854671986171758 0.0449068952676961 -0.0422842747712731 0.0144900726580328 0.040674160654213 0.0676386141310215 -0.126844372648157 -0.022273399651635 -0.164522684941101 0.182265394830842 0.150026367595222 -0.0619863047125229 -0.11457382904391 0.00330258625027062 0.0517233001161663 0.0554600497499307 0.0136172992478892 -0.0252967301804273 -0.0389568204727102 -0.00578925296496413 -0.0356031842773214 -0.0319878883213158 -0.176111033451918 -0.065968502663515 0.0925095593249524 0.12085290225509 -0.0425845349581906 -0.0784241559785089 -0.142287913610438 -0.0507552686107624 -0.0900011775352928 0.0233705396693254 -0.0294420258050993 0.0059974965316227 -0.0045623190574326 0.0927896589393881 0.0382397997698091 0.123974725876733 -0.0634589786631086 0.0999388637613924 -0.104125866568064 0.106709181976876 -0.0170200045242918
  47 1208.69320612737 ""  36.6914591697552 0 0 -0.00400717054148465 -0.0195028819722652 -0.00316198582348388 0.0152719802052379 0.0216541583248148 0.0187535522916782 -0.0360216741081638 -0.0221731334827513 -0.0419965102894967 0.0465843803549001 0.00411205421405076 0.0519759761276858 -0.0133101570430536 -0.0561646694325416 -0.0366672960282231 -0.0125209483106148 0.0179965764686864 -0.00579437005268254 -0.0181018781252808 0.0247110168035271 -0.00847818147325173 0.00515525074922854 0.0166931628769877 0.00975071941495497 0.0134057607415247 -0.0238168275405011 -0.00866786619221161 -0.00259748323069095 0.0764746361102052 0.00332871098221592 0.39576073378127 -0.0450458652002878 0.328206311484276 -0.171885162388521 -0.429053369229666 -0.304253382842378 -0.0584102036603979 0.119860455133677 -0.0191247787417509 -0.150168056115478 0.0505482886189106 -0.131617344789655 0.107618895721284 0.300496022969342 0.21593110028896 0.00249528529679541 -0.00349526773665796 -0.0029703402515075 0.00446993034096972 -0.00136323252530831 0.00139147977810232 -0.00365727593010724 0.00284088030978358 0.00332908690747875 0.00154702830276316 0.00304614217899199 0.00950174639107182 -0.00650688706224406 0.00458474193773424 -0.0125009316248679 -0.025043422621213 0.0146607777229677 0.00128455517966476 -0.000385185860228158 -0.00146188764139307 -0.00249609671172229 -0.00144970737514715 0.00134754053820262 0.00248074000641864 0.000434278115492819 0.00133803258027876 0.0011876934887025 0.00576544654971136 0.000829933593212492 -0.00129673972512638 -0.00480279893556124 0.00178929306342664 0.00258058354538801 0.00974866843138813 0.00507599114603457 0.00394734502721232 -0.00990651134997383 0.00360450433450263 -0.0168698919041267 -0.000604426014498763 -0.00326545649281784 -0.00187092182953745 -0.00439698838186699 0.0018700174749279 -0.00311859661667032 0.00421497164173527 -0.00441168228831989 0.000920276758848628
  48 1237.34369468774 ""  220.417490436459 0 0 -0.00473073331920683 -0.0496814780818591 -0.00833956255273224 0.0502342974526749 0.0628491226544363 0.059527580997476 -0.10135092252133 -0.0763678567694551 -0.12407996784396 -0.0368883252560784 0.000899421763036436 -0.0360661631395123 0.0450045906704272 0.000967539683509269 0.044368999524774 -0.00227155930924419 -0.0139001659911332 -0.00693745202080345 0.00883670215161524 0.0445089922435789 0.0243301037043157 -0.0159462465547945 -0.0154079625468402 -0.0228088558850847 0.0513770487709591 -0.13645518910765 -0.0658091998118175 -0.0287615752630994 0.274347447585987 0.102390112367954 0.0658168364545971 -0.0168967699141432 0.0446445866698455 0.102841723394196 0.134719451075127 0.149310880747406 -0.0180001442175674 0.0263303924944934 -0.00970110549875671 0.221691870378992 0.0109280809813345 0.224896046722587 -0.0204084776028841 0.00137780359860321 -0.0124506241255633 0.00519273062479886 0.00592660422526634 0.00439862243065613 -0.00055872254991641 0.00124418455624627 -0.0025337477242077 0.00363653079944783 -0.00127912150273843 0.00600827765036982 0.0276996529636273 0.0399438661264401 -0.0125022954122216 -0.00345913056599295 -0.010730904100004 0.0150018007129339 0.021567088644207 -0.0462802577558632 0.116188518387203 0.00246479201519363 0.0108333927461658 0.00478104402387552 -0.00560468810092242 -0.0058096886594054 -0.00280643100748423 -0.0018662688818706 -0.00717596608501023 -0.00444594980942998 -0.0297832384682376 -0.00082715084887841 -0.000289149848259898 0.0208112407381865 -0.0182564210566312 0.00608865231283466 0.000272584049851974 0.0121105252048518 -0.020834528446991 0.0362527013460249 -0.0312453784644838 -0.00345543721568627 0.00103330385864581 0.0132618310457831 0.00849935961292382 0.0231415481116995 -0.00756836193436457 0.0136420907908397 -0.0167056555348171 0.0174946197302434 -0.00673672396758037
  49 1272.46351955493 ""  43.894444701494 0 0 -0.0107527426825217 -0.00842518268710577 -0.0338498730910394 0.013737906911889 0.005624125889237 0.0175340186647287 0.000809930668795437 -0.0300736825418884 -0.0114860831228322 -0.0187102533179759 0.0061667451140005 -0.017282382563638 0.00886503719678286 0.0102163705135522 0.012768510669609 0.00525861618551668 -0.0122381683493358 0.00109737154492285 -0.00910108390830899 0.00700906271317531 -0.00660838220498442 0.0013685940043149 0.010684406728721 0.00514310528629083 0.0625995260076168 0.099597628483669 0.0244973605446678 -0.026008222056068 -0.110851229555794 0.0179500241462208 -0.0107498509093039 0.00157846639089818 0.00220653251429557 0.00349088758369513 -0.00703378790340887 -0.00217522159834272 -0.0220533218249282 0.0456843763121236 -0.00481950033173547 0.0544178294620266 -0.00324075376911775 0.0518246816609941 -0.00106742173890384 0.0061399751725243 0.000829026295055275 -0.00795733596733625 0.018899860164033 -0.0442896543843093 0.0132096742555465 -0.0141412439345124 0.0109676826641681 0.0238565230357728 -0.00883681608311446 0.0865626125470001 -0.238109466106374 -0.34742853101278 0.111637450864356 0.118433113005017 0.158639552249304 -0.105428246858175 -0.287781471531328 0.30797955488192 -0.380811612139538 -0.0206938971977495 0.00244420410476658 0.0210118735964313 0.0360363097352193 -0.0140830101398203 -0.000319671047183461 0.00687926506036073 -0.00247920253475624 -0.0156048819863893 -0.0363605163835795 0.00585991529885098 0.00672561868212758 -0.00524313462884752 -0.0259443568331909 0.0283384222128157 0.0114540349372142 0.061898474538843 -0.092540324488777 -0.2929527491675 0.207438571740632 -0.142906434475558 -0.010982577950401 0.0391726971944123 -0.00195986457379663 0.0140140940210756 -0.0325021652773387 0.0324297706443713 -0.0212313180889508 0.00282961654556859 0.0365182108971725
  50 1279.58111389715 ""  5.18172460960275 0 0 0.00133272968740376 0.00113842612017884 0.0318253657564535 -0.0126562581178 0.00156169946949947 -0.0255633063636234 -0.011043034553112 0.0549556189721921 0.0105511722027073 0.0280201065757698 -0.0122313091253885 0.0236911877992606 -0.0114731277639626 -0.0203193548836571 -0.0188240760994747 -0.00916722029543722 0.0218846313947357 -0.00167478318936206 0.018246825319999 -0.0112146367522529 0.0142345061387917 -0.00296046699379299 -0.0220302328585548 -0.0102745118065076 -0.0299524972298462 -0.299363807583365 -0.138141452111999 0.00753317953346284 0.138640560469993 0.0120714601913081 0.0165457912265722 -0.00851628761967772 0.00410794984145645 0.0143870576345899 0.0472607962908519 0.0348950296628081 0.0381971757174442 -0.0776512215857444 0.00867750758207734 -0.0862771938347026 0.00601272720433756 -0.0825707095674187 -0.00433985024218559 -0.031729620593539 -0.0180361695550459 -0.00126247621635796 0.0238226806323657 0.0290517597048985 0.00235950143428634 0.00306548300165102 -0.00189166446777614 -0.00801157464288379 0.00540017237318054 -0.0247299435100946 -0.130175028368829 -0.228419062699721 0.0391202365335593 0.243533799673879 0.291981448699699 -0.0850966793129781 -0.0782446964586602 -0.0448995143262299 0.266523737938919 0.00215220918301263 0.0462746233718196 0.0479521920611043 0.0139427791278853 -0.0396924392422738 -0.0192242220117361 -0.00954971161899497 -0.0466160828763542 -0.0413943474850772 -0.16414357778853 0.126212027175214 -0.166228893440033 0.112897999943298 -0.174343277686939 0.142940272011528 0.00969880862808296 0.1144369835296 -0.192586550945473 0.0339603916658046 -0.0245270276436388 0.0147461507820465 0.0182398367759204 0.106379779064908 0.0583490623094488 0.141317251416125 -0.0671449245379931 0.0944948003879375 -0.129244609136269 0.114785932482662 -0.00970128469703183
  51 1302.32519335237 ""  5.21339520489145 0 0 -0.00456191353339175 0.00601169982463934 -0.0197351978067314 0.00653178379092291 -0.00577059192923818 0.0136204217360058 -0.0672653628040578 0.117421511478945 -0.0313788756790775 0.0530403639530073 -0.0255970911761638 0.0453280045988949 -0.0146675280372501 -0.0696297166539441 -0.0398112577581314 -0.0295869149880334 0.0672224708380846 -0.00662190060163082 0.0605739534179758 -0.0131557352701051 0.0557958272705544 -0.017335561560756 -0.0698559118619039 -0.0400150945369204 0.052436999974201 -0.0521228519209198 -0.0558517114477153 -0.0367365005350787 0.118686505327108 0.088962697125031 0.0278885136820879 -0.0200934010318925 0.0104209894422412 0.0890167162067761 0.189942911491982 0.163870152549504 0.0795535213472638 -0.16233641277762 0.0195500774080539 -0.152941801516348 0.023452479572412 -0.14159961549387 -0.00402964034050524 -0.0441734764667316 -0.0263312257943296 -0.003534524766312 0.0109297382115675 -0.0203359881669617 -0.00501886006620163 -0.0057717702963611 0.000126063422236742 0.0306586794145862 -0.0182839382437658 0.0419985348130936 -0.00281620697505379 0.0152416540145898 -0.0101454266468231 -0.0691367898654221 -0.115151589318883 0.0517470823369991 -0.00390197601715263 0.0659982942336694 -0.170445556443995 -0.0059689599033901 -0.0152884939947848 -0.0134154275105253 0.00294836676131354 0.0059008507997693 0.00186684925066028 0.00620968121663017 0.0216054442614217 0.0151407246005496 0.0535290232033183 -0.0936352416509048 0.128857739613938 -0.0467714103833814 0.0937224715844115 -0.0961062657698318 -0.0290035113873453 -0.0480000654527776 0.0463150025468739 -0.0961114008842168 0.0618403146958633 -0.0530919155641318 -0.0110162703329315 -0.0378464159559291 -0.0266894451019264 -0.0601728644205334 0.0227883051429593 -0.0328753075181324 0.055198364739808 -0.0526157462428151 0.0146992393027137
  52 1336.21875915917 ""  41.6221630965128 0 0 -0.0114175287114423 -0.0241605001281735 -0.0312666051102048 0.0333567235055669 0.00621250753609166 0.0449566422438703 -0.0322657732718228 0.02179549165051 -0.0316086426749333 0.0135864240365985 -0.00193465435603859 0.012977084698589 -0.00227379813002884 -0.0299014367604773 -0.0129666507355678 -0.0125995054663949 0.0288315155683784 -0.00264224109936517 0.0231227283080366 0.00207828190710503 0.024080234651173 -0.0120719480263163 -0.0285543725130293 -0.0211242379107779 -0.00571478850336246 0.429693144090027 0.225026819387807 0.0172010876912597 -0.353762708705905 -0.131352267682017 -0.0189102098956747 0.000354861546538528 -0.00778115614931619 0.0388484335366388 0.0694231946731711 0.0638714315819507 0.0244916675456741 -0.0487641668098915 0.00701187848331543 -0.0183557834332986 0.0103292000175664 -0.0143028300889189 0.00985858937842042 0.0278866908582681 0.0162559070610946 -0.00215007877589835 -0.0507326305382285 -0.00260745502952139 0.00908059410796377 0.00232831965910873 0.00247060925915722 -0.0318418330061104 0.0250781383764358 -0.0139339263874586 0.0959516293100696 0.142939569792613 -0.011194730230904 -0.0277231473813174 0.0335084176715247 -0.0761626457439784 -0.00142251477049547 0.0175660871389047 -0.044173460067456 0.00583471175891376 0.0033061472443055 0.00875122623963021 -0.0107506636460859 0.0258627718009507 0.0211669237272039 -0.00600016995416174 -0.0323820766742483 -0.0204134629379236 -0.045546499701756 0.236130499797444 -0.328828145035518 0.0360118763673966 -0.176688768708749 0.237631442067879 0.121923345960227 0.0870047505473486 0.0228129181518972 0.0589897871649674 -0.0317978413437189 0.0362784934879236 -0.000698730254075257 0.049554598393578 0.0248397379631167 0.0789797432859754 -0.0356705376576543 0.0417771851575702 -0.077443574117189 0.0782442187199826 -0.0279157463868979
  53 1357.35571294253 ""  14.394088670591 0 0 0.0108615282367575 0.0220169845834164 0.00919985394895567 -0.0237161836251621 -0.011332052986913 -0.0274768390259756 0.0115446387448227 0.00542786417981786 0.0176217725149679 -0.0114624558654801 -0.00287886050051829 -0.0121258494149421 0.00119156343509727 0.0135245956393893 0.00578345248599396 0.00945154763968646 -0.0225089436322609 0.00153078062742771 -0.00915978388575973 -0.00552767699858549 -0.0113627949897961 0.0126733883610533 0.0217922921852186 0.0198983306298009 0.0406030515269211 -0.263345701405364 -0.154006245185218 -0.0193221665231559 0.299527144429811 0.122978834542337 0.0625376102628031 -0.0132089134361866 0.0476904777139871 -0.00599371824937573 -0.00242338676203597 -0.00662537064932585 -0.028731867424259 0.0571949797960704 -0.00815503385422143 -0.0351388869331186 -0.00219425734007038 -0.0357161006670055 -0.0253918269304767 -0.0797735459670543 -0.0514391405283643 -0.0227734627606955 -0.0477431927231018 -0.0265912509841793 -0.0125996261156538 -0.00936812250635044 -0.000575910942994815 0.0458799778025455 -0.0113437935534252 0.0613624639136551 0.163890162597991 0.280059065300396 -0.0849386965974384 -0.0804403463365616 -0.103527809012216 -0.00566663806984345 0.129686514596759 0.0568428723278658 -0.310823323076743 0.00213858821636038 -0.0154224064540295 0.0086630734017899 -0.0141098537802276 0.0397273773689267 0.0279730952641467 0.00298965863659329 -0.0241691448733668 -0.0142214410671685 -0.0244750406545349 0.248900554626834 -0.351472907951851 -0.00317569754416784 -0.109859893659969 0.182025150601933 0.122156945578247 0.0632353740424507 0.0745366007887961 -0.113839213615851 0.0647844940425464 -0.0718652628396451 -0.0302975855610623 0.0411992751599138 -0.00265009919475695 0.0420014414497782 -0.0316548777457845 0.0232724368191855 -0.0567168241695381 0.066545870173259 -0.0221280909807523
  54 1368.68172397474 ""  0.803085774832229 0 0 -0.0157363690477653 -0.001356089195737 -0.000514465786813245 0.0124945041248496 -0.0164417231809075 0.00946592764770555 -0.0337040197349632 0.0564118465509842 -0.015729331084873 -0.0434118315229889 -0.0112689345539666 -0.0456295456051197 0.00524633200608775 -0.00306743191788739 0.00280509191360032 0.0269907880203657 -0.0669178194935906 0.00347549179413896 0.00295326317668333 -0.0149544826865129 -0.00251233110963503 0.0377493072835781 0.0567317407270157 0.0570896076562466 0.0305253310809995 0.0881650313823431 0.0469177868268171 0.00505704428528609 -0.0780400013579912 -0.07180277577777 0.362925184726432 -0.0803849999507364 0.312005076388933 0.0742853244447175 0.166759010809608 0.133088188102034 -0.123221753830822 0.249576180763174 -0.0332037460459777 -0.219826318031828 0.0223064375596993 -0.211288132949071 -0.116089097774488 -0.352847036395943 -0.237494697044482 -0.0024273941489924 0.00146363306517401 0.0126515982477733 0.0036669992368164 0.00309069255807043 0.00364447570401097 0.00647006226443319 -0.00224189912838278 -0.0255479736745103 0.0118308964413221 0.00962274597927829 -0.0217277317958142 0.0183625353678835 0.0216430858612391 0.00427669582591104 -0.118927605151031 0.0312648200912851 0.0911667559705846 0.000580466366606794 0.00351735407567826 -0.000799526058614155 -0.000396349165844032 -0.00545346401448338 -0.00589301227290442 8.90589279738743e-05 0.00235606414005133 0.00309287401080584 0.00165045903330406 -0.0358941515139553 0.0510244594142858 0.00331745968247655 0.01710564058588 -0.0302254630015612 -0.0152813371080585 -0.00653005090111767 -0.0137766511450862 0.0141971460981879 -0.00894578949661025 0.0024933147720629 -0.00131469095594944 -0.00390824903031102 -0.00114618148321204 -0.00525169028485181 0.00696179147383971 -0.00646161285614105 0.00776114116391671 -0.00535313895824094 -0.0016977192307864
  55 1379.35552714604 ""  2.33164052115639 0 0 0.0517473597718177 -0.0272643462964622 -0.0459259860250395 -0.0171245091383057 -0.0134671662762395 0.000610449761380238 -0.0015581609689871 0.0111528268948804 0.00633475800759172 -0.00222027101107656 -0.001209870136185 -0.00359042386240416 -0.00217247320124084 0.000972049258581089 -0.00184554749206396 0.00358576615668355 -0.0114007160546206 -0.00025680883387864 0.00256251279520467 -0.0049707683411833 0.000270921258299927 0.00757641946835691 0.0126978874751996 0.010868507708505 -0.0772184925611202 0.198055517128947 0.0891291769579971 -0.0134120010167985 0.25816167000776 0.158881549448827 0.0397045131414534 -0.0123913789391683 0.0428597349718446 0.00535263596795735 0.0197829143254573 0.0116559288549934 -0.0227270219237563 0.0434245151429882 -0.00702559022132831 -0.0487805795334465 0.00299032395111054 -0.046255747672136 -0.0242026336319911 -0.0664514352468308 -0.0427191822153837 0.0360674145251254 0.0212611399246863 -0.0351366346382855 0.00233158619841123 0.00193501090434967 -0.0173971538050311 -0.106207535401588 0.035218964168047 0.0614290744061071 -0.187235331806939 -0.278202097048526 0.182167130993529 -0.0364342823513192 0.0168934120247514 -0.0551273130838539 0.481789223400752 -0.222455972043645 -0.169413382342648 -0.00118399946196383 -0.000791952405573903 -0.00678778353612956 0.0110116287208538 -0.00362004667757378 0.0128401319826058 -0.00722068733351957 0.00231828915442835 -0.00602114805232951 0.0123483299993208 0.00714870431372198 -0.00969633434548283 0.00113513067583982 -0.0398642388504741 0.053195871101405 -0.0224464983927373 -0.00598352775202738 -0.000602351137021794 0.146431841416169 -0.106848566985096 0.0668361594719196 0.0430358606266595 -0.00659042080055691 0.0221420929513322 0.0138002161268055 -0.00673378029676952 0.0183374027485409 -0.00285451755001104 -0.0198768386308136 0.0196545708329432
  56 1386.66911656643 ""  10.6357589964049 0 0 -0.00587154727079016 -0.00741825728388635 -0.00155152818010466 -0.00493045118315506 -0.00477002944065431 -0.00563669935613232 0.00492671353368137 0.000392704664201608 0.00472140105525602 0.0025307277275797 -0.0005430926109425 0.00249545679518332 -0.00156841218834606 0.00340472414296413 -0.000238806259916507 0.000308070610282687 -0.00148186381096204 -0.000208473814597878 -0.00160236115540078 -0.00230678620593123 -0.00228934403255706 0.0015579782988064 0.00378366416734786 0.00319691994566552 -0.0363231131076064 0.0200796749879108 0.0200850151405377 -0.0331609213138506 0.0604139381087088 0.0725414758726027 -0.0106735698406897 0.00258928878574451 -0.0118567626066078 -0.0076355649447503 -0.0109713447860425 -0.0114360309492102 -0.000310748109630635 -0.000394660445612577 -0.000703662616653001 -0.00355738376395323 -0.00214605007594088 -0.00447332895210406 -0.00213802822725346 -0.00825294130185067 -0.00626841894286053 0.0258892374746326 0.0533301013938036 -0.0428973481952575 -0.00113229553851159 -0.00239562294270396 0.00594366630376467 0.0346212764655457 -0.0167461201196722 -0.0351110798944761 -0.118309106430484 -0.132042483803037 0.136748162496014 -0.202221392625461 -0.373687728511801 0.204631073620471 -0.178126957769452 0.0270557992766353 0.204439067854266 -0.0068726101341218 0.0257617313038927 -0.0673174594363917 0.0226038456611078 0.028225744699446 0.0289023764574535 -0.0390086790375465 -0.00170293148314923 -0.00777808339057329 0.0463436870208712 -0.0518031496516937 0.0696613694473145 0.0192756078735316 -0.333629738914269 0.474815993825841 -0.0492167105564102 -0.0654891771850168 0.104102836503901 -0.0728903018614305 0.0474986468401143 -0.0351800768076437 0.125677474250001 -0.0626319720478262 0.0683992682949974 0.110820348291713 -0.00253350831026015 0.0791129025738028 0.017065611343907 -0.064933617849747 -0.0210244359912752
  57 1400.50016787558 ""  7.14969468741635 0 0 0.00248645904615416 -0.0205691122222616 -0.0150454367075427 -0.00596780003155443 -0.00483733758228228 -0.00224916806164984 0.00378617723233219 0.00102139370549886 0.00454371034320518 0.00340692399247839 -0.000684777383145962 0.0035555501205951 -0.00206341227808433 0.00231608209998359 -0.00105500561355381 -0.000385908163521954 -9.37664145780652e-05 -0.000373700202365059 -0.000415789377807054 -0.00266891524724737 -0.00129210360269962 0.00145160786490983 0.00349470854741655 0.00259736262363855 -0.0686974646784821 0.0947554301449861 0.0595453403925192 -0.0441036420603504 0.091566689540251 0.115641242587985 -0.0133430546407295 0.00412166688556701 -0.0171634671074895 -0.00753423490155918 -0.0098033018966292 -0.0100811121422925 9.8033610772449e-05 -0.00158374581919402 -0.000577069899634247 -0.00538135807602813 -0.00216634680859516 -0.00578800122987287 -0.00327660251123518 -0.00947194071111647 -0.00654710091886715 0.0336496218756745 0.0563100201793006 -0.0332837790594473 0.00284233942192977 0.00623307495346949 0.00116666913305902 0.0139688722592046 -0.0161098333942096 -0.0302554665854907 -0.123999220102233 -0.148180132215589 0.165462329913899 -0.135731866328353 -0.288391892649059 0.178066871942347 -0.198280346669549 0.0282951980016057 0.207202781119253 0.0094292410229029 -0.0588166254206139 0.0693648573194708 -0.014033197166994 0.00445831788966612 0.0128722818405528 0.0414669729775352 -0.0101647520860147 -0.00820712242248779 -0.078619663767044 0.254945782099306 -0.387750154817726 -0.0798840269425247 0.277699014496972 -0.289483117339385 -0.000850760627041087 0.00472388140580083 0.0193162434118173 0.0221769307879937 -0.00973622171100237 0.0149564199805051 -0.126394746305171 0.0991793600872189 -0.0609755036414336 -0.0988108857324867 -0.0253393205636074 -0.0668348733615853 -0.0642018991834646 0.102593342689429 0.0358702528724809
  58 1418.96567463186 ""  6.56818748868158 0 0 0.0262199834488529 -0.0736195336305762 -0.0589008146849807 -0.0239904624459475 -0.0171585642175137 -0.00997780614955221 0.012546539537135 0.00309814062085449 0.0175076233278299 0.0137518384441249 -0.00312821291391832 0.0125262891791842 -0.00643396372724832 0.00770468726519061 -0.00349205050047031 -0.00262353105543518 0.00300398743507191 -0.00154136330358699 -0.000771103786618839 -0.00957680716365448 -0.00428484599256299 0.0049730565354586 0.0116476868163674 0.00811860907182556 -0.179120338968955 0.33794055767655 0.197445539208534 -0.119051966349237 0.410205778327343 0.378977923354765 -0.0649010398545331 0.0138783888303932 -0.066869109723898 -0.0253308102435841 -0.0352534740433087 -0.0359682667336756 0.00461887288021784 -0.0140497063165757 -0.000794330334048529 -0.0140506264808617 -0.00864544370776216 -0.0157679417712658 -0.0116210028992024 -0.0289872346519776 -0.0174359668020595 -0.0294671075108393 -0.0352735742865213 0.0290602051153947 -0.000412260087648664 0.00594363274538163 -0.000137430564782813 0.0470261109840527 0.0138867391374054 -0.00531934943502208 0.110350922294315 0.151903998601403 -0.111933978042387 0.129015333081694 0.179912708270995 -0.0797013409005458 -0.262745138052165 0.154259502731068 0.113659238088529 -0.00271852609201663 0.0157678157780806 -0.0114378238082341 0.00106096467790017 -0.00312627767490028 -0.0140489641987869 0.00383883979648254 -0.00895136364979516 0.01574417627834 0.0252108666117434 -0.064409168565651 0.10708719580454 0.0297292168475173 -0.0487044722457236 0.0201462932615657 -0.00872471611641648 -0.00862562565403909 -0.0125612454784664 0.0423865600548897 -0.0137174426731739 0.0306154185006138 -0.0574941916978742 0.0116146878075587 -0.0152670201122083 -0.0144945836529973 0.0354647134059051 -0.0546702162954437 -0.00115431175060307 0.0468952608064307 -0.0571808233636163
  59 1424.23905848845 ""  14.2950391298088 0 0 0.00242272641641166 -0.0103212138941123 -0.00765989467404303 -0.00276921215813723 -0.00196425891542895 -0.000971571622631603 0.00154352257204595 0.000285069292838551 0.00214611735483389 0.00143808656647633 -0.00035346720869936 0.00138422909577282 -0.00075139443589874 0.000782203715311298 -0.000456479620368934 -0.000267023403189678 0.000435385322325474 -0.000119072179798093 -6.65639195221011e-05 -0.00108659840686438 -0.000455872961515875 0.000452576834230477 0.00125815233111621 0.000855289711840114 -0.0250580203486359 0.0459258179875794 0.02736166379499 -0.0174957577853254 0.0526690774191586 0.0519443372042438 -0.00733961503533128 0.00202972581186844 -0.0085787771740009 -0.00284061869598685 -0.0036227421077952 -0.00362162110679585 0.000534059422790914 -0.00148641757480593 -4.18634888883915e-05 -0.00152597571603244 -0.00101516824269048 -0.00166037061586663 -0.000985462147036697 -0.00303346781406457 -0.00242179166225165 -0.00711194376851052 -0.00811994317393647 0.00582380279067611 0.000346138439578922 0.00203923027246812 0.000361488558044694 0.00986766752676779 5.3124271970558e-05 -0.00270537409715446 0.0401038886298581 0.0669677330845873 -0.0228856348552878 0.0361457230744394 0.0280360735517584 -0.00506024344907958 -0.059278066488081 0.0334309581452478 0.0165897119319697 0.0109747808977324 -0.0226018317986043 0.0330175607872711 -0.00907684101830639 -0.00199494681373659 -0.003392297075134 -0.0590327190576432 0.0753985416434795 -0.0724840071880599 -0.029219948898592 0.0735547398076763 -0.121809076562492 -0.0151904328521443 0.123587503712467 -0.142827171914069 0.00267885336628303 0.0136480450144722 -0.0154883658333586 0.0181569868056239 -0.00847803636648457 0.00938372971544972 0.415890945982658 -0.232519940189837 0.087311696852483 0.173666099023776 -0.197726479129411 0.42293822175793 0.118917233811856 -0.390862891032616 0.249738433115999
  60 1470.04533274719 ""  104.212697664979 0 0 -0.00339487951153853 0.0158934221936262 -0.00399404063752905 0.000463422283903842 0.00404735905702626 -0.00124216866024864 0.000374517636513299 0.00121638730883993 0.000200915770986977 -0.00236358342525381 -0.00114045024430569 -0.000868898956843292 0.00108735163469303 -0.000601610615901477 0.000608428472102218 6.52636399006137e-06 0.00210970757278158 0.000505729432983934 -0.00214685280492595 0.000405739091320611 -0.00195207448389028 0.000402153796403736 -0.00147555449147921 -0.000340674477882084 0.0319540073701921 -0.120524434052177 -0.0812394978790711 -0.00494829975409889 -0.0361586678266491 0.00447808326841826 0.0185563636498156 0.00398596938041077 -0.00724148997464498 0.000336646579084206 -0.00230479284343897 0.000425181416651794 0.00420110942831436 -0.00664938475413535 0.00169021973859584 0.00884851745272661 -0.00172576024962136 0.00849902125261169 0.00221459013017392 0.00416303391998601 0.0051358727532339 0.00417156459072416 0.0100084450378193 -0.00489030614019449 0.0070222817609589 0.0574497181406873 -0.0283652413823806 -0.0245427622975064 -0.0759507920095175 0.0531270161841914 -0.0199356821393813 -0.0831856497594359 -0.116398029861876 -0.12693033450929 0.0152466315274499 -0.068755261582157 -0.340747385359408 0.174931357775256 -0.222152488225046 0.00215141497776923 -0.00303030125812045 -0.00910524749951237 0.00615000846410492 0.00771381799580356 0.00891726542536432 -0.00505328605581916 -0.000516042573054372 0.00407362430524212 0.03199135349008 0.0194421296466915 -0.0230288734620373 0.0110183861666626 -0.0433532960865326 0.0428493582519658 -0.0558440440710135 -0.0544081332561409 0.0450053026742529 0.562640267158232 -0.305180986181312 0.345439704126129 -0.00248212614244944 -0.0213651351631078 -0.00756911348225063 0.0134517621785791 0.00372211588325626 0.00756240840517476 0.010384312740915 0.00221023881824547 -0.0336012902676555
  61 1487.99487249133 ""  1.78989393400013 0 0 0.0155225802777944 0.00661365664230638 -0.00176761493305782 -0.00530119328484206 0.0191997944566157 -0.00523660224292283 0.0416928807214497 -0.085439969510969 0.0130961347632288 0.0165904769303251 0.0554734817883579 0.0371593373817287 -0.0568554870512 -0.0384986643992355 -0.0700574027101261 0.0403286821192478 -0.0746151463064307 0.0138051970277919 0.0476030346005437 0.042216347816396 0.061791666163009 -0.0515649727686015 -0.00284308089916999 -0.0520639048298822 -0.15410521115733 -0.0704707276159792 -0.03191224640132 -0.0286329919108767 -0.0792104085505198 0.12048554223696 -0.0818388219950093 0.0852961060971337 -0.0555365401841605 0.0578139107061619 0.270782873702638 0.155739265828067 -0.177238952195741 0.396272354487849 -0.041067676116757 -0.174185715478458 0.0931041068851917 -0.140388481211684 0.00156297238097954 0.164057463102992 0.0591963364511918 -0.00190047989918997 -0.00218196603657647 -0.00551219884067452 -0.000850545413144047 0.00091179600251959 -0.000939320982205637 0.00246943961653206 -0.00221598263106237 0.000854718204135392 0.00469265742088633 0.0296747382039313 0.031995004700786 0.029691953782135 -0.0148669430179284 0.0179389071234848 -0.00985448434168215 0.0079015736882509 -0.00726804921443678 -0.000895859399659378 0.00266569796097898 -0.000645784678304219 -0.00355793828008283 -0.0028597640875401 0.00111957785563507 -0.000499040354506822 -0.000870953872306227 2.13235039091925e-05 0.00196534146057208 -0.00798103161049075 0.0149589151431636 0.00417126082781908 -0.00158701455158214 -0.00521668881112818 0.0301578247708215 0.0252002519403974 -0.0129145271382969 0.00974944260007657 -0.00359988456258472 0.0101315520994812 0.00181256982126075 0.0108879193064909 0.00754266079910272 0.00534178988890798 0.00793509810928007 -0.00720145457397253 0.000959873232945675 -0.00577735505655523 0.00549121142230806
  62 1496.9840897444 ""  1.16718885151602 0 0 -0.0219063729337347 -0.0175996352273779 0.0130507643047726 -0.00768676013777115 -0.0048452265676446 -0.00286851629785013 0.0120091787341735 -0.0131743449246015 0.00770546822799916 0.00286286077121278 0.0103523258319402 0.00575730936169774 -0.0108025511562063 -0.00873772578381865 -0.0139326498378031 0.00751976490379024 -0.0101746061758339 0.00398840043804922 0.00669048588855767 0.00805289422955894 0.00927484712523149 -0.00958138774788337 -0.00420903430032637 -0.0111522662673017 0.273738460868457 0.0904594918971613 0.0512207958867776 0.0602332624012712 0.203738991855411 -0.203569115105939 -0.0344806674760083 0.013808337710089 -0.0107989453484365 0.0118864154731956 0.0510393057090915 0.029111738421132 -0.0275014147837816 0.0653252515324286 -0.00416186878830349 -0.0192035062495066 0.014707705293744 -0.0139576587088387 0.00510606023365845 0.0387794226554882 0.0192431692389061 0.0020800848584724 0.0140620979104633 0.0470887388600887 -0.00100320498464742 -0.00748425068444229 0.00232017473516598 0.00500371449615648 0.00881507457398019 -0.00575650771558903 -0.0142904590607073 -0.183236390390878 -0.259096456628917 -0.179523027812236 0.135813103958376 -0.127308987111197 0.0274635106159294 -0.020073103003786 0.051911815081723 0.00410626995102875 -0.0157068839199036 0.00557876569518656 0.0319796079452459 0.0276717090745219 -0.0150172461143532 0.0157386402320352 0.0208666506810357 0.0090280614549629 0.0389042518367695 0.0971241134777012 -0.121919350037807 0.0170639340951654 -0.0528017034335482 0.0372186403403442 -0.294308382609817 -0.26615919125655 0.15014453886546 -0.0830832799337132 0.0481314892240664 -0.0405775275053115 -0.0492477308227254 -0.313176457033266 -0.203507224562779 -0.167948063498334 -0.211559443224692 0.183942927369168 -0.034599066296377 0.188020229918303 -0.161529438238882
  63 1500.02452160397 ""  4.17625756686657 0 0 0.0105742934623131 0.0113019570794935 -0.00560709195968791 0.00362623761654731 0.00178482582003942 0.00211229770005516 -0.00262736502382951 0.00851859887233301 -0.000551623241788423 -0.00797579608931378 -0.00189083172981714 -0.00809380099364502 0.00531177432561749 -0.00191677910168617 0.00456595301418771 -0.000412810136742592 0.00496619385378495 0.00124922746211471 -0.0064575572438599 0.000774752156477987 -0.00612303131554066 0.00255850326829709 -0.00620732691180981 0.000285513229556354 -0.130915659252097 -0.0491644397422463 -0.0295130955710894 -0.0276021498787417 -0.104551199732467 0.0937577976682922 0.0441162192441548 -0.00905915043806515 0.0309467678368786 0.00567069945471938 -0.00364061139278832 0.00474418869047881 0.01365383351497 -0.0237900479173253 0.00522492624286808 0.0252701110575055 -0.00529035336823168 0.0235130298892653 0.00714913723741292 0.00359987725532049 0.00847714911280915 -0.0120122461107376 9.26967101045987e-05 -0.0166113391941598 0.000216462997946209 0.00168221653226692 -0.000156564073188287 -0.0018115629430445 -0.00378685049454725 -0.000408120567552477 -0.0112476069801549 0.0969887811132452 0.154981233708969 0.16946060085165 -0.0359124036218718 0.0954495136759401 -0.00195086053766661 -0.000435003126694122 -0.0120593144973712 -0.046385163061771 0.0139499677567441 0.00287433919574833 -0.0047588422471821 -0.000668344377127421 0.000752193350083736 0.0239113591946589 0.00789192394115721 -0.0126645497118275 0.459298872369904 0.186287248489977 0.0770702468794942 0.299051237291585 -0.325505546339821 -0.236733782641631 -0.0404122576987918 -0.0339164385485268 0.0179799070291019 0.0196774789531082 -0.0115371201500958 0.0109481068705614 0.146193917217178 -0.147590396209245 0.000636910306733008 -0.339331739968018 -0.19048664225285 0.0238687890096455 -0.212319837892226 0.207072895611038 0.178403865843088
  64 1505.10896727479 ""  5.26215061507378 0 0 0.0393239624494212 0.0293447961565306 -0.0222204713470815 0.0101231363613061 0.00677222503129167 0.00538070801862318 -0.00749563569143136 0.0194528573607155 -0.00330156453931281 -0.0184792897682917 -0.004455831275802 -0.018555897458712 0.0126254195643885 -0.00374605549857162 0.0113078423857138 -0.00136659503316609 0.0107241107558308 0.00220187127582652 -0.0145520626818258 0.00107701308018035 -0.0139396335938833 0.00645329426804632 -0.012734695443614 0.00207865424054261 -0.462699837509649 -0.135565197129441 -0.0780033017742473 -0.0980281846514456 -0.326715278257143 0.344522592901536 0.109457040779023 -0.0210857602052851 0.0733955326158813 0.0122434397737437 -0.0104304749859807 0.00990943527764116 0.031018162548905 -0.0549712759527481 0.0109014964129572 0.0542961511641855 -0.0120247399929738 0.04971984026634 0.0156349860793444 0.00414784087027814 0.0152735995312221 -0.00369891707018652 -0.00113810406420978 0.00602447315767031 -0.00164610816429837 -0.0030420465900307 0.00138958241141428 -0.000718263832474348 0.00318701374836472 -0.00209840305759725 -0.00323463571157355 -0.010644708237775 -0.00397617711533648 0.0129212142757064 0.0239734638838013 -0.00775494304638401 0.0462506059112642 -0.0184313883551102 -0.00546616124734879 0.02135347647542 0.00285586318741892 0.0026638601489752 0.00698638600209488 0.00340326286874114 -0.0051451029031555 0.0048865151085699 0.0200100966529287 0.0207346748195012 -0.17708138647054 -0.0492163566799936 -0.0468803018968133 -0.0856581757145819 0.0900086392743291 0.109506933010104 -0.0453629256767556 -0.0394896053232472 0.0168167421568621 -0.0318075405961539 0.0165548791995463 -0.0164827837157884 -0.136318359546224 -0.298341697046643 -0.240279080747229 -0.00993394850775716 -0.143556256936266 0.209404728260256 0.0802840989161049 0.110393104863934 -0.296721898477218
  65 1513.22203343105 ""  2.80830302118373 0 0 -0.0166765520155089 -0.00903236795869476 0.0107723724754182 -0.00320430692862508 -0.0027711114096036 -0.00131928996153719 0.0018238844915258 -0.00528351236709116 0.00109565215698154 0.00562936319355161 0.000703696231840655 0.00530244111527779 -0.00318986499974765 0.0017315959168353 -0.00265754189755878 -0.000187199278882675 -0.00234563802369168 -0.000933314240856621 0.0043433895536334 -0.000780542446286785 0.00397907830933606 -0.00163004817630704 0.00387167857690781 -0.00033089077631258 0.201899708821235 0.0476299804971783 0.0255292838406488 0.0464241956140622 0.120989238718714 -0.162600539977806 -0.0357274568479859 0.0053634376716966 -0.0226281912940243 -0.00454821257264975 -0.000118499900177084 -0.00516734378339916 -0.00781597483066169 0.0124686378322939 -0.00291161981095922 -0.0152014334301189 0.00279841190195553 -0.0140546655048975 -0.00490329964025709 -0.00269832010972957 -0.00533624157976393 -0.0231472100422233 -0.00509229628357575 -0.0434254560266531 0.00259636732782751 0.00578032621741912 -0.00219110385072472 -0.0107113181653602 -0.00623962641644312 0.00401045292337535 -0.0465233717439467 0.176749508100034 0.372623093777295 0.371130495358175 -0.0733581080145886 0.183585455078585 -0.0306522737011732 0.00980741412244408 -0.0280659400118382 -0.0194633079440525 0.00486225701725045 0.0201501556328284 -0.00148596307464918 -0.00440691484873739 -0.00541518380836615 -0.0173193904428412 0.0114929744264865 0.0283286084618467 0.101107655478409 0.0739624524294958 0.00307999484189093 0.0852836643147643 -0.0703510170411426 -0.102268425108822 -0.00029151804225807 0.00656405672155394 -0.0185176689212072 0.0696982309483335 -0.0386981294520942 0.0371573577699088 -0.239981392802454 -0.14254570777114 -0.207472213224433 0.261544729188514 0.0269656009063689 0.166535383400554 0.237687310545129 -0.069284227629104 -0.401583840188444
  66 1513.45813295155 ""  28.1558466690474 0 0 0.0129315752510265 0.00965559829521108 -0.00802409841042752 0.000444127128808555 -0.000756392772729203 0.000708938754292245 0.00962641956380387 0.0163492586910231 0.01311521197765 -0.0235815117169433 0.00729505139385029 -0.0199924636277221 0.00306944690924907 -0.020856609380234 -0.0044945299278344 0.00921996938951544 0.00712130134118212 0.0115408054273686 -0.0194143989862073 0.01153224561897 -0.0152757566081003 -0.000458828417204592 -0.0268273600166781 -0.0100676823062989 -0.143675376140973 -0.0328029066792231 -0.0210371467468919 -0.0304866819600551 -0.0924887425784232 0.108262444808322 0.109998113211252 -0.0125980256207069 0.093868856832899 0.0357607197380694 0.0552771058765679 0.0558122186505927 0.018438726494084 -0.00588605639349791 0.0162132050546181 0.075008140822108 -0.00393636678031449 0.0730228005651763 0.0350974641180135 0.0603056600411769 0.0556284073756573 -0.0140261673169684 0.00944787830434064 0.0284555473123895 -0.00144622063810126 -0.00592328769622484 0.00245253039008093 0.00317352450375602 0.00555627311649259 -0.00492873590647639 -0.01481189811153 -0.062578026452328 -0.0999388500499354 0.0112098217968614 0.107374030871201 -0.0369034688363317 0.0372372503523272 -0.0196387539216899 0.0249355337214019 -0.029146777139929 -0.038285366229465 0.015353181559318 0.0323328093102698 0.0326718237842875 -0.0186648945339862 -0.0264114729430279 -0.0153355491570548 0.000297823621687079 0.244165083080783 0.18938968284741 -0.119892736818951 0.0853758594949997 -0.11990338268365 -0.125174049059884 -0.323783529822744 -0.310019038886937 0.182809985838012 -0.0636296118790916 0.0367644805510303 -0.0279163051959467 -0.081698661333631 0.274436011191399 0.106264577100534 0.311644208900065 0.237887880585109 -0.119675541495885 0.154040049191309 -0.240558783987549 -0.0283126967005985
  67 1525.46621916856 ""  82.0774232461563 0 0 -0.00700597759818048 -0.0070651406454947 0.00114431557089377 -0.00938228850612951 -0.00916051666072449 -0.00810748813489799 0.031153881663067 0.0296190627895695 0.0412091494521632 -0.0356132126840323 0.0198902914269174 -0.0276094978409638 -0.00628026663992709 -0.0495024247019371 -0.0243787638258027 0.0250239945466017 0.0125905434784023 0.0292191099110235 -0.0453682152201667 0.0222852983234251 -0.0372243715635415 0.00113709489436808 -0.0486556089955353 -0.0161266174665818 0.0909616912242906 0.0465429146271654 0.0240785987399844 0.016516309907081 0.0842467695425105 -0.0670946026067858 0.16106310622299 -0.0105449485767034 0.153612654088936 0.0725204800366527 0.138080760541191 0.121396621707715 0.0297954938546128 0.0161818036008434 0.0358704888901955 0.152224957346416 -0.00972344478352452 0.147874529093345 0.0707130878112391 0.118999243583018 0.110522021441482 -0.0328146352386724 -0.00953086880613147 -0.0193194804197844 0.00129507139194906 0.00438954388231731 -0.00170844860370092 -0.00502932144098413 -0.00226455883977616 0.0023412305714476 -0.0231217101055067 0.15279608023107 0.235740841320314 0.328730208659425 0.0138557279176067 0.11587360058464 -0.0283892656427459 0.0144513319560651 -0.0204114980504067 0.0378840049859598 -0.0142434104759682 -0.0211960438807255 0.0180891714419911 0.0159781041690419 -0.0138791142264606 0.010865241544975 -0.00347200983480715 -0.00836222571519993 -0.231268502972002 -0.120347697559323 -0.0504557100121668 -0.171099523587299 0.147306195088461 0.203276643787461 -0.156494715905225 -0.157989757098668 0.090581049428064 0.0603125509877496 -0.0320790125309551 0.0363258001373853 0.115886646434961 0.0131607702369499 0.0716842791239519 -0.172199143248998 -0.0405121967279129 -0.0692939787589057 -0.128996888065783 0.0787837332031972 0.165202363054477
  68 1533.25550446531 ""  42.0642934571323 0 0 -0.00608902767819972 -0.0134098216273596 -0.00211880207801713 -0.0123182037395434 -0.0107603144399467 -0.0133608252054486 0.0367689094165036 0.0351027032057426 0.0502388531606852 -0.0337117597356506 0.0234224349146377 -0.0245124600712179 -0.0122360750336303 -0.0598130710539425 -0.0338727996750338 0.0312400594956024 0.015203716135555 0.0363658388559861 -0.0589865914761832 0.0227408704531129 -0.0503812757528814 0.00640160910765336 -0.0497084282108213 -0.0108941495150484 0.0581592068270692 0.0600876969399488 0.0377816626296034 0.00234277693770611 0.0952047593463444 -0.0270264255566296 0.167096343358969 -0.00664381656056068 0.160957435701956 0.0811699198570851 0.163193252918802 0.139151713845152 0.0370277555565276 0.0195788888215667 0.0440385155737496 0.180103211590691 -0.016398536545979 0.173308474952804 0.079208648303298 0.119975589560748 0.116973571034014 0.0333618399913476 0.00303096730015076 0.00121078295419584 -0.000759110990092443 -0.00037064053190676 0.000121068520517929 0.00651002179200194 0.00292864350996098 -0.0025799116742645 0.0265241029968157 -0.0920571316738116 -0.140665082708649 -0.268141950065793 -0.0645655350620071 -0.0747147711002759 -0.0187968897591964 0.0063487542771854 0.0323828012529063 -0.0219670644342128 0.0274998074743265 0.0116565205128244 -0.0316883139672951 -0.029513017147556 0.0209611110897392 -0.00360636164210434 0.00415078630793969 0.00597772656075302 0.0986302944565012 0.020709416348274 0.0990111041836075 0.108374421254888 -0.0721606384013252 -0.126873787184478 0.301146158898582 0.292081641871024 -0.167258265266716 -0.0167226251876742 0.00432380587537919 -0.0170384126479813 -0.0665848037676832 -0.0497276121237685 -0.0639098251321326 0.0765820509239972 -0.00678950040340103 0.0684155843210843 0.0674106029245463 -0.0191850748527254 -0.110496485717141
  69 1608.0539904871 ""  15.9058976368928 0 0 0.00205792860707764 -0.00252465191253046 0.00427452711087281 -0.00819995202223905 0.00765918680475368 -0.00781773062335205 0.066196388411684 -0.108822410890134 0.030391895131607 -0.0762959221442632 0.0568849257074062 -0.0545515717814314 0.0281212742131047 -0.0770130947564527 0.000181764026603316 -0.0661931151627601 0.125999828178102 -0.021800832599666 0.0678339332904261 -0.0604958993397385 0.0462687400550294 -0.0235307858537707 0.0705107072863278 0.000751150534469203 0.00160933358009717 -0.00352658731134641 0.0042490835645307 0.00426844478509798 0.027314786388022 -0.000745092441486509 0.138367582187293 0.0276629647949721 0.137336830891985 0.0709390793669149 0.0137498890263052 0.0774171813482775 0.0843765587896112 -0.195959996143386 0.0148475371984906 -0.0888141010981265 -0.0391663172188984 -0.0995851058857891 -0.0615081762394134 -0.0178751416113828 -0.0671959861966134 0.000726174024615034 0.000105000560659541 -0.000401387236828545 -0.000247396619766351 0.000321183047669081 0.000143691944079459 0.00105301274712236 0.000576056249368339 -0.00134435045352228 0.000264035988499898 -0.00105590230497741 -0.000699422023063367 -0.00376640340354483 -0.00285708513092099 -0.000239781762481906 -0.00655144898416959 0.00221756444686268 0.00602226467005616 -0.00011497563229503 0.000884839325194527 -0.000158761240011793 -0.00102821973374496 -0.00108107980490104 0.000618730794704719 -2.00642780494078e-05 -2.94827385240782e-05 0.000111023897726467 -0.0003263430890794 -0.00174324845859538 0.00317480099477658 0.00113311889291218 -0.000531789532535665 -0.000233955198623983 0.0101451990285631 0.00953111810689997 -0.00494804204829689 0.000172841079314644 -0.0012783295965338 0.00021582999523874 -0.000109913545105913 -0.000752097275508501 -0.000401434029344646 3.9178126791017e-05 -0.000239320079622227 0.000499445448566184 9.13534829808763e-05 0.000532412470166007 -0.00083802143639671
  70 1624.62420201096 ""  76.4830523800193 0 0 -0.00349471893949154 -0.00957451073064037 -0.00401765209423503 -0.00380653646170182 -0.00412341224977728 -0.00325470660857062 0.0380772725401626 0.0562099541445333 0.0571425598985427 -0.0697825324690924 -0.0278401169971291 -0.079756052733842 0.048809931006128 0.0852457944347517 0.0787038290096354 -0.0218146278023226 -0.0494399491735544 -0.038801980592218 0.0708250907887306 0.0288838322044725 0.0801817130658379 -0.0568907956607426 -0.0902944581182009 -0.0873367531404115 0.0239881327993897 0.0358674368598487 0.0225326788424645 -0.00361242567554886 0.0392600494567259 -0.00882544600394533 0.128329216236612 -0.0682958097083746 0.103254080705153 -0.04228347930982 -0.143296279047131 -0.0944720688865049 -0.0594899826907581 0.0199839731843763 -0.0520669460013396 -0.106612954646435 0.0651913742057008 -0.0841524664373987 0.0402287924721219 0.165997788551295 0.0944671586846283 0.0018847963938586 -0.000362817739137077 -0.00122472742907476 -0.000732467970412868 0.000980508621097604 -0.000303111830701696 0.00294591563424149 0.000951377771839125 -0.000706159701064655 0.00304176000779607 -0.00155537153848332 -0.00504824604286126 -0.0132571957119509 -0.00783530011581125 -0.0026943567670095 -0.0168015961047862 0.00692395067847823 0.0121049133307575 -0.00038859942988069 0.00301477807721994 -0.000144471288851388 -0.00347483906178263 -0.00336858759726506 0.00214960499599768 -0.000161797079686068 -0.000135624169927342 0.000300790261742669 -0.0025662103177048 -0.0062411660645881 0.0107833760083195 0.00312511321915162 -0.000177648917501025 -0.00147472282492366 0.0377616227314909 0.0368084855036225 -0.0205396697611201 0.00688669308019609 -0.00510811189502183 0.00330501485571507 -0.000771324818693057 -0.00143921266103721 -0.00105499495916548 0.00193649362195846 5.07290291276154e-05 0.00163807542310888 0.00122868941684945 0.00033913902587774 -0.00284726194948345
  71 2941.84616311328 ""  32.5323638234049 0 0 -0.00261431117630286 -0.000344523640771218 -0.00129659144518656 -7.96576131696946e-05 7.77064233883539e-05 -6.75187413338005e-05 0.000110330503697381 0.000119926591374367 9.71941328954614e-05 -3.00110791577796e-05 -6.38764106745817e-05 -1.95249238166622e-05 -2.14846357027252e-05 2.16291428915247e-05 -4.24936557444569e-06 -1.34069419564165e-06 8.05367287784381e-06 2.71861606448425e-06 -1.4960037412159e-06 8.2479054818148e-06 1.1164120328643e-05 -2.90888176677192e-05 -3.13856635620516e-05 -2.42867044026897e-05 -0.00159658548513328 -0.00167820176828377 0.00319871788200852 0.031039946806783 -0.000285948783246993 0.0115471516822423 9.02453952309408e-05 0.000457721666482055 -0.000118469072054384 5.88648934995047e-05 -9.2907100384474e-05 -5.53472803827831e-06 -0.000103928012591344 -3.02755203262462e-05 -0.000137190135583205 5.51170253435231e-06 -2.05478816087467e-06 -1.57938193691533e-05 0.000229316977179134 -3.62966406086893e-05 0.000102176971895021 0.0578386215875487 -0.0228367321084662 0.0331774779278808 -0.000183159953049794 0.00116948908852857 -0.00051002171761589 -0.00529414506954427 -0.012960731967651 -0.00399903077406834 -0.790547506124984 0.400280295238656 -0.232957820237076 0.0824110423976827 -0.14454220416618 -0.161354047942197 0.081162365275283 0.143677189688541 0.0484977666682374 0.00214263165348426 -0.00142515698718839 -0.000377347204539083 0.00138251868282023 0.00121319984374222 0.000745880690620319 -0.00295116385037908 -0.000241057891573936 -0.00241189864650473 -0.0118802452639309 0.026394458570457 0.0185598212678744 -0.0160017302586874 -0.010949206932529 -0.00833540524087822 0.0018170771035818 0.00546294090941424 -0.00480653971557636 -0.0122061909525653 -0.00921694411787501 -0.00088946768318895 -0.0153810486799679 -0.0104932471526757 0.018083168656156 0.00714754535724712 -0.0162718462795435 -0.0120400785302528 0.0435139508687099 0.0301064861506422 0.0199502765416257
  72 2961.93209393944 ""  33.425117587323 0 0 0.017181746323186 0.00432130513421112 -0.0052800806017682 0.000260196958585733 0.00117212569064526 0.000324538812398317 -0.000209021786015556 -7.77695888974135e-05 -0.000215641016741124 -4.88795007762508e-06 -5.87375169735277e-06 -2.52965922197007e-05 2.706120257079e-05 -1.39059040972256e-05 -7.69937922916735e-06 -1.87232524057075e-05 -1.3902813717799e-05 -2.84825973051382e-05 -1.34413225171036e-05 8.74714500595444e-06 -2.55904001397897e-06 6.51530833380297e-05 2.23167927312228e-05 4.30606393698332e-05 0.0146130935503126 -0.0817353003750485 0.136642147760481 -0.219117268074571 0.00262265237463279 -0.0819147448763182 -0.000362925317515068 7.76542439245999e-05 0.0013191029584345 0.000207599765501294 -0.000140943950638765 0.000218970415106257 0.000226062485423306 7.62535523566784e-05 0.000319493123531852 2.83669314311953e-05 -0.000119804869645999 1.24062748979896e-05 -0.000179332574177183 -6.71383810623607e-06 -0.000153846487314594 -0.0135932610277914 0.00908058230946479 -0.00016622695731257 -0.000590549900269447 0.00222024317067419 -0.00071910099424821 -0.0349622925137542 -0.0640335204246056 -0.0181838233939384 0.147527167353619 -0.0768914379425227 0.048703803505617 0.0166437602975952 -0.0356140795396303 -0.0441852688595432 0.422056930501073 0.756260695254985 0.228271551834589 -0.00122394074713767 0.0003440319874264 0.000137666711977001 0.000257777773804783 0.000290372538923384 -0.000167497120908784 0.000948480778651858 -0.000441237923363328 0.000781811834957174 0.00546087158605221 -0.0113388925980591 -0.00870925488506745 0.0112283394792794 0.00759561543871743 0.00480571535934903 -0.00119858018460833 0.000296914946758853 0.00127749172105146 -0.00505130011649144 -0.0189504969777355 0.00369612444194702 0.00676203695421889 0.0048660364556842 -0.00927626951020555 -0.00454639076929085 0.00969045322057358 0.00739930055253557 -0.0139627582870068 -0.00958573685411051 -0.00660825417028937
  73 2982.20837334014 ""  33.1276641999136 0 0 -0.00221527073321047 -0.000889576207894188 0.000941898186502817 -1.36787491290243e-05 -6.60267789053718e-05 6.4798651598563e-05 -3.63535140673641e-05 -2.11151656611319e-05 -8.86922386598261e-05 1.71291481387977e-05 1.02297661317443e-05 2.92208941098636e-05 2.21537553066718e-05 -3.07805929830812e-05 1.25015551431999e-05 2.61661797948912e-05 1.52329232719834e-05 2.64622737590537e-05 -9.88946794549267e-06 3.20258151272806e-05 2.00567158163646e-06 7.81831104277325e-06 3.67782874465903e-06 1.45108035457245e-05 -0.00192219812427362 0.0122430692748774 -0.0211954262937359 0.0281889904017444 -0.000454840691670251 0.00999753873030605 1.83276314036895e-05 -0.00013851295580951 -0.00029655352190426 -0.000383722072020155 0.000342510929987729 -0.000226661928689897 -0.000164664448048356 -8.09908792947121e-05 -0.00018044842552092 2.1793581915092e-05 -0.000335631511702678 -7.11313857754963e-05 -4.71127606391538e-05 2.47831006097328e-05 -9.34553620531114e-05 0.00453149845872027 -0.00210363478379667 -0.00013638159252977 0.000195089763822227 0.000143884096021078 -3.51382686928612e-05 0.000208154532044047 -8.41204465717025e-05 -0.000145918953285519 -0.0424323352437082 0.0206335535206129 -0.0130040957512332 -0.00733924723755925 0.0082960582721115 0.0140425336831347 -0.000871229034095283 -0.0013688351405324 0.000789301125311182 -0.0586788191878057 0.0216228655386355 0.0200787830429506 -2.29879946537974e-05 -0.0014065886606705 0.000693965497898043 0.00992431927313666 -0.0034593620317065 -0.00737414293013484 0.264909683743029 -0.570272858347066 -0.437415584278114 0.436666074980734 0.314544637979995 0.186567581451514 -0.00583735290372372 0.0118004738876133 0.00785799542775805 -0.00594937539015738 -0.00202621487057763 3.97207685697563e-05 -0.0298725912248655 -0.0188407410227157 0.0366575624374647 -0.0436440276692954 0.0973110674032972 0.072471341737825 -0.0437684194697711 -0.0331083950066267 -0.0251313187129191
  74 2987.89486026165 ""  23.4117705427272 0 0 0.00411031645866951 0.00160929058861961 -0.00161362231246536 4.4255549940845e-05 0.000154697852445461 3.69913960525367e-05 -7.53203512622067e-05 -4.14142759666377e-05 -5.68691125037778e-05 1.0997018268013e-05 -6.15935213173391e-05 -1.74190222156304e-05 1.05381256543492e-05 -6.95363562572659e-06 1.59463073183428e-06 -2.37564058984991e-06 -1.21014611883115e-06 -5.08448906494844e-06 6.22211201739279e-07 -6.19165687813577e-06 -5.04757131227488e-06 3.60290273239693e-05 -4.61945793372666e-06 2.72832218249646e-05 0.00337503125999206 -0.0215751012295459 0.0370357205729097 -0.0518426099079454 0.00089427375658789 -0.0182436538554726 -0.000187911643934802 0.000626974709639214 0.000339709286723735 -1.06826873102541e-06 -6.74001442410227e-07 3.56829134729329e-05 7.07594494751428e-05 2.57155738533481e-05 9.962665638919e-05 3.2732848162306e-06 3.44768880883912e-05 1.09430286636622e-05 -0.000326199478381808 0.000229053952553154 -0.000243735483010244 -0.0020488341115898 -0.000453918367726954 -0.00317248086517142 -9.76250022518435e-05 -0.000169765953359897 6.55299227883167e-05 9.13786592359114e-05 0.000335763298102253 0.000147123710705753 0.0361530873244872 -0.0187068024200359 0.0111772897038943 -0.0122610411147311 0.0228019229968884 0.0277198662386897 -0.00150256663680291 -0.00315362982719315 -0.00179882851653045 -0.00772992495392735 -0.00376247954046038 -0.00086280101154905 -0.000224864078022405 0.000107784002785073 1.04807635241356e-05 -0.0260618540166999 0.0365680187934003 -0.0185979345655336 0.00739496920252864 -0.0215435416529678 -0.0188718566670117 0.087135743345365 0.0639431299722963 0.0348707790997355 0.00130119752442145 -0.0016060436613907 -0.00272752664426495 0.00276444349790849 0.00186110537651924 -0.000180376270664355 -0.279084390283423 -0.213280159327476 0.419737288531359 0.229124212240127 -0.477044331462135 -0.370959463933809 0.358805895947202 0.258322979443565 0.167838335743477
  75 2993.36353822868 ""  80.3152124018639 0 0 -0.0511854087270701 -0.0233513617445166 0.0266752378086676 -0.000429501737516052 -0.00214042873547664 -0.000634502292276462 0.00108838533713568 0.000629985149645706 0.00106709157640275 -0.000210657395184918 0.00128620067532506 0.00017650003813147 -7.70477174361239e-05 0.000156834996090128 1.58303977514023e-05 -9.42540997799557e-06 -9.95535278094341e-05 -2.50077073478796e-05 7.98428188947668e-07 -0.000174388341655096 -3.1814651859376e-05 -0.000193720923675641 -0.000155352783394033 -0.000189825938403642 -0.0454016928806008 0.309765068717383 -0.536051202150366 0.646090788002633 -0.0117899130677813 0.225320680469977 0.00294126019938521 -0.0137261916015004 -0.00411121281585204 0.000530397579424208 -0.000570972577362788 0.000188914343930198 -0.000329901020192898 -0.00014939005586683 -0.000472159342794089 -0.000315263553663606 0.00198370567904409 0.000414592217405142 0.000478009359222664 0.000154611480467878 0.000414105187287842 -0.00737357786194087 0.0059793251197416 0.000951705524120986 9.89862855493577e-05 0.000910181193536413 -0.000242036437607813 -0.0099159054149442 -0.0188418688896273 -0.00602112321232762 0.0755666796935658 -0.0390319019535431 0.0248974580570059 0.0151780215734835 -0.0317446271723412 -0.0384320258800972 0.118486449000683 0.2223129151323 0.0719685084751407 0.00105468442502707 -0.00160142416406206 -0.00126760185739599 8.18358014629733e-05 -5.21504846653622e-06 -7.72776423868359e-05 -0.0019188753736889 0.00317772352354502 -0.000401912987569372 -0.00994052586535123 0.0209613950562988 0.0160132950018857 -0.00139001977971703 -0.00148628416243358 -0.00104374820541337 8.13477939787228e-05 0.00139416031155847 -0.000285459210363258 -0.00186142208913949 -0.0076455443558111 0.00178076165181752 -0.0167688315350837 -0.0130555150974385 0.0262004256967658 0.0191552596540457 -0.0398971378706407 -0.0309461475908978 0.020092250089787 0.0149754791509287 0.0096911478261885
  76 3008.46057464091 ""  6.54688851700199 0 0 -0.00130279618666426 -0.000269377945803698 0.000347494117529555 -3.47577476296707e-05 -6.48242239296869e-05 -8.51631993800583e-05 0.000108193702951307 6.9562013698208e-05 0.000122861438066975 -3.40323211400244e-05 3.76594517371594e-05 -1.87804869089952e-05 -1.97271075706624e-05 3.06423060778056e-05 -2.98061007307832e-06 -1.64518844604798e-05 -1.5384533375112e-05 -1.43515096331262e-05 -3.10341233159648e-06 -3.78499925233835e-05 -5.84925761957642e-06 -2.02868319847225e-05 -2.52487324891446e-05 -9.52815240881601e-06 -0.000660532970487537 0.00434289630833671 -0.00836925051577511 0.0150617438162192 -0.000342080572442531 0.00519755206602972 0.000147120541033815 -0.000354524851626449 2.24620219664854e-05 0.000260299729213761 -0.000235089129710634 0.000145208244083846 4.93517244586631e-05 1.94188223857786e-05 2.43794282438592e-05 -2.87808626717825e-05 0.000360834508375213 6.22926248111036e-05 9.0116616778417e-05 2.81587282503966e-05 2.56931914738277e-05 0.00629240137579642 -0.0106574510837838 -0.0111068297639719 -9.17331062735479e-05 0.000135445131234714 -4.18271446317629e-05 -0.000839587683645028 -0.00243222809087392 -0.000643711254739033 -0.0204835920136154 0.00924998645918203 -0.00892490960468928 -0.0595439781133345 0.109483292115403 0.14061334371621 0.0139272772199557 0.0260201265965937 0.00748788111143593 0.0308866962786339 0.0626410229817284 0.0426092519197776 0.000270105634380322 -0.000292139175399417 -0.000497952800988034 -0.0107077502613794 -0.0189691878591955 -0.0186481500087376 0.188088880553451 -0.371355130018471 -0.283957063799081 -0.556588346114842 -0.37719343532446 -0.22311242534454 -0.000827617349148492 0.0119147137289039 0.00404973456058848 1.63656143015206e-05 -0.00104207698102683 0.000187262121662282 -0.0314414218761141 -0.0300620829641868 0.0409828634615435 -0.0579291257767741 0.110706432912611 0.0864492505802861 0.218262251698244 0.149760750425131 0.0976734687838174
  77 3015.46266922101 ""  37.1920784846282 0 0 0.00406707431837018 7.02324127755288e-05 0.000456483216834348 6.18077459644107e-05 4.37990663389832e-05 0.000101875793989774 -0.000197393089198648 -0.000145107850778113 -0.000265865268810885 4.15006670312894e-05 7.32794582964702e-05 6.59932118897136e-05 5.68046103026431e-05 -7.58401743294945e-05 2.24221230614096e-05 2.81354727785755e-05 1.45652073652143e-05 3.35078645784195e-05 -1.81656920262679e-05 6.53363607348009e-05 2.8459990340139e-06 5.34337913880266e-05 2.4776539376254e-05 5.94772429303429e-05 0.00107337282723226 -0.00147079464674531 0.00384809759334814 -0.0448294147538603 0.000806966652146748 -0.0154245672883385 -7.55391236492186e-05 -0.000711052242173737 -0.000252601087631631 -0.000670171450178323 0.000677724031702841 -0.000415683539290338 -9.97315665105603e-05 -6.45722149303676e-05 -0.000104397641649198 9.14810430340886e-05 -0.000777078596608131 -0.000179137618255487 -0.000286127028511132 0.000117222100479019 -0.000270980864013009 -0.0362546060728804 0.0510351771402882 0.051926533019607 0.00040424672609822 -0.000502114377838052 3.25299104340103e-06 0.00302063898611477 0.00854018872298576 0.00239809014846164 0.159331459008646 -0.0764492971164733 0.0618349689842973 0.274001028036584 -0.535957054174835 -0.676220344716812 -0.0508077603004005 -0.0959557136662049 -0.0267923781034433 0.00451403380731117 0.0126895555906411 0.00925196920091902 0.000648404267603836 -0.000812314253878287 -0.000956712849094465 -0.00155959389169846 -0.00327553298812176 -0.00616039476499078 0.0482368792826859 -0.0886851247950152 -0.0724750051108422 -0.0960287801425182 -0.0665084437044486 -0.0410012793998496 -0.0124062121106685 0.016570144378851 0.0164810372588454 0.000746046309814809 0.00369841132230244 0.00169888382022498 -0.0220025018700374 -0.0186048869590532 0.0320396932068897 -0.0122777989484002 0.0228588644584434 0.0176299109745386 0.052130063744132 0.0372458657462063 0.0231199422021831
  78 3035.12836695755 ""  21.1312546527755 0 0 0.0521334399011845 -0.0302181646186843 0.0678402498201065 -0.00049832323398875 0.000463890085820105 0.000155406434473082 0.000256027426840901 -0.00048822568057541 -0.000442225234067845 -0.000126024182337623 0.0015649350832744 0.000415784476757404 6.26886442161638e-05 -5.86994755880506e-05 4.8406997234348e-05 6.5766991781898e-05 3.602726980896e-05 9.3985088405145e-05 3.32410759132285e-05 -4.35858874407809e-05 2.61147578078429e-05 -4.67501016354445e-05 -7.74715534544868e-05 -9.11530532463806e-05 -0.0336552007610922 0.351067577867984 -0.615989408056006 -0.591069328388853 0.00882942379719785 -0.192675839004889 0.0016489568221101 -0.0176311918874271 -0.00674246336741279 -0.00143300845213457 0.00138256811436076 -0.00108921343897553 -0.000993444475297186 -0.000445959479067377 -0.00114790957316072 -0.000173682065674904 0.000681828982196352 0.000175166652800499 -0.000568172951734702 0.000669164800594483 -0.000235943926838578 0.00343068309331338 -0.00237537046244814 -0.00101538909579295 -0.000606943575801641 -0.000172961640096687 -0.000198998422569259 0.00255812531450972 0.00134850585825768 0.00214676903360459 -0.0311180119330879 0.016219547332009 -0.0117958923778169 -0.0079302053501177 0.0142085480318493 0.0179159113490557 -0.0144089931280773 -0.0233406748464928 -0.00781029987234821 -0.000183217151354732 -0.000339740096177161 -0.000263568253806609 -0.000114051998120331 9.8141412138583e-05 3.00158249632927e-05 -0.00074729166840032 -0.000955016115429614 7.74879489941075e-05 -0.00122377977579134 0.00237079921475264 0.00191992153413821 0.00261651945816923 0.00172977575315436 0.00126743634252478 0.00110614566099529 -0.000381436814905441 -0.000504815386313347 0.0034147709759067 0.0035820232915364 -0.00152203422073162 0.00419247545926722 0.00343779552241731 -0.00705491886218069 -0.00191364500729526 0.00349616819733857 0.00280549165809256 0.00674584844549026 0.00448000588853566 0.00313563058006789
  79 3045.26980791691 ""  47.5625565410447 0 0 0.000108026748211847 0.000173836912942842 -0.00022207874817634 1.06336347033893e-05 -1.02690321148307e-05 3.51664370338478e-05 -3.69474603582562e-05 -1.55232074062183e-05 -4.93683477789803e-05 7.90325947549179e-06 -1.11515590325195e-05 7.69617099462897e-06 3.77834830175383e-05 -3.7361658589039e-05 2.26713732393694e-05 2.88967897694111e-05 1.33215184232095e-05 3.05913518665489e-05 -1.66986199706962e-05 3.92800606671632e-05 1.47998293700919e-06 6.48570038159449e-05 -4.76744927072169e-05 6.33319307848814e-05 0.000245132867792394 -0.0017115617176879 0.00280254461104835 -0.00128637598740654 5.23647125276476e-05 -0.000461234224147067 -2.08581597954773e-05 0.000120683948890149 -2.82180644476821e-05 -0.000430888393710083 0.000399410391597639 -0.000274302007677524 -0.000216546565425736 -0.000143410342306666 -0.000271366116571118 5.27641417331942e-05 -0.000544714199303087 -0.000156533418273086 -0.000701922191380773 0.000630337997846573 -0.000646933745658178 0.000291368397867542 0.000896044173818945 0.00149429808033376 9.00676862171816e-05 4.96090482091513e-05 -2.0706273819664e-05 0.000212339748541841 0.000260617465660015 7.30256220329188e-05 -0.00835451357920152 0.00527465794741649 -0.00251587522585942 0.00602582295796955 -0.0141797147393357 -0.0160739030291744 -0.00207743897272091 -0.00390978939269692 -0.000869174106510514 -0.00218367031292232 0.0159821568462815 0.0122713918594965 0.000441855399848773 -0.000561056577615448 -0.000491342737777018 -0.0415563353873173 0.0177343528996542 0.0726581462983778 0.0741848115748821 -0.151810861673973 -0.112557980322982 -0.0574087034193344 -0.0377183016653552 -0.023068691257451 -0.00193321068197253 0.00772102581902448 -3.62477550434232e-05 -0.0022808477826628 -0.000914309497360461 4.90516358636652e-05 0.337525045268876 0.283235149366428 -0.519441645201946 0.21904470100731 -0.468384877970704 -0.342812463498032 -0.0576050767638305 -0.0275398459232762 -0.00520840679235686
  80 3053.44750749761 ""  43.2453867604995 0 0 0.000780463209989828 -0.000279262520076786 0.000845875631690036 -4.34386977981616e-05 -3.64076319609033e-05 -5.48605308677006e-05 6.77040705777795e-05 3.51329753936949e-05 7.14391037842435e-05 -2.85474422652533e-05 6.33656207954154e-05 -4.47550269408049e-06 -1.15244587070328e-05 2.01452373906683e-05 -2.69312875781823e-06 -8.38016998240032e-06 -1.04911925967621e-05 -9.84846372499649e-06 -4.51947000378348e-07 -4.89174297476713e-05 -1.23977438714624e-05 1.75781201836909e-05 -4.55449312669934e-05 1.8081647625053e-05 -0.000341041269727612 0.00383725988525827 -0.00719684314675104 -0.00901539166155323 7.28791844355379e-05 -0.00287933381838759 0.000138156896705568 -0.000652542578028169 -0.000109892607299017 0.000190387506233393 -0.000160134366901897 0.000102727449903013 3.05483012968412e-05 4.38445570179998e-06 -3.79365434004649e-06 -2.61736416668416e-05 0.000492041579257277 9.09341122323116e-05 -0.000267477050215279 0.000353233858131102 -0.00026989939849925 0.00192158980898976 -0.000982434217487447 0.000817257006709085 -5.11200574269254e-06 0.00012249333711575 -0.000113238508337308 8.16438164146947e-06 -0.000133425557463508 7.22793847244699e-05 -0.0258153739378641 0.013447168915801 -0.00789033064577592 0.00140092354176648 -0.00372121135073093 -0.00262437439945416 -0.00017533590839557 -0.000506498651477078 8.32477380409113e-05 0.0121245188576471 0.0193204528890169 0.0125903254197758 2.18240951352389e-05 -0.000254991558361271 -9.49474955201679e-05 0.0556701469367389 0.062082536164373 0.0113872684355651 0.0495492263455185 -0.0986171029208473 -0.0727437066859164 -0.18808124282625 -0.125633430339944 -0.0780743400692024 0.000134539046507471 0.004329404011938 0.000436599438013507 -0.000760142032713427 -0.00104759192195874 0.000583809936884905 -0.183332027523855 -0.143186336025729 0.305739001719487 0.114239221221182 -0.193515426016839 -0.155436375516778 -0.597324208028213 -0.406122369026746 -0.282696369713414
  81 3117.10053781944 ""  0.781861278470081 0 0 -0.00017643476586995 -9.93677516125568e-05 -0.000167398292755229 0.000106260924745733 7.68613337872032e-05 0.000150690426998413 4.93984351080565e-05 0.000300406388253124 0.000114768420761249 -0.00136714352042213 0.00615647757075991 0.00127546853787526 0.0313384099737623 -0.0276266839201177 0.0207874512886365 -0.0265380893757079 -0.0159842678673167 -0.0317959779364061 -0.00309015092034778 0.0440376295566659 0.0123154856678147 0.00992832946956013 -0.00945797676555603 0.00628472571039762 0.00021207215952064 -0.000215514530461615 0.000829725252997243 0.00159873610516577 1.58326404311952e-05 0.000674864521325163 0.0100904722269458 -0.0795797878446617 -0.0237477904077215 -0.366418332433441 0.328195253737804 -0.241145780220032 0.316841379885066 0.192247127280804 0.38016644339082 0.0391535953096421 -0.519454175211076 -0.142594454067508 -0.124099489798774 0.10845376174692 -0.0822279477289359 3.39880240551698e-05 -5.60389535656324e-05 -5.68255409752675e-05 -5.31762966433263e-05 3.7291013236809e-05 6.16548822395519e-05 4.91573817681685e-05 -3.35501449687268e-05 -1.04178892304243e-05 -0.00024922299788723 0.000136896885738559 -0.000179421583350871 -0.000313147032216582 0.000553084160753651 0.000753202953384889 -6.38879993564987e-07 0.000357332236336105 0.00015440293851125 4.24547398417945e-05 4.6764481299323e-06 -1.43343307577577e-05 3.67767324681327e-06 -3.53889488380762e-05 -2.36809304225897e-05 3.77316609965821e-05 6.87075883902742e-07 -4.12529675217701e-05 -0.000147785805311379 0.000275453656750094 0.000282017608738753 -0.000295361244454975 -0.000231749022600866 -0.00011354297809662 -3.06480560062193e-05 0.00056865753157327 0.000173843233909596 0.000496577369123918 0.00021607819872465 -8.73375474437372e-05 -0.000270115665516704 -0.00022340795841732 0.000440945181659078 -0.000100407969696943 0.000269444854515827 0.000160706696611768 -9.27094434065737e-05 -6.51294042763117e-05 -7.14158309158671e-05
  82 3125.42061564167 ""  15.6969825662313 0 0 1.78301578057585e-05 -0.000170368110408007 0.000298707913331082 -7.91330466892074e-05 -6.81033450601626e-06 -7.531344212145e-05 0.000483942522186202 7.95052048527619e-05 0.000462268116262281 0.00176351718872005 -0.00685699458464531 -0.00112576525975702 -0.0383220890662354 0.0342601431094733 -0.025266222493962 0.00320255045829198 -0.00152584217488375 0.00264988585075558 -0.00420812537824416 0.0527103605214345 0.0142380631385137 0.0140759080271443 -0.0138441757317843 0.00878600557890892 -0.000253756850586092 0.00220713478656576 -0.00352358188738748 -0.000535093184555197 3.12528038482093e-06 -0.000327360870549634 -0.0114485878218336 0.0881042592661372 0.0261599566160456 0.440272661919707 -0.395485748084598 0.289208122922888 -0.0249369967134813 -0.00911011020481074 -0.0279797734689451 0.0470316815565287 -0.607988637960529 -0.165754075363658 -0.175302886016788 0.15349288691567 -0.115981527940127 -1.83972282562648e-06 5.8040522015992e-06 4.32732963056911e-06 2.61275701835086e-05 -5.12874646465062e-05 -9.03121430751211e-05 -1.55276286651464e-05 7.10995114225264e-06 4.47995526527337e-06 7.68271482402883e-05 -7.12637842431828e-05 5.81301834492792e-05 4.33732876687076e-05 -4.88699497788977e-05 -0.000113224272279307 0.000107925938747982 0.000117391858139784 8.30434580008293e-05 -1.13957102932884e-06 1.68283654920186e-06 -4.1991806915415e-06 6.80314352364963e-06 -1.76759830158497e-05 -1.62332568386134e-05 1.30338206870286e-05 -6.05502981866469e-06 -1.82352169662196e-05 -5.08380345590162e-06 -1.2646681964002e-05 -8.42733527134932e-06 9.07056602296863e-06 2.11695241542651e-05 8.26452100109747e-06 -1.21771531569718e-05 8.81986260965601e-05 0.00024061186637361 -0.000383500178994101 -0.000125356222548336 0.000215573864546429 -9.66277823511597e-05 -6.23476762626469e-05 0.000149669732412057 -4.96324903305153e-05 0.000141682139528938 8.11440461360574e-05 -9.4072168562607e-06 -1.26915554787687e-05 -1.14546771635582e-05
  83 3140.58896677706 ""  24.9683996232255 0 0 -0.000244758141515607 9.70471561653006e-05 -0.000412647242144905 -4.42886884377903e-05 -0.000136535939757122 -9.04390667535288e-05 0.000415469988133384 0.00154185559060581 0.000911047751370101 -0.00209661990832849 0.0076134062139747 0.00112752549816362 0.0207863855225248 -0.0211528208757994 0.012785281438958 0.0364285758303388 0.0232793422126912 0.0441506532632121 -0.00346702367005343 0.0119082546786293 0.000713934171146669 0.0299883309699013 -0.0267623002685509 0.0197055932541282 0.000410028903078815 -0.00157098762618742 0.0034195994490008 0.00177536674265142 -0.000270752493683519 0.000645618837542178 0.0122773176652212 -0.0926419864094159 -0.027101175658559 -0.236901105394078 0.216927659577441 -0.154173343335057 -0.415479896980045 -0.254106069562788 -0.49916405510318 0.0138897408383022 -0.127768735358637 -0.0307936061836796 -0.349504961354295 0.302086172871295 -0.232772396028485 1.30591774679701e-05 -4.94890867970725e-05 -4.54626021251254e-05 -4.19253748006926e-05 3.99862638900605e-05 8.48119358251134e-05 2.34167426333249e-05 -2.75862852489846e-05 -1.30335207267475e-05 -7.39875653468954e-05 4.47944703362964e-05 -0.000117037220354295 -0.000258717904977729 0.000497786628411398 0.000662246476651579 5.57801583951221e-05 0.00029092195307632 0.000102663159022395 4.30738023774424e-05 -1.72864101079524e-05 -3.1414366037307e-05 9.34681150727462e-06 -3.87797915988651e-05 -3.3149097109129e-05 4.26475396940987e-05 -4.3017273921492e-05 -8.30779660618521e-05 -0.000234751753325883 0.00046926125603647 0.000413469483617398 -0.000165948413742942 -0.000165600126024867 -7.94421444612268e-05 -0.000112359865536964 0.000537324316266144 0.000358523561900906 0.000549254459614652 0.000277284938994222 -0.000212435053826371 -0.000347161377463125 -0.000273347131642602 0.000550013320627403 -0.000301159436682506 0.000677501611050333 0.00043315729708671 0.000104043110471501 7.44465266500318e-05 1.99770699233304e-05
  84 3149.09322152037 ""  8.17753443679801 0 0 -5.48321633241092e-05 1.96435768251749e-05 -1.00338362201386e-05 -0.000157485341165377 -0.000370416910982684 -0.000246542191905959 0.000593121487913105 0.00276077122425685 0.0015142601179653 0.000498791477088509 -0.00364810914179291 -0.00102539911358432 -0.00914113805196491 0.00973860778941253 -0.0054892127407421 -0.0206819172846747 -0.0110164531862186 -0.0243072109339771 0.00221344917388601 -0.0393792670326038 -0.0115199802125217 0.0443619878522559 -0.0367865445771693 0.0301483359882723 8.79135045919465e-05 0.00076496295984253 -0.00074478204691502 -0.000462740263365087 -0.000360728528963646 -0.000380672019406044 -0.00512107100051346 0.044996493377902 0.0142357025778162 0.103580782207059 -0.0957097385701924 0.0670947045780979 0.222502240791227 0.132810944152471 0.266147930888887 -0.0322139331645487 0.430654277554108 0.11851504991286 -0.49779243647773 0.426006874915901 -0.3330986028295 5.40511478007357e-06 7.19971063308384e-07 3.16268477914238e-05 -2.12543812598748e-05 -5.97861906629304e-05 -6.61568293714993e-05 6.96488475219546e-06 1.6826789333659e-05 2.716449196786e-05 -0.000185638106390289 8.08940237987517e-05 -4.89639217595512e-05 0.000144448679331726 -0.000203735196040949 -0.000311526347420348 -6.56523566927233e-05 -0.000276730578453057 -0.00012234498994527 -3.28382430642422e-05 -3.00192811739584e-05 3.50879106096214e-06 1.45953295732321e-06 9.05944748970435e-06 -3.34649178013417e-05 -1.61656724415472e-06 -6.72002641739271e-05 -3.4251662826172e-05 -1.91462870473936e-05 3.48434595961588e-05 -1.46465677127465e-05 0.000332822348897263 0.000223112575456559 0.000131266747206083 0.000146846286911069 -0.000147102491820253 0.000361482880945864 0.000284983973140425 0.000387821126269854 0.000284882720186764 9.55327513889743e-05 0.000121673165585078 -0.000204806153282718 -0.000279923535028621 0.000544826812631713 0.00039713094821071 0.000228298276548629 0.000161566267632303 0.000126917146376764
  85 3168.27517111826 ""  7.34156403157739 0 0 -9.91334259506469e-05 0.000867534826039093 -0.00172186772925932 -0.000123305706019585 0.000299404149093545 1.81651750782873e-06 0.00204691944844162 -0.00181548731539503 0.00134065745680011 -0.00857931822726454 0.0783239521510985 0.0240893733624014 -0.0106309498711863 0.0068562915966918 -0.0080446985627926 -0.00208801505914209 -0.00238236261841241 -0.00282113993349448 0.000248285489348651 -0.00204546506892429 -0.000463775036581426 -0.000350139321433328 -7.09001667867278e-06 -0.000332164959093148 0.0030078080265446 -0.0111799110031127 0.0201737892702949 0.00126702090595994 -0.0004502605574925 0.000892827751969943 0.0973004268323734 -0.890876055600701 -0.279458090517181 0.105542714166472 -0.091100676770859 0.0698663484288558 0.0231741458250967 0.0150668081076514 0.0284813837658701 -0.00185502495683383 0.0211440798729458 0.00548583836250878 0.00510326088427895 -0.00417091301090674 0.0032194872173847 -4.75090754249541e-06 -6.27632152557923e-05 -1.27783298492916e-06 -0.000487727204151805 2.30876742245575e-05 0.000661535951222044 0.000386396499162617 6.69543312313027e-05 0.000116252415784555 -0.000773278078566676 0.000719838870797532 -0.000695926017030285 -0.000191856818947185 0.000281929888046047 0.000613466261924861 -0.00175857565080184 -0.00195354818555469 -0.000953175931342166 -5.6715808909364e-05 -1.793931592492e-05 1.84057055523683e-05 1.54108987371228e-05 1.93020152877646e-05 -5.07167349326366e-05 -1.86838212177807e-05 -2.50775116060206e-05 6.13286293095628e-06 1.70920055146303e-05 -8.63563521685623e-05 -3.80342520235005e-05 0.000430607999903917 0.000322984701566644 0.000133286864680403 -0.000197740116611985 0.000633390787767876 3.19360511831133e-05 0.00612145752227124 0.00615756094600381 -0.0024963143621358 0.000204988562716687 0.000214758793639978 -0.000389445435099434 -7.73337251761871e-05 0.000138884428846339 0.000120147454662464 0.000137090171739 7.97515669961434e-05 9.38692334281557e-05
  86 3480.81094395901 ""  15.9019025152694 0 0 -2.18100941686855e-05 -0.0002422679059206 -0.000254637010728757 -0.000275744745539639 0.000133661203837005 0.000350351488748928 4.52806531626187e-07 -1.92484720117988e-05 0.000492500332937936 -1.01839644963356e-05 0.000113986406355597 3.4427950540277e-05 -1.64487412536997e-05 -2.30584002310661e-05 -2.41859960582776e-05 -3.65263088271788e-05 4.33282059399299e-05 -1.44948324109117e-05 7.87688179626823e-05 5.73806999842013e-05 6.1516546380969e-05 3.28714013727069e-05 -5.90784925070822e-05 -8.69992236860826e-05 0.00028090842532199 0.00067081963025802 -8.48821527851788e-05 -0.000502451281395552 0.00063632387606371 0.00023241744935834 4.90637457415326e-05 -0.00152748825720794 -0.00114670474729039 -0.000176759996166919 0.000102105974482418 -0.000156436892677714 -0.000101421897642629 1.17249121565746e-05 -9.17976928299567e-05 1.08216675455578e-05 -0.00041433064760113 -0.000131980279923661 -0.000646731833394832 0.000485778911957956 6.5300654655849e-05 -0.00191184743852596 0.00189231364750852 0.000740748653670237 0.00490672936730209 0.00574833189665758 -0.00211300865612316 0.000903295330661153 0.000541171510728079 0.000306436277197949 0.00365227038947874 -0.00338322438456929 0.000320272642671277 0.00496688625897759 -0.0133017750189267 -0.0158568844383877 -0.00226741910363828 -0.00246661469317413 -0.00168380727045471 -0.0010470824126495 0.0021654127443785 0.000331963889767269 -0.0207851840859323 0.0474084800367753 0.0436034686743338 0.000223380004732205 -0.000243454936623973 -0.000114297871724677 0.00674948742334473 -0.0147049595689011 -0.0143674757464728 -0.0045175049610936 -0.00363989487678877 0.0011292252190863 0.312917342283889 -0.675371417007809 -0.596655363644256 -0.0845313548522286 -0.0902818327599884 0.0327564564899541 0.000669393717050991 0.000918563020313532 -0.00215140312057814 0.00037594971672913 1.24299572617141e-05 0.00235358205036826 -0.000135557391074809 -0.000131768350139767 6.37579074754726e-05
  87 3511.16011053142 ""  189.247191950851 0 0 -8.09308370432132e-05 -5.21331945813587e-05 -4.52816668150408e-05 0.00017109471262469 0.000182127911132663 -4.95642951355678e-05 -5.8269193453015e-05 -3.44343870121441e-05 -0.0001170784677352 2.2803851160697e-05 0.000483987541140269 0.000314506397287316 -8.84370586895781e-05 9.1881738601903e-05 -6.0169747078589e-05 1.19615925769747e-05 1.71894869777936e-05 -2.50534817822167e-06 1.69257556497246e-05 -6.01226845162315e-06 6.82905199557388e-06 4.11538062781232e-05 8.11635034719583e-06 1.74022888905111e-05 0.000831550939771585 0.000462109222841651 -0.0018838690960306 -0.00602529853742178 0.00122770872533454 -9.33649417605794e-05 8.84286128101517e-05 -0.00766678415029882 -0.00525595877852743 0.000341532482749205 -0.000508253757886063 0.000364232030027102 0.000188159963502613 0.00026435256929447 0.000310496331923567 -1.87643295490318e-05 0.000338112597451344 0.000142312937263738 -0.000415889962616718 0.000288689617332033 -9.55104989107447e-05 -0.00125008929778824 -0.000309958074756806 -0.00082997313986807 0.0367367683621797 0.0429672820581482 -0.01631664457563 0.00415811813484668 0.00183341577019778 0.00118267427473096 0.0110297594227801 0.00207690925834564 0.00242492078551177 -1.33207578375372e-05 0.00334595922551205 0.00421487671151227 -0.0114582895493427 -0.0139998669511562 -0.00902278994851322 0.00109801613474655 -0.000335879745904509 -0.000665587547363558 0.00283111137983009 -0.00689234377935952 -0.00508103301740844 -0.000289006523740958 -6.36654918642123e-05 8.98044791611429e-05 -0.00270508752973135 0.00438551015098062 0.00458110650660925 -0.000644205539701284 -0.00010677851254231 -0.000568954303029352 -0.0421339729007702 0.0889808561851776 0.0806906743036566 -0.618804853739242 -0.686985614149308 0.252994407791554 5.00228229467036e-05 -0.00151675648259283 0.00272252239562677 9.61412573647206e-06 -0.000208252981798365 -0.000849210877303743 0.00193639704051737 0.00113629915763311 0.000967734701952841
  :::
 } 
 m_exists[87] { 
  s_m_exists
  :::
  1 11111111111111111111111111111111111111111111111111111111111111111111111111111111111111111111111111 
  2 11111111111111111111111111111111111111111111111111111111111111111111111111111111111111111111111111 
  3 11111111111111111111111111111111111111111111111111111111111111111111111111111111111111111111111111 
  4 11111111111111111111111111111111111111111111111111111111111111111111111111111111111111111111111111 
  5 11111111111111111111111111111111111111111111111111111111111111111111111111111111111111111111111111 
  6 11111111111111111111111111111111111111111111111111111111111111111111111111111111111111111111111111 
  7 11111111111111111111111111111111111111111111111111111111111111111111111111111111111111111111111111 
  8 11111111111111111111111111111111111111111111111111111111111111111111111111111111111111111111111111 
  9 11111111111111111111111111111111111111111111111111111111111111111111111111111111111111111111111111 
  10 11111111111111111111111111111111111111111111111111111111111111111111111111111111111111111111111111 
  11 11111111111111111111111111111111111111111111111111111111111111111111111111111111111111111111111111 
  12 11111111111111111111111111111111111111111111111111111111111111111111111111111111111111111111111111 
  13 11111111111111111111111111111111111111111111111111111111111111111111111111111111111111111111111111 
  14 11111111111111111111111111111111111111111111111111111111111111111111111111111111111111111111111111 
  15 11111111111111111111111111111111111111111111111111111111111111111111111111111111111111111111111111 
  16 11111111111111111111111111111111111111111111111111111111111111111111111111111111111111111111111111 
  17 11111111111111111111111111111111111111111111111111111111111111111111111111111111111111111111111111 
  18 11111111111111111111111111111111111111111111111111111111111111111111111111111111111111111111111111 
  19 11111111111111111111111111111111111111111111111111111111111111111111111111111111111111111111111111 
  20 11111111111111111111111111111111111111111111111111111111111111111111111111111111111111111111111111 
  21 11111111111111111111111111111111111111111111111111111111111111111111111111111111111111111111111111 
  22 11111111111111111111111111111111111111111111111111111111111111111111111111111111111111111111111111 
  23 11111111111111111111111111111111111111111111111111111111111111111111111111111111111111111111111111 
  24 11111111111111111111111111111111111111111111111111111111111111111111111111111111111111111111111111 
  25 11111111111111111111111111111111111111111111111111111111111111111111111111111111111111111111111111 
  26 11111111111111111111111111111111111111111111111111111111111111111111111111111111111111111111111111 
  27 11111111111111111111111111111111111111111111111111111111111111111111111111111111111111111111111111 
  28 11111111111111111111111111111111111111111111111111111111111111111111111111111111111111111111111111 
  29 11111111111111111111111111111111111111111111111111111111111111111111111111111111111111111111111111 
  30 11111111111111111111111111111111111111111111111111111111111111111111111111111111111111111111111111 
  31 11111111111111111111111111111111111111111111111111111111111111111111111111111111111111111111111111 
  32 11111111111111111111111111111111111111111111111111111111111111111111111111111111111111111111111111 
  33 11111111111111111111111111111111111111111111111111111111111111111111111111111111111111111111111111 
  34 11111111111111111111111111111111111111111111111111111111111111111111111111111111111111111111111111 
  35 11111111111111111111111111111111111111111111111111111111111111111111111111111111111111111111111111 
  36 11111111111111111111111111111111111111111111111111111111111111111111111111111111111111111111111111 
  37 11111111111111111111111111111111111111111111111111111111111111111111111111111111111111111111111111 
  38 11111111111111111111111111111111111111111111111111111111111111111111111111111111111111111111111111 
  39 11111111111111111111111111111111111111111111111111111111111111111111111111111111111111111111111111 
  40 11111111111111111111111111111111111111111111111111111111111111111111111111111111111111111111111111 
  41 11111111111111111111111111111111111111111111111111111111111111111111111111111111111111111111111111 
  42 11111111111111111111111111111111111111111111111111111111111111111111111111111111111111111111111111 
  43 11111111111111111111111111111111111111111111111111111111111111111111111111111111111111111111111111 
  44 11111111111111111111111111111111111111111111111111111111111111111111111111111111111111111111111111 
  45 11111111111111111111111111111111111111111111111111111111111111111111111111111111111111111111111111 
  46 11111111111111111111111111111111111111111111111111111111111111111111111111111111111111111111111111 
  47 11111111111111111111111111111111111111111111111111111111111111111111111111111111111111111111111111 
  48 11111111111111111111111111111111111111111111111111111111111111111111111111111111111111111111111111 
  49 11111111111111111111111111111111111111111111111111111111111111111111111111111111111111111111111111 
  50 11111111111111111111111111111111111111111111111111111111111111111111111111111111111111111111111111 
  51 11111111111111111111111111111111111111111111111111111111111111111111111111111111111111111111111111 
  52 11111111111111111111111111111111111111111111111111111111111111111111111111111111111111111111111111 
  53 11111111111111111111111111111111111111111111111111111111111111111111111111111111111111111111111111 
  54 11111111111111111111111111111111111111111111111111111111111111111111111111111111111111111111111111 
  55 11111111111111111111111111111111111111111111111111111111111111111111111111111111111111111111111111 
  56 11111111111111111111111111111111111111111111111111111111111111111111111111111111111111111111111111 
  57 11111111111111111111111111111111111111111111111111111111111111111111111111111111111111111111111111 
  58 11111111111111111111111111111111111111111111111111111111111111111111111111111111111111111111111111 
  59 11111111111111111111111111111111111111111111111111111111111111111111111111111111111111111111111111 
  60 11111111111111111111111111111111111111111111111111111111111111111111111111111111111111111111111111 
  61 11111111111111111111111111111111111111111111111111111111111111111111111111111111111111111111111111 
  62 11111111111111111111111111111111111111111111111111111111111111111111111111111111111111111111111111 
  63 11111111111111111111111111111111111111111111111111111111111111111111111111111111111111111111111111 
  64 11111111111111111111111111111111111111111111111111111111111111111111111111111111111111111111111111 
  65 11111111111111111111111111111111111111111111111111111111111111111111111111111111111111111111111111 
  66 11111111111111111111111111111111111111111111111111111111111111111111111111111111111111111111111111 
  67 11111111111111111111111111111111111111111111111111111111111111111111111111111111111111111111111111 
  68 11111111111111111111111111111111111111111111111111111111111111111111111111111111111111111111111111 
  69 11111111111111111111111111111111111111111111111111111111111111111111111111111111111111111111111111 
  70 11111111111111111111111111111111111111111111111111111111111111111111111111111111111111111111111111 
  71 11111111111111111111111111111111111111111111111111111111111111111111111111111111111111111111111111 
  72 11111111111111111111111111111111111111111111111111111111111111111111111111111111111111111111111111 
  73 11111111111111111111111111111111111111111111111111111111111111111111111111111111111111111111111111 
  74 11111111111111111111111111111111111111111111111111111111111111111111111111111111111111111111111111 
  75 11111111111111111111111111111111111111111111111111111111111111111111111111111111111111111111111111 
  76 11111111111111111111111111111111111111111111111111111111111111111111111111111111111111111111111111 
  77 11111111111111111111111111111111111111111111111111111111111111111111111111111111111111111111111111 
  78 11111111111111111111111111111111111111111111111111111111111111111111111111111111111111111111111111 
  79 11111111111111111111111111111111111111111111111111111111111111111111111111111111111111111111111111 
  80 11111111111111111111111111111111111111111111111111111111111111111111111111111111111111111111111111 
  81 11111111111111111111111111111111111111111111111111111111111111111111111111111111111111111111111111 
  82 11111111111111111111111111111111111111111111111111111111111111111111111111111111111111111111111111 
  83 11111111111111111111111111111111111111111111111111111111111111111111111111111111111111111111111111 
  84 11111111111111111111111111111111111111111111111111111111111111111111111111111111111111111111111111 
  85 11111111111111111111111111111111111111111111111111111111111111111111111111111111111111111111111111 
  86 11111111111111111111111111111111111111111111111111111111111111111111111111111111111111111111111111 
  87 11111111111111111111111111111111111111111111111111111111111111111111111111111111111111111111111111 
  :::
 } 
} 
