# Supplementary material for: Cut-off Scale and Complex Formation in Density Functional Theory Computations of Epoxy-Amine Reactivity
Source: ACS Omega. 2021 Oct 25;6(44):29424–31. doi: 10.1021/acsomega.1c03229 (PMC8587129; doi:10.1021/acsomega.1c03229)
Supplement: Supplementary file 1 — ao1c03229_si_001.zip [file ao1c03229_si_001.zip › Final_structures/Primary/A1_E3_B3LYP-D3_CC-PVTZ-F_ canonical/Epoxy_frag3_product-5_isomer22.vib]

{ 
 s_m_m2io_version
 :::
 2.0.0 
} 

f_m_table { 
 i_j_atom_total
 :::
 31
 m_column[98] { 
  s_m_data_name
  s_m_column_name
  i_m_width
  b_m_visible
  s_m_units
  :::
  1 r_j_Frequency  "Frequency"  10 1 "" 
  2 s_j_Symmetry  "Symmetry"  10 0 "" 
  3 r_j_Intensity  "Intensity"  10 1 "" 
  4 r_j_Raman_Act  "Raman Act"  10 0 "" 
  5 r_j_Raman_Int  "Raman Int"  10 0 "" 
  6 r_j_x1  "x1"  10 0 "" 
  7 r_j_y1  "y1"  10 0 "" 
  8 r_j_z1  "z1"  10 0 "" 
  9 r_j_x2  "x2"  10 0 "" 
  10 r_j_y2  "y2"  10 0 "" 
  11 r_j_z2  "z2"  10 0 "" 
  12 r_j_x3  "x3"  10 0 "" 
  13 r_j_y3  "y3"  10 0 "" 
  14 r_j_z3  "z3"  10 0 "" 
  15 r_j_x4  "x4"  10 0 "" 
  16 r_j_y4  "y4"  10 0 "" 
  17 r_j_z4  "z4"  10 0 "" 
  18 r_j_x5  "x5"  10 0 "" 
  19 r_j_y5  "y5"  10 0 "" 
  20 r_j_z5  "z5"  10 0 "" 
  21 r_j_x6  "x6"  10 0 "" 
  22 r_j_y6  "y6"  10 0 "" 
  23 r_j_z6  "z6"  10 0 "" 
  24 r_j_x7  "x7"  10 0 "" 
  25 r_j_y7  "y7"  10 0 "" 
  26 r_j_z7  "z7"  10 0 "" 
  27 r_j_x8  "x8"  10 0 "" 
  28 r_j_y8  "y8"  10 0 "" 
  29 r_j_z8  "z8"  10 0 "" 
  30 r_j_x9  "x9"  10 0 "" 
  31 r_j_y9  "y9"  10 0 "" 
  32 r_j_z9  "z9"  10 0 "" 
  33 r_j_x10  "x10"  10 0 "" 
  34 r_j_y10  "y10"  10 0 "" 
  35 r_j_z10  "z10"  10 0 "" 
  36 r_j_x11  "x11"  10 0 "" 
  37 r_j_y11  "y11"  10 0 "" 
  38 r_j_z11  "z11"  10 0 "" 
  39 r_j_x12  "x12"  10 0 "" 
  40 r_j_y12  "y12"  10 0 "" 
  41 r_j_z12  "z12"  10 0 "" 
  42 r_j_x13  "x13"  10 0 "" 
  43 r_j_y13  "y13"  10 0 "" 
  44 r_j_z13  "z13"  10 0 "" 
  45 r_j_x14  "x14"  10 0 "" 
  46 r_j_y14  "y14"  10 0 "" 
  47 r_j_z14  "z14"  10 0 "" 
  48 r_j_x15  "x15"  10 0 "" 
  49 r_j_y15  "y15"  10 0 "" 
  50 r_j_z15  "z15"  10 0 "" 
  51 r_j_x16  "x16"  10 0 "" 
  52 r_j_y16  "y16"  10 0 "" 
  53 r_j_z16  "z16"  10 0 "" 
  54 r_j_x17  "x17"  10 0 "" 
  55 r_j_y17  "y17"  10 0 "" 
  56 r_j_z17  "z17"  10 0 "" 
  57 r_j_x18  "x18"  10 0 "" 
  58 r_j_y18  "y18"  10 0 "" 
  59 r_j_z18  "z18"  10 0 "" 
  60 r_j_x19  "x19"  10 0 "" 
  61 r_j_y19  "y19"  10 0 "" 
  62 r_j_z19  "z19"  10 0 "" 
  63 r_j_x20  "x20"  10 0 "" 
  64 r_j_y20  "y20"  10 0 "" 
  65 r_j_z20  "z20"  10 0 "" 
  66 r_j_x21  "x21"  10 0 "" 
  67 r_j_y21  "y21"  10 0 "" 
  68 r_j_z21  "z21"  10 0 "" 
  69 r_j_x22  "x22"  10 0 "" 
  70 r_j_y22  "y22"  10 0 "" 
  71 r_j_z22  "z22"  10 0 "" 
  72 r_j_x23  "x23"  10 0 "" 
  73 r_j_y23  "y23"  10 0 "" 
  74 r_j_z23  "z23"  10 0 "" 
  75 r_j_x24  "x24"  10 0 "" 
  76 r_j_y24  "y24"  10 0 "" 
  77 r_j_z24  "z24"  10 0 "" 
  78 r_j_x25  "x25"  10 0 "" 
  79 r_j_y25  "y25"  10 0 "" 
  80 r_j_z25  "z25"  10 0 "" 
  81 r_j_x26  "x26"  10 0 "" 
  82 r_j_y26  "y26"  10 0 "" 
  83 r_j_z26  "z26"  10 0 "" 
  84 r_j_x27  "x27"  10 0 "" 
  85 r_j_y27  "y27"  10 0 "" 
  86 r_j_z27  "z27"  10 0 "" 
  87 r_j_x28  "x28"  10 0 "" 
  88 r_j_y28  "y28"  10 0 "" 
  89 r_j_z28  "z28"  10 0 "" 
  90 r_j_x29  "x29"  10 0 "" 
  91 r_j_y29  "y29"  10 0 "" 
  92 r_j_z29  "z29"  10 0 "" 
  93 r_j_x30  "x30"  10 0 "" 
  94 r_j_y30  "y30"  10 0 "" 
  95 r_j_z30  "z30"  10 0 "" 
  96 r_j_x31  "x31"  10 0 "" 
  97 r_j_y31  "y31"  10 0 "" 
  98 r_j_z31  "z31"  10 0 "" 
  :::
 } 
 m_row[87] { 
  r_j_Frequency
  s_j_Symmetry
  r_j_Intensity
  r_j_Raman_Act
  r_j_Raman_Int
  r_j_x1
  r_j_y1
  r_j_z1
  r_j_x2
  r_j_y2
  r_j_z2
  r_j_x3
  r_j_y3
  r_j_z3
  r_j_x4
  r_j_y4
  r_j_z4
  r_j_x5
  r_j_y5
  r_j_z5
  r_j_x6
  r_j_y6
  r_j_z6
  r_j_x7
  r_j_y7
  r_j_z7
  r_j_x8
  r_j_y8
  r_j_z8
  r_j_x9
  r_j_y9
  r_j_z9
  r_j_x10
  r_j_y10
  r_j_z10
  r_j_x11
  r_j_y11
  r_j_z11
  r_j_x12
  r_j_y12
  r_j_z12
  r_j_x13
  r_j_y13
  r_j_z13
  r_j_x14
  r_j_y14
  r_j_z14
  r_j_x15
  r_j_y15
  r_j_z15
  r_j_x16
  r_j_y16
  r_j_z16
  r_j_x17
  r_j_y17
  r_j_z17
  r_j_x18
  r_j_y18
  r_j_z18
  r_j_x19
  r_j_y19
  r_j_z19
  r_j_x20
  r_j_y20
  r_j_z20
  r_j_x21
  r_j_y21
  r_j_z21
  r_j_x22
  r_j_y22
  r_j_z22
  r_j_x23
  r_j_y23
  r_j_z23
  r_j_x24
  r_j_y24
  r_j_z24
  r_j_x25
  r_j_y25
  r_j_z25
  r_j_x26
  r_j_y26
  r_j_z26
  r_j_x27
  r_j_y27
  r_j_z27
  r_j_x28
  r_j_y28
  r_j_z28
  r_j_x29
  r_j_y29
  r_j_z29
  r_j_x30
  r_j_y30
  r_j_z30
  r_j_x31
  r_j_y31
  r_j_z31
  :::
  1 55.8784227195233 ""  1.02824236544031 0 0 -0.00729417055948843 0.0491980370985853 -0.011242865970095 -0.0418792633742302 0.0895389966431463 -0.0168507438835387 -0.0204422504866675 0.0369577649997637 0.0076964583899795 -0.00679715260711337 -0.00470149956494988 0.010721732924899 0.0130059825585141 -0.0576241496575838 0.0370619910807904 0.0190469811565472 -0.0682193209895284 0.0606451167790795 0.00478426119319396 -0.0256789431170096 0.0576326293680483 -0.0145302724624392 0.0263145883705837 0.0317574527457232 0.0146921227972835 0.0641714203099862 0.00318778662912351 -0.0254460329806019 0.0188772901889795 -0.0273128115760958 -0.0131762700576915 0.00505340207373763 -0.00706458316052651 0.0221780678376275 -0.0884359821575346 0.038094853152815 0.0332829118789216 -0.106915478301063 0.0798175756523762 0.00927015689102418 -0.0332036679241387 0.0751236474853965 -0.0242725402044336 0.0579759689693462 0.0296482566553044 0.00308293049477139 -0.00482527031729237 -0.025252226232122 0.0529126206554959 0.0525765718494716 0.0363173775561469 0.0247363031773794 0.0212987677000235 0.00224612468495317 -0.00813816726098321 -0.0116643866247427 -0.0421184072403368 0.00793271335036945 -0.0320029077801157 -0.0131396800523389 0.0440720653208115 -0.00882546275340057 0.00683386216279338 -0.0113760660618091 -0.042031183383895 -0.0825394840706943 -0.00595816741067554 0.013484932466604 -0.0431204833723456 -0.0132198075617007 -0.0991692729511451 -0.0446567683904313 -0.0116699686084515 -0.0318782687164541 -0.111737211341055 -0.0129251208462141 -0.0515846082426455 -0.113995464576063 -0.0167418692688478 0.0558092995577328 -0.0663802390009995 0.0360157039286146 0.0636387219141033 0.0218355083444791 -0.00952629856633653 -0.135978225317339 -0.0708421015673344 -0.0148165592658395 -0.106319964703737 -0.0223256448242347 -0.0158531485590928 -0.0954904951238354 -0.0141797108360482
  2 72.0532446835286 ""  0.35429780547764 0 0 -0.0158975887504354 0.0130940364954508 -0.00955692752859946 -0.0219102206656562 0.0197637738535608 -0.0114881203810104 -0.0126903542304808 0.0119015777207486 -0.00866303599242394 -0.056479441543209 0.0715495268738426 -0.0314794773549661 -0.0426233032677978 0.0588863576974136 -0.0269584141110557 0.0140817621312339 -0.0127530853096683 -0.000700008971064416 0.0572619425937815 -0.0722526079389984 0.0215858054372565 0.0439139257334994 -0.0602641268764029 0.017323397425133 -0.0332264117329097 0.037314174736653 0.0210623073146671 -0.0218091053892155 0.0149941252098348 -0.0537631467290423 -0.0986181702699057 0.124806634149431 -0.0516906185637956 -0.074760615716093 0.103585355442113 -0.0433351035838805 0.024371872193733 -0.0221634411922591 0.0026996841323667 0.0997206507251303 -0.126395817099862 0.0416763327781469 0.075053576376916 -0.105572317229052 0.0335394619815102 0.0206305314292225 -0.0739684563029788 -0.026527387924152 0.0587802571325874 -0.010500593976365 0.0738677757690282 0.030764676385952 -0.034930750875421 0.0118287934994504 -0.0131931558549767 -0.0944911525516746 -0.0689128442126797 0.0589673980435203 -0.114644260717321 -0.0175170087939212 0.050542991849098 -0.0648481411204971 0.0132605220982999 -0.0329384107693117 0.0262573432142799 0.0157595359660017 0.00263718825050734 -0.0249942371598116 -0.0113256187713136 -0.0468061699312147 0.0844455440822651 -0.0256783635667586 -0.0368963281501726 0.0302699428557957 0.0222921572134207 -0.0469436750956587 0.022678993337677 0.0619332715199488 -0.0229415916442165 -0.0339603406476308 0.00121977663298594 0.0534125495254719 -0.0119438420092821 0.0646507689674231 -0.0564211982528793 0.124039089084495 0.00108382017290467 -0.0491154370067992 0.0959163678836042 -0.0436192183334356 -0.0443501917126895 0.078210451728883 -0.0663113998674315
  3 76.128976181488 ""  0.374343335476011 0 0 -0.0567260429607173 0.0159801403151796 -0.0114252952657416 -0.0807449268478366 0.047002385640678 -0.0304316273504004 -0.0367386928987078 0.023189016661413 -0.0248976522675956 0.0246926388157434 -0.0246990458139337 0.0128225970810834 0.0740539978394877 -0.0522992781673955 0.0189587655278988 0.0601342686643836 -0.0307625367945101 -0.0144936486191107 -0.0047930112083028 0.0212363225527653 -0.0550520434971077 -0.0529465880166148 0.0476027105620436 -0.0607323118485682 -0.0415713174972915 0.0338678142246139 0.0070237005211168 -0.0686369621071335 -0.00193082501004026 -0.0288871914187211 0.0338639533202712 -0.0384650903551933 0.0350455259361369 0.120890559264654 -0.0874281729632176 0.0488501250386085 0.0965603927873087 -0.0510551796543565 -0.00978256562091904 -0.0169212455845907 0.0390897660269761 -0.0810751300077008 -0.100266014403477 0.0840330458429113 -0.0907426984814547 0.0107275269704575 -0.0462784039009399 -0.0224714929929095 -0.0124035421603502 -0.0220605098080614 0.0632400291918846 -0.0202531723350674 -0.0195940303525608 0.00345780402786918 -0.00393639533335696 -0.0483862777363295 -0.0645638634633966 0.0486310609075898 -0.0685305884545124 -0.0225357218650312 -0.014311271148359 -0.0255923546077498 -0.00748175176212194 0.0251557178562524 0.0113466780001572 0.0533763684965273 0.0103152025846558 -0.0348053600420396 0.0183150926911102 0.0644993048975771 0.0622268610069072 0.026552167204838 0.0128842652078481 0.0168247642357971 0.0944486471534232 0.0188644194103234 0.00696439301435881 0.0630508156124082 -0.0164728590961792 -0.0548916723652389 0.0372428370913165 -0.00192550635046771 -0.0349335957917461 0.0636644368248585 0.0709687952225572 0.0965482174416742 0.0536829666816615 0.078381772414753 0.0572538683178333 -0.0109613838794926 0.0725167389925763 0.0697434393185403 0.0178228965474057
  4 88.3923213460946 ""  0.405622398901634 0 0 0.0170688887055271 0.0292599078545243 0.000378093817709103 0.0287286537273648 0.0165685494759363 0.00568304913558095 0.0108746335723581 0.0151376916236671 0.0107935374142626 0.0148508898948488 -0.0175442884817323 0.00845848826555223 -0.00565932073614162 -0.0247933054073794 0.0164795006844179 -0.0297777996574539 0.00228153134962947 0.0281349407767459 -0.0349269391146856 0.0372141356432866 0.0308451929727814 -0.0146925272254163 0.0442829488392968 0.022582697171813 0.00266053142561243 0.028734766062162 0.00148618663811823 0.0250202485517894 0.0451303913466451 -0.000642992014324228 0.0320108255948102 -0.0372973197317022 0.00200551569974126 -0.00325894780387158 -0.0512906921747513 0.0130234337712922 -0.0445631705730775 -0.00308310275049996 0.0338809288644444 -0.0535017714968104 0.0589148746848417 0.0387683701998004 -0.0175123293721448 0.0736547446601597 0.025350949893169 0.0477332073710337 -0.0029080688804023 -0.00844236273083217 -0.0520268351414002 -0.0524533787671584 0.0144091056378762 -0.00380219264446167 0.0143771518049289 0.00525280933859306 0.0946560288310915 0.0432386199717872 -0.00617535032267708 0.00718731120145431 0.000917180229591335 0.00106633776085438 -0.036312982374977 0.0603416381884037 0.0138935220207306 0.0525596604177447 -0.0207826569229786 -0.00444960162300602 0.0764515507203142 -0.0798212665202915 -0.0373523465542629 -0.102683337424771 0.0517037024657796 -0.0804641814111482 0.10769571243391 -0.097605420602401 -0.0309746908484591 0.0900234378636922 0.0478139956726384 0.102595494134274 0.128377571253501 -0.120759459787153 -0.0232969179331516 -0.0257708846079141 -0.108521146321411 -0.0225278916860711 -0.117971457563466 0.0958893786097182 -0.0518387111776755 -0.162776427423875 0.134334915278671 -0.0591634127907136 -0.141505832892189 -0.0186282027443906 -0.189415645449739
  5 128.066064573448 ""  0.152015679157881 0 0 0.00634472523816672 0.0665009304913041 -0.00929140326928995 0.0756684223325342 -0.0120909049827382 0.00900873356995716 0.0504707328099539 -0.00450191130242153 0.0126138302395562 0.0349963863473531 -0.0204208334162678 -0.00128055735726755 -0.00564228123094027 -0.0153740571041883 0.00325909447224228 -0.0291401690322642 0.00933545485078751 0.0244025644766731 -0.0102538007979516 0.0232941846619022 0.0417667087625647 0.0311546377512319 0.0159885672432424 0.0367646617432159 -0.0700090369379992 0.0690249915357493 0.00350388531570016 0.0419413166277416 0.142696944889673 -0.029760453219926 0.0486038493487192 -0.0347879391098147 -0.0139484196308133 -0.0201163503429996 -0.02974625462539 -0.0110770147657452 -0.0603920178307205 0.0163141537109156 0.0262393970688889 -0.0269499965508252 0.0418177258660872 0.0573822229661634 0.0454335492608147 0.0320668172268396 0.0503417588129244 -0.0312252170076178 -0.0590807197029879 -0.0558079860310695 -0.0568103759665752 -0.0332715033439272 0.0351871505930688 -0.028409247218445 0.0109160779549739 0.00877958166813497 -0.0675502404016718 -0.0738822612535254 -0.124189873256864 0.0126404553940055 -0.126812708201695 -0.0365525207660151 -0.0461140647890209 0.0255098861627144 0.0593018373508661 -0.0688610415496622 0.00931175859453822 -0.0338377200059597 -0.0492290642567068 -0.0156871706190911 -0.0455865470607306 0.0926584234233922 0.0326252572396949 -0.0218549620304806 -0.139726825952115 0.103134367160645 0.0145097893058186 -0.133562731965465 -0.0735016350848343 -0.0768930836306843 -0.0700853333464469 -0.0160069437624289 -0.0399411132880198 -0.0274495369782044 -0.0685912324492992 0.0395546757765992 0.0681941877989482 0.0560416145201353 -0.0115419364597141 0.168289894064885 -0.0651899937914707 -0.0640547412240665 0.160371953223669 0.123064394710521 0.0234482652587844
  6 146.522908142115 ""  4.18681261056978 0 0 -0.0837909327302727 0.0421990855305967 -0.020241608699106 0.0146373855148995 -0.0881822527918998 0.035820066445381 0.00984759625621365 -0.0662311557434785 0.0213372294707998 0.0239794109890673 -0.0561834139184769 0.0338728096283154 0.0134741969011832 -0.00510459337436996 0.00727710059769855 -0.0138230107826461 0.0337488870150762 -0.0342528489257218 -0.0200468682175502 0.0111561401247718 -0.0435218586920607 -0.00615204456640464 -0.0426869957595792 -0.0142734778564774 -0.22436984656548 0.0309556655195797 -0.0147839573790787 -0.0389780199884064 0.151380748695144 -0.0851051609963386 0.0383366787270127 -0.0767900791977031 0.0584673543879 0.0234028198503816 0.00846226066545902 0.0178889226180779 -0.0275127408270833 0.0777959437465133 -0.0565310773251635 -0.0384087363391348 0.0370098807185139 -0.0729162180024152 -0.0163278847369496 -0.0579459404578396 -0.0245840526841822 0.0247736650164771 0.00860734256116901 -0.0324262285645659 0.0386391593698232 0.0689093414879456 0.0967489358302314 -0.00403651397840953 0.031132002997493 -0.00720493634533817 -0.000783899559993393 -0.00290671488235775 -0.0796636036980816 0.0658254962227249 -0.0204580735542356 -0.029152692947661 0.0223501649900085 0.00199040316239448 -0.0536106713391872 0.0233419359375886 0.0118821770615905 -0.0254714920732104 0.0149760028281264 0.0382351932326227 -0.00743173109306892 -0.0370826395007418 -0.0103007162518066 -0.021896036936479 0.050226613377863 -0.0216634628094415 -0.0502925727226411 0.0476328803199623 0.0408266872362449 -0.0202776861001326 -0.0154219007237816 0.0663689765012485 -0.0166502143089067 0.0426648114811881 0.079642541681867 0.122361621137627 -0.0093247951268396 -0.0263607279775413 -0.0259829648991461 -0.0710728442897602 0.0390531033878454 -0.0145746861721364 -0.0741524220469292 -0.0552572273497057 -0.0264293150237268
  7 180.125095237194 ""  1.01770988943547 0 0 0.01916604347759 0.0529827858983559 -0.0219122034547968 0.0570818009617209 0.0205468910531796 -0.0512897130912847 0.0432673126883109 0.0200157358808676 -0.0520049553196021 0.0194185718339421 -0.0154653850300217 -0.0792891311186045 -0.0200751228563846 -0.0489261953146954 -0.057488750941805 -0.0332983999756654 -0.0405368014062781 -0.011106847631956 -0.0122759893288526 0.00243721452881409 0.0132436195818399 0.0277062251905406 0.0323993775526482 -0.0125459901099378 -0.00733545762108606 0.0734124172060905 0.00451693300523423 0.0394119934899219 0.0956133602507254 -0.033646504114752 0.0292205738347953 -0.021519720639664 -0.113234261067247 -0.0377405232080229 -0.0796570154762508 -0.0777727225950788 -0.0593163227162514 -0.0633991127359606 0.00648292807861612 -0.0248490232730294 0.0130863437189395 0.0523817460539048 0.0457973325070394 0.0635540392321089 0.0064142628509759 -0.0110087327966321 -0.0257929684039313 -0.0129268576303551 -0.00490917791493659 -0.00227827417858726 0.028521921866548 -0.0055558167929008 0.00189083701019625 0.00482890289815417 -0.0659367410726868 -0.0626910401656551 -0.069877833782634 0.0653070041187119 -0.0610468730225329 -0.0157144532131816 -0.00474371483285197 -0.00415512752052267 0.0319646462398122 0.0227694241318118 0.00495616410776141 0.0679914346235763 -0.0321213301747443 0.0365455155649046 0.067726829678042 -0.0648732783293679 -0.0392358840559035 0.0852237768407192 0.0746663369408359 -0.0707477165432324 0.0545440212054136 0.0821355794029582 0.0711614710799668 0.0604618387725721 -0.0986588361209332 0.0534537236331671 0.0720583751057996 0.0144008772557627 0.00817366216309993 0.0804810929432538 0.0253957024440299 -0.0830154642307543 0.0780503565611036 -0.131065633277339 0.0661851145066636 0.0777920870845378 -0.152659557398123 -0.137969087353714 0.110182779870079
  8 219.222315081384 ""  0.178467742531808 0 0 -0.00753972618615825 0.00696060434109561 0.0311666638501111 0.0103404789042525 -0.00813124171340213 -0.0273595572104421 0.010420146726968 0.00249716028410219 -0.0431431729187886 -0.00701583767648907 -0.012564765125364 -0.0623031519279981 -0.021845939193139 -0.0364966380521811 -0.0520143204209525 -0.0188994274871344 -0.0438746889230647 -0.0302906725658266 -0.00895457641655144 -0.0200553793949341 -0.0182684400462637 0.00567193220536364 0.00270716781767619 -0.0329267238513326 -0.00012111493849538 0.0159489440397335 0.0403934565643231 0.00218619417661285 0.0225994690921492 0.041434178581173 -0.00452930907986686 -0.0112909771842911 -0.081523082663949 -0.0298385208249802 -0.0481221077328644 -0.0608246727724529 -0.0244185693582381 -0.0616779062388601 -0.0193673147029031 -0.0118105648720741 -0.0194857418442534 0.00539041774878556 0.0123667917097694 0.0145224196946911 -0.0258195264148591 0.0361241648953165 0.0703538876124278 0.0935092440547223 -0.0116214244820737 0.00777825995087533 0.0826909312963918 -0.00559982662711131 0.022071136293097 0.045164332788856 0.110569538281378 0.118653444227023 0.181622491203734 -0.0638833429768782 0.147965210293869 0.0833958104453527 -0.0129901943967217 0.0431300769835064 0.00159586515675591 -0.0558802405058566 0.0033289048104047 -0.0178216371640367 0.0619155453722972 -0.00924551667293267 0.00487396257481846 0.00989045624368884 -8.46083340202774e-05 -0.004320165135689 -0.121034221493539 0.117474430773264 -0.0581516467493404 -0.14856389263491 -0.0979086666064975 -0.00423056156678683 0.140442798669336 -0.0144584854136437 -0.0117327244263915 -0.00622527739983066 -0.0232830269695832 0.0464828336217508 -0.191623390254007 0.0111809636837877 -0.0513849440912855 0.104903005796791 -0.191200624525796 0.100044361627892 0.162241433306826 0.171421220730717 -0.046719724890656
  9 236.370385725941 ""  1.63025136236238 0 0 -0.001645647271811 -0.00110588300812825 -0.0263150798154867 0.0136017942726715 -0.0314560740314444 0.0244712341869398 -0.0326296120929656 0.0138732113882568 0.00952474616105039 -0.032832283231206 0.0368795936980831 0.0148765356284366 0.0111020472607043 0.014177348211912 0.0227676699889824 0.0407994973661349 -0.0205558926213532 0.0202048382075131 0.00399325161154656 0.001117721978609 -0.00429864913472389 -0.0391324039370121 0.0250332791638661 -0.0086682434115318 -0.0581900940379653 -0.00697983904337351 -0.0252550275944882 0.00576439407362991 0.0254355775631608 -0.0645353873240537 -0.045331200626949 0.049900635577564 0.0223497182382125 0.0253448614535445 0.0157132429871444 0.0343974524237181 0.0810882155019553 -0.0523150099289941 0.030700545853827 0.0123287872112581 -0.00746299845392602 -0.0176347394510924 -0.0565931516191234 0.0267946055049199 -0.0217023908193508 0.0918666757615125 -0.0125691880171368 -0.0291251894732228 -0.0466263679019946 -0.10107234143689 -0.0150437500151596 0.0233177732238213 0.000808038740865664 -0.0302831582084445 0.0204181900445261 -0.0582930273341334 -0.107891917532133 0.185852821866441 -0.0527435306966136 -0.0345593378426581 -0.0118680670943615 0.0593471588680368 -0.0554604569570682 -0.0376751210504116 0.0487578653181792 -0.028054977321319 0.0526766424451345 0.0942725136461129 0.0263420410045348 -0.0376535681248184 -0.0352050010904865 0.0279522416384303 -0.0673205997275737 0.119398548980064 -0.10312631954699 -0.0942497745090471 -0.0171824281323513 -0.0472633005563409 -0.02703709914792 0.162566335880273 0.00312500850114508 0.0576147010482772 -0.144951945175177 0.118878035109167 -0.104387895972792 -0.0916035240306175 -0.0316191119092677 -0.0125081695079449 -0.104896947124269 0.103048139651386 0.00618568434950943 0.0228416527525312 0.0550263445923553
  10 250.298967015578 ""  1.24263355479864 0 0 -0.000212190062493993 -0.00536002312271705 0.0108147425489936 0.0824059615005062 -0.10635843706598 0.0427139257332008 -0.0301131870872573 0.0375621639690251 -0.0164026594991754 -0.060267532792131 0.0765621598305177 -0.0319718315256197 -0.00129609435862149 0.000756805057885504 -0.00022606700597265 0.0617479557395464 -0.0798936649444615 0.0339657720859225 -0.00414723646874227 0.00404199392133351 -0.00136414932981259 -0.0640165976096707 0.0810490394804747 -0.0336353993447549 -0.0946721649058763 -0.0137485289025094 0.0142570621855555 0.0385159803369448 0.0792349047538696 -0.018089040559922 -0.0788795761799398 0.100290001715611 -0.0410669825812825 0.010614628725325 -0.0150321936749759 0.00600552692863159 0.133856924550247 -0.171950373130991 0.0724939988088913 0.0031372589193545 -0.00527139857555525 0.00236923833060669 -0.0872144724517572 0.112626511893353 -0.0461025857194147 -0.0366988990373526 0.0023505774700021 0.00710033541436898 0.0240626046027661 0.04041856467184 0.00205019228325398 -0.00426375381263885 -0.00250657337557923 0.00985481900126101 -0.0174442770772295 0.0133688018450053 0.033527587547871 -0.0680899812645701 0.0124916063009611 0.010286995228238 0.00962356318425738 -0.0256611009218094 0.0180352453349925 0.0152223220504918 -0.0168515786201868 0.00160091031619116 -0.0268871504984606 -0.0281442609783613 -0.0157339371158955 0.0164926068650306 0.0126512609743229 -0.0187981464598501 0.0294103494457883 -0.049092083046251 0.0326134166965581 0.0422720078511351 0.0129759012123625 0.00310795899351383 0.00591310982749201 -0.054102013253974 -0.00726699761396148 -0.0131116920053563 0.0628185442827665 -0.0347825684255694 0.0711051206349016 0.0323778210864232 0.0105283660451761 -0.00211348135404087 0.0606671048245969 -0.0651043516178042 -0.0184667571819859 -0.0284969997865731 -0.0175384157253274
  11 291.541970677292 ""  1.72904954783935 0 0 0.0267175203414365 -0.0411944081880847 0.0483466088688085 -0.0105689780729343 0.00473004839638065 -0.00361219322119382 -0.000787554885513096 9.59170655514256e-05 -0.00868882601370108 -0.00307542721261722 -0.00726927072732881 -0.0131064053931908 -0.00797719343734007 -0.00875837958563277 -0.0142442202124536 -0.00714583700046032 -0.0100666709794659 -0.0143192709704313 -0.00248539144184581 -0.00803193474992899 -0.0105457751893807 -0.000148909405562467 -0.00307138679538602 -0.0124380333171943 0.106193865637667 -0.0505055864787844 0.0276584454979503 0.0101749243202852 -0.0921873050174304 0.106004605303011 0.000632226387109287 -0.0105740748965147 -0.015421917511559 -0.00850888145657502 -0.00878335218028198 -0.0147367986909656 -0.00800582256957342 -0.011567414728931 -0.0133713443145654 -0.00167541923322415 -0.00985777262315283 -0.00408785806135043 -0.000286253082504895 -0.00514512868030793 -0.0128248006264765 0.00842132549356202 0.0221409154024068 0.0414008219968919 -0.0270529136574841 -0.0476398438643394 0.0608811378321125 0.00295260682864386 -0.000434101970819745 0.0403665147293432 -0.0081890695784431 0.000236998376749279 0.0658274425984238 -0.00831172985965309 0.0211603895187582 0.0453952088622301 -0.0117533501551505 0.0263175570047871 0.0202865831214334 -0.00514337561903352 0.0233904353653909 -0.0575434117503641 -0.0124010103356864 0.0643960842844868 -0.0176851989167669 0.0334136754322702 0.0162123254714234 -0.0523304845859657 -0.00442066208467038 0.0191342180956749 -0.0476229150435193 0.00767076916281106 0.0287345912564516 -0.0932233285972709 -0.00210988084279548 0.102257716947142 -0.0449426944882449 0.0174530461289226 -0.0807462342884517 0.0987334832998542 0.447182851974487 -0.00385361797614723 0.0451291724091029 -0.0829681031338156 0.3058519709019 -0.312302222836442 -0.216416457272184 -0.24194905697596 0.118605731151494
  12 347.885471667375 ""  2.69328177013458 0 0 0.0354756952254396 -0.0497060104975858 0.0472991374392336 -0.00274599723545151 -0.00162333375603594 0.00290907011055801 2.00905417592682e-05 0.00208885955546119 -0.00338253333257038 -0.00384822123053888 -0.000138472230185839 -0.00772920772112739 -0.0079965342715827 -0.000815289785306931 -0.0087667038234562 -0.00151787358762967 -0.00927000414788834 -0.00597051584012715 0.00119464643679528 -0.00675374631943079 -0.00364525566326536 -0.00136268214921862 0.00257065300381777 -0.00757691448744479 0.140928732475527 -0.0773906965604839 0.00224444737403382 0.0184051508161362 -0.114210227302211 0.142840889689408 0.000254914424385591 -0.00429880664861856 -0.00876399269548248 -0.0101547066701942 0.00147617093631882 -0.0100544165807922 0.0016341885011246 -0.0150425391159641 -0.00333564886693691 0.00430882462704141 -0.0113401378347855 0.0026886956642373 -0.00231663572172809 0.00149489960038337 -0.00843896144151533 -0.0356534778114619 -0.0100747601944738 -0.0187609424782476 -0.0242541988546724 -0.0168568836330215 0.0501392002242709 -0.014491286737755 0.00177075418864412 0.0279446991547803 -0.103457140279807 -0.0622263162023012 -0.0666285787754114 0.0143953782396358 -0.0770488442696673 0.000191220599992865 -0.0170810275917991 0.00447299289145636 0.0337086008992807 0.102858189918438 0.0108547561896945 -0.0266245407345845 -0.0632684249701757 0.0756711063466755 -0.00717800479555867 0.00991743356231123 0.0124311017078066 -0.0493455869445017 0.190644921534794 -0.136428403732206 0.0105496975422281 0.230926691696239 0.146205619079777 -0.0620060832857663 -0.108514927568155 0.109025937089658 -0.0184846955102851 0.00705636622711197 -0.0211926826986499 0.104650213031038 -0.302818477182636 0.0481733877429885 -0.10847735028467 0.062116093246253 -0.155277850209922 0.15344396240573 0.173988176339863 0.165624023724522 -0.232878077520857
  13 412.503425076721 ""  0.370694580107382 0 0 0.0634113462578477 -0.0314486772854225 0.0609817778610095 0.0142613582511478 0.00755980644096761 0.0165613940838009 -0.0135986487860033 -0.005065180762884 0.0119533703415225 -0.0161974211337243 -0.0238192950731054 0.00625302702346293 -0.0229125675515684 0.0088815489621576 -0.0137179136865005 0.00216886465078732 -0.0188483596292204 -0.0275032965319333 0.0104668902820612 -0.0276012700028067 -0.0232537821605064 -0.0247685542635227 0.00143123980296113 -0.0232700252291224 0.226270267859464 -0.107905205698765 -0.0465440450088958 0.0453144428332466 -0.125686235519957 0.247409236534048 0.000566799711793622 -0.0441412648702638 0.0166719493228438 -0.024156374259035 0.0388483827395345 -0.00876146091606224 0.0157232546637942 -0.0222812327730773 -0.0282111019963973 0.0251662834106161 -0.0467208126942298 -0.0168629566380423 -0.0507662504986771 -0.0055709883243416 -0.0438615632932681 0.0416266444724947 -0.0374376376703033 -0.069310758225131 -0.0397298728264313 0.0951566524889382 0.00081646670854215 -0.0398833454961714 0.0788026198825149 0.0225149237112093 0.00576036641852625 -0.0117871511066542 -0.293696677508178 0.178948133194715 -0.201507053601401 -0.0283064122228358 -0.0511938157756803 0.090960109981488 0.0348587127037405 -0.0277109923340282 -0.00479007581358036 0.0130443569445046 0.0533404925336482 -0.0344556884277837 0.0057745163040856 -0.0113085885898461 -0.00541365270137888 0.0204799933254457 -0.0669017335284702 0.0655948028620882 -0.0178379358183421 -0.0937668068341112 -0.0712998065985807 0.041276127953932 -0.0143660310783474 -0.00871468161273927 0.00879835751815361 -0.0594670261582941 0.0995323262735948 -0.0307827161549608 0.028860439394105 -0.0144670886061909 0.0253207926776366 -0.0131490637120801 0.0105228619721614 -0.00742247663655975 -0.0289004177498845 -0.019202319459177 0.0518259012846427
  14 429.813861894444 ""  1.18839254808969 0 0 -0.0869272434373105 -0.0937253996336484 0.00862991294782378 -0.0658791387768699 -0.0591054502744109 -0.00584073011615562 0.0588477462939615 0.0241500133434388 -0.0440849255575103 0.0904600512571283 0.0207809362200461 -0.0304284002436355 -0.00974104601878405 0.0276523342869822 -0.0222351220781471 -0.00974792536673352 0.0129099855892446 0.0600041049699371 0.0188768797976477 0.00787111030738531 0.0808253181909629 0.0372721483440814 0.0768838068027734 0.00954012652805605 -0.0371992970110859 -0.124605181420427 -0.0357436441473411 -0.0920452562801998 -0.1227102297153 0.0547446644126151 0.11647337677265 -0.00906093559413533 -0.0506581332328673 -0.0710618389115923 0.0097298897543268 -0.0743161446847138 -0.0384293822918189 -0.00544028374153839 0.0758274944299142 0.0306077163160977 -0.0101469120286193 0.123305039910083 0.0687071595848273 0.162920481581287 0.0467503616698281 0.0209362810316709 -0.00344532768828248 -0.0186860161829465 -0.00484400868552336 0.0262965532919566 0.00106775698995895 -0.0436935169650796 -0.0249045218510769 -0.0348030963337994 0.0144354823965005 0.000348877478480031 -0.0599154757169594 0.0662274150723743 -0.00509677969353466 -0.0303040114512804 -0.0212082715324718 -0.041591418470057 -0.111455909947553 -0.00811100825782005 -0.00780712247574414 -0.00496717224220684 0.0264555764115852 0.00519933112975138 0.0177340652203832 -0.00176761089893814 -0.000338843019686133 -0.0128334170632775 -0.0245827541593767 0.0248243916361409 -0.0272613627819003 -0.0350351111663454 -0.0364715634686558 0.00040561851887932 -0.0141814037826048 0.0394618964225904 0.00734350006943471 -0.00331325637133895 0.0708003191858316 0.0698611043992566 0.00775767161587734 0.015700595707114 0.00149453616299548 0.000202788465651155 0.00646544125827124 -0.0345187435640782 -0.00318046186872011 -0.00326320967111059 -0.0185895623170975
  15 435.905857515745 ""  0.117968527175918 0 0 0.0156607952991498 0.0243999523130593 -0.0226270082610799 0.0173619435864763 0.0118527455678585 -0.00503766881585759 -0.015675468876029 -0.00592101922430194 0.00792779135013675 0.0547400472749737 -0.096360463095517 0.0491222654877982 -0.0641598320084235 0.0871164623425474 -0.0283612803739482 0.00377381752523504 0.00354574019935208 -0.00692594870431034 0.0678321672875321 -0.0919276118616997 0.0253912469748217 -0.0830564656495369 0.0754142461777863 -0.0356543980927639 -0.0102501074193385 0.0304228016333472 -0.0127848270890899 0.0213568524039614 0.0422000624513421 -0.0400889363459939 0.122364834045669 -0.1840919647716 0.0974450178029575 -0.135596738272456 0.197578438188015 -0.062387312264691 0.0037043750066925 0.0161227495326944 -0.013994687888488 0.147656089329375 -0.192906222434309 0.0547984992656211 -0.159994347966697 0.151897907783339 -0.0813512131466061 -0.0162482630661271 0.0133541657190113 0.00501887070118436 0.0096808006682659 -0.0238976082667767 0.0162792561651423 0.0168888662514718 -0.00383800256247571 -0.00744464228208927 0.00285249067628828 0.0137413903272289 0.0745853332138028 -0.0718153318693911 0.0563928910581434 -0.000425067099458056 0.0137099794931233 -0.00232403271432333 0.00843299468410773 0.00480257220709409 0.0165282397809505 0.000546028119265398 -0.0163535712585451 -0.00459020045846402 -0.0222259100501361 -0.0010230434958199 -0.00238220941040321 0.0167777602171173 0.0159199780424547 -0.00571670649218517 0.0158924851767054 0.0218706567911084 0.0346741163514859 -0.00175429500997228 0.0228164364434219 -0.0456949984043925 -0.00707999645440511 0.011803126910919 -0.051594730763034 -0.02019230758888 -0.00163846425193871 -0.0324706544117615 -0.00540108342711715 -0.00492170878486848 -0.00750192348578207 0.0416751371311021 -0.00576020995343077 -0.00308770582789643 0.0381357873049296
  16 450.011283577739 ""  2.26059337057442 0 0 -0.0258592909871091 0.0522692959334759 0.0291528940959508 -0.00297265747589584 0.0119512204912962 0.0172791124560616 0.000303735795073324 0.00675163044391905 0.00696334646096161 0.00730196850285015 -0.028179731458906 0.00195560519856427 -0.0186147565488227 0.000663571901983346 -0.0156175999241606 -0.00805757952649812 -0.0110675318036568 -0.0238640297936431 0.0148545864029714 -0.0216384233487137 -0.00916279877115416 -0.00682899386192472 0.0134524339566964 -0.0193749886718763 -0.120909261246071 0.100454924726658 0.0981862326061976 -0.013265995937997 0.111838674735083 -0.0718082196557292 0.0210615697978218 -0.0429873400313544 -0.00214970356351883 -0.0275197262313851 0.0239633117191957 -0.0181623070707565 -0.0123488091006587 -0.00546104351482367 -0.0263816156679178 0.0265031021013764 -0.0383193560402139 0.00935603632791217 -0.0252364498115773 0.0162156106317049 -0.0326938064986359 0.0252271872026836 -0.0322178418205223 0.0575983085658261 -0.00227718562928898 0.0101747721888659 -0.0868706594765226 0.00740862221538336 -0.00993747568063493 0.0506236393659762 -0.0308024356440147 -0.05956116293906 -0.0482094332452448 0.139848000005887 -0.0937177485120824 0.0559316458882561 0.00745130751984971 -0.0117487907418374 0.0650331218367203 -0.00751928403110372 -0.0902097182639457 0.00443991709024118 0.0087188565718314 0.0382047851671743 0.104930049064801 0.0150485413078507 0.0150718071728761 -0.0870330083122824 -0.0231589207042791 -0.0540595826589593 -0.0300340631735208 -0.0225629782958238 -0.109333654171969 -0.0133766949944459 -0.0883916971410633 0.192357694226304 0.0331721982911041 0.0131711930929515 0.0991835138972733 0.071248044127403 -0.0102324137812622 0.181344151768319 0.0272493732842452 0.0369894224210824 0.0297526347207153 -0.1977237886397 0.0527074077469501 0.0288088306269925 -0.221681326537492
  17 509.485414503425 ""  0.0639789236373206 0 0 0.0552311873597484 -0.0259870897573845 -0.0856510813193416 0.0497866324429484 0.00658321985427134 -0.0684349167176546 -0.0270251377059525 -0.0269165004656605 -0.0152557725699877 -0.0125200629926557 0.00639389280782978 0.0183348932060189 0.0238185348024002 0.0273490920303221 0.0216151330594786 0.0213868828990554 0.0298770692486035 0.0377294819705314 -0.0101527246425106 0.00242449730928955 0.013019291552081 -0.0398492287579951 -0.0218938593720936 0.0298376075712598 0.156565298410705 -0.0633821754768824 -0.145083195650872 0.0591649975564038 -0.0614638632877099 0.0384418685754107 -0.0229480943297317 0.010677426888388 0.0698448910254613 0.027349695949578 0.0229105732032103 0.0241572501630227 0.0325577632622866 0.0301069644500109 0.0358386894502704 0.00187807499274728 -0.00633579950912937 -0.0360318081783343 -0.0321380023291795 -0.0221781674943311 0.035272832246271 -0.0144990120090137 0.0444588108771293 -0.0155976213717859 -0.00702461655855887 0.00907898175289736 0.0632902719470563 -0.0288043916094915 0.00403872294991154 -0.0806171639931193 0.00439026568214496 0.0493083751872336 0.0395704962649318 -0.00769111526013217 0.146711353892127 -0.0667565133763793 -0.0177535146402248 -0.00751858778650063 -0.0864410003299501 -0.0281514062117051 -0.0818857775051608 0.0318431263163929 -0.00716178967208233 0.000959622342810256 0.0748194177668417 0.00119770562994536 0.00189880604531717 -0.0343483746011192 -0.0537489105427951 -0.0324957235699322 0.00185373871881024 -0.057910984729379 -0.114281476665563 0.023148085950956 -0.0665353976022004 0.0796273676671798 0.0406453141488397 0.0581184940817456 0.0284000951265972 0.212784719928085 -0.00313733244184248 0.132078220878347 0.0594091751849787 0.0230031186692156 0.0137588584779225 -0.138060518826798 0.0265603101740547 0.0113313223364204 -0.124795178729409
  18 530.881906114814 ""  6.79904534086042 0 0 -0.00180111971273841 0.00756512748076039 -0.00350121996560887 -0.0290773028966553 0.038119428011568 -0.010912032168828 0.102908974119736 -0.129989780199397 0.0566621127281481 0.00184522447340438 -0.005028672346934 0.00208640047995904 -0.0500630797293321 0.0606531777611712 -0.0262516541959118 0.0662831270415195 -0.0867952902821425 0.0325656134975268 -0.0438463592561171 0.0567852203435679 -0.0257529665557365 0.00452494195531789 -0.00430173347022981 0.00048708074700309 0.0215231502460905 0.0158799515295128 0.00215360667985352 -0.0160091579551283 -0.017916919280486 -0.00575763154859389 -0.121135815009783 0.151669931751006 -0.0657836778382602 -0.171365270288721 0.218055059239089 -0.0903149778751843 0.0814766428396342 -0.105682960072122 0.0403797214848829 -0.169304454140765 0.217350497952207 -0.0912216247492062 -0.126706578088548 0.164677400063878 -0.0712974398341991 -0.000715476283450648 0.00112136439171469 0.00102388349244118 0.000555563313049385 -0.00293777368429944 -0.000964838087314103 0.00283521403642396 0.000468450579905803 -0.000627342134956845 -0.000138971699285162 0.000459964979233839 0.00565176852250416 -0.00251169103566912 0.0048299586479676 -0.000222304982695848 0.00247110307095766 0.000671142152495113 0.00181820716399251 -0.00066364147393897 -0.00232599281415881 0.00106221885615218 -0.00125559877630166 0.000414268817717795 0.00186063792321227 0.000134550833180456 9.70113111581656e-05 -0.000805955918435041 -0.000589111942221909 -0.0022843354595226 0.000777241383933891 -0.000302772241883716 -0.00196833675189303 0.00025280869851891 -0.00149346366519656 0.00189708746199941 0.000876011318392567 0.00294255630628441 -0.00484765960287698 0.000596519190243798 -0.000210037957733487 0.00382972804769511 0.0018133607007891 0.000764623731602172 0.000312796922177276 -0.00352680845497651 0.000975501431351748 0.000485432855489439 -0.00348812771827962
  19 597.921463685734 ""  3.02616237708615 0 0 -0.00825289428713929 0.00839825053879977 0.0190414292396895 0.0306069452720612 -0.0148606185473743 -0.112335021928402 -0.0235566488674571 -0.0517565435059893 -0.0670806138059585 0.021612517726643 0.0112796346756023 -0.0022650673555295 0.0404651661415279 0.0374371836568138 0.00860547455485183 0.0217876951729603 0.0454770653481813 0.0756430103240195 -0.0433405811334656 -0.0229951884221665 0.0233549880717088 -0.0664506751862165 -0.0413596071415455 0.0272714487670447 -0.0190742138774188 0.0771229976943133 0.100755470146607 0.0185438681958097 0.0663596149409201 0.00348280193264284 -0.0110097132867391 0.039646312488767 0.0900034527990052 0.00846558858027581 0.0129526784638341 -0.0208282160411063 0.0324367753722813 0.0558164308243596 0.0680689371290765 -0.0240841419657425 -0.0359997979147096 -0.0648302827775968 -0.0390625448306315 0.00275244970910198 0.0550973987823279 0.0225191790363711 -0.0454272964668457 0.0494062916703006 -0.00876725142482478 0.0308371554333263 -0.0104524129740683 -0.0364721955764211 -0.0387231327835905 0.0639045152553575 -0.00921884110447201 -0.0596875555002512 -0.026301462052112 0.0711332214133535 -0.115260586873761 0.0698143639490509 -0.0464761063075727 -0.0255374893664816 0.0493953591248314 0.0184049238339153 0.0403127620040571 -0.0258951567001978 0.0232450481194508 0.024236703247135 -0.00479335704582202 0.00351893790938417 0.0014368189217384 -0.00291827849654391 0.0276498921808543 0.026024463329252 -0.0255854544844528 0.0273249754895893 0.0476496893548473 -0.025050491626135 0.0494546252962439 0.0165173290700321 -0.0088769250649899 -0.151971180517249 0.0232331138048289 -0.291526463109014 0.00522158146387934 -0.0521950395837268 -0.0417155673274172 -0.00870584798680906 0.00083779599509194 0.0410644729234341 -0.00767629700663911 -0.00471439187052244 0.0292946779754078
  20 622.551420657193 ""  94.0960039673032 0 0 -0.00403998258068277 0.0081937444628115 0.0317734150042372 0.0131036442275627 0.00336158945271008 -0.0313764537192239 -0.00627537131862187 -0.0113239544846253 -0.0136612125926497 0.00207294329575876 0.000948172262707412 0.00127588068849425 0.00884518847561626 0.00797608331454194 0.00352719140293578 0.00455936966882287 0.00999847080647567 0.0150282755179578 -0.0120502422890377 -0.00877098697657055 0.00197213849169999 -0.0184255820908326 -0.0134524951014255 0.00549779464884017 0.00255456055563024 0.0381422277885854 0.0654785333230116 0.00951925261576489 0.033809806345636 0.0325913630579927 -0.00826820181515315 0.0111102139991262 0.0265215431564785 0.00184419804864045 0.00484558607310394 -0.00253996870242037 0.00803614120160896 0.0166447319049451 0.010617818783523 -0.00915499080953065 -0.00973012843200801 -0.022237683151609 -0.0186776610159147 -0.000222746688653295 0.00753063014846465 -0.0169318022081467 -0.0121035990439226 0.00886504434137739 -0.0147138783687778 0.00820745890536615 -0.0605007477996486 -0.00978667806072459 -0.0169496797776198 0.0283944365777464 0.0465228833966453 0.0412040154419338 0.0366522140435411 -0.0845141414546193 -0.0150473087220366 0.031830506666388 0.033000402950358 -0.0710568975535794 0.0407068531099303 0.011936014825692 0.0338133947225401 -0.0170611755005602 0.024554422597168 -0.043507701693782 -0.0442497375524803 -0.000697941407932087 0.0105557983361661 0.0179847612832921 0.0132239465453991 0.0250625165531999 0.00821947832080084 0.00693425822323107 0.0351149206206874 0.016635579431166 -0.0421484023380365 0.0280082129189359 -0.0691787605036637 0.243248239339747 0.240757888914881 0.771137939605449 0.00341770045294673 -0.0653498001995043 -0.0361205836946817 -0.0135457956600264 0.00203455339526892 0.0828928451243083 -0.0218763882826439 -0.000217298451570876 0.0768711084002647
  21 629.751977776224 ""  0.435785919869481 0 0 -0.0155288886627756 -0.0104599488936488 0.00427138508104908 -0.00727004033950198 -0.000892884496878416 0.0109229681834024 -0.0424061887699939 -0.0229221151893592 0.0243413232320043 -0.0765053652180931 -0.081607151441124 -0.0511779282629107 0.0578114929493846 -0.00841946041366914 -0.12885355304943 0.0422049582788813 0.0217341458113749 -0.0252334326516816 0.0941163555622124 0.0953062172378916 0.0501135828899893 -0.0407128476443911 0.0144249546075628 0.112613212187512 -0.0184775074146922 -0.00892543659191909 0.00625020893336921 -0.0157841845541252 -0.00916740757238951 -0.00300773181388269 -0.0927957359861421 -0.0668879064583212 0.00997897141917346 0.0875659190599297 0.0297720778283962 -0.0981163017481169 -0.0889970151007981 -0.0523986937409274 0.0405655966129436 0.106754179122604 0.0861419311376944 0.00123542290635863 -0.0755549983324023 -0.0268770768635933 0.0782522238481805 0.0016731230259232 -0.00542622278739492 0.00440868841723308 -0.00174929775454091 0.00361656133442075 -0.00244742733437369 -0.00733802945594769 -0.00926290419867713 0.00312804332339444 0.000924560531449447 -0.00563041935097636 0.000647440887471035 0.00385053520834421 -0.00844070862682368 0.00531772491072277 -0.00506923845866078 -0.0114967385452556 -0.00557244646717236 0.00244376057503794 0.00674756034541286 -0.00447244682819033 0.00350814795570175 0.000847535506828584 -0.00210166472283208 0.000386195587508026 0.000249967721565513 -0.000583388286578127 0.00310512925297276 0.00529221709219912 -0.00351157644055284 0.00268292589113282 0.00687829958127521 -0.00292009639787093 0.00553426489081098 0.000337047320299017 -0.00191082081211981 -0.00915206683501258 0.0133774668256857 -0.00221855627503322 0.00106060812719173 -0.0100563583709719 -0.00794586259608265 -0.00152380980114593 -0.000371504276007937 0.00744548447554462 -0.00195414559836876 -0.000895974612427693 0.00646646746461333
  22 718.304463129293 ""  9.4874788451833 0 0 0.00336836435368408 -0.000712083480577765 0.00573399659880438 -0.0130927325880209 -0.00296842478689685 0.00128813387305583 0.0556199925489121 -0.0806701210281594 0.0198451796528546 -0.0305055816505329 0.053190089043662 -0.0307971923913049 0.0724403914575027 -0.0750917365767863 0.0217062298355582 -0.0458249344409733 0.0691391666110005 -0.0139912014300904 0.0520704967276731 -0.0851948349475576 0.0361202489350699 -0.0478385056568692 0.0405321164204974 -0.017434480580414 0.000126181855790585 -0.00133809245178499 0.00570233641347864 -0.00797512016171083 -0.0151710825025396 -0.0139034076421707 -0.199723074072316 0.267310507599649 -0.108473395893641 -0.00368917558667396 -0.000782220233328297 -0.0236160436138712 -0.201285730485512 0.262429072067817 -0.0943280176690367 -0.0145065257152707 0.00228075221116734 -0.0188691254943077 -0.210300071080588 0.271217135120919 -0.102562022428594 0.00316337101301058 0.0118206089594947 -0.00481436235783858 0.000769216955812849 -0.00626918505511475 -0.00187182491710625 0.0248432015582189 0.0315337000074441 0.0069023827062647 -0.0113929178427209 0.00711825962528786 -0.0310889099310861 0.0116712302368045 -0.0236549082649796 0.00944402263172266 0.0189285291926866 0.0419454136861578 0.00286366120656234 -0.00622334575823016 -0.0132040254719573 0.00901989456017669 -0.0139410917636394 -0.0012258571723808 -0.00587410151780048 -0.0011140744391887 -0.000583996594933769 0.00426697330968189 -0.000969696193364211 -0.0224009601302098 0.0123143183971922 0.00295316398283261 -0.00245207586635429 0.00468624616553466 0.014323282019536 -0.0254397386225587 0.00105393597864202 0.0291549840136755 -0.033423589927552 0.01235773494627 -0.00121844993185009 0.0198163029218141 0.0191598978646537 0.00522149161733014 -0.00240866651654422 -0.0135945077703092 0.00542858485034131 0.00489949705284431 -0.00555219867744232
  23 721.1849579013 ""  21.5681045156521 0 0 0.00124155265405384 -0.012038029973356 -0.0256809740980831 0.0422777987003212 0.028130577043189 -0.0109709450226741 0.0235578729835225 0.00693950077154823 0.0533215103439054 -0.0484702853809508 -0.00124957844401333 0.0367275684433425 -0.02893922489347 -0.0339290261414012 0.0545141958318361 -0.0220723675990274 -0.0151852418365748 -0.0582600650216276 0.0560614235877023 0.00760113397097583 -0.00546387690445772 0.0324124290559069 0.0420393997759352 -0.013565582413592 0.0324447431358328 0.0257644282492897 0.0114387741165691 0.0222021988336164 0.0136161284827417 0.0120492500153148 -0.07894081323262 0.0416999229431783 -0.0287928082628466 -0.00645802767711526 0.0368742870645119 0.0873683083147972 -0.0476950901468176 0.0386339717838453 -0.0831713943352692 0.0213678905229944 0.0432543125102128 0.0544130817051863 -0.0353640576948112 0.0569741881738287 -0.0633053277973976 -0.0125662555472465 -0.0422802862265499 0.0141013546618351 -0.010685611278016 0.0332097697294752 0.0148799416948909 -0.103565885526289 -0.128481113500406 -0.0310070187223191 0.0397523849453251 -0.0250819653321857 0.105782333868346 -0.0328307231526272 0.0954121909501604 -0.0448481876153848 -0.0844993817997237 -0.164142393803408 -0.0158307606856424 0.0239380197065754 0.0510892148606748 -0.0344006525410342 0.0554349779261137 0.00813305023034969 0.0267066404889696 0.00435967207119455 0.000983903537362107 -0.0186333045502088 0.0010675352100884 0.0925221739207679 -0.0527511751057544 -0.0160185812808184 0.00419061976763015 -0.0200779756942867 -0.042712637382165 0.0878482996686343 0.00498123992681041 -0.125274811498539 0.134866699802441 -0.0537181056818695 0.0042104213762103 -0.0753074369920373 -0.0745403600873811 -0.0204340080315714 0.00937938013568263 0.0486810625861698 -0.0208230846151622 -0.0205033665761484 0.0167330401752231
  24 784.657533872434 ""  58.5725116798558 0 0 0.0029552328297897 -0.0074431488769825 0.00106339295028247 0.0139208625108353 -0.0168194559724717 0.00487464994167122 -0.0776863996163059 0.0999270150638169 -0.0404136019875078 0.034926207179617 -0.045744595071784 0.0204449577920102 0.0128000783875944 -0.0188917985907662 0.010033801169217 0.0460928563817907 -0.060407523862645 0.023183160303174 0.0102913855488433 -0.00969822604490871 0.00429815189993481 0.0322079272139299 -0.0382057920816066 0.0162467413249589 -0.00739178824939942 -0.00223078910722155 0.00919498013446444 0.00499506655682921 -0.000685849619396183 -0.0119919337443548 -0.10077842219224 0.126939662762232 -0.0536130762598931 -0.248851995562967 0.317555853430677 -0.128675458435109 -0.29414674670755 0.37474756007396 -0.159084156939713 -0.217707850895894 0.282297060894784 -0.114868986120324 -0.0528778348020724 0.0705940238878158 -0.0304605115836525 0.00154865195317575 0.00239761913928491 -0.00100899727513707 -0.00173496275167516 0.00192684288412994 0.00131531327443511 -0.000117361718634679 0.000738224371070696 -0.000579174264696914 -0.00279438377786293 0.000863435961135107 -0.00889085762823259 0.00699849080806698 -0.00325689198331064 3.42759521532432e-05 -0.000768120849005514 0.00234370076980876 -0.0045672916126465 -0.00111158467227582 -0.00121819058571995 0.00115651869065586 -0.00194984665292956 0.00129675979487137 -0.000751969074492946 -0.000335239903690437 -0.000392485725653465 7.86658262842751e-05 0.000152668962579377 -0.00289785442040166 0.00026083893047043 0.000540576116548897 0.000702189011835247 0.000193302603278151 0.010284657123429 -0.0106214804457846 0.00319308224573835 0.000561916551399068 -0.000700425368391171 0.00214024781056884 0.000161428648755964 0.00272433102848589 0.00245905280502277 0.00120554310202837 -0.00117720696897307 -0.00338823460852315 0.000985253496086237 0.0010536081793823 -0.000555009862224554
  25 809.278305827977 ""  31.9008021868662 0 0 0.00346726453612993 0.0354112732258893 0.0782179915044604 -0.00293137386289957 0.010256210727621 0.0392292254334901 -0.00167698066021873 -0.00238498804330368 -0.00679597527028581 0.0267165918192653 0.00710223142348101 -0.0263008756531006 0.0312657839878389 0.004608945674357 -0.0410595303349608 0.00428993427860442 0.0111382335743171 0.0242022807205754 -0.0368484153811632 -0.0303103316987431 -0.00352870679147039 -0.0308019569044191 -0.020507926495102 0.00161804711206574 0.00922784804000761 0.0578767690590656 0.106338208605832 0.0105626172091748 0.0481004319522405 0.0981453326337286 0.0117795925210362 0.0273942476119277 -0.00535725049737745 -0.00761650814886581 -0.0160483663312748 -0.0772866592691716 -0.00831352699416921 0.0195370978624305 0.0206090736820622 -0.024703073671689 -0.0408811683224099 -0.0518284621020074 -0.01596016456961 -0.0246778311869323 0.0140814955961862 -0.0664520239416774 0.0494025381938515 -0.099774354156776 0.041281656899769 -0.043619433593182 0.00273921444452502 -0.0212855539264802 -0.0383677882289373 0.00188919772856408 0.0312769671451156 0.124688167138102 -0.0425204847292546 -0.107967671602529 0.151546706643609 -0.135557094961672 0.0144484592198158 -0.102952955865198 0.0745589131149052 0.0445186049018302 0.00777209123091758 -0.00071865949657703 0.0435309286224735 -0.0103234282642738 0.0307539419414364 0.0123206169906789 -0.000767625150287766 -0.000848845629993707 -0.115368223803012 0.253386339695445 -0.00153698290818603 -0.139486145176947 -0.213109951167101 -0.0693952911196487 -0.202308741797059 0.136770680667464 0.00650158440314229 -0.0276089785262157 -0.0207245800206975 -0.0975047680513701 -0.0722759620507414 -0.0110621291275012 -0.0310750542133326 -0.102098641564911 0.120658220981727 0.115650002398773 -0.0564481450156718 -0.112573692084756 -0.146815807712496
  26 838.452554985619 ""  1.65428237453915 0 0 0.0311672100591404 -0.0149261485913847 -0.0903845358267196 -0.023152426172151 -0.00951632293785644 0.0197264301413036 -0.00234821702784238 0.000544149637934836 0.00163952979531631 0.00829207948592987 0.00463731059226354 -0.00611190428400763 0.00269169009427374 0.000802238133371725 -0.00500634023617403 0.000107358349494198 0.00212033978762043 0.00622325453862887 -0.000375871226142603 0.000131206553163883 0.00234374993866168 0.0053913377168727 0.00103407906282878 -0.00373671403401571 -0.00453471046526005 -0.0614379713337929 -0.140766463421008 0.000210386316803487 -0.0593896990847413 -0.143947115915665 0.0171831819340492 -0.00520868030401696 -0.0274787328805396 -0.00204670242320996 -0.00881423138790602 -0.0109109058632822 -0.00460306832016915 0.0012776168605706 0.007623392312908 -0.0029978608594427 0.00368390318439628 0.00229574595814778 0.00558157677336522 0.0088429768789777 -0.00235176118682862 -0.0161552390440821 -0.0552776604040346 0.0703316812598922 -0.0398349315482026 0.0333303341318302 0.00629051318274441 0.0362477298928203 0.0410007683408888 0.0072632438448189 -0.0616779522164595 -0.103510244777745 0.0809752864315863 -0.0306113677360285 -0.120317446094681 0.107184400456236 -0.000171323514247871 0.0780918378807893 0.0498010594885983 0.0608572232510929 0.0243545942042215 -0.0023371722125537 -0.0165340262062363 -0.00768385664892242 0.00938534127582823 0.0374825101802108 -0.000608476227063999 -0.0137984209052096 -0.150830227551938 0.308828140607301 0.113026913166704 -0.132835763659384 -0.230016572392569 -0.163658752551058 0.03070501840488 -0.0584058587902105 0.0273381894764513 0.0118478206280819 -0.00160921072392347 0.049792226331829 -0.121817359155769 -0.0687416066660899 -0.10710704906751 -0.173839298148772 0.202163922948143 0.245351832761093 -0.0952512010572323 -0.202013926891123 -0.230723816898986
  27 846.027091656071 ""  47.2676810372971 0 0 -0.0530193335916562 -0.0216219183975682 0.0601176740731744 0.0259081919409881 -0.0153572168132974 -0.0990517367380189 0.00101376670405913 -0.00505433758393343 -0.0124100459446517 -0.0521062439311019 -0.0136479142951391 0.0391542585184235 -0.0484577555999552 -0.00156651054601948 0.0629577572082906 -0.00317214731524434 -0.0144532696996453 -0.0341268703124727 0.0553977927806974 0.038994760869622 0.00836213323660712 0.034767578155093 0.0154073822008972 0.00721427682087071 -0.0372601684528127 0.0331217934073713 0.121297185438414 -0.0215408442199716 0.0352609019296064 0.0700178165068412 -0.0168051534013476 -0.0654710351162364 0.0771207448358538 0.0314639504583466 0.0121408221688808 0.131502048120643 0.0139942023922649 -0.0194293888826072 -0.0325620556557629 0.0143841496767709 0.0858139351069158 0.0523700295414876 -0.0171014263304738 0.0702223094254637 -0.0263005859261326 0.0105904940641305 0.0629896084960759 -0.0274501816718902 0.0316112144755465 -0.0316741331690909 -0.0122759859755024 0.00302986186753129 0.014067663857035 0.0235212487963364 -0.050836964460503 0.0507386266677131 -0.174884402983172 0.0959535729533555 -0.060951321065895 0.00653643223036198 0.0314417346661571 0.00221258177780072 -0.0800741793975592 0.018443021446025 -0.0329771400285092 0.0238794275566166 -0.03892132266795 0.0222783830542474 -0.0296056586102716 0.0130927684687206 -0.00514290536576817 0.0222043590162274 -0.099157629864213 0.130940908473484 0.0689291262309744 -0.0789401917907326 -0.164412220144571 -0.104986203199116 0.168417558587068 -0.168831109330391 0.0291396291563834 0.0447642312330855 -0.031079644791121 0.018134490698493 -0.0860454440823546 0.0672626484196475 0.047592620244329 -0.0874526182123055 0.120317707431199 0.0803603099124511 -0.0342274030806388 -0.101477641057976 -0.170920168549864
  28 847.997785933777 ""  0.946019925548184 0 0 0.00163153987628313 -0.0141261878109701 0.00319024307516049 0.00100787955892018 -0.00296779301083587 -0.0160864911372531 0.00484552000505566 -0.00748699685043567 0.000889355181472655 0.0372777965617483 -0.059592650040567 0.0299602363011946 0.0201344023053705 -0.0366260730442118 0.0259532240921803 -0.00579650179795986 0.00420223384066306 -0.00690653931441865 -0.0222191010280158 0.0488536904002461 -0.015189917756185 -0.0372794690109346 0.0601315582394171 -0.0235779739356202 -0.0218016883896601 0.013380938675598 0.0379260168390181 -0.000189117614776246 -0.00237710598113439 -0.0433895955463178 -0.323041182189869 0.397605050188526 -0.160855746681705 -0.182468926458135 0.238686014839137 -0.0780159055961064 0.0348948579780593 -0.046827946177594 0.0147314950309118 0.230103711127065 -0.275586974742805 0.13266891951543 0.283070762603125 -0.363028381059442 0.149148114650508 0.000398574169771751 0.0106798175553379 -0.00458855206415356 -0.00143462539959174 0.000291561508020525 0.00124551757094912 0.0052296739898101 0.00459399849519053 0.00732105202719453 -0.00295185478782546 0.0150861670455212 -0.0305324074916028 0.00747846164374275 -0.0164156109305581 0.00631247353450485 0.00385396132283647 0.00909337750407481 -0.004517184075159 0.00134451480008921 -0.00699911082103289 0.00177302464646274 -0.00356414685282723 4.71123319493882e-05 -0.00672133722127706 0.000261714492241523 0.00176767404395607 0.00680487518608108 -0.0109599066161284 0.00958652674233245 0.00843928903192233 -0.0085410388627382 -0.0198100895155102 -0.0103447573806789 -0.00211907141307396 0.00169709254202416 -0.00825749436511092 0.00357547680088522 -0.00465786007207349 0.00365652225220905 -0.0107562451901364 0.0134732475974664 0.0124337679787225 -0.00974585649547182 0.0151909867781927 0.0104587808998734 -0.00350898053322585 -0.00754880623876462 -0.0160970936572421
  29 882.433250568394 ""  25.6179995615904 0 0 0.00406238270796042 -0.0137482133564762 -0.0197028800380709 -0.0163867045906804 -0.0304011208961305 -0.0427855891249533 -0.00192637504084636 -0.0114341251095477 -0.0154780706314562 -0.0241958337682904 -0.00291051864212814 0.0131104658901191 -0.0239613280232608 -0.00216331111756118 0.0325368788527764 0.00137695635315096 -0.00727835923994153 -0.00630134137405913 0.0354027829528826 0.0251414421371527 0.0108689469284837 0.0201560902888491 0.0146764122469302 -0.00391301577970657 -0.038358784857933 -0.021350260952343 -0.0211132776801072 -0.0139253476399955 -0.0261343674029544 -0.0771852561502882 0.0089106033807391 -0.049346649059262 0.029170328617637 0.0048913877816007 0.00838162898732118 0.059255250454391 -0.0207181932869947 0.0157726549492493 -0.0135676601095865 0.0046297263463544 0.0622900907529838 0.0334146859844662 0.015137674999359 0.0169612925246175 -0.00988763514442827 -0.0144883656272678 -0.0197685225989403 -0.00469122916849862 -0.0141477891704719 0.00399653872535455 0.00533963313880736 0.0436591667353077 0.0408774169878344 0.0395779857002977 0.110167262339806 0.0676969123385512 0.0902080224157819 -0.184481622792257 -0.0132400099282168 0.0427853092979826 0.0178485888428787 0.0658012628733921 0.0715469756169847 0.00985585210900797 -0.0519839458150383 -0.0395499819031998 0.0434414749685176 -0.0251632155191864 -0.0326204426095186 -0.0116197632216482 0.0405284033032881 0.0792715055277918 0.0204721162086704 -0.0650069069859759 -0.0355361937611947 0.015159771106456 -0.0409317043752517 -0.0345123362281604 -0.453139733542188 0.448008754496386 -0.192445679943549 -0.0310516821223452 -0.0556663389204087 -0.120370918960771 -0.0212379667740328 0.107724544864494 0.12791120865409 -0.0126483222138369 0.0579838574687025 0.045481846509174 0.00306971229517648 0.0476136596951787 0.0316160217322349
  30 901.018767287093 ""  12.223145855286 0 0 0.00860878512413111 -0.0124553622633479 -0.0222503915989775 -0.0194568487482763 -0.0296258013871975 -0.040245203742252 -0.00402257145408865 -0.0106127434112696 -0.0186922235225123 -0.0176359484915641 -0.00824256402554798 0.0124342011550031 -0.0210140493322515 -0.00200090450272621 0.0301541911670963 -0.00017068517228662 -0.00215655922767023 -0.00446267101623554 0.0295441468391375 0.0249674636133307 0.00902588151695121 0.0183756968273516 0.0108332773839122 -0.00425467311207333 -0.0356312842959622 -0.0151259717415704 -0.0184930181226496 -0.00857538487791432 -0.020756319937551 -0.0879163340075245 -0.0150454371852973 -0.0158922439208163 0.0142444667868354 0.000711364395900857 0.0106716678602042 0.0516029329605806 -0.00187546933493435 -0.0030816318302892 -0.00204409446319096 0.0172773057062628 0.0390614300437015 0.034802908838658 0.0173747998557011 0.022390369683532 -0.00559098427098657 -0.0843972735379015 0.0392857073492176 -0.0108073253691207 0.019087475010303 -0.0267497527863953 0.00086949016879147 0.0318942712067314 0.0570288825345197 0.0449123779864826 -0.0892502349926097 0.0732704970488616 -0.164560007041369 0.0158611501812251 -0.0800154198319024 0.0196480790426028 0.0464724759000331 0.0205936392952291 0.116207232193592 -0.0038982958099321 0.0823857697609855 0.0195786466611728 0.0333741738496798 -0.0562299305446654 0.0834538598522838 0.00296649812362455 -0.0204702906864575 -0.104711533777271 0.0265042775120575 0.0459372242314664 -0.0124380878037421 -0.0182463781560968 0.0926464394759922 0.181597471219632 -0.122183595957098 0.0257251833944948 0.0800627060894026 0.0344390601466694 -0.0595085561175566 -0.0212456650837292 0.095230218388116 -0.232465403361664 -0.234366463638136 0.0570955419778752 -0.134476928031413 -0.0331334220320602 -0.00471903957155988 0.0190467048808417 0.131316262510714
  31 911.75847387839 ""  4.73213428571715 0 0 0.0156305170084333 -0.0154876913585998 -0.00516754890386749 0.00484116850018598 -0.00951196561991095 0.0075331609483295 -0.0412909372481332 0.0524050255922066 -0.020294821057814 0.0535418067806201 -0.0646589775952064 0.026750752796648 -0.0123135629309432 0.0168173016859327 -0.00832818350334906 -0.0440034384764518 0.0557811827934517 -0.0239874651465273 -0.000329521537385006 -0.00141663746972035 -0.000211392527477974 0.0502670178002573 -0.0648555228945677 0.0277002690790373 -0.0296436208781508 0.015199955683013 0.0363905770039396 0.00964174942678023 -0.00312536865886401 -0.0783374387725822 -0.26275877282339 0.33817805978277 -0.145690377125074 0.0745062597464032 -0.0955076094270427 0.0374472917065268 0.267162865549315 -0.341268822880076 0.142135291608626 -0.00430575441902915 0.00368361297119279 -0.00311213509790388 -0.27174912748918 0.358820118590447 -0.146673671426755 -0.00437090095035123 0.008101585584545 -0.00666344313894674 -0.00784903561070294 0.00619925092613033 0.00454040080988784 0.00218309975616078 -0.00738023232924121 0.0075316880861823 0.000721998241428229 0.0170950504182055 -0.0237190569755822 0.00177597913955564 -0.0030480975673053 -0.00295117724755671 -0.00241494771835169 -0.00529562560478351 0.0205846425701922 0.000335109326814031 -0.00494974748655767 -0.0033350869704397 0.0050330948685273 0.000901651996161525 -0.0023144749867767 -0.00232971311651833 0.00212476250203674 0.00714289359992078 0.00285999613750206 -0.00492838616273037 -0.0137155899141947 -2.95956144620794e-06 -0.0045135873116234 -0.00166316683921606 -0.0112476294790614 0.0165614109433765 -0.00772295191228314 -0.00933784308373433 0.0043476217896055 -0.00126323175781909 0.000290862981631057 0.0151926112493699 0.0174597674775115 0.00280675359306221 0.000555780399188194 -0.00617321330151086 0.00327960285416443 0.00813671341682209 0.00400042918053392
  32 946.369789971681 ""  4.24970595214819 0 0 -0.080112580527999 0.0639400268473819 0.0605617859899117 0.0256266810770045 -0.0110476111957443 -0.0217973068499302 -0.00324742346227566 0.00511027290298254 -0.013512458376352 -0.00271213413389503 -0.0126090729414443 0.00911931652021612 -0.00107938893240336 -0.00646215448877185 0.0121371884549671 -0.00645897946746082 0.00726059602399957 -0.0101125618533673 0.00195540136225302 0.00656418710954586 -0.000610713072180311 0.00278150473573185 -0.00777070884471038 0.00761741600950319 0.161025576994028 -0.0625497810036039 -0.116806542667697 -0.0622712356966144 -0.0134521681980671 0.399573892031351 -0.0674877178085082 0.0662836381135836 0.00552848334986644 -0.0226762571820872 0.0434364637594457 0.00572443999444222 0.044570598713743 -0.0487748597282178 0.0122107296938057 0.0181649290049011 -0.0144651212785348 0.00961022456613577 -0.032680816850177 0.0408248697114985 -0.0116243118535286 0.0474174970040869 -0.082316556938501 0.0174958753064557 0.0207563510437482 -0.0128607475912049 -0.0163487725000929 0.0155170918905275 0.0641574118744305 -0.0680424653627551 0.0917024804696752 -0.110060201024361 0.291236887205143 -0.14000462606963 0.0955639639575943 -0.0149621055314081 0.0175829777806631 0.0915649333564609 -0.17704590462543 -0.00545660653368856 0.0268169869643469 0.0255652274278291 -0.0263737982048216 -0.0166761709484071 0.0182588491249223 0.0157409600677293 -0.00962574794507565 -0.0455523384539502 -0.0146962818774271 0.0105785804483919 0.111466799723509 5.54451786776428e-05 0.0323426815118998 0.0262869733084284 -0.18376278370953 0.0594768968045531 0.0119027301688966 0.0480672062800429 -0.0714280488159014 -0.0520279840006426 -0.00018479572390725 -0.108852964193177 -0.12166262079663 -0.0171360205760657 -0.00489485747516452 0.0509722791777666 -0.0235569370995142 -0.0500988476030216 -0.0151650751393968
  33 989.732746521779 ""  6.71457880681431 0 0 0.01648560532601 -0.0341748919935027 0.0298699295514798 -2.79508287016809e-05 0.00915870370124994 -0.00854062802344052 0.0055972347613385 -0.00469156111988098 0.000952545883293238 0.0264779748630247 -0.0327999154570524 0.014738762891501 -0.0475880822277893 0.0583018463547843 -0.0229486647499498 0.00907230306229805 -0.0119948974109132 0.00232759302076663 0.0389970001432482 -0.0489537069021292 0.0208095505034229 -0.0354279449067453 0.0399971808995034 -0.0148776732518298 -0.0918453723769844 0.0497708735508029 0.140948857279519 0.023807860485936 0.0311357274989525 -0.12878774410325 -0.139878353576442 0.178559510075545 -0.0697263014041198 0.269639392002392 -0.343277768838418 0.146587712435276 -0.0505055616024791 0.067213144660874 -0.0313225723410655 -0.220462032574091 0.283626380601107 -0.119558349458708 0.164622703820734 -0.229277456347563 0.0925455821958005 0.0477414108927906 -0.00433366202655517 -0.0362338643640598 -0.0381976712804434 0.0312773202956714 0.00644455079393558 0.036704824481876 -0.0181479435439405 -0.00249247407120547 0.0993447434548071 0.0139515170860945 0.0907253337377864 -0.0587557328395297 0.0857690237972884 -0.0500774050237405 0.00971401417317981 0.0252896885310241 -0.0374131144520694 -0.0114600011248363 0.011200892692387 0.0401566655965038 -0.0273145159312094 0.00188750041155607 -0.00488046701576457 0.00832020427111742 -0.0163958265773131 -0.0319254062288509 -0.0197952186230897 0.00317841308793516 0.0969431376581474 -0.0097400462430187 0.0162324974610059 0.0426427677337274 -0.0966307095404904 -0.000867716333397432 0.0143774461503184 -0.0109775796036336 -0.00802974428114071 -0.00255211130032865 -0.00137679525349913 -0.0525712154671954 -0.0605710123161753 -0.00321666277998074 -0.0148541110271512 0.000620879861348115 -0.00796131838067752 -0.0356895009506977 -0.0287943767995049
  34 994.723681650152 ""  19.998329756724 0 0 0.0401460119484955 -0.0439919632504913 0.038303815502956 -0.0123247093660273 0.00227830477155891 -0.0122947422616662 7.94893156380328e-05 -0.00375104002082103 -0.00734587262309789 -0.027183998060594 0.0194073242922472 -0.00959480517546543 0.0207686674702086 -0.0315889954109918 0.018347529723473 0.00249603535483386 0.00157753859912746 0.00479855980740593 -0.0238614674194594 0.0395625208543052 -0.0138097251096149 0.024896648776213 -0.0261721066033189 0.00728679934529819 -0.143988529265531 0.0724582213569731 0.198851937085127 0.0488101193882114 0.054897648257704 -0.211050332199318 0.10974216787781 -0.156421241933901 0.070443110015339 -0.144119089977167 0.184510654981028 -0.0675387161041926 -0.000855214129422951 0.0080340438543496 0.00238137753028384 0.166075063734975 -0.203200981789377 0.088135191621162 -0.107848254326352 0.15784508493712 -0.0638808093039947 0.0660664713570174 -0.00688071631101764 -0.0663534227744577 -0.062968313642796 0.050695338623012 0.0097432266075931 0.059428420445796 -0.0368386093523923 0.0112439431407403 0.157307871012776 0.0285970724305516 0.141434500890522 -0.101044207898292 0.150030975310222 -0.0952161161301167 0.0187083934702224 0.0162171553219419 0.00998113651118043 -0.0163671895574857 0.0167954386118526 0.0624014987752473 -0.0341738708075344 0.0127596754955013 -0.00898812183541617 0.00919506982668119 -0.0295696358240483 -0.0435929726672451 -0.0265119884636858 0.0110298312234946 0.119808815440186 -0.0163779447866463 0.0209031586819386 0.0601690620401774 -0.117864438384515 -0.0252528719955331 0.0348265376411715 -0.022645745119185 -0.00414325697466229 0.00145577931309387 -0.00187365033422148 -0.05109722950231 -0.0622596922676965 0.00166916270475289 -0.0271869930849725 -0.0274039495497874 -0.00287154920154454 -0.047288154359861 -0.0548264637160853
  35 1001.02009682211 ""  15.3071814391831 0 0 -0.044232101900872 -0.0679810899402149 -0.00073496391916189 0.0507889126559263 0.0468765543890753 -0.00135589311272541 0.0120991424399894 0.0187307968818058 0.0268676005810772 0.0850081820489196 0.076784587102397 0.00727566729657749 0.00707797661691954 -0.00172738602305549 -0.00481261326288449 -0.0115094431333422 -0.0577846653049937 -0.106637308597602 -0.0214797746796781 -0.00817917054059412 -0.00711068064399998 -0.0763326604451135 -0.0258985184693636 0.0990162613794137 -0.095853886932527 -0.00937110265678641 0.0656839151812618 -0.0171876725658117 0.00153933647169573 -0.0848062122963848 0.121406982612747 0.0430087563464628 -0.0141961482581058 0.00570600759240862 0.0315455947511534 -0.00645915928028331 -0.00491516495443539 -0.0353992990735753 -0.127417482803269 0.0104424118696013 -0.058946879793339 0.00557093346752622 -0.118502965217797 -0.013422305098001 0.077182211612213 0.0118876520579071 0.0342720976575474 0.0292235453428989 0.00408295866788683 -0.0037165946326103 0.00535345125326997 0.00147634045619822 0.0064541377921227 -0.0138595998848795 -0.0245694396109544 0.0380775552248625 -0.113295126436991 0.0689114062392608 -0.106476458260122 0.0799999096664414 -0.00286081197687595 0.0460940753134318 -0.168904105261626 -0.00360747645392269 -0.00755055282237247 -0.0085487641827601 -0.0178042078164823 -0.0352790359670671 0.000582410102888717 0.00870924157778881 0.0218189109882878 -0.00876123803160806 -0.0109481628067044 -0.0283292957413327 0.0833474793283752 0.000319105655911968 0.00272891806782086 0.0249334298560345 -0.134944188229785 0.127891690534579 -0.0673332894613727 -0.00277907214540946 -0.0174318946290049 -0.0303893648443398 0.00122850526376803 -0.089334092210187 -0.0895661514734247 -0.0201978506406084 0.0166146271543338 0.0993982180632787 -0.0307779309753722 -0.0118901474560226 0.0528101183716669
  36 1010.14808633728 ""  0.34055386665306 0 0 0.00220616834763702 -0.0084933199273135 0.00110878021027106 0.000355030394722044 0.00488039377033311 -0.000837615296896427 -0.00162094938105167 0.00375047677669191 0.000299748775045172 -0.010860314148398 0.0172900619624175 -0.00679365793589051 0.0393714373025815 -0.050240723935608 0.0203325379252648 -0.0479666081624692 0.0605533536220874 -0.0264603566516905 0.0445428827810309 -0.0579990629647682 0.0240372124257911 -0.0195019360389715 0.0223000760026868 -0.00856552800774942 -0.0229700670515263 0.00456925698283303 0.01920689777828 0.0064976690113274 0.00873892441757302 -0.0282863494832861 0.103946012722521 -0.128309783905387 0.0519721964057626 -0.258217129030921 0.326634897141055 -0.138768775111696 0.290352437018408 -0.370734053012545 0.153922600179725 -0.290034863400846 0.370819266491768 -0.155693827282535 0.123751381834411 -0.173128018801252 0.0679978319308773 0.00755907541130943 0.00457448761824963 -0.00387301493978656 -0.00501550253492864 0.00388917097726355 0.00115775632378693 0.00398432613198858 -0.00541402078468364 0.00275506346023893 0.0127153874738046 0.00992095103611341 -0.00381294860479627 0.00155093934148001 0.00378841626381281 -0.00193045622728517 0.000285588330565584 0.00103817783662125 -0.00473622771463 -0.00214535860939089 0.000358292732146141 0.00557166127365193 -0.00505746138919192 -0.000792200972883643 -0.00219816696748632 0.00156854488141084 -0.00111174538243721 -0.00423738917161326 -0.00375111515587575 -0.00216163554819946 0.0194007211013861 -0.00118273199784936 0.00229714520024239 0.00759614287287645 -0.0136728064016381 0.00451840721568534 -0.0031522127412469 -0.0042847117621981 0.00257832347588074 0.000162824819429855 -0.000616190321742555 -0.0105318454153991 -0.0115176009511932 -0.00158006252363711 -0.00075078252285628 0.00511670284512613 -0.00260504350432305 -0.00561905418440959 -0.00172798121379632
  37 1014.44477374298 ""  42.9414007445777 0 0 -0.0315390048643425 -0.055549786511916 0.00217025625307707 0.0457477796001129 0.0515761585897789 0.0203013499462927 0.00723383877854036 0.0151840697990148 0.0235491711277449 -0.0833961790697392 -0.064133260837741 -0.00464169781375865 0.0357566869697546 0.0110160956673354 -0.0365748773181369 0.0156177917457848 0.0426966294239636 0.0779919263194855 -0.0500048879409256 -0.0376096838175307 -0.00970840191550418 0.0668128075396183 0.0180876808429187 -0.069337162068135 -0.0767100064943501 0.00956771206741465 0.0759175984128455 0.00433583270322042 0.0266146114935029 -0.0615617599816803 -0.0861084834767989 -0.0700513462852026 0.0499227046294127 0.0369425012431671 0.0253719451111786 -0.0295098518551984 0.0240646613021063 0.0597514030599243 0.0685016464062352 -0.0322271649620041 -0.0575964917323451 0.0017052054132677 0.0731790036196657 0.0653302592211048 -0.0582660467348062 0.0297522388126454 0.044996916727212 0.0402025129848031 0.0140076136691524 -0.00886717192437558 0.00546812085794286 -0.0188839956497561 -0.00286911231892411 -0.024982000579393 -0.0191940438021313 0.0491100230125626 -0.142955687476557 0.113182482309892 -0.113004395674025 0.0914036798534735 -0.0265749711885914 0.0509497390824007 -0.208809502496321 -0.0083457003369521 -0.0156679479661394 -0.0128463309136365 -0.0316151280645504 -0.0418992975757227 -0.00236223532410425 0.0137974170211763 0.0322722247710044 -0.00996706623245162 -0.0168525493972691 -0.0518835190701796 0.127614532364365 0.00612349882323737 0.00675435692908522 0.0236418505322558 -0.13934717126036 0.151712177730552 -0.092033431151348 -0.0117701353262025 0.00266084898552493 -0.0280055109477433 -0.00416801250407628 -0.122268482336346 -0.124156416166945 -0.0318783297341169 0.0301890835936326 0.147421794224209 -0.0458605397307683 -0.0210314970340131 0.0704852621504195
  38 1040.00034397746 ""  5.23890929452751 0 0 -0.0203155170140857 -0.0172914623470775 0.00348765174275797 0.00887590956397314 0.00116192517799375 -0.0160211420499201 0.00613725734326838 0.00332672720052245 -0.00265394306181925 -0.040199168099844 -0.0108763435783687 0.0498438391488079 0.0818446339814188 0.0431283656547648 -0.0505006807336435 -0.00468037682475524 -0.0371930006205884 -0.081053593981279 -0.0951586638136714 -0.061381326926783 0.0366231740293565 0.0387882998566662 0.0381976940744754 0.0127247605425077 -0.0168179480217871 -0.0112288547398857 0.00886950792981586 -0.01916340441521 -0.0148713060468892 -0.0071001759439792 -0.0914081476726923 0.0290614389693728 0.243556469082106 0.20849026750796 0.195870612808481 0.0732927559750616 0.0199833495125751 -0.0309127300948434 -0.0994367821407961 -0.160523938832117 -0.0150097858104721 0.230888702245896 0.189794219737528 0.195070029532435 0.158406128582041 -0.0392980493916189 -0.0246768769593884 -0.0140225635471015 -0.0189027582726453 0.0111056681814801 0.000354375405320308 0.0363600571972865 0.0143907096335094 0.00159470956441361 -0.0399543804975667 -0.0501357300111792 0.0661318496934657 -0.0716422688523259 0.00951390554836899 -0.0208770708637536 0.0461695679903177 -0.0102284956939018 0.0260632067157557 0.0123419810219278 0.0140583191164567 -0.00157762350779056 0.027816977609253 0.0120807771716846 0.00802336702497379 -0.0118929106630425 -0.0175639736794517 0.00929996509111254 0.0154537761276085 0.0479422315892346 -0.110605430955232 -0.00908898923164234 -0.0129142798673566 -0.0119771536746643 0.0407288684071789 -0.0662436669370066 0.0540327094633211 0.0254298164499503 -0.0435977378764804 0.00223343732896595 0.00986226386159855 0.0780207006212866 0.0826001241484455 0.0230726341421206 -0.0225815932176099 -0.0958553072976215 0.0317574074525118 0.0250626018538149 -0.0316238275605347
  39 1052.49665147343 ""  42.3009062019861 0 0 0.0700080297147602 0.0711255245269626 -0.0419511793124233 -0.0608512609331802 -0.0542651098569323 0.0039806386905443 -0.0143100070209015 -0.0156628016455667 -0.0148443642722301 0.00977259424741632 0.0165944887985642 0.0271755004017975 0.0294328417805536 0.0171261079814977 -0.0167154245752008 -0.0142512180328864 -0.0302468322787599 -0.0450058143742979 -0.0160364080532618 -0.000727442735272363 0.0280611058089254 0.0145089432212009 0.0126757027692287 0.00346736180819055 0.102867417109184 0.0184459677900246 -0.0990375409972628 0.0426685735571325 0.00281653409183161 0.0472399393577494 -0.0244921198710317 0.0492046425391466 0.114378178187569 0.0793291781627078 0.0659033851543339 0.0280601464376655 -0.0519519861486913 -0.0507115075321364 -0.0308600765396135 -0.0512210220654311 0.0242076628175985 0.155166454536883 0.0675546368370958 0.0761781998398363 0.0543347072380446 0.0820814104337962 0.0334014876231588 0.00498614717973448 0.0419680289210281 -0.0258658714785261 -0.00604418229418266 -0.0796375809360965 -0.0239069094763915 0.0399727177317188 0.153065071898447 0.132761107782093 -0.0835064819272188 0.0782435791902319 0.0375560432119307 0.00446244140517223 -0.102779490784062 -0.00113923636393574 0.13568301513948 -0.0297448020170272 -0.0221859317769739 0.0266922195410808 -0.0468444010475093 0.00119613692936978 -0.0258762129729777 0.0232624092127561 0.016390513550762 -0.0228378645157403 -0.0313789893870981 -0.0883675516745261 0.221412992243345 0.0180850742586786 0.0369559875437949 0.0286929769020683 -0.0500704926021982 0.0931958139883972 -0.0849379213210258 -0.0628972821392312 0.114671411298812 0.0080083000149386 -0.0242175365107817 -0.118931206547562 -0.130948551357946 -0.0374478602776146 0.0342308012628449 0.13782645088248 -0.0488323089903796 -0.0599185842593793 0.0172783592114563
  40 1083.24224998349 ""  36.9383340078366 0 0 -0.0764958911988538 -0.0351476483037715 -0.0719099283258979 0.0514402917394422 0.0316479172413487 0.00843455623922693 0.0124845466977155 0.0228971867324834 0.0306032013627512 -0.00762392544696316 -0.0144515113327706 -0.0157451291631284 -0.00184327488103792 -0.00116250548266373 -0.00111980791228677 0.0133781135696688 0.0149551723746685 0.0108795971030635 -0.0174990185071541 -0.0199385538971992 -0.0155829656947492 -0.00321310023965621 0.00243615222345196 0.01076482229103 0.0424697982071203 -0.113148318181448 -0.184261051867958 -0.107300032833339 -0.134595666026807 0.00289671746689596 0.00672290077375825 -0.0217648102315888 -0.114413809377299 -0.00215578646644222 -0.00908222917780585 -0.0019277522453824 0.0673673381237013 0.0482805803037656 -0.017581276828052 -0.000340450153900137 -0.0352731751346892 -0.0777271410787009 -0.00839629603278197 -0.00227761848344828 0.00911840722864193 0.0151035655001036 -0.00465751807320347 -0.0144141426234668 0.0273356740759825 -0.0240188794325501 -0.0124909810181614 -0.0370464154492337 0.0134870016569443 0.0966641712899389 0.175482976754271 0.154990797552941 -0.0293576010462484 -0.128355195048485 -0.0463102497381761 0.04856013431897 -0.0245672749137024 -0.0239352480243977 0.167033036515891 -0.0201435342208123 0.0466162473074753 0.0822760714713115 0.0166265972350209 0.0323991474757003 -0.0523768709572276 0.00671137472000232 -0.075237776520067 -0.016730557780494 -0.00806272792073585 0.0275143818682801 0.0907268528103916 0.00158560084670871 0.0704525118979172 0.0339129991230319 -0.108185515496248 0.0131224450183391 -0.00637370760186173 -0.0360725332448354 0.0596806568614204 -0.00534513993255106 -0.0300568012765924 0.113430221449345 0.106727943303168 0.00909803712517191 -0.0145479195887982 -0.165856803058434 0.052943817422502 -0.0600123400972696 -0.203319667659402
  41 1106.51318343292 ""  15.9550917524728 0 0 -0.0108666307471616 0.0199804202894701 -0.00412304805273064 -0.00908183664502185 -0.0108687497911399 0.0109762637914413 0.0246354884560773 0.0108317222988428 -0.0210736816101036 -0.0332014153930905 -0.0517083973435706 -0.0590962087441342 -0.0346094275970854 -0.00313001819882896 0.0568277540208166 0.0556415846470416 0.0325694696036248 -0.0264736904837481 -0.0322777690806643 -0.0338215273707276 -0.018290704897265 -0.0124459243480479 0.0234537401264548 0.0749751067376501 0.0544183423843827 -0.0252223613087648 -0.0625939061612639 -0.0482096590587486 -0.0620521849340832 0.0211263260663729 0.0261801278577735 -0.101913793923467 -0.312112671849007 0.0281437134032085 0.0737148524863278 0.12822253278008 0.327898031495126 0.188010272890286 -0.163251140578784 0.00322180758490088 -0.0647046110085217 -0.17244179624892 0.164996777781717 0.219199254918962 0.250982115200985 0.0136280032547884 0.00815157612813491 -0.0204240700087767 -0.0160356758860098 0.0083127762929182 -0.00140831204981102 0.0232152133903795 -0.020100286039318 0.0187087855465145 0.00900729388403295 -0.00368085557653297 0.0126219855554813 0.0369584932490115 0.0775918540369151 -0.0603083925117769 0.0372127068537941 -0.0637003382919575 0.110773044853688 0.00469000828730953 -0.0406115560506585 -0.025247655031437 -0.01650863643342 0.00536395670805578 0.0180576114799546 -0.0010432378765968 0.0453896758377574 -0.00163600099812813 -0.00754241174046811 -0.0308093429977007 -0.0046769298897598 -0.00496084517352427 -0.0461267841594224 0.0043263948719257 0.0688826830240107 -0.016557386223914 0.00732279039083098 -0.00931623332814982 -4.0740339059716e-05 -0.00359694570437268 0.0195606117609203 -0.0951015446902679 -0.0949214881431528 -0.00507774205137413 0.000530037328881258 0.114026644113631 -0.0419999086930389 0.0240042085154162 0.129584486564506
  42 1118.58137132199 ""  24.8773315035157 0 0 0.0841520661384988 -0.00907512799490545 0.0396582694235027 -0.0465479819100739 -0.00982478168271456 0.00469420572799961 0.00498249265440729 -0.00419339994878559 -0.0195525435829077 -0.0110691237565265 -0.0184746133307026 -0.0269103934063695 -0.0164759971342475 -0.00145800060865208 0.0278791602663838 0.0223311684075304 0.0108508261053587 -0.015876757412612 -0.00847675177228396 -0.00853904734565885 -0.00329040738621149 -0.00350376888714326 0.0105913485552319 0.0334299806973385 -0.160703023729564 0.048375753494897 0.139415502834924 0.152109439114332 0.182254804502666 -0.0949787691662757 0.0211855861333245 -0.0494057005654795 -0.119388113500143 0.00982869884323111 0.0359686098907663 0.0588342511523003 0.139375298006976 0.0775386884361983 -0.0745571929901482 0.00298472793090836 -0.0180512203156491 -0.0591513991278779 0.0850924483330823 0.118973973018317 0.122166426040074 -0.00831185601527076 -0.018476396613075 0.0411803963109698 0.0474322807068547 -0.023247212765381 0.00518916088331332 -0.0756821324808402 0.0430373575708845 -0.0664271776297008 -0.0218220620883512 -0.0196142538107693 -0.00399833096778617 -0.0275641264325448 -0.0958465294531464 0.0826913167659246 -0.144330013890513 0.184423606450697 -0.206623348773789 -0.0115362591438735 0.0677395145828358 0.00964217343723963 0.0135001389922746 -0.0273481102602613 -0.0100027601409962 0.00614645227544425 -0.0617376707295614 0.0118802130159178 0.0203174382600387 0.0219086594589365 0.00536728764770172 0.0272824383697583 0.0947352570340727 -0.0564116974684702 -0.107506816146825 0.0256095191955412 -0.00712170203452302 3.72800132052599e-05 0.045311818461738 0.0214007219847176 -0.0442188638100592 0.146505518157335 0.144381753859903 -0.00531657622753366 0.0250134945522488 -0.145824668800314 0.0593372670376056 -0.0410623224854732 -0.20048593277809
  43 1143.1801416175 ""  17.9972950973857 0 0 -0.0107885486884674 -0.0309383786777655 -0.0150267387964294 0.0114034247246085 0.0113116871571935 -0.00827976538658293 0.00144421502529299 0.00419465653967382 0.00799748021623538 0.000810468003714664 0.002789685659883 0.00471836894168738 0.00377263706463982 0.000754228983099079 -0.00537295574979035 -0.00292689827879089 -0.00106412097831132 0.00288825871484357 -0.000732315412904279 -0.000386262807096872 0.000512949084856311 -0.000135852123771048 -0.00224947560010709 -0.00549249393419049 -0.0567044253871343 -0.0490061336444992 -0.0323498677677516 -0.00380855145658477 -0.00742205012899699 -0.0605634856483822 -0.000798266092163266 0.00374831800558795 0.0137245709149996 0.00062478117330998 -0.00326432196027053 -0.00925456179209362 -0.0219933556303024 -0.0117342064169545 0.0122283225042003 -0.00358853118094547 0.00203709357705374 0.00958025716644383 -0.0211544905284704 -0.0277319813871679 -0.0260133669679893 0.0772298823918736 -0.00369556044187336 -0.0434134645905519 0.0251294180276902 -0.016801655964803 -0.00830410508129304 -0.0228257915019473 0.034689551182866 0.0543324330630523 0.178517040254102 0.0736105468936585 0.0732995389037533 -0.0356679406545282 0.120593651618804 -0.0723539162412872 -0.0825254121634193 0.11883220683734 0.0858646779113985 0.0157259878253143 0.043509391436911 -0.117534653943381 -0.0801794024783692 -0.0664894051375686 0.0993951403671083 -0.00937774822716814 0.0120308208659144 0.033815300071597 0.0443425863512 0.00648462732925094 -0.161826268500711 0.0435055586052575 0.032870175323472 -0.240584475400574 -0.0826839496253973 -0.210819489811008 0.191500565928102 -0.0443687108085058 0.0987882733283794 0.0253712650214427 -0.0125645220220957 0.0718796538011139 0.0734065821182317 -0.0081486876881292 0.037178360368359 -0.018740267370829 0.0197655938611473 0.0448539436514641 0.00209012640131478
  44 1152.39535201103 ""  37.209262179516 0 0 -0.0168618503045959 0.0569189115307801 -0.00629917318844843 -0.00115280582906123 -0.0193627781486171 0.010362695779219 -0.00327109265411315 -0.00795050228694759 -0.0132774783493924 0.000400089259190387 -0.00140944322690261 -0.0022571834610616 -0.00264282990965187 0.000285411938209364 0.00583789692684929 0.00044157318996836 -0.00097454886115918 -0.00332153732551156 0.0027495187311571 0.00285426449593856 0.0010748004913596 -1.32829706900442e-05 0.00163154309221858 0.00229418884877821 0.197880622616536 0.0706924147573572 -0.0150946302816693 -0.0769698357277485 -0.0986073272582074 0.108173353455521 -0.00386140652811388 0.00308156917746637 0.00187416645181924 0.00278002450443471 0.00625444799658906 0.0118501613093717 0.0081595359025158 0.00284034875430818 -0.00668779365666504 0.00287125171038691 0.00272597192813956 0.00438518237020029 0.0194148925225527 0.0198101326977341 0.0197406531952559 0.0137895338308953 0.0638062683642581 0.0283842880361543 -0.0529008641046903 0.0325207711370981 0.00533739381328192 0.0731842997136854 -0.0736392267959548 -0.0190349264677156 -0.0491766923782634 0.0481462485960074 -0.153539557297488 0.19548364863942 -0.0293318570544604 0.019503970983085 0.163067707594328 -0.204721503257654 -0.0263712491815654 -0.0475242683056244 0.0771096699976281 -0.0337890246426311 -0.0101451660089247 -0.0742123347226162 0.0192132433424922 0.0301114197334353 -0.0514573326331448 0.0261936620063106 0.0330062253261101 -0.0843177779367607 0.0746529738214777 0.0799756998487979 0.188372347784597 -0.136267575872709 -0.108430406492682 0.0609591038671432 -0.0321635893178632 0.0399372843833359 -0.105037039826643 -0.0270365313639111 -0.0974994601510719 0.124900660122092 0.114099937087492 -0.0495024503188942 0.105311110219327 -0.0605725709726857 0.0420298899153066 -0.0886149777130538 -0.243662922240721
  45 1188.82952419337 ""  11.228205210687 0 0 -0.0041636653599309 0.00827651569366126 -0.00907180015579944 0.00225374432273283 0.0022426303928982 0.0123966249274439 -0.0222045518331806 -0.0218176895371629 -0.0104793513855665 0.00942044988603683 0.00135579613865146 -0.0140345848585884 0.0238212938810845 0.0307185141055449 0.0284052090383574 -0.0600735350496652 -0.0367897632663675 0.0244333588136468 0.0257381906109636 -0.00799810116399115 -0.0657321170537372 0.0170311993969971 0.0224674763182349 0.0200333000969041 0.0527437476250083 0.0316943564188418 0.00991947610827974 -0.00648519161298471 -0.0104230390050841 0.0287353909189 0.014449338878469 -0.00173594830743562 -0.0327267838655922 0.152518426674715 0.186804164464844 0.161698314044581 -0.416945940986546 -0.241857932223952 0.205249192629469 0.127315653038471 -0.0851890440598149 -0.449019187463588 0.17783494149235 0.204320582209881 0.174066303767482 0.0152833794254381 0.0130468066453129 0.00660575856974781 -0.00324499924552978 0.000545218511382422 0.000485238414649594 0.00617111133291431 -0.0164527900919877 0.00403778508621447 0.00178550799872506 0.0071029968836297 -0.0115283628787392 -0.00522414715072326 -0.0434920463329565 0.0391658113900439 -0.0101303446137711 0.0231485323526674 -0.059548260925224 0.0409789422908172 0.00671024182747983 0.00688919555746436 -0.0234377085901225 -0.00705385202112009 -0.00908809499729527 -0.0275921185081209 -0.00620199000938835 -0.00432546690092887 -0.0145420509953029 0.10583839713794 -0.0329875420743145 -0.0502298101522106 -0.0867487292402266 0.0429396935169782 -0.0623723326769673 0.00251951460273158 -0.00482354745370465 -0.0209756439857822 0.0264893361178769 0.000754942804170339 0.052576988635451 0.0169410973820985 0.034156141759288 0.0349976710445957 -0.0654190741571864 -0.0763706157765121 0.0234128782014698 0.0633672926625219 0.0497787792353443
  46 1189.67120792606 ""  9.62328563838384 0 0 -0.00394625086419795 -0.0391336750139914 0.015803492350017 0.00838831168221181 0.0175085749137814 -0.0065204800415848 -0.00341076771232821 -0.00293151115477777 -0.000474210920706478 0.0013797938351006 0.001019809278626 -0.000645411474721827 0.00901739090899383 0.0100403932066367 0.00686271298005254 -0.0224241107944051 -0.0129798972673999 0.0107069296595486 0.00834187362189119 -0.00398501978478316 -0.0247598671241573 0.00499158951999416 0.00640664883325529 0.00555330433249947 -0.130285172047427 -0.063747471239165 0.00190732859251317 0.033689437131018 0.0545579980839017 -0.0509309885417912 0.000386753752277348 0.0013250660152838 0.00645211017981462 0.0536209298686043 0.0642714941058201 0.0529950714424356 -0.164689201341892 -0.0942352985972577 0.0824521393888526 0.0473501274554799 -0.0335151412405082 -0.174160649937501 0.0515689201484324 0.0599273698788932 0.0503953842170046 -0.041183473966118 -0.0392918882349698 -0.0237225895347391 0.0103480392608061 -0.00304851387722089 -0.00251698606699037 -0.0171687608521461 0.0488075351124618 -0.00320304199552575 0.0106602724209473 -0.012626887929171 0.040866143964859 -0.00886042546439323 0.117870117330233 -0.106907749916803 0.0239893108741179 -0.0524680710281768 0.15994368168105 -0.111258743561924 -0.0196169394437117 -0.018905077593157 0.063472984383194 0.0215738462401009 0.0263426531371758 0.0749360484713282 0.0180420165661503 0.0113385743321549 0.0394976272369406 -0.288039877775463 0.0866422609378888 0.135839461157533 0.233915737721841 -0.115533073112779 0.174096423549274 -0.00717835607334771 0.0159359806721085 0.0548050652005987 -0.066047452599471 -0.00016928606646635 -0.14206891538304 -0.0485254344111445 -0.0955121923599769 -0.0947154660915253 0.177094604873621 0.209754807585276 -0.0648402946611528 -0.17148695586984 -0.131369729171581
  47 1207.23794765394 ""  24.7065713667059 0 0 -0.00551054785700802 -0.00931134800292653 -0.0150848598110903 0.00541573691096007 0.0118062922170704 0.019104226662168 -0.00490831458581814 -0.0173072713524224 -0.033274249809933 -0.00353008324877395 0.0218658699222153 0.0592870688400424 -0.0427140600200195 -0.0460528781082754 -0.0301188785909752 0.015153690958083 0.00727444051920575 -0.011059474933994 0.0209204866264866 0.00430008570639625 -0.0278520431321498 0.0120614075183724 0.0184466810797823 0.0197826810832289 0.00972517507556424 0.0145856869126116 0.00751329493117943 0.0103634303983978 0.00744520646736548 0.0138629086175283 -0.115672013856622 0.108956877187034 0.47685109976176 -0.303720388627193 -0.363677101688273 -0.29960587386243 0.11093024989572 0.0620339857909928 -0.05969833051438 0.0841990192660897 -0.042324741476953 -0.26322076266077 0.218865627379404 0.25448677924236 0.218615698319879 0.00132558918518924 -0.000823515256641094 -0.00148459735042184 0.000864776922409059 -0.000960814299775975 -0.000219379049397421 -0.000584398399029675 0.000790680954330237 0.00464393648880453 0.0119842743452289 0.00907105058644967 -0.000240917748611925 -0.0103244061961696 -0.00459595947006529 0.00385316022885169 -0.00678894234077849 0.00650750182890421 0.01620390715544 0.000947707035313081 2.0382220460104e-05 2.82026504870443e-05 -0.00110576089105957 0.000930955074009408 0.000185783089136465 -0.000726577192449399 -6.78945255221073e-05 -0.000243723403519789 -0.000882708741422695 0.00209721785757452 0.00166120517799266 -0.00107883324169899 -0.00191530903376921 0.000847266488800874 0.000316053590397151 0.00188650910945453 -0.000268591035240687 -0.00497144720299499 0.00856662820243427 0.00189836269005186 0.00147361781290982 0.00015638908924238 0.000563716568928555 0.000822388117697238 -0.00173007134334114 -0.00168013195901313 0.000522770684931423 0.00182193424627735 0.00176164940536696
  48 1260.02372414647 ""  255.52876862356 0 0 -0.0346307521127887 -0.0302811439642465 -0.0205507822127387 0.0342504597758918 0.0609768911722937 0.0841571391045462 -0.0589237845759591 -0.0974050813814176 -0.12509075574395 0.0198923785337795 -0.0112011456441953 -0.0636562233111291 -0.0028342314707975 0.0229642661982826 0.0599052389977715 -0.020926203681052 -0.0159783369556126 0.000992969855426281 0.0371286761184966 0.0279110939156307 -0.00244127555705302 0.00164200146805519 -0.00414278022844391 -0.0126850924545628 0.02971645423399 0.0200794017194135 0.0194574471302121 0.0103333617865016 0.0214463948238767 0.0346324142509356 -0.0322182311104827 0.0255883087334001 0.116787715992859 0.0251722782679387 0.0586411108687691 0.094190796206858 0.0691883962895283 0.0365778477961615 -0.0417465444856683 -0.036329278594012 0.0908790634544935 0.283898826025427 0.0360749407685221 0.0323192288784797 0.0107205219311919 -0.000787949101102446 0.0112135675995904 -0.0152129251817417 0.00660217263744794 -0.00966805807062257 -0.000947775996625891 0.0108428238078275 -0.00630095326948457 0.0230675952643508 -0.131253264648219 -0.139868343316261 0.0830149939289801 0.0778682859839089 0.0907000349253 -0.0746125669309262 -0.104795648625045 0.156917352432277 0.0316916769600696 -0.00398663607356078 0.00513040455074952 -0.00162741167950031 0.00363831864247601 -0.0101177976182887 -0.00692369441239601 0.00547445214218002 -0.00738176685286576 0.00433232760909455 -0.00450939492235096 -0.00456874592666563 0.0284554408460402 -0.0137863172033635 0.00832934852226179 0.0802745742547991 0.0403917517500161 0.0558037859672104 -0.0558634090899721 -0.0838049832635911 0.125589475136213 0.0186088565572619 -0.0175678982324919 0.00532083542617612 0.00746151583854422 -0.00578283308675856 0.0149815208714646 -0.00860630507015694 0.00331085530648462 -0.016629252706538 -0.0314147570170046
  49 1263.36780163541 ""  79.10536920834 0 0 0.00535356800826254 -0.0147175976059051 -0.00267639640312837 0.00356945683561893 0.0261973675425909 0.0371009458009667 -0.0303883489495177 -0.0440716209316429 -0.0485884433428017 0.0107580236907147 -0.00474208964644565 -0.0314527182906548 0.000520925024437686 0.0116700065201371 0.0268667212968384 -0.0106409081454444 -0.00784600700581452 0.00121574019773904 0.0167036270924424 0.0115588682508702 -0.00338980308096063 0.00256529317490233 0.000404655562989711 -0.00395565244755527 -0.0220655881695664 0.00772233736882043 0.0224405251482216 0.08939926007242 0.123114920955667 0.0544105151376919 -0.00993388661858878 0.0109176126697159 0.0381834042692372 0.00588843808451509 0.018318958379736 0.0343513919391799 0.0391836198881703 0.0213747840552382 -0.0229444079207633 -0.0178218984859046 0.0409899006570697 0.129754130843762 0.0213746119046616 0.0196480156493673 0.00994988167151844 0.00275787028698447 -0.0361433922554749 0.0231122624750434 -0.00972971002078012 0.0154757180550507 -0.000942174533398193 -0.02952848203036 0.0165178461314061 -0.0390428515335066 0.351931218712512 0.351765280054603 -0.183204022774282 -0.229788976905329 -0.21385571055607 0.173618455440674 0.212737499187985 -0.341705327928424 -0.00756249379229404 0.00932384039715399 -0.012531754503629 0.00297409960834461 -0.0103955043965438 0.0316472420957936 0.0169908311130586 -0.0128226447780809 0.0153562475228927 -0.0102573576135177 0.00109262625126872 0.00972597869530835 -0.0294063129050513 0.0281628362108437 -0.0191468309558778 -0.159242518616263 -0.0234713782091304 -0.10815029238844 0.10444124404171 0.170896401349806 -0.244636152879308 -0.0304101881671257 0.0395894595941801 -0.0140026565800704 -0.0168649868992121 0.0123917536960017 -0.0339550810673681 0.0159222460028064 -0.00589070111561137 0.0392986151995705 0.0710157531789349
  50 1277.41894641705 ""  7.36506440267773 0 0 -0.00773885238718505 0.0330515565499857 -0.0189172978825009 0.00924729465278727 -0.0272036536769034 0.0125176677076204 -0.00974911435938226 -0.0067331244998632 0.00643973520085968 0.00341461996206688 0.000813883136797472 -0.00744125386649847 0.00342725095807668 0.00406300661683175 0.00310114578619497 -0.00345702865236549 -0.00224581030869313 0.00150994739112969 0.00198281069077919 0.000229979155566934 -0.00428726471726229 0.00300848831917614 0.00413878094977247 0.0011889900922852 0.32639975145464 0.317832088620326 0.2598630092956 -0.210332773435769 -0.306084990344992 -0.165123867866659 0.0213526002022916 -0.0197565961196249 -0.00824775974312749 -0.0100942074100386 -0.00971045566378405 -0.0107356131808328 0.0170609171450413 0.00690172305441707 -0.00742025196988046 -0.00470271078949962 0.005077502598145 0.0246053668550487 0.010929287678998 0.0053415148294758 0.00733475796577874 -0.0258376531773259 -0.0127209431718148 -0.026149972413023 0.0055748833054797 -0.00608112592560382 0.00421257870680102 0.0109666569558169 -0.017413676132255 0.011925094247542 0.103626043534097 0.111356294175379 -0.0291189057674958 -0.24348432165987 -0.179017768592841 0.11387580299932 -0.123445827488033 0.259824840065982 -0.32071755607214 -0.0358200491481879 -0.0179055326353544 0.00081735507687622 0.0215991073882548 0.0296138673126525 0.0177284770582479 0.0324528670237936 0.0153482005500235 -0.00193043492425488 0.0497713369213986 -0.0890968737722354 -0.182734719680608 0.0166743636982595 0.0465863092712592 0.0248499625573038 -0.000827214078583098 -0.119822801102584 0.117929106345683 -0.0608930270297423 0.0996992055604851 0.0248180591463638 -0.0393742099392437 -0.0195661114212337 -0.0457340728837117 -0.0308233593457763 0.0623333226654224 0.103332054523806 -0.0315291235159107 -0.0625665299761366 -0.016838690680309
  51 1308.7947434701 ""  51.0663288543019 0 0 -0.00593470062487334 -0.00205102742128533 -0.00184557728464564 0.00645189148820828 0.0176250543172959 0.045704126565463 0.106496982249436 0.0356592342608128 -0.116022951516975 -0.0305124308207223 0.00150038973706983 0.0610792700307998 -0.0616263932621344 -0.0583307878331571 -0.0235143178892725 0.0631927571989153 0.0368774185761066 -0.0301987965937882 -0.0154341794857387 0.0248125786777965 0.0875516349613388 -0.058780479106068 -0.0646359820513574 -0.0448103199468562 0.0407497474278415 0.0263818277912994 0.0185405474786162 -0.0478792635659331 -0.0659239351984702 -0.0735218631142897 -0.0382261128143409 -0.000287782373060947 0.0825500889978545 0.145368210256246 0.197745548087408 0.197335170812899 -0.146738964894103 -0.0826123024774224 0.0777893439939036 0.0520209268529775 -0.0269812059481346 -0.158540012472111 -0.0201716463293919 -0.0207841856946264 -0.0096113894756009 -0.00181741966654602 -0.00601199915740406 0.00649171448126497 0.00339813044553754 -0.00129665330698896 0.00199718765049334 -0.00658044744375816 -0.00059205623681432 -0.016911717906587 0.0387318107171994 0.041736962195111 -0.0295782732626335 -0.0150698253879437 -0.0165598884627611 0.0150801517530107 -0.0322428211218716 0.0193698031473574 0.0498819476951721 0.00275271477973838 -0.000284509112558163 0.000375427263940666 0.000215710402976979 0.00334264671381585 0.000183541431506653 -0.00495429413210444 2.57604755432892e-05 -0.00147576203237239 -0.00898594927549333 0.00528051281822554 0.0367668494592013 0.00685186414209184 -0.00186886208173317 -0.031156833429575 0.0113083586914503 0.00166146765762098 -0.00178919366579364 -0.00263652810479998 0.00933806344295762 0.00508923405624646 0.00846577334987686 0.000651108972699683 0.00278107145681989 0.00399638177300174 -0.0106217175432922 -0.00788972799422755 0.00227890524360288 0.0111813292349832 0.010658231205367
  52 1317.08725663853 ""  1.24140181706204 0 0 0.00717814698202851 0.000889131119643844 -0.0133309062918502 -0.0182841088421975 0.0116144519069736 1.57102395629542e-06 0.0117588699467183 0.00717930181841972 -0.0093816727870505 -0.00281425048428139 0.000705891735552652 0.0103110807959252 -0.00752235862650787 -0.00823395860163524 -0.00510204035428069 0.00942213916257548 0.00574717906450266 -0.00462190050964446 -0.00291029334376177 0.00261080600703498 0.0122153900048181 -0.00685015364418935 -0.00853151210968198 -0.00599446796227502 -0.154744008771126 -0.210447235670575 -0.227858073831764 0.209216639684121 0.290736139607343 0.26037779712978 -0.0125855024203028 0.0153651676977469 -0.0174610202106035 0.0167752308910123 0.0194396941850733 0.020061107483537 -0.0204477011024318 -0.00914547288550885 0.00940245182767071 0.00562643664060193 -0.00367642553779677 -0.022521366287777 0.000670142537408992 0.00395245950128605 0.00191478446078794 0.00781639413868588 0.0307311689562774 -0.0184085259966905 -0.015101717010125 -0.00295072209006959 0.0017451948944377 0.0480790554140003 -0.0558280552990947 0.0254046753825106 0.0160643637275988 0.0352745414843471 -0.00429450322372112 -0.14273944855454 -0.190369713942848 0.129101468467322 0.00484542253352383 0.0507027717229818 -0.149921710080644 -0.0257914300911356 -0.00441910224287306 -0.00276132178805201 -0.0139534796431945 0.0123658716656652 0.00113779584035961 0.053538721824868 0.0010535303870157 0.00655801445437022 0.0983356275651535 -0.0584417459395399 -0.414047004862229 -0.077842246465231 0.0146610543230599 0.3544814102334 -0.065876397593151 -0.0762568347580062 0.0709567127947977 -0.107135109401629 0.126883287923975 0.00027391951235597 -0.0700187221914663 0.00408998447227807 -0.0240148078219023 -0.0521530857548187 0.114937205080476 0.113350034570988 -0.0185550241800843 -0.102490584732253 -0.0824687376932895
  53 1344.56124840668 ""  8.19374765713431 0 0 -0.000767891477563216 0.00714806110635449 -0.0105762223601897 -0.011177773565917 0.0035358408632582 -0.00354623433438978 -0.000885047342179908 0.00200689003274871 0.00336298657149606 0.000108360290673635 0.00110747751699893 0.00482193183351549 -0.000378672160316657 -0.00152542426567817 -0.00226424127407238 0.00346075899155007 0.00223290650032354 -0.00147732958915045 -0.000594264593286402 0.000360953074954396 0.00225287107367067 -0.0014014830399324 -0.00266443699629248 -0.00288913266416474 -0.0658955472713275 -0.122946983397276 -0.145697040262106 0.122695772019334 0.171659481917022 0.183093642181666 -0.000635906172859265 0.00657767682346737 -0.0313514339154 -0.00167141284443944 -0.00439101016109995 -0.00414583586284652 -0.00934990294443764 -0.00390372943018744 0.00427845995335561 -0.00149472060485399 0.00125272976366748 0.00380312749153641 0.007967995677814 0.0105490414388549 0.00664229126295987 -0.0483008249723311 -0.00068868359472224 -0.0176602961670156 -0.0112341952664635 -0.00555332411353066 0.00387010350645058 0.0724137050246639 -0.0588751390585558 0.0332982785592099 0.0631428030629387 0.107220254321596 -0.067052512713772 -0.0520350829322497 -0.0570021757487867 0.00875783161460243 -0.100587145393075 0.260278660066349 -0.242372048956185 -0.010407489269445 -0.00928755134670003 0.0148004380305675 0.0464390746419902 0.00937032779557338 0.0147909730129497 -0.0389623874689941 0.0120066432414747 -0.0146697131471325 -0.0751630516477893 -0.0256492785483313 0.359297131215303 0.128513605479999 0.0309052893438493 -0.500144011802105 0.0474440661723992 -0.0399361840875811 0.0487470956669811 -0.13780098033086 0.179896293885912 0.0157371403155181 0.0595162619516245 -0.0167893753135737 -0.00842491623563966 0.0383411815920576 -0.0956817602081447 -0.0427635454556405 -0.00634758583011285 0.0734361855705357 0.0937872783005435
  54 1363.97718907039 ""  1.1849519993119 0 0 -0.00359929559581662 -0.00136987739516129 0.00822306863091769 0.0185038905849307 0.0134471768780393 -0.0024581178268442 -0.0522620432760856 -0.0329823926185226 0.0195835994590414 -0.00417048212884619 0.0259697183720423 0.0701009434189529 0.00074821294093004 -0.00339311629854707 -0.00959538152029253 0.0617076014191245 0.0372921644243818 -0.0263054826909523 0.0128220832949546 0.0119604889011268 0.00525450512349932 -0.0363269699521765 -0.0551736898034004 -0.0653990849621342 0.0130544170191938 -0.0116379152789837 -0.0075002477106464 -0.00781207143440748 0.00181445010791886 -0.0336225768380566 0.135092331274138 -0.0830967186112492 -0.451341468334331 -0.116275894960505 -0.146665708755789 -0.132799799578253 -0.225626903111382 -0.126447320703355 0.120040750072227 -0.060611010981743 0.0727407457085578 0.286332401502404 0.267837418163506 0.298880548578231 0.22771362890934 0.00193995349021338 -0.00171677156865962 -0.00508183554940705 8.54330676720241e-05 -4.359389063108e-05 -0.00249605956485596 -0.0101018660554034 0.00876142061934908 0.0151241153565393 -0.0196582561596541 -0.0273333816419091 0.0206514060818389 0.00130674239952022 0.0239412001153663 -0.0169601831153233 0.0440643849890104 -0.0480775597170086 -0.0755334812025132 0.000873237097300243 0.000770767908146974 -0.00199385998573956 -0.000617429458749064 -0.00210178319597046 0.000849937808871153 9.92629787979964e-05 -0.000862244305602522 0.00135460746395976 -0.00169543945389251 0.00275216082224291 0.00433562878017396 -0.00324537773750493 2.79251765757053e-05 0.0160844537229925 0.00770943708922212 0.0133069836491233 -0.0106255936332683 0.016952573562829 -0.0252947272324015 -0.0050497691785821 -0.00213972425081418 -0.00087551523187113 0.000534798250965376 0.000192130504300687 0.00145783987350754 -0.00462967038722598 0.00101765574764136 -0.00109329155072389 -0.00494596450300574
  55 1388.86443863764 ""  1.6953952112268 0 0 0.0106838095576476 -0.0187805898688175 -0.0592807541767267 -0.0135638746076993 -0.00600897713171963 0.0140133111958442 0.00882535538677584 0.00612932577596041 -0.00160811141546967 0.00140795550282239 0.00157599590187448 0.000995723325664832 -0.00698045297526095 -0.00848693907728169 -0.00720745563592145 0.00235801957759616 0.00133859565460941 -0.00108586723055874 -0.0050115786352645 0.00127496155218498 0.0125654741403417 0.00174055105252675 0.00133005347585567 0.000178723170643429 0.0686691657523086 0.139565831446286 0.113474024148059 0.0981919571665975 0.0976605683472868 0.111177086829309 0.000884414400756107 0.00268546031425888 0.00550440089702667 0.0269469270644525 0.0328398979109101 0.0277606983874359 0.0214135737645116 0.0122054521411314 -0.0109080394749202 0.0124205257854173 -0.0125747914651026 -0.0521509042690711 -0.0200557421282871 -0.0240013685879447 -0.0208146422459525 0.0464997941108567 0.064818854246333 -0.0650355066641 0.000725133664667424 0.00311014298487819 -0.0116241295741079 -0.058638268353028 0.0286944097489499 0.0753135220676829 -0.276773999942504 -0.343224762661296 0.306627647809518 -0.15695791131761 -0.188915239147064 0.120025052491027 0.188753144580148 -0.260423809523621 -0.215379694065263 -0.0125913459897483 -0.00699654058964387 0.000420142512464119 0.0327847259157897 -0.00648833666452346 0.00779858580458166 -0.00715890090793987 0.00168117462684533 -0.0120725202816953 -0.0151566188854941 -0.0477040060678295 0.124552400146753 0.0263912208186127 -0.00445075667829204 -0.135240159880068 -0.0860416648046849 -0.0542607501704817 0.0731834320022084 0.070928598306343 -0.106273296906539 -0.0155256400577455 0.0218810680140605 0.0228143741787713 0.0136212232727396 -0.0070622910149915 -0.0167147012719954 0.0340658906983002 -0.00157163980434413 0.0227404136073137 0.0502587764797582
  56 1395.45033779326 ""  2.77249053666613 0 0 0.0234397313617041 0.00287326991759771 -0.0264274572783335 -0.00771366236131431 -0.000567979544440548 0.0107340875557164 0.0065976993985326 0.0023338908273056 -0.00747246536156505 0.00269590597233258 0.000202062693462706 -0.00438974141751347 -0.00625674874448416 -0.00645618984507169 -0.00353103556039484 -0.00202987175042463 -0.00149215395508099 0.000202491616322892 -0.00245855789981828 0.00267826020200173 0.010919602250005 0.00217838331459911 0.00192238540696796 0.000649091584416558 0.0251766725910043 -0.00214881677913633 -0.0391543759334341 0.0426320974371295 0.0289915088463475 -0.0318265018086838 -0.010888143822607 0.0109137683301292 0.0446524769728657 0.0271625580527835 0.0343288495135939 0.0311649003566067 0.0290309445219574 0.0163676415071781 -0.0156017752202591 0.0139453149143539 -0.0100168110911546 -0.0498979337753391 -0.0181431392561262 -0.0215039356105748 -0.0191981454110351 -0.0347895658757858 -0.0625789248452799 0.0164675323802767 -0.00531868220520428 -0.00047233576668909 -0.00983533828736315 -0.0199413053397273 0.0289152175335479 0.107752844600587 0.0830580697317204 0.0936061101531885 -0.107282788007547 0.183681126447872 0.358555361445756 -0.2475549735254 0.196429963406661 -0.111807996650164 -0.579153778527261 0.00840520760054993 0.00481082198282907 0.0116749917114866 -0.0192994979933483 -0.00741908604182737 -0.00734291042830549 0.00230398297634279 0.0114096292783927 0.0224416178047392 0.0155242806372908 0.0418210755296027 -0.123872383129058 -0.00749902309404899 -0.000312142230592488 0.0432688233729392 0.0804898795722613 0.0816468515399354 -0.0929433340788775 0.0445862419251738 -0.0707157606594378 -0.0143599610077129 -0.0212729134027131 -0.0846488599365474 -0.0588807028001345 0.0473037327528519 -0.0179911837331802 -0.085516119947453 -0.0198191731981385 -0.0443440875538578 -0.0935792165442087
  57 1405.58319549195 ""  20.8617945545463 0 0 0.00440065396975879 0.000621035798026912 -8.20013884898466e-05 -0.00270509049411092 -0.00267742586420789 -0.00209155836963602 0.00108471606654942 0.00197235781181861 0.00245508782071582 -0.000137333877120316 0.000405148776760369 0.00111343462737343 0.000480452724413189 -0.000421743415964151 -0.00198243391234557 -0.0018270874479899 -0.00113425990526752 0.000598587440628866 -0.00143541026185962 -0.000709157588009001 0.000954976837215206 0.00253960698822061 0.00275931606472927 0.00210643493209636 0.0112307287828778 0.00394302592232459 0.00187734765746732 0.00879660440845437 0.0100150536788754 -0.00973579952447907 0.000238035112516184 0.000260092591479684 0.000582089404068417 0.0031559277701942 0.00281401419997801 0.000494699756590178 0.00846286898579054 0.00474366779786189 -0.00484828158348993 0.00293912041729025 -0.00426836720521522 -0.0156897477156122 -0.00997013953224623 -0.0106361519620966 -0.00980300753170993 -0.0147892306383073 -0.0244638895575438 -0.0162380200767801 -0.00621981821049337 -0.0104745136734586 0.00272366488707589 0.0113618919492796 0.015070107375998 0.00902257415784439 0.0810401036712451 0.0764848068042499 -0.0364990855516926 -0.108086410047922 -0.0149132667642231 0.00193643310753756 0.0869684056722521 -0.0568893347792472 -0.134551527233758 0.0178023104262017 -0.000347903154424983 -0.110652962163529 -0.00215123507846599 0.0221630068082023 0.0318829519928311 0.00276811520174051 -0.0601945676226128 -0.0226981959738082 -0.127263749701652 0.0337508988772138 0.47945395123085 -0.051589320961454 0.058375073464369 0.456534805067085 0.170980451027478 0.0287072118036397 -0.0202205135609324 -0.0749114640083383 0.0812224880648711 -0.00482422893448016 -0.0463848522794848 0.232580217404027 0.186096787830471 -0.145214127218995 0.134221124119072 0.09618640565676 0.0962313274622936 0.111511722535258 0.172199361864493
  58 1427.89768543804 ""  38.7559986915712 0 0 -0.0227769349204284 -0.0405498902481699 -0.0560505244349914 -0.0121500710538754 -0.00980147008100702 0.00119168409118602 0.00043881767255404 0.00556290441158895 0.0124806219425721 -0.00202045138881333 0.00456252397945449 0.0146716835137199 0.000196194232075215 -0.00415095852671843 -0.0102897933108014 0.00551794581863767 0.00319409485139212 -0.00277235070557794 -0.0073400336916622 -0.00324236763877313 0.00587160625254127 0.00582416903630757 0.00547980475668092 0.00243606822021041 0.100445237810499 0.22389157105996 0.237458541537731 0.130002171794434 0.164536329515216 0.253448744578641 0.025188997369934 -0.0155503846476 -0.0849499306184388 0.000207968740748008 -0.00470430438485254 -0.0116254944877932 3.45194782513125e-07 -0.000178444049297562 -0.000817127048990414 0.00209923891353073 -0.0113083104802936 -0.0307199524297317 -0.014942407501813 -0.0174859087259103 -0.0169895082696268 -0.00772829240341505 -0.0103329255570067 -0.007982988165652 7.80610328909391e-05 -0.00100611686497284 0.00157962156655897 0.0211584139880002 0.00968841500388112 -0.0145720287450108 0.0726393940506906 0.0593728433221563 0.00713857370512909 -0.0331920563023078 -0.0506972404222876 0.0184244572590483 -0.0377531818716074 0.0569915670580369 0.149253792352895 0.00861739056939193 -0.0053314712584991 -0.051062000150375 -0.00585435865896421 0.00944842516149219 0.0149291658214009 -0.0200918322124829 0.0349213540317148 0.0839357194970949 -0.0572447403298625 0.0192421441048834 0.178767950382059 -0.017440062157633 0.0229102773897638 0.200599172252847 0.102754471093471 0.0286144095194666 -0.0264402873159345 -0.00588549482932192 0.0119347609989436 0.00112351795526073 0.0653057559926848 -0.317784908235749 -0.167209890105071 0.150900815433487 -0.0766985720099672 -0.296284984143187 0.0066068277559264 -0.0504776126397065 -0.384757491787994
  59 1431.45956175683 ""  5.45347695143198 0 0 -0.028974733641426 -0.053170109442162 -0.0782253652584454 -0.0146352111646613 -0.00993531311594512 0.00543738443907998 -3.93224306984763e-05 0.00529160534305431 0.0128187985814061 -0.00146994825627217 0.0057705448544618 0.0166673852215069 -0.00156236870738912 -0.00635881377270081 -0.0121842152203184 0.00849703402462428 0.00491354813710669 -0.00419360712165448 -0.00854472555706445 -0.00275137983137272 0.00921643020280384 0.00567429320864212 0.00488463577573592 0.000895710217829538 0.129966862708594 0.28195319522318 0.292285932126579 0.172592686576736 0.215101057503753 0.326151255436367 0.0304820846820101 -0.0178686488864142 -0.101278770648514 0.0027710648537454 -0.00180427251902551 -0.00919711056390666 -0.0014017238928205 -0.00100554364703844 -5.3235814107618e-05 0.00294151143387409 -0.0124112100432187 -0.0350209803223644 -0.0114814771192156 -0.0154933273405691 -0.0151650369254204 -0.014456748394316 -0.024051736327216 0.0277574431413488 0.00465178047400084 0.0111489181531467 -0.00352084889786478 0.0179948228453436 0.00462053077650383 0.0049888995377036 0.0378422465607955 0.0581718380679186 -0.0885287392834515 0.145548795696404 0.184312118496936 -0.116745544149458 -0.098536554296565 0.140141659775938 0.150048733849138 0.00178736155298635 0.00383949930620709 0.0299619940930664 -0.00688265173502588 -0.00509558438938786 -0.0169149672453753 0.0176021107519294 -0.028282341002402 -0.055772526398761 0.0328375101717596 0.0162286237035531 -0.144920477374118 0.00360328266513823 -0.010169246342218 -0.0631522359025319 -0.0591863973563591 0.00181337087595811 -0.00655074694007727 0.0952613504250628 -0.104602432438397 -0.0010931219695125 -0.0732874960562555 0.229640710525675 0.119686175131774 -0.111593131042583 0.0711262918185777 0.193135510557684 -0.00270503204417191 0.0319860954268228 0.277354041795437
  60 1470.40844018761 ""  90.4727087913402 0 0 -0.00377049714585098 -0.0171859137635387 -0.00182338894046617 -0.00323212090957823 -0.00556960490468138 -0.000178062869353243 0.00148630866387005 0.00148957069171332 0.00150125124002785 -0.00178080081932657 -0.000150488477963121 0.00229333168207044 0.0014519445116797 0.00148182026956359 0.000565511837683278 0.0018942570894459 0.000777448836413871 -0.00142356154582993 -0.00154890203100934 -0.00168999663637059 -0.000756987203467113 0.00105499497521458 0.00155515652195232 0.00223187541857842 0.0721937726414258 0.0965732177631031 0.112976504891787 0.0206638660582028 0.0373611315131207 -0.011390816362054 0.00517746704839691 -0.0068932598527811 -0.0151223674994063 -0.00681986185335172 -0.00826918733817658 -0.00803529890190112 -0.00778286821586572 -0.00499103380809502 0.00326193661737651 -0.00210345687212987 -0.00181187324155749 0.000279243032122783 -0.00648242187345687 -0.00558717702987667 -0.00448511320415841 -0.00690661160081359 -0.0082328271218458 0.00899210779558153 -0.0180974113708937 -0.0577594575227496 0.018453529957121 0.0323672874783323 0.07753648603486 -0.045493475325122 0.0845596041881753 0.0389217990908051 0.0942327276887503 0.140238188880126 -0.0535161887483619 -0.00282333471094001 0.297412721737858 -0.311069564404949 0.0377917670025338 -0.0022721811704772 0.00961664300326648 0.028886849423151 -0.00625208638238245 -0.00345665774941662 -0.010468639157659 0.00500430664856299 0.00323544813117031 -0.00909773344093671 0.0468682556976188 -0.0320037374496758 -0.0871701633250808 -0.0106066542084323 -0.0381681644103906 -0.11617106382874 0.0100017212519728 0.0170192568036573 -0.0255659134465263 -0.47300474640882 0.531705138159647 -0.00502250385445532 -0.043784862372279 0.0241328052815612 -0.00523423020761968 0.012427024262938 -0.0166667105054315 0.00128238995099906 -0.0348214231957308 -0.0284544054381342 0.0547809071670321
  61 1489.15048401892 ""  1.84692080298308 0 0 0.00813283459483188 -0.000293127592222416 -0.0171299332166379 -0.0160731959812855 -0.00882471229040179 0.00983244877108804 0.0787090738990263 0.0468456106161432 -0.0360717360559538 -0.0363255288905903 -0.046948299908244 -0.0440943273373817 0.0149000847112304 0.0481199734219154 0.0871654869212608 0.0701697736710096 0.0379640096462541 -0.0406044924715403 -0.0215185439214852 -0.0476770675012619 -0.0737818925277075 -0.0135817273235314 0.0175157900407704 0.0675765075898106 -0.0404515385608975 0.0297593432753111 0.0259482183745554 0.00586382072263324 -0.0242298721465239 0.0550807380181287 -0.0906433630091795 -0.0169943261421632 0.128314760413792 -0.198432724433126 -0.205232517233567 -0.118218701701345 -0.358474980852787 -0.207671285746876 0.175443222068969 -0.114092007500284 0.00909065061941108 0.234569371115548 -0.120830914758712 -0.101760981467184 -0.020838891587809 -0.000932981960561338 -0.000807671989623984 0.00124613961418009 -2.66996983021618e-05 0.00117758584968476 -0.000700727737027803 -0.00316709908013312 -3.66692764623307e-05 0.00791818778737732 -0.00341102965389141 -0.00145538110068153 -0.00269359505754355 0.00743640134519905 0.0133659970874483 -0.00773008516316605 0.00671707030589668 -0.00429870487871913 -0.0302423436236064 0.000299490191148669 -0.00151438303822144 -0.0027209920994838 0.00167888744515837 0.00155132103492721 -0.00148920475683697 0.000274985180297422 0.000333511315047015 0.000930330524675717 -0.00372676084520259 0.000589671108432912 0.00992849616332367 -4.63519091851635e-05 0.00118210941665439 0.0096114176818649 -0.0166911632184581 -0.0131460706938324 0.0123484015444577 0.0109974958022167 -0.013269376823074 0.000220249607892021 -0.00617229140309221 -0.0011486760406481 -0.00184532208075661 0.00188254754454566 0.000280994005259904 -0.00552107333694432 -0.00222464036852975 -0.00228601235579868 0.00157208913992417
  62 1500.24722519999 ""  7.37373800458422 0 0 -0.0257597825127118 -0.0131256165003623 0.019804966560884 -0.00566861248405704 -0.00348552470935359 0.00315222525998041 0.00113228749067277 -0.00338717505594993 -0.00981574822006075 -0.00605569854071531 -0.000851357022183855 0.00923059076990017 0.00758196123540738 0.00770583000388637 0.0040708170481879 0.000284513385688619 -0.00249124759052954 -0.0064699722935434 -0.0055968682301964 -0.00251971235356085 0.00438741988054953 0.00765023074769526 0.00899182080851769 0.00714145848405422 0.29997939641729 -0.0361650496278305 -0.0651684350207498 0.0782086898075323 0.229961705911607 -0.196587942278917 0.00444122878210371 -0.0109943781972948 -0.0333428131135112 -0.0228686950040444 -0.0297765715053309 -0.0280933637854084 -0.0107664735890651 -0.00952853805666616 -0.00235293316715028 0.00245236520985244 -0.0101393584875355 -0.028645132951826 -0.0249940422012215 -0.0303639766247641 -0.0254433190088067 0.030770359851393 -0.010614632540484 0.0366960182657769 -0.00236822927419705 -0.00669956392687571 0.000907197286807432 0.00651335377809997 0.008832015668176 -0.00342883549631004 -0.181900493995462 -0.0940839153245587 -0.312141654459826 -0.233599518085028 0.253472947183994 -0.0275613259814039 0.0307133012890916 -0.0306004399032916 0.023329438494873 -0.014181283827671 0.00538778372537859 -0.00706397866995266 0.0173562496059257 0.0104917671783381 -0.0132242515497214 -0.0302725783384785 6.73625149996272e-05 -0.00624863175007671 0.0569400008677114 -0.127791732063849 0.0245273408755032 -0.0721046742102172 -0.0636827555943002 0.00246302514276414 -0.131853441206494 -0.103155022329397 0.100195046194273 -0.0597080171083282 0.0708276614407762 0.00452160919741381 0.423122859564461 -0.0469206539198047 0.0828606112487436 -0.068553492618397 -0.0414021852363477 0.288044317148026 0.129487163741201 0.120083060336362 -0.26243676511851
  63 1503.09178819137 ""  15.5988803175444 0 0 -0.0241797430625643 -0.00835140284299104 0.0230627284080233 -0.00463710660316279 -0.00266173820919121 0.00294935805779337 0.000115047444750861 -0.00409059234799139 -0.00966938764663993 -0.0052506198295515 -0.000524245631128022 0.00856538365841296 0.00723380646399479 0.0071496478657679 0.0034117924480914 -0.00112152710336611 -0.0032044836376155 -0.00553833341481275 -0.00457362426756675 -0.00146762429649978 0.00504877500435932 0.00697845210044663 0.00776552186509552 0.00557479665920564 0.285428920575662 -0.0551104862847668 -0.0866148851855295 0.0684556958522045 0.216987284788997 -0.203554770750098 0.00377887655620109 -0.00914354716496904 -0.0291640062176873 -0.0194225897914011 -0.0257745251188907 -0.0249392923486929 -0.00533818202262636 -0.0062594901265275 -0.00478596049452702 0.0039716901183424 -0.00913633163529204 -0.0291319558554273 -0.0211261950966776 -0.0260349294068841 -0.0228074658866625 0.0199981669508703 0.00178122416019441 0.024867294558669 -0.000336232951933769 -0.000602978326723525 -0.0003551932364776 0.000610706207021636 -0.000960143665033339 -0.00337105443466213 -0.118942751410034 -0.0646101933689 -0.16636613707089 -0.131621879683173 0.116691185198685 0.0060852650852502 -0.0004623674752868 -0.00786408221864372 0.0263538290329621 0.0107182636268338 -0.0200955912432238 -0.0236830061801789 0.0147529428527036 0.00863682183962332 -0.0104517579148448 0.0303831220408625 0.0273513841966437 0.00749715026512696 -0.0992793077125061 0.126347968216421 0.0784802175169734 0.0879955407684179 0.0935065171015775 0.0633824863992605 -0.162408594591593 -0.118444123622459 0.117959823814493 -0.00993418090597344 0.0105622713896938 -0.000386583753624128 -0.403199278879371 0.124486633154925 -0.0286030470574962 0.210300392073928 -0.180787233077483 -0.228868315936395 -0.301380613347537 -0.317352047424332 0.211148612190016
  64 1508.20369227329 ""  12.978559504579 0 0 0.0160119204030472 0.00494729070666757 -0.0162765410476825 0.00278140806742807 0.00123763291759249 -0.00265247410435768 0.000262755777945322 0.00450554440515762 0.010223181490357 0.00548440325749164 0.000574443206971591 -0.0090148787158777 -0.00731316771403579 -0.00726715576176673 -0.00365073313738091 0.000365999650612514 0.00294371170250336 0.00632143623202927 0.00535323507415229 0.00153008864830078 -0.00626739027293698 -0.00767192677900398 -0.0082867463953848 -0.00542818270632134 -0.192213977304352 0.041777411547701 0.0638492924572948 -0.0437117962854522 -0.144509100705398 0.143212688868164 -0.00458110111734311 0.0100515620881178 0.033194820959981 0.0204331360083312 0.0269430060880301 0.0258384506112326 0.00683367033231046 0.00733572383928105 0.00454006014805431 -0.00428414548070447 0.01015906818974 0.0320560407522856 0.0219656433310797 0.0277598242825469 0.0245992466856886 0.00853797092383035 -0.0011527072556695 -0.000209894344760011 -0.00202786753241946 -0.00337633353891796 0.00164364927906066 0.00344337685792602 0.00480469349446164 -0.00252353237237339 -0.0105812291154348 -0.011817705694747 -0.0370017710209067 -0.0411183018114728 0.0190611237058514 0.00297330735031816 0.0243151651307442 -0.0224016383172859 0.000456820362645543 -0.0100471717030158 -0.031928386702317 -0.00854633040909464 -0.0062404177318221 -0.0106066210569434 0.00697369422816256 -0.0135148926487762 0.0252142837929416 -0.0210267428399301 -0.205923443639675 0.31650033171883 -0.0730252380221384 0.253227209837455 0.30942763922523 0.0743285391605126 0.0363582171666989 0.0358240604270923 -0.0335899068263994 -0.0352014053269424 0.0375363863280168 -0.00212794422594807 0.274439860992774 0.176210037478029 0.187715514777583 0.151804663579933 -0.371418162510492 0.319471573318424 -0.187879869715878 -0.238128841154537 -0.175835191761792
  65 1512.60212883561 ""  46.2934091073763 0 0 0.0302528332830972 0.0105196683818705 -0.0309862015693277 0.00427410809683416 0.000883519407619901 -0.00727439881697444 0.00272044716650856 0.0156810277320324 0.0330484780672371 0.0178966673617885 0.00154979582102623 -0.0301591846762882 -0.0236195571208725 -0.0234527109734051 -0.0117876432555209 -0.000456738825219656 0.00891766561448719 0.0221856899677401 0.0190722726447446 0.00471873098939195 -0.0241791890835341 -0.026534732722099 -0.0273098309916873 -0.0162804317378916 -0.352503233435198 0.0733707015071 0.110124102165652 -0.0774158285994218 -0.262751606881437 0.26393076621088 -0.0184398254384885 0.0351725886799734 0.120313939361256 0.0669339632039311 0.0881347318477822 0.0846295777073807 0.0235094996312352 0.0248586230311029 0.0152183137754815 -0.0152675841781917 0.0351729773104521 0.112139733800929 0.0731888899430071 0.0902927077411992 0.0846637655608672 0.0214446124485331 -0.00919546710530985 0.0426326117172294 -0.004282175546631 -0.00540894926690524 0.00208724937046514 0.00825957845671606 0.00743054881975011 -0.00411954215874477 -0.151153343368133 -0.0654932602505907 -0.280782766787553 -0.175118439754276 0.224294089375201 -0.0245470990198925 0.0430022739474794 -0.0351680800891972 7.8108327856126e-05 0.00391734861065839 0.0156494746941795 -0.0219732423377846 0.0228883588517339 0.0200941264895826 -0.0189054415419528 0.00579768615557745 0.0099126292855878 0.00869152586751047 0.108210117650757 -0.212515977924533 0.128664427579909 -0.164513910392891 -0.179766357493555 0.0180550446816058 -0.212148383933822 -0.17788932506267 0.169677174190214 -0.0556958889385414 0.0660052132915047 0.00860435859770965 -0.0994975369683302 -0.000848569551066526 -0.0280403193953397 0.048412819888376 -0.0234782975777094 -0.0820629740343817 -0.0589255837890803 -0.0584778479360535 0.0363941864674658
  66 1524.00600596919 ""  18.9688150413027 0 0 0.00101858814007507 0.00246707522976073 0.00261257380764985 0.00233392925600047 0.0038991267048326 0.00429535997633148 -0.0064549127421994 -0.0143791462748987 -0.0227997587011042 -0.0110324350666603 -0.000378565000449655 0.0199750525563048 0.0166199996182099 0.016457106796272 0.00818482261054196 -0.00105463124217841 -0.00765219981453632 -0.0163491108536033 -0.0129295046628475 0.000159179645946529 0.0243655428888039 0.0181580317363437 0.016253410598554 0.00514760592087086 -0.0168378464480598 -0.0108966907382656 -0.00989377686069312 -0.00875012918503175 -0.0150572024775533 -0.00114554596198152 0.0158097404453558 -0.0245276001455911 -0.0898761539033251 -0.042841702112515 -0.0570502675575986 -0.0558112754497257 -0.0067321490281059 -0.0125128441384246 -0.0172740213412334 0.0165724021846429 -0.0247827465304997 -0.0899570073091203 -0.0403295738479123 -0.0539771982013345 -0.0557032073211324 -0.0171868512237493 -0.0027471050134452 -0.0187897316784969 0.00192013290783445 0.00542050957695144 -0.00127241363491802 -0.00291346360639336 -0.00677840153765439 0.00431800964982156 0.0862414032515281 0.0560254785641576 0.109695574034972 0.0738101025219673 -0.0932517055231298 0.0016428898401407 -0.0287375606263607 0.033763516256449 -0.0209887602577244 0.0082601891340661 0.0673689009666564 -0.0149623904642922 -0.00920907145479464 -0.000682299874758731 0.0118470069023294 -0.000904470549800608 0.0246052296228398 -0.0138516337059031 0.238654621659285 -0.355382244854333 0.117534345066373 -0.317538810317674 -0.317074319995497 0.00588309419453414 0.12939499239834 0.0757851074092075 -0.0737859589643185 0.0525835913949365 -0.0603602891778905 -0.00390379439581407 0.06255934648448 0.194737486963739 0.140631005508167 0.180937848471271 -0.333388955183372 0.149636209759835 -0.234108193073604 -0.276098365346134 -0.0555418698401732
  67 1528.92021250532 ""  65.4839294136459 0 0 0.0190096002119719 0.0104294607423499 -0.00948842938376972 0.00926905100999562 0.0124811246595882 0.0108894529202445 -0.0195219167941469 -0.0383291879066328 -0.0558945835749127 -0.026237603577241 -0.00109286522079336 0.0467896486400023 0.0421860674778586 0.042263435342432 0.0219023183389214 -0.00434208112682592 -0.0208657956250162 -0.0416754680367981 -0.0312655799027797 0.00398796394068698 0.067768619044114 0.0436096766907458 0.036385557027579 0.00623405328956622 -0.240613410589042 0.0223913117727441 0.0497356979346093 -0.0667789806422942 -0.189968537212742 0.145737209300903 0.0406806853478452 -0.0610538356752247 -0.224244300378103 -0.104779177604732 -0.139600955017213 -0.136791808618994 -0.00877989541851603 -0.0274830851299868 -0.0490765352370967 0.0466864870138249 -0.0610044511559401 -0.232317642444162 -0.0892062090642567 -0.123397273929524 -0.13393918191549 0.0379844542046344 -0.00612395721646373 0.00241310278867642 -0.00252153960726012 -0.0037933647457011 0.00129068542751025 0.00396665748377698 0.00163040480670848 -0.00485375086568485 -0.128068078047807 -0.0850762297321526 -0.242432391593706 -0.346392858298112 0.109525123029177 0.0422768631115295 0.0277927641508705 -0.0284099214984341 0.000813211828788631 0.00053862205804878 0.00246439001181581 0.0222434224573004 -0.0119698001637944 -0.0154252616191065 0.0188176803705049 0.00542027232512781 -0.00728942989844998 0.000932048271864847 -0.0137325967582511 0.0608739391200568 -0.0724454746800846 0.0525835861082989 0.0385659325369042 -0.0764639199299871 0.173622240869897 0.135375027443919 -0.125018790894148 -0.0483145388276132 0.0533376346006317 0.00134852059480877 -0.0879200791525604 -0.0307489224700093 -0.0460078762825431 -0.0283641511461694 0.0812372637193784 -0.0896928903028038 0.0312784798101444 0.042545997891963 0.0625526194684963
  68 1536.58165069027 ""  13.0858736165268 0 0 0.0144951673698301 0.0114679932569965 -0.00029478889627079 0.0075295488063323 0.0101627163023047 0.0108642761793012 -0.0166663316203907 -0.0297972717774856 -0.0398217735258349 -0.0164259093537406 -0.0021930862917343 0.0256350446801791 0.0310944600768107 0.0328048473648511 0.0199371407688634 -0.00561565104587004 -0.0174779243602477 -0.0312108403451884 -0.0198395325085764 0.0081815296620978 0.0564420953133898 0.0265213622590786 0.0188736998996858 -0.00441181556601574 -0.134722907435628 -0.00539384255132464 0.00126911632985277 -0.0474596963128435 -0.116716712028321 0.0470912983326623 0.0244762004460502 -0.0394778341764251 -0.140795458517795 -0.0739472904109086 -0.0972977449935303 -0.0936623896765576 0.00200993486063195 -0.0161372776502032 -0.0419904239885075 0.0397634620958893 -0.0404267135258206 -0.170714260407339 -0.0440751185359927 -0.069354787120404 -0.0820551340897971 -0.0343740600943937 0.00735919235174055 0.025223206286677 0.000136596090747411 -0.00100758068055959 -4.80418175758779e-05 -0.0051467838298201 0.00136541784808211 0.00170534674560656 0.0720822503121852 0.0628687680223162 0.16514659846408 0.371020694239164 -0.0166371507409814 -0.0645152215578249 0.00917238649734336 -0.0106248028243976 -0.0315339119793397 -0.00523291103931117 -0.0343813265720843 -0.0320625468149744 0.0329181362457182 0.0322020471428334 -0.0419829393608166 -0.00531101525967286 0.00499747624885977 0.00653344938811801 -0.0679715799718091 0.0207754949621435 0.0865922221958655 0.0362088297391382 0.048712623617972 0.105026332675321 -0.421384644551898 -0.333759333535437 0.30764628538404 0.00895484290282421 -0.00245247587483116 0.0103144960530619 0.0684120111175266 -0.0424627660373855 -0.00637633218808517 -0.0191923486866006 0.0155148803646385 0.0424988151261865 0.0322231710112173 0.0358497906591092 -0.0517936010033328
  69 1608.49426309984 ""  22.9255189124299 0 0 0.00382038729672268 -0.000189051417205401 -0.00807955767030741 -0.00829510617892537 -0.00179108067939097 0.0119532710312378 0.0975995122418567 0.0445648095501418 -0.077077724855225 -0.0606327596176295 -0.00685573591389683 0.0979038333690963 0.0625756434634633 0.0373578708154058 -0.028144764038584 -0.109171833303 -0.057435693803129 0.0671911054746265 0.0602291009990292 0.0105681644118636 -0.0871526282729798 -0.055087218416373 -0.0314110267563784 0.0275544442215982 -0.0194311176206643 0.00975100294804799 0.00667877809400648 0.000309563511032418 -0.0147899594515928 0.0179632151189886 0.00911664135490161 -0.0696093150767701 -0.186176784879251 0.0102581300575467 -0.0309501591977705 -0.0936301218823904 0.165507242814614 0.099875023856316 -0.0709691684108521 0.00491589754760115 0.0605262143928083 0.134376797248294 -0.0107553085248001 0.0225520461482284 0.0776230518114563 -0.000473000016692359 -0.000316889305052201 0.000390615189203661 0.000205779604082779 -1.62833600342588e-06 -0.000352856727041271 -0.00260150044148669 0.000112683948337089 0.00364306087591756 0.000306696283002266 0.000116108023419402 0.00213372743401764 0.00577133400915155 0.00347550495281176 -0.0027277469716816 0.00449908053034333 -0.00469559173365038 -0.0165170149537756 -0.000132822382932349 -0.000610635609396211 -3.32362209438805e-05 0.000726646623771195 0.000601175044838043 -0.000981831110019674 -4.17493936441923e-06 0.000141992494921935 -8.22638675910804e-05 -0.000857276154879455 0.000323751301375243 -0.00041231205605174 0.000836423879810546 0.000502188137195822 0.000469532029398123 -0.00960896209287537 -0.00562108192892608 0.00556637262036066 0.0030596325132786 -0.00284222689284304 0.000512486565829269 0.00079385235812575 -0.000495882603247536 -0.000170167610441122 -0.000394379613519683 0.000158091849179934 0.00121351296515924 0.000142350551118475 0.000325546226386965 -0.000116023186464846
  70 1627.26947103142 ""  82.6089843700153 0 0 -0.00742320933160426 -0.00875454494156365 -0.00698708713454431 -0.00393779304558881 -0.00487884868261744 -0.00364183416452122 0.0418478429921142 0.0570543489883913 0.0584134016576995 -0.0112315539743018 -0.046178984868735 -0.0895497832830424 0.0617708347569086 0.0807654838091092 0.077248280920032 -0.0429643166698002 -0.0474451369999009 -0.0329466736551661 0.0119724413043756 0.0493742049784666 0.0956974183297421 -0.0624236895012045 -0.0871626132809739 -0.0920797138695606 0.0503797092592542 0.0160518512776469 0.0161821802544666 0.0227916741025719 0.050090224643776 0.00219445461368049 -0.0692000730928675 -0.00242822125315378 0.124614976996472 -0.101330207588747 -0.118199743677785 -0.0921890770850975 0.0423672724873098 -0.00148734971225577 -0.0825453114271171 0.0759429919755368 0.00669245313008565 -0.125556265218853 0.12297141643636 0.131501096944953 0.0873032713841316 0.000633543038659269 -0.000629913255693015 -0.00215502526916316 6.62744695065905e-05 0.000681476998230607 0.000131081639854261 0.00173969127023532 0.000729783234175092 0.000180776164439469 0.000509983694370617 -0.000691603818782977 -0.00307745201684416 -0.0122698477473131 -0.0021655591325601 0.00132765502986207 -0.0049132574582891 0.00569000581152732 0.0135814526059939 0.000741354243426647 0.00238643756454741 0.00100916667136511 -0.00268933815495635 -0.00261339886427177 0.00298882028852163 -1.59554984880364e-05 -0.0007126657290896 -8.27721204748383e-06 0.00349359324535911 0.000323634805191417 -0.00243335037514156 -0.00327275446400483 -0.00186309928821126 -0.000793313396575583 0.0331699553617541 0.0310805057168137 -0.0266414863575792 0.00257667088348014 -0.00566931479977617 -0.00344458224711603 -0.000982793046163448 0.00299610254506062 0.00202384303339145 0.000557268860354079 -0.00102263618732008 -0.00137270776519171 -0.000243726516868823 -0.00114177028550545 -3.16112010655402e-05
  71 2895.1593594512 ""  73.7639236245155 0 0 -4.71413513787238e-05 8.51680432156392e-05 -5.78463488911291e-05 -5.55136810422648e-06 -5.5441388828046e-05 -0.0001604980475639 4.56277795517394e-05 0.000124240663481803 0.000191612479173105 3.49799312355113e-06 -2.96258609555671e-05 -5.88418165785546e-05 2.52107215329898e-05 1.03788056888587e-05 -6.18961416095049e-06 -6.69336209476466e-06 -1.59967819372488e-05 -2.52501848085035e-05 -2.42813610990075e-05 -1.38668838247246e-05 9.14943279888784e-06 -2.57066397942139e-05 -4.3944815117166e-05 -2.65452386625273e-05 1.85296034029823e-05 -0.00111616242386669 0.00109836402103514 0.000355990576452554 -0.000204011595811092 4.2049451052077e-06 4.61822154911954e-05 0.000123321094491042 0.000133274757463594 -0.000189969227841779 -5.92294014016868e-05 0.000186411423859523 -1.03828226618412e-06 5.35305658631953e-05 5.46029795789637e-05 0.000238946601386629 0.000236488798684878 -1.68988794865237e-05 -3.40573450205263e-05 0.000234405116507804 0.000141399718778622 0.0046397551156801 -0.00465039438222709 0.000701749533415163 -0.000262608030516681 -0.000219130734867728 0.000129266572041587 -2.35841789238516e-05 4.53719250969354e-05 -7.7477739931403e-05 -0.044520975140046 0.0607300723016278 0.0132290574898715 -0.0055423509854476 -0.0128270653363033 -0.0252270935905063 0.000689502530996363 0.000414500115246171 -1.44060931870456e-05 -0.0516926581208701 0.0530735213613696 -0.00826063309319789 8.81939603392812e-05 0.0017439192749784 -0.00187130556493903 0.00315354079311319 -0.00320260144019297 0.00301371011405172 -0.0970064049969475 -0.0379616594884075 -0.0177610437973574 0.711499745913938 -0.612694492463969 0.147013395618183 0.0013492853429888 0.00358524061565101 -0.00180509025403733 0.00610468830124166 0.000816419777610534 -0.00168318647059204 0.00859293351251688 0.0247796472039618 -0.0233480755522937 -0.0196674499354247 -0.0145138904174128 -0.00295749915925963 -0.0355689868372864 0.0281712355209696 -0.00782069404693564
  72 2912.4142490726 ""  63.1364840206601 0 0 0.00647309631072442 -0.0026041822233601 -0.00169093291010827 0.000187008722203016 5.82037703570425e-05 3.56034934748047e-05 -1.36872984705751e-05 -1.99703065756244e-05 -0.000158952221985521 -8.74791228985385e-05 -7.80939048238088e-05 4.78548334412766e-06 8.02314348945096e-07 -1.83320177381219e-05 -1.03605579150924e-05 1.18456423593253e-05 -4.63356615411241e-06 -1.11151857830926e-05 1.32514659008354e-05 -2.31658385118851e-06 -3.34517719050138e-06 2.01560884504892e-05 3.996756253388e-07 1.99743391526125e-05 0.00405192473337993 -0.0119908629041012 0.00672665875222417 -0.0812506240682294 0.0432862023147692 0.0106301082790568 0.0010096598291693 0.00111912086285368 0.000150250685042749 -8.91527569521202e-05 1.2832228370961e-05 8.72638380993903e-05 5.82474285465761e-06 0.000103198793117161 0.000135321503983639 -6.10084976983265e-05 -8.46537654443355e-06 1.88122171790491e-05 -0.000188115535331204 6.70603386506677e-05 0.000300698286968218 -0.0519035696516029 0.0518696717837533 0.00702654327221227 -1.91873134833197e-05 -0.000911343631806344 8.76405331516408e-05 0.00278193256906023 0.00341401771193515 0.00208940348014554 0.632637816274196 -0.672793204419954 -0.198189683208786 0.0149520932543049 0.0680320817571872 0.103906094647018 -0.0446840573120794 -0.0276947338209801 -0.0113464079471007 -0.00428772916253788 0.00411063275418987 -0.00124810545292972 -0.00227232823082394 -9.72587350619927e-05 -0.000546170345170025 0.000719324745849707 -0.000272933517624368 0.000878232712864182 -0.00425051626037786 -0.00275259260995527 0.00045865493797333 0.0549952501242553 -0.0530617970980565 0.0177691800000608 -0.00143657670761396 -0.00598400691486849 0.00469818637770227 0.0124180730367293 0.0017464738431127 -0.00140870819329416 0.00222953607679386 0.0061158884515402 -0.00679626046366858 -0.00815075104131106 -0.00489043952947185 -0.00235524074364395 -0.00232685421833368 0.00210774943539103 -0.00126323110974371
  73 2946.19196784685 ""  15.0188466778308 0 0 0.0534319133900544 -0.00993776418802587 -0.030428496111717 0.00194792726669244 0.00215333402105855 0.00118198115615906 8.05088491560691e-05 -0.00038889308172918 -0.00154690000200204 -0.00129738644258425 -0.000952246942592236 5.62446636839547e-05 -0.000124627330750674 -0.000111392215889914 4.00364479163931e-05 3.3684400859323e-05 5.79088716377182e-06 -2.83532499278156e-05 9.12476056407163e-05 3.09316895333831e-05 -8.03389102741274e-05 0.000101915882271959 0.000220037698434444 0.000409300088847622 0.0497703554115637 -0.295499434641142 0.237069365642911 -0.716211469818761 0.382260130569087 0.103995427027111 0.0149506380064451 0.0131498957865401 0.00288868326449352 -0.000428876132951992 4.34945563925878e-05 0.000806170630492601 -3.86080920653324e-05 0.000602950348894228 0.00131607256954933 -0.00133882436932641 -0.000968037665222475 8.91470832315152e-05 5.97352690443481e-05 -0.000432823403400081 -0.000887738317451577 0.00375214879196981 -0.00276586383148962 0.0014123522768971 -0.000408358080900954 0.000977344304357286 0.000101223402498022 -0.0225949411166336 -0.0168525874873307 -0.00275310862391209 -0.0413974654559146 0.0433427209067043 0.0136678101957276 -0.00675583295055547 -0.0146674809100893 -0.0282896736607263 0.277348775581378 0.190054882615846 0.0410969117217687 0.000311992248629367 -0.000370834914177708 7.0428363226696e-05 0.000342486185390204 0.000287851017468413 1.14057823086307e-05 -0.000158915979837691 -4.22589948184809e-05 -0.000206191464095915 0.000560541506957429 0.000385738489992408 0.000101025347860203 -0.00430432158718519 0.00414832934891072 -0.0013444114781023 -0.000496054383534846 -0.00115139401389422 -4.28834382232333e-05 -0.00299807672119966 -0.00446440332887287 0.000260841389040958 -0.000521156252544208 -0.00140648353872576 0.00160771046851802 0.00266744266757295 0.00166689327880777 0.000750587614870996 -0.000456867342461467 0.000326666767275046 -2.83715923525803e-05
  74 2971.3052021732 ""  74.7362568232326 0 0 -0.0224415313724441 0.00477132692400502 0.0096939522720081 -0.000123975398312085 -0.000303431034400939 -0.000208346987589631 6.66393652198321e-05 0.000258251188339971 0.0006836859730945 0.000474390614667808 0.000313740339555843 -8.7467730597784e-05 8.46343228729109e-05 6.32911480347432e-05 -4.53552840250059e-05 -2.03101461615032e-05 -1.4305711391203e-05 -1.14122516019224e-05 -5.50184099525211e-05 -2.04295466898748e-05 3.54403210305794e-05 -4.85290887637215e-05 -9.31605482824714e-05 -0.000182002267142207 -0.0150367709470637 0.0845894428658691 -0.0699362998943645 0.278595407960992 -0.149336895164491 -0.0469369750736199 -0.00576109486140094 -0.00498826269400445 -0.00079380488352616 -0.000252587866170551 -0.000158648540727645 0.000120262692730016 1.86820864956607e-05 -0.000211462928619014 -0.000441634530821645 0.000701388964202056 0.000523056407332622 -2.17269390894364e-05 -0.000144206758704703 0.000223668661704858 0.000606683288128716 -0.00348043500792644 0.00818087139385092 0.0069729466522161 0.000334701194270502 0.00239850880015818 -6.35902795351844e-05 -0.0602664610514695 -0.0427873364161533 -0.0103019311668615 0.0608325293234445 -0.0673707089499471 -0.0142614827351675 -0.0188657057749933 -0.0356202338575315 -0.0684226799843714 0.721197250443857 0.501466046118782 0.124905913392197 -0.000428210128975285 9.34726690043142e-05 -0.000199681082717948 0.00041758788183711 0.000248798149509805 -0.000250027806339011 -0.000287258307437409 -0.00044837409079312 1.41973949436915e-05 0.002979239440343 0.00196919327678044 0.000785690491018731 0.00313934051467048 -0.00363434061273796 0.00170250379257863 2.07954248495343e-05 0.00168705021169323 0.000400605614054239 -0.0107130881915806 -0.0174882303890733 0.00174202138868756 9.4277281354646e-05 0.000468099934715414 -0.000728245212613347 0.00472937567107066 0.00309237797872494 0.00136480090119579 -0.00190644209953751 0.00150881454739462 -0.000551933960143395
  75 2998.36305299722 ""  18.2501239257469 0 0 0.000354964693348724 -0.000714765936068753 0.000398923370936962 -9.85299252229561e-06 -1.45450260932059e-05 -5.19595147836498e-05 5.28387559472169e-06 2.38298553363619e-05 3.63028226460843e-05 1.17886011834583e-05 8.14654492465617e-06 -8.13077889944908e-06 1.19893088548032e-05 3.0858494589221e-06 -1.15851487984666e-05 -4.00142646647445e-07 -7.30128959318186e-06 -1.28312807993881e-05 -8.71983145927426e-06 -4.35509658073134e-06 4.77063826651378e-06 5.06715790624849e-06 -4.47899624839092e-06 -2.39105077925183e-05 -0.000759842472651924 0.0068637737772489 -0.00591436656556478 -0.00337548749466006 0.00180519278505979 0.000692469668266575 -0.000144782749698742 -0.000113367982424731 -1.11928526604405e-05 -9.48256183693836e-05 -2.83468234373518e-05 0.000109377579444758 2.34209242060729e-05 5.03697967880073e-05 7.99692248564427e-05 0.00012672468642947 9.99157336107493e-05 1.71902313778247e-05 -0.000117656165402679 -3.02339632880852e-05 0.000278255852364105 0.000637558760124871 0.0042605957750991 0.00713290572160838 -7.95803899842253e-05 -8.56893831666397e-05 2.94672161810611e-05 0.000928754586454129 0.000783275176965375 0.000253988274568806 0.0126411150352576 -0.0119225082074076 -0.00177472481632471 -0.0222810635403865 -0.0400545906187869 -0.0807525082594865 -0.0116427686603864 -0.00825919053018169 -0.00205734322457696 -0.000918068589723212 0.000668467242158882 0.000903754013801788 -6.80759339546354e-05 1.05757134194886e-05 -0.000127667222289132 0.00569029238468565 -0.0241192534158252 -0.0412800075595058 0.00401033126468293 0.00134075635436977 -0.00129904324745542 0.00614185662192747 -0.00679607677135452 -0.00193799485903488 0.00110421001420579 0.00110604082667923 0.000275429663415804 0.0021625674968877 0.00034962829636298 -0.000765235545404929 -0.1278627776829 -0.349165782227947 0.452604045695948 0.470635763273589 0.298282508800759 0.118478109073042 -0.408197698542749 0.335368983639023 -0.0876596973869914
  76 3004.46165855577 ""  28.067818464509 0 0 -0.0345678610402334 0.0683039290508396 -0.0429860386561441 0.000656346695816395 0.000507917581354557 0.000467612594637012 0.000277714451836461 -0.000424320936004801 -0.0004321706598974 -0.000612089390669741 -0.000591218514427657 3.74464064615159e-05 -7.26609197158374e-05 5.73849314983195e-06 -2.58655110331781e-05 -4.28710814417539e-06 1.36872771642021e-05 -4.47834733474453e-05 4.34229497166443e-05 3.77929019630538e-05 -2.67452434654153e-05 -1.45025651833437e-05 0.000138361719326273 0.00012080618607016 0.0816727861510918 -0.653041183356924 0.57048544015984 0.325745629264182 -0.168258139926884 -0.0641708415016856 0.00825263149887749 0.00636216186256647 0.00154594701381646 -0.000318547532398506 -0.000116501590543992 0.000585104512577688 0.00014267779057943 0.000214562659665324 0.000799459962914765 -0.000631357098994525 -0.000571360142551648 3.89875331227285e-05 -4.5840021396825e-05 -6.28496406828768e-05 -0.000346996752747482 -0.00196258156902228 -0.000261484807929864 -0.00172733409359798 0.000499929529524866 -0.000386564205152333 6.02371420771841e-05 0.000817308118024452 0.00287755783761706 -0.000243960106251982 0.0136485084580916 -0.0150098373540086 -0.00313818257468092 0.00886396373846072 0.0152768054288404 0.0304942677162586 -0.0239940614440422 -0.0189253073872634 -0.00623928771800887 0.000890410435445194 0.00050807879003186 0.000199195596217315 3.17944782349254e-05 -6.828392777572e-05 -6.05761446375908e-06 0.000312276946019612 -0.000289439048954563 -0.000532878073347423 -0.0104691342004013 -0.00664439551228436 -0.00233538813272435 3.24503259443959e-05 -2.02538375259031e-05 0.000225144904891552 -0.000950550293958648 -0.000574234311936025 9.5947101943474e-05 -0.00190228695887122 -0.000388223900572347 0.00126722656455852 -0.00170718358739755 -0.00485577652720027 0.0063718165203478 0.00475006833937667 0.00297145240105898 0.00109704267024031 -0.00641927723895108 0.00539336682398057 -0.00137536733088677
  77 3007.28748310191 ""  18.0970832182556 0 0 -0.00036749762899968 0.000689052393935211 -0.000489187366291148 2.99036104824269e-05 4.92024035107878e-05 0.000110066233603816 -2.36515439217371e-05 -6.92288807907468e-05 -9.68950424621161e-05 1.4429086915955e-05 2.20934544837196e-05 3.5933651106343e-05 -1.13279941331034e-05 -1.04747718516765e-05 -4.9290537443573e-06 2.96638215321965e-06 3.02005441560316e-06 -3.55486658564514e-06 2.37085102708573e-05 2.28680023045491e-05 -2.67041223301131e-06 4.02656459497585e-06 2.24478460286081e-05 9.93665949340602e-06 0.000983680542852854 -0.0072082673605975 0.00651848216833977 0.00318961195473367 -0.00157526188286541 -0.000633528638599612 -9.73393774710552e-05 -0.000126561249348449 -8.41165526712837e-05 7.89562417505967e-05 2.75685165913762e-05 -7.37400932330802e-05 3.45094016992588e-05 6.30500697339405e-05 9.5763299255848e-05 -0.000213606131989612 -0.000158828874918337 3.20161944804986e-05 -7.68634220891286e-05 -0.000112392429449923 0.000201363181080984 0.000421586742285252 -0.00158677630247929 -0.00293274805035859 5.18626806234729e-05 -1.80213095837721e-05 2.2925284653765e-05 -0.000107977456953432 -9.13005417285742e-06 -0.000132864776363513 -0.00526486085502986 0.00608646300977439 0.000580370581571028 0.00988966195888803 0.017133354152116 0.0330830554160989 0.000892197339172275 0.000495079510854042 0.000444851318867908 -0.0683445401490624 -0.0360616133131701 -0.0147441433257769 -0.000199964919046341 0.000558454431427845 0.000846831726418482 0.0198716756713049 0.00805789450290925 -0.00165348684162118 0.767978254997984 0.483518611255883 0.16703668371635 0.0457798580797361 -0.0584967243321504 0.00744709071952106 -0.00412745268978592 -0.00968735332189434 -0.00688451684322048 -0.00116042311131811 0.000219019041883682 2.1829174893498e-05 -0.0149693449434872 -0.0588006679605943 0.0751589414623087 -0.155188430547876 -0.0990799535139923 -0.0412857096747064 -0.0685688510143831 0.0637923019268134 -0.0172251583521114
  78 3032.87189430831 ""  32.1408052281209 0 0 -0.000514857070627428 0.00209767781044407 -0.00223298064727579 -7.19173095020563e-06 9.21388019220422e-06 7.46806016793133e-05 -3.68125541107627e-05 -0.00014302866460673 -0.000234547019553295 -1.1209531949776e-05 1.22280147330515e-05 6.43080756294777e-05 -6.38134324397693e-05 -2.56105588554735e-05 5.00597566104911e-05 7.08199899876088e-06 2.06968316203004e-05 3.78736031735993e-05 6.88402471684152e-05 4.1980374498798e-05 -1.59673364900312e-05 3.09744574767835e-06 3.18553401872254e-05 7.41422507967794e-05 0.00369127585731601 -0.0232690625980376 0.0211861641412872 0.00343974689631416 -0.00148173154441101 -0.00104285104269233 0.000158070392931827 9.02422522818148e-05 -8.47754354699794e-05 0.000588712962014094 0.000176975260308631 -0.000677082790715186 -2.32054469854355e-05 -7.50009404207982e-05 -0.000119744039302285 -0.000725589738527797 -0.000578843376517101 -2.90756343963579e-05 0.000178805433196 -6.58923153289665e-06 -0.000469670463159606 0.0128892621952361 0.0381477181244333 0.0682174380677373 0.000192938651452732 -0.000462247743147683 -0.000241088340785119 0.00544421740427611 0.00537412028895686 0.00173215736404273 0.0676925216923286 -0.0651691771608392 -0.00642508907927145 -0.215722895524915 -0.39255480619781 -0.807143350537389 -0.073717617678761 -0.0549223783934185 -0.0118216033333369 -0.00494284180827775 -0.00435231627912885 -0.000784269458358996 0.000139150328351909 -0.000388011277032549 -0.00155715725420444 -0.0142893624947965 -0.0039212074705123 0.00582598621989131 0.0675124959220184 0.0433188096631922 0.0143230401326819 -0.00697896937922784 0.00496474334112186 -0.00167867848532807 -0.00051896150162031 0.00971640051716534 0.0188656373317919 0.00069529044705746 0.00217001743746567 0.00166363109052211 0.0257273941817999 0.0773370875884068 -0.105990233620253 0.0600616989537078 0.040101778913065 0.0199894122929171 0.0802818931489993 -0.0711728805842133 0.0176973000272851
  79 3054.95451637792 ""  43.4880916000632 0 0 7.83478259229134e-07 -0.000138085731071747 0.000138907189808423 2.51842305418657e-05 3.90803815054521e-05 6.13433609961348e-05 -8.73771509409851e-06 -3.14918824222711e-05 -5.95498834005435e-05 2.58463604980885e-05 2.9369245370908e-05 2.13946786169577e-05 -1.23586673233435e-05 -7.54740691494637e-06 5.16547392639243e-06 3.05810521062759e-06 4.82827205835568e-06 4.23761644016274e-06 3.00261685621828e-05 2.49197071142479e-05 -6.14398717700429e-07 6.86768084974674e-06 1.1425209018756e-05 3.42649386136673e-06 -0.000110433249006826 0.000873880124852074 -0.000630228287462099 -0.00016678006127345 0.000165614995964728 6.92563362960718e-05 -0.000301637786741056 -0.000284206187928319 -9.27026140371659e-05 0.000135366354031314 3.7584061859683e-05 -0.000161133896481137 1.06614636233847e-05 5.9017701411937e-06 5.74433098752965e-06 -0.000313444282279856 -0.00025451583799482 -1.90690405098189e-06 -6.54815779609351e-05 -6.50597012914208e-05 0.000104132820374385 -0.00204085713666604 -0.00631278993725063 -0.0113749580678148 -1.16726548278817e-05 4.42262599741342e-05 8.7750341978594e-05 -0.000507401974533048 -0.000538842846430354 -0.000247879006807773 -0.0113392059160356 0.0113390203436391 0.00162569454758817 0.0368934245585471 0.0659115464651194 0.135009352678347 0.00777144137915914 0.00600749820897422 0.00119251151632567 -0.0138003411475631 -0.00862870697001955 -0.00271710559579067 7.29116846808825e-05 0.000260806976539068 0.00012600287709961 -0.0493766555646534 -0.0615992275407082 0.0308372329849233 0.154768685177174 0.0986698708137004 0.0364064319941585 0.00486859890736534 -0.00619722309556158 0.000249661036970926 -0.00161347740329557 -0.00247455862872373 -0.00405120102145066 -0.000605983405440338 -0.000166046787486362 -0.000818427755475877 0.132150415885918 0.380320375081069 -0.51776964832251 0.524046757567818 0.330403122323596 0.151116946753799 -0.0653186322690185 0.0298035791647705 -0.00414692686442114
  80 3063.5801325286 ""  32.8109471088501 0 0 -9.93908622464207e-05 1.36695216103841e-05 6.95375314779321e-05 1.12145083402125e-05 2.73087600000842e-06 -3.55267794151989e-06 2.83533181775766e-06 1.18963019625949e-05 2.0427619673525e-05 9.00555889640107e-06 6.16130077428991e-06 -2.07776648422582e-06 1.32961393249055e-05 3.93750151553611e-06 -1.76660364088264e-05 -4.34209259886826e-07 -6.37840546088294e-06 -1.19222095646834e-05 -8.11296136516708e-06 -7.67886893297995e-06 4.02970474780969e-06 1.02196533985428e-05 -3.90198532285784e-06 -1.98147562026819e-05 -4.3820331956513e-05 6.81162242707336e-05 8.61783494049085e-05 0.00118823411001431 -0.000653443160596309 -0.000270842401271778 -9.47110235993248e-05 -6.40347900614496e-05 -1.14930789711823e-05 -0.000150747909052485 -3.44628388268079e-05 0.00017606459359354 1.96875984040481e-05 6.04447639685158e-05 9.05315091491757e-05 0.000128041250078117 0.000115852850065396 1.92464985036707e-05 -0.000184928985750828 -5.62602819914206e-06 0.000281223670255542 -0.00144308037312516 -0.00317916599415659 -0.00592572530638619 -8.24400357854075e-05 -0.00011100981885363 6.8328482848599e-05 -0.000426597061086797 -0.000265617504706607 -0.00012138400293193 -0.001880306253986 0.00314189661779013 -0.000458116894880766 0.0191084658515259 0.0355996165707118 0.072037931600319 0.00529340984547447 0.00391479439949769 0.000736471692687168 -0.0129682486064383 -0.000353615444773706 -0.00297601399545581 0.000109963816857723 -0.000123404913524104 0.000327529941721976 -0.0674536940570927 0.0397994468586182 -0.0382757486512219 0.0938617549078024 0.0597643141936305 0.0230332805178424 0.0534856728627325 -0.0477931616315901 0.00759727191651935 0.000402242115272265 -0.00291297658580775 -0.0024803070408582 0.00148059970922883 0.00129540984620216 -0.000391680761409755 -0.0902221121206739 -0.199956884412649 0.266689774465009 0.308280629746108 0.217976351619107 0.0777420667321395 0.589626850017128 -0.495952235893027 0.112216901265078
  81 3119.78787779086 ""  2.78029349077846 0 0 7.28740631761669e-05 5.7399144131785e-05 6.05673091522989e-05 -2.69765262235555e-05 -7.62466317973968e-05 -0.00014905225735861 -0.000329154943272539 -0.00037370654352003 -0.000253640055496486 -0.0065243968760917 -0.00493515027670541 0.000449406846213703 0.0282130990393061 0.00698415995569043 -0.0362583459111759 0.00644640750514595 0.0198450334029753 0.0353444920511188 -0.0364492653747949 -0.0300067142761438 -0.00375974068012583 0.0120683021654524 0.00326707934927566 -0.0143755689415765 -0.000354961605495013 0.000364608767201256 -0.000685335226449053 0.000185953127476951 -0.000531575540067166 -0.000217375092714842 0.0807728448059272 0.065816306860516 0.00551131383230074 -0.33328205513897 -0.0846721073771564 0.423152299862485 -0.0779196002557068 -0.238562097404938 -0.424007261628039 0.429406396387355 0.35279506563514 0.0426177308354853 -0.140265130861721 -0.0326135239976695 0.179620918631239 2.5914511735102e-05 2.6258514070816e-05 6.17502065585623e-05 -1.50211756519643e-06 -2.07450013217245e-05 -9.63027411238784e-06 4.68439829896473e-05 5.51565414463248e-05 2.41357484656011e-05 -1.14994260334126e-05 3.04549796104391e-05 5.47691830426471e-05 -0.000232947936532343 -0.000395382807538978 -0.000865500029439998 -0.000401919004464631 -0.00030986551109515 -9.05520808721321e-05 -1.58180338453893e-05 -4.79555573492171e-05 1.32103681414388e-05 1.89309304711102e-05 4.03864493971436e-05 3.51354431656797e-05 -1.36181811396124e-05 -2.52078609614665e-05 2.81195119152011e-05 0.000329407205881752 0.000208387793499989 5.88045082826961e-05 -0.000241088507509079 0.000234883923666329 -9.77191276871868e-05 -0.000230177781627978 -0.00053147054963363 -0.000404569457857973 9.24371134369072e-05 0.000161760495209907 3.4489779588307e-05 0.000124507755523242 0.000315039912682693 -0.000467372326754096 7.13893969997398e-05 3.72290012980906e-05 4.82388760609724e-05 -1.89286827636022e-05 -5.93089372603903e-06 1.56050285999007e-05
  82 3127.26729769783 ""  10.4344294787554 0 0 0.000181579323814724 0.000170233632205153 -0.000111552443217724 2.96221471716067e-05 6.09364066453506e-05 9.09989656656034e-05 -0.000140911228394175 -0.00034502562880933 -0.000541814813572588 0.00793504391004062 0.00592758993205609 -0.000742314631348494 -0.0350338187111081 -0.00884461246386738 0.0446069755169933 0.00143079765462762 -0.00125887833787944 -0.00567770254082048 -0.0399062921725764 -0.0325987688847704 -0.00350107867030498 0.0167438153048253 0.00461539621419968 -0.0197772864299364 0.000421452364266066 -0.00303498129598256 0.00262281995277037 -0.00285352027052674 0.00152016974402105 0.000456521552097388 -0.0967806589166986 -0.0788598701202606 -0.00663435001173636 0.404775320478373 0.10333567688549 -0.512717961081031 0.00605949970595423 0.0281526369999426 0.0559228099989775 0.460059202158761 0.377381153900783 0.0442349964902108 -0.191001205474415 -0.0443489470882416 0.244723470746035 1.77362548533588e-05 9.26355371285152e-06 5.58129121786414e-07 2.59118181481926e-06 1.73849120765963e-05 9.76293990047363e-07 -8.09010073896981e-06 -3.33976156787578e-05 -1.67587493168914e-05 -0.000112576098958368 0.000101352971867745 2.89548674213634e-05 -6.20033634059532e-05 -7.94827384500076e-05 4.58282119317965e-06 3.83001086043332e-05 2.2029833345322e-05 -1.78240630824998e-05 3.20091972089515e-08 -8.24835435487057e-06 3.85851926019068e-06 1.13087384312485e-05 3.20958699813569e-05 5.82654074183095e-05 2.30574339177563e-06 -2.01502941754825e-07 5.19678979069306e-06 -3.80495549080526e-05 -2.08987487521824e-05 1.30479642542461e-05 -3.21171695453932e-05 5.25365355153142e-05 -1.84717596214743e-05 -0.000105936209488879 -0.000437097367607351 -0.000586054211350732 -0.000217438732443726 -9.7347530097428e-05 0.000148139132542475 1.81597600409791e-05 4.70097073123255e-05 -8.68826590069296e-05 -4.78987167834043e-05 -3.40210213700676e-05 -1.59135300723882e-05 2.56159034032699e-08 -4.73792582291596e-06 3.38399512694196e-06
  83 3141.60196272136 ""  26.4705254881783 0 0 -0.000126695628137554 -5.0002344323573e-05 0.000271104176803362 0.000183183868661772 0.000220680128264472 0.000185761146798986 -0.00161026134946751 -0.00178950241851456 -0.00124602220778686 -0.00711844424309859 -0.00516014777882984 0.00103684719322499 0.0171675451613144 0.00534232751286424 -0.0194469220923133 -0.00933406754302763 -0.0256440645808547 -0.0437584874166375 0.00390715923065555 0.00471721020185222 0.0039856893596047 0.0360698588513244 0.00833457733655573 -0.0464168734649694 -0.000556646164510406 0.00176727576946162 -0.00198411040406356 0.0014973940439934 -0.00128706801901445 -0.000483779449966329 0.0827227381146918 0.0671248563131461 0.00496667346973146 -0.18098520361194 -0.0477850873095518 0.22541780937833 0.0944713799442432 0.284665790052816 0.50323197812586 -0.0526156283163441 -0.0454987777136569 -0.0107924362462135 -0.411954838046122 -0.0932514950389063 0.533652856463669 4.04733646796036e-05 2.40056556410069e-05 2.70362365965682e-05 9.43837138271018e-06 1.61982375508855e-06 -1.44725207307738e-05 8.28753356646964e-05 4.71518838845885e-05 -1.63950312175647e-05 -0.000153195465399187 0.000150536156525714 8.51089434355436e-05 -0.000235344237515006 -0.000352475446608941 -0.000633951342791289 -0.000298307339306689 -0.000146601444387544 0.000141933409089024 1.5346986767509e-05 -2.12985060157457e-05 2.15165135776678e-05 2.26610881716231e-05 6.29184272659265e-05 9.74377408252557e-05 1.07345668596103e-05 -5.40109130565979e-06 2.44236222944935e-05 -0.000137006177227707 -6.63126159337273e-05 -8.65140057072901e-07 -0.000158837167991776 0.000193222970759803 -6.86967498812459e-05 -0.000223722844104245 -0.000823542351232888 -0.00106519524621236 -0.000249978423842145 -4.85537817802215e-05 0.00021024277844419 9.5749021082964e-05 0.000225444545141851 -0.000342161048195157 -0.000187939548093793 -0.000134303435684023 -3.66924868616523e-05 -1.34064028282332e-05 3.03670717212828e-06 1.47153678296308e-05
  84 3149.40111945189 ""  12.7457589726999 0 0 -8.22671050188973e-05 -0.000115343496086205 -1.61450664914817e-05 -0.000251509321590584 -0.000269340904616929 -0.000170828911675075 0.00170068172814777 0.00163762328951481 0.000719952342530701 -0.0083130275173255 -0.00656898553986523 -9.7621891919615e-05 0.0130247484393697 0.00444440028582507 -0.0138274634025423 -0.00705194846065867 -0.0238448849831214 -0.0437626689483297 -0.0342240661751485 -0.0281218526150108 -0.00339242537670173 -0.0282913837533872 -0.00548744370587353 0.0389102843001974 -0.000367987958028273 0.00228123944674432 -0.0020004607540112 0.00220757354484282 -0.00123426752983626 -0.000370329903600131 0.0979071163302867 0.0804013931270816 0.00820131981886119 -0.131349513200631 -0.0354608672388024 0.161780433520941 0.0870083359929652 0.269985389018512 0.482070232521229 0.374683288944296 0.30734166492443 0.0361187738165977 0.326983849377717 0.0723768916539584 -0.42746989365453 -1.64613290725133e-05 5.61846372293308e-07 3.98293745354441e-05 -7.31282872593434e-06 -3.8754420268581e-05 -2.54115791259725e-06 -3.15842024887034e-05 3.84875331914387e-05 5.49733352926995e-05 0.000170716816839441 -0.000144674984419535 -1.5964070237974e-05 -2.67215332472399e-05 -0.000104024706434578 -0.000451040318511099 -4.92633877218839e-05 -0.000108999677376713 -0.000163009724289054 -1.44150238240728e-05 -2.80646764140031e-05 6.39496080905895e-06 -3.62426724278518e-07 -1.18830990439401e-05 -5.64854480280103e-05 -2.41771135436495e-05 -2.31126853174134e-05 1.24042008375372e-05 0.00035155971184856 0.000203519057605789 3.71383763820893e-05 -0.000182716798197915 0.000122669053165257 -6.39815336538336e-05 1.66586061426306e-05 0.000219193135133609 0.000490335360611644 0.000483695870364382 0.000304017006514384 -0.000232926505574805 6.61573006825464e-05 0.000181049015467969 -0.000246866485331732 0.000194227545730244 0.000123338477976494 7.81790393883746e-05 2.58891261516042e-06 -1.96777153744935e-05 1.47927483859951e-05
  85 3167.53930684685 ""  5.11693213786236 0 0 0.000929661344735624 0.000708947025724972 -0.000638266122262333 0.0002557178552846 8.07369737496298e-05 -0.000308478324477272 -0.00162381150046034 -4.71854690241632e-05 0.00294016005434833 0.0622361109957482 0.0511040407169228 0.00523479205174793 0.0112375078077678 0.00190361367255889 -0.0165481992183819 -0.00212490906380707 -0.0042246240891442 -0.00612111463177299 -0.00301620312310097 -0.00236673570935834 -2.59412691031222e-05 -0.000960773255419653 -0.000431150768912683 0.000723762284950259 0.00223345246006119 -0.0124609743020009 0.0126869362308387 -0.0128252888931309 0.00792347645165254 0.00335394449326106 -0.71169722019269 -0.587201935945898 -0.0661134136178169 -0.127368323975078 -0.031109618907577 0.164767762169884 0.0139768947807678 0.0395336368954386 0.0682719678516195 0.0314954420354992 0.0256010713548998 0.00251139359632824 0.00801965619885607 0.00223770227062512 -0.00941267213291361 3.61038601308509e-05 2.17717246675511e-05 2.33117777710733e-05 4.25566108745823e-06 4.62110439513012e-05 1.02762174914251e-05 -8.58007929884264e-05 -0.000119701268056422 1.81984047931461e-05 -0.000221173444851836 0.000209762680664594 4.46292329049614e-05 -3.88323271041558e-05 -9.03637197248017e-05 0.000161077613327761 -0.000452154171206579 -0.0004783604014222 -0.000584937260630017 2.28581280609014e-05 8.23382972155673e-06 -4.25848209154276e-06 6.19812516008906e-06 2.23359801557781e-05 3.27739712861672e-05 2.25515786713295e-05 1.75183833975672e-05 5.29492495700482e-07 -0.000306466884627217 -0.000192805451233549 -1.66225066403644e-05 -1.06342050722081e-05 3.67435001178338e-05 8.88374992766233e-07 -0.000137957532490077 -0.00046092191350643 -0.000271390983047853 -0.000476218172362368 -0.000231396773218638 0.000340124297650653 -1.71932933754042e-05 -5.74690238272103e-05 5.99969483806335e-05 -0.000245012188636836 -0.000166002710403544 -9.5382875896086e-05 -8.57053903449489e-06 2.50469964438999e-05 -4.0725595352695e-06
  86 3496.6366735482 ""  39.6164787377619 0 0 0.000291237209233088 0.000216478857255778 0.000328459583750252 -3.04860439440862e-05 -6.2216672464801e-05 -0.000588238622681682 -3.00930838075974e-05 -0.000102806672892509 -0.00030813297657093 1.80583742204355e-05 2.29531399766052e-05 4.43079557330738e-05 4.96990603583939e-06 4.47525768401467e-06 -3.57883045372079e-06 -1.9162203840463e-05 -2.94897885794496e-06 1.58755822350897e-05 -4.9606866197971e-05 -6.0305379139904e-05 -1.88725741113105e-05 0.000168867221175062 6.74009102715003e-05 -8.11995311430367e-05 -0.000765553927502466 -0.00069453163042444 -5.76242016595369e-05 -0.00102743904446423 -0.000427420470760816 -0.000167229695070608 -0.000361471100308763 -0.000270098230961339 7.29654685735419e-06 -0.000160201830592722 -1.72812791599133e-05 0.000260271483658385 -1.92213580577675e-05 0.000125651646883304 0.00029819728261896 0.000363362044231273 0.000272230938783758 5.29876885287092e-05 -0.00172556368888427 -0.000488993192360868 0.000718961852883205 0.000449286928306294 -0.00197980026647437 -0.00177335163299135 -0.00199260291490124 -0.00155101203619248 0.00100158402004614 -0.000634029244839635 -0.000135335577685954 9.22897084655041e-05 -0.000180933615868228 0.00358903243398064 0.00115906304940194 0.00660667800311823 0.00938729283595943 0.0173905824908956 0.00189906488144856 0.000600224106237188 0.000338583517519626 -7.68010322720176e-05 -0.00155891974230757 0.000429032596595942 -0.0167505168896891 -0.0337983279191117 -0.0573761165295868 7.81883293922781e-05 0.000213935990319084 0.000255231608068122 0.00842693867056861 0.00716120171617917 0.00193061358434174 -0.000837505272247815 -0.00192925662098142 0.001533782999847 0.216816698782117 0.495504524330206 0.794602787227544 0.0341161925139332 0.0223411120083711 -0.0169591226850651 -0.000341210155529937 -0.00101080360369801 0.000980772295145281 -6.30711241907329e-05 0.000268808298598643 0.000690226852054662 -0.000293591897339196 0.000266842163064731 7.85157482892982e-06
  87 3577.64114901924 ""  155.281947561777 0 0 0.000121113346857431 -3.51023743844651e-06 5.69813068393999e-06 -6.79994460960957e-05 -0.000190975680850755 -5.78734951792222e-05 1.02972342572931e-05 7.45920785138625e-05 0.000212552941608278 5.97183535523758e-05 1.89431911236927e-05 -6.05850369295311e-05 -1.35480244145915e-05 6.59501805316336e-06 3.97443578368229e-05 -1.41659809045277e-05 -1.26498051463963e-05 -6.57944989766224e-06 -4.95962625041017e-06 6.73531037681013e-06 8.43634702945583e-06 3.05897473520446e-05 -7.92406179743406e-06 -8.60958152365429e-05 -0.000413942299738846 -0.000693044094954242 0.00175797624128239 0.00314372850606969 -0.00296344656301873 -0.00243814189952998 -0.000598362355446327 -0.000395292005975472 0.00024031216047825 9.03099483285668e-05 2.05239568469105e-05 -0.000130877901053189 -5.123533787707e-05 -5.19807532743319e-05 -4.2737175083475e-05 -0.000193960397290401 -0.000162916443291793 -9.886108220512e-05 -0.000354429143303786 -0.000103314979618442 0.000320143749967815 0.0013392238509725 -0.000363390203541418 8.39219684321476e-06 -0.0430736364407917 -0.033760323950562 0.0230897885527755 -0.00406296193628097 -0.000406340157449835 0.000494348698026414 -0.009384069429799 0.00158349834817071 0.00216913019130387 -0.00183981449940644 -0.000960385701436475 -0.0018775379441606 0.0163557861626445 0.00653525417505262 0.00414482471550826 -0.000263263249856058 -0.000267238202432494 0.000652989930273697 0.000722615019890967 0.00208559016246101 0.00200640956798064 0.00015443524303433 2.8886461410281e-06 8.53286432555654e-05 0.000278865123150542 3.0728134605338e-05 -2.27012591193931e-05 -0.00370463755986746 0.00538844494152811 -0.00372025476793511 -0.00855371311303361 -0.0228081148417192 -0.0368590978425525 0.713229657034091 0.535604687505459 -0.371267021525888 -9.96351914580583e-06 0.000740765264553003 -0.00161633343137675 -0.00140898732472559 -0.00079094464383549 -0.00062393664451122 -0.000460477032961895 0.000206327943987555 0.000529555355546575
  :::
 } 
 m_exists[87] { 
  s_m_exists
  :::
  1 11111111111111111111111111111111111111111111111111111111111111111111111111111111111111111111111111 
  2 11111111111111111111111111111111111111111111111111111111111111111111111111111111111111111111111111 
  3 11111111111111111111111111111111111111111111111111111111111111111111111111111111111111111111111111 
  4 11111111111111111111111111111111111111111111111111111111111111111111111111111111111111111111111111 
  5 11111111111111111111111111111111111111111111111111111111111111111111111111111111111111111111111111 
  6 11111111111111111111111111111111111111111111111111111111111111111111111111111111111111111111111111 
  7 11111111111111111111111111111111111111111111111111111111111111111111111111111111111111111111111111 
  8 11111111111111111111111111111111111111111111111111111111111111111111111111111111111111111111111111 
  9 11111111111111111111111111111111111111111111111111111111111111111111111111111111111111111111111111 
  10 11111111111111111111111111111111111111111111111111111111111111111111111111111111111111111111111111 
  11 11111111111111111111111111111111111111111111111111111111111111111111111111111111111111111111111111 
  12 11111111111111111111111111111111111111111111111111111111111111111111111111111111111111111111111111 
  13 11111111111111111111111111111111111111111111111111111111111111111111111111111111111111111111111111 
  14 11111111111111111111111111111111111111111111111111111111111111111111111111111111111111111111111111 
  15 11111111111111111111111111111111111111111111111111111111111111111111111111111111111111111111111111 
  16 11111111111111111111111111111111111111111111111111111111111111111111111111111111111111111111111111 
  17 11111111111111111111111111111111111111111111111111111111111111111111111111111111111111111111111111 
  18 11111111111111111111111111111111111111111111111111111111111111111111111111111111111111111111111111 
  19 11111111111111111111111111111111111111111111111111111111111111111111111111111111111111111111111111 
  20 11111111111111111111111111111111111111111111111111111111111111111111111111111111111111111111111111 
  21 11111111111111111111111111111111111111111111111111111111111111111111111111111111111111111111111111 
  22 11111111111111111111111111111111111111111111111111111111111111111111111111111111111111111111111111 
  23 11111111111111111111111111111111111111111111111111111111111111111111111111111111111111111111111111 
  24 11111111111111111111111111111111111111111111111111111111111111111111111111111111111111111111111111 
  25 11111111111111111111111111111111111111111111111111111111111111111111111111111111111111111111111111 
  26 11111111111111111111111111111111111111111111111111111111111111111111111111111111111111111111111111 
  27 11111111111111111111111111111111111111111111111111111111111111111111111111111111111111111111111111 
  28 11111111111111111111111111111111111111111111111111111111111111111111111111111111111111111111111111 
  29 11111111111111111111111111111111111111111111111111111111111111111111111111111111111111111111111111 
  30 11111111111111111111111111111111111111111111111111111111111111111111111111111111111111111111111111 
  31 11111111111111111111111111111111111111111111111111111111111111111111111111111111111111111111111111 
  32 11111111111111111111111111111111111111111111111111111111111111111111111111111111111111111111111111 
  33 11111111111111111111111111111111111111111111111111111111111111111111111111111111111111111111111111 
  34 11111111111111111111111111111111111111111111111111111111111111111111111111111111111111111111111111 
  35 11111111111111111111111111111111111111111111111111111111111111111111111111111111111111111111111111 
  36 11111111111111111111111111111111111111111111111111111111111111111111111111111111111111111111111111 
  37 11111111111111111111111111111111111111111111111111111111111111111111111111111111111111111111111111 
  38 11111111111111111111111111111111111111111111111111111111111111111111111111111111111111111111111111 
  39 11111111111111111111111111111111111111111111111111111111111111111111111111111111111111111111111111 
  40 11111111111111111111111111111111111111111111111111111111111111111111111111111111111111111111111111 
  41 11111111111111111111111111111111111111111111111111111111111111111111111111111111111111111111111111 
  42 11111111111111111111111111111111111111111111111111111111111111111111111111111111111111111111111111 
  43 11111111111111111111111111111111111111111111111111111111111111111111111111111111111111111111111111 
  44 11111111111111111111111111111111111111111111111111111111111111111111111111111111111111111111111111 
  45 11111111111111111111111111111111111111111111111111111111111111111111111111111111111111111111111111 
  46 11111111111111111111111111111111111111111111111111111111111111111111111111111111111111111111111111 
  47 11111111111111111111111111111111111111111111111111111111111111111111111111111111111111111111111111 
  48 11111111111111111111111111111111111111111111111111111111111111111111111111111111111111111111111111 
  49 11111111111111111111111111111111111111111111111111111111111111111111111111111111111111111111111111 
  50 11111111111111111111111111111111111111111111111111111111111111111111111111111111111111111111111111 
  51 11111111111111111111111111111111111111111111111111111111111111111111111111111111111111111111111111 
  52 11111111111111111111111111111111111111111111111111111111111111111111111111111111111111111111111111 
  53 11111111111111111111111111111111111111111111111111111111111111111111111111111111111111111111111111 
  54 11111111111111111111111111111111111111111111111111111111111111111111111111111111111111111111111111 
  55 11111111111111111111111111111111111111111111111111111111111111111111111111111111111111111111111111 
  56 11111111111111111111111111111111111111111111111111111111111111111111111111111111111111111111111111 
  57 11111111111111111111111111111111111111111111111111111111111111111111111111111111111111111111111111 
  58 11111111111111111111111111111111111111111111111111111111111111111111111111111111111111111111111111 
  59 11111111111111111111111111111111111111111111111111111111111111111111111111111111111111111111111111 
  60 11111111111111111111111111111111111111111111111111111111111111111111111111111111111111111111111111 
  61 11111111111111111111111111111111111111111111111111111111111111111111111111111111111111111111111111 
  62 11111111111111111111111111111111111111111111111111111111111111111111111111111111111111111111111111 
  63 11111111111111111111111111111111111111111111111111111111111111111111111111111111111111111111111111 
  64 11111111111111111111111111111111111111111111111111111111111111111111111111111111111111111111111111 
  65 11111111111111111111111111111111111111111111111111111111111111111111111111111111111111111111111111 
  66 11111111111111111111111111111111111111111111111111111111111111111111111111111111111111111111111111 
  67 11111111111111111111111111111111111111111111111111111111111111111111111111111111111111111111111111 
  68 11111111111111111111111111111111111111111111111111111111111111111111111111111111111111111111111111 
  69 11111111111111111111111111111111111111111111111111111111111111111111111111111111111111111111111111 
  70 11111111111111111111111111111111111111111111111111111111111111111111111111111111111111111111111111 
  71 11111111111111111111111111111111111111111111111111111111111111111111111111111111111111111111111111 
  72 11111111111111111111111111111111111111111111111111111111111111111111111111111111111111111111111111 
  73 11111111111111111111111111111111111111111111111111111111111111111111111111111111111111111111111111 
  74 11111111111111111111111111111111111111111111111111111111111111111111111111111111111111111111111111 
  75 11111111111111111111111111111111111111111111111111111111111111111111111111111111111111111111111111 
  76 11111111111111111111111111111111111111111111111111111111111111111111111111111111111111111111111111 
  77 11111111111111111111111111111111111111111111111111111111111111111111111111111111111111111111111111 
  78 11111111111111111111111111111111111111111111111111111111111111111111111111111111111111111111111111 
  79 11111111111111111111111111111111111111111111111111111111111111111111111111111111111111111111111111 
  80 11111111111111111111111111111111111111111111111111111111111111111111111111111111111111111111111111 
  81 11111111111111111111111111111111111111111111111111111111111111111111111111111111111111111111111111 
  82 11111111111111111111111111111111111111111111111111111111111111111111111111111111111111111111111111 
  83 11111111111111111111111111111111111111111111111111111111111111111111111111111111111111111111111111 
  84 11111111111111111111111111111111111111111111111111111111111111111111111111111111111111111111111111 
  85 11111111111111111111111111111111111111111111111111111111111111111111111111111111111111111111111111 
  86 11111111111111111111111111111111111111111111111111111111111111111111111111111111111111111111111111 
  87 11111111111111111111111111111111111111111111111111111111111111111111111111111111111111111111111111 
  :::
 } 
} 
