# Supplementary material for: Cut-off Scale and Complex Formation in Density Functional Theory Computations of Epoxy-Amine Reactivity
Source: ACS Omega. 2021 Oct 25;6(44):29424–31. doi: 10.1021/acsomega.1c03229 (PMC8587129; doi:10.1021/acsomega.1c03229)
Supplement: Supplementary file 1 — ao1c03229_si_001.zip [file ao1c03229_si_001.zip › Final_structures/Primary/A1_E3_B3LYP-D3_CC-PVTZ-F_ canonical/Epoxy_frag3_product-6_isomer24.vib]

{ 
 s_m_m2io_version
 :::
 2.0.0 
} 

f_m_table { 
 i_j_atom_total
 :::
 31
 m_column[98] { 
  s_m_data_name
  s_m_column_name
  i_m_width
  b_m_visible
  s_m_units
  :::
  1 r_j_Frequency  "Frequency"  10 1 "" 
  2 s_j_Symmetry  "Symmetry"  10 0 "" 
  3 r_j_Intensity  "Intensity"  10 1 "" 
  4 r_j_Raman_Act  "Raman Act"  10 0 "" 
  5 r_j_Raman_Int  "Raman Int"  10 0 "" 
  6 r_j_x1  "x1"  10 0 "" 
  7 r_j_y1  "y1"  10 0 "" 
  8 r_j_z1  "z1"  10 0 "" 
  9 r_j_x2  "x2"  10 0 "" 
  10 r_j_y2  "y2"  10 0 "" 
  11 r_j_z2  "z2"  10 0 "" 
  12 r_j_x3  "x3"  10 0 "" 
  13 r_j_y3  "y3"  10 0 "" 
  14 r_j_z3  "z3"  10 0 "" 
  15 r_j_x4  "x4"  10 0 "" 
  16 r_j_y4  "y4"  10 0 "" 
  17 r_j_z4  "z4"  10 0 "" 
  18 r_j_x5  "x5"  10 0 "" 
  19 r_j_y5  "y5"  10 0 "" 
  20 r_j_z5  "z5"  10 0 "" 
  21 r_j_x6  "x6"  10 0 "" 
  22 r_j_y6  "y6"  10 0 "" 
  23 r_j_z6  "z6"  10 0 "" 
  24 r_j_x7  "x7"  10 0 "" 
  25 r_j_y7  "y7"  10 0 "" 
  26 r_j_z7  "z7"  10 0 "" 
  27 r_j_x8  "x8"  10 0 "" 
  28 r_j_y8  "y8"  10 0 "" 
  29 r_j_z8  "z8"  10 0 "" 
  30 r_j_x9  "x9"  10 0 "" 
  31 r_j_y9  "y9"  10 0 "" 
  32 r_j_z9  "z9"  10 0 "" 
  33 r_j_x10  "x10"  10 0 "" 
  34 r_j_y10  "y10"  10 0 "" 
  35 r_j_z10  "z10"  10 0 "" 
  36 r_j_x11  "x11"  10 0 "" 
  37 r_j_y11  "y11"  10 0 "" 
  38 r_j_z11  "z11"  10 0 "" 
  39 r_j_x12  "x12"  10 0 "" 
  40 r_j_y12  "y12"  10 0 "" 
  41 r_j_z12  "z12"  10 0 "" 
  42 r_j_x13  "x13"  10 0 "" 
  43 r_j_y13  "y13"  10 0 "" 
  44 r_j_z13  "z13"  10 0 "" 
  45 r_j_x14  "x14"  10 0 "" 
  46 r_j_y14  "y14"  10 0 "" 
  47 r_j_z14  "z14"  10 0 "" 
  48 r_j_x15  "x15"  10 0 "" 
  49 r_j_y15  "y15"  10 0 "" 
  50 r_j_z15  "z15"  10 0 "" 
  51 r_j_x16  "x16"  10 0 "" 
  52 r_j_y16  "y16"  10 0 "" 
  53 r_j_z16  "z16"  10 0 "" 
  54 r_j_x17  "x17"  10 0 "" 
  55 r_j_y17  "y17"  10 0 "" 
  56 r_j_z17  "z17"  10 0 "" 
  57 r_j_x18  "x18"  10 0 "" 
  58 r_j_y18  "y18"  10 0 "" 
  59 r_j_z18  "z18"  10 0 "" 
  60 r_j_x19  "x19"  10 0 "" 
  61 r_j_y19  "y19"  10 0 "" 
  62 r_j_z19  "z19"  10 0 "" 
  63 r_j_x20  "x20"  10 0 "" 
  64 r_j_y20  "y20"  10 0 "" 
  65 r_j_z20  "z20"  10 0 "" 
  66 r_j_x21  "x21"  10 0 "" 
  67 r_j_y21  "y21"  10 0 "" 
  68 r_j_z21  "z21"  10 0 "" 
  69 r_j_x22  "x22"  10 0 "" 
  70 r_j_y22  "y22"  10 0 "" 
  71 r_j_z22  "z22"  10 0 "" 
  72 r_j_x23  "x23"  10 0 "" 
  73 r_j_y23  "y23"  10 0 "" 
  74 r_j_z23  "z23"  10 0 "" 
  75 r_j_x24  "x24"  10 0 "" 
  76 r_j_y24  "y24"  10 0 "" 
  77 r_j_z24  "z24"  10 0 "" 
  78 r_j_x25  "x25"  10 0 "" 
  79 r_j_y25  "y25"  10 0 "" 
  80 r_j_z25  "z25"  10 0 "" 
  81 r_j_x26  "x26"  10 0 "" 
  82 r_j_y26  "y26"  10 0 "" 
  83 r_j_z26  "z26"  10 0 "" 
  84 r_j_x27  "x27"  10 0 "" 
  85 r_j_y27  "y27"  10 0 "" 
  86 r_j_z27  "z27"  10 0 "" 
  87 r_j_x28  "x28"  10 0 "" 
  88 r_j_y28  "y28"  10 0 "" 
  89 r_j_z28  "z28"  10 0 "" 
  90 r_j_x29  "x29"  10 0 "" 
  91 r_j_y29  "y29"  10 0 "" 
  92 r_j_z29  "z29"  10 0 "" 
  93 r_j_x30  "x30"  10 0 "" 
  94 r_j_y30  "y30"  10 0 "" 
  95 r_j_z30  "z30"  10 0 "" 
  96 r_j_x31  "x31"  10 0 "" 
  97 r_j_y31  "y31"  10 0 "" 
  98 r_j_z31  "z31"  10 0 "" 
  :::
 } 
 m_row[87] { 
  r_j_Frequency
  s_j_Symmetry
  r_j_Intensity
  r_j_Raman_Act
  r_j_Raman_Int
  r_j_x1
  r_j_y1
  r_j_z1
  r_j_x2
  r_j_y2
  r_j_z2
  r_j_x3
  r_j_y3
  r_j_z3
  r_j_x4
  r_j_y4
  r_j_z4
  r_j_x5
  r_j_y5
  r_j_z5
  r_j_x6
  r_j_y6
  r_j_z6
  r_j_x7
  r_j_y7
  r_j_z7
  r_j_x8
  r_j_y8
  r_j_z8
  r_j_x9
  r_j_y9
  r_j_z9
  r_j_x10
  r_j_y10
  r_j_z10
  r_j_x11
  r_j_y11
  r_j_z11
  r_j_x12
  r_j_y12
  r_j_z12
  r_j_x13
  r_j_y13
  r_j_z13
  r_j_x14
  r_j_y14
  r_j_z14
  r_j_x15
  r_j_y15
  r_j_z15
  r_j_x16
  r_j_y16
  r_j_z16
  r_j_x17
  r_j_y17
  r_j_z17
  r_j_x18
  r_j_y18
  r_j_z18
  r_j_x19
  r_j_y19
  r_j_z19
  r_j_x20
  r_j_y20
  r_j_z20
  r_j_x21
  r_j_y21
  r_j_z21
  r_j_x22
  r_j_y22
  r_j_z22
  r_j_x23
  r_j_y23
  r_j_z23
  r_j_x24
  r_j_y24
  r_j_z24
  r_j_x25
  r_j_y25
  r_j_z25
  r_j_x26
  r_j_y26
  r_j_z26
  r_j_x27
  r_j_y27
  r_j_z27
  r_j_x28
  r_j_y28
  r_j_z28
  r_j_x29
  r_j_y29
  r_j_z29
  r_j_x30
  r_j_y30
  r_j_z30
  r_j_x31
  r_j_y31
  r_j_z31
  :::
  1 40.7303818340298 ""  0.143180768492752 0 0 0.0131537191248016 0.0459483925112918 -0.00994185872960022 0.045178798830397 0.0508226616850781 -0.0270145343938221 0.0180896520736721 0.0245286752709743 0.0164133797622664 0.00823018158326211 0.0121416057139349 0.0299191399062176 -0.0145952348510524 -0.0165922779777817 0.0708542816741573 -0.0276133840636951 -0.032306494593052 0.0981796586951787 -0.0177103666741914 -0.0200916551538998 0.0856147896239468 0.00422940303007807 0.00739355544683514 0.0452029615248982 -0.00243393550008832 0.0490204083907554 -0.00128942904141448 0.00860400606043815 0.0635604380986123 -0.0127035189122698 0.017226208063289 0.025170465095276 0.00914120898092537 -0.0214528678094335 -0.0249445833078246 0.0804904301174042 -0.0439203110963157 -0.0526396175324409 0.12770149085098 -0.0268498133212204 -0.0317641214770044 0.106155729072944 0.0116459143344804 0.0165252441541471 0.034671306426616 0.0115206940272753 -0.0202932097201474 -0.0259037438608954 0.0141080833331147 0.0300776321098652 0.00388053372516103 0.0148273765636129 0.0160857899417524 0.000542709546884454 0.0105530342325142 -0.0288357502805949 -0.0297223802324798 0.0135530339917032 -0.0445583164881251 -0.0120080831846094 0.0199275813699843 0.00800205859639444 0.0278338730885003 -0.0257792967958796 -0.0358138037709459 -0.0825385955249879 0.00471929793996447 -0.0121547872504655 -0.0634808737728688 -0.0507116783265987 -0.0537766709124929 -0.102678764526594 -0.0160978580398213 -0.0304503888945143 -0.107616006143322 -0.0401043763966955 -0.04467515658968 -0.0593095141867184 0.0122104795471649 -0.00198384489983357 -0.0657511596219272 0.011222911412195 0.0223000008925438 -0.0209952045419555 -0.0651016353634175 -0.0618352616837792 -0.110082140982521 -0.0660925998917927 -0.0549434868417543 -0.090129647997725 -0.0392627312704066 -0.0564791118505661 -0.123467300268687
  2 75.145145667854 ""  0.241190686618025 0 0 -0.011802505501753 -0.00161476597947526 -0.0117164854301438 -0.00221221522062943 -0.00232095150958108 -0.0103681574681535 -0.00137171700011245 -0.00727489791975968 -0.00824429196877108 -0.0446388168417794 -0.0534913653683702 0.0619631547243181 -0.0441926038129549 -0.0549806098823329 0.0625233021523236 0.000806506214306156 -0.0112243189358022 -0.00679955222096642 0.045626799159122 0.0351256326093688 -0.0785094844554224 0.0443376015883323 0.0375372831203686 -0.0788044011001736 -0.0490666285641164 -0.00899290106836416 -0.000174934360168746 -0.0100126889182535 0.0133038166381749 -0.0468995392080741 -0.0690350198783769 -0.0839990151939148 0.108090353941986 -0.0761136784341348 -0.0897388815665676 0.113877591479381 0.00153853227378236 -0.0128113874540401 -0.00637277741398184 0.0794303685409487 0.0684565734773964 -0.131400529739905 0.0756984838724696 0.0720486973623901 -0.129546427108386 0.0574377844546489 -0.0257595563472767 -0.00405485511927221 0.0206951550059321 -0.00364205714257565 0.0619115951097823 0.0276294097865284 -0.00936427655489608 0.0152111636242256 0.0575408791857477 -0.0460047274820894 -0.040758945826678 0.0951494517944611 -0.0284039267958558 0.0120516524207377 0.0390243976989557 -0.012987319688496 0.0170933436040063 -0.0419592473262829 0.025201956250176 0.0228256246978439 0.0281498874773179 -0.0102919035582217 0.00754123897890222 -0.0752825283110919 0.0749398030036723 -0.0443711463383881 -0.0479441815014422 0.0213124881062757 0.0403261355611451 -0.0688784072292927 0.0215945966123315 0.0677423160148302 0.0220419430462874 -0.0392069606952124 0.0255090920542346 0.0338201961497187 -0.00788746570288097 0.0647857231543714 -0.122540600017757 0.107988699500917 -0.0255471816374904 -0.0758047484132614 0.0848083709227338 -0.0725584754062194 -0.052443055591328 0.0698647049428534 -0.0858259623424953
  3 85.9596374424121 ""  1.20336388870153 0 0 -0.0170111463475968 0.0168637799432012 0.00060939382734539 -0.000709107435143671 0.0224090049941368 -0.0170330727830066 -0.00756756573230807 0.0189141853342877 -0.00705328622249676 0.0144768257830081 0.0410282491577352 -0.0464697475689341 0.0147708504267624 0.0384449974517898 -0.0448500665950427 -0.00951726659454645 0.0131331346614315 -0.00346454003880758 -0.0340167953821818 -0.010380052589641 0.0383954191840566 -0.0332287205757621 -0.00769486013428057 0.0354307594711469 -0.0243527851603235 0.0243577434143177 0.00886373418160945 -0.0208618213118359 0.0299408195948118 0.00372134739491463 0.0232040159595571 0.0550371871386696 -0.0702042009111114 0.031574340683398 0.0558367091141265 -0.0734303228715336 -0.00964614250152717 0.0115129981897487 -0.00216017295791995 -0.0520977050303581 -0.0301025715922251 0.0710529706704439 -0.0493754080951453 -0.0247010207332205 0.0628377261748196 0.0420777782847693 -0.000863317652857672 0.00638591382354955 -0.0223959065134261 -0.115970484549595 0.0184417404861977 -0.0235619895926248 -0.0229061886218962 0.00573935693837397 0.0490613084625037 0.054835783588994 -0.00469101008732413 0.0281958943262796 -0.013718530316171 0.0075409135042331 -0.0840925839510228 -0.00522170171281434 0.00048521894191846 0.0298069866518604 0.0219074224030038 0.0522407218975864 0.103516085909157 -0.0370757730854198 0.0226766911096164 -0.0587943988465112 0.0443510790511228 -0.0655259450420027 0.0778460153227094 0.000574877250373656 0.0843408327674884 -0.0136446152360567 0.071627084287003 0.131535238648691 0.15206569878691 -0.0561522704896414 0.0667399336706696 0.0459532128232375 -0.142978020179502 0.000944646667598233 -0.117974815649524 0.0849630280193181 -0.0425643106468505 -0.108709008321178 0.065486973633698 -0.0976118826493809 -0.0156484466537671 -0.000611452091418487 -0.144752047531642
  4 108.941484202279 ""  1.88984259627475 0 0 -0.0133745577039126 0.0351727787924273 -0.00712450452725287 0.0365307814418629 0.0458864923258971 -0.0427424989286652 0.0256234027835559 0.0311695554377966 -0.0209453907000702 0.0227972297435681 0.0254058821059123 -0.0212880619279404 0.011489518210819 0.00603226600382913 0.00311799140243749 0.00229955471065825 -0.00735015399541205 0.0276957182203508 0.00640715625666001 2.91835625527807e-05 0.0260095599223608 0.0183691526943944 0.0193647489348647 0.00060388708625851 -0.0313426245963071 0.0475914510928022 0.00883750768367438 -0.0228170181757547 0.0657355261031199 0.000712676542115676 0.0236737724115745 0.0310904860504613 -0.0331887738013451 0.00888645780620996 0.00131197320984964 0.00427678928790117 -0.00695094297256769 -0.022429552209028 0.0469959077159033 0.000233162042687756 -0.00955157836672591 0.0438229256127027 0.0210999210404779 0.0245500902158056 -0.000641932762938091 0.00215233617171123 -0.0816180353453824 -0.0342197491141191 -0.0208850104019076 -0.0536692100419674 0.00854686945112954 -0.0217021427842723 -0.0347850595266688 0.00508733418016586 0.000777634128166801 -0.126481453366675 -0.0893221399451216 0.065586443196525 -0.089469163023144 -0.00639202331178017 -0.0399725856489216 -0.0404672305865285 0.050318074704666 -0.0654303605853553 -0.0284358402110092 -0.00324795255610505 -0.0548865290031026 -0.0518594756889795 -0.0196532659216878 0.0582488599821374 0.104387621585788 0.0718702212590267 -0.199707902572515 -0.0035793649304914 0.0210024367650156 -0.0349695970352033 -0.12818128592057 -0.0657983415070845 -0.0857537639597687 -0.080977595411608 -0.0183136616383642 -0.00828757851063893 -0.0581944619239665 0.00992144313212502 0.0465389864350196 0.114306702999271 0.077492536807776 0.196131395742159 0.0795440096999883 0.0612441265827324 0.0229832508377948 0.213260744970552 0.138533764485991
  5 131.339473032863 ""  3.63895507685692 0 0 0.0492431232521246 -0.0244681063753068 0.0100636929955721 0.0705077281374461 -0.0174123457065178 -0.0199926002997652 0.0457197809375491 0.00312015437198037 -0.0123093364103794 0.0326949054043477 0.0122340831758251 0.0443818209547758 -0.0197820052166362 0.0218146110576996 0.0866193563021643 -0.0500212464728277 0.0274073751303347 0.0548653489621991 -0.021437344918231 0.032119339388001 -0.0280041436541709 0.0267364842280648 0.0190352469104979 -0.0613054522107147 0.107061559174825 -0.0112599777293238 -0.0077393200835486 0.038490778433569 -0.0276615097615421 0.0818745777119808 0.0561384564714859 0.0101198767077195 0.0605999604269262 -0.0337838581060873 0.0272747075299156 0.141927800270897 -0.0890826665292506 0.0314533198182506 0.0875306457042444 -0.0385493693460298 0.0410929928027722 -0.0618220140782527 0.0419925426996994 0.0138285116667108 -0.116656319200074 -0.0644127209178245 0.0316143675938938 0.010525445463635 -0.0203888152863258 -0.0704243677322482 -0.101901927052983 -0.030842024008423 -0.0234720344522132 -0.0378705445613456 -0.0645221095098017 0.0749044321525004 0.0730173041754454 -0.129964680220963 0.0513753546808811 -0.0257145362992602 -0.0733900061524818 -0.0071495272706637 -0.0565266683309446 0.0084534173549716 0.0161324887169821 0.0332857932980418 -0.00886875705798621 -0.000558250842972446 0.01899395930527 -0.0172551607050603 -0.0102844737534871 0.0179618824549109 0.0466250587307189 0.00253072036453505 0.0480565504868743 0.00642433389819102 0.0589378315530715 0.0415543093360228 0.0293385191884932 0.00342328554612987 0.0379235871515063 -0.0117856561467368 -0.0668576278269563 -0.0848429266079851 -0.00779759370744802 -0.00952288853355313 0.0195336266122618 -0.050348708009146 -0.00317223009797437 0.0166622477948194 -0.0120219754794973 -0.0407584106165303 0.00771483557571169
  6 171.276044494982 ""  1.06978918156976 0 0 -0.0139843132846628 -0.0229153729688685 0.0125632263155075 -0.00743234288901524 -0.0360968200052444 0.0646151499439582 -0.0121791782712807 -0.0390241060972992 0.0706569828330237 -0.00805203745957682 -0.0243517277573313 0.0812466013152773 0.0107008885148049 0.0258001210611536 0.031973224299528 0.0248840105007968 0.0557244145322604 -0.0254856682922612 0.00563955942471534 0.0246409284053264 -0.0118833607565423 -0.0139678962008813 -0.0263383992384524 0.044006139375843 0.00423707314357736 -0.0579410923784045 -0.0182096309168288 -0.0182330943990736 -0.0156982421973029 0.0256955207075159 -0.00866066637828509 -0.0377349939137081 0.1056095982291 0.019503522840116 0.0437164435684721 0.0311479710807895 0.0458196771875628 0.0964052751229903 -0.0737953564348188 0.00857103497180423 0.0409578621141839 -0.0478514224834128 -0.0222906597888364 -0.0445061397799094 0.0449254703802729 -0.0183867958369351 0.0249632689229461 -0.0100031223582722 -0.0371724936449913 -0.0343449933706365 -0.0118729269171742 -0.0370979295408978 0.00792660697111638 -0.0124993471563785 -0.0146521096989975 0.0773577692829328 0.0172354159321344 -0.0668227946371349 -0.000696305846710876 -0.0168028804762063 -0.0635498046310412 0.0191493312443863 -0.0330301246833496 -0.00277048297797486 -0.019836536062236 -0.0843184358248523 0.0467476983601796 -0.00504832262552059 -0.0603083562544103 0.061081770854818 0.0711339498249706 -0.0620593792496011 -0.103390375076208 0.0109031313185997 -0.106482950855505 -0.00152232563686268 -0.121022728670092 -0.0953284585068719 0.102167203050903 0.0220466250090277 -0.0448339952693797 6.70982811102505e-05 -0.0521769909430927 -0.0285382160235033 -0.0113656911698524 0.0478598930442487 -0.0875139774677951 0.17596100184355 0.0320266137573323 -0.0183504408491043 0.0617469694539801 0.202023205768733 -0.0601646096317918
  7 203.417496667215 ""  0.321610431376983 0 0 -0.0438538727835264 0.00642697862683553 -0.0566631971197892 0.0497988597251066 -0.00176829799106298 -0.0128836106708467 0.0218014858709635 -0.0391380498042539 0.0412892331254797 0.0265297606448346 -0.0158708814406522 0.065269002878651 0.0303689333818294 0.0440872449627138 0.0247986637342922 0.0230021161465093 0.064873594748658 -0.0259960232501285 -0.0102365077683197 0.00979428561162332 -0.00302574524735448 -0.00933135451679438 -0.0467992423277803 0.0390482931774012 -0.0884509487640179 -0.0425890426465774 -0.0687346706986203 -0.0597035816206933 0.0776519955806982 -0.0800312854403167 0.0354421470873457 -0.0268078633980218 0.0918735947192185 0.0447131015780513 0.0751256846171351 0.0265057927174847 0.0349078992343477 0.112901479482201 -0.0712516620917449 -0.0308575035433104 0.0132142012275886 -0.0264134540599086 -0.0233256287975991 -0.0791949458697655 0.0381122502650364 0.0206669609343609 -0.0457468259318755 -0.081727677100059 -0.0382511464171627 0.0234549765932543 0.0266649940347674 -0.0260496673729745 -0.00993166113723045 -0.0395151814242073 0.0212645664746264 -0.106439280919825 -0.178037994608724 0.126362819936915 -0.0415080047387515 -0.0418523252060461 -0.00351708310194174 -0.0198604215815171 -0.0240353338821028 0.0343708161709881 0.0395540744672814 0.037759223440351 -0.0537760676297955 -0.0134522483573337 -0.0126780768781219 -0.0186404615844331 -0.0213715831919911 0.0088917838569655 0.143534530799251 -0.00729979303654446 0.106016599495214 0.0454087922133879 0.177835742975455 0.0316888486872236 -0.11461515120087 -0.0540372431956969 -0.0198829645461935 -0.0521482329092191 0.0367115805204724 0.0537120668486768 0.0954280950978103 0.0644133983592823 0.084133741637257 -0.156178532649195 0.050031848279969 -0.115560323080676 -0.0333601155438833 -0.21927339860696 0.030593366458228
  8 226.292348537238 ""  1.6141880078151 0 0 -0.0512594506917306 -0.0266430212801331 0.00756487343521231 0.0528128515949416 -0.0222616419945316 -0.0434202642046459 0.0601198038472618 -0.0327618469912381 -0.0459345443018174 0.0714512936450659 -0.00336879850676265 -0.0304298506671728 0.0255823710891886 0.0165167660696832 -0.00101434066618952 -0.0337405267732426 -0.00723754218441413 0.0130716009091196 -0.0357094005796278 -0.0339874941114993 -0.0187521960335029 0.0195327539807926 -0.0449125948837665 -0.0558171995701699 -0.0652594133347516 -0.0291317535549351 0.0128565144162153 -0.0663370820852017 0.0222948690474423 0.0164810891858307 0.0961334211056118 0.00252446372771 -0.0222837125695105 0.0323530904132099 0.0442704769579567 0.0208791633933985 -0.0735345965008845 -0.00192289016234653 0.0456070439107195 -0.0782050306583334 -0.0499011081075425 -0.0134024155652972 0.0139827856745939 -0.0751823049157161 -0.0802738176858161 -0.042708422143222 0.0300138673091429 0.0387236256435729 -0.0597552811911419 0.0851047632235096 0.104752178042921 -0.0425119625783068 -0.0035676816708176 0.0256779264354364 -0.0388767309658799 0.0946189170767124 0.0929274143651932 -0.114670771378633 0.0219216135995776 0.0143224235635064 0.0133459133033408 -0.00920396420969514 -0.0139648307057015 0.00726815261025387 -0.00932498274097472 -0.00469025523984717 0.03581253884097 -0.0069667755106136 0.00371453916327604 0.0115518269224269 0.0253038996473963 -0.0191471296027994 -0.0200442854225131 -0.000581040711499981 -0.0119358878788969 -0.00140203611884967 -0.0385251605507155 0.00876735880905674 0.0906477399439668 0.0161459908253383 0.0196925340310279 -0.0863522533618476 0.0722077883206118 0.033876679722338 -0.051345896327195 0.00319023521292955 -0.0424220132920074 0.0582668097500568 0.00130662377801271 0.0216383362995183 0.0279993241732517 0.0966507066409745 -0.04724415561657
  9 244.882649249294 ""  1.15944871105206 0 0 0.0171304265625094 -0.0124502796174596 0.0400248470337236 -0.0310718114727092 -0.00599610737900047 0.0279643055369784 -0.0179767593781308 0.0208606422628246 0.00331861415407191 -0.016832876803365 0.0145686539450821 -0.0124305183206672 -0.0106596808373637 -0.010087687408763 -0.00279019150818164 0.00181216851549352 -0.0140581235257361 0.0143084891110401 0.0164226095459513 0.0113506955947069 0.00614340778903159 0.00419126352745874 0.0306234971173418 -0.000207484546816456 0.0623172418423571 0.0146537666062819 0.037625471569568 0.0226493883004967 -0.0545985745000712 0.0763476764364719 -0.0188541282659868 0.0254074672275881 -0.0350846224716645 -0.0155996669575802 -0.0249349566764162 -0.00995628279653461 0.00352073249168753 -0.0321418438796321 0.0257743571267109 0.0325377237666606 0.0154363141243025 0.00874681679588571 0.0110285614912782 0.0494972627957028 0.00428136854493549 -0.0691523849249451 -0.0654536750721063 -0.0122185469192247 -0.000239731300811212 0.0903411670469737 -0.0425330347094223 -0.00411721541848312 -0.0179400630602278 0.018972333866516 -0.0668109165419258 -0.0109301538592572 0.0537216370324952 -0.136073626465141 -0.0961156014269594 -0.0232970408070736 0.0412054021130783 -0.0434025245355212 0.0732018259129281 0.0604636326804295 -0.00906783631977081 0.0374398952419872 0.0152643341722574 -0.108722976059094 -0.0354923108971881 0.0282557261714205 0.0578737738250699 -0.0399345438713634 0.113837663777323 -0.0560674823858505 0.150191376153181 0.0618230711595895 0.105197414681389 0.0497345592783584 0.0900991361615321 -0.115370149133686 0.0155641692541717 -0.0851303119005785 0.0872443796075915 -0.145755415086662 0.0741268070894831 0.200634935839857 0.0683608599147981 -0.0469206058857743 0.130744399643357 -0.20917511674261 0.027538079081205 -0.0972925321370219 -0.0425350989230032
  10 271.371642704252 ""  2.94295785389667 0 0 0.0113101775329489 0.0318005898941174 -0.0244113973088958 0.0646117821347865 0.0532764797617693 -0.101371775680185 -0.0277964584631312 -0.00584381478851471 0.0230323215850826 -0.053440201285968 -0.0393021259663011 0.0499277487516751 -0.0162336651999776 -0.020910054958049 -0.0015962578353579 0.0326314893845847 0.0233522071789184 -0.066884042020393 0.00137638150190501 -0.000735125758310403 -0.00263441607449256 -0.0443582975942658 -0.0275714460673151 0.0562858339811505 -0.0240951724822534 0.0638823680839168 0.0101131726708101 0.00676632355131105 0.0522592911700112 -0.0336450507406457 -0.0664204476697794 -0.0429162316253797 0.0474567114836034 -0.0142326957323595 -0.0234182595950891 -0.0127276301755945 0.0812803283434383 0.0609075351256085 -0.138189393058417 0.0203008942493926 0.00856618825450463 -0.0104424751556293 -0.0520958597677772 -0.0315341275221193 0.0755323186397556 -0.0363625245896272 0.00060767761016843 0.0264706610016363 0.0190307176420003 0.0458034385937507 -0.0384759600631201 0.0164725062042937 -0.0121915373763334 -0.00369811014211841 -0.0351716616990572 0.0658182770153502 0.111654954417411 -0.127039999743512 0.0146655325184763 -0.0163355425633969 0.0362184544688193 -0.0212772698074811 0.015562644080068 -0.00888400432135063 -0.0268994288644084 0.0448925603114053 0.0409981556162399 -0.0436385104599224 0.0301458154149349 -0.0162299975612775 -0.0075782701780108 0.0307415429131983 -0.0310974492798911 -0.0197839458161117 0.0391338620088256 -0.0239672788261598 -0.0535342774831451 0.0688952009926514 0.101529146283095 -0.0499031104777154 0.0705170726339898 -0.0302248418756268 0.0489866789177264 -0.0853867598570465 -0.150266109017107 -0.111478460793137 -0.0593895448266009 0.0735089922201607 -0.0774893631167407 0.180218656021645 0.0228875046057251 0.165418828912649 -0.0355466106158896
  11 305.589468960432 ""  1.96237809799554 0 0 0.0323487020404206 0.00427954995063959 0.0365254719080597 0.0468855769620774 0.0215261977619715 -0.0626657272108777 -0.00934463708420889 -0.00168679458151894 -0.00433047666932393 -0.0263238611074623 -0.0245539378546803 0.0123300109770499 -0.0120490036052061 -0.0203291621809074 -0.0103561197403897 0.006256525665606 -0.00030897233471947 -0.0431855140459595 -0.0105962562881079 -0.0128327166667775 -0.00793081422634712 -0.0287665712798782 -0.0202309909089866 0.0149613731816611 0.0507536020083036 0.0542278834137954 0.0598185616898198 0.0325813286163289 -0.0158582388112284 0.0679414279999783 -0.0349492968217919 -0.0294415224035609 0.0176959747964379 -0.0125391737579462 -0.021596351046386 -0.0111271674547963 0.0268629875730784 0.0176095165017338 -0.0749338731660268 -0.0037256008423463 -0.0128866272356958 -0.00290983313789832 -0.035312327491374 -0.028153486601776 0.0250342914774348 -0.0265428720224849 0.0326653301131777 0.0639332229404313 0.0163006841990023 -0.0399735213667262 0.0350634425210766 0.0128558200431195 -0.00331664393715064 0.0379037114438254 -0.0335519769083897 0.0333070999018958 0.13784914797898 -0.0917372002983296 0.0341332961788379 0.0366842538029148 -0.00296784377988318 0.00755413862426654 0.0127040264496948 -0.0207869055752397 -0.0053881563633738 -0.0469083973890982 -0.0185261452923307 0.0368282143893337 -0.0106147307425901 0.0215702191003453 0.0217193396097202 -0.0158615025366492 -0.0552210043755874 0.00829935236286063 -0.0645194014750905 -0.00957196698793251 -0.0418430720611932 -0.0695337118248705 0.00550140406843095 0.073991161933246 -0.0250933335590113 0.0459749701448629 -0.0473293732852712 0.0468372460362311 0.303740120846459 0.261940204139153 0.18905560251199 -0.126671767312027 0.165987452596822 -0.348932339934922 -0.073741986753773 -0.321868840321449 0.147465495619773
  12 358.199487330195 ""  1.90562971446021 0 0 0.0535200353339476 -0.0159305792579166 0.0639954876081787 0.0312124468880631 0.00125647212305761 -0.0314197186178006 -0.0110239165389062 0.0120088587355924 -0.00680145250947322 -0.0238752156308132 -0.00671152922177239 0.000493214036012469 -0.011848586593583 -0.0207380737162559 -0.00949423563874922 0.00458726422849538 -0.0102279561055071 -0.0236460652421042 -0.0018165103116168 -0.0082411821030305 -0.000624708708286194 -0.0201929802847329 0.000405853263886186 0.00813385183109802 0.154094730732401 0.0491393564011177 0.0610612995889864 0.0538217969489835 -0.0787807173748273 0.168922212053406 -0.0339097010840962 -0.00930174593036138 0.00159306715315671 -0.0161515407615271 -0.0309143847126208 -0.0116815196252874 0.0177237879475323 -0.00692954998948508 -0.0381008550529415 0.00941548913301265 -0.00940257390137642 0.0104330463119047 -0.0232737388914987 0.00248135756564474 0.0209449830014136 -0.0280348919356518 -0.0204866277025286 -0.000199472251236128 -0.00491284709075987 -0.0365858034162652 0.0540958369449437 -0.00423499443553823 -0.0141498450053032 0.033433154404631 -0.0376438382646601 -0.0966332113760084 -0.00468683155575049 -0.00215564729091481 -0.0385712488368819 0.0197804780462232 -0.0082517792563725 -0.0121395383654684 0.0303929565986159 0.0713383636682944 0.0723821294065447 -0.00811838928905229 -0.0954961385912643 0.0289260994084095 -0.0418865091803479 0.021904193420725 0.0200377726357026 -0.0480274424709998 0.201138210205423 0.0149285038368409 0.0805713465114938 0.100649670631038 0.252036795471228 -0.0404255598912797 -0.12735489486394 0.0361216223388299 -0.0691858435591384 0.0158231324991428 -0.0343764781266405 0.0872977143491709 -0.161320817374078 -0.116867456026599 -0.168003634163263 0.0689402629303543 -0.0564675995398449 0.146102105419099 0.098733448493627 0.195061656542549 -0.181790936808771
  13 415.285674157904 ""  0.744862423715636 0 0 -0.0654616156478269 0.0667206461331523 -0.0358528527503935 -0.0369835118441284 0.0374613642038061 0.0361421444047368 0.0355717700327445 -0.0292839943823929 -0.000255024008175381 0.0336161160583233 -0.0365749879353877 0.00954266278136641 0.0155906892854356 0.0165989697845161 -0.000159866052354741 -0.0233403020088306 0.00877079143531127 -0.0051550826591437 -0.0322284329519732 -0.0131505915386114 -0.00926275314163196 0.0203973969867534 -0.0308387700803421 -0.0259111375903408 -0.304610587674568 0.0011679955529662 0.0291717241704929 -0.0547496923389004 0.164361833267939 -0.270966019590202 0.0393363039388125 -0.0505648907002123 0.0387767953080177 0.0275462664152344 0.0516766899627656 0.0159717841624169 -0.0396958460782501 0.0212165217462574 0.000751758224441823 -0.0644090452844382 -0.0235027532863145 -0.00987761295619007 0.0155667220018658 -0.0656016014594658 -0.0579278242038302 -0.0522072004800024 -0.0137750557403566 0.0562863744634198 0.0801233554122893 -0.0425420186134573 -0.0290789657105405 0.0603091915994019 0.00844525459527487 0.048142151989263 -0.0673830342986449 -0.0323692076934859 0.191480101417809 -0.15924985271123 -0.00763435679445944 0.0111376340687201 0.0391040381413747 0.00383339167270517 0.0935881500584556 0.02765747401333 0.00862523678251014 0.00136200357148213 -0.0544063496016496 -0.00793645312596534 -0.0151318042461272 0.0153596892113705 0.0155509749159859 -0.0253101355614828 0.0794851396591423 -0.0187862055947978 0.0519147467960074 0.0448309120904381 0.0936282418135668 -0.0190854236122431 -0.0171747690767617 0.0179662267110408 -0.0131810342935239 0.0886781172369497 -0.0405432975796188 -0.0120766589865671 -0.0396829099316984 0.0114510048438075 -0.0349929746002944 0.0235798354209269 0.00719339368755381 -0.00734022900517789 0.040217009743495 0.0444522728343878 -0.0690612427243076
  14 424.923834668173 ""  1.26242391939029 0 0 0.0123348201451274 0.0746024705048484 0.086995952894693 0.00153646746101719 0.0491260328644143 0.0335822734625105 0.0453001246256282 -0.022528488932794 0.000227673455918458 0.0428290490411506 -0.0469056169760432 -0.0228546045301618 -0.0140899364348185 -0.0360231600616444 0.0170908637860511 -0.0413713082652612 -0.0129834846515667 -0.049864959272186 -0.0376624287226035 -0.0106026517215499 -0.0581608398986934 -0.0236627926347111 -0.0614224394133859 -0.00411477254812724 0.078413353093866 0.108662840937106 0.0816843681349005 0.0146812431880563 0.0227030919349975 0.155423750933916 0.0599923070349263 -0.0342027485065441 -0.0365552630319088 -0.0226141183652534 -0.0139644031789572 0.0800182756138458 -0.0511420197097402 0.00975333819578188 -0.0576311991390547 -0.0370846492129734 -0.00221656955884853 -0.0791188071706985 -0.0553851858257896 -0.139743320586352 -0.0107240743652611 0.0570857049079468 -0.0180940357417672 -0.000103474148529159 -0.0229720444074775 0.0238040424874726 -0.073874837581227 -0.0424440753847151 0.0471667442356035 0.056959656122471 0.0716212183621225 -0.0498051706412228 -0.195078846887121 0.232764786109602 -0.0684459210674022 0.0957842529411713 -0.0802129274336564 0.0462629821673043 0.103037474750807 0.00668339829820223 -0.0195577547112428 0.00741858634036069 0.011352691362536 0.0125370911175172 0.0298525542507685 0.00289477635248797 0.00172779066628634 -0.0134330456538175 -0.0132929732729698 -0.00663692865216102 -0.0192125704039649 0.000712725152294177 -0.0528137884675512 0.0131140709142177 -0.062282438887327 0.0138627656049661 -0.0144447214399009 -0.0490161059347943 0.0379160200028334 -0.0587944154419332 -0.0275111245191983 0.026146552020182 0.000873336497313545 0.0131049655826818 0.00839231837264898 -0.0376552363633023 0.0156786576394224 0.0081808661461908 -0.0360840167228802
  15 440.283071126161 ""  0.476166296266106 0 0 0.0113480097988642 0.00659367039186129 0.0251470329039803 0.0094902598312547 0.00592879678566213 -5.01984961743573e-06 0.000870309954175221 -0.000603652028783787 0.00378365593759631 -0.0593309635961608 -0.0677792046887534 0.0954179789985656 0.0495009305620086 0.0483725834921825 -0.0884092161020624 -0.00414614786641871 -0.00244193242789602 -0.00931420909220711 -0.0596829054496877 -0.0568841448704495 0.0836386069109051 0.0492954251087766 0.0540173502998335 -0.0926211535262108 0.0424679107517153 0.0177205497095289 0.0181640028804089 0.00973769215248468 -0.0108128287507372 0.064789976479204 -0.103218971106563 -0.118280815910042 0.16803930956928 0.114871042000879 0.11875817828976 -0.19541512697838 0.000905839289556862 0.00446938241908264 -0.0190799036969498 -0.11880604905123 -0.118593077926552 0.18392226541041 0.102215381138954 0.10506655778011 -0.187603539003127 0.0164041095319075 -0.00286370743610306 -0.00193199151796079 -0.0126085522976613 0.00953837747126557 -0.0274493277239132 -0.0154825990176331 0.00655839344599213 0.0074154865716969 0.0217778983710714 -0.00892197435843683 -0.0659224055189702 0.0737721085424912 -0.0112778824462767 0.0251640759297037 -0.0210569706781988 0.00684208468811911 0.0126885903666719 0.00334443015025675 -0.0136744679920229 0.00445713521671348 0.00440311347894373 0.00478877180593943 0.0169907659446658 0.00219210004894947 0.00132902247164354 -0.00837445068890541 -0.00925374472927293 -0.00599175156930869 -0.0107685095235121 0.000377731115723469 -0.0328182949488133 0.00692917224460272 -0.0287012153534452 0.00818404430880456 -0.00517642912601069 -0.0317542173838519 0.0312932313223408 0.0195676433985903 -0.015837620773881 0.0183865843531545 0.00187601736415507 0.0092466497545925 0.00583663942559229 -0.0251816034256556 0.00928541535287543 0.00408962687067586 -0.0210655616709232
  16 458.820762733885 ""  1.05683245381578 0 0 0.039751116286616 0.0440283659949922 0.0181352023664877 -0.0116379452909842 0.0215711264101967 0.0347997769880541 0.018114945245765 -0.00942431017704518 0.00854210603165269 0.00844238483445 -0.0335259776335999 0.00577071263818494 0.00476469026402263 -0.00742545388113608 -0.0131101913556162 -0.0225618984598503 -0.0113093737291024 -0.0219355839823103 -0.0277321084106776 -0.013792672795177 -0.0104657854594067 -0.000379789563720546 -0.0119362673360541 -0.0207795659183058 0.107710050217261 0.0537656712656502 -0.00523698365488383 0.0461993014084414 -0.0105887929435101 0.0709413158223747 0.00725123453841658 -0.0335782817780419 0.00772825834877305 0.0156426683063819 0.0185272120072886 -0.00849022170083702 -0.0275689347377829 -0.00288490913999643 -0.0236530829136462 -0.0341523515690207 -0.0200616098722321 -0.00149561803701296 -0.00191311694655662 -0.0357995755149615 -0.0476500146173907 -0.0170243028547849 -0.00459799220391338 -0.0460837695860822 0.00612262836755064 -0.0116558203580927 0.04713120254489 0.00670423211572769 0.0406820866845472 0.00189595122145116 -0.0209328407184529 0.0449561906441318 0.0473445729305049 -0.125712670936662 -0.0650532688448603 -0.0567201679026038 -0.0200890252063354 0.0391237285709995 0.0354247957072564 -0.0432679361136713 0.0868749338373229 -0.0226029237935693 0.0547152253293065 -0.0452867665523752 -0.108830043101071 -0.0345162632063032 -0.018184628625438 0.0842291664775328 -0.00678155523984875 0.0571197754473288 0.0459274909440096 -0.0482759933659895 0.137730986470134 -0.00544746435097729 0.213355799865649 -0.10428854271437 0.0302348953377734 0.0904997677492482 -0.0897784893234443 -0.102524333719399 0.132148500418551 -0.145521652245594 0.0121504160956236 -0.0906970856942274 -0.0475736262485479 0.202200544726487 -0.103233170959337 -0.0551725759155278 0.206411964931233
  17 522.830814265136 ""  3.5368192983083 0 0 -0.0279032968336112 -0.00438659160234136 0.0159879693462008 0.0884540922182848 -0.00864013683305617 -0.0037802816417279 -0.0629875677957112 -0.0421613118879564 0.134294768319253 -0.00576470835362499 0.0060322353572894 -0.0133241593295787 0.0302348879633199 0.00687281158517098 -0.0685617424306431 -0.0634872873857802 -0.0707234765550078 0.0481951833801682 0.0187354372811069 0.0381648177458257 -0.0552119619021786 -0.031611295304823 0.0273510702605772 -0.000330340560036705 -0.128635285348487 -0.0497506633515998 0.0314155086773203 -0.0415015189747435 0.0848483326314513 -0.0585706425890028 0.0123703665161651 0.0850082722265654 -0.1623861385074 0.105801882458183 0.0907122172664097 -0.18888964274374 -0.0759683347354078 -0.0914295556640592 0.0743349734405944 0.132367366048379 0.121332975010226 -0.165559503414786 0.0468308206788908 0.103562595030367 -0.140583468320302 0.014584984231 -0.00756683171608808 0.0166194917365767 0.00293508664450487 0.0045650728355235 -0.0192538769281242 -0.00380704540589335 -0.0103598218962686 0.0293955697639271 0.0164930196860844 -0.0209243157297079 -0.017736790684183 0.0442524878031369 -0.0283350088039573 0.0393570165829737 -0.00598152100026043 -0.00812702882284999 0.0204437594913036 -0.00223913160199354 0.0232908365720328 -0.0133525146133244 0.00198235833330032 0.0114739240350638 -0.0124211010766138 -0.000394723077280308 -9.03784764569516e-05 0.00332416244436534 0.00844167026955692 0.0185217671764962 -0.00589982502245829 -0.000478302657826137 0.0344561618809115 -0.0141723221448648 0.0240113064403067 0.00554076848279355 0.00507305565489481 -0.0158583056838132 -0.00516003652592938 -0.0693252077883809 0.0254486868788601 -0.0241749695356566 -0.0110691382075336 -0.0126175064844088 -0.00545482397072049 0.0262092613951256 -0.0098006081819572 -0.00558387636997595 0.0201149429509089
  18 539.865896975292 ""  11.157068365263 0 0 0.0867529170757202 0.0657634194645555 -0.0624950624107262 0.002860140123199 0.0323648900842942 0.0501674552891011 0.00327529884861481 -0.0106390275295349 0.052905011501878 0.0130800466003196 -0.0249529861940318 -0.00744837576386662 0.0107684905335149 -0.0111958008144948 -0.0275926245218117 -0.0425858993204253 -0.0351051517981693 -0.00802932480470881 -0.0151278529687 0.0122862730048638 -0.0289310266215439 -0.0141089807517232 0.00241405209375229 -0.00353587635391345 0.209968028567006 0.0514318565801364 -0.128389075360747 0.0886171219094534 0.00246002889895923 0.0384171387838497 0.0107339998168137 -0.00675811751074495 -0.0420623374411747 0.0370392392091147 0.0339829553679818 -0.0442290786119469 -0.0487323579164184 -0.0383620864314316 -0.000437095217620255 0.0263773918891859 0.037580068189088 -0.0582799791440892 0.000983168334134835 -0.00737789933359055 -0.0631894789745818 -0.0435504517379616 0.026891834788444 -0.0453952973188767 -0.00526813811638831 -0.0136682863296658 0.0727530297483566 0.0123388971074055 0.0485024675950557 -0.0791155683485675 -0.0533817229630324 0.0323603096251095 0.0424156089744617 -0.110932336455639 0.0962296218392864 -0.109536734693566 -0.00767074886448708 0.0458229315844131 -0.0393619716846287 0.0113122470249221 -0.081882010759503 0.0450557405522539 -0.0353591204796026 -0.0257438317785943 0.0445920356204897 0.00868473117465975 -0.00134196667437677 -0.019741584983442 -0.01573643116167 -0.0667668372088934 0.0158117651558281 0.0145280350244289 -0.107450491320256 0.0325243012240157 -0.0650531916201738 -0.0153127014700127 0.0197930251669631 0.0682334426279563 -0.0210495810556964 0.125577162001281 -0.0979938963820131 0.0904540315071771 0.0339270010142202 0.0561729841894058 0.0189999787589383 -0.107153023252506 0.0491559830545453 0.0249651768324146 -0.0915277289135726
  19 571.227599234993 ""  6.722669772694 0 0 0.011527683387098 0.0181472504379425 0.00762445625922059 -0.102476049327856 0.0424323793709952 -0.0898537920409061 -0.0600764897230697 -0.0907671509115225 0.00549111178190336 0.00365997022096193 -0.000454963210946585 0.0238551000432226 0.0199793944130906 0.0666513373207721 0.00266225725562575 0.0165333133169063 0.0239050109617216 0.0966953513402026 0.0487280150486732 -0.0164087831231234 -0.0311150234896666 0.0495515332565144 -0.0784855371974388 0.00378820518102164 0.164617180882006 0.155940343999001 0.027800471959218 0.0387857718622817 -0.152291564735482 0.125801399896198 0.124705743974896 0.0449857815265284 0.0148111439962943 0.0645585944460333 0.0974959651262533 -0.0944210264155957 0.00190160705959076 0.0412875235588883 0.0978606058827929 0.0229198324806023 0.0321286666255678 -0.164373330105169 0.10299337788996 0.00221639015667031 -0.0531179184382875 0.000962806617930171 -0.00105595850062955 0.00310792212300153 0.00294040396228678 -0.00381629525642066 0.00069248199673347 -0.00239161023016644 0.00822609726826696 0.00659786335709325 0.00101662797049893 -0.00361386878451067 -0.00108664509053673 0.00598394781589578 -0.00521988913455629 0.00741812888054925 -0.00278539169576008 0.00660296315454916 0.0169993690534404 0.000943949441665848 -0.000989393744973738 0.00152425977394175 -0.00152911682810359 0.00141563134954505 0.00152386285065431 0.000236111448383126 0.000263759564892995 -1.56321487709671e-05 0.00204071650556338 -0.00114055138708718 0.00150149453723596 0.00149071130732369 0.000830723157800087 0.000497288834619309 -0.00666642443961675 0.00148025928122261 -0.0021301903548607 0.0120923835745938 -0.0113343487870448 -0.0121975490366789 -0.00226966645550862 0.00181091318292075 0.000788642032472328 0.000504951775767077 0.000672828994379826 -0.00139724426643392 0.00155616123647581 0.000621069057091541 -0.00226281892609785
  20 630.130948856164 ""  2.0556725603224 0 0 -0.00322915547683671 0.0165508697630303 -0.00241392442815038 -0.0134983437928557 0.000618321253195765 0.000787486852100371 -0.0383557883023807 0.0390754623135567 0.00252638460136152 0.00684082580895506 0.104310007565728 0.064783586012943 0.122633211673137 -0.0228868594468988 0.0664448025948461 0.0411346736412548 -0.0350943471196816 -0.00610957071302714 0.000524278422609599 -0.123016616680969 -0.0704126973304463 -0.104065032113365 0.0108735339221467 -0.0610014776176962 -0.00840071729189676 0.0131537351141497 -0.00193951785537706 -7.43783929272414e-05 0.0103086367573735 -0.0165823466794163 -0.0476107305298906 0.096292875126208 0.0410638991832299 0.106373842471402 -0.0737532452318064 0.041010663427581 -0.0686002870305556 0.0860578401721094 0.00698261652779488 0.0388189078644466 -0.127366174383365 -0.0323572248850501 -0.094894261468711 0.0589843304311945 -0.020350120360653 -0.00283474233989293 0.00115946355745124 -0.00154102353836805 0.00230520508007615 -0.00334953689964373 -0.00454820511437398 -3.17120241234421e-06 0.0172605112360619 0.00484050939999248 -0.00300551228779465 0.00183495953538851 -0.00430269964636611 -0.00142405620071258 -0.00620235992476691 0.0029609200601563 -0.00836020366262223 0.0172207459533133 0.015051702630887 0.000272701889587765 -0.00499792740379133 0.00381675633122101 -0.00102703098449856 -0.00481873911890543 -0.00168589575810428 -0.000626626808415015 -1.04018620530564e-05 0.00102894248749722 0.00104356937713839 -0.00574066661292205 0.00590793668295908 0.000485903123524888 -0.00226442238377669 0.00308646626402564 0.00233797529205951 -0.00437161095181878 -0.000215846171161527 0.0126781724780601 0.000964620282865689 0.0206127568368865 -0.00608551698291471 0.00442326105278017 0.00358316916259848 0.00207735208219984 0.000724934013674056 -0.00267099425367423 0.00113589927664337 0.00164817038559312 -0.00209625148827325
  21 680.823160159909 ""  93.9901818498145 0 0 0.00907034265091969 0.000217203829527567 -0.0201077389039935 0.00585861875099375 -0.0192439547777031 -0.00468021935291775 -0.0104530064017896 -0.00996268260696212 0.00446350672070499 -0.00736145081748639 0.00620988368782594 -0.000512369893045491 -0.0189050453075025 -0.00812627090906046 0.0206659194346662 0.0197296602112673 0.0180514625535971 -0.0109208550021245 -0.00681175270822057 -0.0182018940013131 0.0223425522963967 0.0121282134115245 0.00487464205801186 -0.0179677688929947 -0.00288669756697671 -0.0246479508500098 -0.0302163968679721 0.0137403016003048 -0.00441487037743395 -0.0478533364365073 0.0399153535511314 0.0739784694252125 -0.103944848351337 -0.00362078395036833 0.000637501007044967 -0.0156517456242754 0.04996973255125 0.0473860501386085 -0.0592564914349113 -0.014145433144754 -0.0173040598957127 0.0151960028058141 0.0335656540924494 0.0355610077517007 -0.0436051787303109 0.0151033067940168 0.0154752825424136 0.0194874352648247 -0.00595791071483865 0.0116557066915212 0.0408596817712331 -0.00702633989257264 0.0328122103104276 0.00700804880125052 0.0101601350428163 -0.0792841827839624 -0.0648424443772904 0.110268442044695 0.0196661324461484 0.0512608592127724 -0.0698385034846918 0.0513641902064797 -0.0285678395304361 0.000272298540828223 -0.023417578933964 0.0169329894531491 -0.0487435208550364 0.0128071154086565 0.00701428011116471 0.00985292278731165 -0.00750633510665856 -0.00648312650616164 0.0204203119629588 -0.0264456944431503 0.00837062447712174 0.016464124798139 0.0026971149940078 -0.00955252736917509 0.100225487422658 0.00208253571619503 0.0995224288658738 0.161679895815463 -0.315291937231716 -0.782015450178041 -0.0386205447793535 0.0336073494751674 0.0172605746499755 0.0353398942250081 0.00279337591829345 -0.0521204891784186 0.0304616195079262 0.0159597407977767 -0.0412875639432488
  22 726.61842721185 ""  8.68128899183642 0 0 -0.0060572572132953 0.00669103836247697 0.000212658855782141 -0.00924982856798151 0.0160085063630072 -0.00295642432069704 -0.046037910563004 -0.0523619977987048 0.0867075466289088 0.0457508428834445 0.0305534059640848 -0.0623499042338859 -0.0414683791879339 -0.0490722032664695 0.0772873654550953 0.0301014356206072 0.0344904883869021 -0.0614495371087783 -0.0521676525938703 -0.0443269256817537 0.0785631526138824 0.0332187695109871 0.0274709848368801 -0.045850294407612 0.0301849164978186 0.0400957994021955 0.00538196884764077 -0.00492206281792091 -0.0169971098041462 0.0327051243239943 0.13138506985582 0.131850743393755 -0.210848240749068 0.00642165294141464 0.00881805987686149 0.0100281192166728 0.148011976064797 0.155069816526712 -0.255476256597386 0.0132617356842481 0.0229127145384921 -0.0306663151459081 0.167594245460061 0.162351563581579 -0.28130873606421 -0.00188914533805557 -0.0103222604922429 -0.00420905401264035 0.00235691063219872 -0.00171583731087384 -0.00385919673191642 0.0023213038204031 -0.02903879260293 -0.00716715668009239 -0.00124873032887483 0.0167767523998603 0.0372281948319791 -0.0409827170273401 0.00840391768973134 -0.0285165615846499 0.0237424792131881 -0.0371765476643112 0.0104458272802456 0.000640332771345552 0.0129427126521495 -0.0087894152092748 0.0122694171629401 0.0048655455741584 0.0074068544095734 0.000374331067888119 0.00198793963654591 -0.00244627654653402 -0.0127425216071569 0.018369162564879 -0.0155434478204382 -0.00311104730924317 -0.00726135109371042 -0.00302246266022483 -0.0448719888014011 0.00405669900191714 -0.0242272453066436 -0.0536554220385664 0.0683085403283999 0.149359415732251 0.0179951757359391 -0.0146727171640344 -0.0123614018881033 -0.0139830270244348 -0.000851412497976805 0.0143757215104921 -0.00488062597865134 -0.0092797580090589 0.00629869228246866
  23 734.61474959435 ""  29.124359241122 0 0 -0.00066911811598041 0.00409637509735139 0.0198337034198793 0.0595723241936265 -0.05651269063342 -0.00640893925000234 -0.036958679084476 -0.0320765599825341 -0.0113998565810512 -0.0366150039182327 0.041551312531731 -0.0333943558845348 -0.0629767742387937 0.0220654092157738 -0.00792713596310623 0.0388115092656567 0.0318710616874998 0.0204299778674578 0.0190358691627117 -0.0384130268783627 0.0062922595489213 0.0253238556244531 -0.0271149904846361 -0.0184812946565954 -0.0690688283747404 -0.0837774543841612 -0.00547786056891064 0.00151475609411714 0.046649809170256 -0.0778478421478679 -0.0226207677786368 0.0220764238647001 0.018406976442803 -0.0956196417574967 -0.0524463063520598 -0.0202888192334268 0.0486590315572172 0.00820081036002864 0.0273769393692571 -0.037219206808352 -0.0472969089088538 -0.0153873082368198 0.0431745659980159 0.0205797587904223 -0.00635423725170855 -0.0146107187837237 0.0392193119519569 -0.0122497092731004 0.0186634875810231 -0.0187889683686997 -0.0153639377219845 -0.011325800664822 0.155804645233472 0.0430119205509439 -0.0137831609665695 0.0143190551276613 -0.116205687400081 0.0650364945095353 -0.0724696260011668 0.0777977262468744 -0.038715071838241 0.171176824960813 0.0207552084599944 8.95610102592628e-05 -0.0503012479351061 0.0311604226729411 -0.0156821307939896 -0.0428773984523122 -0.0436480503408494 -0.0126471785889436 -0.00145488536868223 0.0187381591089361 0.0409624397152788 -0.0721690697037461 0.0718358644149834 0.00263703041017721 0.0192563476713138 0.027245482247164 0.0749079772841731 -0.0347788477664027 0.00189052316632274 0.109915077780764 0.0376199048127338 0.256521496949568 -0.0645510228740219 0.0489927705038516 0.049254824163735 0.0351030593762381 0.00430322734100106 -0.0254769374174032 -0.00221138603345799 0.0311728779306173 0.00101612542039935
  24 785.766505258461 ""  20.4850751134193 0 0 -0.0941027306229622 -0.071247856362649 0.0801596299195163 -0.0314560988655631 0.0142437610422681 -0.0536265967563949 0.0168529857199356 0.0144482339843183 0.00912699085592491 0.0489026641644945 -0.0336897739332644 0.0130907197231604 0.0590176856732111 -0.030150964551595 0.02026215993727 -0.0311699306138917 -0.0221356537805655 -0.0257602690127148 -0.0215505630038053 0.0550126794550866 0.0240406545783771 -0.0183006229255102 0.0395345194327247 0.0181991174928576 -0.0276233447985428 0.0107277172410229 0.104345371250663 -0.0936875527595695 -0.112724731578688 0.146418625000939 0.0339095414077804 -0.0263994993873805 -0.0189768100614665 0.0916496534716087 0.0489769466569339 0.0416359510895379 -0.0132437347327131 0.00326064341857513 -0.0584624214250436 0.0521251455023413 0.0741136035331136 0.0365612892341446 -0.0160042505241133 0.0222022564372651 -0.018505140030796 -0.0135361187162538 0.0686736871903268 -0.0742810762942521 0.0776474019088414 -0.0127005506371178 0.00573755317240868 0.000336063343760013 0.0320429860506053 -0.011830822526072 -0.0130366094781067 0.0668774338755078 -0.13579431703511 0.0275463684048947 0.0632007635935063 -0.0576161049832417 0.0757926986218698 0.0403181647641426 -0.110206445316541 0.000114269707967763 -0.0462986579302109 0.0295323804942372 -0.0217075618017756 -0.0112383180322425 -0.0301578206135601 -0.00920073459667344 -0.00875584774595593 0.015393958494769 0.0267155655833001 -0.0511196075508369 0.0241571769716848 0.00529627147851081 -0.0107532487779586 0.0166887678789062 0.0782020840438441 -0.0343454482561174 0.0432827204391337 0.107991075920091 -0.0234805727458378 0.00960455182902088 -0.0770108133156673 0.0587762454080012 0.0560292545858355 0.046917916988585 0.00309639159751486 -0.0505781696908145 0.0087913594745947 0.0294908402419347 -0.0156038388790352
  25 790.059020445476 ""  62.4838539829828 0 0 -0.00754005519437797 0.0022908121283417 0.00235364793078619 -0.00139771744124837 0.0169940204157548 -0.0204128002357208 -0.0543487103135748 -0.0564989363964319 0.0950047101312713 0.0266605364113192 0.0135541994518556 -0.0312710559192425 0.0175589008340095 0.00826985547504815 -0.0168271865956657 0.0316640083955936 0.0363160261744068 -0.064361892299128 0.00843436447680316 0.0187336292431867 -0.0155051538106915 0.0269771213930876 0.0243363944525799 -0.0369890781995696 0.0290972604758199 0.033337128488236 0.0050884216720778 -0.00468080010444923 -0.0325202340430873 0.0425457231152742 -0.0381689146608825 -0.059627341351078 0.0725680845268746 -0.172057876637188 -0.183530483789137 0.312272834988516 -0.248341681902198 -0.247165006317676 0.394646675861355 -0.19307228017014 -0.187660859851454 0.317535639398552 -0.0564860306713351 -0.0676291709471691 0.0976127279926551 0.00188568072533539 0.000423436709934334 -0.0014358692695896 0.00473903882668486 0.00155930098715521 0.00141287090356279 0.00223213860909018 -0.0126412556899539 -0.00613696705023093 0.000157950757945686 -0.00824778172261478 0.00221288180842111 0.00224058558555422 0.0155338587043857 -0.00963897198656383 0.00816159947054703 -0.013745034288516 -0.00778881731702192 -0.00146733454664128 0.00201933517151519 8.66414056406956e-05 -0.00483420268783086 0.00382313167374271 0.00246972149800009 0.00302270376838062 -0.00157042060605485 -0.00298584973999125 -0.00471054640597136 0.00427095947310657 -0.00542108738047687 0.0005589016032355 -0.0025849123461849 -0.00390246547313139 0.0269559572037282 -0.00260318990600611 0.0259735672047396 0.000842142347171916 -0.0090806440191419 -0.0350744301043619 0.00246789455528739 -0.00194151540384133 -0.00351339996250044 0.00133959889447731 -0.0011134456747245 -0.00351753605239192 0.00401471115260506 -0.00278113347311957 -0.00482941961249043
  26 805.73600118002 ""  44.4924679914707 0 0 -0.0393561143673849 0.0262423596279615 0.0809982609319181 0.0407359654230501 0.00596159053888799 0.0367946321691913 -0.0037913768982436 -0.00242732799279886 -0.00989026927535022 -0.0463422221578258 0.0243229079106891 -0.00226485920468949 -0.0529267558084937 0.0243935336957026 -0.0156908413518062 0.0233104461457785 0.0171409952023219 0.0247893760468075 0.0192147261529673 -0.0518057007268468 -0.0270427015171462 0.0166873977539524 -0.0375204968142833 -0.0173249941769534 -0.0847175355382906 0.0253133254093017 0.102940547613299 -0.0601799171585277 0.0960113514383575 0.0884258554757542 -0.0197448477540973 0.0488451760865889 -0.028458585923909 -0.0595818646264445 -0.0214469204434576 -0.0705848072169749 0.0164757889357452 0.011767793432315 0.0331830237691515 -0.0502972595832935 -0.0711385054642693 -0.0361760168688009 0.00257805176110459 -0.0398924205837715 0.0297970933589342 -0.0439594642912613 0.0118001730619228 -0.118242740174533 0.0579245125355418 -0.00442305519218757 0.0224616540035041 0.0054729088813938 -0.0530096573320373 -0.0100964748079327 -0.0346458037947578 0.109940712028588 -0.0652738313075597 -0.11042748484525 0.0797604906759808 -0.179876587272166 0.0530826665900789 -0.079009585875665 0.0571869422981409 0.0220776648164027 0.0233147504824654 0.0115566963384949 0.0196687049995641 0.0191272728180373 0.036269572263246 0.00789699554778133 0.00323732448516466 0.00214604843251889 -0.186492232676587 0.10015158743147 -0.080924902127348 0.0382501195888668 -0.212791338270762 -0.0431177577060979 -0.163584758358933 -0.0162476628172356 -0.0437830379274891 0.0239526979463904 -0.0443142089641784 -0.13590348561477 -0.0372831157499421 -0.0343544113641156 -0.0299366168186811 -0.139874572281409 0.0225470579016318 0.0300670530958537 0.0654370587393439 -0.0949208680942318 -0.106750005516607
  27 835.963844331265 ""  5.65018332748231 0 0 0.0192707394276351 -0.0157731066713498 -0.033518176720732 -0.0179745220876895 -0.021715011997033 -0.0321237811715471 -0.0018573152685387 -0.00187492048106992 -0.00165362628111707 0.024989806338458 -0.0137448921167082 0.00135864705599545 0.0319896449261646 -0.0132762510195969 0.00834242906179946 -0.0110128427937037 -0.00834416256666702 -0.011596789441531 -0.00894193232304592 0.0339701981558764 0.0189978917756093 -0.0110176808328654 0.0212263153053408 0.0106740854835165 0.0164337552395676 -0.0314488420613115 -0.0428452351649556 0.0370515084314216 -0.058624020137428 -0.07946294609703 0.0105398169379762 -0.0296943273469288 0.020211189244029 0.0322453564729389 0.00837796331124055 0.0449922961326299 -0.00701912485928401 -0.0105495514917118 -0.012326593779646 0.0325126734640231 0.0457068902532955 0.0246483503367263 -0.00110975198411399 0.0295648757840318 -0.0137715056920641 -0.023534669495303 -0.0236380821285703 0.0180526923905337 -0.0118152866828399 -0.0057270501290066 -0.00454629729310722 -0.00580309923259749 0.061409062462057 0.0310491246929886 -0.0238303664934695 -0.0580631713301287 -0.0322547218893707 0.026535151117587 -0.10269554674599 0.0811780926364588 -0.0250681268485489 0.0629064390485481 0.0391971567014412 0.0437084567869737 0.0468253202342331 0.0238036597788727 -0.0104465244941171 -0.0153262150304513 -0.00371394126818186 0.0268689997490598 0.0238732104744403 0.0117680848696318 -0.387273822063887 0.159610039445735 -0.0189585101861042 0.122239298457441 -0.342183729493396 -0.15854482176224 0.0315842742472484 -0.0386425422776631 0.0358875205340617 0.0334240316454084 -0.0065043016525628 0.0380278083747118 -0.0697138786982705 -0.116108096980495 -0.100247677032338 -0.380575836004885 0.0604572672839155 0.133834881627425 0.161925200761078 -0.241158748353348 -0.246117903897284
  28 868.924137192132 ""  1.62875884034747 0 0 0.00286715411663569 -0.000797209407003549 0.0111282981350813 0.0012477023155145 0.0101973290877132 0.0121900369615659 0.0104025549595804 0.00969247733861589 -0.0150527417914181 0.0119092954760331 0.0270058096052712 -0.030781103117608 0.0217392604766864 0.0346086433235886 -0.0526261313299741 0.00582137809512269 0.00452692194585027 -0.00893911668833656 -0.023338436919516 -0.0345654473640687 0.0342096979915918 -0.0331537703345603 -0.0439470542493119 0.0612307915525137 -0.0204844372359078 -0.000184353280638329 0.0213251471803427 -0.00325967524569938 0.0219281235004492 0.0167038972546928 -0.172546679073471 -0.197316080435951 0.301907038037458 -0.198930132119224 -0.202685204559053 0.304981050314588 -0.0413973191152722 -0.0418717071180855 0.0667044919265588 0.160996422387634 0.158887425788422 -0.282945860509854 0.238505979795907 0.240347792692207 -0.397004052136786 -0.000164369422977957 0.0106210061409489 -0.00313670908529116 0.000429967977801655 0.00463829471780077 0.00143878730090999 0.00543704666142199 -0.0229151399455749 -0.00941877996360421 -0.00234143300777327 -0.0212363499802263 -0.0347500447486237 0.0373887863693531 0.0367795951978269 -0.00341903218999614 0.00847586611949362 -0.021385327525187 -0.0208503271613653 -0.00668002753251885 0.00232046871585415 0.00561546647232148 -0.0139030875898341 0.00230259306226063 -0.00157892392666762 0.00834071865736039 -0.00426284690207205 -0.00647255551819096 -0.0135569099339035 0.00583496389183512 -0.00194683381123876 -0.00146906779142717 -0.00356974946799457 -0.00411569038313235 0.117247608977481 -0.00829284126773821 0.081433537354115 -0.000795824174192682 -0.0107984295931235 -0.0435307934043454 0.00350916148830922 -0.00354438032648416 -0.00697472024675792 0.0056706560042873 -0.00271326452553285 -0.00956205139259532 0.0116622292547022 -0.00672719863129706 -0.0127293933468909
  29 879.701175895582 ""  40.6185641038482 0 0 -0.0125412833944578 -0.00260189287755968 0.00919393000878921 0.00799899626346139 0.0412423126323904 0.0307955670761426 0.00549192275335596 0.00575196323155437 0.0103171793090397 -0.0167338695018328 0.0112858994697209 -0.00300449156769389 -0.0346108406821335 0.00472447601223798 0.00319593333628916 0.000772466333110355 -0.000409265667771176 0.0152118040361609 0.00927080534261119 -0.0290081568283439 -0.023902909938866 0.0188787393847514 -0.00824955094343631 -0.0211057791330748 0.0162720497362967 0.0304154524230877 0.0161280384318483 -0.0315313624255026 0.0412179609129079 0.0773621826645064 0.000139880314055088 0.0281750667929349 -0.0228684226612078 0.0122470052338498 0.0383251883184697 -0.103717395095142 0.0359506594622818 0.0444698386536663 -0.0508028034639058 -0.0472584896760549 -0.0609850432840077 0.0057725614982464 -0.0499294354129437 -0.0859291437810129 0.0938890865506352 0.0156994856101618 0.0340475206088951 0.0344452466322299 0.00651781275142528 0.0051406340000425 -0.0050901084743697 0.00617611898895564 -0.056078531912132 -0.0476789592415598 -0.00253208284181159 -0.14119819614485 -0.0795352545806483 0.1670770102862 0.110654986261032 0.0493917807969934 0.0369385263301056 -0.0421591652863417 -0.124546789867153 -0.0280057054597821 0.015751996866177 0.0252254770779005 -0.0683945779358095 -0.0117864635102677 -0.023401041715001 0.0443680058601895 -0.013239207622477 -0.0298375647191563 -0.100815723859765 0.0268045902856407 0.0363416350034283 0.00586564047854732 -0.0221488767447752 -0.0375011221333224 0.562468716876439 -0.0426090345877921 0.36356329038157 -0.0603989639557651 0.0818742561075294 0.16309259798788 0.0332283884432083 -0.0499209880053859 -0.0594222103174107 -0.028600523142708 -0.00840076127748303 -0.00425394257708705 0.0664112153362504 -0.0681977206774513 -0.0730368531104523
  30 894.849274869793 ""  3.10790442768664 0 0 0.0168548110212016 0.00327809733504226 -0.012733025392228 -0.005574298586828 -0.0257553384155768 -0.0205227144335292 -0.00497747379485693 -0.00455766908815601 -0.00722158813269578 0.00952680739094029 -0.00723855199005207 0.000644188865771304 0.0148810439327969 -0.0065065618575727 0.00511172359246397 -0.00224749014528002 -0.00209819575884562 -0.0013479030473571 -0.00204302252986872 0.0188773272278612 0.0101276639811329 -0.00620269133449211 0.0101493901702706 0.0019186548662951 -0.0154610240843485 -0.0177378315244395 -0.0116298093785047 0.0295808994238724 -0.0173933836630875 -0.0716635418696441 0.00960102486999887 -0.00938756251231988 0.00259733073661091 0.0194592551598664 0.00622471628315965 0.0122354532621738 0.00405322648825029 -0.00255452484998263 -0.00574028350757903 0.012703050109892 0.0202837897945497 0.0196732381656407 -0.00934386578605668 0.0107093999033535 0.00894439504160522 -0.0868383579449632 -0.0135179412291195 -0.0416645503736683 0.0329297953439827 -0.0083797638775191 0.00993566256318734 -0.0212133929195105 0.0372508753697142 0.0330762058501737 -0.0703846070870882 -0.0223754713729353 -0.222340678332971 0.0898837199647448 -0.00606088308049063 0.0233578767411891 0.00537257166955514 0.00945925479730877 0.125189333720646 -0.0688824626336468 0.068098232318101 7.40581516227746e-05 0.016873460747203 -0.0217822311486624 0.100774466794114 0.0619178438423261 -0.0197278518075435 -0.103165566224621 -0.00332722318219837 0.0578459794687905 -0.0191587878378921 -0.143493253069969 0.0735768066724531 0.147231436842674 0.0155564211692411 -0.0620636791758485 0.136204752138558 0.0410321226724088 -0.0060968679547329 0.0243926511049623 0.311761483414057 -0.125903944302872 -0.151231226593903 0.154221402912694 -0.0749252568155733 0.00249779015690654 -0.0574330955023878 0.0105395007717403 0.118698695197749
  31 929.706278955102 ""  5.50086598092212 0 0 0.108707854541317 0.00576668013484338 -0.00575460465705385 -0.0284753707240408 -0.00415467285640063 -0.0110956136455936 -0.0153052769494278 -0.00942577540423905 -0.00119900485115294 0.0121873931926412 -0.0104503786053493 -0.00380559919561407 0.0139788565370949 -0.0075383707983545 0.0106699176420069 -0.00189307919893127 0.0013417761583336 -0.000396277393839014 -0.00174327892221342 0.0136776034184523 0.00408646186048586 0.000483822242513752 0.00683927216276575 -0.00279479610830174 -0.198937423681032 -0.00805486116272137 0.121919541809656 0.137180690970813 0.0728232180525419 -0.308845708923658 0.0210472256005301 -0.0112794306584843 0.00111783413410298 0.0316123467946755 0.0210006321284108 0.000298524140892244 -0.00238979043607339 0.00771684645748427 -0.00356003784200142 -0.00740812080015167 0.00347919403354718 0.0250705399195752 -0.012290631563605 -0.00201223685611318 0.0220654646111868 -0.0672654252522591 0.0533044431440332 -0.0566389126643661 -0.0269870661383999 -0.00328511370268659 0.00920521554512252 0.0109881250085456 -0.0780291290054426 0.0749591460657021 -0.0395091710327291 0.0730976776893978 -0.310347301602077 0.142896228063056 0.0402699130390366 0.0312065805096047 0.00436150229568315 -0.103163512069272 0.177077483429268 0.0299669855874365 -0.0267038475188901 -0.0104975336479606 0.00805373929156809 0.0318601512930416 -0.0261246863775544 -0.0359527316879502 -0.00337499921818933 0.0433386211523382 0.0562154472767806 -0.00927986873296221 -0.0848705422686731 0.0357331640011518 -0.027256559555161 -0.0240734714627079 0.18522145637169 0.0693886579702599 0.0495009114586739 -0.108431907531184 0.031218906032925 0.0287764301434787 -0.135602209393348 0.0956862745918529 0.102470246154534 0.023967397258791 0.0187201521040244 -0.0503688037390233 -0.0101319696923241 0.0530699372000478 -0.00321730328364291
  32 939.04747793663 ""  7.24775837522922 0 0 0.00184598522154125 -0.0084184909608598 -0.00318702578663115 -0.00438380040133441 -0.000669435832595712 0.0139879716663859 0.0327513986662874 0.0309766082338379 -0.0476510570941735 -0.0374829837946344 -0.043179669087612 0.0560030775370174 -0.0130009388360447 -0.00861291026963938 0.0194895517652954 0.0411833540117419 0.0407250309735112 -0.05533690879204 0.00783508766089039 0.00365118471113114 -0.0170033719847991 -0.0384317599627996 -0.0350618928499992 0.0586528489631486 -0.00588301960734324 -0.0108727278095841 -0.00101654262483386 -0.00191825650629441 0.0184590827438336 -0.0206617837603236 0.203527939147364 0.254368193878401 -0.386269558807252 0.0676577212061508 0.0746796826026987 -0.116204744948146 -0.21139191472151 -0.206345918327793 0.352453955734299 -0.0565364550410662 -0.0562720273527492 0.0755625345881557 0.188724269996497 0.20617527238251 -0.320935054691114 -0.00248558782543326 0.00701219213251636 0.00662469296118372 0.0047730631073848 -0.00264928161048964 0.000331018842619645 -0.00701136312778808 -0.000861664054513067 -0.00198867023033603 -0.00186905094126178 -0.00586876744432339 -0.0235056601324092 0.0254734817825174 0.00034259598845554 0.0210149103538729 0.00344599014664657 0.00215540031430296 -0.0197980627252469 -0.00163433795337316 -9.24521677461601e-05 0.000915450619799898 -0.00389910444354182 -0.00587464160403229 -0.00469040296047913 0.00200890858563068 0.000684539265742063 -0.00134375587764838 -0.00781102309567844 -0.0020407791113178 0.0113014012621507 -0.000425871598798845 0.000193690959647674 -0.000806159801860735 0.0377221758161418 -0.000625159175863147 0.0152593701373043 -0.0206423773573398 0.0306256582112826 0.0734051988285684 0.00498301794977163 -0.00712676899064521 -0.0065410735200588 -0.00749567020992828 -4.97586622891481e-05 0.00610481368519609 0.00215979370419183 -0.00660036625392851 -0.00213033830672919
  33 981.904843997032 ""  18.2672185141928 0 0 0.0506947639704342 -0.0374557800099542 0.0696846382691531 -0.0139479079675731 0.0214972192523199 -0.0136416006978823 -0.0106334366427149 -0.000801042490206593 0.000648007396823129 0.00570906423661194 0.00143161739680609 -0.00448244851724879 0.00424286391034565 -0.00785012224375532 0.0118376565603707 -0.00611689438807585 0.00175603835213853 -0.0067095434995947 0.00114675522138576 0.0033784519031296 -0.00563758632038448 0.00970347464269364 -0.00825766858128627 0.00542884857206424 -0.227087215784439 -0.0424021586184389 0.189434369968819 0.0716772264255389 0.0544829400893087 -0.212335479729912 -0.00498021790820611 -0.0142676987741838 0.0188699810554036 0.0392392593324022 0.0371434232845528 -0.0324178869075288 -0.0234524931411257 0.00453814932394063 0.00698085884320962 -0.0280773551276807 -0.019080612390837 0.0241015721081556 0.0234193633978319 0.00737261716329197 -0.0149142410597499 0.0811867098570715 0.0404539701750088 -0.0453081480285469 -0.0991273855201355 0.00124581328423348 -0.0125128100543483 0.0834218284971967 0.0185108268890915 0.0124788034516996 0.064768447420081 0.107166757990462 0.199770847155142 -0.149318308365005 0.0605102342328405 -0.146079446493539 0.0126457564006908 0.0486659368189457 -0.0591005476771953 -0.0516476836439634 0.00593678729411534 0.0555302918963039 -0.0317462442624747 -0.0232709376219062 -0.0138464944303009 0.0482174929380932 -0.0157544863183371 -0.0448011672957167 -0.0871696414373418 -0.00836590213405242 0.124131778842909 -0.0590212923809318 0.00369458475093423 0.0633102778094535 -0.131466057588291 -0.117465846228912 -0.0043622021096189 0.00179702136592901 -0.0313770839868969 -0.0149235698399349 0.0941972468981513 -0.0670990365565774 -0.0759851765767818 0.0249057580957948 -0.026509637657307 -0.00487868157964318 0.0426216520728088 -0.0506779978116424 -0.0336225738959749
  34 998.874794917241 ""  27.1089540743903 0 0 -0.0168351922075789 0.0846324373743574 0.0114279942116023 0.00730858440266198 -0.0739852202470366 -0.0104280201751223 -0.0143504100764479 -0.0194491254984375 -0.0270809260805744 0.0154397897658536 -0.0960557394400532 -0.018268607602531 0.0231636148355693 0.00193149057561843 -0.012723077649393 0.0711755372160111 0.0498404237908369 0.0595499596968761 -0.0218888603311785 0.0105282699646749 0.0420934925745498 -0.0843188708732125 0.0559788768251094 -0.0461688043627703 0.0406171729082485 0.0772855251013796 -0.0137351249661668 -0.0111671838073844 0.0169280519261623 0.0617722222802924 0.105161367909586 -0.0125355685023962 -0.14062846213893 -0.0398942556204803 -0.0827499416602687 0.0828594877948484 0.0539043064989274 -0.00280420322990402 0.121563190408447 0.101043442325256 0.137380463111064 -0.147420282691638 -0.160585748697799 -0.00898532498293117 0.0819758491505362 0.0416849775956799 -0.0161790241312737 -0.0270660262843168 -0.00921714906272289 0.000549057154419768 -0.00793170421520514 0.00211776808527191 -0.0089608366521762 0.0135977247442265 0.0275789385191502 0.0137121362404159 0.153107701900847 -0.109148403117608 0.0660842334390405 -0.128688941082395 -0.0218565236421791 -0.0329919124829637 0.14655930914819 -0.0176660519890509 0.00538363882035379 0.0220679126809989 -0.0176587337283276 0.0282298461370496 -0.0114697344857716 0.0152508361422908 -0.022001760423866 -0.0013957479686362 -0.00689635034747197 0.017673343176553 -0.0261146707274019 -0.00526649864269046 0.00158219265619663 -0.00418221912943371 0.12851818874206 -0.027358492948071 0.111844219779529 -0.0321355255658628 0.0246871373284744 0.0423180891945815 -0.0507359970441732 0.0394979524014722 0.0333959009959709 0.0520122444644518 -0.00590418095061931 -0.0681478230645468 0.0405033664711061 0.00821774936355752 -0.0466446174739821
  35 1001.81753195742 ""  12.3873238962232 0 0 -0.0173440412026026 0.0511997208406993 0.00174185122294489 0.0046146324762523 -0.0455192660892771 -0.0059944823450892 -0.00952145376791338 -0.0137497431160989 -0.0141432845237407 0.0283908740346687 0.0123854012358898 -0.0408516581761509 -0.00914844668435762 -0.0245732000687569 0.0299547587264315 -0.00182768456378229 -0.0109917049218142 0.0362037849707017 0.0391450671655236 0.0635266463235779 -0.0580063671053336 -0.0511718333626112 -0.018053089769825 0.0412226718242128 0.0454465962153139 0.0425421771541927 -0.0287239528326251 -0.0157269484230554 -0.00416337300603029 0.0679420297996833 -0.0982967899621286 -0.162507217929478 0.227138843581725 0.0991307912955777 0.0812253950068833 -0.159674617099692 0.119391052582205 0.0793873981192831 -0.13689038182194 -0.242697286852965 -0.231336775319752 0.427624369894581 0.140807728604104 0.188689571141984 -0.283357029135913 0.0140582503538283 -0.0221776178421787 -0.0155929231155664 -0.000749345007340607 0.00163266134406592 -0.00462531009375213 -8.5770552307319e-05 -0.00259976086100209 0.00710615363436511 0.0061863026098088 -0.0140641946666055 0.0801972169766933 -0.0593308409160861 0.0303182148056153 -0.0715653822967362 -0.0101447818111338 -0.0228412700132041 0.102989404152455 -0.00444115242928401 0.00514896925296988 0.00680285748386926 -0.00457244904409321 0.0243665139799711 -0.001040940903521 0.0034840804632963 -0.0141608830320681 0.00462218732205444 0.010589425479298 0.0188409308386032 -0.0478032653439727 0.00363992627594574 -0.00209570007597923 -0.00990573442004403 0.0899308598270006 -0.00780432574664053 0.076081702885728 0.00212714053612239 -0.00221427461059653 -0.00944868717815307 -0.0474179020496372 0.0395984296278413 0.0359796066544784 0.0387460808465314 -0.00151963733814566 -0.0506768992107657 0.0205618378112852 0.0168614177021585 -0.025708179642694
  36 1013.45062939102 ""  35.0307057229959 0 0 0.0207842392518355 -0.0474489712876048 0.00249592368062215 -0.0011780671640677 0.0508515954257761 0.0144183601698551 0.00609518313954505 0.00819656218140743 0.0170685893561508 0.0159813744912577 -0.0956142059027462 -0.0233536209207329 0.000247761431447455 0.0365362124072355 -0.0409282177801158 0.0307544206539651 0.0224528726433964 0.0959883695980445 0.0219290136651645 -0.0172128404888561 -0.0476800552791801 -0.0773641990082917 0.0313720548297214 -0.0112096807447757 -0.0547389693974511 -0.0353357826348917 0.0404687705177088 0.0139527776548068 0.0236371675364187 -0.0557570981659334 0.0976699783651565 -0.000513483002351202 -0.170634146733682 -0.159444088437881 -0.133290768553298 0.235573196412359 0.174740655834596 0.200066958026667 -0.158800738911985 -0.131736931818379 -0.151587556217889 0.159667879228252 -0.0218302570416159 0.106372010047112 -0.0883820901232759 -0.0151739234619773 0.0338292052259555 0.0267443869136923 0.00798932761209962 0.000871469003279367 0.00857291647935917 -0.00461212287326745 -0.00563931510918463 -0.0190772048627218 -0.00485961845554514 0.0199945979221931 -0.106916161729807 0.0855899167789202 -0.027670874425169 0.0977524814313547 0.00344335842743717 0.0250170808884682 -0.152600878947724 0.0080462715524543 -0.010955442975039 -0.0115765543453757 0.00385580557805691 -0.0364010256417348 0.0013199268325754 -0.00622892110491212 0.0239855198220445 -0.00660129172064631 -0.0139134012389634 -0.0344167815350417 0.0791672261054293 -0.00224829080826913 0.00578411331537066 0.0107193227997313 -0.126057095650748 0.0199390461961907 -0.114441839645996 -0.00236442879423262 -0.000331301707950839 -0.0093858683563757 0.0737090121242094 -0.0638842222637874 -0.0581967765158603 -0.0659531562982018 0.00380759379875092 0.0835527394390137 -0.0330994187672925 -0.028631438394337 0.0408493498957963
  37 1019.47178708105 ""  11.7530795186468 0 0 0.00864525566753896 -0.0258894912514093 0.00349290828606041 0.00250401874323101 0.0338630456325982 0.00783473229453522 0.000333465632917225 0.00208023710852957 0.0127502501795194 0.051530762199534 -0.0369760494273156 -0.0698382259433674 -0.0570228791319393 -0.027602263868462 0.0507212485486139 0.062945908033582 0.0559971463363331 0.00940593719422045 -0.00262641149111999 -0.0344524814015336 0.00508430717529587 -0.0629669838815771 0.0325858747656062 -0.019606425716916 -0.0291792302093903 -0.0219849358740113 0.0204549893210384 0.00157329488413248 0.0116396656918761 -0.00330247570172837 -0.11392846260935 -0.26945036552916 0.286249034342715 0.195463492815217 0.232671956823908 -0.369714385468007 -0.0999859528162835 -0.101969257032692 0.27423898291632 0.0803960702351697 0.0526723183022648 -0.131018852313179 -0.0824352043969666 0.0250754322775089 0.0240145895400428 -0.0176422040256259 0.0122480868202231 0.0191583292715771 0.00631459143365745 0.00304922480421339 0.00623052614551907 0.000566563171999322 -0.00224320135374359 -0.0197329263935086 -0.0117815525352591 -0.0127497285123001 -0.0748945403601883 0.0617689972275502 -0.021045989874088 0.0669118363285638 0.00514473548693435 0.0160744399847611 -0.102825338649392 0.0115444020745939 -0.00658554227448245 -0.0140929555888426 0.00694800528645721 -0.0199282845544934 0.007408335527481 -0.00948767414097768 0.0171453669459973 -0.000870753659035949 0.00257070561839463 -0.018055839910612 0.0293265260886552 0.00476828231746095 0.00107910923878216 0.00109651231926154 -0.0772698795235211 0.0230549405658714 -0.0721751376853485 0.0235634246824765 -0.0219330185974786 -0.0509208949643913 0.0419583557665456 -0.0343758548017562 -0.0305347890426761 -0.0416373480934161 0.0042478142934732 0.0537663774152145 -0.0286490905637103 -0.0108525597521893 0.0333152152557721
  38 1038.20298745793 ""  9.81016865957595 0 0 -0.013789035187984 -0.0643596090419532 0.00760109805749606 0.00177752896683823 0.0382630649710846 -0.00280468168460796 0.0102232647024496 0.015027760837899 0.0130118521816757 0.0373896217873312 -0.0385085680482732 0.00601910266866628 -0.0608783050550856 0.057248661930759 -0.0077452534735506 -0.0271179489781012 -0.0110392206527527 -0.0221902902296091 0.0463319972384202 -0.0810568609151066 -0.0210551944964303 -0.0175064310521178 0.0394655033419698 0.0129384616836935 -0.00413562645004995 -0.0616832151102659 0.00352727393449119 -0.00576619611193485 -0.0620685814807747 -0.0297243771597802 0.151792961624485 -0.00781048874552063 0.0229879239694933 -0.0511000203474398 0.158253204046703 0.10753322027306 -0.0430008591100555 0.0117861185727583 -0.0328215714763955 0.148534994668464 -0.0801735879641593 0.0420303659408225 0.0106929228199587 0.166807700718581 0.112145026408756 -0.0280935726139423 -0.0782337618132496 -0.0317452822990975 -0.0407743261241087 -0.00681357743146568 -0.00942141322320673 0.0429837287825261 0.0581150279406191 0.00362771292754561 -0.0454747373693993 -0.156834730793503 0.0876433288196763 -0.0666511321034781 -0.0533349625198708 -0.0595993088109927 0.0761410967787667 0.0344417472012681 0.0426002474497833 0.0106782462537562 0.0325485324433698 -0.010883938647996 0.0209069172780912 0.0446174375358808 0.0269137109203464 -0.00994064525930395 -0.0337836179857792 0.0191939754535079 0.049758508026338 0.0870279314860857 -0.212193486212732 0.0149492794290508 -0.0335765138511011 -0.0219351332352569 0.120442062039172 -0.0375571581577698 0.147625583518166 0.0759015507531725 -0.0318652829825357 0.0307348678987818 -0.118608533407687 0.119132748763955 0.112680739719416 0.110920518629604 -0.00405024094775216 -0.129920489851992 0.0197460618885459 0.0776191427207328 -0.0314021963095243
  39 1044.22491109018 ""  19.1970897979797 0 0 0.000455330260816806 -0.0543046866125095 0.0267984173250324 0.00467881318828609 0.046874802139528 0.00748861677107502 0.00543546615336506 0.0084808947504552 0.00730481129490696 -0.0452420434347877 0.00945858976574688 -0.020446913037211 0.0605943477444074 -0.0620776367657258 -0.0021569267931375 0.0512295980387163 0.0364740245233839 0.0553976210551302 -0.0581866474821968 0.0632649277401872 0.00321488719200895 0.00782383114336378 -0.0415825298481636 -0.0212581545657544 -0.051307067041858 -0.0640946144687183 0.0408801320307909 -0.00199399648539629 0.000559305148653771 -0.0291105287463776 -0.182213166186544 0.00800549005203091 -0.115444078388054 0.0264407185049208 -0.217547564728975 -0.114851267949081 0.0540687231835568 0.0479495912166748 0.0559819579377378 -0.230323016774863 0.0595081507297206 -0.103243574967874 -0.0298866717674786 -0.21780755924548 -0.15553871053544 -0.035251184730859 -0.0605472063750391 -0.0094815729565949 -0.0338522975078035 -0.0034853941503568 -0.00258280898239266 0.0414836057883191 0.0475650111162219 -0.0298313334005194 -0.0514567741251399 -0.180357806341341 0.0348535744971158 -0.00552505781008442 -0.043818234170985 -0.00756089110623435 0.069692109432728 0.0464578161967946 -0.0715432608294239 0.0222815003161823 0.0229855462666391 -0.0255654267701342 0.0203100010206278 0.0194815796142449 0.0317872431806696 -0.018905050306355 -0.0137266126036766 0.016583423389546 0.0486624162496323 0.0618975165407619 -0.168649736715677 0.0214008365268108 -0.0304394046644247 -0.0232082700970616 0.0768337591461077 -0.0118231112831675 0.0901727521992341 0.0776763431047528 -0.0293452959100662 0.028856687605654 -0.0676283867565603 0.0749748163592694 0.07256396316484 0.0600455483387426 0.000615534041005997 -0.0653611992921741 -0.011345982668384 0.0599757846185276 0.00502670503826204
  40 1077.37225435598 ""  40.8955313784478 0 0 -0.00288151893727557 -0.0801850414060085 -0.0825003205008816 0.00292988217803338 0.0599727343029515 0.0145975699259351 0.0334421869338184 0.0270328626294519 0.0352525080067412 -0.0084505212859942 6.00442183112261e-05 -0.0118886361505271 -0.0122908454884386 -0.00795504354951667 -0.00767807448090633 0.020918734969149 0.0140667949278388 0.0211863065180414 -0.0119201126743462 -0.0129446250406701 -0.0160341550875005 -0.00301712649783579 -0.00547278873609368 -0.00471290735052651 0.14157336482375 -0.0946002275287512 -0.15882185397672 -0.00112019161822376 -0.126351602586173 0.0160286050667829 -0.0837795888676555 -0.024866064595286 -0.0109063189623522 -0.0143771501265345 -0.05225697775326 -0.0697823998544374 0.0135744189930561 0.0189666601403028 0.0257935573601352 -0.074298627777732 -0.016012167084622 -0.0550193344462999 -0.0159828636857316 -0.0804244232809568 -0.0633844207781895 0.0209656661804499 0.00929659357351826 -0.01503047792346 0.0340421609271138 -0.00276546572593308 -0.00427644255928066 -0.0590506343759283 -0.0133784176681732 0.0887421957306779 0.0485709837416159 0.237061834909225 0.000822461626493868 -0.0874821798085484 -0.107177254024711 0.00847578371519662 -0.0345519351907469 -0.0460891607664812 0.190321182689621 -0.0650660850850717 0.0209824815673094 0.0591079558806626 0.00683043069373647 0.0363101214315602 -0.0479356196717428 0.0508704800201195 -0.0511712833780575 0.000659716875743956 -0.0525133442521625 0.0182271380416732 0.0621247264270625 -0.0479591804259731 0.0431986512477722 0.0182568994352942 -0.0749099283073589 -0.0679732308249746 -0.018021317135047 -0.0579015482167845 0.0232380345974962 -0.0177714933309507 -0.114083758168914 0.0653362463681678 0.0616035645328185 0.0767372620458912 -0.00771337022750471 -0.141058065320559 0.131185162287495 -0.00825566266614029 -0.145428228018736
  41 1104.65984939982 ""  20.7795060585488 0 0 -0.0291836886200187 -0.0208699317585213 -0.0252380880248309 -0.00305372540110395 0.0205398057583907 0.00382323590967205 0.039525927523007 -0.0133858863722799 0.0139730643215665 0.0249935633423663 0.0530830688221901 0.0557711360039601 -0.0638721943051489 0.0243688185483103 -0.0282171640537909 0.0473845812696501 -0.0499771131157115 -0.00225747149958485 0.00130235969015865 0.0347659529444553 0.0218892057509666 -0.0644769962049461 -0.0110058897249474 -0.0457987871867489 0.0763796610798198 0.0473539930252767 -0.0267056543545745 -0.00976840383168086 -0.116760137836779 0.0233552930707793 0.228597730356991 0.0877309069703161 0.144005959125447 -0.100822050819396 -0.0784329585360173 -0.0875148440199877 0.267605086782345 -0.300143099484547 -0.0247474579988005 0.131224938422847 0.0427621023994278 0.108942124294444 -0.122238864210142 -0.272205981319356 -0.249330079177504 -0.00179132369465255 0.0181594091544812 -0.0180177625041498 -0.0332092384946809 -0.00696190800034546 -0.0109948667335799 0.0496209035102672 0.0041113573912854 0.0396945730129344 -0.00386799348022333 0.000664955709505516 -0.017177830614473 0.0158281868742638 0.0608848892735247 -0.0340779268849069 0.0979833247300719 -0.0280672277101891 0.108073461312747 0.0267623790803925 -0.022641513220979 -0.00375803310938266 -0.0130657664032242 -0.00315463107150509 0.00505252746052093 -0.0198472433287438 0.0252464105959018 -0.0111555747339155 0.00495026224026909 -0.0200874285142848 0.00251801096796303 0.0102993261312478 -0.037593307586533 0.0244924449448442 0.0307175866801362 0.0256432802663851 0.00829380820249139 0.0190217074051195 -0.0238861976463657 -0.0118116626679189 0.0861499841198683 -0.0476804956772746 -0.0485093654253305 -0.0291047547156649 -0.00442185751871141 0.0795027713450259 -0.0699443756702297 -0.00577752071317045 0.0813969518785235
  42 1114.06616292152 ""  6.55064899998465 0 0 0.0433521766256568 0.0261606293258495 0.0460039021209427 -0.0191446311586336 -0.00875947730005787 -0.00857368576672232 -0.00603487858016136 -0.022664142005997 -0.00938556876862665 0.0206593211585853 0.0257585402933295 0.030149361049847 -0.0225975923095164 0.0141499954324344 -0.00742450429008096 0.0151487715867992 -0.0299443611564397 -0.00923495742590523 0.00647585130393777 0.0273943599762599 0.0203813997263999 -0.0313775496853015 -0.00803662716243074 -0.0260210195880568 -0.157960351556438 0.0122248798992593 0.123746066791981 0.0287065970582613 0.149514308653163 -0.0873724672675251 0.151708533323854 0.0414079928348183 0.0951545172776873 -0.0340653747086703 -0.00666063091833807 -0.0111416011292876 0.135009922417054 -0.164382973102254 -0.0226899986437435 0.103289041738713 0.0322449677961135 0.086361578481199 -0.0593883183435014 -0.11436020881389 -0.101383672802603 -0.0201435169542496 -0.0216037605808831 0.0387625810525396 0.0341444301460352 0.00874648495276673 0.0163386165379865 -0.0465099435734568 -0.00893947761681766 -0.0740044964874282 -0.0116213442213019 -0.0173725328800446 -0.0388786584219221 0.0207559920738638 -0.13379606931517 0.113543434200981 -0.111543172163973 0.0630482460395096 -0.286643987147483 -0.0626515395163464 0.0530198046228292 0.00617645786643315 0.0379825316737034 -0.00452942934729221 -0.0102903383043316 0.0455192965234258 -0.0572974431697683 0.0264895542199407 -0.014284831950381 0.0438565061795059 0.00464621103185904 -0.0302753897578751 0.0865347186835884 -0.0478655551216478 -0.113018695594097 -0.0532607980662355 -0.0583267346099363 -0.00975610567465661 0.0189691468205965 0.00909354509207502 -0.193285134621414 0.104858677707531 0.108987004076334 0.0611572647672305 0.0111440643968023 -0.179223115568265 0.161267507236126 0.0130125905508138 -0.187073402547589
  43 1141.91817884183 ""  24.4982965173632 0 0 -0.0142710839466664 0.01539356511361 0.00729760192260108 0.0049542673090355 -0.00519842272026342 0.00696262892025856 -0.00630277321944302 -0.00657987797370191 -0.00703386841395688 -0.00247346617506885 -0.00191271164634136 -0.00109089114037271 0.00493002343769835 -0.00120838592799236 0.0015299074124746 -0.00129204212039003 6.47954765490261e-05 -0.00081874395487909 -0.0018213647692226 0.00220228850684747 0.000416383447590733 0.00138433588955379 0.00227189149373172 0.00196352796056669 0.00131541924340779 0.0513096910581848 0.0243126131801783 -0.0169762749685008 0.00440638877601729 0.040252866187962 0.00690417814147326 0.00496979808681539 -0.00814187645103039 0.00438147639635699 0.000747657589058874 0.00794505556396732 -0.0065616658351413 0.00634347871075887 -0.00032543605992674 -0.00586508448728572 0.00212570413398018 -0.001923831940284 0.00568915177724935 0.0251554891558804 0.0197425391761524 -0.0674961873714207 -0.0545817144402737 0.0154179342908655 -0.0237550248936681 -0.00143116733902899 1.02116119817787e-05 0.0390269374686265 -0.00869150313118003 -0.0339710054581386 -0.0617878930952911 -0.141877108747965 -0.0915066424213113 0.0518325043852013 -0.100571244039676 0.0870825097587018 0.135082133282667 -0.0366379846593994 -0.0329991815616127 -0.0198755773085653 -0.05308774139963 0.121027878802809 0.0501007711983285 0.113532485099473 -0.0879643997564896 0.0205722866717693 0.00333903966618872 -0.0316848463266893 -0.0869143822248093 -0.0370793375722159 0.134584740489377 -0.0937744297138163 -0.0716514718727868 0.229592331323656 0.02475507344536 0.224848213833889 -0.187617668047436 0.096221457286398 -0.0441263106295548 0.00535646541390101 0.105565323120007 -0.0600133728528543 -0.0633090168401198 0.0181835358575326 -0.0269552813885282 0.0502929404518617 -0.00879629940860471 -0.0493308806620633 0.0283657173538527
  44 1151.83419880036 ""  20.3439761028916 0 0 -0.0548830728980819 0.0285257834233173 -0.0237366242145587 0.020423620252869 -0.0169696135280451 0.0142100988683793 0.000822594121862861 -0.00582063062498795 -0.00785993249628631 -0.00958073685359837 -0.0038564734508254 -0.00561944610257871 0.00771011330289107 -0.00297321823595869 0.00231811432691327 -0.00191322874549513 0.00297514805019574 0.000445786101038678 -0.00591161951818726 -0.00149682924455533 -0.00415924772722835 0.0055252531274329 0.0079531767144799 0.00884151855288704 0.109128286846162 0.157265655163326 -0.00948605533824466 -0.0376066432313543 -0.116411868623284 0.115736166306742 -0.021924187712741 0.00159796433928479 -0.0245755550256929 0.00711174429294919 -0.00551303282782995 0.00283945399402962 -0.0266141991675606 0.0299140383030188 0.0039635958315387 -0.0325098242961154 -0.00188149848807565 -0.0230299071453746 0.0181203896093248 0.0640432558109105 0.050057559020714 -0.043967902558778 0.0506444722203286 0.0207488536767367 -0.0625449042647281 -0.00786513521106151 -0.0130195876472024 0.11065477710294 -0.0101426536808526 0.0122159394929656 -0.0286456190169449 0.00175935176179463 -0.172721879675097 0.157427440639875 0.0894602362272772 0.0753924429493941 0.277243677619751 -0.0678492577732194 0.0658892173863767 -0.0697597650634688 0.0222843133226002 -0.0468631508932366 0.0348591015380296 -0.048905373691933 0.0195836152090512 0.045198419502001 -0.019617533665686 0.0403720469453712 0.0378508096781569 -0.0531010857625269 0.116676857727515 -0.0145949330715642 0.189851113738572 -0.118890117373533 -0.105157210026051 0.00844273881915428 -0.0979210939517372 0.116039588537455 -0.0630088572055413 -5.5616436792848e-05 -0.171528446205231 0.0253731657971164 0.04233721546364 -0.0757387542447531 0.0467607769787044 -0.08626977644294 0.167310139010368 -0.0483755198262543 -0.191691791427519
  45 1186.76861910799 ""  6.25118625514443 0 0 -0.0116740945974157 0.00916525206728865 -0.0182887250943941 0.00983640702025837 -0.000274712961246871 0.0120009189203225 0.00224513930169066 -0.0281518533642907 -0.0156388212809989 -0.0114529038433837 0.00530070417956427 -0.00421054134044854 0.0104447886183269 0.0263031133383317 0.0232330091901269 0.0396204676047882 -0.0485466733602478 -0.00608456042142372 -0.057062484942297 0.00720122605486245 -0.0298965587387285 0.00609256642858919 0.0263095209575881 0.0191404466146147 0.0359059298203974 0.0902263823160919 0.013133993350212 -0.012238637955263 -0.0198600377858851 0.0442672013598228 -0.00838746742316646 0.0021911636852945 0.00621785190128813 0.0452003957572515 0.158312752449576 0.117789089706233 0.281220982742226 -0.327508992026013 -0.0258903964899288 -0.356062527386801 -0.00338338376204385 -0.22546801405241 0.0476636304623043 0.237243665734255 0.185185485664756 2.65072865166297e-05 0.0324595041146587 0.0135375946951701 -0.00528741150573983 -0.00252573113544609 -0.000530924431245395 0.0251520268806104 -0.0153064628243003 0.015725282422685 -7.49699061186611e-05 0.0201973855357318 -0.027058287515688 0.0181459859756321 -0.0745414449697877 0.0772261328072386 0.00104758531047509 0.0226571396016228 -0.110937403917437 0.0422121441670068 0.0511163394287797 0.0304091566578621 -0.0174659702131317 -0.0313890909154039 -0.0235454231151717 -0.0268033137335681 -0.0366202787783002 -0.0195865025120038 -0.101639898359975 0.127271967332711 -0.106563433687034 -0.00037069384683694 -0.17681169833657 0.0802520683492667 -0.0776230698489965 -0.06932849883233 -0.0319833453952257 -0.0458629387301593 0.00867358021178232 -0.0194502120752048 0.0350488495701736 0.0771670349942496 0.0692285159066388 0.157547244161622 -0.0501082419262761 -0.0748972601015103 -0.072896371120746 0.110136061944615 0.0747589000250213
  46 1188.61888368624 ""  12.8401710240254 0 0 0.0209410159992596 -0.0291168718215592 0.0217327855994655 -0.00333073893572044 0.0207528545671751 -0.00383147166393109 -0.00507711493985868 -0.015985952317552 -0.0103223829279394 -0.0033910272501497 0.00289746692699716 -0.00112256637537763 0.00599237420942439 0.0226342101071511 0.0180384637539071 0.0305420213153001 -0.0377214009231017 -0.00487691445471605 -0.0385931188642967 0.00583960654902884 -0.0195949824220197 0.00201081245575983 0.0127709542183405 0.00838111699229599 -0.0419953061511436 -0.11835473888401 -0.00983328590452014 0.00862759972012933 0.0644193279955583 -0.0532194950960768 0.00130030062151957 0.00200546962225127 0.00351787063310726 0.0384765462405752 0.148939734366624 0.110716865616516 0.235330056518282 -0.272672535056932 -0.0228377291293819 -0.250251214565751 -0.0020294878756272 -0.157173407632902 0.0246466637488485 0.13188821137541 0.103305944637577 0.0053361545480161 -0.0462455010142614 -0.0220074134164581 0.0130738359890951 0.00465192551372738 0.00184094083608904 -0.0425928204906636 0.0222112178942724 -0.0171522998866799 0.00520741294086411 -0.015080534806048 0.05060089920421 -0.0413646188022485 0.0888175401115274 -0.111221057257434 -0.0290772676579727 -0.0226667938114782 0.146658371681252 -0.0528774105302666 -0.0686126988187994 -0.0405882465920609 0.0196983542928463 0.0432847619664417 0.0336049266749528 0.0334832886734978 0.0500915907374204 0.0245902463330675 0.137701296032513 -0.166528474116714 0.130575284471599 0.00322777429130393 0.22858522929693 -0.106652112633512 0.110955126344891 0.0870074138938062 0.0557645680966201 0.0538546114880382 -0.00908742756828387 0.0170696565150136 -0.0404468831784284 -0.103503756645095 -0.093987811409846 -0.207388567094608 0.0653678678328721 0.103493574765985 0.0894599347687576 -0.144433437465871 -0.09103838628773
  47 1208.72106560586 ""  39.3664597797622 0 0 0.000780972082878052 -0.0205085017652758 -0.00479100343740488 0.0127664692319943 0.0248981506921847 0.0192232286753178 -0.0371603902458093 -0.0301809998091026 -0.0396707301635416 0.0512003416512262 0.0135545439027069 0.0437473581130037 -0.00310187355904676 -0.0549683537777806 -0.0396638873333763 -0.018015993036154 0.0141151282849517 -0.00190903058050655 -0.0249083770741029 0.0198358636375297 -0.0019982438029699 0.00204078772620403 0.0164957164057842 0.0102308559805997 0.0186060603479466 -0.0200554446785839 -0.014574561509384 -0.0234633254342133 0.0751858030050688 0.0129464832401337 0.447843441977592 0.0486073912862627 0.255850545947633 -0.101394431277657 -0.440253238293084 -0.32018973274612 -0.0954493662609161 0.104627164321643 0.00379571681776064 -0.170674071014828 0.015714775313157 -0.0947494129341777 0.0589697476843877 0.300252653025635 0.22657821478486 0.00267707041780248 -0.0024286859292017 -0.00348363164229525 0.00463137382675482 7.11054665066937e-05 0.000162384042066112 -0.00359282714013241 0.00133286274039904 0.00425881735233564 0.00269672749402691 0.00661827505220892 0.00787623764486562 -0.00913626476498456 0.00132569093367329 -0.00976587103534795 -0.0237934890495686 0.00393989128606863 0.0114703718085881 -0.00123885751629807 -0.00182931179736496 -0.00196818982239126 -0.000987126925767116 0.00107614995928145 0.00258801146188135 0.00078400884754346 0.00167070595660255 0.000684366218629579 0.0042026440336915 -0.00479157383460805 0.00292089132070826 -0.000145718148135574 0.00626301560434816 -0.00277302167820499 0.00891364472300385 0.00717013106477777 0.00378104082762736 -0.0109860575572172 0.000501570851133314 -0.0131752742838162 -0.000767676392475712 -0.00344857181124306 -0.00311306381115568 -0.00625606543615437 0.00204791525837941 0.00310333246691224 0.00200994682460967 -0.00400375943571266 -0.00206485679397318
  48 1236.09300996013 ""  219.678764164177 0 0 -0.00790458580901209 0.0499592127497237 0.0127322193663647 -0.0408291163731342 -0.070923476867316 -0.0562844969358295 0.0979225506365551 0.0923215522047245 0.113282574367159 0.0414868864996069 0.00763980968861079 0.0300860106362446 -0.0501739846413734 -0.0111581908735337 -0.0370391606601864 -0.000274999827952065 0.013268625760556 0.00793860198964901 -0.00198315892822049 -0.0429662867829664 -0.0278358482317627 0.0150177489022773 0.0183106469657616 0.022092524556513 -0.0733680522263171 0.12292216089055 0.0932146571206261 0.0800492097951175 -0.248810539978515 -0.130628223018776 -0.0661806327234475 0.00165630669922674 -0.0267317551445086 -0.0901503465073511 -0.158137818556534 -0.153454195087639 0.0229923534419583 -0.0177617021870452 0.00410068581506023 -0.247458930164759 -0.0577785784800893 -0.188111542898342 0.0231909620553137 0.0101268149258564 0.0135582150606066 -0.00567074405395998 -0.00810221984932588 -0.00310318858647774 -0.000334171814412493 -0.000818086218502495 0.00214601555886114 -0.00237676200739916 -9.02161624585852e-05 -0.00818589092008385 -0.00879398708949957 -0.0279832569284331 0.0029476732814128 -0.00478594971889367 -0.0148721252230202 4.39497229101954e-05 -0.0422808323774992 0.0374393478056379 -0.113768530601852 -0.00585923721835365 -0.0111845816846809 -0.00195949437857897 0.0055015332137572 0.00970464706283622 0.00202186107693342 0.00409706867495495 0.00823829919541671 0.00225778540525416 0.0322955580756557 -0.0164187268883361 -0.0127815928203233 -0.00249611257451642 0.0222553030784372 -0.00428654088391712 0.000753013430422611 -0.0204221266300618 0.0224963315373465 -0.0302878031972087 0.0131354073047264 0.0137423771321729 -0.00256050918942595 -0.012799404884495 -0.0135663761012736 -0.0261751467399086 0.00811543673382168 0.0185671422557515 0.00859139598665693 -0.0209254880624534 -0.00713769621162952
  49 1264.34322550448 ""  48.3755397321113 0 0 0.0105492116846419 0.0117630659157224 0.0123123847821042 -0.0053171840004395 -0.00787997523940246 -0.00196114330978085 0.000309743375316523 0.00362275500911068 0.00322185304861858 0.00487257714300645 0.000196838838089987 0.00407907433574313 -0.00202423673211069 -0.00212871130958974 -0.00290625012299994 -0.00201777400657379 0.00210214939534893 -2.18992351541384e-05 0.00183209821798548 -0.000243839021241175 0.000967717633464683 -0.000139475252923093 -0.0014653432080794 -0.00132334488553315 -0.0401588997000101 0.031332290342552 0.0459667649543719 -0.000222907773326839 0.061020625832831 -0.00753657711529833 0.0063768951393796 0.00433861763567099 -0.00367702920668616 -0.00453305562513148 -0.00964203396637953 -0.00707894084678936 0.00482261906584533 -0.00581899761478516 -0.000816801078482128 -0.0115893866895094 -0.00124162988457621 -0.00716679851073297 0.00153378066160038 0.00825318704756019 0.00810359635140452 0.0182956540530135 -0.0326892202866335 0.0315243053894397 -0.0189639967290822 0.00887208850003616 -0.00574988158431742 -0.0283054337488234 -0.00226890013232349 -0.058393242593258 0.11135746713458 0.531205962788417 -0.149508723949353 -0.0976223316872582 -0.328923335041234 0.145248896585313 0.398369245029389 -0.147297619533435 0.0929101651636941 0.0121750419085037 -0.00674893065709885 0.00631241757555685 -0.0341025542880339 0.0192162206233187 0.0123304937774762 -0.0153726527226058 0.00770784592628722 -0.0167410427148035 0.0239279975902185 0.00709177087098936 -0.050103522499724 0.101058079255212 0.0132006473014958 -0.160324012222226 0.0245893517854683 -0.124283101589753 0.14834461766231 0.331545500852477 -0.0979427249955608 0.0619311295021042 0.0469832775204211 0.00919659519323979 -0.00816968160827374 0.0158141712666699 -0.0159247929178991 0.0337672067046103 -0.0551397757614653 0.0226419399649614 0.058827774225985
  50 1279.7891684239 ""  12.9371709839399 0 0 -0.0134556376336187 -0.0022346478143401 -0.0408341279094254 0.0231670132849256 0.00426115065726366 0.0292243775895674 0.0284390719636351 -0.0642718499870278 -0.0248266977913407 -0.0455369824821289 0.00640105193459355 -0.0241649438131629 0.0123954491954606 0.0281837180933755 0.0255468322525196 0.0196958063995111 -0.0243509018256582 -0.00278688329981008 -0.0300184028824553 0.00882391659328302 -0.0128524393564421 -0.00172721323149347 0.0274882099533168 0.0154910286650134 -0.0112326186371508 0.332680231152629 0.172008966630845 0.0331752686571523 -0.183755586114129 -0.0268796525886383 -0.0204366404046403 0.00441099743958567 0.0015430865330324 -0.00659000019664676 -0.054736805376453 -0.0434150325344274 -0.0754765028366768 0.0830314806958063 0.00784256509820593 0.129497813151077 0.0177690256765226 0.0890744386804545 -0.00269483475883092 0.0359981080149743 0.0247266307459503 -0.00546673365993214 -0.0192175381173967 -0.0395152259254811 0.0047086152893866 -0.00594542041842352 0.00398214298834962 0.0295322135198407 -0.00509425835687174 0.0461946074495781 0.0143296204644523 0.14318284468023 -0.0111962192163434 -0.102886725964081 -0.288915874948518 0.0667016155239568 -0.13951477158619 0.142197236312665 -0.370935574556881 -0.0187457811972877 -0.0384517745281109 -0.00912312848026238 -0.00843971561193386 0.0347957111230756 0.01915500973123 0.0190263006988676 0.0354144580706634 0.0073135311279835 0.172917729689918 -0.0393968915915373 -0.156134308334137 -0.0431654216528859 0.0491575787935666 0.0448368055599445 0.0363203514305265 -0.0915631364911873 0.140337371006668 -0.151678672644804 0.045959563529425 -0.0245162421781005 -0.00782526691910043 -0.0473429113987776 -0.0541205902505938 -0.111394896495004 0.0357487168080644 0.0764170875003418 0.0313102290860103 -0.0778502993897564 -0.0203086220298729
  51 1303.18728998748 ""  6.10912649285275 0 0 0.0107104322788033 -0.00523708152836595 0.0213288877735847 -0.0123647406617344 0.00448051246994561 -0.0147285863534539 0.0991733442291663 -0.0915545812436258 0.00916993834128237 -0.062447893177474 0.0119289958691269 -0.0320823040769416 0.00159801676061305 0.0666198902656866 0.0433167650133 0.046211145447293 -0.055023921316124 -0.00532616631957461 -0.0690045531721406 -0.00170028668702521 -0.0435499250043136 0.00503521221726764 0.0679479219366892 0.0436982072702433 -0.0498236387060539 -0.00282938080872536 0.0492380773622647 0.0447577981725208 -0.0801976561469428 -0.0983260810123645 -0.032944143106676 0.011917436372791 -0.00480286071396756 -0.0614785483865003 -0.190497267066024 -0.164475930288612 -0.115775229083299 0.127138362815278 0.0105291816366926 0.168787989445993 0.0101518845457959 0.107837246576603 -0.00402381844930327 0.0365962895840089 0.0269385335783694 0.00738416944042731 -0.00399131231245111 0.0195907234517108 0.00310063345155702 0.00731504669550679 -0.000431350344714325 -0.0421492722673724 0.00910082775793671 -0.0345045468757856 -0.00309781777204859 -0.0772441642431957 0.0188817549528594 0.0395758239292427 0.182926796931412 -0.0673134538318353 0.0421544313571621 -0.0679464907390878 0.187618613140065 0.0110678096765077 0.0178220211489778 0.00479482236947114 0.00852497481437222 -0.0113911536635857 -0.00476928022965459 -0.0169154660681025 -0.0211617946870206 -0.00818846348861316 -0.131650084409954 0.00590425131175145 0.154997240869098 0.0697575078836015 -0.00355000729584819 -0.103144017882188 -0.00314277705644599 0.0605263859002507 -0.0656556387850223 0.115423261662503 -0.02893195881797 0.0274485907572044 0.0158836823832138 0.0264902453060071 0.02925364615923 0.0780393731719075 -0.0275739036009777 -0.0430852259139607 -0.0326899829333274 0.050690534533989 0.0236504931664188
  52 1330.89246133605 ""  27.9262968756587 0 0 0.0143738447741425 0.0163111849860155 0.0232170801744061 -0.0301507858436736 -0.00952967915358355 -0.0296337230513736 0.0377547580658723 -0.0158188310743404 0.0189788315362933 -0.0123584963949504 0.000881800016584224 -0.00737580229288782 -0.00364628822178159 0.0241636483536367 0.0131385951545366 0.015853199131291 -0.0192900451617591 -0.00201902055775599 -0.0222633654137031 -0.00519336812429143 -0.017094532549894 0.00495187814240832 0.0241318594906725 0.0172000593529806 0.0349035847411664 -0.274354144327787 -0.169585403521556 -0.0581041677703553 0.248796707455644 0.114119267884626 0.000351761019313254 0.00335365602755445 -0.00211576211790251 -0.0273105442259898 -0.0693095824980061 -0.0613619370898984 -0.0285807597325952 0.0303859375820648 0.00170763806759297 0.0283875475902076 -0.00353756816055601 0.0151897146222456 -0.00307522390550343 -0.0112744618222184 -0.00512690016627329 0.00898088708108331 0.0401920572120156 0.00770872532055877 -0.00712894236409972 -0.00241679564441391 -0.00252323913774239 0.00458196163141758 -0.00913674355505948 -0.00860240497290138 -0.00976996211001054 -0.0576421292455258 0.0271088742917913 0.00344708119604329 -0.0950965355987312 0.0779967779724084 0.144204781496795 -0.0679974202503862 0.086471772162436 -0.0052427225151084 -0.00249573875582405 -0.0101447697046155 -0.0229973715186757 -0.0230961151380657 -0.0200675888564075 0.0388799931373678 0.0286730686014905 0.0277136590287486 0.252653966124792 0.0568562802188011 -0.402623069306552 -0.260639948266374 -0.0903225576455749 0.435448890460666 -0.0509127673697856 -0.0676770805958864 -0.00539999328619732 0.0201072343352667 -0.0133319823719689 -0.00679514513313816 -0.0592096668287277 -0.0374020465974023 -0.0310072854296354 -0.142783916983656 0.0608641733922136 0.043037727712242 0.0927606131012668 -0.0831541348223064 -0.0746860344894959
  53 1349.96652817021 ""  32.8372496416636 0 0 0.00444805475414824 0.0271283086795436 0.0176712906624233 -0.0341836175683059 -0.0173194667013911 -0.0345988523866358 0.0243576006972225 0.00212331193819164 0.0213055817197488 -0.014743756281665 -0.00503558622491046 -0.0118050987880461 -0.00198861923980648 0.0195897204576806 0.0109216786547957 0.0183347997162962 -0.0221129823802053 -0.0025503172312713 -0.015930077599022 -0.00805787345953956 -0.0151348507067781 0.0101872163625519 0.0270397871203101 0.0225390732299205 0.108008430327483 -0.353272663586896 -0.267494024549528 -0.10245408899259 0.356441480559555 0.207315836383762 0.0614760186151559 0.00388318250606456 0.0263227607701428 -0.0141890408768699 -0.0263631649530691 -0.0251032632633189 -0.0434596173056321 0.0468442486419335 0.00286936053487076 -0.0207212757121292 -0.00957034866096249 -0.0186967859638455 -0.0104398280521046 -0.0715216568844379 -0.0485829353629959 -0.0267828027261094 -0.0207728969099493 -0.0180372322859348 -0.00957822813521754 -0.01298143883313 0.00129894571679799 0.0811682378210641 -0.00603101149715177 0.0496112471682925 0.00704688419977255 0.143222454015424 -0.0780787408119203 0.00151417844280492 -0.0755007625867425 0.0199663290581743 -0.0611919539746983 0.10828313347229 -0.260475798400493 -0.00868058912740999 -0.011541108869959 0.011355251407962 0.0128433071665347 0.0244936889092564 0.0157359286372751 -0.0171620837974372 -0.00573634455580829 -0.0173394846970261 -0.0764039893649255 -0.0424165756535244 0.163986712309362 0.163572857790485 0.0708919415003097 -0.285260924591352 0.0200189274556467 -0.0216157922485876 0.0562288948186925 -0.192609404337631 0.0443335921154714 -0.0472402795429326 0.0366311575739074 0.0118506576156391 0.00179749264482751 0.0545325913881906 -0.028606310751746 0.00412233163820773 -0.0487873163231547 0.0242527555314842 0.0421162399434513
  54 1368.31544620737 ""  0.526972059725757 0 0 -0.0147535146938982 -0.00405478774475448 0.00431259911553256 0.0173644034909715 -0.0128315568696741 0.0046829558345493 -0.0492059386245453 0.0454214921325788 -0.00357938306366562 -0.0468216387435961 -0.0202338456699565 -0.0397128101419362 0.00645849471399971 -0.00115095749674863 0.00199186716076021 0.0444466248066377 -0.056909570407276 -0.00814073400461312 0.00565822825301762 -0.0135657553884618 -0.00515842657553397 0.0310454172445737 0.0618105101765534 0.0571323120681456 0.0180915937973087 0.0794480930786725 0.0419365501356687 0.0125165280172511 -0.0678657617986214 -0.0823559210490188 0.422082823397186 0.0061995525702506 0.241227085726128 0.0493270998036171 0.171475746312032 0.137763161797841 -0.188925869263683 0.205742308569441 0.0142704067279086 -0.250694119643335 -0.0272913166348723 -0.170737009069023 -0.0580195949102667 -0.356640481317769 -0.256103337154205 0.00110155619035411 -0.00558509230301808 0.0134551882326232 0.00271230067039515 0.00339930340902112 0.00335646154863485 0.00354930510854396 0.00149415391013491 -0.0264834497801358 0.012023983388829 0.0494072050548584 -0.032694230046823 0.00426740619604226 0.0216132491157197 -0.000544062729676969 -0.0952448441190094 -0.00598710753728696 0.100703142053285 0.00178746944274363 0.00327970399481253 -0.000501008308408329 -0.00526127566765301 -0.00469806128868082 -0.0042739275195661 0.00281349853577414 0.000876770909838641 0.00265338289076028 0.0154413051556708 0.0119147951051747 -0.0384513861700239 -0.0268165005708883 -0.0117522334606574 0.0465963108469522 -0.0010381614227284 0.00708633245111825 -0.0118530356613564 0.0136711395308941 -0.00361523017792491 -0.00253500670154613 -0.0056384885584758 -0.00146225546584603 -0.000154725952844886 -0.0085071813849803 0.00462021103577865 -0.000898661084866343 0.00768200526830145 -0.00345082198448849 -0.00638719825266254
  55 1377.28391000605 ""  2.53655508626495 0 0 0.04557667609995 -0.00965618302852226 -0.0597823041935855 -0.0117103738206174 -0.0184508301802139 0.00272917394223935 -0.00479733081135475 0.0116645420014396 0.00769232328230182 -0.00351822671669221 -0.00205232272593757 -0.00414548553995559 -0.0025358914773106 -0.000211411600827225 -0.00174907093025178 0.00721417429056986 -0.0108562998940776 -0.00218843097551145 0.00446657642771975 -0.00451437911789145 -0.000553131655235055 0.00646725842297773 0.0148971647340811 0.0122300939128609 -0.104534049969103 0.171074995203545 0.12073200036295 -0.0541534074314482 0.234969054368037 0.190839848261083 0.0589319390045082 -0.00281487187831747 0.0399983734552867 0.00355157064164112 0.0256410069333153 0.0177855638086871 -0.0389237259238464 0.0405902196410543 0.00186790452512571 -0.0627233170861981 -0.00881476732077969 -0.0427753056561839 -0.0142946294694829 -0.0774084096325143 -0.0528088626474493 0.0160628241787371 0.0389254228788271 -0.0465271205772765 -0.00146060247488474 0.00349314333088144 -0.0164577430421624 -0.0923478586866988 -0.0047672525753957 0.0844834871261722 -0.0615140463648687 -0.340147709390049 0.204478915061031 -0.0325046200414657 -0.0254575026634768 -0.025442174817332 0.446797532937961 -0.0529005718614214 -0.268143185264985 -0.00270326897110479 -0.00619347718936014 0.000107202375103667 0.0184268910326005 0.00370443921310381 0.0113781513250813 -0.00565756670669454 -0.000687908008547772 -0.00355507952766882 -0.0239190768743913 -0.0226909671238402 0.0681041778308912 0.0423411470100319 0.0109030722291697 -0.0700023234662337 -0.0218493650705766 -0.0222879083389324 0.00900115662722577 0.173888318312728 -0.0540792690283338 0.027122702948197 0.01262556322889 -0.000516248588438047 -0.0011400438352235 0.0179178187075411 -0.0076418511171131 0.00114324216675176 -0.0103230689015121 0.00139905412556718 0.00557531005629925
  56 1391.08964070363 ""  0.596268878173535 0 0 0.00492551103689548 0.0158914906909969 0.00445443256175504 0.0031374227974585 0.00507945915176551 0.00331810521835827 -0.00424203407270863 -0.00126499846675314 -0.00287661516844161 -0.00305829970308155 0.000132285403638707 -0.00221104365273998 0.00216682546502846 -0.00225214459050807 -0.000212141096261733 -0.000217809463189212 0.000636167419592441 0.000262766298498848 0.00110857111144211 0.00219718442272995 0.00192610155619033 -0.000830508781459385 -0.00297818294781742 -0.00253412909320608 0.0590471801087103 -0.0323350546517125 -0.0561812751058606 0.0405294573267793 -0.0393685164735446 -0.104376771298245 0.0118407121794631 -0.00146876536028959 0.0115637300324654 0.00589171635869273 0.0116084098476665 0.0103285672473993 -0.00119035807301133 0.00191015377202827 0.000674234548875683 0.00151894508176367 0.00237967650684843 0.00243055903308291 0.000710855485285358 0.00626775284170806 0.00515702709622616 0.00267463104734708 -0.0978114113765882 0.0397882681588629 -0.00147907461655402 -0.00342030033440248 -0.00571727874580334 -0.0328206117073017 0.0140909089839104 0.0633485117051606 0.0692239859525459 0.287158618492324 -0.192217102063312 0.00664981574136465 0.484512174186164 -0.273581416300293 0.221260135704477 0.0639317117279592 -0.383136601333173 0.00555824447491892 0.0152940007634039 0.00485384880814402 -0.0189090595603827 -0.0234039461852987 -0.0161494423103924 -0.00585180684769863 0.00664423767052041 0.0215784048319485 0.0201273481887108 0.0582535603456907 -0.138490862682586 -0.0713503485986108 -0.0123522192529629 0.12454341713866 0.0642745240140106 0.155650295692334 -0.104941277628947 0.0460346879474861 -0.0154925033907925 0.00307479755835205 0.0270367986650624 -0.0656359656446553 -0.0308094087079292 0.0493717704995328 0.0213732439781082 -0.0631189180928699 0.0496302726166305 -0.0391010262245245 -0.07703574045237
  57 1404.57668177802 ""  22.0723307759846 0 0 0.000822222501575707 0.00373092625829242 0.00496169205905569 -0.00125098827401574 -0.00173222417310845 -0.00245955463668837 0.00128457015770768 0.000489893666993567 0.00122743792172987 0.000881357357533615 0.000307379763124026 0.000319631484596732 -0.00108637892351287 0.000982862439309744 6.83161842137549e-05 0.000924284534261551 -0.00177912642730519 -0.00048284965168745 0.00022732812500461 -0.00102090059569586 -0.000510291813101537 0.000577976238274279 0.00278247385475684 0.00230640265591737 0.00697032062016788 -0.00683740881406532 -0.00512633413703603 0.00367187964574393 0.00686575552343244 -0.0140973249433875 -0.00303669655568936 -0.00240373090144837 0.00282865494534922 -0.0015232861255406 -0.000756805515132855 -0.00191993067798037 -0.00424699639799873 0.00394498526256438 -0.000149413054834391 -0.00770688235479376 -0.00136754127047156 -0.00589206874252376 -0.0013175149920875 -0.00790653817255632 -0.00712948065622766 0.00992196825579558 -0.0204478729835201 -0.0177751901059016 0.000733703105924667 -0.012459286473574 0.00360343765640101 -0.00010450562494471 0.0174270973519626 0.00134686312451973 0.0242528319625665 0.10158536243031 -0.0131319664917852 -0.0735488121010056 -0.124249679799088 0.00209189410379753 0.128636099348622 0.00229779018401391 -0.0639744345559247 0.0523760099761099 0.0116664508405179 -0.0993466649775688 -0.0258454514940397 0.0160832237358517 0.0267953536722311 0.0441644773765363 -0.0454365811966394 -0.00702563167981783 -0.2861026093533 -0.0623487612752313 0.418256910475849 -0.232291620186734 0.00685426340600322 0.393120569269625 0.115569842056379 0.128324242477473 0.0250271964411454 -0.111542089908337 0.0182629241943679 -0.0391205250214117 -0.228832730397967 0.1513597051314 0.11094219545124 -0.214942034211295 0.0099828078993831 0.019054977518791 -0.0563181251061881 0.150809002414844 0.156977872115589
  58 1419.0541851445 ""  10.9975769138492 0 0 0.033903924625482 -0.0629256203836955 -0.0709011703843527 -0.0196629257595469 -0.0230319649388279 -0.00745460449878624 0.0142997241056043 0.00564771807102615 0.0157445908593836 0.0171512068380255 0.000333578112923648 0.0105571090069266 -0.00945731622734621 0.00581319403777728 -0.00192770631314892 -0.00366816580716394 0.00202374615962932 -0.000960970633866072 0.0016448259947648 -0.00966147962789345 -0.0051453930215528 0.00316060996011097 0.013092685691783 0.00934157405972996 -0.231019091185114 0.279107782785869 0.274608310674436 -0.15008649489612 0.339596799151853 0.439514024325114 -0.0810729144325739 -0.00140243959017142 -0.0553549082221321 -0.0218296989863765 -0.0391021349939096 -0.0363287142239068 0.0069089067338393 -0.0112748753719226 -0.00325319005676199 -0.0173741544248879 -0.0119984617117262 -0.0170180642818753 -0.00712773557854071 -0.0336144363536025 -0.021921243723143 -0.00551510067550672 -0.0405277580268841 0.0219781361708214 -0.00163170431153045 0.00436716746746508 0.00128999238200382 0.0390650895391412 0.0300858179474419 -0.0168267841633702 0.0384002811729607 0.190290991327644 -0.0879916810601373 0.0352814580736481 0.145264331576625 -0.0627254706968169 -0.265328844205124 0.0583588974605515 0.191023410379304 0.0120315662090665 0.00572123311131267 -0.0125592152085098 -0.0119600865240184 -0.00455181101652777 -0.00587988276940106 -0.0088900350031534 0.00129895492586874 0.0169081797452871 -0.0363687778622286 0.0126060570902347 0.0056433092908423 -0.0567527410130846 -0.000999414540699175 0.101182321079381 0.0275240656995914 0.0508714580020003 -0.0241831363936123 0.0348098019937652 0.00142968128064949 0.0142902082146418 0.0366825679846084 -0.0458636751961696 -0.0149972936773902 0.0391790565935756 0.0152983990021443 -0.0573811706757196 0.036329828897298 -0.00449998160379193 -0.0632213062263833
  59 1429.22274946883 ""  20.8842030139235 0 0 0.00505137913854964 -0.00852669060173557 -0.0118484718137415 -0.00156515205640525 -0.00148731623418227 0.000815453605489264 0.000599128273314924 0.000590084677122825 0.00112450071301006 0.000587451417594407 -0.000261824426204158 0.000416639437386324 -2.75470808200175e-05 -0.000203877745973188 -0.000201410394589156 -0.0009596939166196 0.00145998250922167 0.000297821866272252 -8.00847622779112e-05 -0.000274330438287488 -0.000274022446327386 0.000105389992658028 -0.000567223585529882 -0.000599740867981699 -0.0222639906882726 0.0378905585727212 0.0304141489810021 -0.0166678842337101 0.0411750054207523 0.0494293233816031 -0.00424325486543255 0.00118254090596139 -0.00571931002342532 -0.000626960469636175 -0.00251837557192991 -0.00170380976475275 0.00342833787576269 -0.00352287359258214 -0.000132286431856893 0.00355566410865808 -0.000294178547209785 0.00228681996392966 0.000184894256573172 0.00146199748286982 0.00274243139662596 -0.006033455981642 -0.0111782156982739 0.0255053957760836 -0.00158035295751539 0.00822185510933963 -0.00348349563805244 -0.000333765556421749 -0.00352566698339878 0.0102223980320204 0.000891044112831 -0.0159871963793952 -0.0814151820082564 0.0146461169288563 0.206646124521713 -0.0831898071344284 -0.0760252187963059 0.0202679891009058 -0.00723963268911073 -0.0256355155462691 0.000704298272009841 0.0467461904268914 0.0131388534684373 -0.00588338017030032 -0.0191998590727565 0.0821369849788749 -0.0188057429094352 -0.0756273688006522 0.119365616391303 0.0366137217291137 -0.180411280554002 0.0827518517484002 -0.00425326262240626 -0.150012255032965 -0.0790136314694956 -0.0960382650598566 -0.00565626411358246 0.0926671429661564 -0.0174315797794828 0.0265511244276405 -0.376417322870362 0.24591187522343 0.0820250672108011 -0.328455757798809 -0.0382512631455252 0.256154653063412 -0.206171635855564 0.0452996408508955 0.425451540108516
  60 1468.32249981131 ""  76.68741520666 0 0 -0.00788612362683878 0.014091076233917 -0.00159503523929751 -0.00117878830521199 0.00414235336644173 -0.00152207610082014 -0.000111544616640755 0.00113633672278442 0.000355995755643286 -0.000525894124793857 -0.00177912646653381 0.000209446154831209 0.000857566212518544 0.000742009069580541 0.000796447086250371 -0.000934135117094225 0.00174314011886717 0.000303794635301253 -0.00204122271918939 -0.000890999047617514 -0.00174992721147791 0.00101702109345062 0.000190256100268289 0.000619487120742474 0.04071247555898 -0.107027795130408 -0.0967850677043342 0.00460465247157679 -0.0361215005899134 0.00955210820501047 0.00895014643583753 0.00834663249376294 -0.0127779203340463 -0.00074434994229945 -0.00619896898170959 -0.00356448373247773 0.00644029857171856 -0.00664009368444945 -0.000414262172047989 0.00755978526697535 -0.000725227995595404 0.00439007210159941 0.00101327572909087 -0.000199670837803793 0.00141757022433139 0.00327094289570101 0.0105055829302722 -0.0116588719407916 -0.0162828374920952 0.0571470367625521 -0.0222844156677108 0.0113194363644136 -0.0809393952587234 0.048145673532317 -0.0110895170308554 -0.0703230198671201 -0.0977559185667149 -0.136945452855009 -0.0562545040934727 -0.0379145784367169 -0.415447098835999 0.0647384085005077 -0.140751483586314 0.0163181823782717 -0.00465319950675722 -0.0234486280774428 -0.00217210785494599 0.00298751562067509 0.0130384820089493 -0.00422010406813323 -0.00713536794459475 0.00781961742643557 -0.082499035661336 -0.00256823360257725 0.0551588189071538 -0.0554686299431574 0.0370094563616653 0.0999482252075968 0.0151021775482684 0.00833131727948215 0.0170066862733723 0.672175484311495 -0.123475362710598 0.197207530953126 0.0485889229227533 0.0119006282910792 0.0253123612956415 -0.0280916927256417 0.00653978539441543 -0.00979350927496994 0.0292676494749776 0.05608618984245 -0.0493024702563916
  61 1487.83802275444 ""  1.9044859741404 0 0 0.0121733836644571 0.0104931866002973 -0.00333509098187363 -0.0111357000564661 0.0170771384257928 -0.00237858783932206 0.0649497934940071 -0.070855321978195 -0.00290802012171444 0.00722629206180975 0.0553490067538064 0.0400264484890736 -0.0559389257718133 -0.0481438267057649 -0.064251914718871 0.0604186107288932 -0.0610872319899516 -0.0011951237674204 0.0453584179983769 0.049828416461754 0.0584375812235374 -0.0575468546459815 -0.0138157991160957 -0.0435906220092808 -0.129462285071131 -0.108159827821851 -0.0121905282482082 0.01696861040865 -0.0874879878627835 0.112414513054612 -0.109500846097858 0.0619866347188351 -0.031890412490877 0.00975706238912545 0.264674088108101 0.174053726827925 -0.281738600179973 0.331930797080917 0.0309095025700659 -0.216957432641231 0.0488215739306209 -0.102193356907645 -0.0321645972362049 0.153480821238967 0.0761922995667667 -0.002400911159572 -0.00224973128623591 -0.00574919270315043 -0.0012333078241564 0.000569758395672369 -0.000607628969725707 0.00337743687270076 -0.00135660906191696 -0.000169521241510503 0.000748327171427749 0.0301414045609277 0.037404706649374 0.0396159010103837 -0.00715988716678619 0.0143600397436211 -0.0137126551403041 0.00431828273545247 -0.00312025836080815 -0.00112112279303683 0.0011964105983695 0.00231368025073504 -0.00208651264212642 -0.00366101727388164 0.00168456295174103 0.00178860949089146 -0.000420538463591843 -0.000206563954099243 -0.000361524018221654 0.00561668612773621 -0.0112839321779635 0.00281215041270836 0.0046115400370059 -0.00482960974089103 0.0155397351605263 0.0330357685147234 -0.0151521240482986 0.0104720623988729 -0.000480032998197272 0.0073714226596736 -0.00987355562826435 -0.00492834036514716 -0.0049711230668443 -0.0045000778529688 0.00326896995738261 -0.00789708971045093 -0.00446927453570346 0.00231970841108084 0.0104278486760566
  62 1497.60443117969 ""  1.4954787317664 0 0 -0.0156413753506426 -0.0306289572268486 0.0163881951611588 -0.00774042561637439 -0.00747087748175727 -0.00280449242009407 0.0177274761804836 -0.0131696640563402 0.00377870377892287 0.00594875862628927 0.0114702396890141 0.00989864864840367 -0.0132256306308948 -0.00932140432114869 -0.0140062832052516 0.0104077592932695 -0.00965498122839984 0.000481014104790835 0.00955035780669884 0.00849120522434521 0.0109358818012868 -0.0113968401329978 -0.00231047418371259 -0.00856671606375261 0.291034139789608 0.199266073889149 0.019847965117177 -0.0462480186793305 0.270323163779299 -0.222129875792363 -0.0641999089076739 0.00270319945114272 -0.0167901435052008 -0.00173342235186131 0.0469528802233137 0.0275216770110786 -0.0518389447448407 0.061122495055996 0.00660893735025983 -0.0394265404719361 0.00827089281243672 -0.0190770603712653 -0.00635639083543175 0.0308531683980289 0.0165058089510081 0.0163700953584565 0.0122383342150315 0.054677022439912 0.00135089225213537 -0.00616380496349245 0.000816281913464948 0.00125992511787463 0.0109900004166576 -0.00282810000102069 0.00637894864107192 -0.206092247905127 -0.374268360786588 -0.347831950520614 0.0776784450066933 -0.134252153067605 0.0290050436410815 -0.00578226770967336 0.0413094901027413 0.00378086920293765 -0.0106627918840945 -0.0210354802103541 0.0157524246621097 0.0309614280035294 -0.0160156270335172 -0.0193033723236441 -0.00407739435227668 -0.00623225959120343 0.0351275917849566 -0.0575412126042196 0.0907533669876317 -0.0272353532841581 -0.0512830169153527 0.0342565190012774 -0.121239827283165 -0.286790541421382 0.141858743361084 -0.0804249975382277 0.0177343006607993 -0.0147299144898141 0.177535356409869 0.142410941365737 0.124263032696009 -0.0110676648704062 -0.0615544959159967 0.178931458060506 0.0758328815034937 0.0341488398449447 -0.164363858719259
  63 1502.70100016694 ""  2.30931689269096 0 0 -0.0118354867874511 -0.0144304523063504 0.0115490667468569 -0.00379880098835117 -0.00436161755899402 -0.00167920507820278 0.00778928875367227 -0.00454352072521508 0.00252326585673657 0.00243468122441362 0.0043948052280307 0.00388696394285708 -0.00528236618553602 -0.00390525684860151 -0.00576264703955021 0.00405575081917309 -0.00315940452429166 0.000552905548722697 0.00310182929658792 0.00321023633682695 0.0037832615475395 -0.00425340650674478 -0.00133699122623518 -0.00354349483686679 0.183342594721566 0.101608701820336 -0.00518502033681973 -0.0248276972557181 0.148742415334478 -0.141665153900723 -0.0282932894610543 0.000480344510108858 -0.00758944972202627 -0.000733185279761479 0.018205544046654 0.010489974164289 -0.0188518181826537 0.0227435769878538 0.00298683165333194 -0.0124596626630465 0.00323629492960461 -0.0056139749457678 -0.00181030576363065 0.0133759544462159 0.00778655782278931 -0.00495996490898965 0.00634044091304418 0.00997418646872199 -0.000948448478466844 0.00351220197905245 -0.00154555470336424 0.0012079290973227 -0.00546593577996414 0.00047147869581951 -0.010417603624668 -0.0369870572078893 -0.0266142400340681 -0.0121641633538999 0.0102761636630602 0.00466352332636585 -0.0282995933028607 -0.00189758940760168 0.00922733086160603 0.0317964829841461 -0.00679582042496399 -0.0121966810252376 0.0060714135886064 0.0131155984097093 -0.00668886928641649 0.0107682879053973 0.0421957278273745 0.016832778902216 -0.187183005322848 0.0436971120549364 0.0160039620910979 -0.0113616129623027 0.126505061666956 0.0676505752754595 -0.0738602559760917 -0.165184664204865 0.0788470331827651 0.0418436823265151 -0.00863055597052609 0.0109164019056661 -0.427462084503329 -0.257098525776365 -0.241059389740208 0.329824087700926 0.0401579454792041 -0.237070978521208 -0.140933941270532 -0.424490857235638 0.266105189789887
  64 1507.336568559 ""  4.53361386709853 0 0 0.0168876858552288 0.0252697920662974 -0.0178532427626477 0.00499629475031131 0.00549550464657547 0.00248701491479708 -0.0062584999657979 0.0109796434986722 0.00138532588345552 -0.0143834230326978 -0.00425509807657231 -0.0105713546593288 0.00912751810204269 -0.00280648623952841 0.00386867774913388 -0.000697537602849988 0.00606032960264111 0.00321637224499479 -0.0119220321586884 -0.000139884613924007 -0.00730878484498605 0.00581644581374428 -0.00886683007082402 -0.00193954963117275 -0.277648149289989 -0.165552227196998 -0.00263549918693961 0.0373180810595842 -0.227573247062223 0.221403721785775 0.0842535378693322 0.0058545015074715 0.0381047592646163 0.0125499668558431 0.00414666576887385 0.0112929823067987 0.0268723768128958 -0.0234021858144599 0.00149206199023334 0.0442946303271307 0.00212148675279097 0.0284521970984427 0.01218167685394 0.0124593114863369 0.0142085735840077 0.00900933048167015 0.00702881011714707 0.017877666524376 -0.000280115671600545 -0.00505407542772477 0.00191535644546018 0.00155533551135503 0.00602776297311864 -0.0037915606688518 0.00995691131476772 -0.061642328276573 -0.131780754716136 -0.126677317589921 0.00434904818980189 -0.0375207325963233 0.0456629665498235 -0.00429008396593362 0.00706617862071293 0.0178194747700144 -0.0257999695591036 -0.0127923488310893 0.0035193249084168 2.37956899035299e-05 0.00137686561269206 -0.0174634027443961 0.0185259712984905 -0.02310044645809 -0.264195283280955 0.0839399767100141 -0.118103186827006 -0.0316608346430291 0.314154050721078 0.0807852958806394 -0.026600750846972 -0.0573428581214655 0.0266429007900302 -0.0608570069189913 0.00968755612260232 -0.0181776279700566 -0.0351322832841824 0.247138359994232 0.158564351776355 0.267745312158409 -0.173216125871894 0.358925117587059 0.045181787439354 -0.359473098566601 -0.120361473759879
  65 1509.62747293642 ""  7.5851225161113 0 0 0.019425331992687 0.0310349263826545 -0.0210730956929972 0.00502758438917248 0.00509276699429466 0.0027000688789715 -0.00279766648630198 0.0173227142214934 0.00667286218202095 -0.0257620946193043 -0.00319305652668669 -0.0164634170029607 0.011830709649433 -0.0105590775082457 0.000578862631669637 0.00340552320307117 0.00881472169724643 0.00741225082360782 -0.0210314786373665 0.0031788120824465 -0.0108404776779317 0.00712973690404879 -0.0194301120762547 -0.00782499547181 -0.316212078466098 -0.192262066047378 -0.00804328666783308 0.0438079909206701 -0.260996228829664 0.251948057069544 0.133839519321107 0.0117526517838714 0.0674625506844743 0.0243776852206086 0.0302665835882996 0.0349328294396892 0.032828869405045 -0.0207507790691843 0.00664147934907752 0.0764555769700449 0.00792789610322202 0.0516029772697713 0.0227450371550811 0.0404225140427158 0.0384484336617371 -0.00066898988538754 0.00050447314507358 0.0407438474648655 -0.000671581206048385 -0.00381425704286324 0.000739543464968102 0.000868382243545476 0.00443790995724848 -0.00140121539990711 -0.00227791966208264 -0.0988519758408947 -0.215647731377825 -0.163982588564858 0.0911868572063796 -0.0777848059351707 0.0409040114185621 -0.00077907717691403 -0.00515048762085771 0.00329177157996201 0.0140331580690098 -0.0200429306195123 0.0126012426324402 0.037181770791676 -0.0208249310942299 0.0015460379922711 0.00474464678361754 0.0197467193071374 0.195598096482378 -0.11788479736616 0.224081751444062 -0.0124087641371734 -0.297654986315222 0.00188335580135747 -0.126160794890046 -0.323964167353095 0.166343222540251 -0.0406938651267079 0.00943445169873189 -0.00108017002709689 -0.043992734400746 -0.18492662341882 -0.130048357004871 -0.0353488137224569 0.0924170090559867 -0.224631470675221 -0.0408028134880788 0.0718273213630142 0.0834683238377594
  66 1523.10228238644 ""  15.1887650271937 0 0 -0.000286063902191722 0.00190172107002386 0.00152939773584281 0.00337817719264062 0.00532938383329123 0.00307814286692908 -0.0149775940758439 -0.0195434124590027 -0.0208936841508112 0.0264290026302937 -0.00536682677423831 0.0123575470516769 -0.00306491107799908 0.0258418544896487 0.0145941708990402 -0.0137392803427895 -0.00951563735587689 -0.0143029930170807 0.0303874577469805 -0.00671111810305275 0.0143815977170524 -0.00590282248987475 0.0265781569972064 0.0130183986530386 -0.00255545243242208 -0.0201415661641018 -0.0110986832494179 0.00552830207010538 -0.0182920249609484 0.0027245737939567 -0.110517038645729 -0.014119030822949 -0.0740720130877396 -0.0308025924919954 -0.079576210045567 -0.0690533175254853 -0.0178365720682025 -0.0103406649440162 -0.0176152335515326 -0.0968565559139696 -0.0140634359465009 -0.068041275795597 -0.031061519719412 -0.0730303776802395 -0.0633850413456301 0.00590370589524387 -0.00551646331002645 -0.0113047839714441 -0.00138343601483986 0.00365640638229029 -0.00113080195524328 0.00203229536985123 -0.00481348554202882 0.00397774749599435 0.0085107588870238 0.0317919684084375 0.00024410164997343 -0.029374442973538 -0.0586172824117301 0.000324876724414591 -0.0250055415450626 0.00786063589716596 -0.0221728951975812 -0.0318176073343627 0.061458549257203 -0.0218171802817843 -0.0105766363091714 -0.00910297165319235 0.0118187401172214 -0.00732385825449113 0.019684358357032 -0.0157126027788954 0.36514263968496 -0.130545640530112 0.255002199572156 -0.0338826973879261 -0.468390088129995 -0.0380160117170803 0.0863249359986837 0.17226642715428 -0.0654940497039762 0.0496122972072503 -0.00991683331352522 0.00898354214997223 -0.146155012725053 0.144185666687509 0.0685607941701371 0.272186150844004 -0.120911773405216 0.207181089399697 -0.000795616516691953 -0.354437088360835 -0.0213756417525097
  67 1525.49166299113 ""  84.7538787571252 0 0 0.00579365804454938 0.00981598291279851 -0.00296386774603244 0.00797740071641429 0.0109995721912057 0.00746127292298375 -0.0291476559641073 -0.0338831347451184 -0.038847565939387 0.0433466224816902 -0.010784077054841 0.0189771845200944 -0.00273165458929079 0.0471197286328902 0.0284308728782872 -0.0253312175927822 -0.0169213151101099 -0.025998072681379 0.0546418523990472 -0.0110549588300849 0.0264934408036058 -0.0107473633586357 0.0448840099860882 0.0215468220200352 -0.0961728421258699 -0.0772207567702625 -0.0108227619301624 0.0216043721203021 -0.100352645307613 0.0754581003337516 -0.178209545170653 -0.0252731238235231 -0.122276281358159 -0.0525376434698328 -0.143342155010372 -0.122322650442778 -0.0290432295305122 -0.0223118074733251 -0.032250269991554 -0.17018708525049 -0.0240985887485387 -0.119087669018895 -0.0541749011623512 -0.126351488184194 -0.110410168562861 0.0370302975909704 0.0227441447480536 0.0188334657880204 0.00080064825081978 -0.00607109328579433 0.00174248932173446 0.00349320886893044 0.00578033360341368 -0.00384827666656361 0.0295215724173737 -0.169945584381963 -0.304335688245698 -0.40028787192699 -0.139402587042744 -0.0782979263260819 0.0455741601763379 -0.00700829372101655 0.0194471250843537 -0.0053675627116988 -0.00582279161288998 0.0283269338527831 -0.00457218908943919 -0.0221037081607443 0.018094836538857 0.0113578091400064 -0.00390685982658571 0.00838721577993103 -0.0779321167279337 0.0678148942381937 -0.139042677996567 0.0575109659654374 0.142646466061214 -0.072832390069903 0.08374431880227 0.219690573149827 -0.107927097337376 -0.093550105384217 0.0171020979511955 -0.02505699313255 -0.0319008879273524 -0.134293303914688 -0.0972040078911781 -0.0731724000806834 0.0770267794775995 -0.181761064069496 -0.0369575636926716 0.103034424759053 0.0865702468859273
  68 1533.80317015187 ""  28.1689003203502 0 0 0.00185647610867152 0.0138843208169701 0.00292318355789181 0.0105765614592911 0.0119201628998992 0.0116780770029628 -0.03239458274169 -0.0382204477792715 -0.0442903429165116 0.0394614631733288 -0.0136167499222886 0.0148183009037643 0.00167722709169941 0.0549416628369697 0.0359049261064624 -0.0299706233983536 -0.0197452534207507 -0.0306126981732749 0.0664234650789944 -0.00773369869422133 0.0355342966391436 -0.0163113420330245 0.0419489100567623 0.0158811548483453 -0.0351705002108082 -0.0650474038466092 -0.0333762538769229 0.0266972014426504 -0.0836518282488838 0.00785118447216999 -0.175142399096296 -0.0290583629176762 -0.121511447119744 -0.0539949976902636 -0.158913433819872 -0.133238191211703 -0.0352078832233934 -0.0248269952047052 -0.0372772834375104 -0.192109255854039 -0.0223509092962172 -0.131401045886794 -0.059766726523981 -0.120822806256268 -0.107765450283226 -0.0354944257619389 -0.015180410500129 0.00418963864312877 0.000577492546434735 0.00117908752072845 -0.00037103372274271 -0.00573785461528709 -0.00545394301173417 0.00372590293826877 -0.0317027805312172 0.0934840431560176 0.188775647599968 0.304680709406574 0.182311226272258 0.0428410692263212 0.01067828338096 0.000249360508245017 -0.0373975859983264 0.0234100881909504 -0.0266692922617386 -0.0200359128421537 0.0153845570599256 0.0381117187736519 -0.0298688653907739 -0.00801963114071574 -0.00114383556492177 0.00184561199938598 -0.0877252950564136 -0.018957782423565 0.0385517346645672 -0.0355529040089584 0.0647920975762081 0.085703956161015 -0.174954437817025 -0.422196879784175 0.197809541444167 0.0293796962562828 -0.0014600367935332 0.0153155383931094 0.0802343334790782 0.025075887622258 0.0324788191474734 -0.0431788716698438 -0.0052612165606026 0.0439704125646632 0.023707916011221 0.0514848462054138 -0.0525292664501431
  69 1608.37191083447 ""  15.9954801148566 0 0 -0.00332183087962434 0.00216978572832304 -0.00363362649518938 0.0110827884710918 -0.00548607736408592 0.00552929711356796 -0.0971220357531189 0.0864174402131765 -0.0080283712067463 0.0977330843684985 -0.0357290687868372 0.0361306817586039 -0.0478010014856233 0.0649577931638703 0.0119495463397951 0.10083059681687 -0.103204885441238 -0.00243971557769551 -0.0896189306277112 0.0414322733769771 -0.029043201768265 0.0413676553408093 -0.0596439810474782 -0.0112823763288301 -0.00332263960897913 0.00278349803735023 -0.00383538828879939 0.0033859824017106 -0.0268333631820788 -0.00101115784381928 -0.149561361610542 -0.0563868467651968 -0.116577581106159 -0.0770995717017553 -0.0259824873948579 -0.0653524991220552 -0.134637032668038 0.165035003163502 0.0206867138752762 0.0924495690896978 0.0559135776548445 0.0891256666244691 0.0653873390831775 0.0288164194067174 0.0574106957623337 -0.000555623013696912 -0.000321471624510701 0.000510221001324714 0.000312310405364488 -0.000225475159751171 -0.000207459467278217 -0.000617938118557037 -0.000957480415383538 0.00153587109139001 -0.000423183206153906 0.000851665099671726 0.000731131597415129 0.00261667592562275 0.00400270629756799 -0.000241838542455048 0.00613317621390968 -2.54432236810775e-05 -0.0077266723981666 0.000360679411213479 -0.000700398339110923 -0.000110199678159817 0.000473918592655963 0.0012831994167246 -0.000783336832987818 -0.000131683241177033 0.000153528342193211 -8.31377284488411e-05 -0.00112857053853955 -0.000599792332722715 0.000148897709312658 0.000264471505671409 0.00113177299209999 0.000374683352827969 -0.00463462466957413 -0.0125155772631212 0.0059881554405954 -0.000879458432119043 0.00113454534110467 -0.000267690400190343 0.00121082207703424 -0.00013747564169596 1.2650087430851e-06 -0.000506916081738984 -7.48601897822397e-05 0.000763671224572374 -5.90020939499186e-05 0.000315906277274838 -0.000282559522193494
  70 1624.53968341558 ""  76.2819051085494 0 0 0.0014385089804513 0.00996651913368438 0.00435756696691081 0.00287709883644749 0.00480617232432814 0.00289288280400771 -0.0300624447244413 -0.0615545903812182 -0.0560277961984474 0.0719489234451555 0.0418618333460092 0.0705597100419608 -0.037142771629206 -0.0916223989995002 -0.0800986574974587 0.0135217130463113 0.0521813803499481 0.040593681384058 -0.0728316013632843 -0.042583411534054 -0.0707147269403076 0.0447247263771185 0.0969248026534017 0.0867408389869639 -0.0171443685563811 -0.0400200946022005 -0.0217228547274517 0.0155280090297247 -0.0368853284758688 0.00392791660850301 -0.155956063082083 0.0364336448261519 -0.0720533076903001 0.0194464040308838 0.144198915956233 0.103929962884267 0.0720070081450413 -0.00654630543410121 0.0399743965318238 0.132918161204988 -0.0379065781479156 0.0587567775884373 -0.0111346523633405 -0.163294638177662 -0.104737104799391 -0.00160115479265623 -0.000221677001919718 0.00163966503760954 0.000994372477928192 -0.000692670346929133 4.07776195140998e-05 -0.00230869382986079 -0.00184348707223005 0.00115132876321046 -0.00225684032649955 0.00011356969883933 0.00490427941118169 0.0100904472132655 0.0120316536963762 0.000730914133809158 0.0150517841992716 -0.0010669314697852 -0.0155383714436187 0.00133701992665689 -0.00242347310029075 -0.000725932263564152 0.00172136462176852 0.00401269340461228 -0.00269049693897337 -0.000444585404240229 0.000533650699701047 -0.000126160096217832 -0.00375989103107872 -0.00232040603965947 0.00100567496232623 0.0005970907580336 0.00395668347394632 0.00171439537914467 -0.01821774269937 -0.0474030368876146 0.0226080079164767 -0.00826654354282181 0.0027786910301398 -0.00104243740405329 0.0038279787905104 -0.00137302916938135 -0.000624838913034189 -0.00187244346412438 0.000337468430899648 0.00131897296494994 -0.000238370878210001 0.00141150462230999 -0.000770163464439531
  71 2901.16678895595 ""  79.6574381995843 0 0 -5.06476279542835e-06 3.02023568633807e-05 -5.02790004660805e-05 -5.39933346472377e-06 -2.0020586729275e-05 -0.000116743323217744 8.03286344187969e-05 6.84795586013947e-05 0.000122424974586759 -3.518880432657e-05 2.52205724793304e-05 -2.72004955956917e-05 1.50725991996791e-06 2.89622802169977e-05 8.27087655767571e-06 -1.27722436939604e-05 -1.98568183642731e-05 -2.1138404793777e-05 1.13508066818128e-05 -3.1677036361731e-05 -1.23457724038331e-05 -5.43735286439905e-06 -1.93779809287793e-05 -1.13257422095708e-05 0.000391206260890763 -0.00074765444044542 0.00115229895462991 -0.000447242960663927 -0.000120066715000464 -4.38784059433892e-05 0.000210689568409744 -0.00035507328595616 0.000156176735273297 0.00020711480783251 -0.00011630602802108 7.50685148366499e-05 9.48314772478909e-05 5.1798365820889e-05 0.000105943033215546 -0.000136743944294579 0.000301245130708301 0.000103471371125764 -0.000146970552903976 0.000100589291078815 -3.92883334778874e-05 0.00400789692154626 -0.000454846097002591 0.00238174759208583 -0.000112744687558721 -0.000398197458223317 0.000105146243137261 -6.57129672814299e-05 0.000113932949066594 -3.47640350287162e-05 -0.0480323968533445 0.0156742015517617 -0.00552625519222389 0.0102843432247158 -0.0119997354477101 -0.0236994584645572 -1.92954015756299e-05 -0.000281004563751783 -0.000265462445382229 -0.06573994317396 0.00946065258500016 -0.0339793072348649 -0.000287976092370307 0.00133732296770427 -0.00201600080905622 0.00323107894635518 -0.000542809667901864 0.00457684456010928 -0.0428761283823124 -0.0952334909936341 -0.0373660626948378 0.824590166645164 -0.0322601509020414 0.473534267757755 -0.000821078584080612 0.00375835317378067 -0.00186406367543972 0.00517173155153592 0.00529799251089237 -0.000656580547358109 -4.94725226607476e-05 0.0256256174310505 -0.0263526928192188 -0.00447229432435119 -0.023826195952218 -0.0049177842087715 -0.0411422065383237 -0.000913761923010076 -0.0241557632755007
  72 2926.23307139293 ""  59.0648680190433 0 0 -0.0030353103443258 -0.00120236905413643 -0.000503129996836184 -0.000106046356396038 -2.01913377097084e-05 -2.82041883354113e-05 8.15943463765026e-05 0.000118850131688754 7.44311965899516e-05 3.70471612833206e-07 -8.9689941700493e-05 -2.26032025321859e-05 -2.72904624278194e-05 1.30908762862801e-05 1.97525886367098e-06 -1.16982322624822e-06 1.20993526989354e-05 7.20619302930694e-06 -3.52919553781794e-06 1.03672570125012e-05 1.28219316794381e-05 -2.59737091449587e-05 -3.57817407788142e-05 -1.85141033188166e-05 -0.00294136054348985 0.000815256187437285 -0.00117940751587133 0.0386270571553852 0.00962528413232517 0.00770213881781735 -0.000175684074381904 0.00071132020102091 -0.000142619892307793 1.75681634941669e-05 -4.33402252767627e-05 -5.2218784875405e-05 -0.000127287349457493 -4.71550550034796e-05 -0.000135754897180438 1.70108070717087e-05 -3.76749347098295e-05 -3.62470767918271e-05 0.000238631399961594 3.84849729573205e-05 4.5771905881956e-05 0.0715549904625543 -0.00747945657489391 0.0156164059543455 -0.000543242485548749 0.000845912346231523 -0.000260919796777141 -0.000149338790699076 -0.00697897165953236 -0.00255434205834137 -0.932839355690944 0.131814156268468 -0.0686978286923229 0.0664746863603794 -0.0687234394201642 -0.112657820094481 0.0218885362943211 0.0800593572469265 0.0244370031088518 0.00345496990674691 -0.000245592858880832 0.00239597093614605 0.00119569872376232 0.00142156512163557 0.00106580214769178 -0.000290520455431937 -0.000384414450230195 -0.00108413667800845 0.000561982188039029 0.00187132454257246 -0.000804445517679638 -0.0433845856294209 0.00554455188351016 -0.0307909065852912 -0.000570217063453561 0.00536532111633915 -0.00588767520077149 -0.00896334649487029 -0.0102559220161761 -0.000597839149674798 -0.000502049789851589 -0.0063199267278369 0.00751694078988582 0.00235755176887332 0.0105032511968043 0.00392903003482957 0.000973808659175374 -0.000150080465023444 0.00131634436848239
  73 2963.91361773933 ""  28.3654412238096 0 0 -0.0141217213717204 -0.00979832515118226 0.00843507165196882 3.71835650732008e-05 -0.00123087039770894 -0.000397017835986467 0.000215804377084776 0.000119962621305563 0.000186638878867767 -1.12789657081571e-05 6.5250910622412e-05 4.9434565303405e-05 -2.44464692733223e-05 4.20774069187981e-06 1.31521954059389e-05 2.31501452035438e-05 1.34312345622856e-05 2.65507764735614e-05 1.34214089771736e-05 -5.79301082624266e-06 -2.85508204113726e-06 -5.98429572316188e-05 -3.68872075840268e-05 -3.38214874555489e-05 -0.0665870339791448 0.0871316041196111 -0.132488746986138 0.228209988660673 0.0565164255528615 0.0430793720909676 0.000393303920220618 -0.00044120596107007 -0.00157383292463257 -0.000290882146712159 0.000107441557829225 -0.000165894435002658 -0.0002551920009855 -0.000124253820552294 -0.000291087868221794 -6.2690089214845e-05 0.000115180449488259 1.41262456217762e-05 0.000171663847044771 4.67042124359166e-05 0.000109816885649997 0.0083022050042852 -0.00322513057825944 -0.0036883708176699 0.00139233996834253 -0.0019810555198208 0.000391606455233605 0.0171039233057893 0.072123747603843 0.0168823047970841 -0.0798207760637538 0.0134147181547866 -0.0101665890818069 -0.0218247904126954 0.0298954106525787 0.0526816972846702 -0.214677055384437 -0.853985535320534 -0.21090225647069 0.000133223259154347 0.000132275464956847 0.000228868452431186 -0.000178214497007066 -0.000552211580590024 0.000179177893035026 -4.01892940055839e-05 0.000401664637906627 -1.01734324482738e-05 -0.000425274601761692 -0.0021935063803763 -0.000813599305999595 -0.00212698082692795 0.000607386943282296 -0.00208528239283628 0.000572525238262493 2.82080170798958e-05 -0.00050987597649244 -0.00157382198950739 0.0200112592537731 -0.00237249377604183 -6.34114098733213e-05 -0.000205787267759795 0.000453956435400636 -0.000867051811581767 -0.00425577435210178 -0.00146610403947961 0.00167975762464442 1.82125830730132e-05 0.00110936673014291
  74 2993.74171281992 ""  84.8118459026783 0 0 0.038461039165836 0.0378300721300611 -0.0313180603643948 -7.3050340316607e-05 0.00212144132859507 0.000760108831970681 -0.00104001307171582 -0.000861863622135009 -0.000954702921838084 0.000502076350842799 -0.00114504658224939 -0.000341625288674548 0.000115704756043459 -0.000129376660971757 -4.53178694665644e-05 -1.03682565056032e-05 9.82633116862151e-05 3.62008524915616e-05 -4.11087055471307e-05 0.000161046713491701 4.92127992863371e-05 0.000176881025387342 0.000191687258605382 0.000173228811812132 0.224185539242409 -0.302641046755456 0.473005452026949 -0.670315972656225 -0.163148510499165 -0.110217818377312 -0.00575094512328355 0.0117968504271905 0.00594611055836365 -0.000732419576736205 0.000432846680724256 -4.37578199658562e-05 0.000344594894028496 0.000196756104802353 0.00041910683321848 0.000741724819830886 -0.00173201921727788 -0.000658129306151065 -0.000515537938314345 -0.00025311944935918 -0.000359541758344098 0.00583657652270943 -0.00229493655306626 -0.00152738133023095 0.000229731404711543 -0.000965547266194989 0.00016026341730565 0.00519844290966342 0.0224429672197812 0.00606946264043728 -0.060227657950141 0.0094026649848219 -0.00644889432527972 -0.0114585029165335 0.0163258770928821 0.0274661826084412 -0.0626811535980252 -0.265443195325579 -0.0718614218664605 0.00030692833976924 0.000273620424060744 0.000299958218586113 -0.000108864585546953 -3.29936230040502e-05 9.68308414877608e-05 0.000120216920151516 0.000235166992845403 -0.000319452584941353 -0.000977241265416086 -0.00420101375159925 -0.00134429437778964 -0.00309979501147857 0.000586063998329842 -0.00244220018948507 0.000632464435309123 -0.00172403997226499 0.000158311847322915 -0.000710329062483979 0.00869191756175442 -0.00119755127150189 -0.00036676203866599 -0.00295984559891342 0.00400175802384666 0.000168362381996903 0.000426357074050236 0.000102964543073007 -0.00110316489536694 3.00762803818714e-05 -0.000534404210168297
  75 2998.09424692205 ""  16.8095617481337 0 0 -4.89646894301057e-05 -0.00013823252114079 0.000101468519379342 2.30066038184349e-06 -4.6408718873922e-06 -4.55820441991473e-05 2.39351336628334e-05 1.59430606796154e-05 3.39565267566858e-05 -7.17848586208651e-06 6.12749715613207e-06 -4.42463982298561e-06 -1.73479659332853e-05 1.1992387945073e-05 -4.32678393437887e-06 -9.53650936300111e-06 -7.82081997412467e-06 -1.06467487021004e-05 9.02886771123577e-06 -9.84841031589831e-06 -2.57038737782214e-06 -1.40184198152931e-05 2.3943477057599e-06 -1.2406592985971e-05 -0.000878011477901993 0.00130411909624017 -0.0018971612790794 0.00146604618986164 0.000381721018570801 0.000267251004336865 4.96577822647727e-05 -8.96589308095559e-05 1.20488925510691e-05 0.000238415732402271 -0.000119629212499386 6.50297527459924e-05 7.25477462291489e-05 5.64371815109922e-05 8.27580570600551e-05 -5.14272239297894e-05 0.00014753583681285 6.88015716615015e-05 0.000115818642579928 -6.35906924094884e-05 9.19145759155108e-05 -0.00407941517132659 0.00305463396475225 0.00545973438995388 -3.10609063323452e-05 -0.000115301244572259 3.31759037343033e-05 8.94202575236221e-05 0.000865236741295343 0.00025126695221109 0.0203629492852337 -0.00200781757618611 0.00335924463779772 0.0265036607872497 -0.036384037043512 -0.066504977746021 -0.00235622534472325 -0.00989746934786275 -0.00252105544195029 -0.00112428854107672 0.000704920662943135 0.000715557532643095 -2.22564107082889e-05 -4.58396172317346e-05 -0.000143164188344435 0.0330295902949499 -0.0161908954238592 -0.0311569992396267 0.000153280024399156 -0.00591300796780577 -0.003332176148309 0.00823271349257478 -0.00121345649019239 0.000970790742652441 0.000156241331964201 0.00158801846496675 0.000367044091593121 0.00190423314009966 0.00163769080637742 -0.000493071536277213 -0.0450770247582001 -0.345516509007467 0.459157106972998 0.122849175342012 0.538110295701072 0.17598530353695 -0.464596128354841 -0.000342337483513407 -0.270234850905088
  76 3011.21356078293 ""  14.8505518100372 0 0 0.000213812962265889 2.78099846433739e-05 -1.70627168463209e-05 1.19548517002951e-05 4.25051277519608e-05 9.16605591429637e-05 -6.94732529503768e-05 -6.03982601439092e-05 -7.92690903773126e-05 3.63628264814694e-05 -2.83608941972831e-05 3.62128550999335e-06 6.36992473790383e-06 -9.66024167888323e-06 -5.02512817929568e-06 1.47116044315846e-06 1.29661145160291e-05 5.4867234415889e-06 -4.2773307889991e-06 3.30686362392709e-05 1.27066223492215e-05 -2.67726009961478e-05 3.59253661807836e-05 -1.46980557163908e-05 0.000191046727291153 -0.000255292882310783 0.000676554365843781 -0.00254443815433364 -0.000580519414074958 -0.000365936706239681 -0.000202586185868853 0.000321152655521887 3.00094739440062e-05 -0.000141903244504699 6.6086058612759e-05 -3.31057887970186e-05 1.33528067814424e-06 1.92346128982528e-05 3.26162102438882e-05 7.96103364923332e-05 -0.000256436721012144 -6.93667794740768e-05 0.00033000039103916 -0.000249342642367473 0.000195481129883336 0.00219740185960129 -0.000821801563681615 -0.00228382374361225 3.82569108025797e-05 2.93906716083008e-05 2.69140774401401e-05 -2.60478134446433e-05 -4.98049961598183e-05 -0.00011762771123602 -0.00969251822714351 0.0016687618091701 -0.00172249515618604 -0.011489376456875 0.017006435268874 0.029230240983835 0.000189447862019526 0.000765964223833434 0.000483705287139697 -0.0232828852628404 -0.0703571849284283 -0.0252867917444253 -0.000772957251630308 0.000350929938236676 0.000620077358833647 0.011768306796182 0.0202416268235758 0.00224193998795854 0.211871695036113 0.850944804613166 0.266775311945387 0.0682813379238374 -0.0166766597315624 0.0347585628418412 0.0051000974354075 -0.0103072076570437 -0.00580447623462771 -0.000964641167932948 -0.000690664744092545 -0.000201852216672166 -0.0034757837042862 -0.062535072492134 0.0902705075730129 -0.0405313917860979 -0.184528849708002 -0.0619695827823823 -0.0976861682173222 0.00623090862464189 -0.058676734883937
  77 3034.98283788766 ""  30.2942101869572 0 0 -0.0556551107590741 0.0140727811735717 -0.0427534017488871 0.000401716616937511 -0.000199847156425507 -0.000265207479676308 -0.000137564477373707 0.00036731715778584 0.000526205977613408 0.000351999983766736 -0.00121051161221549 -0.0005269190817958 -0.000119256428546116 7.14522431914259e-05 -2.95531420787336e-05 -7.41987115279726e-05 -5.09492426355986e-05 -8.79856844637857e-05 -1.52103053544985e-05 -1.91007204296666e-05 -2.60112288332905e-05 1.59562942329614e-06 4.73022418501998e-05 4.77583419432775e-05 0.194562596198922 -0.284237581376791 0.445394148090509 0.469826225432841 0.116904621033055 0.0677293177358309 -0.00422426396796754 0.0131944859071049 0.00730099306820177 0.00214866529093155 -0.00111545604673813 0.000720449471200965 0.000892910659712806 0.000566891277591885 0.000885721722486079 5.86965530538914e-05 8.55861938647593e-05 -1.1551766687565e-06 0.000800179479348258 -0.000415894453795908 0.000166558713116659 0.0194099976128212 -0.0217570790913599 -0.0383237313102291 0.000135106382824274 0.000372843708102266 0.000182111067593527 -0.00193943183756799 -0.00540965905614035 -0.00251128561686381 -0.0467185948695767 0.00402392828019558 -0.0101612122844664 -0.188984593209625 0.251879530205209 0.470892896669151 0.0158918603086512 0.0658392808268621 0.0154163675143216 0.000514404788146363 0.00425070734130932 0.000806493656669292 -0.000385287734826603 0.000141023736938167 0.000771938613213636 0.00646180570974549 0.00809037214876976 -0.00099493721983715 -0.0119466475029915 -0.0496020164446355 -0.0151799865832035 0.00507645318612013 4.06339967277653e-05 0.00346511090602916 0.006677916291932 -0.00441195543724461 -0.00941831184218623 -0.000650575693883155 -0.00442012119052104 -2.91829982508943e-06 -0.00607530761478568 -0.0453459511590222 0.0655297538907133 -0.00962659021732673 -0.05194127847437 -0.0190617381823246 -0.0593707879143666 0.00267452158688024 -0.0344169677906551
  78 3035.93745830416 ""  16.7830269550038 0 0 0.0420161424623506 -0.0119376731230814 0.0347186134271748 -0.0004100609409561 0.000130207814767296 9.69000251927926e-05 0.000340833790875326 -9.70603098075343e-05 -0.000142874837514238 -0.000321529079778985 0.000872039187028779 0.000337669867240574 -1.85969747426036e-05 2.52866098697519e-05 1.25945002321665e-05 1.89525955573856e-05 1.14254337412102e-05 2.86720422695798e-05 6.15063821006621e-05 -7.96433844855544e-05 -5.12237527646728e-06 -6.80459428196439e-05 -7.84772539412205e-05 -9.73195294648742e-05 -0.156834599879952 0.22766552101567 -0.358808124646636 -0.348436671123081 -0.0869391374908876 -0.0496784502112878 0.00325941165413593 -0.00969484585299001 -0.00540903819211663 -0.000376162686254334 0.000188273905285296 -0.000222383769357616 -0.000548681534737033 -0.000318806687930178 -0.000552066602133218 -0.000443079509352765 0.00104481573579685 0.000435634092872978 -0.000180938902160217 0.000261673007788273 0.000118691993363199 0.0285549734843418 -0.0280143540591891 -0.0493037740435596 -0.000706225584726503 -1.51237895533051e-05 3.76411272627706e-05 0.00121057759406437 -0.00444054204735286 -0.000588729834592894 -0.103170635603943 0.0120065515978023 -0.0193173605663174 -0.242814518906629 0.321778915367165 0.602563747423454 0.00958092243470647 0.0501032994748264 0.0109127953776826 0.000696397982859998 0.00560383379744747 0.0010775067997974 -0.000671474057319582 0.000223516163882909 0.00105893097598797 0.00795828868302578 0.0104010817633271 -0.00159851402432315 -0.0157882787294473 -0.0653423693029926 -0.0198889928159054 0.00575753474380615 0.000452929909526238 0.00355614091399681 0.0097954609162381 -0.00496256460521899 -0.0125307398246396 0.00176829829572079 0.000884461466653519 -0.00220729391319812 -0.00810281195462743 -0.0593071706296921 0.0855636514120342 -0.0121768304224837 -0.0658594068414165 -0.0242723722963429 -0.0721408717055646 0.00333076066846799 -0.0418267906374233
  79 3054.99173849227 ""  43.1260609872386 0 0 3.89438592359149e-06 -9.62311494530569e-05 0.000130282998727038 1.24594777083854e-05 4.68221201101654e-05 4.75178512282539e-05 -3.63782632185466e-05 -2.50789394993022e-05 -4.08266743534277e-05 4.19073072756603e-05 -7.1751077580502e-05 -1.81167360083889e-05 4.76233908486048e-06 -6.47853031124092e-06 -1.22075434294643e-06 1.17314664548348e-05 1.64974112383558e-05 1.49239722996633e-05 -8.64660511881313e-06 3.98496671274986e-05 1.58830120824505e-05 -2.0163173702632e-05 2.15134023567316e-05 -8.17918716963216e-06 -0.000333083160037654 0.000338728669041986 -0.000422781106806652 3.41252194292975e-05 6.07372430954535e-05 7.53529076482532e-05 -0.000340150919747977 0.000740146574425228 0.000212630948445023 -0.000126914800512187 4.24757454477179e-05 -3.75389610182734e-05 -0.000116772812714345 -7.72370798529646e-05 -0.000101777186955782 0.000119926113395037 -0.000382755924694568 -0.000137309369608857 0.000246727866192887 -0.000154502690739662 0.00011228845254892 0.00636352599410645 -0.00639988994973645 -0.0114952335701348 -6.65369852473993e-05 3.07558652574888e-05 8.95160187913639e-05 3.44600136929163e-05 -0.00075150703010872 -0.000290924695114472 -0.020456205391934 0.00253758666810495 -0.00341433177055149 -0.0563575804461727 0.0762007346252466 0.141307759876584 0.00196478351226227 0.0097637045746398 0.00208810900991683 -0.00472698640062162 -0.0168954551052031 -0.00530272881247168 -0.000135405429686063 0.000275383711260596 0.000136717867959529 -0.0126893014181006 -0.0786666005532814 0.0268828744098072 0.0458061601541133 0.192167942883339 0.0624490450929939 0.0112677796456463 -0.00216788718756716 0.00519802440895845 0.0018907137485063 -0.00326032008482626 -0.00416421629698837 -0.000174136969106758 -0.000626166956311842 -0.0011131177528139 0.0522572330781263 0.371218577473842 -0.524993651254694 0.128807540454838 0.591673904938087 0.211326239545728 -0.0305230524613148 -0.0186928683975732 -0.0101788070003799
  80 3062.98572031076 ""  33.844633929992 0 0 -0.000272031534514348 -5.37270134545828e-05 -4.35276435646547e-05 6.57282557782381e-06 1.5546161432418e-05 5.81736040254308e-06 -8.75113271015651e-06 1.6208228897639e-07 6.36724991121192e-07 -3.3544924750729e-07 8.05932970955949e-06 -1.53101031539913e-06 1.12455989121412e-05 -1.98912780942499e-06 4.45103780875838e-06 -7.71855307079488e-06 -8.32389105077703e-06 -9.34456596149688e-06 6.77002783278066e-06 -1.9380195127391e-05 -9.01303039978428e-06 5.95508071483221e-06 2.79028428557411e-06 6.35077735510887e-07 0.000219113109736819 -0.000481315631128857 0.000853426475659337 0.00306902622295026 0.000731399997666034 0.000393050521070995 9.91030841153368e-06 -0.000141665555631352 2.05676896696241e-05 -9.65140793443475e-05 3.01530772630128e-05 4.21446585219649e-06 0.000100358528743942 7.12686423979615e-05 0.000131592030425135 -7.9799353912892e-05 0.000222377782108597 0.000106327376658505 -6.91655921561108e-05 1.2304224866571e-05 9.37668871951082e-07 0.00266193640959481 -0.00318653750380289 -0.00560778274173512 -2.76063768047906e-05 -0.000192333249405844 8.16276680640952e-05 -0.000138985572613093 -0.000483430358613687 -0.0001837897570663 -0.00426674641036506 0.00148760695054264 -0.00138235175282539 -0.0281091866767391 0.037286356882011 0.0687222576744431 0.00150021444729316 0.00647205491391812 0.00138596044166515 -0.0084981533502354 -0.00874359779662949 -0.00667428811758136 3.50346821218058e-05 -1.67782951124108e-05 0.000383652629670726 -0.0579535480346525 -0.00830816449040485 -0.0644649695558265 0.0259722543793574 0.11004216734553 0.0366213567946901 0.0672669976694969 -0.004054960300423 0.0344627158290445 0.00288495726326577 -0.00207955610205359 -0.00169113109216085 0.000622933832930918 0.00267059170570567 -0.000382346260067669 -0.0438407666662194 -0.229925829384985 0.295207967340662 0.0595667477992807 0.336236319942309 0.0982996664034558 0.679439093218548 -0.00794816469062058 0.377216529279433
  81 3118.0878289992 ""  0.851563417787507 0 0 -0.00016610049531422 -0.00014352494257189 -0.000133366550075026 9.89931948651442e-05 9.0198731008517e-05 0.000132087512937339 1.61330016088385e-05 0.000330169778320841 0.000177536081938127 -0.00254376020861626 0.0050544004638511 0.00200945029345157 0.0380603872119435 -0.017679468405555 0.0116848666716682 -0.0256801106913846 -0.0202848330141071 -0.0282020454778805 -0.0135385903730305 0.0434735461757668 0.0187307386555404 0.0147674159672099 -0.00751565094607149 0.00405677230585152 0.000356610194337124 -0.000101310067847975 0.000629935377282967 0.00160013261699439 0.000426837821173226 0.000373622559908947 0.0249526253181006 -0.0670311563015568 -0.0316059695760941 -0.446471764408372 0.211352541658796 -0.134526449578245 0.307889420989613 0.242569256812058 0.337792961193084 0.161826305236029 -0.511413573092387 -0.218817302592926 -0.181713773014747 0.0833798974872161 -0.0557517040473147 3.69987444418591e-05 -4.53257334268084e-05 -7.51131315618387e-05 -4.27231614338008e-05 1.67264650173769e-05 6.99753391549203e-05 5.08148677176352e-05 -1.5760871235575e-05 -2.2623790144824e-05 -0.000232689269273553 4.3044318295915e-05 -0.000109934312682219 -0.000369603848928611 0.000467270900494075 0.000940308496962612 -6.25133436440826e-05 0.000353384390895349 0.000193659699307463 -4.87796861124955e-06 3.37062124052077e-05 -8.70152761326633e-06 1.33041839338426e-05 -3.42810692610793e-05 -2.71428304456398e-05 2.33375287927129e-05 1.59976427993375e-05 -4.20433383175395e-06 -5.98886744560962e-05 -0.000254361861633034 -7.30990524290749e-05 0.000134586728175168 -1.70069058371215e-05 0.000114095791252565 -0.000220272427189243 0.000545736118623345 0.000250155356929059 0.00032850909759629 0.000288451916331411 -0.000154324026230601 -4.63333251370987e-05 -0.00017942506851694 0.000277117571086049 -9.3552384584906e-07 -3.67601174977529e-05 -2.60941419097825e-05 -0.000221185214709413 7.7434333944475e-06 -0.000131196367072169
  82 3126.26632153598 ""  15.5111896118571 0 0 0.00011883262027547 -0.000162102779354627 0.000268078806616156 -9.51177176114278e-05 -3.49532638857144e-05 -7.47713379002926e-05 0.000531130950356287 0.000216517291959554 0.000414709448985923 0.00333939797068388 -0.00603416241179905 -0.00216661154717622 -0.0517196091044161 0.0243553929094696 -0.0156846543508885 0.00635235019435716 0.00121999278164159 0.00463848133846244 -0.014874813542961 0.0458409497568187 0.0193871159412214 0.0190217459273998 -0.00998846779330883 0.00506133301607613 -0.00148287906982614 0.00217753811982484 -0.00311766491600941 -0.000618535379932745 -0.000152116664597708 -0.00024620391433695 -0.0302189436679103 0.0803608165834201 0.037860451796068 0.595202738775383 -0.282607702309343 0.178679622295456 -0.054975924993788 -0.0366927521784842 -0.0563664879371778 0.168606254563223 -0.528500343466261 -0.22532142035438 -0.231839086623849 0.106557898896785 -0.0709610029171923 -5.68680584881799e-06 6.51768353727352e-06 1.00424620990354e-05 1.87064991898036e-05 -3.85820544585065e-05 -0.000101261377308133 -1.54148057110068e-05 1.95353514930664e-06 9.37386757798942e-06 0.000111852942905024 -4.00216897856146e-05 4.35544144289392e-05 6.1326495505392e-05 -5.35183439642441e-05 -0.000177290133653032 6.76772593915263e-05 0.000106581457536713 4.97496965304499e-05 -6.83042508740977e-06 -5.9291626881784e-08 -5.709263395493e-06 9.56809831860137e-06 -1.32729334182422e-05 -1.98006047042335e-05 -1.68234900682976e-05 1.05976168944649e-05 -2.02540544131568e-05 1.07771325443743e-05 2.60144971428155e-05 1.65491414467915e-06 7.18262806273364e-05 -5.07486249964368e-06 2.84713109644095e-05 -3.57764779927852e-05 6.41406236318649e-05 0.000237434396116193 -0.000234880555077525 -0.000193958215876572 0.000286541599397221 -1.30797701103491e-05 -0.00010371960565758 0.000145564559200221 -1.33530912644583e-05 -3.8418402682417e-05 -2.10265703756736e-05 0.000215383374548991 8.50702234295933e-06 0.000113915171549288
  83 3141.37532003721 ""  24.372541730483 0 0 0.000334360673106336 -5.15483035332784e-05 0.000354707233723226 3.25998892386078e-05 0.000176319395113922 0.000124773102384364 -0.000133030340702789 -0.00180845219093214 -0.00116513274768674 0.00366467073457156 -0.00613324304168134 -0.00205241882663275 -0.0270050352305313 0.0147555479346919 -0.00690823304700896 -0.0339296107302183 -0.0282518067414651 -0.0381939911201197 0.00462121113940717 -0.00467429472099814 -8.53105442271328e-05 -0.0442167145911712 0.0205393529099219 -0.0134433269582077 -0.00145874195875051 0.0015244392103528 -0.00309617370401967 -0.00177057537116228 -0.00015627742043793 -0.000257469030601714 -0.0296889508518414 0.0777174506718233 0.0361709626947165 0.303115262280069 -0.147188573664141 0.0889692573787856 0.391636190374067 0.310723572547761 0.431004020681783 -0.0217966250131316 0.0530001224868909 0.0195454738957718 0.510486028753428 -0.230737987452561 0.158817015094539 -2.0727445353423e-05 4.44189189570733e-05 5.27145092509243e-05 2.94437524746467e-05 -1.94853752630548e-05 -8.76216341790249e-05 -2.38095221836272e-05 1.75097205708222e-05 1.63411325628606e-05 9.90818033530734e-05 -2.41879470548613e-05 9.44254042690878e-05 0.00028642176663976 -0.000407654576881476 -0.000771945231195111 -2.61731035283907e-06 -0.000270145689967577 -0.000105930734716142 8.33810512904381e-06 3.82964684510872e-06 2.13693334260915e-05 -2.07291588381744e-05 3.66834362915094e-05 4.31163623172943e-05 -2.10655599025858e-05 -5.14417398564616e-06 5.55529718685862e-06 -7.20804518298494e-05 -0.000161336163512864 -3.76313697327048e-05 -8.88589254517921e-05 2.90086810126033e-05 -7.75789130522993e-05 0.000289640021109817 -0.000478196356701971 -0.000505420297761756 -0.00034331023061454 -0.000384301221964696 0.000246912492373942 4.01979722151812e-05 0.000168203128140656 -0.000252596524001446 -1.25064150389964e-05 -9.54234273388601e-05 -2.05567208992144e-05 0.000230076084827634 -9.90389032422157e-06 0.000140742261295414
  84 3149.15677355184 ""  9.15604019434902 0 0 1.8083969928319e-05 2.02309743662013e-06 -3.83269637173593e-05 9.40749427233961e-05 0.000367361737835636 0.000245757242942704 -7.54289945610348e-05 -0.00254235511510943 -0.00158925867888507 -0.00164529075011692 0.00389854435444293 0.0016948045646105 0.014960000613101 -0.00859582882194915 0.00358532717869593 0.0246849026754122 0.0178756624359646 0.0261316845404465 -0.0112120038361512 0.0372369152887733 0.0162401645691413 -0.0527895155885357 0.0225310252100342 -0.0172921624875747 0.000431398590113601 -0.000979491341865039 0.00101562351584389 0.000630154214172296 0.000472409273152472 0.000362747269288195 0.0173881836193506 -0.0485032970114971 -0.0234767859739413 -0.166066551613315 0.0814649453014058 -0.0482175572924963 -0.265271825037922 -0.206529862322273 -0.289472391509023 0.128476709484224 -0.405748697439491 -0.173585916866293 0.593388933410169 -0.265146474006363 0.186560044069492 -6.81961457236055e-06 -5.59680926783174e-06 -3.61497581649748e-05 1.36017556242154e-05 6.22132122236353e-05 7.83668257277357e-05 -5.05154945973942e-06 -1.86490067222854e-05 -2.92032980899192e-05 0.000192194054533866 -2.86749918787935e-05 2.20936836076597e-06 -0.000171345604482602 0.000165287568444287 0.000409327861653253 7.62029253825771e-06 0.000322435247605174 0.000151392682107848 -8.70636449891206e-06 5.83688802457293e-05 -1.23479276230494e-05 9.51297253041591e-07 -6.02561242359389e-06 3.34293476983906e-05 -5.09617809785813e-06 3.15028454497765e-05 -2.79837416020512e-05 -0.000178721012388921 -0.000564373003588494 -0.000161480482654508 0.000308940752205528 -2.23221311328239e-05 0.000252502042999165 -0.000138974556369477 9.21392605793536e-05 -0.000332662422823319 -0.000176775977418468 -0.000411350629562723 -0.000316657373588051 -4.74417723731395e-05 -0.000276598220804198 0.000397774985106794 -2.31852452238767e-05 -0.000149387446003794 -8.13907483283076e-05 0.000117301979505455 1.59521846330941e-05 3.3254793671747e-05
  85 3170.55126419551 ""  6.77076120647186 0 0 0.00064808844375443 -0.000909307072009326 0.00159999421921258 0.000198786533670533 -0.00025174466966384 -4.86184718715214e-05 -0.00264951406071145 0.00122163910570627 -0.000814230735008308 0.0248693941103507 -0.070916285161888 -0.0337672526436686 0.0131296138430205 -0.00399279388856848 0.00542888194314538 0.00177820601895633 0.00262677198941982 0.00264365107241526 -0.000692605136910484 0.00184145573093911 0.000718087490741326 0.000328013895872257 0.000120927429598699 0.000257041079221341 -0.00985088394833757 0.0110785863876067 -0.0183616856275992 -0.00139631018236886 0.000149117686228446 -0.000595467399303942 -0.281482773231654 0.806876834712526 0.389847941605751 -0.134479000794716 0.0607852291477627 -0.0415520455862753 -0.0222364802976549 -0.018534396082979 -0.0253261463489058 0.00638373207292952 -0.0192090007527183 -0.00797797426212753 -0.00574300273633908 0.0023814591247947 -0.00168205963704125 -1.60508273052186e-05 6.30343426918823e-05 1.53211572167167e-05 0.000277084498116831 9.71964472335474e-05 -0.000737334350818179 -0.000341648938972897 -0.000177219130288801 -5.0637178853272e-05 0.00101439480645526 -0.000442477127147212 0.000491397731053815 0.000215015681201955 -0.000251257368833942 -0.000781995993032896 0.00110207023531367 0.00219988747508666 0.000683821341909677 -4.55296469784954e-06 4.57244374418773e-05 -3.09861026666993e-05 -4.11535536145186e-06 -2.13548041585319e-05 4.80932132788409e-05 -3.8076135497392e-06 4.52572242589506e-05 -3.10466870112766e-05 -0.000118848290949665 -0.000504205832779972 -0.000118244106290929 0.000359800122538611 -4.70321071779289e-05 0.000286522396980655 0.000361071359805767 -0.000515991247129793 -0.000136640701329148 -0.00276058835179007 -0.00677018036159183 0.00279670229143671 -3.89264108901111e-05 -0.000342463288199386 0.000462390134892005 -8.37456942568948e-05 -0.000311417414421078 -0.000159192382164828 0.000169140129457081 5.14892404351622e-05 6.31945487739789e-05
  86 3498.92832609857 ""  21.7622290129282 0 0 -1.85591832924977e-05 -0.000275987667942283 -0.000311076051523474 -0.000212788877520659 6.48013286366435e-05 0.000429939187545338 0.000131810465191581 3.12533364962889e-06 0.000448866021037132 -4.43779136277873e-05 8.31400526235747e-05 2.78351587494558e-05 -1.21382037111327e-05 -2.08780602727638e-05 -1.69145595019412e-05 -4.7292929776056e-05 2.79187858521377e-05 -5.19033994196111e-06 6.39078453435247e-05 7.08712954202722e-05 5.11637272169216e-05 4.5872678498657e-05 -6.06559601597714e-05 -9.17951843018095e-05 1.71639996181015e-05 0.000855199328107715 6.70330252408459e-05 -0.000346560941911521 0.000493838635758331 0.00039362701587322 0.000203299663992985 -0.0011687024821054 -0.00113591535700466 -0.000243056558938421 6.48023236011233e-05 -0.000127080308582939 -0.000122972024180691 -1.80231864800037e-05 -8.11162701023494e-05 9.44509160965199e-05 -0.000355161750016467 -0.000165661841062566 -0.000867500404630158 0.000366091275939202 0.000246153311187771 -0.00215062218278401 0.00112426022173013 0.00109845585222807 0.00215762640942536 0.00635222877769225 -0.00201194616691877 0.000632192244468214 0.000747087122830372 0.000151117403559977 0.00438634038976418 -0.00235492239387202 -0.000497030487902226 0.00543173616478654 -0.0104537457104617 -0.01637574309765 -0.00152818374707841 -0.00264639809437859 -0.00120473180056416 -0.000737539197477083 0.00139198729407203 -0.000719757440901138 -0.0272426555929421 0.0363575192036845 0.0509067710370292 0.000157884215682468 -0.000244684897326426 -0.000208844260496711 -0.00133284621427794 -0.0111880376811352 -0.00286685472628032 0.000566259663145158 0.00189537101470454 -0.00105795358384017 0.403940172478075 -0.515521710806152 -0.695772364453955 -0.0398121897311136 -0.101834332471697 0.0324718633436127 -9.7629664450256e-05 0.000909463381422488 -0.000763986591732493 0.000520799924727184 7.48270053500357e-05 -0.000457064497378588 0.000405704941730917 -1.46092525591863e-05 7.10849543931643e-05
  87 3532.63205533829 ""  173.361301665951 0 0 8.91834913207883e-05 8.36297415842345e-05 5.90700795342255e-05 -9.38301118150825e-05 -0.000209632730675142 6.39418309659735e-05 6.95868864277377e-05 4.49086989924296e-05 9.6944632451247e-05 3.05341154988452e-05 -0.000375362088831248 -0.000318577413901471 0.000107640575743824 -5.93338786436882e-05 3.11449530699142e-05 -2.60877500129088e-06 -1.97451060310781e-05 1.81433219944407e-06 -2.02497792354374e-05 7.57104837997154e-07 -5.11428380984775e-06 -3.56376399717462e-05 -1.69545767276624e-05 -9.9684405103126e-06 -0.000314220032313591 -0.000651342175505344 0.0016937977035136 0.00563613614460444 0.000418095392706322 -0.00115426244288905 -0.000895412163316475 0.00595427274604338 0.00547887810938536 -0.000460426568819818 0.000372575005958368 -0.00021736678713572 -0.000157375168280374 -0.000270177698733281 -0.000291052554130057 7.4953619669237e-05 -0.000286736908687646 -0.000164867190998552 0.000438114281965734 -0.000147603436310909 -1.66789084845522e-06 0.00114370882459409 0.000652381052808787 0.000507233051920361 -0.0180566461193793 -0.0533704259826783 0.0175500809954442 -0.00324765504988022 -0.00296493157822975 -0.000531306897718107 -0.00897570961970774 -0.00513585634748062 -0.000636524958418659 0.000188174813892281 -0.00276026992566743 -0.00376904644004692 0.00778421002379215 0.0161335782939814 0.0073700276568639 -0.000262658584315019 -0.000327188714436682 0.000635244525498771 -0.00352130080617053 0.00485046771968524 0.00549431363407891 0.000144603140368157 0.000102003660787171 0.000159969274941911 0.000149541489075364 -0.000421191438745564 -0.000147030475474602 -0.00513138488153797 0.00221824700478083 -0.00631842299544861 0.0477156619575714 -0.0600327393511177 -0.0837188770238839 0.315882246586221 0.863015622694452 -0.2786056977939 0.000111980613497365 0.000856791426297218 -0.00216439703789987 -0.000371354167786721 -0.00179127342091289 -0.000914890141183626 -0.00106989748387904 -0.000221965141248175 0.00021507940311166
  :::
 } 
 m_exists[87] { 
  s_m_exists
  :::
  1 11111111111111111111111111111111111111111111111111111111111111111111111111111111111111111111111111 
  2 11111111111111111111111111111111111111111111111111111111111111111111111111111111111111111111111111 
  3 11111111111111111111111111111111111111111111111111111111111111111111111111111111111111111111111111 
  4 11111111111111111111111111111111111111111111111111111111111111111111111111111111111111111111111111 
  5 11111111111111111111111111111111111111111111111111111111111111111111111111111111111111111111111111 
  6 11111111111111111111111111111111111111111111111111111111111111111111111111111111111111111111111111 
  7 11111111111111111111111111111111111111111111111111111111111111111111111111111111111111111111111111 
  8 11111111111111111111111111111111111111111111111111111111111111111111111111111111111111111111111111 
  9 11111111111111111111111111111111111111111111111111111111111111111111111111111111111111111111111111 
  10 11111111111111111111111111111111111111111111111111111111111111111111111111111111111111111111111111 
  11 11111111111111111111111111111111111111111111111111111111111111111111111111111111111111111111111111 
  12 11111111111111111111111111111111111111111111111111111111111111111111111111111111111111111111111111 
  13 11111111111111111111111111111111111111111111111111111111111111111111111111111111111111111111111111 
  14 11111111111111111111111111111111111111111111111111111111111111111111111111111111111111111111111111 
  15 11111111111111111111111111111111111111111111111111111111111111111111111111111111111111111111111111 
  16 11111111111111111111111111111111111111111111111111111111111111111111111111111111111111111111111111 
  17 11111111111111111111111111111111111111111111111111111111111111111111111111111111111111111111111111 
  18 11111111111111111111111111111111111111111111111111111111111111111111111111111111111111111111111111 
  19 11111111111111111111111111111111111111111111111111111111111111111111111111111111111111111111111111 
  20 11111111111111111111111111111111111111111111111111111111111111111111111111111111111111111111111111 
  21 11111111111111111111111111111111111111111111111111111111111111111111111111111111111111111111111111 
  22 11111111111111111111111111111111111111111111111111111111111111111111111111111111111111111111111111 
  23 11111111111111111111111111111111111111111111111111111111111111111111111111111111111111111111111111 
  24 11111111111111111111111111111111111111111111111111111111111111111111111111111111111111111111111111 
  25 11111111111111111111111111111111111111111111111111111111111111111111111111111111111111111111111111 
  26 11111111111111111111111111111111111111111111111111111111111111111111111111111111111111111111111111 
  27 11111111111111111111111111111111111111111111111111111111111111111111111111111111111111111111111111 
  28 11111111111111111111111111111111111111111111111111111111111111111111111111111111111111111111111111 
  29 11111111111111111111111111111111111111111111111111111111111111111111111111111111111111111111111111 
  30 11111111111111111111111111111111111111111111111111111111111111111111111111111111111111111111111111 
  31 11111111111111111111111111111111111111111111111111111111111111111111111111111111111111111111111111 
  32 11111111111111111111111111111111111111111111111111111111111111111111111111111111111111111111111111 
  33 11111111111111111111111111111111111111111111111111111111111111111111111111111111111111111111111111 
  34 11111111111111111111111111111111111111111111111111111111111111111111111111111111111111111111111111 
  35 11111111111111111111111111111111111111111111111111111111111111111111111111111111111111111111111111 
  36 11111111111111111111111111111111111111111111111111111111111111111111111111111111111111111111111111 
  37 11111111111111111111111111111111111111111111111111111111111111111111111111111111111111111111111111 
  38 11111111111111111111111111111111111111111111111111111111111111111111111111111111111111111111111111 
  39 11111111111111111111111111111111111111111111111111111111111111111111111111111111111111111111111111 
  40 11111111111111111111111111111111111111111111111111111111111111111111111111111111111111111111111111 
  41 11111111111111111111111111111111111111111111111111111111111111111111111111111111111111111111111111 
  42 11111111111111111111111111111111111111111111111111111111111111111111111111111111111111111111111111 
  43 11111111111111111111111111111111111111111111111111111111111111111111111111111111111111111111111111 
  44 11111111111111111111111111111111111111111111111111111111111111111111111111111111111111111111111111 
  45 11111111111111111111111111111111111111111111111111111111111111111111111111111111111111111111111111 
  46 11111111111111111111111111111111111111111111111111111111111111111111111111111111111111111111111111 
  47 11111111111111111111111111111111111111111111111111111111111111111111111111111111111111111111111111 
  48 11111111111111111111111111111111111111111111111111111111111111111111111111111111111111111111111111 
  49 11111111111111111111111111111111111111111111111111111111111111111111111111111111111111111111111111 
  50 11111111111111111111111111111111111111111111111111111111111111111111111111111111111111111111111111 
  51 11111111111111111111111111111111111111111111111111111111111111111111111111111111111111111111111111 
  52 11111111111111111111111111111111111111111111111111111111111111111111111111111111111111111111111111 
  53 11111111111111111111111111111111111111111111111111111111111111111111111111111111111111111111111111 
  54 11111111111111111111111111111111111111111111111111111111111111111111111111111111111111111111111111 
  55 11111111111111111111111111111111111111111111111111111111111111111111111111111111111111111111111111 
  56 11111111111111111111111111111111111111111111111111111111111111111111111111111111111111111111111111 
  57 11111111111111111111111111111111111111111111111111111111111111111111111111111111111111111111111111 
  58 11111111111111111111111111111111111111111111111111111111111111111111111111111111111111111111111111 
  59 11111111111111111111111111111111111111111111111111111111111111111111111111111111111111111111111111 
  60 11111111111111111111111111111111111111111111111111111111111111111111111111111111111111111111111111 
  61 11111111111111111111111111111111111111111111111111111111111111111111111111111111111111111111111111 
  62 11111111111111111111111111111111111111111111111111111111111111111111111111111111111111111111111111 
  63 11111111111111111111111111111111111111111111111111111111111111111111111111111111111111111111111111 
  64 11111111111111111111111111111111111111111111111111111111111111111111111111111111111111111111111111 
  65 11111111111111111111111111111111111111111111111111111111111111111111111111111111111111111111111111 
  66 11111111111111111111111111111111111111111111111111111111111111111111111111111111111111111111111111 
  67 11111111111111111111111111111111111111111111111111111111111111111111111111111111111111111111111111 
  68 11111111111111111111111111111111111111111111111111111111111111111111111111111111111111111111111111 
  69 11111111111111111111111111111111111111111111111111111111111111111111111111111111111111111111111111 
  70 11111111111111111111111111111111111111111111111111111111111111111111111111111111111111111111111111 
  71 11111111111111111111111111111111111111111111111111111111111111111111111111111111111111111111111111 
  72 11111111111111111111111111111111111111111111111111111111111111111111111111111111111111111111111111 
  73 11111111111111111111111111111111111111111111111111111111111111111111111111111111111111111111111111 
  74 11111111111111111111111111111111111111111111111111111111111111111111111111111111111111111111111111 
  75 11111111111111111111111111111111111111111111111111111111111111111111111111111111111111111111111111 
  76 11111111111111111111111111111111111111111111111111111111111111111111111111111111111111111111111111 
  77 11111111111111111111111111111111111111111111111111111111111111111111111111111111111111111111111111 
  78 11111111111111111111111111111111111111111111111111111111111111111111111111111111111111111111111111 
  79 11111111111111111111111111111111111111111111111111111111111111111111111111111111111111111111111111 
  80 11111111111111111111111111111111111111111111111111111111111111111111111111111111111111111111111111 
  81 11111111111111111111111111111111111111111111111111111111111111111111111111111111111111111111111111 
  82 11111111111111111111111111111111111111111111111111111111111111111111111111111111111111111111111111 
  83 11111111111111111111111111111111111111111111111111111111111111111111111111111111111111111111111111 
  84 11111111111111111111111111111111111111111111111111111111111111111111111111111111111111111111111111 
  85 11111111111111111111111111111111111111111111111111111111111111111111111111111111111111111111111111 
  86 11111111111111111111111111111111111111111111111111111111111111111111111111111111111111111111111111 
  87 11111111111111111111111111111111111111111111111111111111111111111111111111111111111111111111111111 
  :::
 } 
} 
