# Supplementary material for: Cut-off Scale and Complex Formation in Density Functional Theory Computations of Epoxy-Amine Reactivity
Source: ACS Omega. 2021 Oct 25;6(44):29424–31. doi: 10.1021/acsomega.1c03229 (PMC8587129; doi:10.1021/acsomega.1c03229)
Supplement: Supplementary file 1 — ao1c03229_si_001.zip [file ao1c03229_si_001.zip › Final_structures/Primary/A1_E3_B3LYP-D3_CC-PVTZ-F_ canonical/Epoxy_frag3_product-7_isomer27.vib]

{ 
 s_m_m2io_version
 :::
 2.0.0 
} 

f_m_table { 
 i_j_atom_total
 :::
 31
 m_column[98] { 
  s_m_data_name
  s_m_column_name
  i_m_width
  b_m_visible
  s_m_units
  :::
  1 r_j_Frequency  "Frequency"  10 1 "" 
  2 s_j_Symmetry  "Symmetry"  10 0 "" 
  3 r_j_Intensity  "Intensity"  10 1 "" 
  4 r_j_Raman_Act  "Raman Act"  10 0 "" 
  5 r_j_Raman_Int  "Raman Int"  10 0 "" 
  6 r_j_x1  "x1"  10 0 "" 
  7 r_j_y1  "y1"  10 0 "" 
  8 r_j_z1  "z1"  10 0 "" 
  9 r_j_x2  "x2"  10 0 "" 
  10 r_j_y2  "y2"  10 0 "" 
  11 r_j_z2  "z2"  10 0 "" 
  12 r_j_x3  "x3"  10 0 "" 
  13 r_j_y3  "y3"  10 0 "" 
  14 r_j_z3  "z3"  10 0 "" 
  15 r_j_x4  "x4"  10 0 "" 
  16 r_j_y4  "y4"  10 0 "" 
  17 r_j_z4  "z4"  10 0 "" 
  18 r_j_x5  "x5"  10 0 "" 
  19 r_j_y5  "y5"  10 0 "" 
  20 r_j_z5  "z5"  10 0 "" 
  21 r_j_x6  "x6"  10 0 "" 
  22 r_j_y6  "y6"  10 0 "" 
  23 r_j_z6  "z6"  10 0 "" 
  24 r_j_x7  "x7"  10 0 "" 
  25 r_j_y7  "y7"  10 0 "" 
  26 r_j_z7  "z7"  10 0 "" 
  27 r_j_x8  "x8"  10 0 "" 
  28 r_j_y8  "y8"  10 0 "" 
  29 r_j_z8  "z8"  10 0 "" 
  30 r_j_x9  "x9"  10 0 "" 
  31 r_j_y9  "y9"  10 0 "" 
  32 r_j_z9  "z9"  10 0 "" 
  33 r_j_x10  "x10"  10 0 "" 
  34 r_j_y10  "y10"  10 0 "" 
  35 r_j_z10  "z10"  10 0 "" 
  36 r_j_x11  "x11"  10 0 "" 
  37 r_j_y11  "y11"  10 0 "" 
  38 r_j_z11  "z11"  10 0 "" 
  39 r_j_x12  "x12"  10 0 "" 
  40 r_j_y12  "y12"  10 0 "" 
  41 r_j_z12  "z12"  10 0 "" 
  42 r_j_x13  "x13"  10 0 "" 
  43 r_j_y13  "y13"  10 0 "" 
  44 r_j_z13  "z13"  10 0 "" 
  45 r_j_x14  "x14"  10 0 "" 
  46 r_j_y14  "y14"  10 0 "" 
  47 r_j_z14  "z14"  10 0 "" 
  48 r_j_x15  "x15"  10 0 "" 
  49 r_j_y15  "y15"  10 0 "" 
  50 r_j_z15  "z15"  10 0 "" 
  51 r_j_x16  "x16"  10 0 "" 
  52 r_j_y16  "y16"  10 0 "" 
  53 r_j_z16  "z16"  10 0 "" 
  54 r_j_x17  "x17"  10 0 "" 
  55 r_j_y17  "y17"  10 0 "" 
  56 r_j_z17  "z17"  10 0 "" 
  57 r_j_x18  "x18"  10 0 "" 
  58 r_j_y18  "y18"  10 0 "" 
  59 r_j_z18  "z18"  10 0 "" 
  60 r_j_x19  "x19"  10 0 "" 
  61 r_j_y19  "y19"  10 0 "" 
  62 r_j_z19  "z19"  10 0 "" 
  63 r_j_x20  "x20"  10 0 "" 
  64 r_j_y20  "y20"  10 0 "" 
  65 r_j_z20  "z20"  10 0 "" 
  66 r_j_x21  "x21"  10 0 "" 
  67 r_j_y21  "y21"  10 0 "" 
  68 r_j_z21  "z21"  10 0 "" 
  69 r_j_x22  "x22"  10 0 "" 
  70 r_j_y22  "y22"  10 0 "" 
  71 r_j_z22  "z22"  10 0 "" 
  72 r_j_x23  "x23"  10 0 "" 
  73 r_j_y23  "y23"  10 0 "" 
  74 r_j_z23  "z23"  10 0 "" 
  75 r_j_x24  "x24"  10 0 "" 
  76 r_j_y24  "y24"  10 0 "" 
  77 r_j_z24  "z24"  10 0 "" 
  78 r_j_x25  "x25"  10 0 "" 
  79 r_j_y25  "y25"  10 0 "" 
  80 r_j_z25  "z25"  10 0 "" 
  81 r_j_x26  "x26"  10 0 "" 
  82 r_j_y26  "y26"  10 0 "" 
  83 r_j_z26  "z26"  10 0 "" 
  84 r_j_x27  "x27"  10 0 "" 
  85 r_j_y27  "y27"  10 0 "" 
  86 r_j_z27  "z27"  10 0 "" 
  87 r_j_x28  "x28"  10 0 "" 
  88 r_j_y28  "y28"  10 0 "" 
  89 r_j_z28  "z28"  10 0 "" 
  90 r_j_x29  "x29"  10 0 "" 
  91 r_j_y29  "y29"  10 0 "" 
  92 r_j_z29  "z29"  10 0 "" 
  93 r_j_x30  "x30"  10 0 "" 
  94 r_j_y30  "y30"  10 0 "" 
  95 r_j_z30  "z30"  10 0 "" 
  96 r_j_x31  "x31"  10 0 "" 
  97 r_j_y31  "y31"  10 0 "" 
  98 r_j_z31  "z31"  10 0 "" 
  :::
 } 
 m_row[87] { 
  r_j_Frequency
  s_j_Symmetry
  r_j_Intensity
  r_j_Raman_Act
  r_j_Raman_Int
  r_j_x1
  r_j_y1
  r_j_z1
  r_j_x2
  r_j_y2
  r_j_z2
  r_j_x3
  r_j_y3
  r_j_z3
  r_j_x4
  r_j_y4
  r_j_z4
  r_j_x5
  r_j_y5
  r_j_z5
  r_j_x6
  r_j_y6
  r_j_z6
  r_j_x7
  r_j_y7
  r_j_z7
  r_j_x8
  r_j_y8
  r_j_z8
  r_j_x9
  r_j_y9
  r_j_z9
  r_j_x10
  r_j_y10
  r_j_z10
  r_j_x11
  r_j_y11
  r_j_z11
  r_j_x12
  r_j_y12
  r_j_z12
  r_j_x13
  r_j_y13
  r_j_z13
  r_j_x14
  r_j_y14
  r_j_z14
  r_j_x15
  r_j_y15
  r_j_z15
  r_j_x16
  r_j_y16
  r_j_z16
  r_j_x17
  r_j_y17
  r_j_z17
  r_j_x18
  r_j_y18
  r_j_z18
  r_j_x19
  r_j_y19
  r_j_z19
  r_j_x20
  r_j_y20
  r_j_z20
  r_j_x21
  r_j_y21
  r_j_z21
  r_j_x22
  r_j_y22
  r_j_z22
  r_j_x23
  r_j_y23
  r_j_z23
  r_j_x24
  r_j_y24
  r_j_z24
  r_j_x25
  r_j_y25
  r_j_z25
  r_j_x26
  r_j_y26
  r_j_z26
  r_j_x27
  r_j_y27
  r_j_z27
  r_j_x28
  r_j_y28
  r_j_z28
  r_j_x29
  r_j_y29
  r_j_z29
  r_j_x30
  r_j_y30
  r_j_z30
  r_j_x31
  r_j_y31
  r_j_z31
  :::
  1 48.1019226771778 ""  0.223661552828565 0 0 -0.0512576040943072 -0.0570653356419015 0.0172144701203227 -0.0708557605454329 -0.0612892444828013 0.0119665613143104 -0.0273214966376335 -0.0237461420743022 -0.0130046899951616 -0.00300975979533648 0.000568559536683598 -0.011390878073778 0.0396585811658818 0.0375841236169782 -0.0374910703057713 0.0573556721372577 0.0502612169022856 -0.064983465338147 0.0330860240517163 0.0259870760593397 -0.0666725232652091 -0.00835628733053089 -0.0104968068369133 -0.0414573807510385 -0.0513891090772695 -0.0470345957393462 0.0329542408883398 -0.0533461325139961 -0.0624660162376667 0.00865396464028877 -0.0185374543889046 -0.00937951729937424 0.00975152108298936 0.0568331596644261 0.0555985184999756 -0.0352756873000233 0.0877084597906368 0.0775147899280599 -0.08372208998749 0.0462820758441094 0.0352119655683383 -0.0872833363095015 -0.0261983303561626 -0.0291794697871181 -0.0429867601871389 -0.0185148481245587 -0.0235642128985846 0.0408361680248467 0.00618764301965606 -0.0380933194413956 -0.00427223444567483 -0.0230183234786101 -0.0494320915391238 0.00798435956567579 -0.0198189902232478 -0.0151788253299721 0.058786599511292 -0.0336717626763881 -0.0325518901134193 0.057579382954574 -0.0244978208998757 -0.0654502079094459 -0.0117439362439531 0.0179042887654291 0.0514303940525849 0.0643745453604186 0.0118635449621695 0.00629847619783939 0.0271563751584197 0.0421453730265628 0.0976637695439785 0.0448233141727506 0.0186868671812337 0.057828597448149 0.0699463814786017 0.00356081135888637 0.0460953200927864 0.102446840979994 0.0212375379541908 -0.025056784286475 -0.0017417903948111 0.0120827086219179 -0.0035924867444228 0.0147748812069306 0.0505435931584708 0.125233143957273 0.0706894190225916 0.0434030394907109 0.0981795945136448 0.0385302156999338 0.050022127543484 0.102943144399005 0.010842635178585
  2 68.679672210754 ""  0.528031693208528 0 0 0.0324837167510489 -0.0193839121247751 0.00782593390682291 0.0607147431734931 -0.000535111592592852 -0.0210947180870726 0.0223373292084066 0.00327355332499838 -0.0121796854963566 -0.0570966081225573 -0.015078231475523 0.0323018452839473 -0.0953108714342583 -0.0113473718783086 0.0398375326434664 -0.0536666942258305 0.0111703854002754 0.00248010871130375 0.0281135493851146 0.0306800999273255 -0.0433256076859011 0.0655875015486534 0.0266409338487651 -0.0507961906024799 0.0292012753030104 -0.0444838603248333 0.021552355394286 0.00627816102851022 0.00193103876259525 0.0152541155198225 -0.0864844651198427 -0.0306405017203804 0.0588521437810858 -0.154311256622748 -0.0247056951838374 0.073619410915999 -0.0818668316178492 0.0142305061188024 0.00812296024481952 0.0605367908683056 0.04787655376122 -0.0719973120999912 0.124788237924414 0.039766150251067 -0.0842116272723541 0.053388546069589 -0.0448577188474025 0.00208659609906564 0.0155715756843779 -0.0386708155218979 0.0191258160442091 0.0387104270737098 -0.028397594394857 0.00657571214673794 0.0533530535882134 -0.0764971596462555 -0.018550238758909 0.0869637934500453 -0.0391101000467315 0.0157423346026957 0.041286961725315 -0.0107255241852625 0.0027781260336632 -0.0314432467384776 0.0234601865849105 0.00100807415999946 0.0142316375138398 -0.0207562810914905 0.00537499848452377 -0.0966977436372272 0.0881448305951838 0.00306964874267092 -0.023837489918865 0.0181553393138487 -0.057945262268102 -0.0272998612256916 0.0178584615927204 0.0532616153184504 0.00901672763314725 -0.0548590554910057 0.0182735559839667 0.00646437852779405 -0.0260098674392374 0.0431489880798202 -0.122450841776357 0.111993712566401 -0.00192991321849883 -0.101683174995524 0.106962788382019 0.0584548981790225 -0.114005210867094 0.0932082324633446 -0.0455036681003161
  3 84.0865038725613 ""  0.568739693768406 0 0 -0.00508301574596977 0.00539670187615078 0.000202461785506489 -0.0454623392777252 -0.0121585297559587 0.0139046303574557 -0.0244040303727998 -0.00948059838567538 0.00772576101915715 -0.077260625065619 -0.0379566338459069 0.0243241588931179 -0.0521935556226175 -0.0373826696785918 0.0178453948209038 0.0268463912747106 -0.00735357646476525 -0.00541325991097321 0.080873590554479 0.0217748351994091 -0.0221437111230204 0.0548893420017708 0.0205500149927134 -0.0154989404640127 -0.00198484260213612 0.0391676046946915 0.00651163344875136 0.0163051212181352 -0.0166327376529675 -0.0119805483153132 -0.133462964282565 -0.0591841344845135 0.0408070243649072 -0.0922078209380521 -0.0591818926506313 0.0298976482324973 0.0464015003059578 -0.00630904906726111 -0.0106260855322015 0.141405933013575 0.0449178741453591 -0.0398535504021773 0.0948724558959426 0.0427297005276029 -0.0275775718243186 -0.0655085085343241 0.0590945463971356 0.00486283210795249 0.126299154068478 0.0321635154045721 -0.018365100152687 0.0119597089297391 -0.00190737797319681 -0.00331267691968719 -0.0593701655185318 0.141143398351282 0.0101428752510245 -0.144786794405792 0.0373287268218293 0.00150047968501754 -0.000776638713196732 -0.0891805724080993 -0.00913872511591836 -0.029630793609391 0.00673891050202849 -0.00501998082341195 -0.0332795890841879 0.0260235285686633 0.00494467050473175 0.0159277647874886 -0.069008317345883 0.00165794673874013 -0.0267504540842362 0.040784161683219 0.0314506490139867 -0.0613326020148469 0.0102122572231657 -0.0547029054472863 0.111359862719821 0.0538290429634047 -0.0189837239632799 -0.0346111176549459 -0.00503813843472411 -0.017759446806142 0.0204928069134451 -0.0858394841300883 -0.00608516322888082 0.0131886941818648 -0.104883206148252 -0.0361809053225016 0.0477969776146451 -0.0731423987601683 0.0523936757483652
  4 107.023937519932 ""  1.2863598673589 0 0 -0.0149235126217255 0.0302565149359989 0.00238083822587022 -0.111653656835579 -0.0114592248609296 0.0368966030041609 -0.0688108608647894 -0.00664409029359938 0.0255976010083125 -0.0472162049544432 -0.0120949780416614 0.00563609843742974 0.0181104523924206 -0.00713622934239337 -0.0125784011457887 0.058380697845098 0.00359216636615787 -0.00768636733387278 0.0261178071587889 0.00508319653562394 0.0181191407262625 -0.0385501804337026 -0.000118073543406014 0.0353243249832968 -0.0108294449904168 0.0952364080277699 0.0431121159611536 0.0104289581001199 -0.0196276196981001 -0.0430040931745934 -0.0757831620699461 -0.0201264420968113 0.00361489051805546 0.0369754882511685 -0.0116035943558328 -0.030832789816359 0.109493108228869 0.00915413275637849 -0.0225079838632072 0.0530931327542781 0.0121369447337256 0.0232515123843698 -0.057597977676201 0.005007279275478 0.0534410492707268 0.104596715148411 -0.0121958196833019 -0.019653695717266 0.0190347332255626 0.0126843284848341 0.0241010933909816 0.0454113972251312 0.0328367368807446 -0.0147371049325587 0.100288867856691 -0.0745247918467719 -0.0287524386509407 0.162554598687464 0.00662587658494417 -0.0242995593142201 0.0517380827826852 0.0663021327274978 -0.0570076780856441 0.0294220903598263 -0.0278866850023834 -0.050848259432147 0.0625265134806305 -0.0091935182900749 -0.0118717179725827 -0.0821117128371622 0.00389403804333888 -0.0273782342415703 0.0302511274702324 -0.0676824851767574 -0.121308882346583 0.0762742982895039 -0.0264810862930951 -0.034929011863465 0.0239058014913785 -0.0185868697373036 0.0230524206644573 0.0586592595063825 0.00198825444261465 0.0217574770752539 -0.112936214678289 -0.0118653473812165 -0.0635660788586963 -0.0841660855908701 0.0462685355353521 0.0463026289885435 -0.133470954359136 0.00192524263160661 -0.0458322528533825
  5 122.648880227989 ""  1.26605305691342 0 0 0.0500942527497483 -0.0509972411408397 -0.00125303804316831 0.0106411550323721 -0.0757144334137523 0.0331496358239673 0.00671725135296308 -0.0458004495776433 0.0212484277791948 0.00387695405139486 -0.0111970577394893 0.0510004934653046 -0.00762717124277616 0.0376137106105193 0.0344449181675359 -0.0157684590939978 0.0486506626123357 -0.0146152679711125 -0.0149935482678587 0.0121862605714633 -0.0455191778071593 -0.00385306814975113 -0.0360068556970392 -0.0269968129965183 0.0534341901328217 -0.0235991441226552 -0.00472775677355323 0.0688340891455427 -0.0843152437719982 -0.0301836423987223 0.0089533472618152 -0.0183558849321025 0.0832412344538543 -0.00917365705909547 0.0666847689897291 0.0604532178976554 -0.0225711851206989 0.083878697149331 -0.0275516566669263 -0.0214822766005468 0.0196270668897494 -0.083335824610724 -0.00180992328541187 -0.0666187257967005 -0.0525994373457249 0.0541302925460025 0.0302867937942554 0.02185587762156 -0.0595839908616416 0.02737356308634 -0.0826294508927488 0.026924811977325 0.0215904312684233 -0.00278715254753479 0.0535629060453032 -0.0372138350925217 -0.0239620630968887 0.119777793151274 0.0330188263878347 0.0758067474912005 0.0344330859109368 0.0848034410996395 0.0316733502956279 0.00252778205307275 0.00857164662375687 -0.0125789722892011 -0.0254877561199988 0.0957759476418769 0.0248268098868502 -0.0185289305549719 -0.0662134236483739 0.0130769687488022 -0.00817967225553998 -0.0265097092995754 -0.000209197136095202 0.0490441929274054 0.0192214476551089 -0.0781495665058714 -0.0984619620706255 0.0769631527923043 -0.0833617530047034 -0.0164782195017068 0.176022313782906 0.0614918565572017 -0.0170800648973434 -0.121091744412738 -0.0234167389009778 -0.0154117356658022 -0.0584162218678577 0.00755515933305648 -0.0407189638916496 -0.0766339438576659 0.0766180615237143
  6 153.850492104102 ""  0.665083682146786 0 0 -0.00224509144313102 -0.00844813148968357 0.000728058194031422 0.0130656508353582 -0.00110330408901967 -0.00697151652004084 0.00905068519425313 0.000626608633819231 -0.00748075456136606 0.0149719915017037 0.00593223309111964 -0.00778816054077874 0.00202950624679557 0.00522525605480053 -0.00449585236330451 -0.0153855579008708 -0.000645091758067657 -0.00209072120833472 -0.0167888448804917 -0.00428185508284596 -0.00406889006323223 -0.00399293027756644 -0.00349118157953949 -0.00727194795557775 -0.00253713992700848 -0.0174245286903914 -0.00957034924085838 -0.00333478157840696 0.000597930310957714 0.0117186103015242 0.026715972880799 0.0100312793423833 -0.00974941526081253 0.0048836566832468 0.00910044626857599 -0.00337535429887822 -0.0262801478754562 -0.0017810410537662 0.00104587759977415 -0.0282082409088813 -0.0081693693663975 -0.00263105231592556 -0.00665871607959919 -0.00750717217025051 -0.00847253549536938 -0.0568439787797458 0.0340676819145897 0.0144424333489961 0.0539620209019025 0.0210363210115127 -0.0263546036075423 -0.0110003465231891 -0.00688834271119469 0.00461693153349249 -0.0543243618109366 0.0774087765313588 0.0212232176763563 -0.0981078623597083 0.0222982029055845 0.0100840455914801 -0.0183862762260208 -0.0557144752437099 0.0121712768366011 0.0953549550344769 -0.117757351604511 0.0185307429165429 -0.0341376630569727 0.0187027813421605 0.0133885803179529 -0.0558613452733568 0.0472817497082471 0.0198144737712172 0.0441881623084889 -0.356282985639323 -0.0329115767772229 0.338634130418982 -0.10693620943233 0.0663642603220983 0.00965078955461001 0.0501825423911948 -0.0296857483546576 -0.00683404363510534 0.11370487513192 -0.038841719306402 0.0154838034814386 -0.0454785669653699 0.0161533645100521 -0.00588007267688381 0.280696863058408 0.0868021833683185 -0.293723624056508 0.0350926103726095 -0.0443534067614077
  7 164.56507772075 ""  2.0710638914335 0 0 -0.0799713018349077 -0.0163180628848662 0.0187200230434745 0.0179552447008438 0.0375766851888932 -0.0530995456916095 0.00690483593698751 0.0241292729758997 -0.0495061822714719 0.012713089549117 0.00474755461058169 -0.0714222838743552 0.00369385063317244 -0.0299477223754871 -0.0575671983993294 -0.0149701528727917 -0.0451658496321882 -0.0232502396814096 -0.0157540695641781 -0.0234746396744595 -0.00481754433561278 -0.00353064432293059 0.0124737419353385 -0.0225331810845791 -0.0944100376261699 -0.11744791572602 0.0760292036910487 -0.186166602117765 0.0501138532432716 0.0237278692687901 0.018764917613003 0.0132023301162738 -0.0944079719081539 0.00669196337170108 -0.0443293640636881 -0.072227537845587 -0.027192849185266 -0.0710483850864498 -0.00957993862422284 -0.0270717549418463 -0.0344030748731835 0.0247720732947811 -0.00732569569743306 0.0264689667801669 -0.00868147183155043 0.0615901687538849 0.0154206566608839 0.0649415350705138 0.034916167379626 0.0081559828742041 -0.000838194366463573 0.00746585812838137 -0.000814868465730858 0.00246763553627192 0.0572915629103298 -0.0340737321166418 0.0666859275069192 0.0966636752493003 0.0150650367614547 0.0980954103505025 0.0102952627669704 0.00341176613813524 -0.0677934314191624 -0.0029102920844632 0.0263079616032434 0.0304685646912893 0.0314413754938798 0.056154214890371 0.0690131609741 -0.0559250965379616 -0.0673387392113178 0.0721064433166358 0.00527310553826121 0.0470902625400505 0.0105168874892469 -0.0144416156019313 0.0318734352057045 -0.0226138284343537 0.0361151105547461 0.0178924452490053 -8.47665397306411e-05 0.0271517338670103 0.0604564610873494 0.100342619598178 -0.102116919578738 -0.104465404489215 0.00863249658131107 -0.0706641530816994 -0.0999410314037245 0.104580857622793 -0.0440161584924183 -0.0754496091889856 0.140089366194743
  8 199.980615964465 ""  2.11582720644282 0 0 -0.0623958673240157 -0.0352184370787773 0.00167891068380767 0.0227146331211325 -0.0140150314102841 0.0167243285822721 0.0225902759286052 -0.0177845942833107 0.0191796821259031 0.0208449646769717 -0.00090372967475847 0.0353801625352364 0.00579348673617225 0.0221627817561877 0.0324407604204052 -0.00745441363420487 0.023621075017533 0.0137703329833997 -0.00374109824181739 0.00614002581016234 -0.0035387359564269 0.0140313933607811 -0.0150138055477845 0.00195328492880531 -0.0719400039769461 -0.116480101822565 0.0147462307411702 -0.128482659856601 -0.0118497155777849 -0.0179148054690162 0.0279069991224067 -0.00316742667160348 0.0494670399865014 0.00408402329752373 0.0362358908809453 0.04584694703259 -0.0201765415124021 0.0368035246913438 0.0114603742110802 -0.0151257086072388 0.00703217803981636 -0.0211250703003808 0.0156111718169039 -0.0298366731533592 -0.0108945736729579 -0.0336532864033749 0.0510136498913647 0.00657263890569563 -0.0180152949140997 0.0441137187589865 -0.0687018548792811 -0.0372288685062083 0.0206367415638165 -0.0170430148423336 -0.0355232656934332 0.174236282306212 0.111382783837973 -0.170715530782732 0.0383959245529778 -0.0883286232904621 -0.0382846511043588 0.013771644320262 -0.0343332821081382 0.0203777056742323 0.00372038132679356 -0.0184310807525693 0.124495495841714 -0.082498547324281 0.000786968673359323 -0.0521862931429587 -0.00671655070380724 0.00466803184431366 0.0515263708538087 0.0887401505262288 -0.0849346897066416 -0.0698625130105534 -0.00598326563876282 0.00670382674243008 0.110834353661192 0.120976005076476 -0.0554761107030214 0.0998677297481304 -0.26739425115264 -0.0592822985272063 -0.142760771206312 0.0442252156668042 -0.0348331210904058 -0.0851885582466727 -0.0737498341753151 0.086568416183388 0.00959722371739631 0.00154269881979066 -0.0174982665531933
  9 234.968645237552 ""  3.34379828693852 0 0 0.134260797363835 0.0477463457078622 -0.0149936672343463 -0.0241417533789273 -0.00649868522371678 -0.013835303873442 -0.0236091671587579 0.0066995213332833 -0.0287574343539302 -0.0273877938370839 -0.0142563830459946 -0.0470975959216843 -0.0166090434611478 -0.0359856239174008 -0.0464942430706829 0.00168534511639447 -0.0330064098809538 -0.0386204756956971 0.00719428989615016 -0.0114968846580664 -0.0252579488936999 -0.0112568099082216 0.00699555691026859 -0.0274130687949503 0.156383105832584 0.20846514241223 -0.0921133265479283 0.288887963941615 -0.0152297913152136 0.0207616245167197 -0.0368975310866507 -0.0121790582220308 -0.0623677809590357 -0.0208587858909854 -0.0479698829180324 -0.0536529736135372 0.0137906504853866 -0.0431529902194303 -0.0374770160817562 0.0275250733080808 -0.00892779214788654 -0.0106918990766231 -0.00631616175053595 0.017746221313767 -0.0224960407587507 -0.0243707556169109 0.0306435058387369 0.0267295993368313 -0.0658950348696509 0.0262604991824308 -0.00569808585225034 0.0138001405362796 0.0250676275931566 0.0404484815258161 -0.0208535806457517 0.10883938090755 0.0575385404772883 -0.098024478640133 0.023090366377404 -0.0199704989398877 0.0148422260193154 0.0579798688272795 0.135992940256865 0.0115051133078675 -0.00865393449404641 0.0531345619809712 0.042417317798218 -0.0461660897903503 0.0415922322828354 -0.0164823423259068 -0.00491399624157051 0.0660282219619645 0.0216869706341132 0.0192388092942302 0.0330470158131199 -0.0213464482768715 -0.0132227770733262 0.0730880234363896 -0.0122294840088948 0.0696658567770293 9.6433041029777e-05 0.0335203239773517 -0.124914453395087 0.0060833851738037 -0.0595346760466206 0.0197461031093872 0.0478524546018892 -0.0321544786337925 -0.0356366385614972 0.105997505074518 0.0109503378977912 -0.000973201626199874 0.0540059222422229
  10 247.895774369823 ""  0.403589803609695 0 0 -0.011665424986806 -0.000463445081184911 0.00118597120869723 -0.12314161856988 -0.0520249467849638 0.0514194069578534 0.0518885420523197 0.0215162718590546 -0.0194812104620137 0.0989354980166254 0.041614910297659 -0.0376177963249745 0.00167662366445887 0.0012963123562283 0.00297386192777129 -0.100409954665857 -0.0408447214119915 0.0459561878161558 0.00474142635784945 0.00195839120267912 0.00193716956250406 0.103710972755544 0.0425808150170602 -0.0394716521544986 -0.0019680306484513 0.092452703678273 -0.00838001588825729 0.0614612616703376 -0.06145169373081 -0.0215915870384473 0.129104979980462 0.0536903022081499 -0.0493425436774613 -0.018796461441841 -0.00753539845570484 0.0111472495052749 -0.217509731007998 -0.0890923470744589 0.0946582372398137 -0.00948999784865336 -0.00377059555113882 0.00738079226863105 0.140655932366676 0.0585615351594812 -0.0542062410282026 0.00601119516235323 -0.00382725352356005 -0.00235540500295278 -0.00178746545013687 -0.00144885283223583 0.00603510273418741 -0.00397063453080617 0.00124388326499753 -0.00214826143813219 0.00496363777934229 -0.0147780489220555 -0.00171665168338724 0.0148603218868397 -0.001483111124875 0.00110438126385488 -0.00341993376817406 0.00228193367268883 -0.00859765685799737 0.00255620260445755 0.00220466589377252 -0.00880555744524096 0.00515572500361213 0.00327788495568939 -0.00470212714115165 -0.00171708943675228 -0.00168368990358476 -0.00741685629345778 0.00325399746335831 0.00328822201948215 -0.0116302873075398 0.00212079830571439 0.00248046793647938 -0.0115666031651377 0.00214288276233227 -0.00848832289561324 0.00625465779334995 0.00490584751367768 0.00351410677839196 -0.00263226325097719 -0.00547972311603397 -0.00142865868595447 -0.0103855716342971 -0.00300571422574325 -0.00446593964042366 -0.00430582095807468 0.000330854538826447 -0.00169323299793965 -0.00585808077199867
  11 312.465683355906 ""  3.00948711845725 0 0 -0.00351079910391891 0.0132737931689451 -0.00220191603637919 0.0113720863500373 -0.00787543710867075 0.00792391917759781 0.0165008320544391 -0.0366515618582152 0.00401443961747288 0.0161715386305071 -0.0338181883169607 0.00683416956068339 0.0014893006099533 -0.00499246268261727 -0.000985931225126706 -0.0116549371181822 -0.000232316719540531 -0.0318179709136198 -0.0127040218805198 -0.0147556510286754 -0.0434366370706223 0.00166982809079648 -0.0394380031471278 -0.0284459665312273 -0.00268286057703095 0.00268360409139173 -0.0217645703157755 0.00263729552899898 0.00265257050644793 -0.00985641526236486 0.0228050717622026 -0.0347134220687812 0.0181308195425364 0.000888889126561621 0.0171560472553631 0.0183349909173568 -0.0191982134987067 0.0176688855753712 -0.0374611212756138 -0.0196962753285251 -0.013220081503001 -0.0591518818715968 0.00300883137137419 -0.0677393121417033 -0.0513951854771721 -0.0255762200255527 0.0371799107481634 -0.00204421095570385 -0.0145511602829211 -0.00560843857075395 0.118504525764839 -0.0174472888388984 0.0244116955282455 0.0126924096531062 -0.0247152755667881 0.102783861783709 0.0402453921119788 -0.0919905101919189 0.0218305878614108 -0.00790745732471169 -0.0182085818402954 0.0155882415085121 0.0077178083242764 0.00638590427783125 0.0590324633577089 -0.0356580710700065 0.0495486987664328 0.0264792360597188 -0.0157764436252677 -0.0128090546636457 -0.0127045795716309 -0.0157612300847917 0.0193518851306997 0.104567797856858 -0.047328554043226 -0.0386794171262679 0.0591812248877776 -0.0647186974655071 0.0269511314088043 -0.102515539225452 0.118937848428905 0.0384242335946401 -0.0616709952126091 -0.0437490574593926 0.205362323436264 -0.331624252002212 -0.052345724708966 0.0890971416436376 0.283953749082087 -0.138421438115659 -0.337394623383414 -0.0669671659098347 0.172409636934869
  12 319.79298576432 ""  2.84212757055423 0 0 -0.0166105562973469 0.0145860264189203 0.00371448496816287 0.0117281600417239 -0.00479418434653373 0.00973672661675957 0.0192695166446724 -0.0401182918787755 0.00429943566650041 0.0173412837944422 -0.0398012179630811 0.00606188708138185 0.000671452561170645 -0.0077036070444205 -0.00289269678927755 -0.0139214070849343 -0.0021183541054388 -0.0381533581214801 -0.0126476237566504 -0.0160886946995778 -0.0511770522213826 0.00496090586502418 -0.0426317965638601 -0.034381352445309 -0.0181478055544293 -0.012840459727359 -0.00421379419981499 -0.0291490159036206 0.00838809730113237 -0.0121514083818306 0.0222258206615342 -0.0414667634005351 0.0185787294314223 -0.00129863136680316 0.0170940397457794 0.0197183085978534 -0.0235360402340341 0.0170844875016091 -0.0438511860059643 -0.0193479624630708 -0.0142140359543002 -0.0680983945752773 0.00822219429818589 -0.0747759764631387 -0.0617043717437281 -0.017276870940243 0.0387894861456545 -0.00222021800306405 0.0028058350463353 0.0232868495093019 0.112782393490735 -0.0162862063093536 0.0429156936728031 0.017473877821679 -0.0177212572132693 0.0469888593594628 0.00341945936886316 -0.0227280746238666 0.0384226616140138 -0.00243936751084253 -0.0172392907914337 0.0339322763067535 0.00479014197380318 0.0392346213191361 -0.0240732865280292 -0.0216217520526817 -0.011217973285085 0.0423122968577122 -0.00740179921625688 -0.00366254097870528 0.00331313564378071 -0.0195822601362423 0.0251706213901296 -0.0879397703228936 -0.0329802087652277 0.108934525459754 -0.0178340880312749 -0.0308927089970962 -0.0440340562147234 -0.0759517144828591 0.104753443199576 0.00302119587953117 0.097393600732766 -0.0259310314182121 -0.266620650838241 0.307996713743427 -0.0298082672382112 -0.118506820319334 -0.309591053746895 0.149221759410304 0.323185684211814 0.0542950508699233 -0.181189478892421
  13 339.174330662204 ""  1.17787029558233 0 0 0.0320386727548302 -0.0027154383214668 -0.0278105584968822 -0.00197994681380265 0.00235928012202134 -0.0131911444533456 -0.0128461946441109 0.0244155474013333 -0.00170744864553869 -0.0159661844369766 0.0285692423421735 0.00572643692983505 -0.00482786109293584 0.00924971005503719 0.0130293455347599 0.0157205200802944 0.00930221849894626 0.0347932251129455 0.0143828825524509 0.0140380934305341 0.0403063896002377 -0.00337369905795257 0.0263492731080375 0.0307726424295527 0.0412889568734457 0.0566312287162588 -0.0813688901831135 0.106180188470017 -0.00878553716587748 0.0190704225849126 -0.0157021853397271 0.029613783182725 0.00037395884635398 -0.00624051895839657 -0.00975747281842204 -0.00197476321048705 0.0277651590976152 -0.000145836950009069 0.0358811451347348 0.0214226143130899 0.0151310862741348 0.04569379605508 -0.00631974852115063 0.0507737164667171 0.0518117558263755 -0.0601667647024847 -0.0160705400112704 0.00235538623945747 -0.0233094804641434 -0.0999995615342178 -0.0025616736525645 -0.0299932272067395 -0.0825435475448511 -0.0231356189181051 -0.0603755258931689 0.0491370738829032 0.054471282196464 -0.133586544280547 -0.0557456279410202 0.0750375799949696 -0.0339544603129494 -0.119829226349908 0.00572057493368214 0.0817615811978858 0.0586100835354435 -0.0370417872231953 0.048154597949874 0.0873930397115691 -0.0358644471852365 -0.0364258595366032 -0.0307724877190861 0.0186758639796822 0.0779481146988138 0.0269830600206548 -0.0645645972856101 0.113655605128619 0.0658220739793182 -0.0825879596783581 0.0171714470497633 -0.114993443059718 0.00183507580787583 0.0581573487939943 0.0735787430961916 -0.0978624587807529 -0.178770695767858 -0.0229846590305109 -0.0930484020703067 -0.0849840134244536 -0.125506397552098 0.143143654627328 0.0231474645296972 -0.032175030340847 0.0703373810335997
  14 398.865946459727 ""  0.520147383741519 0 0 0.0207651954930398 -0.0738391749758723 0.094886699545954 0.0204677402497216 -0.0374073679545461 0.0110018540319956 -0.0216615257261594 0.0427275833580038 -0.0144470400224741 -0.027778805850526 0.0277690040940293 -0.0344142600059641 0.000390285582028352 -0.0170992528265928 -0.0357116390518523 0.00576864656798345 -0.0247272028498642 -0.0070591151375231 8.44531123302297e-05 0.00198646205168536 0.0178218161152515 -0.0146811934906082 0.04775610547308 -0.00515819284965027 0.0130513911515499 -0.107623358772881 0.150463264314202 -0.0456626029756711 -0.041118929626364 0.0872227335884221 -0.0494191937961418 0.0294153274395613 -0.060907651950253 0.00579890762710979 -0.0393753378898023 -0.0592587770564094 0.0140804318833612 -0.046613704741508 -0.000142421393630009 0.00892078279629109 -0.00457018108795223 0.0557206968162346 -0.0140858380426028 0.0756224850813445 0.016184215827285 -0.00746965570169538 0.0488140862776024 0.0585163864656927 -0.0301730787932748 -0.0123050729016822 0.00193868799204442 0.0401098230123324 -0.0237655892940836 0.0759417294701456 0.000639238379745274 0.158123673318553 0.0635914898616897 -0.113806950939409 0.0156486184688247 0.0623048492997315 0.0415235496794754 0.00430353889392398 0.118552692524985 -0.014466422655025 -0.0185623084623147 -0.0708450648655096 0.0204798992689438 0.0236200295643801 0.0249039728003289 0.012370155438835 0.0143419164724804 -0.115910855887217 -0.0111101837973171 -0.016174027130724 -0.092502608961277 -0.00225344752041111 -0.0153620450866609 -0.100281455492667 -0.0232446578788287 0.0463740333143725 0.00480623014787514 0.0130844022336503 -0.0163910190494917 0.029092281024673 0.055873742588104 0.0640712645172199 -0.0478032286659169 0.0245449745769432 0.0269271578198629 -0.160745991405128 0.0297578099363842 0.0250772037818473 -0.184531726925913
  15 435.744817938888 ""  0.00623901567134838 0 0 0.00352799689780397 0.00210838584347402 -0.00380528052231926 -0.000802433053545552 -0.00030235354848101 8.05043984485653e-05 0.00214552098305463 5.83564590151825e-05 -0.000454472021847663 -0.107912157237523 -0.0448847688906097 0.0456469675146393 0.103370255531109 0.0431276155496927 -0.042058877351843 0.000574782925488494 0.001066998685802 0.000189796181336315 -0.106459590384425 -0.0436151508863909 0.044393734305446 0.108101283499795 0.0437505188237263 -0.0441662500784179 0.00340856908890411 0.00564346801983597 0.00774291358267747 -0.000281048080268265 -0.00358100569672116 -0.0144548472334691 -0.21844148939141 -0.0902693876536794 0.0916183579737817 0.227799172026375 0.0948050466031545 -0.0932309928566559 0.00884742028145621 0.0048812669941704 -0.00339948041128971 -0.227543401729027 -0.0933906771943778 0.0939275925503916 0.212489071050213 0.0864780334321487 -0.0876351831071257 -0.00248214882666257 -0.00032368198773455 -0.00691143062792957 -0.00112109769864676 -0.00154257085536632 0.00114807960573901 0.00338137390206699 0.00158631817437688 -0.00370357079740009 -0.00176202055923326 0.00484777035376438 -0.00919484824741234 -0.00574315452606752 -0.000874081133182625 -0.00752695388137773 0.0032427715846368 0.00208437185759078 -0.000498675002351649 0.0026197003345749 0.00234916755814679 0.00431652542502663 -0.00209692389905399 -0.00119445001471397 -0.00447658893193331 -0.000936124435504318 -0.00104280495757678 0.00889374939294593 0.00198006616329921 0.000970309871049646 0.00639528327459237 0.00245063904902939 0.00213509360258553 0.0066941526188975 -0.00509171933547949 -0.0077901384542178 0.000602744460041281 -0.00123117708258817 0.000690828682414211 -0.00770383874716079 -0.00655067677978322 -0.005342352378904 0.00149797946890497 -0.00260234850668627 -0.00318721500611488 0.0145349093045896 -0.00192557835234743 -0.00200684333571306 0.0154590680709967
  16 495.838320634449 ""  4.62621384134178 0 0 0.00346091229265637 -0.087884318961502 0.00098792703657202 0.0309494566742853 -0.0805091031656027 0.0126068692405705 -0.0198510427088159 0.0330906124472507 -0.0174583531645383 -0.0192782260370109 0.0481329452938035 -0.0217762111517228 -0.00614288966007176 -0.00482314324241292 -0.0130658912887059 0.009251801420961 -0.0102621009998065 0.017439800118131 0.0133391550476188 0.00615575379354321 0.025305330931217 -0.0213685718852871 0.0417844760865207 0.00312703073490703 -0.0122577176692034 -0.183009826491236 0.0798058612274525 -0.118738923814381 -0.0975730865866306 -0.104007381464788 -0.0378152187468161 0.0492263021913064 -0.0499823490607776 -0.0126697203785789 -0.0386137852383879 -0.0371503935996127 0.0124979089646907 -0.0282954134553596 0.0241519096196193 0.027630165946476 0.00476783410226357 0.0507627626535681 -0.0314074857194257 0.076796664363876 0.0375476584672682 -0.0021558425978275 0.0372210958164804 -0.092143907141467 -0.00739115455281369 0.0150702371962447 0.0475024369270876 0.0630353393164867 0.0494534126854298 -0.026922348407986 0.0115986163757171 0.131188828855452 -0.14521033897185 -0.0639337021291126 0.033005649419606 -0.134505835755476 0.06608252257663 0.0876199405402719 -0.0196735008687639 0.0186363666021591 0.0187848275606645 0.0332482244996815 -0.0310620703613734 -0.026627236978691 -0.0608932956260116 -0.00177846959174773 -0.00352658578754217 0.0773046916429154 0.0114890216346384 0.00723958495638244 0.0613201138674876 0.0115833727560565 0.0146746369805817 0.0699098601617665 -0.148711045039823 -0.110382330634328 0.030534940372949 -0.0204215833148678 0.018215017934191 -0.0822603858429354 -0.0507124350658866 -0.0454872449488178 0.0100792451435748 -0.0166437838709564 -0.0234271472505077 0.125981111730681 -0.0121912661736606 -0.013001113996916 0.140935580602111
  17 530.647825511906 ""  7.24728093158976 0 0 0.000143697937982281 -0.0114818504113308 0.00267414977397336 -0.0248001607727322 -0.0327191730189576 0.0307593892154333 0.142219428272417 0.0696824664023412 -0.0554537962457515 -0.000900680375734692 0.00666964304993737 -0.00531991906355044 -0.0677299330469731 -0.0349901804058035 0.0230966615797677 0.0943434546386517 0.0322981017473886 -0.0463346368190145 -0.064776745834763 -0.0237276475183336 0.0262241123655219 -0.00220591097402467 0.0151231198558536 -0.00630651457004429 0.00540817665321835 0.0197400998340726 -0.0398340097793731 0.0467504711489306 -0.0416536701890297 0.000411547957331198 -0.180233987208145 -0.0620380560646916 0.0501881982760712 -0.238500218809157 -0.107114439992407 0.092181593732468 0.118021053768546 0.0389440120573566 -0.0549097153746525 -0.236208567048013 -0.0980531402868644 0.111962484655245 -0.18649962620372 -0.0596768138290303 0.0709762669290415 -0.00504956107456875 -0.0240039963269238 0.00410276655860706 0.0141757117746463 0.0263308998479996 0.00379755630032768 -0.0376977350793167 0.00508616386539386 0.0103951506893353 -0.0132729832201855 -0.102575690068941 0.0177868431605927 0.0636625152110732 -0.00358183244669121 -0.00190072961078103 -0.0399692924276553 -0.0113247894217837 0.0163122126126826 0.00732175427734046 0.00834689925473579 -0.00617221764073387 0.00355386685711483 -0.00117425818230421 -0.00808046307580634 -0.00182297241351063 -0.00127133301849976 -0.00364462670321246 0.00866405692421622 0.0135477060787104 -0.00760235692075494 -6.5725726086505e-05 0.00735295886345745 -0.00576222549927849 0.0233512013237455 0.0350612436986524 0.005104485659625 0.00578652454001612 0.00818683407093975 -0.0119594979357286 -0.00892256063085156 -0.0103471252105964 -0.0156554051891506 -0.00358486254677598 -0.00257428310781394 0.00406113903584245 -0.00533618333332984 -0.00307939815310055 0.00804815552928712
  18 532.946877045203 ""  0.598992603333221 0 0 0.0149143937734843 -0.0109784291992623 0.0595590723955092 0.0475315154988512 -0.01321200385911 0.0568556154013135 -0.0390337238169383 0.0126369076853971 0.047188958882065 -0.00569990328284554 -0.00660476386758468 -0.0104244227718189 0.0228507596173942 -0.0232313333288937 -0.0289950917228896 -0.0331349910415347 -0.0386051811165659 -0.0356613314735324 0.00434413743813074 0.0187786462993773 -0.0226653271915112 -0.0243126278928686 0.0372190319253237 -0.0170955533741985 0.0189495709155237 -0.0225917925325104 -0.0182275800499902 0.0496272851347066 -0.0128436438285834 0.0860818251328719 0.0246477729214146 0.020642548333991 -0.0777908300900138 0.0723731579792184 0.00773608726439576 -0.0412148704298956 -0.0334165537663402 -0.0464779940713391 -0.0325809681401227 0.072506558429548 0.0338329359357197 0.00083061458045032 0.0294381543028885 0.0410887328707625 -0.0532644515823124 -0.0282580952773727 -0.0898719998256613 -0.0119315946175946 0.0373616645268247 0.0732917070537742 -0.0144871626579104 -0.0830272819855095 0.0034590814302949 0.0605506921183463 -0.0482738993568465 -0.302026032086392 0.00717261966586167 0.168998585858942 -0.0301194568702688 -0.0366564810454175 -0.0908109737305216 -0.0417976453040727 0.113853394602507 0.0424709973069607 0.0463013491559996 -0.0220335794504701 0.00126751188737329 -0.0078518472848394 -0.0600048012241732 -0.00762322469125553 -0.00602835372965734 0.00474420558984016 0.0435052835688917 0.0569240650870701 -0.0176834938663566 0.0149933068132822 0.0410954377472826 -0.0104554581980438 0.0292319222215014 0.140513609527098 -0.011840409622931 0.0154146309607426 0.0473865004756644 -0.0880161586544393 -0.0594398916795515 -0.0612087071437424 -0.0749147023340643 -0.0217522684253016 -0.0212915052712335 0.0586017035784503 -0.0255243260898457 -0.0174785588044552 0.0807474720252812
  19 548.214364239519 ""  7.9507834382034 0 0 -0.0168459439406468 0.0532316013283665 0.102858739548776 -0.034337822334232 0.0739661725220856 0.032512067130704 0.0396955522518612 0.00196918976942549 0.0316041910059923 0.0319820456335713 -0.0489721462219575 0.00578923037655619 -0.0029090597002452 -0.0240369362405762 0.000457000495652441 -0.00423792829577123 -0.00738076942902787 -0.0554810000160079 -0.0234397321615707 0.00547120466715024 -0.0305464736934675 0.00273992232627295 -0.0130516707522386 -0.00772845549055994 -0.0296521308855191 0.0324546883924422 0.271217178912294 -0.126712661915809 0.104217544917672 0.0876265956042411 -0.000981167981180006 -0.061234336570266 0.0229765237840984 -0.0362923219895405 0.00234806495207869 0.0483306007419388 -0.0120951197018119 -0.0018213909510527 -0.0560883074011553 -0.0457561374144309 -0.00650470821297643 -0.0131793776010004 -0.0246319116843322 -0.0774460509108754 -0.0372473130636144 -0.012674025898608 -0.00244687613266991 -0.0460438430149861 -0.0234806130075158 -0.0446035052516017 -0.0543481598755212 0.100136389344443 -0.0265871316757338 0.0378235277125452 0.00640795502081022 0.141213764159835 -0.10668428734038 -0.120185639476404 -0.0318985121767075 -0.0493761503227896 0.10036427863783 0.000163829219201564 0.0678167935306243 0.0251176779614845 0.0254629455160711 0.000229232531677802 -0.0213582371043162 -0.00955290029304652 -0.0530841546823706 -0.000983585504401274 -0.00170559706863681 0.0296321908144805 0.0184016447091603 0.0114645496148849 0.0171962506564162 0.0233863288469294 0.0222533278435795 0.0197366400450017 -0.109916406258181 0.0214062850289988 -0.0591261195944806 -0.0109686906650118 0.0311873390946174 -0.0735749460851011 -0.0435661783604534 -0.039064116725782 -0.0299318484338346 -0.0136914221414855 -0.0190961943435652 0.0719199868835353 -0.00979500544740097 -0.00991015656229677 0.0857711982711142
  20 610.318859787932 ""  30.5231281731523 0 0 -0.00622901411555131 0.00869455075900803 -0.0288479150032836 0.0334419173524862 -0.00887398828439737 0.0755472177666188 0.00974618754017996 0.030386822755085 0.0575927389403533 0.00941751315111429 -0.0224235311211492 4.84129579120216e-05 0.0106465978840446 -0.0357711461125048 -0.0145213452730713 -0.0147732367802552 -0.0280209695143631 -0.0591520641938098 -0.0189248572588352 0.0417906442667736 -0.00773902247883456 -0.0251619285482853 0.0540086432592426 -0.0040051762373323 -0.00803011973338866 -0.0263786638152436 -0.0522358008508549 -0.00921234174900675 -0.0211065938005149 -0.0699416970174355 -0.0218122703587252 -0.0156085550614712 -0.0653046560476166 0.0101729418608534 -0.00348846926240374 0.0127747328014295 -0.00800405516688933 -0.0436424623820282 -0.054395980004648 0.0106814640149404 0.0360361847823532 0.052151220564785 -0.022437081743958 0.0168773539650988 -0.0350449917341209 0.0141671423754884 0.0188330853896326 -0.0179036591003203 -0.0382407900016736 -0.0496501046079522 0.00148618654782846 0.00954650815241884 0.00612854556572727 -0.0529952090433809 0.0222897241399612 0.0488756060097891 -0.0456143446899742 0.000497940898882107 0.00307160625258441 0.0315321703385311 0.0166283628081572 0.0162367340942472 -0.108153545729173 -0.0203553317893089 -0.0230454747231911 0.0151355418606721 -0.0187328232879088 0.0273080328723435 0.0136262220770776 0.00301116934758382 0.000312872386055136 0.0111266439656519 -0.030690363785583 -0.0670872582199857 0.0223725874006198 0.0366173530581787 -0.0160865172374106 0.00254250431162559 0.677253668910828 0.0587433608519568 0.0704687874260616 -0.036096379685226 -0.0805197718741277 0.0191861511951833 0.020371064452257 0.0299358260073056 0.0457808381657915 0.00704866967508278 0.00153481032377807 -0.00825587246026618 0.0153809097596216 0.00601260976589098 -0.0240676168707146
  21 627.546240316397 ""  20.1754951401282 0 0 0.00319981373968456 0.00137462570626764 0.0378917873197561 -0.0263725835791166 0.00820136918836977 -0.0575401969439599 -0.023884777542228 0.00687056513196177 -0.0543355635622329 -0.0157958096592537 0.0833248384253413 0.0394248443007798 0.0335267994075666 0.000781934357160182 0.0817737347348098 0.0267889323705601 -0.00834428228805974 0.0540107747060762 0.028521238666723 -0.112053979118341 -0.0412077620856281 -0.0158669143906656 -0.0262283153216844 -0.0657734500382616 -0.000421556188709235 0.00520837521100096 0.0991470938180918 -0.0325618366730024 0.0286291853812334 0.0478455885038443 -0.0150670826411644 0.0792540774608731 0.0541980774051783 0.0319571304927318 -0.0541633513248625 0.036837271909395 -0.0292574854640304 0.0913375540207111 0.0264345597139388 0.0175863427065813 -0.111800221177863 -0.0567851397976813 -0.022946374752896 0.0311651771465408 -0.0147676129352757 -0.00680356042942028 -0.0159858443383028 -0.0173110304651038 -0.0269723146814997 0.0174818274245049 0.00675306374216313 0.0170990867587847 0.00389333294347829 0.0393687056019898 -0.00221855198616088 -0.0388843955413923 -0.0567603345841315 0.0361560509191526 -0.00739505924728693 -0.012367259354561 0.0181791286119929 0.0246063422494841 0.0711705513357352 0.0117277848021725 0.0109430017083304 -0.00399383437594199 -0.0225606500170466 0.00853501882078713 -0.0261114428608059 0.000911420968553624 -0.00025762396413717 0.0066452954934066 0.00264855022963924 -0.0191384444568921 0.00849525125937444 0.0375952115617292 0.0116197811933355 0.000137381929846266 0.463558156726406 0.148759707269942 0.0567634074898503 -0.0242919842015079 -0.0230232631057649 -0.0407012959110789 -0.0214897257629355 -0.0139942754400861 -0.0206702471277434 -0.00615696951691081 -0.0118700650803151 0.0284464887954384 -0.000732746083040877 -0.00351761428263558 0.0306113907228453
  22 632.040355472065 ""  12.5180990294701 0 0 -0.012808126921772 0.0266642404901935 -0.0313568077262681 0.0138781508820798 0.0110105809157077 0.0446432318645564 -0.00962632910159262 0.0574843195503037 0.0370812635748257 -0.00102429610083173 0.0550802095131507 0.0589896924331976 0.0623968664815282 -0.0615928493199588 0.0873427717687302 0.00681521620181893 -0.0560293951419984 -0.035151247992354 0.000256767668060145 -0.0586353234491369 -0.0599443774320877 -0.0602993949182734 0.0617500290890265 -0.0824247496455698 -0.00943196992885721 0.0292951023806917 -0.0743671326832541 0.0208210765072738 0.00781222842424707 -0.0318508551776075 -0.0398974923010747 0.0664221201813727 -0.0392107149510334 0.0673564684216903 -0.0617799282720035 0.0834300211623883 -0.0433307352531408 0.0450084018521642 -0.0646854738240108 0.0441611367918555 -0.0661963248143653 0.0239407897174403 -0.0558964985546504 0.0667360092607782 -0.0808174717557807 0.00738444255064128 0.0158291168962778 0.0144327513204217 0.0202441785077824 -0.025366130287391 -0.0121840148248732 -0.0117868856465675 -0.00613138461054443 -0.0415156179245724 0.00450350858239965 0.0476023479549261 0.048479649255258 -0.0408536865439556 0.00424956123405425 0.0157312900375202 -0.0124668188267816 -0.0256618898252625 -0.081918003448149 -0.0130306145537694 -0.0124924568219538 0.00531948967135835 0.0196505157190527 -0.00445730696117501 0.0259776252541186 -0.000655873092512689 0.000206543873021287 -0.00497359279823946 -0.00557887676077516 0.0110874251322253 -0.0059186256749456 -0.0311000345360448 -0.0122347349461514 -0.000434185678308345 -0.377765869745451 -0.130948471248709 -0.0527836810671015 0.0194035832683833 0.0134814980695804 0.0402558704254639 0.0223328417540872 0.0162107046874887 0.0244055238295889 0.00643620180001479 0.0112702468841612 -0.0276647133466939 0.00225189460252572 0.00387563793666914 -0.0311443261152103
  23 718.761963533751 ""  17.0632055035929 0 0 -0.00213565164634197 -0.00183301225312677 0.00257210416526866 0.00412002210021716 0.00162437746688356 -0.00140391987862739 -0.0885700151462463 -0.0362932000239959 0.0366905337085372 0.0591787769242346 0.0245983192620243 -0.024345121851392 -0.0936768779598803 -0.0390107533734269 0.0389617493823527 0.0732077417147 0.0297253231426386 -0.0309649086715931 -0.0938361062908679 -0.0385353277041474 0.0389942610110886 0.0576697133932883 0.024839780314468 -0.0242383637018687 -0.0016441165290353 -0.00879828264664566 -0.0112290325290812 0.000477134548965675 0.00639804608946442 0.0147485521846718 0.31414958928167 0.128736844896328 -0.129078254718925 0.0121033590587401 0.00450543120294198 -0.00492257520494978 0.306663368060251 0.126034571234212 -0.128084452933154 0.0144447053278307 0.00584619054716406 -0.00468521703791403 0.310910506953323 0.129790065346997 -0.128680310354902 0.0021837994467074 0.0024088678797591 -0.00211777963168266 -0.000466240963373126 -0.00106739616112925 -0.000123619094921427 0.0011844806068115 -9.58640421377115e-05 8.62555111045073e-05 0.00289228574630979 0.00685842700754528 -0.00473479270175031 -0.00104467785492456 0.00211889344796484 -0.00410496010478691 0.00184327591988554 0.00183311044312049 -0.00387841124060383 -0.000350506656835188 -0.000182242916600137 0.000162083629459986 -0.000690794587663217 -0.000258301564093269 -0.00102649014559926 0.000208827342726035 0.000171418355215873 0.000970061427587039 -0.000602534573248797 -0.00102179453886062 0.00061460970687263 0.000330237269705778 -0.000170082603408957 0.000945959905293772 0.00254322733327938 -0.000840000859243854 0.00018371856382411 -0.000693546247506828 0.000991337800272623 0.000266496249216664 8.635225761223e-05 -0.000115270388174804 0.000705138483170733 0.000110462119906512 -0.000224106876815392 0.000985017060866557 0.000356592495410028 9.90686681145498e-05 0.00162957137324039
  24 784.241638409483 ""  63.7850482299385 0 0 0.00551076704011476 0.00169596439026638 -0.00463306003975052 0.0192349743255403 0.00783515271808582 -0.00809088440115764 -0.11428162927658 -0.0470871795588266 0.047803512823916 0.0531794968118086 0.0213123141937273 -0.0211963646256336 0.0225467067374944 0.00821306026439536 -0.00788553833048362 0.0692874243064949 0.0282068545274595 -0.0295334095028023 0.0115058684701095 0.00600642320893271 -0.00481994540741254 0.042975832961134 0.019636347603437 -0.0182519581188597 0.00404779419315977 -0.00909397630723105 0.00837346364631152 -0.010009206151066 0.00359567085315295 -0.0147330963562176 -0.148203401089698 -0.0607657099586647 0.0607183456036292 -0.367637423120674 -0.151448176107881 0.154720702672283 -0.43727186077608 -0.180499497292599 0.181120896765949 -0.318865979214239 -0.130921614635653 0.134713314865945 -0.0713505292971588 -0.0279301582464884 0.0286796052227544 -0.00278841092796238 -0.00254588034033564 0.0017476940503079 0.000425265004022367 0.000891611427325928 0.000402795351085878 -0.000772963914572429 0.000604956245431614 -0.00160346652086687 -0.00371138288621543 -0.00795569205301353 0.00537674881602072 0.00151412148080512 -0.0022009737507795 0.00504878043198064 -0.00135940345746995 -0.00170360944935448 0.00572615936202093 -6.26144161445483e-05 -0.000262689354349729 0.000218525047406125 0.00100844188774247 0.000904814581874436 0.00160529154466567 -0.000436164634955209 -0.000359776186426651 -0.000789877476458822 0.000326119662381872 0.00107769762476251 -0.000207976024652409 -0.000813161399639984 -9.69588001682901e-05 -0.00159705835286299 -0.00470012506167074 -0.00228208748784425 -0.000208341402713474 0.000548853930662729 -0.00425958671064325 -0.000704875271836908 0.000253333813278946 0.00097507541409839 0.000648390903199731 -8.81455233438817e-05 0.000761989656977701 -0.0011745951593695 -0.000610645053170178 -6.88584816960933e-05 -0.00309119244459954
  25 830.473506744506 ""  26.9467851450669 0 0 0.0142068211478404 -0.0569661726804697 -0.0390029962063909 -0.0471327682630345 0.00140405884810742 -0.111643820679513 -0.000929328008843819 -0.000218629593860935 -0.00523450123181308 0.0461317510546242 -0.0615995901579874 0.0469094207244058 0.0567075742279015 -0.0573324501052517 0.0808002548010122 -0.0150836053721622 -0.0173653793648003 -0.0499149881448832 -0.0294564913802016 0.0967329362822988 0.0269391058915348 -0.0218408475624227 0.0630799829060553 0.0111931055541727 0.0118468808357865 -0.0412362217584139 0.00317684498960584 -0.0139595630888892 -0.0416236566032826 -0.0422034478029644 0.0356627220257934 -0.067381326557051 0.0347630782603292 0.0569897280718457 0.0347831102222979 0.163281873133685 -0.010058468794515 -0.00433834647718949 -0.0537903440519297 0.0177674029366506 0.0910611157579934 0.117282562252363 -0.0220043760259795 0.045401583252565 -0.00792937472308898 -0.000525510403718387 -0.0169582684439916 0.0284969716591252 -0.00878532697854755 0.0379308331143318 0.0196145643607562 0.0206875334174741 -0.0068639352082346 0.0175337494393875 0.00326739670244327 0.0420283987286505 0.0299112268176122 -0.0620681665723709 -0.034254710179003 0.0129222839567671 0.0220914763568367 0.0334436363672641 0.054871111047045 0.0216090787810416 0.0159200785631711 -0.00398949106845865 -0.0188530850353819 -0.0319180330826118 -0.00284554881641327 0.00216345067499471 0.00139270964104227 -0.0200639574047644 0.0239137871530646 0.0480020416548756 0.019017941134534 -0.029857288834777 0.00681953904701641 0.0188041514762326 0.0647107574455872 0.0479488881783653 0.0262490297266047 0.00963479424002377 0.18190271922977 0.0365847169531917 -0.0412142093087193 -0.0322935473814016 -0.0789011720330667 -0.00959291235893851 -0.00664368325041308 0.0315406984874696 -0.0230355652512567 -0.00601137495938434 0.0192539135029665
  26 842.19099852547 ""  38.5927872392657 0 0 -0.0122638629616374 0.0150667255046601 -0.00546070478857639 0.0152088812955258 -0.000592522488400506 0.0315506615681524 2.69368120941298e-05 0.000318874052823925 0.00422437743106913 -0.0193335418393666 0.0136366217974112 -0.00856176013417463 -0.0176847775675811 0.0128746709000474 -0.0192770528303902 0.00521204595051773 0.0044967990644704 0.0114760654572059 0.0121476857971372 -0.0223570643232295 -0.00917627717898155 0.0105452757090951 -0.0119216039361552 -0.00559268668827323 -0.00666050221789798 0.0269293308906672 -0.0607267000336591 0.035464791392524 0.00292691219671583 0.0143455445816544 0.0353527189128842 0.0378871795341134 -0.0334200210442417 0.00840594812134237 -0.000125571264262708 -0.051481788275522 -0.00847364184169616 -0.00383296662761395 0.0175496766446928 -0.0381975175218292 -0.0372122321096112 -0.0143347410251709 -0.0336997316165192 -0.0263267672277602 0.0171173712421776 0.0225692250028863 0.0106687026101248 0.028161105468515 -0.00533628869249201 -0.0112258901847763 -0.00144986259135012 -0.00512443396891406 -0.00328989328228662 -0.00615756906806968 0.0245418985825833 0.121095167500815 0.0584116148861866 -0.0960503827046531 -0.00917668418001092 -0.0307884819394491 0.000338682675904792 0.00771712263393185 -0.0666204821836106 0.0489752408392475 -0.0160231264581093 -0.00193703688890263 -0.0333902286284567 -0.0588979636620566 -0.00545243214550326 0.0186527513772937 -0.0162420687971932 -0.021893619110632 0.0979110856200562 0.326991533593572 0.188687560278327 -0.327090963188677 -0.0303006182425393 -0.105156301506358 0.105376385482675 0.0352351317975024 0.00874147046275049 0.0478716678187849 0.531438582105579 0.094850782611543 -0.122035915173108 0.0367055036767592 -0.102510866939694 0.00949753882617964 0.147455202550651 0.251036893100589 -0.184035168486409 -0.00942467424010123 -0.18050916019947
  27 849.065643787724 ""  0.863271116527878 0 0 -0.00934194076498193 -0.00331758705771327 0.00573730272180909 0.0023747452949362 0.000741008072863677 0.00130330136563114 -0.00548850342649331 -0.0023264739731645 0.00250185627279484 -0.0643057798157677 -0.024593521943408 0.0254608000817073 -0.0384578896016605 -0.0146112868682841 0.0140246688368119 0.00965294882341382 0.00354908461615051 -0.0032660974055306 0.0465685288643011 0.017298791781454 -0.019579938755559 0.0570202736448339 0.0225585626981891 -0.0235571053021286 -0.00230343036424817 0.0204331208310015 -0.0582045593044108 0.0458003356618793 -0.00113704198057661 0.049969802439708 0.44169654971185 0.182011957479184 -0.182121286345981 0.245180845339152 0.100261518522774 -0.105305167602208 -0.0667063619326283 -0.0285460621822192 0.0286830889568828 -0.31959546097592 -0.133614411571999 0.131328673318354 -0.378272116119975 -0.157496272666279 0.156303466442703 0.0166628754794512 0.0095466288860583 0.00488514647957259 -0.000791670950215802 -0.00280515043563137 -0.000592773597013247 -0.00695549341811561 -0.00320348312589827 0.00262186822188739 0.0187992924929831 0.0554167835321516 0.0125366420924766 -0.0287392144629676 0.00535325302091207 -0.029877925644361 -0.00403689152409637 0.00427495149686826 -0.0303924377333897 -0.00667646375816846 0.0220027231592424 -0.00232831175820958 -0.00487136149208442 -0.0236159123803999 -0.00410187481092448 -0.00689915724718291 0.0130349010564005 -0.00617747055140296 -0.0267536145344922 -0.109820965661728 -0.0813146780146084 0.11419683097861 0.0144198243794155 0.103820849520487 0.0129974231863731 0.00785885639521242 0.000850123429437924 0.00327376861556391 0.0791900692557662 0.0424368778549436 0.0241303855624298 -0.061218868149539 -0.0308619251309984 -0.0157472102016037 -0.0915941531227801 -0.101924158465207 0.0765200231772768 -0.000444326959416434 0.135946350301101
  28 850.654711490946 ""  15.3755875255647 0 0 0.0103799718502651 -0.018997612793966 0.0222498869210965 -0.0141611050734298 0.00293722298478354 -0.0295071526099572 -0.00293749087326983 -0.00150116439962045 -0.00455345669411213 -0.0113331354595628 -0.023726915357657 0.0188334492959386 -0.00165026752058385 -0.017770181442825 0.0234170732466474 -0.00057059269525547 -0.00223085047299257 -0.0114272448618816 0.0103460653499304 0.0268602849247462 -0.000887567142386651 0.0171018089758175 0.0191726720840612 -0.00537517841154542 0.00877555668179439 -0.0136149458514924 0.0477993180545568 -0.00688799024493348 0.00114962414647258 0.0360338960286124 0.166895458071325 0.0461993039122807 -0.0469292236442145 0.102261719512143 0.0455359817574134 -0.00113757195284264 -0.0213297025511528 -0.00809134514907848 -0.00329110760200245 -0.108708698206387 -0.0270658297047111 0.0696140495610564 -0.139124846603433 -0.0483981571561522 0.0556264833751664 -0.0196166752566694 0.0257072744460628 -0.0488122172853144 0.00466856981375309 -0.00954100132646711 -0.000302956698010149 -0.0074358992929484 0.000691875230814231 0.0100416974574846 -0.0261917717036028 -0.157245061300066 -0.0957060017885331 0.175225512995828 0.068844482013594 0.00472068018888951 -0.0132836037393979 -0.0315525014911298 0.0660387313672539 -0.00337251755309212 -0.061475384333631 0.00309552295570126 0.0218392683282946 0.0745925043257115 -0.00179516087311678 0.0166726430663763 -0.0276418836943055 0.0389662856912231 0.0368195036343477 0.193740298900446 0.159654168191059 -0.21977343914914 -0.037828391524133 -0.241234671412709 -0.0582835248345756 -0.0334113150284504 -0.00586488242233055 -0.0208402354017329 -0.336359896842215 -0.138759119245164 -0.0180720651522425 0.157805729748278 0.136362328634849 0.0445538735730932 0.205334674608906 0.208497775432584 -0.145125091663558 0.0067536838008029 -0.295709414913971
  29 879.941412420044 ""  10.1220520588583 0 0 -0.0116196319831353 -0.0382176992050192 0.0644570391991642 -0.00563142913653241 0.00869977002072806 -0.0282449263785955 0.00229011056755633 0.0012087923586993 -0.00996160884517846 0.00847111662066172 -0.0118260004244938 0.00651591964948887 0.0204365852772094 -0.003183957334261 0.00783106688461094 0.00197199139421392 0.000317283897989408 -0.00909354903952912 -0.010825234278602 0.0095299437958947 0.00649760667022161 -0.0155832606268393 -0.00207950239114764 0.00893379928283665 0.0165333203967362 0.10016955455143 -0.138331612710086 0.203811872813198 -0.0165548455147586 0.256458890492419 -0.0278521546479229 -0.0314869424817802 0.0392556565169842 -0.0597422783892212 -0.0204901640679227 0.0553235570973287 -0.0381425586687136 -0.0122428946451345 0.0063669200818865 0.0490996889900491 0.0317338764376278 -0.00708300627573314 0.0882577085854069 0.0408220550392114 -0.0349110660626232 0.0610803045792378 0.134880554793653 -0.0519488996544134 0.012528284281108 -0.0619912911515147 -0.00899901761470393 -0.091881568477277 -0.0159759425803516 0.0342808950599361 0.0477069125086703 0.000349425371371914 -0.0408058969798647 0.201556103816249 0.220754323519385 -0.223159488889189 -0.089693990444842 -0.0824726014637178 -0.0309058262744481 -0.0212575959722948 -0.00936655596376191 -0.0103523722284989 0.00420354952697157 -0.0273060156259282 -0.0251868117832205 -0.000241610663943398 0.0121144008919707 0.0307409006092884 -0.0199514322055658 -0.0324679882636155 -0.0540531962212464 -0.00264068995938546 -0.0161486311644525 0.0584490813507313 0.0327081627740136 -0.00995765739386219 -0.00509942298045423 0.0236896532321058 0.164194782543115 0.0368408368695364 0.0387836681461627 -0.00927509610049048 0.0489652758772247 0.00132240892201901 -0.0319826626797022 -0.036834824525213 0.0472698813061236 0.0086256936550385 0.0830154750232651
  30 913.36033122905 ""  4.98070508891055 0 0 -0.00569743070340699 0.000275423002925027 -0.0015787036669693 -0.0124732355798044 -0.00650449395479673 0.00572840514539614 0.0615609761525307 0.0256065262877427 -0.0249036333569068 -0.0760302417843165 -0.0307616838927068 0.0317820712721093 0.0188347038974316 0.00790549784889655 -0.00860008259385064 0.0651937230252813 0.0267692201192187 -0.0274712927331128 -0.00419347898328791 -0.00185889141273819 0.00210906984946288 -0.0746188461849171 -0.0306926701111589 0.0308436380685278 -0.00498318513133027 -0.00222213949403014 -0.0143450638735661 0.00067964834939903 0.0015172021354083 0.00475931133154129 0.394548507962997 0.161460578669397 -0.162043492327691 -0.108874691261555 -0.0448344034994249 0.0441594411803456 -0.392020491360651 -0.162655998509817 0.163055792186033 0.0276469542980828 0.0111195803128783 -0.0104594486208477 0.411837215962991 0.170872864672175 -0.169740961995312 -0.00165976816014828 -0.0170044434881351 0.00265749177657703 -0.00219462680632543 0.0106630445823942 0.00182621769952082 0.0116281929954701 -0.00162637808433046 -0.00248516647840797 0.00256657966630813 0.0208256000150338 -0.00556795872282153 -0.0376244079570663 -0.0325460000355391 0.0230903245235237 0.0130145699467742 0.0156360101835501 -0.0113479888365146 0.00030204405265075 -0.000127461422653106 0.000272575384852224 -0.000743010259668168 0.00596173965758513 2.64847832222697e-05 0.000498037773247129 -0.00171848637497674 -0.00010833248724501 -0.000558174139316021 -8.50014957870945e-05 0.00657753952994476 0.00228872337465312 0.00186100335532307 -0.0125141671653953 -0.00412855300560339 0.00431459380267524 0.00142229062440585 -0.00528031791268092 -0.0286881020109395 -0.00495830240353818 -0.0021057120181589 0.00515884649961651 0.00238381372087276 0.00130319247954587 0.00658231304778536 0.00691311998327807 -0.00540118972694415 -0.000515174144022211 -0.011626633871697
  31 930.008223850147 ""  3.47473608402881 0 0 0.000413977439456608 0.00182802459967481 -0.0173680680202948 -0.00134401933353592 0.00271609885316669 0.00442267196980864 0.00257792655961581 0.00128065006855929 0.00128328192851085 -0.00345718063425798 0.000863149306866217 0.00017861220941482 -0.0012650972924967 0.00102151453884399 -0.00136789649857289 0.0022630157108523 0.00115371220013129 -0.000188606606597543 0.00035658390225199 -0.00239434379838279 -0.00111209439609159 -0.00182359235830785 -0.00160241395486169 0.000674508965358873 -0.00328602831791024 -0.0151774690527006 0.00260581698271861 -0.0262886962534672 -0.00132029731131672 -0.043912732243542 0.0117857901833532 0.00839215143724732 -0.0114191985866308 -0.000389415296045149 -0.000649501397127339 -0.00359868978778567 -0.0123833927836359 -0.00402775146258039 0.00546490390069074 -0.000258301934671923 -0.00220618056202266 -0.00292738630494891 0.0116210379996067 0.0032683309501268 -0.00525775609207539 -0.0150525450695848 0.0703550985490841 0.0290893365837993 0.00585996109670133 -0.047534977738693 -0.00945981139952947 0.00932001656464237 0.0288306956260743 0.00489707209231142 -0.0200455000768181 -0.172041179779561 -0.0769479702022671 0.23804497714763 0.135222056455635 0.0494564598605979 0.00758578958720693 -0.0127607794653826 0.0175498725075649 0.0598773288505152 0.0456194631315397 0.0326161545046689 -0.0584612552793543 -0.0403172237493432 0.047170381433634 0.0241160579145817 0.0115427127831188 -0.0998051047120346 0.0269293971491666 0.00788431376522441 0.183647202465135 0.0487477957813079 0.0273811652252384 0.120428745786727 -0.0321671646447388 -0.0329777382744316 -0.0125405410957067 -0.0942327233460494 -0.329055218178477 -0.0392120205076668 -0.204492856526159 -0.152767984709099 -0.396463920116737 -0.0417170465608896 -0.0489246734170684 0.158854810590372 -0.0895570651011384 -0.0259611481640967 0.0872859909130358
  32 982.881450955042 ""  18.0588992829622 0 0 -0.0546063354510779 -0.0205193207740938 0.0468132494706967 0.0179507241763787 -0.00203430339043572 -0.00850351545057061 -0.00721588932434472 -0.00405698967967446 -0.000245556790502438 -0.00664633106662091 -0.00711720638508 0.00343361732061157 0.0262931588912247 0.010311720903664 -0.0105334418909605 -0.0102968862087189 -0.0045451470461987 0.00722807292831186 -0.0151312776874409 -0.00381272002919105 0.00792470186511551 0.0140408371764475 0.0097639659561528 -0.00920229306411085 -0.011608572590894 0.175051887763155 -0.242705875697824 0.265907886094348 -0.0457726102468663 0.258587821790924 0.0315066287818904 0.00589503254422834 -0.00168182366699293 -0.151873160406959 -0.0626799399834751 0.063904476234963 0.0661787771101133 0.0231581135414708 -0.0227820971248491 0.0865233900771781 0.0374881442035143 -0.0305985465787136 -0.0876004679450548 -0.0306186754433849 0.033667501691774 0.0680936476559228 -0.0400829363733992 -0.000695892534372417 -0.00743484026080087 0.0574408247248895 0.0112499351475232 -0.00392942358709762 -0.0494224250590979 -0.0149616872591111 0.102098120270812 0.262486420712213 -0.0913635089908096 -0.209523415205563 -0.136542536514578 0.0717004500221008 0.0159907347427627 0.0775973769883534 -0.252722659745317 -0.00308383019893396 0.00833211307996737 -0.00361373974961805 -0.0324333474479571 0.0226739930610371 -0.0121014054105603 0.0302158001340141 0.00220436889604286 -0.00954421410962199 -0.0386410497538335 -0.0593559079536803 0.12502223368112 0.0611320093300856 0.0183761355427659 -0.0483489545077377 -0.0480834290391698 0.0172002080411548 0.0049502474893239 -0.0896879124954403 -0.301516472471743 0.0147655667910558 -0.0938524952694074 -0.0197097653817334 -0.12409322744322 0.00381043134704625 0.0307639595771558 0.163113062090549 -0.0678178610912277 -0.00808735203407552 0.00545193785089045
  33 991.878667890072 ""  1.15322982933445 0 0 -0.0141999169574903 -0.00525653435077539 0.0144983441141658 0.00424356737384114 -0.00132988302908042 -0.00211039569330559 0.00445136956197834 0.00141578996581637 -0.00342135142106176 0.0496206170486923 0.0150559042522523 -0.0208617990473749 -0.0754782294941679 -0.0306870944666031 0.0315470145263699 0.0143229396297565 0.00675103685379241 -0.00182548096699558 0.0636321873233531 0.026382837441352 -0.026101240264657 -0.0577154912010832 -0.0199258931967103 0.0202958640238433 -0.00214359324445469 0.0565190840609429 -0.0576701917882088 0.0758774249417661 -0.0171518991369933 0.068280973166611 -0.274235101374118 -0.118316106557669 0.116538082227597 0.444083804712723 0.184182483891715 -0.18276284584704 -0.0810036526224983 -0.0333321257924831 0.0383407126014199 -0.362693055263172 -0.149553229535967 0.151685069410675 0.299539997902356 0.130551634868226 -0.125454874610821 0.0212529071264105 -0.00912023182919515 -0.000975355730519822 -0.00170329045667802 0.0151045748597685 0.0029640624369896 -0.0057173807655032 -0.014875223592598 -0.00419989745227664 0.0301140164437144 0.0756417668113926 -0.0220271375845489 -0.0577568358216902 -0.0348275829785855 0.0134829960985046 -0.000227354003851942 0.0188096340068807 -0.0718080613208701 -0.00200510700088569 0.001880815920814 -0.00177053071332375 -0.0088737734082552 0.00595672495331307 -0.00379317128220058 0.00925281686536826 0.00112745269602587 -0.00196522497346981 -0.0125356986621539 -0.0187452368768006 0.0352562186704056 0.0176058659206206 0.00474730465759224 -0.0133964726608147 -0.0124999555645548 0.00415039419287496 0.00125323522328411 -0.0249729726202042 -0.0797830477055656 0.00871558920132277 -0.0267380345866722 -0.0060709147076452 -0.0357130458800831 0.00133989711800073 0.00838155578395135 0.0480262317025313 -0.0190849962579166 -0.00210823431210834 0.00425114210504721
  34 1004.87618892852 ""  2.62503945609316 0 0 -0.0110648332051588 0.036297821560053 0.00647565978470345 0.0131044990430911 -0.023846671640382 0.00732545087678142 -0.00106999826388777 -0.0106317094711892 -0.0142525209057541 0.0415781964692406 -0.140508881809052 -0.0357934601274229 -0.00692359435618829 0.00917170024494792 -0.00902673656694711 0.0390944867901522 0.0527869691260768 0.142119766230999 -0.0017067179166528 -0.00740518701218789 -0.0019971322944837 -0.0785742110645954 0.0928796536155967 -0.103175758318577 -0.0110589145437257 0.025482043028365 0.017238001185697 -0.0164382834828966 0.0323234636362019 0.000749626935110434 0.0699403904610814 -0.147433975744337 0.00373100539559119 -0.00515285265963959 -0.0119966569236857 -0.0185371492142717 0.0376396936475534 0.039492321038843 0.155001206881879 0.0150903519542463 0.00777210754883546 -0.0115010472938544 -0.0961890405682963 0.113169892566675 -0.0839364965536358 -0.00261045103320476 0.000242035502899392 -0.000946999859083104 0.000772424138113965 -0.0087247099942851 -0.00415767036585583 0.00200001904842049 0.00442060051176525 0.00639742211999605 -0.00324708902554556 -0.00547450952730352 0.00129250778796694 0.00574090290696732 0.0052012091477509 -0.00797602521085568 0.000948888028458934 -0.00599985920593382 0.00152156697741901 0.000690346679596761 9.64569700601685e-06 0.000698113389962169 0.00121617416637663 -8.60378368767425e-05 0.00131381865641545 -0.00147243173202045 -0.000397079308575539 -0.0002365847305143 0.00207645141166576 0.00311597667802287 -0.00383844875065886 -0.00233662867261056 -0.000301450145655791 0.00196838077162315 -0.00418163146216639 0.0133144222517687 -0.00376209753193206 0.00325729891730551 0.010449681180004 -0.000285473663671748 0.00353245791252708 0.000880298327435911 0.00463402381488031 -0.000267787231785566 -0.000978075659493879 -0.00713686490494289 0.00235232340460583 0.00015800441026271 -0.0017408972434798
  35 1009.10717516282 ""  0.248038762034612 0 0 -0.0018190874107368 -0.00178779874003964 0.0025694210866773 0.00258524363100369 0.00127232204968957 -0.00140271951785867 0.00238174148272605 0.00106956104976003 -0.000932140986647444 0.0147037533081384 0.00929124622396234 -0.00614155565347734 -0.0528187422237733 -0.0224169543895386 0.0227408288732112 0.0682159661397272 0.0273233602986091 -0.0311180913135522 -0.0707553944776226 -0.0283367703511715 0.0292809859695415 0.0332061445772303 0.0109647751731676 -0.010986907303118 0.000429592044524836 0.0126861127599373 -0.00771417071297052 0.0151311699887334 -0.00583520743970684 0.0103565538444085 -0.13545988208212 -0.0514432393305367 0.0537341962681475 0.353796219308606 0.145124292935412 -0.145903927943506 -0.419437265151319 -0.173698755039803 0.171591332891409 0.452046328669222 0.187521804966997 -0.188529255292705 -0.220994351580893 -0.0959010559118311 0.0928094008413428 0.00457177067967432 -0.000787862528168909 0.000729539444532534 -0.000217843314863211 0.00288015001006633 0.000687142742245291 -0.00213487317138341 -0.00328129521074375 -0.00108943787262138 0.00597906119784679 0.0139971021507944 -0.00240450604631795 -0.00974957551473052 -0.00567787767830366 0.00378263365205078 -0.00122078078774404 0.002373654313093 -0.0138532385192175 -0.000989343760996255 0.000118493177605122 -0.00202154153699084 -0.00195888007671009 0.000512477244255329 -0.00153397856202028 0.00239810454017204 0.000708334436908339 0.000962658047931072 -0.0032001149946264 -0.00459625263708772 0.00497290491299957 0.00346209773762581 0.000665546915223318 -0.00449939165110263 -0.00227704034019057 0.000421951192259799 0.000320181047398549 -0.00515546153325267 -0.0148984923163357 0.0021228859187672 -0.00491520941488506 -0.000786076248329981 -0.00588339847615725 0.000704242147781238 0.00200066930629462 0.0113419142949115 -0.00329773807794139 -2.32999674109319e-05 0.0028732418210711
  36 1022.46119727392 ""  8.17428598235414 0 0 0.0111984880681677 -0.00549902409079612 0.0472658725987701 -0.000910271146783025 -0.0038209151508821 -0.00754555495667963 -0.00269109054105365 -0.000612132401324475 -0.00763274691207282 0.00294909841366939 -0.00312942306970532 0.00290193239158725 -3.17738149933276e-05 2.74617044489608e-05 0.00156969577576345 -0.000806416379129408 -0.00147254592297421 -0.0052359896808922 0.000148386638330322 0.000440802014195796 0.00276473937097129 0.000872397296360285 0.000550080319368241 0.00145082329508521 0.0138864618337901 0.0190612154990744 0.0570783025859643 0.0248331224009593 0.0136492492217521 0.0855095119097767 0.0100561148189974 -0.00694603888656991 0.0279105777546716 0.0038084937936717 0.0103541573680335 0.00748294062924176 -0.00466173125955252 -0.00404923231280999 -0.00340102574524934 0.00846552540805346 0.0015954257680037 0.00808347804090156 -0.00309414811808307 0.00721676154653151 0.00945590979089063 -0.0125677931470891 -0.0355794819186121 -0.10490944054811 -0.00149803938374484 0.0185695764065333 0.000864233727541674 -0.0189129944417904 -0.0069540211651342 -0.0295557072181498 -0.0126143139003952 0.0408087098476636 -0.0407366479413115 -0.0655202780802339 -0.0250536090048582 -0.170880042608605 -0.0219985514777581 -0.012491618940348 -0.0239704763143 0.0133494689917628 0.00662007257981038 0.154059561967471 0.051614629704792 0.0502359787657525 0.0469138066049418 -0.0509670775940748 -0.0380217777208032 -0.104548936092865 0.0238984463878939 0.0432311677513438 0.15849953293909 -0.00966136700882513 0.00542303064396551 0.214149830806599 0.0254426875443652 -0.0603734674822354 0.00146840669282352 0.0723568243927954 0.132219143325222 0.0337008390130477 -0.00193686361228548 -0.0248939125033735 -0.0581586464820021 -0.0365145537435316 -0.0460347340796699 -0.197745227692964 -0.0215178587897621 -0.0300165299768532 -0.155705468901832
  37 1036.97932812706 ""  4.27242620327246 0 0 0.0202432447073754 -0.0518655208083651 -0.0106956323317719 -0.0165772015285846 0.0367398136170935 0.000635400033741428 0.000126306986061161 0.0153739960154552 0.0152039165788292 0.0365613693510198 -0.0513593914576984 0.0376578287841057 -0.057357542156592 0.0944896803981913 -0.0444877459922338 -0.0223474471234719 -0.0162152472509989 -0.0699332030038194 0.0547684053035057 -0.125536428413224 0.00834346014999631 -0.0168840710528733 0.0575614482277642 0.0152827099790872 0.0181901081313717 -0.0335128321152653 0.00505201617373928 0.00958576217227841 -0.0321842767263451 0.00115172300692843 0.118406033446484 -0.0703604141193291 0.217526457207454 -0.0675029930570867 0.27046937424998 0.105218788425349 -0.0435767000450652 0.0148998047925487 -0.0876310526791023 0.142058089881875 -0.149692979287625 0.184244580425148 -0.0311732859796409 0.25286086533057 0.186024529690998 -0.000697937147702775 0.00324955647144239 0.00493811985850443 -0.00149456368747554 0.0115613678219567 0.00548262802966004 -0.00242925980168986 -0.00463688316572982 -0.0149488915457858 -0.00219522407006885 -0.0113542244909128 0.00611244639439665 0.00562767267683857 -0.00018367541770663 0.0198474030305814 -0.00198298827010607 0.00441828599478362 0.00213417045498588 -0.000850626303326649 -0.000884716438880381 -0.00435040249397178 -0.00164632390635795 -0.00322583127544281 -0.00192867847652874 0.00192995124203247 0.0018043568603653 0.00268639161568466 -0.000994742738674148 -0.00142012490346751 -0.00440014637965613 -0.0010240099166327 -0.00136137086146829 -0.00354483387011663 0.0108667921998777 -0.0327420990923707 0.00494442805357879 -0.00172699090793945 -0.00205959479826704 -0.00196717274986571 -0.00142360627533236 -0.00131957595455137 -0.00204024565309275 0.000566823011833125 -0.000152470997242547 0.00720144109954658 0.000454201532088258 0.000901985079490066 0.00784848574924476
  38 1065.05318550066 ""  104.555495596677 0 0 -0.0577522882082854 0.15242364738879 0.0220449351357125 0.0445331954202034 -0.127758383681578 -0.0322817917014119 -0.00652069408461528 -0.0406140272634573 -0.0561256724378325 0.00422385765575608 0.0268945083390249 0.0363580093968785 -0.0082010093372154 0.0226035634727738 0.00320984792575674 -0.00820845161673316 -0.0367344973826252 -0.056250019459766 0.00915898435612081 0.0193685989905155 0.0414528142985267 -0.00569656417516175 0.0147664719724517 0.000669971077044811 -0.053195807820334 0.117252891103903 0.0359178152120609 -0.0328550475119738 0.116146941168266 0.0103927377257655 0.0638220109515133 0.0116850048712729 0.171475525244454 -0.0113947736103738 0.0889071607080492 0.0573293228602011 0.0296514830504252 -0.111062948888349 -0.0379139273009062 0.0804934430293726 0.00258254861545831 0.19515941876016 -0.0130084411910786 0.0984485453915152 0.0686413955812371 -0.00287455958776042 -0.00433298290314937 0.000328074284530946 0.00279676775220899 -0.0281920117170209 -0.0123618674842674 0.00767179636041027 0.0158434491692204 0.0298763520745093 -0.00174088403354711 0.00540319180374872 -0.000473829846225857 -0.000928483060386819 0.00638310807079685 -0.0292912111231508 0.00595466326691788 -0.00865217762176572 -0.0222217719251047 0.00183418497078987 0.00158586531307689 -0.00494745180248842 -0.000965669436303293 0.000827832246683219 0.00367447565467862 2.13873187945059e-05 4.53598979615692e-05 0.00260688963129162 0.00234100403757805 0.00223059118251465 -0.00897174468431304 0.00137969015420038 0.00231711780655908 -0.0109199104355216 -0.0246150747900875 0.0776900074835994 -0.0108519854898618 -0.000937186975608316 0.00114736296581781 0.00401286368186246 0.00358447408713062 0.00338095598500751 0.00759135596956486 0.00139833606669273 0.00256465661133508 -0.000558081113147113 0.00224605991185976 0.000930800104232579 -0.000739055783136709
  39 1083.89954557774 ""  10.1157141336774 0 0 0.0283783103292271 -0.0028018418015941 0.108924421744826 0.00522028679347544 -0.00985116655143516 -0.0134076587668969 -0.00671997311917042 -0.00373337215602531 -0.021804327472976 0.0023977952449114 -0.00149272458016295 0.00438500472902902 0.00534581280480777 -0.00862541995132147 0.00401897215320537 0.00131575295165769 -0.00297092142758115 0.000181599309881617 -0.0042175013396625 0.0152629094749493 0.00490164411527587 1.82253824557814e-05 -0.00520341626457909 -0.00344901365275195 0.0414619980541226 0.115948956601096 0.162296840999886 0.0869161416562861 0.0203148074441757 0.183861691490565 0.0296385547307434 -0.00649451541062942 0.0609706652053751 0.00580022588724442 -0.0166596851733256 -0.00221989238904109 0.0104369857837781 -0.0187857286803496 0.00527230644402843 -0.00595702692858696 0.0159806123380584 0.00349043853683436 0.00334235013809384 -0.00840211949054326 -0.0102336131136321 -0.0562501948506466 0.0224831878658821 0.063947625245589 -0.0143149180691316 0.0314646614491813 0.000822233000923111 0.0198833673122199 0.0238053271536167 -0.14634716552761 -0.0717184413076332 -0.198784695465308 0.0379990288278269 0.0977426940887693 0.0162159291417152 0.230806159028069 0.0238446430085538 0.025655000805671 -0.274670768088926 0.0166157638488729 -0.00870955704175157 -0.00737802996150767 -0.00935832964479755 -0.0334202021372284 -0.0147306660651443 -0.0152086777819805 0.00557314894287042 0.0088442429331641 0.0442436710687082 0.0601097469975334 -0.0797577049188403 -0.0576056046983364 -0.0191522216922475 0.0172844534175611 0.0701456385067849 -0.303824700305594 -0.00213343859997885 0.021239221131881 0.058283478664817 -0.117892047308804 0.0406988481529475 -0.00407093128236314 0.047098809560292 -0.00639981318914873 -0.0225008370111764 -0.0732817424244943 0.0410455639181696 0.00757858069709961 0.0223337060564556
  40 1097.61672614209 ""  6.2087839545931 0 0 -0.083822023143297 -0.0224131889344086 -0.0420049886476552 0.0159439461404735 0.00982911266149205 0.00111814405533684 0.00438968908651065 0.00144847296480167 0.0159301056492776 -0.000204954124059494 0.00311850597860097 -0.00378342252550211 -0.00378074494425854 0.00525486584943019 -0.00241050781099313 -0.000512623885148553 0.00137681957811498 0.000206191084336257 0.00240229680840828 -0.00861682979610311 -0.00297961246957877 -0.00105537838415683 0.00292340656223582 0.00249609561076913 -0.0507537412660414 0.143033276308885 -0.269278263290626 0.167446951708467 -0.130956844908463 0.00525672398273283 -0.0415388154074609 -0.00186533626470091 -0.0355438400776739 0.00115798676142583 0.0108871803763537 -0.00212276118667157 -0.00622684298588472 0.00957819498500434 -0.00225871247245266 0.00393887469441213 -0.00895496679722226 -0.00195893879241006 0.00384952613953847 0.00618501611745547 0.00252408251385075 -0.0248108420720673 0.024431099277755 0.0449215217982046 -0.00799947017640137 -0.00717094947672222 0.00408104045656152 0.0794536449114466 -0.00589395905031082 0.0622537614956961 0.00137661444775064 -0.0619676551957853 -0.210726241135831 0.117525442972111 0.0301529023375516 0.155546063707411 0.0894992419530805 0.036867721735147 -0.058909142755945 0.0577723738055723 0.0157306471907323 0.0509569648554912 -0.0136477690105949 -0.0145345143306012 -0.0412695984525427 -0.0681194959943403 -0.033127939790914 -0.0086663270157544 0.103718151612381 0.124706291176667 -0.0671790473541947 -0.0548514720675038 0.00597222953198838 0.0689195159816929 -0.0332250193067637 0.142399059493393 0.00654633912447929 0.030684107203468 0.00284243661321386 -0.277968718870793 0.120248857313862 0.049400510643566 0.195793168584393 -0.0108402170991778 -0.00851117985698654 -0.269923227350956 0.0774219841149272 -0.00226011451707507 -0.139961389797517
  41 1106.96368891614 ""  23.3696071144933 0 0 0.00434126696784161 -0.0279224231928859 -0.0254811453393 -0.0160983448445775 0.0322352087002131 -0.00249120753201446 0.0211500359289919 -0.0201161199492865 0.0307568911354065 0.00687927062949185 0.0547106771610883 0.0701392964626443 -0.0380233791837206 0.0332053160055409 -0.0580046233247728 0.0340236948719928 -0.0624739256537882 0.0199585591739528 -0.00616787629679212 0.0382512054091619 0.0229635985610353 -0.0319206681381665 -0.00251371896514581 -0.0787889183690669 0.00198032556643308 -0.0126909345318027 0.00928191314715661 -0.00106937616233222 0.00148735443790476 0.00528531955782571 0.110706900924706 0.0327337667463697 0.309792434533605 -0.0349125503988289 -0.0633420811158773 -0.150796629139262 0.197878542706887 -0.371825764520351 0.107047435403157 0.061580880378998 0.0251306954900092 0.174988920754136 -0.0154655808692556 -0.277206087399936 -0.317464862612965 -0.000143148609657423 0.0136083051314239 -0.012976422868696 -0.00880817972689985 0.0248845882225752 0.0102200852005584 0.00855706561811121 -0.0430503907982087 -0.000254226779241803 0.0015620494809337 -0.0151380685774832 -0.0392799325415668 0.0310721538852824 0.016531833317163 0.00622905670349925 0.0024660085974678 -0.0564573936310922 0.0326362501166055 0.00237401977020195 -0.00648739495646821 -0.00425477570671317 0.00150249416991848 1.49432203128513e-05 0.01004072145822 0.000757486193889872 0.0066420553206525 0.000618089980595949 0.00976760489251324 0.0171537899960006 -0.015349215373609 -0.0235517910027908 -0.0113028115985573 0.014214229362149 0.000335297333433202 0.0130817911468589 0.00970062103716095 0.00493993488914595 0.00895827610066711 -0.000849579650403449 0.000583164957293726 -0.0128199719612787 -0.0122282004128088 -0.00327971896744354 -0.0118301697443457 -0.00203300438478248 0.00805167526917016 0.00304811250410209 0.0272460166949702
  42 1120.44476182449 ""  75.3667002702081 0 0 0.0234682022237224 -0.0192777172454396 0.0177283714619678 -0.0108650713887034 0.0139684517792633 -0.0116923610045861 0.00029555850594062 -0.0018522012575296 -0.00213693072446173 0.00346764628360607 0.00656783858532207 0.01552822240148 -0.00531658036305187 0.00465670279465279 -0.0084877262082959 0.00577260222801229 -0.0111642772859225 0.0027630952046752 -0.00118442334261898 0.00930259406864752 0.00661169632565874 -0.00548143017065984 -0.00355942736354024 -0.0165387475743166 0.0202654086417827 -0.028704979646993 0.00358745961376328 -0.0033306033989963 -0.0349827626797397 -0.0280574899812832 0.0371193330588927 0.000529353105031648 0.0826690463242556 -0.00553215258383582 -0.00918156752165871 -0.0213767831290147 0.0385839063543306 -0.0728892494541463 0.0202063649995506 0.0130489068996062 0.00663055207499014 0.0380354713966505 -0.00281345183345829 -0.0575983151227228 -0.063549384192129 0.0347051443565642 -0.0235238016817032 0.0868915302102169 0.0303604696794274 -0.0674652781103769 -0.0229937062765179 -0.0435017615360678 0.124230831554908 0.012956839671899 0.0242203765366414 0.0850068777815068 0.21643638746416 -0.0948014623389735 -0.0351557658341937 -0.0151819037581054 -0.0219641404172158 0.200239547631602 0.00362115274501458 -0.0307312509521941 0.0316311055265985 0.0613423024185984 0.00164142580362069 0.00216854498366867 -0.113322136005593 -0.00871195801857032 -0.0465535200209275 -0.0148339009451453 -0.0828827449779919 -0.126656748601695 0.163224101045641 0.140475737345365 0.0589671803055747 -0.0084510582169204 0.011589305083736 -0.0612357349637123 -0.0207149467645781 -0.0190777353239764 -0.0560078097530603 -0.0540955533974876 -0.0147390190489936 0.0723813889998764 0.0587278049993074 0.0139689337824052 0.0643639254328166 0.00321044154453341 -0.0622602120475455 -0.0257358152374164 -0.180080202673488
  43 1135.01759119898 ""  32.5016277866637 0 0 0.0205268426087083 0.0418413755812051 -0.0321789326270632 -0.00112498960158724 -0.0193969175530132 0.0105965570728271 0.00186892770087766 -0.000648034490955259 0.00338354696114927 -0.00318398021723238 -0.00144982030816584 -0.00705466831670433 0.001891959830426 -0.00126842804988562 0.00313925459618018 -0.00225235993580215 0.0044173772005514 -0.00122794305889794 0.00058941275356331 -0.00372668200036505 -0.00275212985604778 0.00224509822507487 0.0027544265627423 0.00715167791677222 0.00129833263782844 -0.0930939542254339 0.0861711140250125 -0.115238281344068 0.12010243277404 -0.0306193043323645 -0.012742997836417 0.00576244618800456 -0.0473158262763076 0.000470281598579251 0.00259990559487455 0.00780389274199628 -0.0162461144540897 0.0311071350161547 -0.00888767156641134 -0.00662308857064866 -0.00313976839261509 -0.0156154373983625 -0.000424692853106739 0.0303836837955302 0.0320778113572006 0.0467595084997097 0.0625592657737376 0.0610025018100422 -0.0212033065708601 0.0517470085856706 0.0191359639884834 -0.00253314216825228 -0.114832820836753 -0.00693661179921899 0.0402673004204767 0.00020843399952129 0.0804151342736373 0.0691732370868717 0.043312684051154 0.132978349204714 -0.0189539335491193 -0.191101039123929 0.0573922542244145 -0.0526400110382205 -0.0559720155298792 0.067362721788362 0.0292677943989787 0.0253030901212152 -0.127338189281427 0.00475251714112464 0.0129065471487392 -0.0224543503003233 -0.0535714289698912 -0.0279834651647616 0.138152545099988 -0.0796231470376023 -0.0638479857595305 0.171158876327921 -0.0127079852446358 0.0287709840491733 0.0175890534061333 0.0296688875206901 0.00146537266260671 -0.149815984584625 -0.0406465047384574 -0.053496300964114 -0.0993064923816889 -0.024406858856585 -0.0536676006002462 0.024847261235905 -0.0266016181757112 -0.00632377494341082 0.0736276946710041
  44 1159.66851394803 ""  8.90792274527115 0 0 0.0216560629606839 0.0229618012636656 -0.0139412052177562 -0.00312081253290548 -0.0103688192293283 0.0101365527732601 0.000537831573857419 -0.00230877836845992 -0.000989012080308625 -0.00144149084680915 0.000113746242032021 -0.00270883025398828 0.0010305445658669 -0.00113181233185156 0.00124943394836039 -0.00041890254726515 0.000776798472651397 -0.000260161792773129 -0.000896352788869632 -0.000258628378364003 -0.00234374633240746 0.000748273417239976 0.0021223485512913 0.00346291767598093 0.00815345186461335 -0.0738328866191442 0.0702616155194575 -0.0746585017919643 0.111514830074292 0.029079010152276 -0.00310011879033175 0.00253194148718641 -0.0130640622880035 0.00102258525947836 -0.00288590080524007 3.39646712865452e-05 -0.00531023917037648 0.00973092322500529 -0.00270145950704271 -0.00637686410661383 0.000520639697274308 -0.0121618111155477 -0.00133752450360298 0.0177491632563378 0.0177095532015056 0.0174379250355057 0.0413822756775011 6.08167346729129e-05 -0.0178634420200158 0.0422114000237872 0.0118167706239346 -0.00210377374117432 -0.083005926511668 -0.0248790490677449 0.0161515525643111 -0.0175618752607337 -0.0127873023117052 0.0628108462292005 0.0680368812243903 -0.0679578423235303 -0.0183484988295875 -0.169019685298831 -0.00322867375795662 0.0222685155096481 0.125622336230645 -0.0025490096285022 -0.0278409253306168 -0.0677834962147004 0.0106140059829061 -0.014621897520855 -0.0837370341192348 0.0104827986944056 -0.0553524369354163 -0.155231773879596 0.0535845709739037 0.297729072171945 0.156928601156554 -0.133221511271581 0.00223689343236171 -0.0411586799315797 0.00950140047798669 -0.047007363889698 -0.0302455871432098 0.122502976733053 0.0171144636165331 0.160791301612953 0.192246373941242 0.0542437035906195 0.161270281769691 -0.0175811761682356 -0.0543470640298207 -0.0310411075715938 -0.342145102100833
  45 1187.8786217231 ""  8.07746926649781 0 0 0.00359556470089498 -0.00764301750368079 -0.00422643629308481 -0.000338796487409152 0.00910273185668367 0.0107740104128021 0.00577767819734783 -0.0275682000112437 -0.0141444918879046 -0.00731809752184043 0.00852226791283658 -0.00872113491085281 -0.000777376520044295 0.0349641302904118 0.0323486339686648 0.0346980837455284 -0.0698956973372228 0.0141009140425136 -0.0346779578637684 0.0170549288098882 -0.066161738881745 -0.000496742360955727 0.025755244729078 0.0241955678939727 0.00233705016021578 0.00152155037210468 0.0117453321899737 -0.00293075075563769 0.010951689094358 0.0127341743610277 -0.00876183912109772 0.00972193903474107 -0.0129140208870212 -0.00983589315230572 0.215507008319796 0.193277890201517 0.255306223866088 -0.485325564506401 0.131980300042515 -0.217537725619884 0.0609050882876305 -0.464388622207263 -0.01559612548153 0.259169925181634 0.221339684545767 0.00229871009484956 -0.00107503631229526 0.000205796131304002 0.00137193007873453 -0.00143284264000056 -0.000138171672637172 -0.00348918472946795 0.00208846004880362 0.00067747743366679 0.00350145415317877 0.00800177382862785 -0.00570684488811427 -0.00516726815866148 -0.00414663570848257 0.0050093594917137 -0.00210515069150847 0.0115927921219432 0.00295545550140132 0.0026793896197741 -0.00147183724855651 -2.40611152463684e-05 -0.00182516525035599 0.000724402876365451 0.000135042108824902 -0.00166148718864515 0.00101735270617137 4.98882378447396e-05 0.00519551204444578 0.00750767081586396 -0.00202094402421775 -0.00709343713720216 -0.00243228630559974 0.00160214979337252 -0.000395848959003235 0.00215605556235112 -0.000302837093277865 -0.00153440688566452 -0.00531521993211 -0.0062125380740011 0.00311199241612446 -0.00222392447115766 0.00175250208573303 -0.00130576755544064 -0.00300292192791805 -0.00669435233192057 0.00429048989912394 0.000935584812482767 0.0035417555049235
  46 1192.8486429235 ""  14.7916699558694 0 0 -0.0804713138925162 -0.0220032245531317 0.00665889501442781 0.0264760621662793 0.00630727847560332 -0.0130786497415302 0.0070101352419826 0.00297080810389082 0.0185072685196616 -0.00300467334967441 0.000969926945728282 -0.00648698168101629 -0.00311364813669051 0.00978958310048268 0.00170689631438278 0.00240763446605745 -0.00353921458285139 0.00242687710583931 0.000954608863376432 -0.0060991786175212 -0.00264490429945739 -0.00132798677962736 0.00163441960771696 0.00122693567888683 -0.0442618976037459 0.322824424905944 0.000101361444989682 0.176356744832075 -0.270026061483186 -0.113059526820918 -0.0292345752704429 0.0110563858384652 -0.0774218861798783 -0.00603098452241476 0.0458771859554927 0.0338890654166487 0.0150008431424597 -0.0241148584161126 0.00756278037586226 0.00341321773760937 -0.00601021622809816 -0.00226106765039571 0.00538833741326947 -0.0196433447568751 -0.0197407780710471 -0.0613708981150141 0.00192947935891449 -0.00683681304699055 -0.0185013642829149 0.0140297016912642 0.000147600996235493 0.0895115801124119 0.00403167281371992 -0.00129670755777183 -0.101192109389203 -0.198493417477461 0.213630294948186 0.0828125275150097 0.0721618342107785 -0.133336204278204 0.063081437463982 -0.145919799450303 0.101363900299029 -0.0812034852318835 0.00980221673640965 0.0051541546805598 0.0577049851915221 0.00344525550084643 -0.0158197541483922 0.0477472340865818 -0.0102042000624933 -0.00593474831709743 -0.136439540561795 -0.178119583985643 0.0600017286351774 0.1229275039125 0.0283706367813702 -0.00734424267598263 0.0269439823568261 -0.0745848151544649 0.0041340598752818 0.0515103729019262 0.141598893425732 0.134464340185003 -0.087919017401785 0.0257939281132987 -0.0889590485768337 0.0226089933907123 0.0457051633038597 0.186197224464301 -0.10669385310223 -0.0194946252393729 -0.0227992782476918
  47 1207.08177612798 ""  18.1482016657062 0 0 0.0139665839693271 0.0108109433687838 0.0169914925848055 -0.00683845774713755 -0.0110354185322654 -0.0158992339619 0.00650257467609284 0.0101181537223454 0.0260944771415937 -0.0219150980224315 -0.00883640905740983 -0.0613066457709763 -0.00547981278840597 0.056511390730004 0.0424325094737389 0.0101007604804808 -0.0170318360015261 0.00757012639973445 0.0166561924130504 -0.0165493088850808 0.0235783333833599 -0.00110595585966355 -0.0188820186670828 -0.0215598181959735 0.0111655471329412 -0.0573363832749089 -0.0131164849266861 -0.0247521464735696 0.0290040610348544 0.0141636526686481 -0.197900154177406 0.0335314668028491 -0.448755774572978 -0.0232132508865934 0.432635777327731 0.376140784200795 0.0672150449700118 -0.124060475464206 0.038282090453707 0.11680132878113 -0.0416024945517932 0.241287585449911 0.0164649901033868 -0.292896153341484 -0.253607493253303 0.00497842857710955 -7.06700269720556e-05 0.00104413048415046 0.00140738038954093 0.000124292837657545 -0.00126105550172252 -0.0109394214455695 0.000943472451670791 -0.00619815962323283 0.00814310230490536 0.0164631344585155 -0.0161575098236517 -0.0076616630732734 -0.0061477900741711 0.0118042958203058 -0.00793512060252157 0.0142453806738433 -0.0257337868583166 0.00817004567206018 -0.000205490387431942 -0.00105562393706738 -0.00617151409934284 -0.00149902358380859 0.00267756093322137 -0.00450702389046136 0.000917298161637526 0.000798625182941906 0.0130364373973458 0.0165152739496994 -0.00542065020186232 -0.00905829628466796 -0.00122103399766736 -0.00398987503642612 0.00334028837185551 -0.0194113457835482 -0.00169204385839098 -0.00587815221621146 -0.0128538623383726 -0.00867642876299419 0.00834246824653783 -0.0021074946056137 0.00878137125085971 -0.0019646859184021 -0.00379292554585387 -0.0174581442717726 0.0102018451628629 0.00197551189914544 0.00126340566860494
  48 1261.71184789965 ""  27.1373251756227 0 0 0.0212183890099304 0.0138291547539593 0.000637820239645106 -0.0294615476260071 -0.0183723065815776 -0.0114596145851665 -0.00146895854430124 0.02208214713288 0.0236962137195544 0.00906712434324926 -0.00248062632761078 0.0153425934859806 -0.00353480584775766 -0.00418831272812937 -0.0128674227896468 -0.00305592862594191 0.00658747908389792 -0.000190815891137708 0.00414169429352389 -0.00778526491334086 0.00159011933185221 0.00171977371112929 -0.00271971930243559 -0.000475669455483439 0.0136774250100949 -0.376609102719061 -0.366208788052278 -0.0461109657996817 0.278413374767559 0.278806645481711 -0.0294866053803567 -0.0113050604649414 0.00357669593589848 -0.00117818528029262 -0.00498868659037907 -0.0163678561173842 0.0121320793645408 -0.0278575246680182 0.00972054613180409 -0.0269185814652726 -0.00234329334347823 -0.0624502881205393 -0.00109680320441755 -0.00752648248540303 -0.000425063559481149 -0.0607152384496739 -0.00488303457775742 -0.0057419162176585 -0.000796350033957446 -0.010932297427044 -0.000799046477217263 0.0413187547166199 0.0245268934659363 0.024124801972268 -0.0442441349789854 -0.0839916428855656 -0.190511471939638 0.0552147001552919 -0.00434852174570342 0.11496553142017 0.0642243032013689 0.0883592120928622 -0.21916901005426 -0.0686083580158391 0.0128949845811541 0.00736702903552787 0.05148220309578 -0.0022324801646889 0.0081439467349243 0.05036377826084 -0.0205357501971307 -0.00500864575532047 -0.072953346699452 -0.10840325898305 -0.167293429702839 0.056504929365079 0.00593904637028955 0.121166337783521 -0.0172440648268397 0.0753762291291419 0.00127685370574637 0.0853334848621701 0.156569072781142 -0.0503064045094752 -0.0861198715525908 0.0443239495434281 -0.0698013859740753 0.0339303122309146 0.0569492636786193 0.16989197142985 -0.117006479894993 -0.0269098989132452 -0.0526447811040515
  49 1267.569825761 ""  276.108793023924 0 0 -0.00465513914273785 0.041992500233958 0.0282549625723672 -0.0109227821877422 -0.0616094829678415 -0.0972814740968196 0.0108134444391629 0.109809681775718 0.136479102506353 0.0335513707823486 -0.0133644445341481 0.0678066356387935 -0.0205880717560201 -0.0149824526324276 -0.0642689962175444 -0.0121997550775178 0.0308755734507821 0.00123300798123237 0.0202926674688199 -0.0461464360473549 0.0030283143354606 0.00584337656791515 -0.00405293268926956 0.00962844321572968 -0.00140960817936945 -0.0190401357083226 0.00236856182273237 0.0015835330939308 -0.0597580273154159 -0.0816022422586461 -0.0519790746196785 0.0112870192933747 -0.123837193948129 -0.0214227378845879 -0.0264921856551065 -0.0791137788968835 0.049885850622694 -0.0878776624472172 0.0317968549854444 -0.116082697498935 -0.0183857058947508 -0.298106504002233 0.0124291912760938 -0.0630360447124987 -0.0317272127172595 0.0114683198072322 -0.0010545292257927 0.00543039300670374 -0.00189259251059875 0.00320495806475649 -0.0014373118148494 -0.00656824840649769 -0.00186379110347475 -0.00462610286924475 0.00502159052073028 0.0122495006887573 0.0729655438791732 -0.00859843826089921 0.0156944018114166 -0.0827201942290077 -0.010483732496433 -0.0311852522931981 -0.0120950567304773 0.0224433292416608 -0.00532600137438847 -0.0024321288479939 -0.0161180087874992 0.00125968489366902 -0.000167346459765762 -0.0168743065731537 0.0092590440164806 0.0017174215004304 0.02381936314497 0.0374685970511685 0.0604963687627091 -0.0121834746584878 0.0020889107759814 -0.0677978619406944 0.00878283190300855 -0.0379641997973817 -0.000946989547264359 -0.0272798646281893 -0.0474756751164462 0.0222312541667751 0.0297274659842648 -0.0171658645200358 0.0206697295988509 -0.0130635697220297 -0.0233905837839367 -0.0580043030154484 0.040323545995435 0.0104446664552824 0.0244549020935725
  50 1284.45601822484 ""  5.34826264511184 0 0 -0.00101614610110176 0.00321025168481171 0.0114236464731248 0.0150011847131559 -0.0045895960066197 -0.0171099681673013 -0.00247811057975884 0.0209052651208052 0.0117314108289226 0.00526053934017742 -0.00388671841896476 0.0113400753796819 -0.00170060371845227 -0.00576915962658846 -0.00957720306655204 -0.00337075653972611 0.00766771269578641 -0.000815675206498784 0.00454576748163739 -0.00592439780794038 0.00568775392533603 0.000931088673662833 -0.00539856366534826 -0.00159085713600233 -0.00214920879870038 0.22775659547152 0.266488483200409 -0.00777418238961483 -0.186316637488871 -0.22435283549253 0.0112420784514994 0.00769084330051485 -0.0263267792407549 -0.00410399123070059 0.0129915602855194 0.00791285479016877 0.0121108873927799 -0.0182903869949793 0.00583535288088949 -0.0166102755177187 -0.000987871228331667 -0.0429399376537896 0.00457685939638653 -0.015793015773073 -0.011460045617214 0.016030470468376 0.0210534650264037 -0.0228780094427198 0.0180189158844979 -0.00964201959111865 0.001645981624718 -0.0756884781538125 -0.0136885685467247 -0.00806583766235951 0.0578203982133394 0.0899385024296029 -0.358671324645001 -0.027778283955802 -0.101476577978012 0.409177658001606 -0.0662691165783565 0.164871745955894 0.129600890746375 -0.034879278827799 0.0250075557648704 0.00414982344672585 0.0168298869414864 -0.0171325122400974 0.0135270410024849 0.0400084575226387 -0.0364432063687612 0.000224940195489039 -0.0092732256360373 -0.0457180958916731 -0.277291776209812 0.00674952374543238 -0.0107428468644803 0.264281524716329 -0.0127029726468791 0.0694285388290863 0.000731122651264626 0.0496726410377397 0.0821261477770625 -0.0912381232194093 -0.0725823746923575 0.0586206933511006 -0.0274462140818155 0.0443299336952268 0.0811038215365208 0.127449612941211 -0.101745563398956 -0.0314680720306893 -0.113684158409338
  51 1309.50966493453 ""  59.3118918400534 0 0 0.00403314139632808 -0.00826052106787901 -0.00351298433516648 0.0137729239383438 0.0223874411179137 0.0514349505609456 -0.08171276916469 0.0927228312294344 -0.104092041569734 0.0294521163395522 -0.0217978786038417 0.0495991758547507 0.0184203821665426 -0.076721176292234 -0.0313921368332752 -0.0341981588260577 0.0655034363813019 -0.0172726446013963 0.0330248016950342 0.00438896577324092 0.0835897959672487 0.00874405338082762 -0.0787654450694502 -0.0577126324565053 0.00169116717416191 -0.00968479903924838 -0.0262646056741363 -0.0038099797215369 -0.0573665522331559 -0.0797367284779119 0.0526926319529561 -0.0308517972110544 0.0897845143412571 0.00844011244471571 0.211633497187336 0.229126048911783 0.0810643504826414 -0.149831465078137 0.0460300134913917 -0.0645052101571576 0.0281374147289661 -0.127124557033271 0.00346846299458547 -0.019779643373351 -0.00986217859466894 -2.92712964775243e-05 -0.00045697520877681 -0.00081892586150674 -0.00609716400988573 -0.00229149689407549 0.00569292103275575 0.00948663080948778 -0.00122190348845956 0.00383764110671162 -0.00452100893799043 -0.0112742222744174 0.0323804533004115 0.0017585800686375 0.00467335449204466 -0.0191500617277895 -0.000365964454603876 -0.123091691522027 -0.101741535262803 0.00117797364508841 -0.000140648145032987 -0.00228496325315534 0.000180699774913579 0.00223334508740476 -0.00265497558752622 -0.0023927639181398 0.000361231110556476 -1.73282928484492e-05 -0.00473877254726299 -0.00410211043646019 0.0284464480039488 -0.00219825286509929 -0.00151574614031554 0.00401281692564369 -0.03163309961794 0.111044423427257 0.00546626984947149 -0.0034245933309308 -0.0075001733432841 0.00813683555221742 0.00400836279130862 -0.000708937762342509 0.00481029957260186 -0.00143882443954245 -0.000153803843626253 -0.00413210480696461 0.00580399051713533 0.000788886097262775 0.00351010107454402
  52 1325.85992890497 ""  9.48251040483768 0 0 0.0358682024113893 0.000680906595645602 0.0185441407592395 -0.00341799275589665 0.00750494798993397 -0.011132968811274 0.00951080157408034 -0.0118982953490355 0.00948375644462648 -0.00688805911536111 0.00080325774174297 -0.0139334135755742 -0.00180068449855702 0.0132450793955179 0.00917420996209977 0.00798509523368885 -0.0151526967816394 0.00379498400156789 -0.00645735905542154 -4.18973986810783e-07 -0.0155958829114686 -0.000336212333895654 0.013673532879307 0.0129014681466181 0.0297591070969797 -0.00752777318297508 0.117505016412155 -0.00757111203195814 -0.129626056860331 -0.180033439009221 0.0228336747575976 0.00129443051766498 0.0218371381904704 -0.00107515357424929 -0.0238031227295435 -0.0234841970866538 -0.0158261686753503 0.031246964666782 -0.00985068501261727 0.00806190075919097 -0.0034546041649232 0.0151490055297039 0.00232128852965224 -0.0185604868409586 -0.0144837971651178 0.00960378896451545 -0.0208709031276825 0.0294427571129282 -0.0144950917675896 -0.0080574199835026 0.0159869390792719 0.00249348378988597 0.00649874495335312 0.00894979654162845 -0.00537707796190646 0.00558004850622706 0.161820502672888 -0.00314796741093556 0.0721197865969161 -0.331287877022957 -0.0054037583390538 -0.263402654530914 -0.483355804671672 0.004520473431495 0.00737097868386362 -0.00180859525267501 -0.0354810389101093 0.0338283101150338 0.00216109230649311 0.0234832415616049 -0.0299214461587971 0.00240424553484182 0.0717418220507959 0.0678972799772407 -0.353507552415055 -0.0766840009090081 -0.0361110252379328 0.305117891492781 -0.074130496025937 0.273653933034312 0.015117490459242 -0.0390955812762697 -0.0913806431978722 -0.0888230936922213 -0.0387145677688457 0.0419620542918032 -0.00085224055000519 0.0356224560251442 0.0661848357371388 0.0710476429086301 -0.0545622381590882 -0.023786324287963 -0.0833655077636555
  53 1334.55215226212 ""  54.229267809954 0 0 0.034673407909024 0.000298335460674901 0.0247155129012117 -0.00309043843020563 0.00615257354429783 -0.0134022247582153 0.00805687816833483 -0.00960328459266222 0.00822333506963515 -0.00640258831639338 0.000126193480799776 -0.0138845473460255 -0.0014226523926469 0.012779685107301 0.00940312492573045 0.00794144171914731 -0.0151476286696584 0.00373169694019452 -0.00630509312198839 0.000330106414110944 -0.0146774969409685 -0.000184128931920563 0.0121519395701376 0.0122981340053994 0.0280298021923112 -0.00430736192372051 0.103810887220126 -0.0167054814085874 -0.135928644136396 -0.185530472539196 0.0259719314981467 -0.00051307421199986 0.0294554735544728 -0.000803841897439841 -0.0202578326593438 -0.0196835314511252 -0.0147028229058949 0.028938953782717 -0.00921883790075267 0.00667567516586887 -0.00286449445370918 0.0129839969841272 0.00320572485311106 -0.0211360171526349 -0.0166343998006505 -0.0256392615589974 0.0144146490412969 -0.0262370732454797 -0.00222750921549513 -0.0207386955962894 0.0182566872003208 -0.0201693332816191 0.00993848199122501 0.0163352630587605 -0.0161637817344817 -0.0502473335942442 -0.155517274305178 0.00533865609868513 -0.0489320446861338 0.238251955295467 -0.0162047527445965 -0.104167942559701 -0.434319756849826 -0.0125275896546433 -0.00284977467557713 -0.00682094116283802 0.0450863811318612 -0.0264517903240278 -0.000427532043388992 -0.0232689641090385 0.0277764232854261 -0.00309095851442501 -0.102906729121064 -0.101915281457993 0.423783149601722 0.0860262549038798 0.038043963007091 -0.290206794992606 -0.100514098279227 0.394873807636864 0.0194571513511982 0.0525062384440968 0.0961083633151683 0.0549643692959964 0.0373060838230321 -0.0321795256006949 0.00806366515832541 -0.0345747981762241 -0.0562602673058134 -0.0600745100793941 0.0542284537668451 0.0218646063508023 0.0902901164545937
  54 1356.05898401337 ""  21.8250983289109 0 0 0.0111927276832244 0.00505311684431565 -0.0126954202649921 0.0049992444377413 0.00352061432273891 0.00692627732624155 -0.0026691509137764 0.00116236529050822 -0.00570569256995384 0.000756202882643653 0.000133211361411394 0.00290643066884977 0.000949994361778006 -0.00471584432729658 -0.00213981022167117 -0.00250430864263842 0.00498353584890341 -0.00105517455673757 0.00158475613379298 0.000702525295756857 0.00486089011627974 -0.00013883083106865 -0.00449364372620389 -0.00463231904422354 0.00499275878860203 0.070393441191581 0.11646170360405 -0.0353348076728063 -0.0348040890765146 -0.0974615886769336 0.00334321755218289 0.00419057371989073 -0.0110189390970852 0.000127514981225303 0.00832601606544899 0.00994689477730384 0.00484975379303245 -0.00777401083530127 0.00262627455876245 -0.000100528819534269 0.0013618385149814 0.00105536751969752 -0.00157323273418381 0.00977127612811877 0.00765773570995839 -0.0257563670692618 -0.0263812587746376 0.0854272156084412 0.00507089438880428 0.0115876576074971 -0.00606511878906206 -0.021625808076625 -0.050046042791647 0.0115941005129363 0.0417734224539993 0.114078813568141 -0.376804477514568 0.113413599044714 0.148152751994992 -0.437576036534209 0.0251158919360195 0.261612275722784 -0.129270906319755 -0.0311353113456808 -0.0106398856334325 0.0540297794553832 0.0152980633262086 -0.000564642450661288 0.0114679167969927 0.0177574526695752 0.0258895395099643 -0.00516583652128253 -0.00378807663557908 -0.0113201335202458 -0.128635253929679 0.0887148909846192 0.0619915651453708 -0.39975206145394 0.0380828199980088 -0.146081599743118 -0.00858274735162229 0.0624664309497945 0.0705344133248868 -0.19379486434531 -0.0369913070509155 -0.0298591727747111 -0.0879543173698775 -0.0128088990402168 -0.0677779197739336 -0.0047168101709367 -0.0504033737303424 0.0100618660651218 0.0475958815502668
  55 1364.30875478625 ""  0.757149552198885 0 0 0.0123470920031381 -0.00293727036437444 0.021890389006182 -0.0111037241040705 0.0238415656012853 -0.00335744423035486 0.0295174808850392 -0.0597630495531138 0.0111084358199468 0.0236384698244842 0.00945954956771336 0.0666950181161147 -0.00360698906995785 0.00248102246183519 -0.00642510672648922 -0.0320299136919135 0.0646358576318645 -0.0129286449006421 -0.0055608986776616 0.0167052224564859 0.00340824383839786 -0.00660206949683321 -0.0558103896558987 -0.0716296004931039 0.0135447359912496 -0.0256855740330358 -0.0346981343649394 -0.0153070222898405 -0.047992459540199 -0.0569166461608292 -0.198162756684088 0.0625139124086004 -0.422481544790584 0.00356722746863174 -0.173869915548561 -0.164412527378074 0.130790852023947 -0.241356695339405 0.0753204428689967 0.124748537238456 -0.011306932560922 0.288907233562659 -0.0338032748337831 0.360501708081269 0.279936923156805 0.00297960969409651 -0.00195986905068414 -0.00140746960450055 -0.00280327338631441 0.00137231569911008 -0.00151738935698797 -0.00399667865035695 0.010162196110878 0.0016346803764393 0.00661505397987185 0.0146454029825513 -0.0202337451012058 -0.0037622223266892 -0.0101382490079025 0.0239653688812998 -0.0142518831222713 -0.0944939869911053 -0.046254208599821 0.000133132746974231 -0.000265315839101272 0.00100608793778254 0.000273650168165773 -0.00108397792187002 0.000381600334679181 4.23160132568067e-06 0.000415985836815061 -4.11199322883535e-05 0.000866672268331138 0.000342004355725426 -0.00177859551864176 0.00043516604396712 0.000482169921775435 -0.00621933815592948 0.00136805458767994 -0.0155748812969264 -0.000822392533825991 0.000444057957898761 0.00024935331294204 0.0013400029294824 -0.000140240088939075 -0.00123370866477551 -0.0013267932747282 -0.000361431788067896 -0.00152868624704159 -0.00100092991413551 6.28311361578189e-06 0.000285473532561457 0.000249176369473963
  56 1372.96910582779 ""  21.3149683939639 0 0 -0.000400004710531222 0.0190137903669373 0.0433331166175635 -0.00487320139175869 0.00585276279563096 -0.00636239998113151 -0.00262600240132115 -0.00111111303330016 -0.00815205638279833 -0.00583349981104657 -0.00137392090007071 -0.0155410365357778 0.00134055844400947 0.00580813975584022 0.00920949193022652 0.00735578377766872 -0.0153585137200489 0.0024940417873579 -0.00364710193347266 0.00272524754392616 -0.00626926572307846 0.00100454765269487 0.00700455952948124 0.00931415667891326 -0.000213672638469979 -0.134542224809636 -0.216734578314279 -0.00972306831821516 -0.126699770932738 -0.154551674809851 0.0417701222405584 -0.0151686740072538 0.0953646592317494 0.00154224317492274 0.00732416880226659 0.0108913922678484 -0.0175634299812055 0.0314075460543017 -0.0107094491913328 -0.00572110062309106 0.00322336225893664 -0.0111169159145305 0.00358262298389601 -0.0308714973603782 -0.0234336347887756 0.0274745576131427 -0.0219137691625404 0.0128388507814204 -0.0179825174589571 0.015145208735811 -0.0213154607474655 -0.00186658328916041 0.0758346217633944 0.0152935575023872 0.0746832822609339 0.170214075185738 -0.244100655876443 0.000630623080561455 -0.0562711720547902 0.122507693997759 -0.0942351231634984 -0.653563759783678 0.120218612239806 -0.00614584155113086 -0.00550062292160039 0.0365453046101202 -0.000565098942065987 -0.0116863198397087 0.0014743622134699 0.00955240218512038 0.0114112444785899 -0.000241039881356484 0.0269988344263017 0.0154142337295319 -0.140147005253996 0.0242703079188873 0.0248476325050548 -0.18318942441073 0.0551172685981668 -0.279299678352649 -0.0139030662903944 0.0132848197794927 0.0187812817228424 -0.0381232245794628 -0.0217920797516605 -0.0244258329534562 -0.0516503467757215 -0.00377873481365442 -0.0387184110018244 -0.014847360269723 -0.0303282701581093 0.00612483282746451 -0.00438638114925574
  57 1411.59783604709 ""  7.22812158147594 0 0 0.00626716836321639 0.0249810447676019 0.0356526540371088 -0.00266749119406085 0.00819502877983832 -0.000899085226115104 -0.00185687065252657 -0.00246145624825608 -0.00755538100090525 -0.00283876131655695 -0.000573376653469218 -0.00730390178582907 0.00144508822030182 0.00210209458388877 0.00559046328671792 0.00255816377631749 -0.00524644511561972 0.000923364722749585 -0.00264331462832387 0.00361976891461787 -0.00266612837049583 0.000559489553018571 -0.00152503254649932 -4.76157556818174e-05 0.00352339631622537 -0.098103085634754 -0.143937009396098 -0.0247654375691078 -0.132901395901621 -0.189859994586972 0.0228176269367956 -0.00654122109635512 0.0459607741054448 0.00169747935158891 0.00071580030277637 0.00484158823167553 -0.00268468643124897 0.00501138877815188 -0.00169066537588688 0.00348994968447724 0.00249780213846725 0.0105828962652996 -7.84968805316136e-05 0.00454181531701285 0.00481281801622729 -0.0261194669681789 -0.0208922205692331 0.0441125071977213 -0.000168554596530266 0.0128561738200555 -0.0124220027322982 -0.00633072666902499 -0.0198521459337486 0.0101262413996305 0.0246045828829837 0.125898487305712 -0.23528477490306 0.11641852346649 0.0755594437988815 -0.138778377991438 0.00459486464115674 0.0614625806461893 -0.012244682702742 0.00865527852864555 0.00208820552782523 -0.0804969830014078 0.0205026135034809 0.0166040374509458 0.00145975997165715 -0.0327341122316273 -0.0333801588803648 -0.0511472749524325 -0.0467073541800291 7.88502574670982e-05 0.323800934574029 -0.0230762982938348 -0.0515809283061729 0.373724878226762 0.0456958153644563 -0.215541294592057 -0.0148049134305878 0.0049788931464628 0.00128055862821597 0.0758030553482489 0.155485763524112 0.167549229113112 0.252179391300279 -0.0203023940907745 0.152867034408864 0.224404447115868 0.125962525548626 -0.0486833285584309 0.240446633778685
  58 1426.08173644669 ""  11.2425544856657 0 0 0.0078155056180937 0.0521731799915994 0.0764773247019783 -0.00713668013175102 0.017391591412184 -0.00186560857008073 -0.00382042560159325 -0.00342872705712477 -0.0137144340732936 -0.00617190497967327 -0.00174741150201414 -0.016619835134647 0.00360897235288351 0.00426639197376378 0.0128388870726381 0.00442788810620215 -0.00837013042856928 0.00235446830200217 -0.00661234142684648 0.0082749951712184 -0.00743427867777253 0.00186465459785369 -0.00744682674952132 -0.00254405405595332 0.00356981110578599 -0.257496574519444 -0.303339967433544 0.00139806730645765 -0.279343475449882 -0.347426969532133 0.0446812042836326 -0.0145299205734884 0.093232418706489 0.00440992795848934 -0.00171659829211956 0.00876505987925358 0.000430860696512117 -0.000161881452842031 0.000945414420439557 0.0141431545253307 0.00400987647758215 0.0377848401868898 -3.11111374611409e-05 0.0197765618093131 0.0200188072791516 -0.00325432247089322 0.0217138743481978 -0.0207229329886589 0.00470325084266474 0.0103675123666234 -0.0081612676533924 -0.000791988613169272 -0.0646636983158422 0.0114015484548765 -0.0270115189663434 -0.0663458988598559 0.136279854355145 0.00244254357580864 0.0134852208243668 0.0256156002118953 0.0413539356599604 0.291211818507063 -0.0169367120061672 0.00337064068381197 0.000238012986837565 -0.0151328391355919 -0.00394791415161109 -3.3477338133227e-05 -0.00180371381227268 0.0126176298228669 0.0150613850302236 0.0678982601234162 -0.00305374908952512 0.00563899800188507 0.0275147048194875 -0.0103717323202274 -0.0126463537485478 0.0661751642207127 0.0276153887771137 -0.125451723298527 -0.01125418736929 -0.0131078752894502 -0.0105355029305409 0.0401812532154364 -0.134217608716811 -0.164929063586905 -0.188213018005438 0.0359587088184395 -0.0830791709062049 -0.244557586161309 -0.0501714264258381 0.050666527567706 -0.289381980608521
  59 1437.59377839347 ""  21.9306946026645 0 0 0.00184267134033083 0.0264154664480865 0.0389002041238012 -0.00386346505350638 0.00845928673332332 -0.00112222869532344 -0.00202765923609215 -0.000434075056889482 -0.00579411773102883 -0.00329326058628554 -0.00125215635934005 -0.00921731679578078 0.0020676995889803 0.00210129647811314 0.00702641871287969 0.00188918144085894 -0.00319805835272866 0.00141960745796638 -0.00384375895435701 0.00425768613434746 -0.00487768859133684 0.00135746772841713 -0.00526102354401119 -0.00178412803394515 -0.000160362329295145 -0.145615748933757 -0.146187165819404 0.0209772919294444 -0.141012053930718 -0.156062851497397 0.0222811661944629 -0.00791870783714254 0.047299157840775 0.00257712558633229 -0.00214375197051666 0.00402633914263398 0.0026887937303293 -0.00436552060700953 0.00233336939015956 0.00986109018896887 0.00129995667900493 0.0249993844148892 0.000226439346590803 0.0125217632377414 0.0132049040248651 0.0209470036813866 0.0358684275333492 -0.0442861763825688 0.00344188603934469 0.000205283500312464 0.00175257990770135 0.00173986080197134 -0.037764358791047 -0.00180554167992319 -0.0320268890869965 -0.151940461395262 0.237055971193279 -0.0998259377816445 -0.0445490248961217 0.109054526204385 0.0236675961882985 0.169075077879454 0.0141809047968302 0.00374251146681229 0.00132977336503027 0.0806686021482876 -0.0236299768484957 -0.0158695887160091 -0.00351249911864427 -0.00600872333435769 -0.0108377561572334 -0.0868778359713599 0.0624639545827485 0.0154008561654981 -0.301730196366515 0.0139032128264429 0.0481697495073892 -0.29944662703442 -0.00840874807437302 0.0413251108946262 0.00165992494006043 -0.0233834122198782 -0.0185023751388482 -0.0165402359111874 0.156775726517583 0.184533424823466 0.193809878827786 -0.0517944594418857 0.0537673521510032 0.292384750456093 0.0159509875401698 -0.0607178314374305 0.33581243696294
  60 1480.47350724229 ""  38.8691812850069 0 0 -0.00859173948096642 0.00617196812223025 0.053770968409497 -0.00104748744673446 -0.00236082290682306 -0.00316242082420106 -0.0138255108635862 0.0268203326128519 -0.00663822498290979 1.22665877508552e-05 -0.0179268788048384 -0.0183847752362615 0.00671343128843226 0.0151282338068545 0.0310412444073475 -0.00980756770390931 0.0179048872112319 -0.00565595857114197 -0.00906570017644136 -0.00932574145360485 -0.031076039740658 0.0100481786487345 -0.0045632407042379 0.0197060147096908 -0.000153284356351827 -0.0741098016947134 -0.162986169632368 0.0240609648754719 -0.0412744140114229 0.0189439486807305 0.0263499015094726 -0.0300948532006988 0.0504688135498209 0.0130041605845139 -0.0854360733376502 -0.0541476523309478 0.0624872739340729 -0.118685779480317 0.033386955019959 0.0469014690203414 -0.0253071288185036 0.0874130741148726 0.0139297952448726 -0.0352347880633322 -0.00249209548359136 -0.00804652637467272 -0.014809024015409 0.0521867474620621 0.00398660556107951 -0.0266064458232671 0.0378862990493578 0.0129433999836075 0.00140682902476474 -0.146417757915497 0.0233707639303106 0.045389348778633 -0.160166612030334 0.0372208156383478 0.048541073997133 -0.161364188175677 -0.0195035823515854 -0.0238359145365928 0.402387198398249 0.0019488496486111 0.000595970306424598 0.00454249696592265 0.00421331773615776 0.00499947212059344 -0.00716412814716798 -0.00105455590846406 0.0022414648227411 0.00148232152387777 0.00251096062990339 -0.00921709444194785 -0.0147684285612398 -0.00932526004874438 0.00290708367296033 -0.0212463283377825 -0.108719503350381 0.497303674743486 0.031669738817232 -0.0116342759098581 -0.0145488279487924 0.06467327027425 0.0115273893048405 -0.0258839130437481 -0.00787714639163774 -0.00351820001322383 -0.00770514504011535 0.00721792455403512 0.00926437671722711 0.00592511755564869 -0.021582967688303
  61 1489.59709293449 ""  7.84503194994112 0 0 -0.00423765992992349 -0.000136943587292217 -0.0308425057945629 0.0108981646468394 -0.017310271513268 0.00792044866842992 -0.042332493033508 0.0805306411198882 -0.021377724990712 0.00144071381832987 -0.0504114622751957 -0.0464476012344837 0.0212228728912236 0.0354679041947937 0.0864043039757525 -0.0409371173873052 0.071717716154288 -0.0273460254910477 -0.0128421657918863 -0.041650085112999 -0.0723585455204686 0.0256913873145282 0.00263085600162538 0.0646473766088138 -0.00923604089092626 0.0271803205952311 0.0797274690221904 0.0118368456286386 0.0288233402733246 0.0186240807062888 0.0712114963203798 -0.0743265978429953 0.0927557408074004 0.0388151121129391 -0.252927004772846 -0.157226043841401 0.19314765508469 -0.369835967118908 0.0968484885400913 0.112023712623922 -0.0813295209335774 0.189015019512709 0.0403084043507986 -0.151026012593706 -0.0534185410523418 0.00427711829729988 0.00387023379118799 -0.0155042342427276 -0.00138213540311207 0.00856267511172718 -0.0124240323622494 -0.00228567168292186 -0.000406831857471138 0.048472776812202 -0.00531944902625706 -0.0138503880129651 0.0506512119055857 -0.0146578411690635 -0.0153401476284431 0.0425055714925515 0.00746701960001167 0.00297128964922109 -0.113620243772324 -0.00201687127868698 -0.000316459477098582 -0.00431264791565479 -0.00153164562270278 -0.00178058928653433 0.00553873143665587 0.00171960658224325 -0.00211305346554062 0.000267480814029757 -0.00456592879212493 0.00330425156066865 0.0192132709544338 0.00823665541284268 -0.00104197825197841 0.0100988405900115 0.035677286207032 -0.161957259958979 -0.0103150641679636 0.0108820055894094 0.0100063163695726 -0.0535346940335036 -0.022374856063236 0.0280226541411505 0.00107268048266466 0.00708181614162788 0.00933830334684995 -0.0204277667410114 -0.0113621429716237 -0.00538998508501853 0.0216021050989111
  62 1497.08208216266 ""  14.3416987386629 0 0 0.0037191735768689 -0.00519078525287909 -0.00808134656850905 0.00148013513084463 -0.00170208094334077 0.00134891780802225 -0.00244978527086642 0.00389649986323497 -0.00192513317521876 0.000569371847510248 -0.00284389550246298 -0.00128305989389042 0.000952629071914122 0.00218854250446174 0.0046166312198627 -0.00292007122244723 0.00457072225473164 -0.00244294810237574 0.000329177025624063 -0.00330292003652417 -0.00250813361493627 0.00101882395837877 0.00186753261815697 0.00430915707193866 0.00421465437501028 0.0444986074054121 0.019983670651685 -0.031321702947211 0.0238922159736252 0.000139745806877087 0.00165669311890534 -0.00319903569174621 -0.00158396946288719 0.00191884243015881 -0.0158430171561689 -0.0107734483678013 0.0106403724838468 -0.0211167107442365 0.00455562385641805 0.00369183483066737 -0.00479602047380002 0.00415510713074182 0.00218525337804034 -0.0128025809829462 -0.00757772373135429 -0.0316564161042787 -0.00259323788751345 0.00378223170781161 0.000614703587060324 0.00181480875785129 -0.00297590398002395 -0.00134198243148918 -0.00205161994588492 0.0186101249191243 -0.0167208746549268 0.0730772808192938 -0.0730634761891849 0.110827892840008 0.0298224673496825 0.0569119796453026 0.00418663866011306 0.0342993988933622 -0.0817391070562844 0.00983628672337207 0.00419644433612615 0.0285328131888733 0.0091609510314463 0.00573500749564817 -0.0445917781548363 -0.0287067371470056 0.028645702499454 -0.00762931966427602 0.0360065523280357 -0.00268391960990224 -0.166459865044347 -0.0509400049619267 0.00262591532145944 -0.00389732294065809 0.000226544529150807 -0.0356883095415788 -0.00297571228115864 -0.0842383626734088 -0.0589119173756665 0.418890950028556 0.379447888248265 -0.431425429839018 0.0168226907875064 -0.119975141017725 -0.13176270744544 0.373224360587721 0.190736122285915 0.0786823139297903 -0.329638073733446
  63 1510.22102466207 ""  8.35104615452053 0 0 -0.000852911361893414 0.00105754084415303 0.000870641256334091 -0.00020750982469305 0.000184548776900944 -0.00015251324815768 3.54594820721501e-05 -0.000359038252767616 -0.000327813359706869 0.000217742244162387 -5.76834399667887e-05 0.000458582642241252 -0.000124150341235005 0.000277014956791852 -2.77095461710746e-05 3.54046553913047e-05 -0.000262776172640283 -0.000157737024790609 0.000151755503461049 -7.01071478202644e-05 0.000339315959327889 -0.000133260310306862 0.000343803902395946 8.78102677481264e-05 -0.00122166732064702 -0.00964651585007973 -0.000374447465515891 0.00855178245993852 -0.00484933806535168 0.00116098461953744 -0.000815452601794889 0.000135976610353029 -0.00159033920775403 -8.69068329310524e-05 -0.000535160171469037 -0.000812492925263672 -0.000416325071404922 0.000548783126942912 -0.000435972243240384 -0.000689977823021334 0.000136954479421522 -0.00149433513615306 -2.25639189608941e-05 -0.000427327088029413 -0.000698348747077825 -0.00130709498719917 -0.0095899729263691 -0.00932698970057363 3.16910946572482e-05 0.000463104820354615 0.000218593626900553 0.000403245096217221 -0.00134351655064058 -0.00163557479044725 0.000814307349495313 0.0933713278123427 0.0757028577711343 0.092437028933858 0.0117992801812596 0.0209730612928513 0.00161692459893124 0.00340833354987761 0.0067916525448389 0.000390156757162401 0.00895938228826076 0.0202186952800155 0.00176293798350035 -0.000465721920714923 0.00984155258065791 -0.0342027588127144 -0.0262540146941346 0.00895375141610342 -0.0647679443170698 -0.250364512884738 -0.0559561608665702 -0.224363342447248 -0.00425858905363629 -0.10673274627079 0.00203612418131074 0.00415474556527301 0.000861691237556077 0.0319719018121996 0.0349696158475568 -0.129180417168241 -0.168716732803434 -0.15735855281751 -0.217822614643092 0.133221337915948 0.562360831118945 0.017247063231084 0.590086945209062 0.0377952069119573 0.0229466318883292
  64 1513.58393291358 ""  1.47910997890824 0 0 -0.00403577588749134 0.00491530983879 -0.0025269174115427 -0.000412869520090505 0.000190843807317395 -0.000935011154299808 0.000980781046035127 0.001928207453317 0.0045347392725342 -0.00213957197187437 0.00170173149243172 -0.0035806421087306 0.000727690718336529 -0.00378567053412422 -0.00209185845797022 0.00123713652312923 0.000224195117001466 0.00318094594885987 -0.0023653466158685 0.00231181143686533 -0.00341981384877474 0.000925542051653604 -0.00455702020322258 -0.00250135613399803 -0.00717963522166398 -0.0418907122237345 0.0135533080821876 0.0397621480425642 -0.0174981106180155 0.00494295041961834 0.00684885367817838 -0.000116536215935118 0.0172672971418182 0.000126896488203782 0.0125870657789214 0.0127337624224554 -0.000521844929815431 0.00404436497539238 0.00285601329561516 0.00617485085012313 0.000608753548042485 0.0155892645679997 -0.000469683152411833 0.012151516854141 0.0125968084650998 0.0537549582398498 0.040090568726749 0.0250203544349717 -0.00188632146128796 -0.000916775562804674 -0.00156421599618779 5.05084279417841e-05 0.00858549455618218 0.000117592745455721 0.0188088161930086 -0.493596170663265 -0.183631982960074 -0.542901935465244 -0.0971386522074351 -0.17057863802138 -0.00650029422043189 -0.0555519829251316 0.0420559690696353 -0.0311618997551784 -0.00308729153699053 -0.0218339497624445 0.000818573404445779 0.00162247294393542 0.0268547846436918 -0.0185319797017456 0.0059975295719947 0.00135900044613913 -0.0160412492613272 0.110669478279463 0.094043925701133 0.166279138762234 0.0100017810177136 0.0702567322831629 0.0180702239109176 -0.0333856031923097 -0.00253825027689963 0.0569114716134997 0.044499952148628 -0.251887403931311 0.127967800381671 -0.209862925307513 -0.0262432622069983 -0.0275373611117606 0.0559762445244229 0.171162229550284 0.191961584725786 0.0406425207913372 -0.134903396385546
  65 1522.78735580809 ""  58.443941823942 0 0 0.0212988341773403 -0.0222416371294906 0.0278158392851002 0.00382003045251375 0.00484084689067788 0.0142008040721818 -0.01248440728409 -0.0313518487719196 -0.0618066620163442 0.0270188268757097 -0.0216341070098919 0.0440056203314008 -0.0103137449215929 0.0544754046590215 0.0291599425735792 -0.0106904775789297 -0.0152743918261708 -0.0408645729962221 0.0320615659357159 -0.0227528855564794 0.0544904484800124 -0.0137351072015461 0.0542034421941616 0.0209715212587952 0.0491687073312979 0.246738810524607 -0.21421313809184 -0.304310959058587 0.0923285024107738 -0.0980807875868648 -0.0858598567399158 -0.00082274397679351 -0.209254286958052 -0.00333406390393187 -0.154487641748715 -0.160904732503805 -0.0116238393867707 -0.0218301641327295 -0.0489727848891195 -0.0908551244811066 0.00284327780975483 -0.215861086635166 -0.00469987340846759 -0.143082564431681 -0.15473478224155 -0.00222831100666311 0.0206141794878684 0.014413370492371 -0.000367873099810851 0.000338943129166568 -0.00116562898781781 0.000906725110514387 -0.00530119752077978 0.006714289494731 -0.00777864792397769 -0.187778143792739 -0.137621215129742 -0.168023854320878 -0.0184501606936022 -0.0323651364419402 0.00341725679935235 0.0151045906891576 -0.0350724911067723 0.0123832018441655 -0.0139973738742537 0.01554196353801 0.00691422039439092 0.00778088646627668 -0.029407884467581 0.00136866936324901 -0.011315222658785 0.00407703408413612 0.043035075413611 0.0505337078845869 -0.0609412372570136 -0.00971894492385895 -0.0128049091796144 -0.0107234540121286 0.00230444911828819 -0.0167327220093084 -0.00245188682069384 -0.0586207331515182 -0.0486855931844536 0.295622654391482 -0.12994780740409 0.0898215430182631 -0.0410164564388893 0.0540367412692734 0.106333273820375 -0.119360378369713 0.0291726152889705 -0.0157968267782517 0.0841212919674054
  66 1524.63722731805 ""  100.907753199929 0 0 0.00603720355007389 -0.00381849133877123 0.0217796067403901 0.00109611579987901 0.00601183157813683 0.00956290774316378 -0.00831975765885907 -0.0251386620074427 -0.0457712469269426 0.0199569375082454 -0.0155574762693119 0.0327165403489746 -0.00785098953481891 0.0407591714323247 0.0212920010092634 -0.00726884474922692 -0.012851745095491 -0.030288094439109 0.0241298372029034 -0.0157198434399867 0.0425472282704773 -0.0108173118140477 0.039147774674123 0.0132330008493106 0.0171641850442901 0.057456983887778 -0.111536238096095 -0.0963152920248224 0.0107338699022646 -0.0460352404716661 -0.0654145040631776 0.000227071409303583 -0.157207809099946 -0.0027307787343168 -0.112143374537381 -0.118124623567238 -0.0116524051233262 -0.0106974694082638 -0.0383084012399943 -0.0692734696446699 0.00405769117345886 -0.162686747532145 -0.00433063973511757 -0.099714365832557 -0.111417564444155 0.0164069429625189 -0.0202645202657034 -0.024844109045743 -7.89015609566456e-05 4.64326498809427e-05 0.00252218682122246 0.00122586884798301 -0.00595788959448835 -0.0157940890237393 0.0128371962187525 0.190457862622749 0.241127399873169 0.165431875371003 0.0129715834870821 0.0231360214718633 0.00197114475170246 -0.00745031730537305 0.0539534864422637 -0.0215001039685372 0.0239175439474194 -0.0246975643817092 -0.0140207786337167 -0.0126467322008411 0.0522426784752306 -0.00252792347585451 0.0178496163351873 -0.00712372979757235 -0.075692550212258 -0.0931339213186379 0.103983792474806 0.0116769001044404 0.0220599130381707 0.0112232417558075 -0.00337368157729876 0.0369565613907284 0.00278103480371664 0.103286572210369 0.0833882956681584 -0.532907169767929 0.206591856273271 -0.145190858737334 0.0635195768518054 -0.0855562984764933 -0.162241009325779 0.194439707354766 -0.0387342300371503 0.0255286416623018 -0.131791580841921
  67 1535.9206320698 ""  2.21806776830541 0 0 -0.000783976958883091 0.000397861102010404 0.000644601983254236 -0.000144354414734611 0.00104483275074018 0.00100535850318568 -0.000451029908906714 -0.00260219741474664 -0.00378879296950382 0.00138094702174146 -0.00121409960072968 0.002132674860761 -0.000547256966460866 0.00358483423729932 0.00223863535959707 -0.000811849416083241 -0.000998378075912298 -0.00292952485541994 0.00243531295150854 -0.00115316667286226 0.00475293042299831 -0.00115118921704052 0.00284188467014625 0.000160577072506382 -0.00203147304856951 -0.0143659869533374 0.00830912141403699 0.0174289189657428 -0.00576544754164162 0.007657211121432 -0.00567145227372476 7.97182162501434e-05 -0.013468541930378 -0.000108172547092606 -0.00960123015600309 -0.0098158884667017 -0.00116601684700965 -0.000838069387363619 -0.00365549970634456 -0.0064757995516662 0.000790506802126056 -0.0148304249763172 -0.000578551600941023 -0.00650087395325296 -0.00863036873795159 -0.0138122190941447 -0.0116268783979724 -0.0150040554317542 0.000900527773927617 -0.00145546846462145 0.00225572733920728 0.000665122133235034 -0.00226192355861948 -0.00453869767547468 -0.00877619483229151 0.165727879849034 0.104268103645578 0.179054059703385 0.0208132857108735 0.0828116494220134 0.00178339936943481 0.0161699504508877 0.000125300015410622 -0.0590053899295781 -0.048478412025189 0.000429825149650584 -0.00630201723465492 -0.00973889044719659 -0.00283102522791053 -0.00938902245731435 -0.00934681082281246 0.00166543485766408 0.122164961278861 0.59940675991099 0.00179152946109143 0.609210090815599 0.0233605768559006 0.0290489514380785 -0.0134246919548809 0.047017486049883 0.0036100032863421 -0.0065858057380228 0.00902828827603819 0.0125234105486214 -0.0652906762755445 -0.0501926000406862 -0.0755443915338804 0.0430277961267375 0.181872159357344 0.0135380224813021 0.183056926933836 0.00851581054748197 0.0193515412246776
  68 1537.94363553042 ""  2.18297630353609 0 0 0.0303337294023391 -0.0434695740837562 0.0322635322422702 0.00189738717982181 -0.0156541288653171 -0.0108652654721935 0.00476564543536126 0.0295915175876277 0.0412562107543471 -0.0150876419332159 0.0137942221074548 -0.0227632885581477 0.0054288261955464 -0.0396254505077978 -0.0262412876356232 0.0107054997646755 0.00844997641369109 0.0341257602929492 -0.0287766700443205 0.0144342172079794 -0.0549456557921292 0.0132038157089761 -0.0334221016527329 -0.00141499406697407 0.0833919336571218 0.466787329313703 -0.32849945008928 -0.523463588738226 0.206696992455759 -0.106820107053608 0.0626371178800412 -0.00140198641960333 0.151918058949834 0.000525732582441875 0.110152746727688 0.110188273873418 0.00988902164679652 0.0160177697893451 0.0395925033103768 0.0735883043035033 -0.00764041773948399 0.169463345187361 0.00932519946458651 0.0760447544853289 0.0988256616318935 0.00601901187104252 -3.445305686482e-05 -0.00965613504556069 -0.000760689388699884 0.00155749752919533 0.000920420278211024 0.00153519170119099 -0.00595762790735056 0.00251812319732103 0.00104150836071802 0.013854928404176 0.0761844911760494 0.0160661278990654 -0.00174806047220915 0.00477590844114838 0.00465084085705692 -0.00212810129218029 -0.0174901449840042 -0.00656647565742998 0.00167998027841695 -0.00375808531310252 -0.0049448579758601 -0.00274609257825377 0.01068421800252 -0.000897682856564109 0.0014335834564192 -0.00105049554086093 -0.0067772992513765 0.0138261134177649 0.0168839695580727 0.0321400084705913 0.00535236306398938 0.00043186225345136 0.00150654523779987 0.00703524108893525 0.00129965767416913 0.0188381328881314 0.0146018874240913 -0.10889059732538 0.0214579150080265 -0.0197835629991884 0.00384980587637692 -0.0079011301555628 -0.0066626638863874 0.0261892348418935 0.00771522690339484 0.00343233740243799 -0.0134256682863822
  69 1607.77576005401 ""  23.8338305050407 0 0 0.00445264605811798 -0.00224932072524237 0.00952519593485302 -0.0074638565116487 0.00702059507639154 -0.0105083895289623 0.0651780402076906 -0.0992042525545099 0.0578823806974781 -0.0568772264329309 0.0511624501506315 -0.0865528702231348 0.0346878709280946 -0.0687476481778721 0.0153897917206781 -0.0663014992219061 0.115224136813153 -0.0451455707983444 0.0528100100730308 -0.0525446997137558 0.0749411563405314 -0.0313446747579994 0.0592512654131968 -0.0164145720182077 0.00810170929951154 0.0178274209973389 -0.0241860086915593 -0.0286922872955928 0.00372661927089491 -0.00929570956918085 0.0655172138774687 0.0279499275795398 0.188135775896398 0.0352145191735815 0.0087741102408905 0.0932930133648882 0.0906655163433798 -0.181039564239126 0.0384741209976811 -0.0415816536288902 -0.0351348762558722 -0.135341080433085 -0.0298155793589854 -0.00167710496011347 -0.0742201925785755 0.000501736578476573 6.24814492855619e-06 0.000184266081103831 9.13943218056098e-05 -0.000448959334062588 0.00130906490081111 -0.000902599743266642 0.000780265825555673 -0.00489967295303353 0.00060700814729427 -1.46266503865936e-05 0.000562386811556462 -0.000976546675817255 -0.000269114320458901 -0.000960706008279935 -0.00219389859698873 -0.0012176039370674 0.00537710222618773 0.000106041361421046 0.000321915471122529 -0.000274710562288768 -0.000340442999190055 -0.000222212681369488 0.000768794069400409 -5.5596839800498e-05 -1.61863597659465e-05 8.24171066047051e-06 -0.00047367727196935 -0.00129757718342863 0.000701342748786015 -0.000739795353029967 0.000309772479828351 8.27723851446784e-05 -0.00191022646698435 0.0130798561211427 0.00143543813191237 0.000719925677277876 0.000557011436998447 -0.00450767001466758 0.000627932185328678 -9.43477187087359e-05 0.00043860760667865 -0.000200438200173625 -0.000165492476980445 0.000407929780281905 1.99367906851193e-05 3.75815824324606e-05 -0.000370036568284437
  70 1626.84231515975 ""  91.5172690386688 0 0 0.0012591966538337 -0.00955684177788802 -0.00835845501865594 0.000320913748665795 -0.00550612634691116 -0.00468426562395856 0.00227507344147287 0.0622601419943494 0.0681563735961311 -0.0252707996685768 -0.0325177111026763 -0.0933583600280801 0.000682663742743855 0.0898801466970905 0.0908823019370781 0.0063453282441833 -0.0577652012412582 -0.0420328676679718 0.0268229061701342 0.034670184805754 0.09906018854979 -0.00502959283155113 -0.0938384367324822 -0.105845367145264 0.00731641199155088 0.0530484302481049 0.00594831124471901 -0.036703547188629 0.034128878150228 0.0200728058848856 0.0703842584007154 -0.0559171262411369 0.113890597466422 0.0105436895836389 -0.140267248499727 -0.113373178316724 -0.0438926029509861 0.0316088007274377 -0.0743318580276697 -0.0720387553521813 0.0626073696772189 -0.110864142267263 -0.0220314885144751 0.16508599753131 0.112566409691653 -9.84086335677151e-06 -0.000431770911976659 -0.000286514268268192 -0.000160727960939182 0.000519796468243249 0.000641433121761212 -0.000117046589047237 0.00105169589395704 0.00111409958073437 0.000289451083348822 0.00246413184491136 0.00118920039135095 0.00235485146537348 0.000200781275052696 -0.00325319307251964 -8.04831764373128e-05 -0.00412628226310114 -0.00398466417483167 0.000387334900518226 0.000384088803913015 -0.000599503863880039 -0.000260800268974982 9.60388159843248e-05 0.000789536247003529 -9.15326012005295e-05 -6.27055900779802e-05 0.000100150893671689 -0.000544858877789579 -0.00238217528242961 0.000911930385742112 -0.00245669582996074 0.000192862896933787 0.0011573899064937 0.000429523821197136 0.00167445381500616 0.00120489728904821 0.00049817329868942 2.96155468866842e-05 -0.00328005554724814 0.000675629411863137 3.45960215855079e-05 0.000589006426934457 -0.000134769969470807 -4.44569897104406e-05 0.000153905107480691 0.000104147100655794 2.83868730977813e-05 -0.000566435306038555
  71 2893.13617625862 ""  44.1545300831403 0 0 0.00736894379552312 0.00219193370891346 -0.000692716009992748 0.000242814908907937 -0.000330686633579706 -0.000387692990026407 0.000147261420776912 -0.000191068593805369 2.42558787038552e-05 -1.94090844444688e-05 5.85307235776646e-05 3.8648978467812e-05 9.18151154013726e-07 -7.57521512752606e-06 3.55295857812996e-07 -6.06910699218016e-06 2.67390330733585e-06 -1.26446552377643e-05 5.94862817009857e-06 -3.84506953071281e-05 5.0229479589673e-06 -1.70912527017146e-06 -5.7901349573866e-06 -1.64029972733605e-05 -0.0876196077492813 0.00985829036189627 -0.00313647562645759 -0.0146525791713486 -0.0290621687670199 0.019399842871805 0.000110564652562673 -0.000183700196132452 0.000238336068491074 3.86557386164822e-05 -3.29620923248326e-05 7.74451471807316e-05 5.86365324928455e-06 -1.16716619008264e-06 6.52514631893967e-05 -9.54069221430692e-05 8.62685585509003e-05 -3.66668018196248e-05 -0.0004458806518958 0.000272846830645385 -0.000482857477791013 0.00670622841548343 -0.00605248375637099 -0.001506958242166 0.000190740077024669 0.00260731435069593 0.000232508151365324 -0.0762208570319996 0.00640230532835201 -0.00509373422693632 -0.0727258963170382 0.00683813490496022 -0.0114897006714761 -0.019901288114687 0.0631650562315784 0.0242950985259297 0.926322697544182 -0.113955642393527 0.0438303009420325 0.000383966777117649 -0.012293884513766 -0.00197843540270948 -0.000207984720863768 -0.000509145613811876 0.000277975865693501 -9.98643134146705e-05 0.000873754580814132 -0.000162752610575028 0.0154913756649776 -0.00730104959124078 0.000316640118574766 -0.0142865694458188 0.157522121052133 0.0187306106991305 -0.00369680746728152 0.00404484945640782 0.00991815841984004 0.000964617095060459 -0.00161946826084931 0.00647885355545207 -0.00315507636931099 -0.00230332263264225 0.00263160363870311 0.00385835519675766 -0.000843442749303601 0.000287883598508878 0.000859762904663188 -0.00766561127605739 -0.000654768131747533
  72 2894.0639782143 ""  70.208172954658 0 0 -0.00133186960124313 -0.000491472959638364 8.22724971313799e-05 -3.12101179594848e-05 0.000123734440779486 0.000184072998358607 -6.58834617687357e-05 -2.39516980113238e-05 -0.000150499693606469 1.35538719577937e-05 1.15668517399361e-05 4.25755785529565e-05 4.10550486691646e-06 -1.58554478473519e-05 -6.70637293764314e-06 7.21952343546825e-06 1.03954052386049e-05 1.80026167340872e-05 -5.83333934987483e-06 3.4589536267282e-05 -3.95551200879187e-06 9.88294212810386e-06 2.91823588184936e-05 2.32836848161095e-05 0.0154921816259984 -0.00164168532152841 0.000518177086122362 0.00263138456999446 0.00542048718738627 -0.00328840025064528 -1.49352616343679e-05 -0.000207006171949655 -0.000216865527550912 -0.000100060851385803 0.000105240927364418 -0.000105860406974908 -2.18729230675713e-05 -4.87383317454766e-06 -3.78805630417921e-05 8.80251978416291e-05 -0.000235888582616965 -3.45782792069441e-06 7.63113321828841e-05 -0.000165893488439849 0.000142075875707714 0.000317351793719081 0.00281452430724909 0.000532100923676365 -1.37470347364232e-05 -0.000390811214394714 -0.000337976737875045 0.0130125279621864 -0.00117607882966239 0.000940868824217284 -0.0154290065472251 0.00114544758383054 -0.00069861218960227 0.00968797867020391 -0.0287843448536295 -0.000162652031040651 -0.157370948330012 0.0196899422271364 -0.00769084406783872 0.00178291392833266 -0.0729697141845841 -0.0123360489726299 -0.00159282516753477 -0.00170655895345958 0.0013019296855428 -0.000996624111874881 0.0054763189457219 -0.00149274613440009 0.0799346450148084 -0.0435332986244855 0.00495321364025256 -0.0852595557849421 0.929910556669275 0.114073096438293 -0.000192653711815516 0.00248338249957065 0.00317392396553358 0.00398724461483904 0.00069516526554315 0.00361876066514767 -0.0218129109004447 -0.0156455768235814 0.0171580823046228 0.0345871292665752 -0.00753486013171987 0.00388084005219261 0.00478136420690686 -0.0443179202888501 -0.00390101466345513
  73 2952.28506746086 ""  47.9153479472013 0 0 0.0002326340629317 -4.16336119012105e-05 0.000812870956687946 -7.27166996869739e-06 -0.000269323495055463 0.000374114700690139 -3.30893238797141e-05 -0.000209409394024175 -0.000184065697191432 3.04750948378102e-05 -9.19945145907094e-06 3.84031549486201e-05 2.81023387145037e-05 -2.83838082722488e-05 2.19183108569771e-05 5.86708124595181e-06 4.49833380330626e-06 2.47088826567097e-05 -1.57768087566251e-05 6.11343111107069e-06 -2.04170847853915e-05 2.14395742635255e-05 -3.50906319676283e-06 8.43378645691753e-05 -0.00897774111164255 0.000695356476651464 -0.00121804483467088 0.0057578495519004 0.00950078364545363 -0.0100428360255343 -7.48502833062979e-05 0.000452096599473106 0.000178852111439522 -0.000175122119801054 0.000245341222654992 -0.000186045219792535 -8.51018698857595e-06 -6.22392665479365e-05 -9.44078023995911e-05 9.66040492769502e-05 -0.000282637198184013 -9.31741269225199e-05 -0.000571727598453833 0.00058719735589943 -0.000986294795950638 0.00781609125029991 0.0657700873065907 0.0187067822604653 9.67549124063554e-05 -0.000308496379480265 0.000366682778550821 -0.00439058178792853 0.000733761803986307 0.000428784059611371 -0.347271310993411 0.0481207021870476 -0.0386121869696176 0.251562272133673 -0.832949724791963 -0.218981873592931 0.0442522852071983 -0.00444013690325988 0.000590344716119865 -0.00378537964355395 0.00321085053352883 -0.00050864058575166 0.00111496521373062 0.000845521259164136 0.00136289660590632 0.000399159763342669 -0.000733033322204561 0.000585474972918793 0.0462625137209081 -0.0119446304353895 0.00825698312075178 -0.00152543181588287 -0.0296066141114656 0.00210117845892389 0.000243073352966792 -0.0046733590929554 -0.00542408963194256 -0.00369076705143066 -0.00314958717936521 0.00281959812865312 0.00410951832435939 0.00308723291502701 -0.00380714642243519 -0.0106435594570534 0.00288789571118162 -0.00214273621016566 6.45083428031757e-05 0.000953944633587968 -0.0010710532155288
  74 2963.16833751824 ""  25.7524529524068 0 0 0.0416910759360189 -0.03604601266923 0.0316587491188621 0.000409617162190653 -0.0023473060356449 -0.00168648834767912 0.000515840984545308 0.000125471307728809 0.00171043118100979 -0.000669726079044335 0.00181166444596887 0.000249252847088275 -6.21206376359374e-05 0.000173424242996861 -2.50375670855493e-06 3.19382295524103e-05 -2.76771728437196e-05 3.86815598520322e-05 8.01262960043416e-05 -0.000108011299019579 6.91315950005405e-05 -0.000106192691912174 -0.000214414437872015 -0.000493536977298075 -0.771953814516236 0.0581770405006266 -0.0373741614785645 0.268128511223508 0.40614929458832 -0.314341975692397 0.00598070086633014 -0.022493613381901 -0.00713895599404396 -0.000585427387790831 0.000412740915713094 -0.000899271825747727 -0.000560499757500735 -0.000392961333724154 -0.00166383785677859 -0.000702511013355082 0.00193838595233774 0.000250250728780127 0.000480164483913782 0.000144943481080485 0.00120748068632541 -0.00559916859633004 0.00157788500371099 -0.000838951719170794 -0.00022735826187736 0.000238748323073211 0.000296505917325374 0.00385128488313297 -0.00100093680061957 -0.000477906242612319 0.065399459774528 -0.00727430195680672 0.00993344516548505 0.00155760506278376 -0.00968083773720324 -0.00316134277762586 -0.0419135032551997 0.00545444333619015 -0.00303283960136355 0.000158712616308756 -0.000185154954224898 2.83968110325815e-05 -3.01279135409231e-05 3.22893289116236e-06 2.69404477277498e-05 -2.86035927704267e-05 6.45079758945346e-05 4.36858403800803e-05 -0.00127370608231471 0.00033827584818391 -0.000378301280552498 -0.0002097092157575 0.00195877907126152 0.000208613422226753 -0.000169928209251474 0.00183359585129099 -0.00135843469560492 -0.00172717523985808 0.000492114719725527 -0.00097474356614941 0.00032317952877319 0.00030027174661207 -0.000372365786698239 -9.41561130307986e-06 3.37961543737034e-05 5.68684284719808e-05 0.000118191688076809 -0.00117335447199727 -0.000119756509008809
  75 2989.10557280432 ""  9.02141360646511 0 0 0.000907468332243395 0.000787260393862642 -0.000560041747475252 -1.03335123552505e-05 -1.73065315703659e-05 -3.44560377273855e-06 5.39748205497433e-06 3.62169449338706e-07 3.24020963612003e-05 1.03150994710172e-06 -2.13673042158798e-05 -1.45060603427049e-05 -5.89179571757052e-06 7.13108423627688e-06 -5.26866227497666e-06 -2.39788431269525e-06 -5.40982053805507e-06 -1.18600473003569e-05 7.94069721106011e-06 -1.11353757527274e-05 -2.06250473180772e-07 3.90015926404562e-06 -5.45206311919859e-06 -4.15835793855043e-06 -0.00489984523307703 0.00052577273181107 -0.000307834614621095 -0.00540097751628823 -0.00902499558272179 0.00669474159797417 -6.25064847545457e-05 0.000269655700626741 0.000132827756657857 8.14764175247716e-05 -9.73438079963975e-05 0.0001078187573953 2.05868431359645e-05 2.50025346979605e-05 7.79997744487781e-05 -3.21008652096096e-05 0.000107928565151196 2.185942743951e-05 -3.8852413044352e-05 4.71470704733187e-05 -3.02624101691812e-05 -0.00437678021450884 0.00468710950572961 0.000788517380105591 2.01096680310708e-05 2.05821975037552e-05 6.87966104010576e-05 -0.000993854027982404 0.000161798966341418 -5.90096703969579e-05 0.0401867026574496 -0.00289153459956456 0.00321358069993963 0.0143088091668031 -0.051445331529148 -0.0131883145636276 0.00859449261390154 -0.00138801562941994 0.000559680168293409 0.0424801044217723 -0.0129544388427063 0.00723647208815862 -0.000475560858898133 0.000471354434175377 -0.000521204152086498 -0.0353989190413687 0.00023132939318056 -0.0291221635287346 -0.518103827325622 0.134597655166021 -0.078011024470437 0.00793026149130976 0.0183890256804539 0.0030525221454599 0.000182091536622819 -0.00161259314007357 -0.0018276378168656 0.0114256891798242 -0.00423559914347387 0.0010865215139712 -0.181291398579346 -0.139030907116752 0.202459747835842 0.640309153217577 -0.176590566761309 0.104156958331084 -0.0380484417236301 0.310563650024621 0.0366196496840284
  76 2995.71982333429 ""  28.5389101713012 0 0 -0.00231678088399146 -0.0019532073846824 0.00159166797209121 1.9249044105172e-05 -2.15328183715862e-05 -8.23489482476539e-05 2.39113217712752e-05 3.81157755959453e-05 5.5348463983035e-05 -7.92908916369829e-06 2.43629655597361e-05 -1.02773042434755e-05 -6.19732521964818e-06 1.04673263660372e-05 -2.13480593663637e-06 -2.68641367443411e-06 -2.5478430341348e-06 -3.99398545570739e-06 2.33110927677596e-06 -1.06555208228501e-05 2.53231444074136e-06 -1.02920962173339e-05 -4.58862144190398e-06 -2.04577311023205e-05 0.0120312034600411 -0.00140458902864024 0.000839161535115824 0.0147451438813854 0.0245406456178869 -0.0192602852459749 0.000100193946150847 -0.000354022274074846 -0.000121152037809424 3.26012168745736e-05 -4.39953893712867e-05 3.44287659951467e-05 -4.18784261023101e-06 5.05108857094265e-06 -7.01804748330739e-06 -5.492766472655e-05 0.000142679285851276 3.16470713172744e-05 7.06415360243024e-05 -7.65055024133283e-05 0.00015868535176422 0.0116430261596209 -0.00716146599584176 -0.000556909505487896 -4.10278893881105e-05 5.24266338863555e-05 -4.64501132473885e-05 0.00142125441564562 -0.000394094819941786 3.77067623509505e-05 -0.117363702126567 0.00964148396400049 -0.0101651545337298 -0.0203628975078772 0.0755581963195099 0.0194573910421904 -0.0124460067896957 0.00202505231769164 -0.000720283841900046 -0.0591653461569813 0.0205794593249684 -0.00769212202621663 0.00061840334130764 -0.000602283024833195 0.000709155815737989 -0.00588757975898791 -0.00939569995260033 -0.0269994525069086 0.711060075810675 -0.185979628047796 0.105162050955188 -0.00836922326233247 -0.0582562075383279 -0.0141304963456959 -0.000197443525477632 0.00110269562133283 0.00144168300277535 -0.0127630991641661 0.00593843140246326 -0.00732042531917354 -0.198601132580356 -0.164198500285576 0.226553282378198 0.305542780842517 -0.0841308237784697 0.0496823200956086 -0.0350510105259481 0.362767517124153 0.040601770215533
  77 3001.12524174136 ""  15.9812327053072 0 0 0.0455615692562509 0.0278055451155453 -0.0227599721054681 -0.000250463495502869 0.000237058766259877 0.000500977780341926 -0.000282283277595744 -0.000226258260844503 -0.000231046770510474 1.58940642481445e-05 -0.00012746481308601 5.76110844656001e-05 6.37228600065274e-05 -2.67255369727224e-05 7.84176461206737e-06 1.66713359464418e-05 7.40330094140309e-06 -3.04253682929178e-07 -1.43383616496953e-05 2.9150440389941e-05 -2.11614743706868e-05 7.03457382502327e-05 4.27697041381543e-05 8.93368875961223e-05 -0.317046435114159 0.0319575249077466 -0.0253559020243875 -0.220114760587624 -0.366945949012009 0.292618527304033 -0.000757705521211505 0.00173110987340877 0.000993374756384719 -0.000159030224821028 0.000149684080872474 -5.1457970523206e-05 -5.014288155983e-05 -6.21124833914574e-06 0.000253324162061657 9.82583841640666e-05 -0.00048475511709001 -7.92612084870999e-05 -0.000384074974219237 0.000325537493701482 -0.000753228957420824 -0.0602430382839538 0.0239403594072417 -0.00150962984062757 0.000216588150540403 -0.00037022552429686 -9.42154954180516e-05 -0.0015909774776793 0.00136992747408465 3.02330613999986e-05 0.662271138953743 -0.0581300820140295 0.0781362532441407 0.056303968050374 -0.231471566773705 -0.0607464153388829 0.0174831393952774 -0.00194701891849956 -0.00309134465136989 -0.010407969374802 0.00209870133899587 -0.00145490878338892 0.00130661224985804 -0.00025940017019407 0.000132314364567647 0.00161655902269586 -0.00104297699122256 -0.00235662382761407 0.129209918545239 -0.0328112647144638 0.016265957185579 -0.00413820611081082 0.00515994862368477 0.000819525827033951 -0.00242319632550657 -0.00112661004235158 0.000197557918135067 -0.0209118680945532 0.0050362222238838 0.000462417129194435 -0.0200145812073158 -0.0169236907107485 0.0224162175822308 0.0055218051270756 -0.00125665809804433 0.00152606043433671 -0.0025263390270481 0.031035434145517 0.0032552065778332
  78 3007.05710116196 ""  54.6333465244417 0 0 -0.0580645658106869 -0.0291995722146404 0.0237789269175484 0.000326786750411247 -0.000176635401589148 -0.000172654709305118 0.000256738120371342 5.38992239156801e-05 -3.49196016695954e-05 0.000116234394748916 -8.89450248922175e-05 -5.88092791751874e-05 -3.50712904400487e-05 -1.39442645437265e-05 2.25554281370623e-05 -1.92352539873592e-05 -2.60549887024242e-06 1.20333564922939e-05 -6.30512527610909e-06 -1.18307640022998e-05 6.52557420262867e-06 -3.50009871605146e-05 -3.56735552157763e-05 3.46194965460124e-05 0.452041546573983 -0.0439405949150312 0.0393037344119279 0.237339180232381 0.393858560382633 -0.31562607507007 -0.000157874846879374 0.00126237460491024 -8.9021336723885e-05 2.68848627124795e-05 4.23765135621465e-05 -4.15204089871161e-05 0.000104723375101465 1.75727423733655e-05 -0.000108609590786371 3.61871485048696e-05 1.83719028292231e-05 -3.15883064898009e-05 -0.000400893929163714 0.000229919988641207 -0.000396410397801018 -0.0503539175230566 0.0193894170559631 -0.00216243097712915 0.000566877979344601 0.000135344096631706 -6.02863584098159e-05 -0.0121233465554721 0.00108003602179794 -9.20708563264448e-05 0.560655152501328 -0.0471851753615083 0.0621206203418391 0.0441805710399377 -0.185181176577521 -0.0474811980441957 0.122217969940574 -0.0125353695004389 0.00679295813642194 -0.0050542273804588 0.0006219428840676 -0.000718572370471508 0.00120374209033018 -0.000151356847258153 4.36597748215592e-05 0.00107867148531134 -0.000437930551338064 -0.00121850459042853 0.0646436010033469 -0.0160883824486262 0.00696721000379394 -0.00279334783815141 0.00683452031062587 0.00118694437179826 -0.00181685613480466 -0.000422357384772628 0.000978401855585948 -0.0166391557617936 0.00344241610109673 0.00243598814673141 -0.0107275014025024 -0.00901759462040988 0.0119411424836701 0.000806960763644562 -3.38812780230069e-07 0.000660444163986182 -0.00112076508321757 0.0143602000735446 0.00146836402026278
  79 3047.26255670301 ""  40.9230594720566 0 0 9.32614375438851e-05 1.87382491749224e-05 1.28718816256287e-05 -6.56280941716106e-06 -6.80874591121867e-06 -1.6965813910907e-05 7.08152112828739e-06 8.73484329085807e-06 2.77352065742262e-05 -2.71314920631199e-06 -3.0539876685163e-06 -6.69157045261934e-06 -1.06627138727282e-05 1.25255802312643e-05 -1.19058660030648e-05 -3.87056782820345e-06 -3.38496228776481e-06 -9.36853891446758e-06 3.08681990543034e-06 -8.37103638588547e-06 2.15304346595836e-06 -5.05418614560172e-06 -1.25403576615406e-06 -1.00973804791857e-05 -0.000993345393404998 6.32747799699787e-05 -9.47538896266259e-05 2.07873533628743e-05 1.05584922067595e-05 -0.000156543759373278 8.2752405652417e-06 3.69997505380592e-05 2.36035671063478e-05 0.000118500986717668 -0.000130396433805792 0.000142794096579732 1.77875684764658e-05 2.900791352328e-05 6.32028535741784e-05 -2.88083419431064e-05 0.000100907797460099 2.58267235192243e-05 5.27130394637582e-05 -3.95175006171386e-05 8.87658212615105e-05 0.000278208596734587 0.000489026772813886 0.000322199623424966 -1.78431407914878e-05 3.41825970872309e-05 1.05969014992905e-08 3.28406430188325e-06 -2.42324378188535e-05 -1.04436659379038e-05 -0.00607283903022132 0.000502542579820991 -0.00219030243236014 0.00171761652547306 -0.00530322583848233 -0.000947489100286928 -0.000724729655334814 -2.90378265288528e-05 0.000147780530895887 0.0171855302020418 -0.00768742752626638 0.00206960388055889 -0.000598599094234766 0.000156484130807296 -0.00010911162894553 0.073913946409908 -0.0309067382329934 -0.0259710183347697 -0.192134355862818 0.0498316035740866 -0.032125679333192 -0.00206027563897624 0.041116301488837 0.00707820656323818 0.00036820421683124 -0.000708678773107536 -0.000411082596853483 0.00439252520382692 -0.00265869454776423 0.00591713392933106 -0.28537051595456 -0.255419627658033 0.354952157587242 -0.573602976493624 0.153965329520764 -0.106241797727204 -0.02602761532355 0.469738872086262 0.0563354026972164
  80 3065.49450094536 ""  28.3305468660225 0 0 1.48141655913695e-05 2.33556654990943e-05 1.40537124127687e-05 -3.5436123375099e-06 -1.83003271092332e-05 -3.15334876517011e-05 1.10150970237668e-05 1.48151274502618e-05 3.80272853809027e-05 -5.38609236046354e-07 -1.83728068038676e-05 -1.4014457756748e-05 -9.82092803738269e-06 1.2375619100143e-05 -7.43174610835868e-06 -1.17084535916024e-06 -3.6786585998323e-06 -7.30536995542549e-06 1.05413834938127e-05 -2.53916239351705e-05 -4.00306780987443e-06 2.25818665437812e-07 -5.14677419807568e-06 -6.75860102145275e-06 -0.000143054803757045 -1.2178923533272e-05 -2.55369704513129e-05 -4.66739523387567e-05 -9.35202034313423e-05 2.77324829254575e-05 -5.08090665864293e-05 0.000210009444069122 8.20411399159717e-05 0.000110682237992173 -0.000126223623887065 0.000140540289576685 1.28989020364556e-05 1.1977786075309e-05 3.13485642821056e-05 -8.43962868393548e-05 0.00028880268242948 5.93686177236844e-05 1.13234993162377e-05 2.10804515290422e-05 5.70683433915945e-06 0.000447872460011916 -8.45712335986947e-05 0.000218949327659753 -1.32127271967267e-05 -2.3320617348296e-05 0.000104388372230042 -1.39488987121532e-05 2.79983034497686e-05 1.48250647497809e-05 -0.00521655090864913 0.000558324610220056 -0.000700576206545103 0.000348623425402768 -0.00128571149923739 -0.00170763624384332 0.000119267430457704 -6.1579484687746e-05 5.55431425093805e-06 -0.000800208627069764 0.00594601116898527 0.000405441685085109 -0.000191950430169063 -0.000298420293024679 0.000123664309261017 0.0230038660250339 0.0797588473704885 -0.029724210609067 0.0103006889527725 -0.00297796730763617 0.00218984347792588 0.00465742494657794 -0.0557737067566284 -0.00945419724370647 0.000172065202213042 -7.41166272131928e-05 -0.00142444801854364 -0.000323155846123405 0.0013665884300749 0.000728457149138852 -0.379379715247357 -0.299151628013363 0.448591759685718 0.0341769633482511 0.0103228936629628 -0.00166640450965652 0.0684271240861529 -0.668191266803382 -0.0935976434094051
  81 3120.1292419779 ""  2.39408664690903 0 0 -3.08184491088848e-05 -9.85330786305632e-05 -5.63330096799544e-05 3.25114741704534e-05 7.64955506255229e-05 0.000170255259930884 -2.3887369614226e-05 0.000318276898907929 0.000252241313562715 -0.00288068332851895 0.00808728164838595 0.00102480035960342 0.0233010071814259 -0.0256524159791239 0.0307242856372542 -0.00909219816337129 -0.0153783263109632 -0.0370996701963902 -0.0137748312878724 0.0449416915910835 0.0115060546226634 0.00812249109061784 -0.00949209319512556 0.0101605939631325 0.00103922008731686 0.000238705189886545 0.000306454535282303 -0.000292141889612208 1.08854076032638e-05 0.0004589817736136 0.0321576062710391 -0.102213271797013 -0.0233367283505094 -0.273719926343168 0.304123024959828 -0.358196756153805 0.10921547641768 0.18480245056728 0.445758663757334 0.162902888026238 -0.528428965047875 -0.132992122449123 -0.0988484610371652 0.107935015888935 -0.131272614355743 3.37981944854693e-05 -4.34416292309896e-05 -1.61315025291218e-05 -2.43486602909963e-06 1.44744595714697e-05 -2.46912085563118e-06 8.94489044703315e-06 -4.00029543657102e-05 -2.83665400620466e-05 -0.000179789208140697 2.43193022032449e-05 -2.99438612503417e-05 -0.000146322234449078 0.000585532391848614 8.68250613687691e-05 -9.93998477819247e-06 5.96240101912519e-06 8.46473049260147e-05 1.72781398714132e-05 2.06991173947061e-05 -4.08742566768088e-06 -1.03803799096367e-05 -1.38008771829192e-06 1.77178195571991e-05 1.23592557946846e-05 1.63700426285614e-05 -1.86839233511455e-05 -0.000114108713311585 2.30105087116421e-05 -1.29510095116765e-05 3.40466870837915e-06 -0.000215731872021122 -1.4465125525639e-05 -5.62223682642067e-06 4.14603052863186e-06 0.000210009880084226 3.97973445440606e-05 -1.2076872295737e-05 -2.01372781888233e-05 -0.000211059319505817 -0.000173014553595566 0.000273993744309663 3.09229573218097e-05 2.50661319993077e-06 -1.50786838098496e-06 1.38915534257223e-05 -4.15044721593196e-05 -1.56799264492024e-05
  82 3127.69732504616 ""  12.4937978298079 0 0 0.000189565870232648 -0.000240395220791097 6.16026018430292e-05 -1.50532963453484e-05 -2.67136357479876e-05 -6.57975758022385e-05 0.000137839077737222 7.08442978775543e-05 0.000405684300587667 0.00367854944233921 -0.00999598281958493 -0.000977339587545181 -0.0291275160329134 0.0323088675338853 -0.0381624293084007 0.00224291341316536 -0.00100810079252162 0.00438471395750639 -0.0154806062912233 0.0498553719972915 0.0122815966303303 0.0105799403214292 -0.0125374554977175 0.0130597436624601 -0.00437854680126627 0.000341025248214151 -0.000329737517592319 0.00158667724818857 0.00247074223386001 -0.002007443894387 -0.0393724890757269 0.124955537674158 0.0283957177124406 0.335641012273559 -0.373639121386659 0.438520540539941 -0.0130468108756113 -0.0137852577346662 -0.0449784357807902 0.17768864872546 -0.574790576349108 -0.143441551104548 -0.126946166672082 0.138619415323046 -0.168541794049338 1.79215763822109e-05 -4.98738210680318e-05 -1.26934725909719e-05 6.58734592296881e-07 -6.46340738175746e-07 3.64123151937805e-06 2.64828154641662e-05 2.46272026267293e-05 1.86912206749975e-05 -0.000142998536618875 5.40787242020331e-06 3.04526907630474e-06 -0.000132042776607209 0.000455721555335983 6.70157386367346e-05 -0.00042952435639982 1.9468863564779e-05 -0.000142323109813528 -6.12704812919412e-06 -6.58640550103003e-07 -7.06934805208218e-07 1.86239935825177e-06 6.42386939185341e-06 -2.75823296180918e-06 -3.7785841807367e-06 4.27576984698987e-06 1.33818931940763e-06 4.44863408452659e-05 -1.15285688711523e-05 8.23382489737034e-06 1.17099603068188e-06 2.01070926767418e-05 -6.6590988100886e-06 -4.17071885874206e-06 2.76970634564682e-06 -5.55741200699319e-05 6.35919711972029e-06 -1.06418305948205e-05 -1.64069012986805e-06 1.12131728785457e-05 1.25805272220968e-05 -2.12601820367214e-05 2.59712470990554e-05 -6.63462249355469e-06 5.10104217715172e-06 2.55024814822691e-06 -4.81469413630077e-05 -3.79235632561774e-06
  83 3143.86358736919 ""  26.6225860541134 0 0 0.000200652813193143 -0.00013399400476239 0.000203508174972871 -5.22371067566893e-06 0.000173052467571683 0.000154605367721583 0.000108434063306968 -0.00160370890499494 -0.00134082029583937 0.00408115922279331 -0.0110449627781282 -0.00105479207671776 -0.0140912866833397 0.0173535071569897 -0.0167519700088348 -0.0129134802633852 -0.0235127314619356 -0.0543472993983841 0.00360309577250441 -0.00709387928559316 0.0016134410632159 -0.0245612973305619 0.0270295263253319 -0.0323990473545352 -0.00341369576458176 -0.000133521352985257 -0.000541757171070626 0.00126097310269436 0.00147912712222753 -0.00177273899235487 -0.0416434179810978 0.132047361162657 0.0299237362490668 0.15492095121075 -0.175212133446126 0.199651937607449 0.150798414457157 0.25734606718967 0.617718363946109 -0.0254393205121232 0.0751349699479142 0.0134299367888301 0.28276784499941 -0.305813625501882 0.378393522860022 -4.36391156207594e-05 7.79639036414135e-05 2.16424782535657e-05 1.45982335278673e-06 -1.41962240745981e-05 1.25201683328621e-05 -3.91111246491589e-05 6.52364572566595e-05 2.67357024771103e-06 0.000201587956968918 -3.07891023406797e-05 3.78367409586079e-05 0.000241455917175357 -0.000899486880745804 -0.000139067782170251 0.000164409642120907 -3.11788660954062e-05 -9.48521025084752e-05 -1.94579870070173e-05 -6.85040415854492e-06 6.46926883757444e-06 1.0008579671548e-05 -3.94240036954774e-06 -1.87588374306363e-05 -1.15193198560692e-05 -3.6024985059498e-06 1.42786604345154e-05 0.000129437478508637 -2.44008414503262e-05 1.59897943881826e-05 8.55049331799152e-06 7.20033229185166e-05 3.10451581442309e-06 1.87275954340268e-06 8.30368944062031e-05 -0.00014888861050789 -5.60230306238897e-05 3.72437358969315e-05 2.35794054958589e-05 0.000158118993959714 0.000134594841441862 -0.000208101120923037 -7.10627922079783e-06 -3.21340463557433e-06 6.73307221410705e-06 -6.30511145609197e-06 -6.55377482868249e-05 -8.96317988790004e-07
  84 3151.3654846137 ""  10.6544585049644 0 0 6.60365103793803e-05 -0.000132205824954398 -9.68780090589949e-05 6.71694224451509e-05 -0.000385248139505874 -0.000238968813576537 -0.000533839494295771 0.00259768754386719 0.00132985977796611 0.00308220188946944 -0.00959319660880699 -0.00202333358137053 -0.00713099378626897 0.00918243747422123 -0.00808942715439887 -0.00911405668204517 -0.0132678620281833 -0.0350708684003178 0.0112404616897106 -0.0375690003869256 -0.0102765469400001 0.0310767548511959 -0.0323892899546691 0.0428005382101162 -0.00317645272324811 0.000316391283769734 -0.000196899783475366 0.00110916710187947 0.00179657854800762 -0.00139271316266451 -0.0350655486324623 0.1137420473414 0.0276567774560869 0.0770496107507013 -0.0879455205939885 0.0985060900106438 0.0952263596093778 0.157631905724963 0.385203681240651 -0.126293454512301 0.409958077105847 0.103334880198906 -0.351611028555868 0.3774231904323 -0.473271697555194 3.85242804238891e-05 -9.25922773481433e-05 -1.29047760813583e-05 -2.39917832356242e-06 -4.48602328811667e-06 -2.06893103797693e-06 8.42076706843106e-05 -6.42043700283759e-06 6.3102373349127e-05 -0.000279606275941047 5.74702372490755e-06 -2.18638274185877e-06 -0.000247623205442185 0.000827771384207475 0.000131476119551518 -0.000843763985866246 8.93844823393281e-05 -0.000188875207594065 -8.46111789317478e-06 -2.77415948976814e-05 1.73711396215615e-06 5.84007073971564e-06 1.48304791013175e-05 -1.32648058035996e-05 -1.50755463764405e-06 -1.40361059353321e-05 1.14315687612895e-05 3.95571574104527e-05 -1.314947534564e-05 7.6141063440801e-06 -8.6068057041099e-06 0.000282145765753987 7.38605795854024e-06 1.59082550204129e-05 -0.000102901684720623 -0.00032439622935852 1.56724693374828e-05 -2.85822644056129e-05 2.6258271889464e-06 0.000131274456857878 0.000101603913829737 -0.000174094231100379 -7.14456004487151e-05 8.60248782738552e-06 -9.27833397627475e-06 -7.78205100542379e-06 5.66885285606481e-05 2.01047960241737e-05
  85 3165.6288639334 ""  4.97255077845399 0 0 0.000870354274880453 -0.00102428406178749 0.000282254585245588 0.00020086794380119 -0.000222540049857854 0.000274283075007978 -0.00161113923089782 0.00125462876937846 -0.00265332201343011 0.023088206179462 -0.0746942283403059 -0.0179494301501025 0.0107286840088097 -0.0106358678768181 0.0153144877213022 0.00148032368887477 0.00440165894566302 0.00791984121368767 -0.00143639687649869 0.00425634922389847 0.000789513074236869 -0.000941663992340202 0.00129212182523874 -0.00101355614768047 -0.0186284768671349 0.000786648562908309 -0.00269253142147976 0.00622091304397174 0.00936762509592114 -0.00929385734886231 -0.262525227918676 0.855166467867046 0.210821823738261 -0.114054767897062 0.124999383008405 -0.150903883013436 -0.0204923718391619 -0.0373522503631182 -0.0863055734211303 0.0141916277285911 -0.0451399512432212 -0.0106861790140932 0.0099490773754611 -0.0112628662360119 0.0128362109747627 3.66299341762044e-05 -0.000111982249313991 -3.31796683747693e-05 -7.22285734947298e-08 6.67703585583602e-06 4.12503681127328e-05 2.16738739531436e-05 0.000143468490200428 2.88128613266407e-05 -0.000382944602038929 -8.84800434070466e-06 2.3689007762343e-05 -0.000285175055159173 0.000992217536963011 0.000160938680623787 -0.00109080127485119 3.09674993510859e-06 -0.000537924856357568 -7.34112111216462e-06 -2.2182729595143e-05 5.9818566950585e-07 9.86411802628629e-06 1.82912040681946e-05 -1.36233702618764e-05 9.76173969224329e-07 -9.03206435850673e-06 4.79887598873543e-06 1.51660668686544e-05 -1.28192691418722e-06 3.98803217283434e-06 -1.7567420932994e-06 0.000221382899908573 -7.64736796458904e-08 9.02626742662555e-06 0.0001006111433396 -0.000198301509043978 -8.45688019666391e-06 -3.27716778661484e-05 -3.30994516714854e-06 6.42930021335826e-05 4.74996497950752e-05 -9.38382086320367e-05 -5.58886955646861e-05 5.14549601947775e-06 -7.91658919714737e-06 -8.8078047519977e-06 7.00867366577807e-05 1.91691737950742e-05
  86 3430.6706399578 ""  0.0606075561168812 0 0 -0.000108145667187825 -4.12138985773194e-05 6.86205093691448e-06 1.14266035285141e-06 -1.8101557307633e-06 -1.81571359619478e-05 4.61005215381093e-06 7.10180223723887e-06 1.52210057476826e-05 -3.65554621951834e-06 1.76675845587184e-06 -3.63771799744883e-06 1.63233193841852e-06 -1.63804895043747e-06 1.71702661747728e-06 4.53911578004494e-07 -3.21217636118752e-07 -4.09870961258516e-07 7.22128980765428e-07 1.57056322375511e-06 1.88705000913857e-06 3.84709213889181e-06 -5.32054725125187e-06 -1.4186139608531e-06 0.000246657799422865 8.153385336332e-06 -0.000562435381466616 -4.66196780101089e-05 5.90011673602152e-05 0.000269372109745944 1.48453983352074e-05 -3.31488030630066e-05 2.33863189263372e-06 -1.10453592338497e-05 1.01919473629906e-05 -1.81821949624492e-05 -1.88507226664164e-06 -4.89012659504543e-06 -1.21754681987805e-05 7.27162042814188e-06 -1.80201406271196e-05 -6.0341863458315e-06 -2.01327749270142e-05 2.55183506537673e-05 -4.30709738055534e-06 0.00255807288833582 -0.00201305423582556 -0.000436039666864035 -3.59013456011931e-05 -4.31928136820581e-05 0.000460931604534396 1.68613705467351e-05 0.000118964583763441 0.000219335456186642 -0.0200158161962135 0.00273754878128282 -0.00298793815418685 -0.00406423078763325 0.00814233822517715 0.000901651242994099 -0.00115913936612493 -0.00106024640186724 0.00138705883912803 0.00252770110552801 -0.0023541297858507 0.000657853431896177 0.0665769339924269 -0.00911462907333247 0.0118447546869385 -0.00016991752653727 0.000107418180523683 -0.000194944175648396 -0.0205174075121827 0.00634005066876296 -0.00280105845874619 -0.00187974040825554 0.00502294919528833 0.00202245986101615 0.00185457991550161 -0.000676671582157743 -0.00683723580928995 -0.935268406895237 0.156735455806121 -0.164031907460032 -0.00115239406355934 3.36786903831049e-05 8.45014652274164e-05 -0.000240502161667908 -0.000584834526681423 -0.00227576517623156 0.000226405410428458 0.000375924721808839 9.50461757441218e-05
  87 3619.45682900151 ""  153.140826716636 0 0 -0.000264977539888549 -4.84716540540966e-05 -0.000138923738377293 -1.1924081430632e-06 -0.000215599047892633 -0.000221628666005176 5.74626541079703e-05 4.15431384165085e-05 0.000173637490969406 -2.91035422104675e-05 2.80542018300599e-05 -4.21379047501089e-05 1.34361395494089e-05 -9.96934900817196e-06 2.26895741988631e-05 -1.04896841592557e-06 -7.67002019705583e-06 -5.57391616068752e-06 -1.7589551006006e-06 8.32734168890422e-06 1.49449631442604e-05 -1.26450626757706e-05 -2.6184371517057e-05 -4.48469295314415e-05 0.000721243585457943 -4.19462001824896e-06 7.0327283594398e-05 -4.63909419060027e-05 -0.000880457414266912 0.000619997866952332 0.000159362723826824 -0.000263899950628552 9.79838883185622e-05 -8.59625557470202e-05 9.30321514096752e-05 -0.000131735298609015 -1.71620338804105e-05 -6.17755280189412e-05 -0.00011472438535511 5.60683664806246e-05 -0.000212030176406787 -8.92643985049913e-05 7.56906597635836e-05 2.9075416604138e-06 8.31687854523722e-05 -0.00013786674937147 -0.000847262461876725 -0.000727418542328994 -0.00558661729996646 -0.0018882916024874 0.0593454370981145 -0.000675023989947097 0.00150606766811604 0.00232395951205777 0.00193683647473829 0.00085924331468168 0.000954613969457105 3.06978239353208e-05 0.00383664149181525 0.00532112984159078 0.0079722765187447 -0.00533277882091738 0.000251041614926427 -0.000510469865880512 -0.000106499450386049 0.000430636103709431 -0.000377122068945458 0.000415869468712592 -0.000456819117713484 3.49216852853598e-05 -8.48283158767401e-05 3.31177568845921e-05 0.00228515771561145 -0.000723628740016283 -0.00018315488192208 0.00108975843865215 0.00540710728510496 -0.00133069407141007 0.0911111394408399 0.0186657838669012 -0.962694314865705 0.00691403785381103 -0.000401142041885139 0.000943394116563068 0.00045357660097392 0.000620748987600016 -0.000790001264209702 -0.000313160402314973 0.00013017788414816 0.000102357054636027 -0.000238098264654662 0.000481235913112039 0.00060839936544981
  :::
 } 
 m_exists[87] { 
  s_m_exists
  :::
  1 11111111111111111111111111111111111111111111111111111111111111111111111111111111111111111111111111 
  2 11111111111111111111111111111111111111111111111111111111111111111111111111111111111111111111111111 
  3 11111111111111111111111111111111111111111111111111111111111111111111111111111111111111111111111111 
  4 11111111111111111111111111111111111111111111111111111111111111111111111111111111111111111111111111 
  5 11111111111111111111111111111111111111111111111111111111111111111111111111111111111111111111111111 
  6 11111111111111111111111111111111111111111111111111111111111111111111111111111111111111111111111111 
  7 11111111111111111111111111111111111111111111111111111111111111111111111111111111111111111111111111 
  8 11111111111111111111111111111111111111111111111111111111111111111111111111111111111111111111111111 
  9 11111111111111111111111111111111111111111111111111111111111111111111111111111111111111111111111111 
  10 11111111111111111111111111111111111111111111111111111111111111111111111111111111111111111111111111 
  11 11111111111111111111111111111111111111111111111111111111111111111111111111111111111111111111111111 
  12 11111111111111111111111111111111111111111111111111111111111111111111111111111111111111111111111111 
  13 11111111111111111111111111111111111111111111111111111111111111111111111111111111111111111111111111 
  14 11111111111111111111111111111111111111111111111111111111111111111111111111111111111111111111111111 
  15 11111111111111111111111111111111111111111111111111111111111111111111111111111111111111111111111111 
  16 11111111111111111111111111111111111111111111111111111111111111111111111111111111111111111111111111 
  17 11111111111111111111111111111111111111111111111111111111111111111111111111111111111111111111111111 
  18 11111111111111111111111111111111111111111111111111111111111111111111111111111111111111111111111111 
  19 11111111111111111111111111111111111111111111111111111111111111111111111111111111111111111111111111 
  20 11111111111111111111111111111111111111111111111111111111111111111111111111111111111111111111111111 
  21 11111111111111111111111111111111111111111111111111111111111111111111111111111111111111111111111111 
  22 11111111111111111111111111111111111111111111111111111111111111111111111111111111111111111111111111 
  23 11111111111111111111111111111111111111111111111111111111111111111111111111111111111111111111111111 
  24 11111111111111111111111111111111111111111111111111111111111111111111111111111111111111111111111111 
  25 11111111111111111111111111111111111111111111111111111111111111111111111111111111111111111111111111 
  26 11111111111111111111111111111111111111111111111111111111111111111111111111111111111111111111111111 
  27 11111111111111111111111111111111111111111111111111111111111111111111111111111111111111111111111111 
  28 11111111111111111111111111111111111111111111111111111111111111111111111111111111111111111111111111 
  29 11111111111111111111111111111111111111111111111111111111111111111111111111111111111111111111111111 
  30 11111111111111111111111111111111111111111111111111111111111111111111111111111111111111111111111111 
  31 11111111111111111111111111111111111111111111111111111111111111111111111111111111111111111111111111 
  32 11111111111111111111111111111111111111111111111111111111111111111111111111111111111111111111111111 
  33 11111111111111111111111111111111111111111111111111111111111111111111111111111111111111111111111111 
  34 11111111111111111111111111111111111111111111111111111111111111111111111111111111111111111111111111 
  35 11111111111111111111111111111111111111111111111111111111111111111111111111111111111111111111111111 
  36 11111111111111111111111111111111111111111111111111111111111111111111111111111111111111111111111111 
  37 11111111111111111111111111111111111111111111111111111111111111111111111111111111111111111111111111 
  38 11111111111111111111111111111111111111111111111111111111111111111111111111111111111111111111111111 
  39 11111111111111111111111111111111111111111111111111111111111111111111111111111111111111111111111111 
  40 11111111111111111111111111111111111111111111111111111111111111111111111111111111111111111111111111 
  41 11111111111111111111111111111111111111111111111111111111111111111111111111111111111111111111111111 
  42 11111111111111111111111111111111111111111111111111111111111111111111111111111111111111111111111111 
  43 11111111111111111111111111111111111111111111111111111111111111111111111111111111111111111111111111 
  44 11111111111111111111111111111111111111111111111111111111111111111111111111111111111111111111111111 
  45 11111111111111111111111111111111111111111111111111111111111111111111111111111111111111111111111111 
  46 11111111111111111111111111111111111111111111111111111111111111111111111111111111111111111111111111 
  47 11111111111111111111111111111111111111111111111111111111111111111111111111111111111111111111111111 
  48 11111111111111111111111111111111111111111111111111111111111111111111111111111111111111111111111111 
  49 11111111111111111111111111111111111111111111111111111111111111111111111111111111111111111111111111 
  50 11111111111111111111111111111111111111111111111111111111111111111111111111111111111111111111111111 
  51 11111111111111111111111111111111111111111111111111111111111111111111111111111111111111111111111111 
  52 11111111111111111111111111111111111111111111111111111111111111111111111111111111111111111111111111 
  53 11111111111111111111111111111111111111111111111111111111111111111111111111111111111111111111111111 
  54 11111111111111111111111111111111111111111111111111111111111111111111111111111111111111111111111111 
  55 11111111111111111111111111111111111111111111111111111111111111111111111111111111111111111111111111 
  56 11111111111111111111111111111111111111111111111111111111111111111111111111111111111111111111111111 
  57 11111111111111111111111111111111111111111111111111111111111111111111111111111111111111111111111111 
  58 11111111111111111111111111111111111111111111111111111111111111111111111111111111111111111111111111 
  59 11111111111111111111111111111111111111111111111111111111111111111111111111111111111111111111111111 
  60 11111111111111111111111111111111111111111111111111111111111111111111111111111111111111111111111111 
  61 11111111111111111111111111111111111111111111111111111111111111111111111111111111111111111111111111 
  62 11111111111111111111111111111111111111111111111111111111111111111111111111111111111111111111111111 
  63 11111111111111111111111111111111111111111111111111111111111111111111111111111111111111111111111111 
  64 11111111111111111111111111111111111111111111111111111111111111111111111111111111111111111111111111 
  65 11111111111111111111111111111111111111111111111111111111111111111111111111111111111111111111111111 
  66 11111111111111111111111111111111111111111111111111111111111111111111111111111111111111111111111111 
  67 11111111111111111111111111111111111111111111111111111111111111111111111111111111111111111111111111 
  68 11111111111111111111111111111111111111111111111111111111111111111111111111111111111111111111111111 
  69 11111111111111111111111111111111111111111111111111111111111111111111111111111111111111111111111111 
  70 11111111111111111111111111111111111111111111111111111111111111111111111111111111111111111111111111 
  71 11111111111111111111111111111111111111111111111111111111111111111111111111111111111111111111111111 
  72 11111111111111111111111111111111111111111111111111111111111111111111111111111111111111111111111111 
  73 11111111111111111111111111111111111111111111111111111111111111111111111111111111111111111111111111 
  74 11111111111111111111111111111111111111111111111111111111111111111111111111111111111111111111111111 
  75 11111111111111111111111111111111111111111111111111111111111111111111111111111111111111111111111111 
  76 11111111111111111111111111111111111111111111111111111111111111111111111111111111111111111111111111 
  77 11111111111111111111111111111111111111111111111111111111111111111111111111111111111111111111111111 
  78 11111111111111111111111111111111111111111111111111111111111111111111111111111111111111111111111111 
  79 11111111111111111111111111111111111111111111111111111111111111111111111111111111111111111111111111 
  80 11111111111111111111111111111111111111111111111111111111111111111111111111111111111111111111111111 
  81 11111111111111111111111111111111111111111111111111111111111111111111111111111111111111111111111111 
  82 11111111111111111111111111111111111111111111111111111111111111111111111111111111111111111111111111 
  83 11111111111111111111111111111111111111111111111111111111111111111111111111111111111111111111111111 
  84 11111111111111111111111111111111111111111111111111111111111111111111111111111111111111111111111111 
  85 11111111111111111111111111111111111111111111111111111111111111111111111111111111111111111111111111 
  86 11111111111111111111111111111111111111111111111111111111111111111111111111111111111111111111111111 
  87 11111111111111111111111111111111111111111111111111111111111111111111111111111111111111111111111111 
  :::
 } 
} 
