# Supplementary material for: Cut-off Scale and Complex Formation in Density Functional Theory Computations of Epoxy-Amine Reactivity
Source: ACS Omega. 2021 Oct 25;6(44):29424–31. doi: 10.1021/acsomega.1c03229 (PMC8587129; doi:10.1021/acsomega.1c03229)
Supplement: Supplementary file 1 — ao1c03229_si_001.zip [file ao1c03229_si_001.zip › Final_structures/Primary/A1_E3_B3LYP-D3_CC-PVTZ-F_ canonical/Epoxy_frag3_product-8_isomer25.vib]

{ 
 s_m_m2io_version
 :::
 2.0.0 
} 

f_m_table { 
 i_j_atom_total
 :::
 31
 m_column[98] { 
  s_m_data_name
  s_m_column_name
  i_m_width
  b_m_visible
  s_m_units
  :::
  1 r_j_Frequency  "Frequency"  10 1 "" 
  2 s_j_Symmetry  "Symmetry"  10 0 "" 
  3 r_j_Intensity  "Intensity"  10 1 "" 
  4 r_j_Raman_Act  "Raman Act"  10 0 "" 
  5 r_j_Raman_Int  "Raman Int"  10 0 "" 
  6 r_j_x1  "x1"  10 0 "" 
  7 r_j_y1  "y1"  10 0 "" 
  8 r_j_z1  "z1"  10 0 "" 
  9 r_j_x2  "x2"  10 0 "" 
  10 r_j_y2  "y2"  10 0 "" 
  11 r_j_z2  "z2"  10 0 "" 
  12 r_j_x3  "x3"  10 0 "" 
  13 r_j_y3  "y3"  10 0 "" 
  14 r_j_z3  "z3"  10 0 "" 
  15 r_j_x4  "x4"  10 0 "" 
  16 r_j_y4  "y4"  10 0 "" 
  17 r_j_z4  "z4"  10 0 "" 
  18 r_j_x5  "x5"  10 0 "" 
  19 r_j_y5  "y5"  10 0 "" 
  20 r_j_z5  "z5"  10 0 "" 
  21 r_j_x6  "x6"  10 0 "" 
  22 r_j_y6  "y6"  10 0 "" 
  23 r_j_z6  "z6"  10 0 "" 
  24 r_j_x7  "x7"  10 0 "" 
  25 r_j_y7  "y7"  10 0 "" 
  26 r_j_z7  "z7"  10 0 "" 
  27 r_j_x8  "x8"  10 0 "" 
  28 r_j_y8  "y8"  10 0 "" 
  29 r_j_z8  "z8"  10 0 "" 
  30 r_j_x9  "x9"  10 0 "" 
  31 r_j_y9  "y9"  10 0 "" 
  32 r_j_z9  "z9"  10 0 "" 
  33 r_j_x10  "x10"  10 0 "" 
  34 r_j_y10  "y10"  10 0 "" 
  35 r_j_z10  "z10"  10 0 "" 
  36 r_j_x11  "x11"  10 0 "" 
  37 r_j_y11  "y11"  10 0 "" 
  38 r_j_z11  "z11"  10 0 "" 
  39 r_j_x12  "x12"  10 0 "" 
  40 r_j_y12  "y12"  10 0 "" 
  41 r_j_z12  "z12"  10 0 "" 
  42 r_j_x13  "x13"  10 0 "" 
  43 r_j_y13  "y13"  10 0 "" 
  44 r_j_z13  "z13"  10 0 "" 
  45 r_j_x14  "x14"  10 0 "" 
  46 r_j_y14  "y14"  10 0 "" 
  47 r_j_z14  "z14"  10 0 "" 
  48 r_j_x15  "x15"  10 0 "" 
  49 r_j_y15  "y15"  10 0 "" 
  50 r_j_z15  "z15"  10 0 "" 
  51 r_j_x16  "x16"  10 0 "" 
  52 r_j_y16  "y16"  10 0 "" 
  53 r_j_z16  "z16"  10 0 "" 
  54 r_j_x17  "x17"  10 0 "" 
  55 r_j_y17  "y17"  10 0 "" 
  56 r_j_z17  "z17"  10 0 "" 
  57 r_j_x18  "x18"  10 0 "" 
  58 r_j_y18  "y18"  10 0 "" 
  59 r_j_z18  "z18"  10 0 "" 
  60 r_j_x19  "x19"  10 0 "" 
  61 r_j_y19  "y19"  10 0 "" 
  62 r_j_z19  "z19"  10 0 "" 
  63 r_j_x20  "x20"  10 0 "" 
  64 r_j_y20  "y20"  10 0 "" 
  65 r_j_z20  "z20"  10 0 "" 
  66 r_j_x21  "x21"  10 0 "" 
  67 r_j_y21  "y21"  10 0 "" 
  68 r_j_z21  "z21"  10 0 "" 
  69 r_j_x22  "x22"  10 0 "" 
  70 r_j_y22  "y22"  10 0 "" 
  71 r_j_z22  "z22"  10 0 "" 
  72 r_j_x23  "x23"  10 0 "" 
  73 r_j_y23  "y23"  10 0 "" 
  74 r_j_z23  "z23"  10 0 "" 
  75 r_j_x24  "x24"  10 0 "" 
  76 r_j_y24  "y24"  10 0 "" 
  77 r_j_z24  "z24"  10 0 "" 
  78 r_j_x25  "x25"  10 0 "" 
  79 r_j_y25  "y25"  10 0 "" 
  80 r_j_z25  "z25"  10 0 "" 
  81 r_j_x26  "x26"  10 0 "" 
  82 r_j_y26  "y26"  10 0 "" 
  83 r_j_z26  "z26"  10 0 "" 
  84 r_j_x27  "x27"  10 0 "" 
  85 r_j_y27  "y27"  10 0 "" 
  86 r_j_z27  "z27"  10 0 "" 
  87 r_j_x28  "x28"  10 0 "" 
  88 r_j_y28  "y28"  10 0 "" 
  89 r_j_z28  "z28"  10 0 "" 
  90 r_j_x29  "x29"  10 0 "" 
  91 r_j_y29  "y29"  10 0 "" 
  92 r_j_z29  "z29"  10 0 "" 
  93 r_j_x30  "x30"  10 0 "" 
  94 r_j_y30  "y30"  10 0 "" 
  95 r_j_z30  "z30"  10 0 "" 
  96 r_j_x31  "x31"  10 0 "" 
  97 r_j_y31  "y31"  10 0 "" 
  98 r_j_z31  "z31"  10 0 "" 
  :::
 } 
 m_row[87] { 
  r_j_Frequency
  s_j_Symmetry
  r_j_Intensity
  r_j_Raman_Act
  r_j_Raman_Int
  r_j_x1
  r_j_y1
  r_j_z1
  r_j_x2
  r_j_y2
  r_j_z2
  r_j_x3
  r_j_y3
  r_j_z3
  r_j_x4
  r_j_y4
  r_j_z4
  r_j_x5
  r_j_y5
  r_j_z5
  r_j_x6
  r_j_y6
  r_j_z6
  r_j_x7
  r_j_y7
  r_j_z7
  r_j_x8
  r_j_y8
  r_j_z8
  r_j_x9
  r_j_y9
  r_j_z9
  r_j_x10
  r_j_y10
  r_j_z10
  r_j_x11
  r_j_y11
  r_j_z11
  r_j_x12
  r_j_y12
  r_j_z12
  r_j_x13
  r_j_y13
  r_j_z13
  r_j_x14
  r_j_y14
  r_j_z14
  r_j_x15
  r_j_y15
  r_j_z15
  r_j_x16
  r_j_y16
  r_j_z16
  r_j_x17
  r_j_y17
  r_j_z17
  r_j_x18
  r_j_y18
  r_j_z18
  r_j_x19
  r_j_y19
  r_j_z19
  r_j_x20
  r_j_y20
  r_j_z20
  r_j_x21
  r_j_y21
  r_j_z21
  r_j_x22
  r_j_y22
  r_j_z22
  r_j_x23
  r_j_y23
  r_j_z23
  r_j_x24
  r_j_y24
  r_j_z24
  r_j_x25
  r_j_y25
  r_j_z25
  r_j_x26
  r_j_y26
  r_j_z26
  r_j_x27
  r_j_y27
  r_j_z27
  r_j_x28
  r_j_y28
  r_j_z28
  r_j_x29
  r_j_y29
  r_j_z29
  r_j_x30
  r_j_y30
  r_j_z30
  r_j_x31
  r_j_y31
  r_j_z31
  :::
  1 47.1809431448924 ""  0.270533292930214 0 0 -0.056319090595145 -0.0452704902444372 0.013223324886448 -0.0735096679164402 -0.0462610454703985 0.00717564406915429 -0.0286057518911339 -0.0187468158225955 -0.0174937660351042 -0.00546030225745999 6.53517032725857e-05 -0.0158736778821454 0.0389434817964669 0.0272359744407264 -0.0416243031880911 0.0595130592945557 0.0356206981879748 -0.0688677653324627 0.0363729349238676 0.0168147880907583 -0.0706323508962878 -0.00679233376403608 -0.0100714848115642 -0.0457322482483267 -0.0555811975426378 -0.0366708276249429 0.0294933628261752 -0.0614568618784004 -0.0492500856610189 0.00474987320453059 -0.0230916228706266 -0.00628300567760544 0.0049582785292112 0.0553000639834423 0.0413905187569289 -0.039385764334033 0.0911960127145206 0.0557819404555293 -0.0873625127051609 0.0516746768075668 0.0228337404049252 -0.0909974692162954 -0.0239648221008605 -0.024744935042499 -0.0472484097561874 -0.0164258590086455 -0.0137896207392906 0.0361032591251224 0.00441679990042813 -0.0346529620237475 -0.0107373680917978 -0.0259349926755619 -0.0414141638422596 0.0031565442771973 -0.0169847358937637 -0.00382373393602392 0.0555489009562302 -0.0334530783989894 -0.0199693780012721 0.0530129603848716 -0.0294936393605955 -0.057947229906956 -0.0165118133274214 0.0362840889845276 0.0581603156777899 0.0539794101193538 0.020495436079105 0.0106871885664542 0.020049409284165 0.0235635831025956 0.0657021882080255 0.10828994960775 0.0595041387811557 0.0867716603413188 0.0320706890042391 0.0367054133416452 0.0614994906161056 0.0586513889239434 0.0230012306650523 -0.0225211357861299 -0.00878064510364405 0.0199866443831038 0.00107464207517547 0.00749184334361082 0.0296957812055044 0.098918105860909 0.123381539721328 0.0102170316193557 0.0394863127370506 0.127858127046525 0.0219996931283868 0.0643687627293364 0.112446111959601
  2 73.0188064664246 ""  0.497509341988611 0 0 0.0181104445631959 -0.0168783215438788 0.00477453199181265 0.0611655893965761 -0.00300157922806513 -0.0225992272948973 0.0263597668241576 -2.50166731023926e-05 -0.0129118528607677 -0.0745819155677747 -0.0144530513786093 0.0342553110017116 -0.109076744295872 -0.0115165844194387 0.04316199421792 -0.0419304471512445 0.00607940325617563 0.00428932053964669 0.0625301204029556 0.0214483896098506 -0.0446411127800977 0.0962374396101024 0.0183135055670255 -0.0533560069309875 0.00902161716446374 -0.04947641689787 0.0198324050963 -0.0104227281312548 0.0121135914541965 0.00941324139586067 -0.122350694495605 -0.0266599738977463 0.0616816285350446 -0.184297839274566 -0.0220067687693288 0.0788848137538644 -0.0674393984110506 0.00834727337271194 0.0109708102778386 0.114591805723816 0.0349312878085029 -0.0745153572975629 0.171487866739128 0.0287431256090594 -0.0888299676331315 0.0305002543373445 -0.0305685455872331 0.00415252913559678 0.0106875728244262 -0.0257605402848673 0.0105557727126569 0.0236026585433515 -0.0223424338558445 0.00346463925978394 0.028771319714707 -0.0465602390470414 -0.00553679808321397 0.0462254604578966 -0.030302318118251 0.0139026514160401 0.0262215009412322 -0.0134338878833047 -0.00123383530003479 -0.0257694358722466 0.0434004699490508 -0.00493563304244236 0.012478619841257 -0.0142294033141799 0.00417833278991714 -0.0893057093517221 0.0516361895872253 0.0231081506739763 -0.0259023730004355 0.0498604025017366 -0.00803374986340971 -0.00508886352378584 0.0774671447071223 -0.0323405446499606 0.0130935416412856 -0.0341626981951238 0.0113589386793918 -0.000900042252699673 -0.0326283187348995 0.0329918071521108 -0.112297471064115 0.0926067846281804 0.0166141280444197 -0.0926639188698571 0.0503283320602384 0.0250812869468881 -0.109674476513062 0.0180901156888886 0.046626119044013
  3 88.54656696209 ""  0.624584420554251 0 0 0.0152989692946581 -0.0166613717624432 -0.00459776408180159 0.0894964818339734 0.00210539509676146 -0.0318021517060027 0.0486468014220701 0.00359771836245445 -0.0205774767433655 0.0778041828376268 0.0219305809034844 -0.0232934361283781 0.0284608773625241 0.0266322129990563 -0.0104538108541735 -0.0505099380080017 0.0120034906719831 0.00430067411486944 -0.0778545054793446 -0.00616396892221291 0.00541876009966916 -0.0278137393840272 -0.0103523939512273 -0.00736145654359701 0.0023996729873093 -0.0717561813323069 -0.0143139284808347 -0.0125482879129377 0.0267780134218461 0.0155137672532408 0.133838603884312 0.0324059829654483 -0.0344204405291268 0.0504041164312976 0.041194732050016 -0.0111930863634108 -0.0887290888502253 0.0147740506019388 0.0145699458979351 -0.137300781964271 -0.0174344839384388 0.0164316920995567 -0.0498025058498298 -0.0255405026116577 -0.00648809143438963 0.04458694823401 -0.0606934013051127 0.00174520057706577 -0.131801843423742 -0.0159085671487762 0.00550070736139228 -0.0139820411656751 -0.00209432592293762 0.00197161357401761 0.0305461837980486 -0.135266330308821 -0.00395910735694717 0.118795740034088 -0.0522878078483803 0.0149353234841329 0.00926639886119199 0.0808999615225129 0.0131980000090069 0.00112989307878585 0.0275454634255318 0.00338635229103808 0.0147239811215802 -0.0164926572818667 -0.00233864488308643 -0.001607358156996 0.0359912302085208 0.0667631730623611 -0.0104074238503739 0.0671844114583645 -0.0118140604587349 0.00426403323076194 0.0188898662251129 -0.0264231587901483 -0.118477501598122 -0.0301273835378806 0.00756533003949343 0.0152861909800413 0.0058648988275451 0.0258980265542519 -0.0143358616093448 0.0690533955117754 0.0663621244748467 0.0127947975493724 0.000551231556179884 0.0793227203404117 -0.0049642751107555 0.0451712568950992 0.0987219845417134
  4 95.9817890170675 ""  0.743701782099484 0 0 -0.0482923665975009 0.0255354066027026 0.00362552973557494 -0.0574123687905578 0.0217907790982032 0.0131101227015461 -0.031304140793251 0.00991437761808074 0.0104059170946808 -0.0130135681627617 -0.00296225911847983 -0.0103758682245284 0.0258458380270226 -0.0168636212402513 -0.0158686814239848 0.0434130035504258 -0.0177194720885961 0.0015706766974379 0.0191457119983056 -0.00592273285310305 0.0255671544364903 -0.0181264402162556 0.00807520731853567 0.0301729860810753 -0.0515011063215904 0.0229316245450219 0.035285648752042 -0.0693942544860556 0.0205284182859983 -0.0198050770696792 -0.0270508674091741 -0.00305828336234471 -0.0213912250322478 0.0408959009920996 -0.0272203022523662 -0.0335128649334887 0.0725523482193348 -0.0277016669642778 -0.00277383207796198 0.0300050277915783 -0.0067605837296023 0.0397753059789873 -0.033872943845702 0.018835955786785 0.0477220357621468 0.0748112734041488 -0.0316969972720723 -0.000174813765882699 -0.0532526412070411 0.00959234966529457 0.026007584283117 0.000302059683157612 0.0253002391767017 -0.0114612201239482 0.0619463605476197 -0.0667612624125229 0.0414084078066895 0.103412142540326 -0.0207845737664823 -0.0283202128225837 0.0162010304595613 0.0722443288546963 -0.0567721391497286 0.0697486006306206 0.0109993408547335 -0.00732146407487864 0.106440786440692 -0.0535126057921803 -0.00213446599100847 -0.102803850327455 0.0173363721782484 -0.0612772876051491 0.127770479322347 -0.055615818472443 0.00492506434693484 0.113153150951293 0.12609038565192 0.0154425134046468 0.0104607007104221 -0.0186676404262896 0.0323087037641805 0.0869110334400689 -0.106602164370505 -0.000477239201742513 -0.129107485663058 0.0639702772533108 -0.0687883317723482 -0.158684309202246 0.0930599361629799 -0.0782488956367851 -0.151164306842633 -0.100939720632119 -0.0795761540726442
  5 118.62344624465 ""  1.50973228960098 0 0 -0.0429601346434256 0.0396498634879338 -0.0107746125405614 0.0456096791009364 0.0649540019615366 -0.0542873846196583 0.0292754635989496 0.0366456130234636 -0.0379666003755974 0.0216346422106194 0.00654804292334754 -0.0577589255682403 -0.00239142357830832 -0.0371115357102429 -0.031917885203687 -0.017342389433916 -0.0485425736324928 0.0140620518161925 -0.00180535313633788 -0.0160910010284443 0.0315310846570583 0.0224456442304089 0.0271693091088953 0.0044360125403408 -0.0571950026889147 -0.0193136974404552 -0.0198129393763656 -0.0691153175722637 0.0981482519657297 0.0263150505356412 0.0319179215656945 0.0141574946772447 -0.089135903103182 -0.0105261054846888 -0.0617287690310576 -0.0478689745536038 -0.0383166489743392 -0.0806704449213496 0.0346291718039815 -0.0106727481185603 -0.0236985795583788 0.0664315659091388 0.0302986963941824 0.0527625658852332 0.0198768988914795 -0.0984372618545929 0.0258960724860596 -0.00660055233057277 0.0497883013479817 -0.0062087950833225 0.0311890485649548 -0.0506596886076406 -0.00934762658712572 -0.000438404952820242 -0.0831248388173066 0.140265737465135 0.0516086167507649 -0.211220009125757 0.0191568337565199 -0.0612495039592506 -0.0712926670148072 -0.084584767563414 -0.00993831664399425 0.0461512720528263 -0.0122626126665533 0.0429436498747787 0.0145743913082428 -0.0667040438332056 -0.00686805229787266 -0.0216180663223026 -0.00449589052794634 0.0690952657147865 0.11424464622585 -0.0180603607658852 0.0225680323828326 0.0556622952239038 0.0339033766818223 0.0877631488649712 0.0923697557276165 -0.0175755913042673 0.0344516925384536 0.00293392400208441 -0.146942876466321 -0.07718160163368 -0.0142248201969709 0.0387188443531369 0.0884125886711144 -0.0638936870387981 0.000419189327960039 0.0839586898891379 -0.0366753257035421 -0.0464181090193213 0.053400935580795
  6 135.916052759061 ""  0.431873690748153 0 0 -0.0140505935465644 -0.054968880330487 0.0119720356510537 0.0524034000824401 -0.0455450372510017 0.0112766109455787 0.0390349502095539 -0.0314597233474487 0.00757208339391899 0.0342168798847097 -0.00545010093539344 0.0308780685647136 0.000933783973761464 0.026270482030713 0.0279722770649377 -0.0255854246134512 0.0284155597623831 -0.00163285104359756 -0.0135652484045855 0.00274730769486264 -0.029883231818168 0.0202811941815418 -0.0278607187261623 -0.0250212856500114 -0.0249047464352848 -0.104936841326135 -0.00794253826622158 -0.0356943390797453 -0.0304816351044216 0.0184398642392559 0.0510280129360933 -0.00686286902206616 0.0499171111341676 -0.0044477337123112 0.0484364770171146 0.0498687846693757 -0.0524642071072074 0.0494911686149469 -0.00288482567926426 -0.0315249300721911 0.004239292425083 -0.0540264903687525 0.0255969125980879 -0.0514635480720551 -0.0465434847126052 -0.0605396503899861 0.0623610002108232 0.0396982869746101 -0.0363219713630851 0.0235187480285695 -0.0697338417385722 -0.0423016759185538 0.000627789931170329 0.0116672282113901 -0.0520964502120049 0.13165609469009 0.0779765619395655 -0.135177845735576 0.0522292540900521 0.029598060069413 -0.0455272404189196 -0.00433504373804312 0.0439252742027193 0.0678857711279829 -0.00366631672087588 0.057306801252041 0.0193349960443324 0.0316419388698738 0.0286631342263541 -0.0327690791267042 -0.0136462643751622 -0.0820787980743942 0.168967096540336 -0.11341537216723 0.0754640264245919 0.0794046657711283 0.0846620701253653 0.169231076315386 0.000698844867084935 0.0925656647515149 -0.0689107260941905 0.0250700066944863 0.00643128534832206 -0.0323717773400924 0.00696001477932537 -0.0396291440869413 -0.0574363306889284 -0.13511415818422 0.0987816880679941 -0.0984819990395812 -0.0496011715653792 -0.109430578069532 -0.193212706136948
  7 181.769385931796 ""  3.93135669188612 0 0 0.0882759075070508 0.0126764709873513 -0.0399271614652206 -0.0199005702468801 -0.023967745658388 0.041328143597165 -0.0113864232807146 -0.0190878667080531 0.0401351505995703 -0.0157432010471423 -0.00206525704049759 0.0578363890494935 -0.00186632324782682 0.0257881523611504 0.0441311493896056 0.0199306318664235 0.0354040234697883 0.0136445869815845 0.0165919566080981 0.0162748519721005 3.93075397906797e-05 -0.00120288933574504 -0.0121310526549576 0.0180779082162295 0.118442350363207 0.110544340134216 -0.111614260394702 0.189928111259303 -0.0740686823385815 -0.0404373829453555 -0.0226559195460443 -0.00738023509138174 0.0768893244850634 -0.00292960527856762 0.0387819775013291 0.0558008117017537 0.0369575083680273 0.0552404585159053 -0.000233567945160673 0.0294657349808304 0.022971459214247 -0.0260434518751589 0.000423257898785627 -0.0249652241153072 0.00708326941704122 -0.058943272288309 0.0156051961131656 -0.0718773223122761 -0.0512387320343791 0.0243372865351524 -0.0394478428809858 -0.00807874597650194 0.0235289926852821 -0.0203537620662348 -0.0436350385098853 0.111974096673399 -0.0400185447864972 -0.144627184876154 0.0164577261745943 -0.139182918536142 -0.00862784826957701 0.0356388638182476 0.0568092594847344 0.0318147476991183 -0.0124780984194995 -0.0288328996091041 0.0216734898028743 -0.0882777453624943 -0.0648032236795961 -0.00742017092412952 0.00163680823263696 0.0702767145342374 0.0577563101492265 0.0309236813677788 -0.0581969220032633 0.0388158684746254 0.000988081560794758 -0.0336572707001283 0.00504414740522614 0.039052135793368 -0.0358437893349439 0.00553842326668154 -0.167246157631542 -0.11620859982007 -0.0279293366424643 0.0716473611037207 0.0750035779033065 -0.00105492102239946 -0.0475415166576375 0.0930863268474028 -0.0218428560144953 -0.00621424037333918 0.117267560287357
  8 229.648927374104 ""  1.57951846213799 0 0 0.133783456457359 0.0295673567042418 -0.0135880041207877 -0.0307433994407487 0.00126272951836466 -0.0107347631315259 -0.0189878105599496 0.0143972965088245 -0.0249236257413874 -0.0222362239770555 -0.00498670383380457 -0.0412304156157706 -0.0176505834937148 -0.030791418261153 -0.0359642384118378 -0.00269079350966902 -0.0317408499889212 -0.0220087960938405 0.00905148936082588 -0.00965862974827274 -0.0109507970050427 -0.0033778575125022 0.0135075883503053 -0.0177542258417815 0.179210513346755 0.183461012202843 -0.0989891545079589 0.282282732698419 -0.0492647128051681 0.0339577308286081 -0.0286489800291779 -0.00215449124304135 -0.0566337867125394 -0.0238377199127088 -0.0451405427085484 -0.0445320307503162 0.00354443935195622 -0.046076096630096 -0.0175984502589494 0.0280145682697957 -0.00947679728354046 0.00444344688034329 0.00392562701005572 0.0277576871597345 -0.0107986868589601 -0.0274160279020149 -0.0195351016579598 0.0103274269787928 -0.0490049090929402 -0.0279583426389574 0.0667438240452716 0.011808226613579 -0.0155894051049282 0.0402680857371873 -0.0255987003049574 -0.0315707110614722 -0.0186202499617825 -0.00705595247667996 -0.02368835441223 0.0514024854974283 0.0138741161211556 0.00319989149869503 0.122499894746926 0.0395414896892617 0.0193727473133548 0.0567422725933207 -0.0363962215960393 0.0413683405578484 0.00186097595345797 0.00571717645202997 0.0141156179757262 -0.0251900593928117 0.145425818840359 -0.0404633403477508 0.0490769484262409 0.032030202745331 0.0641820194914979 0.17143236571679 -0.094697107885497 -0.0666074522203358 0.0649506909643738 -0.00995626812116077 0.103085631154418 -0.0185271282556007 0.123221162622362 -0.0133293529828371 0.0627171510151061 -0.154451579076413 0.0903069886494374 0.00195674673112705 0.0235918874297026 -0.0412192342746864 -0.208082712161772
  9 236.989849595884 ""  2.40684673864306 0 0 0.0561642612862814 0.00541237740014109 0.00704783447469719 -0.0011997839184194 -0.000467093438818123 -0.0204967029870715 -0.0190445257033726 0.00424489871773937 -0.0280462493732256 -0.0258661393457467 -0.0141480137601215 -0.0429471469772836 -0.0135706244457224 -0.0305020701879507 -0.0448996184793531 0.000588319520655984 -0.0296455819797962 -0.0402007570328007 -0.00492517788284446 -0.0149685485050141 -0.0252634523241051 -0.0199155768240882 0.000807089670912129 -0.0261506726274438 0.0676999984984351 0.0484775418899684 -4.06295974129995e-05 0.0828912377609575 -0.0123416781675988 0.0118052335419095 -0.0351770217860254 -0.0123598428071974 -0.0552996027504419 -0.0137210838351113 -0.0377045114655288 -0.0510534852399798 0.014382467251725 -0.0372900023093254 -0.0410702337117165 0.00559718822544886 -0.0160036642548987 -0.010669150873419 -0.0210128152216988 0.00572642161438325 -0.0215726315639784 0.0493669319929417 0.0572432698515146 0.0533450042281279 -0.0142074611846121 0.0746653197222396 -0.0662227261473056 0.0399889105344261 0.0491966395757745 0.027531843052712 0.0522417116957927 0.0708844379410003 0.0532667995970793 0.0325996651474408 0.0601936502341822 0.0176572820041207 0.0506080795622338 0.097140802105132 0.0564970044638577 -0.0280700524841059 -0.052902026418622 0.0434095717885737 0.0236966214791871 -0.0162416025090957 0.0882054410000741 -0.0423374365695296 -0.0557102217401912 0.0657486880882576 -0.0853967082957467 -0.0486364954076411 0.0613234591851701 -0.020527535296117 -0.0632056161354421 -0.00776140804124528 0.016039308306713 0.160528386042879 -0.0679756787399808 0.0107626336446358 -0.0419381283354859 0.103659212563708 -0.138395078684541 -0.0271784050858606 -0.00386598938170127 0.0584666561134041 -0.0811359079293352 0.0364753107482624 -0.0710404513053896 -0.0529482061425222 0.193495641664683
  10 248.398762465529 ""  0.538467550782517 0 0 0.0105724762543968 -0.000530702079732572 -0.00157224062073888 0.129574717295999 0.030833890801629 -0.0519626010185787 -0.0535363141759557 -0.0121381300940369 0.020760221608609 -0.103106645794738 -0.0237365764606957 0.0399304691327174 -0.00147103932827243 -0.000361366632678856 -0.000946210456565964 0.10568727517824 0.0239844827985388 -0.0442634014332747 -0.00427192883290555 -0.000795953618663017 5.7603965671013e-05 -0.107729289987858 -0.0242882650865657 0.0418067263136147 -0.012327402523525 -0.0903597843357564 0.0124640807956475 -0.0514744346934598 0.0716056844124758 0.0177708292470357 -0.134575474391718 -0.0307143402037217 0.0521958174984585 0.0197097493820385 0.00467876540149714 -0.00926613713658427 0.228192714438431 0.0518542175756257 -0.0935360329404467 0.0103587987871051 0.00248698388486576 -0.00566127073392647 -0.146504107948377 -0.0335187074563583 0.0570830408791568 -0.00946526522972838 -0.00155914091959352 -0.00106895519156689 0.00214840495815824 -0.00818661075898063 0.00563476798315907 0.000928092018874199 -0.0070717737625758 0.00178312416114451 -0.00790909491747703 0.0031437034210106 -0.00534395333236695 -0.0121710696053713 -0.00377688457685023 0.00507829269989149 -0.000572996657193024 -0.011516910720283 0.00731582616619604 0.00483363127172014 0.00473320422505045 0.00838780957597261 -0.0102334642469046 0.00735210253057107 -0.00308288537610954 0.00163471716092864 0.00401376448856199 -0.00367287432243874 0.0248291752549256 -0.00401019469899478 0.00567764492990095 0.00267573220013539 0.0113501703872041 0.0297621686337222 -0.0101861251444537 -0.0127350185553153 0.00475636788714922 -0.00526551700095736 0.0186288820206306 -0.00746849393338593 0.0309954684317792 -0.00102644373423531 0.018840761706652 -0.035142520825937 0.0163168348050835 0.00527943361146446 0.00757672841176028 -0.00450018853003278 -0.0455823335436203
  11 298.241479613885 ""  1.48226382759761 0 0 0.0175066198208668 0.0037182055123114 0.0103770201343884 0.01081416372491 -0.00963982986443752 0.00230162672290018 0.00233368836367701 -0.0215134961179922 -0.00165351402816584 -0.00168542533620309 -0.0241595382419582 -0.00271301053702419 -0.00528584990440953 -0.0108239165191131 -0.00924352080164254 -0.00648808321554835 -0.00711260373953227 -0.0286282412590684 -0.00893801122453673 -0.0123655784811958 -0.0318681802854594 -0.00745018477334772 -0.0236769080068816 -0.02209409320507 0.0230448575543802 0.0136410803166764 -0.0228050579559419 0.0442540474222494 -0.00587146506825325 0.0246111939603966 0.000221107005124577 -0.0242264878064373 0.000973774889322958 -0.00515003539889774 0.00100879771263474 0.000570773556940469 -0.00502681888950817 0.00265831597762345 -0.0334778126894392 -0.00887507426630743 -0.0114141001251326 -0.0379747112828844 -0.00851862731403684 -0.0400730868401189 -0.0340781009290571 -0.0430299578464262 0.0375984875465219 0.0164823821203151 -0.0255167158024589 -0.00582813889823809 0.0941841950754637 -0.0219257292988385 0.00702739412751662 0.0324394994386995 -0.0307337183222583 0.126990800016514 0.0611318389504007 -0.129877247821108 0.03088864269767 -0.00697519581023507 -0.0258845652104199 -0.00443967961973161 0.05358104450152 0.00804089821257395 0.0320292814035547 -0.0220702741277242 0.045704032274652 0.000912296018350671 0.00674267856142466 0.0347768153193632 0.0324464022598866 -0.0588038687929053 -0.051631559387367 0.0364250431446292 -0.00359161020175772 0.018383582917901 0.0216549013187011 -0.0848419607364981 0.0167986181927677 -0.0654104932692743 0.100376774142275 0.0207402865384139 -0.092339402378144 -0.0213760645553638 -0.270779655262929 -0.024572664709809 -0.327324127195229 0.418368071198101 0.0143294200463149 -0.210024900481929 -0.0242733050367066 0.0967766050888226 0.318575283615793
  12 324.823570782496 ""  3.68517599172591 0 0 -0.0283102445236337 0.0254933418307952 0.000966558521173498 0.00801369356868332 -0.00632665742808813 0.0169135412751419 0.0192638527558505 -0.0575763797727725 0.0112647435613425 0.0210989615041427 -0.0553331199043076 0.0124907414199635 0.00380640182086612 -0.00822523498248501 -0.00233558282667519 -0.0210166610600709 -0.00194713138928122 -0.049260138442025 -0.0219079682586195 -0.0228608962890586 -0.0664311497068352 0.000198322815196836 -0.0613498851110617 -0.041748408832486 -0.0401446449317215 -0.0215059041528835 0.0148576471656595 -0.0676481367357263 0.0184750811272652 -0.0379796826777574 0.0279422656685351 -0.0575903664327083 0.0302653356164706 0.00787057588013837 0.0285926685353328 0.0262285300519739 -0.0338387664954669 0.0250980049645467 -0.057526761207342 -0.0334953238485468 -0.0208940060422859 -0.0897507594814811 -0.00220215519299679 -0.108491005133458 -0.0766849648221687 0.0169224838500612 0.0473910693598628 -0.0172391724273199 0.0132417939564599 0.0657236622006825 0.11108202843649 0.00719343448154362 0.0805894470757036 0.00741705003251225 0.0199655929232686 0.0688954905809592 -0.00885272549008225 8.65393161021039e-05 0.0537731608977248 -0.0586400735725313 0.00967450191145919 0.0875491416725266 -0.0237383461639307 -0.0250907314014175 -0.00351666793225407 -0.0283657387842976 0.0114265569824909 -0.0173560245136397 -0.000462813213522428 -0.000228219939458477 -0.000665316237133563 0.017255935000171 -0.0629794081321768 0.0254195009065455 -0.0291994213663767 -0.0230714602317323 -0.0229080650600007 -0.0719127918925305 0.00274920940172101 -0.0300283815751691 0.113135590440588 -0.00584732696719308 -0.0602934113953136 0.00906836924992859 0.215028368152938 0.0178392328071118 0.199527449115304 -0.233299121062875 -0.0142979192512544 0.122309380313429 0.0573337557868529 -0.000550835992753121 -0.228770255221974
  13 356.424137611682 ""  0.179655612320657 0 0 -0.021596912314851 0.0329510029625726 -0.0373627781816031 -0.00266349015225882 0.0125492640385688 0.0035763112588539 0.0123703980288938 -0.0325478306816056 0.0129465403864704 0.0147423672356787 -0.0256840114620694 0.0213377324611615 0.00449477760891314 0.00718307774763835 0.0150308996341058 -0.00730563231778494 0.0109809710094307 -0.00936104213914829 -0.00800941002633742 -0.00636980538162432 -0.0229323823351302 0.00529716193557578 -0.0343051957580897 -0.00759008363853886 -0.0256391888517528 0.0150590585244503 -0.0349690344982909 -0.0319984997745847 0.0191158286212464 -0.0598989882267513 0.0214144218793699 -0.028231171588885 0.0373429950586727 0.0064820973299082 0.0277795897995092 0.0313345987533441 -0.0141535293350419 0.0275030287849938 -0.0146186220993717 -0.0165671424489844 -0.00425981925941131 -0.043195467128334 0.00421592214159016 -0.0589304724519296 -0.0260060884436291 0.0198488088177976 -0.0245164314427456 -0.0451742876912647 0.0397780183859868 0.0283390370265815 0.0303993830564442 -0.000386710410417124 0.0394556345364937 -0.0368067423860161 -0.000889387029009404 -0.160311870083882 -0.0985806057312693 0.160722996535659 -0.00886808500524757 -0.0146602974961434 -0.00154367678602102 0.0286818243653504 -0.0702045611212541 0.0623361045433019 -0.0340410284583239 0.0592414655361839 -0.0767761347933433 0.0486260445529125 -0.0392298333071635 -0.0410749949293488 -0.0367160960851573 0.0447452836325206 0.222748224907546 -0.0924422270128726 0.0322009255615668 0.0434302956976189 0.0186889394216884 0.235813145096958 -0.107537294431216 -0.0373136031554501 0.0196230579726278 -0.00142769065841985 0.258923237796503 -0.0544284509645781 -0.245568769950731 0.0364482744490104 -0.0999234718104562 0.1079101765206 -0.0172970311695476 -0.0289714720157546 -0.128676881810907 -0.11543670432787 0.265549117454123
  14 435.435659249422 ""  0.0038813641646299 0 0 -0.00357314325640286 0.0097835930843437 -0.0102541435779053 -0.00176093534899034 0.0077788543082692 -0.00374799523663404 9.41885697654949e-06 -0.00581750358678677 0.00220596874628498 0.115188476809388 0.0215607925269216 -0.0411385001027135 -0.107582019530362 -0.0222738536715283 0.0471212254191672 -0.000712552146417479 0.00274999870335143 0.000946102035687934 0.110723584426053 0.0244490904746305 -0.0466773903319995 -0.110993963209447 -0.0319336969258907 0.0461362435303661 -0.00065240752366702 0.0144838096946301 -0.0349464425186291 0.0165888846808122 0.00975901870015871 0.00734084929932646 0.233564109129051 0.0471552934358105 -0.0832312621608552 -0.23721073765593 -0.0488457443357106 0.10156336212703 -0.0094973331061697 0.0034340034147083 0.00329060243524344 0.235310782224515 0.0537898151766323 -0.102187138600034 -0.220208898358061 -0.0601462932416866 0.0873888490755488 0.00178235445440865 -0.00589441694076851 0.00707990646395003 0.00379106995625842 -0.000592278447562064 -0.00366192982008653 -0.0122274061879724 -0.00126586019484721 -0.00487864266424136 -0.00280661192550977 -0.0232095349123655 0.0156662031900549 0.0158677392328897 -0.00406817354496149 0.00900703811557523 -0.013214469457361 -0.00764081717001164 -0.0130929712922659 -0.00442989025293834 0.00117691802366815 0.00278566528733175 0.00465865015683596 -0.000762140478789847 0.00780823854029025 0.000975477259580643 0.000512906533763327 -0.00160542187234846 -0.0135377421221138 0.00214972675360298 0.00542026472995556 -0.003098611012196 -0.00105241426079734 -0.00666670035395164 0.0196984705383008 0.00263840602832168 -0.00240899530667815 0.000883889463040586 -0.0092009110821719 0.0118574108224117 0.00556104657585776 -0.00738209543413003 -0.000287445992982092 0.000580557145141606 0.0027032263498144 -0.0025571621516124 0.00428871333760057 0.00474261080421881 -0.0075377809224962
  15 458.357522515229 ""  0.480619460745075 0 0 -0.00620575180835981 -0.0917755485547643 0.0756140039305287 0.0211240217671643 -0.0713664652526724 0.0275151530130084 -0.0162791434695124 0.0447343420618894 -0.0144389869560409 -0.00370937504478474 0.044477365717018 -0.0384631273827611 -0.0162880343645576 -0.0184994863169743 -0.0219960524072963 0.00213469955716897 -0.0223100957234455 0.00198822374338191 0.0202875290307156 0.00948006697020037 0.0146417226531469 -0.0270968669156039 0.0509627317567068 -0.00149653659674241 -0.0352796488504876 -0.172663498011695 0.181241384739131 -0.136185643896733 -0.0595336939445812 -0.00266160592280438 -0.0129019586268261 0.0510012723506654 -0.0778765303272546 -0.0357974642396942 -0.050951523852957 -0.0382098507592321 0.00227242138967803 -0.0447138441924658 0.011797157263713 0.0497627094970855 0.00868491196227753 0.046956007183382 -0.039896445467816 0.0808830627292326 0.0290006433031621 0.00102350517244835 0.0568635579830608 -0.0447452424385995 -0.019079031506764 0.0044893691815177 0.0397863041776438 0.0729168566393988 0.0107628507242626 0.0278357709737175 0.0308003099440911 0.173691455231467 -0.0963305637291421 -0.0983399169267324 0.041522036670438 -0.0459077944141309 0.0808212854983703 0.0509946003369918 0.0551843258106111 0.0406879058396198 -0.0223942242135583 -0.0496950575289585 -0.0176182949587918 0.0328533006451924 -0.0597048669960228 -0.017589104427136 -0.0187146323175906 0.0218884152454978 0.0697283688095572 -0.0217364759344622 -0.0600055748177905 0.0300096305168453 -0.0222805859005969 -0.00754086444717379 -0.160211772705792 -0.0386530704865723 0.029076138862509 0.0198548610501818 0.123546852713792 -0.0875462190084986 -0.044197195373492 0.101485176320251 0.0372273148126431 -0.0495020328999108 -0.0652152953476391 0.0597486949987 -0.052537276298817 -0.0701306865347275 0.07099754319245
  16 481.915372779701 ""  2.83319889050344 0 0 -0.00132320595556957 -0.0159930291268055 0.0694225222580003 0.015226871839771 -0.0148501295667668 0.0358464609786636 -0.00191127150278381 0.0173520238447494 0.0114570530712631 0.000679278169887931 -0.00171109219777168 -0.0152205624771718 -0.00263648105522215 -0.0209708580913959 -0.0174992166264756 -0.00943522472126559 -0.0206739291587405 -0.0268341062389312 -0.00227058302719864 0.0031594150943548 -0.0141021986218557 -0.0133454385859488 0.0196639272838687 -0.0144043769755054 -0.0148874629812004 -0.0565541033098242 0.111917028199917 -0.0592278159916217 0.000719387457280427 0.0386589749798247 -0.00757312830751543 0.00256330972877566 -0.0402330943064732 -0.00417116198240642 -0.0184499043978714 -0.014883328422724 -0.0114631264318565 -0.0261749780613463 -0.0239735647434913 0.0123257219757272 0.00130956082117203 0.00844406982297326 -0.0151993490972236 0.0113285624962698 -0.019544726968928 -0.00622494083488759 -0.0650101721741647 -0.0341865815796537 0.0287014740940816 0.0710962642193163 -0.028563499991764 0.0141000513628108 0.0356938549359466 0.0510525030401217 -0.0184071648595044 -0.156989963387909 -0.0794536669131015 0.104059228995774 -0.0336125143451667 -0.121737904570099 0.014520092865573 0.0524694032890545 0.0868317855527719 -0.0185233363083659 0.0431355752926193 0.0594874596175506 -0.0625977356372878 -0.111544886401874 -0.025552861302912 0.0339124030748869 0.0560429563749873 -0.0325117233015134 0.115052021268657 0.0340493055772298 0.0185974444689495 -0.0175394085545203 0.095746953912535 0.152938694516686 0.0127947973681097 0.132281566390777 -0.0324194569257597 -0.072345415086567 -0.123163730825929 -0.0124684079004739 0.0309885996977291 -0.118381464335249 -0.089012542343665 0.116373052796274 0.139011309551829 -0.112204254756823 0.0703754285510494 0.117482713256865 -0.0685160539817094
  17 530.860610535232 ""  7.91304930263193 0 0 0.00436006176867976 0.01768092479298 0.0173779822639661 0.0363358596861034 0.0323916653365777 -0.017692922184335 -0.151705042162549 -0.0410592140375163 0.0687228873534859 0.000542451719091475 -0.0137707098081536 0.00506383792273541 0.0742996071271145 0.0151828132301586 -0.0287613157970183 -0.104657389665889 -0.0232735171844567 0.0329848595103651 0.0651576180665937 0.0158342807117531 -0.0345908118350505 -0.00358356827156067 -0.00924895508297716 0.00212788409734719 -0.00348126736356166 -0.00774867504586893 0.0475690677995344 -0.0264436443567595 0.056876995316203 0.0301169140062084 0.189561219080656 0.0277845008401248 -0.062658746029427 0.259647750573251 0.0657242447177252 -0.0959884033741559 -0.128902011611599 -0.0260466496851335 0.0414622864595577 0.254290584799116 0.0594702174842825 -0.114439150845816 0.194540689233264 0.0251426704029618 -0.0856396676052559 -0.00170253460954993 0.00177149721132487 -0.00133650192253833 -0.0080578564862224 -0.0126408338424965 -0.0121796559057842 0.0176519420857514 -0.011739593118145 0.0100563045632891 0.00566830600562927 0.0313113306261647 -0.0114816147650894 -0.0274914355441379 -0.00312563153025418 0.00298260124848116 0.0185607240670175 -0.0066505030909935 0.0177326697729694 0.00379529350423535 -0.00103144136488136 -0.00534152555582731 -0.00177168162531063 0.00332736943871385 -0.00508056828757242 -0.000443110867416744 -0.000593682341751751 0.000324574340409755 0.00527086417931464 -0.00108374734008791 -0.00581327610108574 0.0026554535650757 -0.00168738044520357 -0.00224977933650058 -0.0135462632761134 0.00844129294836013 -0.0134459515021354 0.00123895457742617 0.0102611755494063 -0.0075060944145223 -0.00297039468486012 0.00993962708495689 0.00148652678143338 -0.00292626074974272 -0.00541976971270957 0.00398389524514117 -0.00340424896860014 -0.00459183409469666 0.00524914582075024
  18 536.944498022451 ""  6.8403536238194 0 0 -0.00605736502704986 -0.054994379787158 -0.0953932403063906 0.000658501001839806 -0.0606659358370371 -0.0465710029586281 -0.0371944779738287 -0.0092058915548084 -0.0374056740552417 -0.013677862239889 0.0481990335186047 -0.00567794966990564 0.006584078351187 0.0321232157858775 0.00552804439354195 0.00569805274729058 0.0187389888856532 0.0654080736377811 0.0266009125524478 -0.00873147430151085 0.0331562320069486 0.00482049846725512 -0.00234397784615863 0.0156560882222416 -0.014300643341077 -0.0860922441264798 -0.0942648873886523 -0.0358077211462196 -0.0842585386610566 -0.153371461481622 0.0155789494864306 0.049467282461578 0.00142234412212238 0.0262676093558098 -0.0016674077349949 -0.0341827154342471 0.0040457434673296 0.0130891685206305 0.0687092362556621 0.0426597073172534 0.000129924265766077 0.00120035930241898 0.033286008803131 0.0566300362310485 0.0442872969496364 0.0315551548575456 0.0432001369031549 -0.0280420191765096 -0.0114330274353614 0.000353813192859921 0.0500088624859186 0.0357495332272859 0.0343974528971091 -0.0784063138433743 0.0503171988277039 0.11699304898285 -0.0518667300054483 -0.0340625659926067 0.0400372881543444 -0.0527202434366744 0.046509924600267 0.0647635446236159 -0.127752508479639 -0.0455445912238615 0.0166221052864385 0.0887160848842938 -0.0172656972117368 -0.0390552907784327 0.0452059306175899 0.0100571112733369 0.0107993246638829 -0.00254035234181826 0.0183189315701894 -0.00501891857904535 0.0774669656406988 -0.040506515355512 0.0474296776536675 0.131150513677798 -0.00582437750318622 -0.127053212139863 0.0549766995016202 -0.0528509616620285 -0.124460036264371 0.0703380779836057 0.0255699306248429 -0.143290906338081 -0.0371319629018343 0.0641599429366273 0.0842757449607246 -0.0644635011560436 0.0461736481167569 0.0652170664489812 -0.0520873048525735
  19 543.375034313268 ""  4.56473659401418 0 0 0.0151936518728134 -0.0544930618046921 -0.0437768749762837 0.04392547331604 -0.0750774556147758 0.0209172917917795 -0.0371441430823994 0.0209395826830615 0.000484740994598721 -0.0228937346007189 0.0370727668421667 -0.0128864610647264 0.0099371735595087 -0.00288808129165801 -0.0152132144828171 -0.00999659896255978 -0.0133549943980057 0.0151712518184722 0.0142024583830481 0.0062518338102946 0.0129883735448399 -0.012426573122499 0.0399266945583747 -0.00704829563276373 0.0300835601323745 -0.0533284364851658 -0.23346221445128 0.125730557688758 -0.114943365466055 -0.0101659827915777 0.00450400952088259 0.0498073971498881 -0.0659057987327255 0.0476625069297038 -0.0177788438200493 -0.0504169487061626 -0.00248029507639431 -0.0235568771913614 0.0174572177086533 0.058219253707651 0.0113095087093541 0.0259644963521585 0.0291212217760113 0.0780714465495302 -0.00173452575956809 -0.0172335533933798 -0.0406335514160256 0.0323150740096508 0.050928514593058 0.0679033205659853 0.0327526500359092 -0.130996942666879 0.0366034022466632 0.000515631114614888 -0.0747644643645941 -0.266513332645857 0.117083734347024 0.181074298224228 -0.0115786690018626 0.0320961118678107 -0.143898292021702 -0.0166534032529614 0.012155403881727 0.0140263197314787 -0.00845977348114906 -0.0387012246686169 0.0286067048676935 0.0199769057437417 -0.00121615768513363 -0.00648824858395745 -0.00781858060409963 0.00121916282511655 -0.0544634667188518 0.00854655457180223 -0.0236716588665041 0.0168915299469707 -0.0323998299970483 -0.0970137060709409 0.0921745711341679 0.0412373819496509 0.0375582890493864 0.0373828642123359 0.0395893131793104 -0.00868402939495129 -0.00435434869713072 0.058301961605244 0.0232826969877283 -0.0376347581317374 -0.0400157842429885 0.0313859382363688 -0.0194064266534368 -0.0303324114558887 0.0132517396363692
  20 613.195844677323 ""  11.2631207175352 0 0 0.00708044819999234 -0.0124051166009764 0.0386267601390243 -0.04039932658473 0.00701197268433161 -0.101796795750612 -0.0202009941662564 -0.041221770206125 -0.0778017139671715 -0.00896024200341017 0.0380215690039502 -0.00165860548959584 -0.00543653831192154 0.0502081519521479 0.0190300770030449 0.025377011626834 0.0376429964374005 0.0798557169326938 0.0178923668615002 -0.0643572708776528 0.0121830745051295 0.0206710778153283 -0.0755041187972982 0.00580670296438072 0.013905578440835 0.0270089632525077 0.0723921895609755 0.00890140258307742 0.0295743511538409 0.0837720263632276 0.028639074660241 0.0282581699853126 0.0852005013277117 -0.0113541326620582 0.00103635587984558 -0.0181258743725792 0.0166661477277178 0.0637870250506864 0.0709545362132347 -0.0196589310242976 -0.0559468053429757 -0.0683122460591657 0.0233889214772495 -0.0192436406767845 0.0479405536916901 -0.0153839147830835 -0.015698990244089 0.022186279809865 0.0302908163403395 0.0519531662280195 0.0019879256883551 -0.00774928019773682 0.000436056115034161 0.0689133912354443 -0.0263736763528536 -0.0501791382482708 0.0404255965033972 0.0128798266104397 -0.00514773129711377 -0.0230920669450612 -0.0132204835462408 0.00540651343533743 0.132011854892944 0.0201103234878597 5.67019672854529e-07 -0.0336881264549117 0.00403818029066562 -0.0243372862814366 -0.0136936971585578 0.00267463233447198 0.013560788911362 -0.00723484704668596 -0.00779149025280819 0.0215535168567896 -0.0345734021361538 0.0212860223975881 -0.00908469069384371 -0.0628500963608534 -0.392045412533044 0.070445244006363 -0.0375584980617398 0.0368868779229147 0.0720565383416251 -0.0238601378870214 -3.23559327666036e-05 0.0491769987833127 0.00115409405686188 -0.0120832555069178 -0.000857131962383704 0.00633749591602702 -0.00521015756535952 -0.000166024441377537 -0.000376856506032303
  21 629.894103797735 ""  3.17374520952233 0 0 -0.0033524620892522 0.0201333461048871 0.00514035171537904 -0.00570556483998072 0.0129119542398585 -0.00794193924001932 -0.0164880927113281 0.047167029938343 -0.0145212068706624 0.00179565627312818 0.100492964699137 0.0615520375956192 0.0586311725237535 -0.0445029744462 0.119460458134856 0.0164262097505452 -0.0470027404428503 0.0152927745866496 0.00315650000845988 -0.123734771225989 -0.0630552750927728 -0.0481654160837941 0.0262612431244739 -0.105068645015704 -0.00380849917730856 0.0224582299840173 0.0210236576567801 -0.00783413275029261 0.0268584866288066 0.00847081011946908 -0.0243556488180963 0.105732701553519 0.00269994246412931 0.0550464731630696 -0.0848547162308728 0.088075456729659 -0.0365182446108061 0.0979574848703979 -0.0330387238491623 0.0243797673920269 -0.129347159872146 -0.0145502345533936 -0.044619670236176 0.0711106665512681 -0.0710664168277776 0.00113916035912546 -0.000376369505759855 -0.0054138694658479 -0.0130918636712357 -0.0068771995106588 -0.00202975612104424 0.00557499518144405 -0.00166730961265351 -0.00161078164370397 0.00371804168812815 0.000365998563807731 -0.0176697500454689 0.00506702660370469 -0.00242221058395492 0.00817050408663055 0.00728476806248576 0.00184758586267996 -0.00895343895131844 -0.00107849948775908 -0.000829723049124597 0.00161191741920526 -0.00508094074248978 0.0108551299295217 -0.00329141069902941 -0.000613955989092917 -0.00402662902282026 0.00161905136082883 0.0105432786455584 -0.00809361336611162 0.00119807922512254 -0.00299399162079829 0.00157370768337933 0.0160112727915185 0.198275900227568 0.0130661230803291 0.0167280719028979 -0.0134681244902457 -0.0167306234210897 -0.00336713672502913 -0.00232484330516281 0.000850030628541927 0.00181582667617868 -0.000187846235928286 -0.00772193936266281 0.00348645940483848 -0.00199599889737846 -0.00483726902126916 0.00627212652078514
  22 638.740307072734 ""  47.1176538563112 0 0 -0.00739778990608848 0.0142085651999575 -0.0340747354250601 0.0142625643921333 0.00632464775889367 0.0408449033486924 0.00697626524638303 0.0309103993449422 0.0371689484904224 0.00560037850485577 0.00276407964084135 0.0214821769870663 0.0188784534483662 -0.0365214510079571 0.0264790986749893 -0.00874421780192026 -0.0293027880453431 -0.035654621079847 -0.00880488066825179 0.00520338490312605 -0.0196667153109423 -0.0215873901262011 0.045338146449252 -0.0265706593132454 -0.00320304009470837 0.0159892305124572 -0.080539903995716 0.023577324770432 -0.00955773392917804 -0.0334626391302643 -0.0132368870256324 0.00999955785918027 -0.0388231488897337 0.0253078064494786 -0.0169980210827597 0.0389599983718222 -0.0139398200626587 -0.00415789049947417 -0.0451847368619358 0.0186698237890709 9.26307422996183e-05 0.0331288186354608 -0.0182305277888433 0.0273656739735587 -0.0422757492770079 0.00231487779371831 0.00898540376501742 0.0139114022445653 0.040741143495167 -0.0162975886560804 -0.0128199759437966 -0.0143776520338074 -0.00528994356505441 -0.0357675771142787 0.00174929231770812 0.0549513272744541 0.064464889309977 -0.0624412823776325 0.00840765087235087 -0.0211924178496513 -0.0217892596038282 -0.0332643946719035 -0.060242998065494 -0.00775136096721232 0.00392880213856731 0.0141133101861106 0.0270276317817861 -0.0346755078496332 0.0272129295906101 0.000725973587754118 0.0103148051946842 -0.00310467925933379 -0.0549644119527331 0.0280635625554062 0.0182735219578247 0.00144043249808185 -0.00471177954225456 -0.0457198586935827 -0.802813255803873 -0.102850784762516 -0.0874079474813592 0.0477447714982979 0.0409910907685046 0.0344955111904753 0.0108948223241679 -0.036150385082464 -0.00933652611672198 0.00739459430036024 0.03797049306248 -0.0206972468480451 0.0121841730402235 0.022167207583898 -0.0309966238749382
  23 718.748262102385 ""  17.147385664749 0 0 0.00245479695158878 0.00124011321661984 -0.00244006263972531 -0.00433960131720255 -0.000960832864348018 0.00150218268310625 0.0931029455661918 0.0210497302226631 -0.0373255851477523 -0.0622629720329586 -0.0143037010826506 0.0248096316637737 0.0985848134781069 0.0227328063224108 -0.0396791299515022 -0.0769467359309025 -0.0171284632495839 0.0313875123270491 0.0986837974726085 0.0223170796669107 -0.0396721204069874 -0.0607734652130597 -0.0146530704906754 0.0246491408037561 0.0029893329667561 0.00896155251485073 0.0109016690274253 -0.00158476364950828 -0.00736500106602827 -0.0142751365011856 -0.330337196363566 -0.0745623505735344 0.131545191471761 -0.012708922269756 -0.00255276770560119 0.00496020523759126 -0.322593536528379 -0.0730690287574668 0.130200844288347 -0.0153767130060027 -0.00351216681782536 0.00513283697274925 -0.327541210338015 -0.0759842508540996 0.131305525123998 -0.00273884855547864 -0.00205433695291908 0.00181469472123948 0.000625447544462692 0.00100472510987482 4.70499174950082e-05 -0.0012267826928264 0.000241424096692696 -7.54946531380545e-06 -0.0040600344857399 -0.00638128754896648 0.00483833619540772 0.000828246585430456 -0.001879398112158 0.0035218803251694 -0.0021913386396166 -0.00148158559102967 0.00448289734557707 0.000492280969590665 -1.44965816445537e-05 -0.000444560343177487 0.000931886373222961 0.000457937505813027 0.000657378637329901 3.56259294766472e-05 -5.10091404475913e-05 -0.000205150294542241 -0.00324458032443194 0.000973447583048142 0.000333083122342741 0.000543019605139143 -0.00155436241833168 -0.00367186990706899 -0.00248918443660805 0.0011797938399199 -0.000266607282200213 0.000984553187379611 -0.000456956538957094 -0.000868754571302095 -0.000359451758121692 0.00124305388926288 -0.000140971041203876 -0.000812801240145174 -5.40381869713131e-05 0.000141953089347698 -0.000582506671571042 -0.00127161738821891 3.78835432376192e-05
  24 784.275397089153 ""  64.0860850235964 0 0 0.00575027348726651 0.000838830293837961 -0.00432198234241601 0.0202918632988133 0.00449300905666313 -0.00811043364944454 -0.120308979392388 -0.0273501396555501 0.0486380517475881 0.0557831772997225 0.0123242363488422 -0.0217656050919295 0.0232418168192093 0.00456535583667286 -0.00819583394435007 0.0728862633025162 0.0162734163928848 -0.0298355129840453 0.0124131568236359 0.00374462467552453 -0.00502646226214316 0.0456859628256727 0.0118318786650546 -0.0186888012627264 0.00257956579688383 -0.00925656957539757 0.0104455207435003 -0.0102890437791971 0.00457769235031805 -0.0150808943081564 -0.155434403092882 -0.0350631648881118 0.0616780293406102 -0.38630030610344 -0.0877033587071396 0.156701715114063 -0.459793564556491 -0.104874804460613 0.184392732794885 -0.335672371439043 -0.0759397508310511 0.136651260890516 -0.0752435086581637 -0.0160766634932134 0.0295217678615977 -0.00376205524214788 -0.00252765306166248 0.00092077842558925 0.000524643562866042 0.000960951247470131 0.000298999740755577 -0.000455735639872179 0.00063664544468507 -0.00147080801095657 -0.00539469810175946 -0.00779386784498865 0.00480904831145494 0.00113792548210726 -0.00225702674998907 0.00382280077923756 -0.00143278056165584 -0.00119852676477723 0.00690611305305384 0.000393238737138422 0.000217905802015097 0.000865598633134944 0.0015587395842486 0.00129074390636526 0.00107603505595678 -7.76018043573983e-05 -0.00049630135040855 0.00012589730368236 -0.00720160860817784 0.00368793142580173 0.00172349419920196 7.84255309563782e-05 -0.00415551551628712 -0.00604136652237979 -0.00517426870582653 -0.00156375724537834 -0.000137101045428118 0.000642469646970967 -0.0036666557043913 -0.00183564989091187 -0.00140254585506797 -0.000653140327976473 -0.00100742543407853 -0.00164079759509221 0.00289837828682828 -0.00107537609230776 -0.00155365094433556 -0.00429024376079002 -0.00100702002208758
  25 813.02966363897 ""  19.9731820599653 0 0 -3.4445433887253e-05 0.000853801285464955 0.00967627323522689 0.00152020325519574 0.00167053095685653 0.00200414967468868 -0.000712253554458067 -0.000214894939345737 -5.25173888660708e-05 -0.00191354082835766 0.00169150459360197 -0.00163280084545898 -0.00147229995925289 0.002449232186528 -0.00320203644516367 0.00142542340050719 0.000965038527234608 0.00161052062130812 0.00145461183250365 -0.00389148447746197 -0.00110756667121928 0.00139482552916504 -0.00314081650825234 -0.000230812592108376 0.00337515012966839 0.00957291114598936 -0.00568277049850224 0.0162899644851219 0.00273265347878143 0.02574379116101 0.00286782157658779 0.00241202528775937 -7.36743364295878e-05 -0.00411592966373933 -0.00139143506822143 -0.00501309399768341 -0.00567756289133631 -0.00092535924910116 0.00447783827624266 -0.00681701770065303 -0.00500491639762859 -0.00274840246733959 -0.00268526173026378 -0.0034134552970343 0.00213101976047759 0.00910268426636453 0.0198116508634138 0.00411016697113907 0.00641968557370919 -0.00799274852728445 -0.00190470787404634 -0.0118902458310569 -0.00192779216205383 0.00345277105766102 -0.00706519077353786 -0.0754827969676357 -0.00658276346634668 0.0934699587745635 0.0218664767498683 0.0656560860134362 -0.0152263520731165 -0.0144158019032459 0.00964679657020637 -0.0480641668257495 0.00265874513096809 -0.0513478318700641 0.0189294550178074 0.0374170339222081 0.000173854948961729 -0.021836577964305 -0.0154728709043543 -0.0214817686415354 0.297756119713678 -0.334190318007223 -0.00328764513673999 0.0203640744133328 0.329535219079497 0.283330131684468 -0.120168484520712 -0.0167054849129557 -0.0130285056853434 -0.110453507967994 -0.354044085123158 0.00744672751899101 0.114663949289696 0.0456241199895583 0.109498327647212 0.100541968076278 -0.382840970819159 0.127412353841124 0.0976486443888852 0.312091044787479 0.113937763657219
  26 829.181371147268 ""  38.2828224270008 0 0 -0.000485019070091762 0.0558222011562973 0.0352231504598563 0.0398070288747061 -0.00134862311766233 0.101939398812639 0.00139407782054682 0.000203312056578721 0.00352920260287048 -0.0306133905245121 0.0594861356287762 -0.0478571287019861 -0.0427796462519596 0.0548548586704085 -0.0775056509948315 0.0144900250009135 0.0162680302587782 0.0454723071525896 0.0123468498703122 -0.0930033063287103 -0.0181682009931491 0.00993848556664974 -0.0613822441964747 -0.00571934225149967 -0.00690770237021923 0.0264608366888558 0.0362711418519901 -0.0108528363792733 0.043769015439405 0.0158976449124818 -0.0373853106649721 0.059911217977374 -0.0283693388594065 -0.0582281125258958 -0.03341634324872 -0.146255253872226 0.0184099671135232 0.0076881000233115 0.045539244404038 -0.0142646966478459 -0.08316566657103 -0.107965664147428 0.0255543347489251 -0.0411276615342964 0.0056379409992642 -0.016426203557151 0.000412367967877083 -0.0476148752461674 0.00430434588715465 -0.031288876055528 -0.0157410171150289 -0.00803885463549161 0.0102944711720107 -0.0188824984870929 -0.0301490952628299 -0.0839844367833476 -0.0572442870970228 0.0779844362478017 0.0114520667828969 -0.00770387067086452 -0.0173696581454758 -0.0296711296171329 -0.0231873952963416 -0.00792470041832613 0.0173306248591567 0.0404336331554485 0.0359110349417175 0.0501827365993022 -0.00429203460851898 -0.00275270437101476 -0.0325718906035192 0.0185422841139193 -0.0920219591346174 0.0821193590042454 0.0365067079229958 -0.0160205434382042 -0.0542503702504202 -0.0487235193373752 -0.0917111475624647 -0.0451199336442001 -0.022968336786227 -0.0454441856247864 -0.243378539279636 -0.061016266973847 -0.0229268435092195 -0.102336805382971 -0.019093042408215 -0.0143766521515266 0.0707684015906702 -0.0329562286046511 -0.0197183427144671 -0.0949863601670482 -0.0289591945352617
  27 839.164641921022 ""  45.7229234115365 0 0 -0.0186049665531577 0.0326698954510271 -0.00439106666025503 0.0297390467655065 -0.00111648908108387 0.0630362134828579 5.53292096943099e-05 0.00087684567995081 0.0073588222768829 -0.0315788184936187 0.0326325256558929 -0.0214102312341795 -0.0292436554723988 0.0298091828658137 -0.0426174777988631 0.0116862317069351 0.00925904699757175 0.0236294576834448 0.0158391387777933 -0.0507177445304874 -0.0145713231795177 0.0147470134632397 -0.0297119172428208 -0.00808758194483045 -0.0032258048763788 0.0522041526933632 -0.122029355872376 0.0779892094040904 -0.00123532234150238 0.0433909688378771 0.0593529339672717 0.0559302015874566 -0.0588981538070925 0.00172626500450291 -0.0122901800100273 -0.0986073300377675 -0.0179134941048813 -0.0028486455995873 0.0363984322824967 -0.072208223104805 -0.0622530122220218 -0.033605136760557 -0.054424837922487 -0.0372892796807409 0.0287427379433885 0.0486245115631061 0.0188728490255257 0.0525955645920217 -0.00554539394636121 -0.0212832250419418 -0.00582623188901232 -0.0203405525920847 -0.00324517705350227 -0.00872985984029466 0.0711415261802133 0.181925986090643 0.0957946048072794 -0.129447781182807 0.00722118302676091 -0.0400971072353291 -0.0104163252904311 0.000246437955435966 -0.117673476715783 0.00284511198195064 -0.0249872710413716 -0.0456834515468285 -0.0486397728807161 -0.0864986269816668 0.00849975200951028 -0.000642796253463079 0.0462604986885116 -0.0208718429332224 0.122700607705286 -0.106213321695008 -0.0455815419557483 0.0174914425937856 0.0797055294131271 0.0712723524016939 0.0992599316429922 0.0201971426010761 0.000377959546805837 0.104723625096922 0.471515677774976 0.12161399090748 0.0355121565382457 0.0983749019306162 0.0244150776893584 0.0315419413977441 -0.0755189470331929 0.032182693638833 0.0367892890186541 0.152795036637164 0.0218760879295748
  28 849.450334199443 ""  1.67187120733669 0 0 -0.0042327529236006 -0.00883569753277523 0.0131994983876636 -0.00400145292100802 0.00141135983237202 -0.0115274458486123 -0.00660826455991635 -0.00178770467954315 0.000483571931602272 -0.0667788451061118 -0.0212314955081317 0.0319252705782044 -0.0384306200622286 -0.0143563404667438 0.0236607423969058 0.00831163042212112 0.000483624857143647 -0.00776281809934179 0.0498240979443116 0.0194016113284423 -0.0187272440242346 0.0626678633997875 0.0187197215389661 -0.0244207667503363 0.00215178712922204 0.00512892430016725 -0.0222756526476418 0.0272714238370855 -0.000372806076653189 0.049032599183503 0.49345785318064 0.103783519682498 -0.188213413756467 0.281632160797617 0.0657298588984641 -0.0981651147038449 -0.0699871030174237 -0.0167368835873862 0.0236899806018306 -0.351273532660482 -0.0733718755656173 0.150681720753396 -0.423516656862728 -0.0941158137472568 0.168680517047027 0.00394949359306954 0.0113799199128655 -0.0189041496566808 0.000407808266159824 -0.0036057862706042 0.000101478410983182 -0.00473075723165969 -0.000318328417465161 0.00511395394996567 -0.00040834444750157 -0.0236124244073577 -0.0327499859475331 0.0453571741143414 0.0178603992913045 -0.0182907604115913 -0.00557346379305785 -0.00485424478163141 0.0050650102927999 -0.00184617415383843 0.00577233071824151 0.0113335809757739 0.00768442325550719 0.0127396149281348 -0.00517621050045425 0.000139599163973114 -0.0103113717228484 0.00702706279972994 -0.0196123285262074 0.029630921778423 0.00534921675410002 -0.00579334326958778 -0.0164518322947855 -0.00998471187451052 -0.0166878202964275 -0.00576551829692466 -0.00105415183779409 -0.0170610111841139 -0.0754340125086143 -0.0212877999751965 -0.00755857744308782 -0.0359250154554528 -0.00710934684187277 -0.00347002719839086 0.0275761808751219 -0.0123234711399588 -0.00563669776219522 -0.0323471230610366 -0.0107942913363863
  29 883.816170152096 ""  8.32515437076842 0 0 0.0150103457870966 0.0319400721148925 -0.0692708061010478 0.00474339999453276 -0.00816092759184566 0.0286740165978607 -0.00285008170229355 -0.000413308554121856 0.0105705448371371 -0.0043469598521327 0.0129478828085206 -0.00805907594773153 -0.0186336174558626 0.00557344359407664 -0.00822853592767533 -0.00291305554244613 0.000297015989996865 0.00939436778671245 0.00834426544740381 -0.0110119167439041 -0.00528440047085475 0.0150126968178248 -0.000236341800178641 -0.00870510306826792 -0.0303454574315698 -0.0848722841084222 0.132427978626118 -0.194114484847537 0.0261881228524244 -0.256068710716494 0.0166026097006774 0.0213956519034058 -0.035837562021065 0.0574861515916457 0.00719148816370707 -0.0527650975287181 0.0444346051778219 0.00737228092632371 -0.00842395495704531 -0.0461795441979617 -0.0218141021921896 0.00600734684381808 -0.0891599171656822 -0.0242278029346103 0.0337518853970678 -0.0758995840290333 -0.120869183694627 0.0656612913689365 -0.0049611056088238 0.0621098878473899 0.00496804019000606 0.0905452296913373 -0.00024595810751981 -0.0329354366236026 -0.0437967024590755 0.0282032569084025 0.0520964181914655 -0.238695904961636 -0.172347996834981 0.211193733292888 0.0979638001322774 0.0692053056957716 0.0216779485632387 0.0173245611646202 -0.0201123727327293 -0.0188963746321534 -0.00860915209482139 0.0197027400600677 0.0260389878326186 0.0158824829383378 0.0261713414524211 -0.0285085096928907 -0.0234682063616929 -0.0683755118326304 0.0200378189197083 0.00683335324046939 -0.0390144510002014 -0.01286065108373 -0.0167259286593816 0.0197608260315902 0.00505934126995246 -0.0412974959914489 -0.104727565187228 0.000456866471765976 -0.00420993130867448 0.191062302891849 0.00609125345115534 -0.0353618524542484 -0.0680988142581473 0.0457962287611114 -0.0212516314481365 -0.0124319501480598 0.058002427660887
  30 901.352388047718 ""  5.63385654977522 0 0 0.00561101256142265 0.00318573351439227 0.000246323077912108 -0.000638827381097945 -0.00297634089861714 -0.000977443742948277 -0.00206676168502794 -0.000794726029735947 0.000117790643228562 0.00241147536523946 -0.000224987477324256 -0.000441533318284774 -0.00125141763897826 -0.00102088723583023 0.00147117397178091 -0.00212498392334479 -0.00060394363246139 0.00063102584983697 0.00065732197426073 0.00170302839249293 0.000308217654766999 0.00280456104287367 0.00144493291194783 -0.00128690237182198 -0.000352126634432148 -0.0111798158073195 0.0327817101230393 -0.0238933915119822 0.005801570163502 -0.021374676079488 -0.0057736959163156 -0.00220411606299711 0.00334568366941226 0.0106807367250775 0.00248400762783013 -0.00259355891991714 0.0133346720581484 0.00232165928816379 -0.00527371741496216 -0.00504802818412062 0.000212315847832896 0.00394039267433044 -0.018052896051449 -0.00312033802014814 0.00714766055296016 -0.00965324530221287 -0.0671242292354515 -0.000751761077311776 -0.000505066086264174 0.0414231689221493 0.0055510139757409 0.00562659196626882 -0.0151555359131397 -0.00480592069140042 0.0154485800431717 0.125044009824724 0.0864041922819317 -0.21156672599938 -0.0956180519828408 -0.00851670025906393 0.0104451119499376 0.0183518385360797 0.00765183618834044 -0.0354725799724021 0.0936482038695788 0.017487034023529 0.0581936938975255 0.0188635194949754 -0.0494573474488267 -0.05426100126558 -0.109199053804848 0.0378824238270932 0.0155635068354048 0.0746257185191606 0.00570536367278711 0.0349848026078829 0.226030551562442 -0.0335164485012828 0.0370918559059254 0.0223144509307083 0.00976264436688284 0.139959795242128 0.304618299176847 0.00130808718817669 0.0526718406792567 -0.437112912507543 0.0240662828126508 0.109440957140953 -0.111926653575501 -0.0304939516138136 0.0791112834577622 0.128008349838474 -0.0713089347289455
  31 913.304273345958 ""  4.87795309734193 0 0 -0.00536194045343363 0.00139829723823553 -0.00265360789740626 -0.0132600669325233 -0.00444813784481203 0.00635314649237777 0.0647693801215985 0.0149072650823874 -0.0252533209357956 -0.0799038972156732 -0.0174913243151011 0.0321475795317279 0.0194776543658419 0.00463346090732957 -0.00868171411391938 0.068623810205185 0.015507025155253 -0.0277773978470374 -0.00412405320077557 -0.00113583165688232 0.00193647013585697 -0.0783512631011734 -0.0177431019984129 0.0313316978938628 -0.00569491910952683 -0.00365970657271123 -0.0123357702671689 -0.00194672267299428 0.00201846009799854 0.000863259464409683 0.41458415790563 0.0937696286369737 -0.165752010311021 -0.112867686770483 -0.0258261271112727 0.0440099317401034 -0.412485373402594 -0.0948185398114579 0.166079878032639 0.0271259756626153 0.0059089668204986 -0.0101632265554273 0.432173509209132 0.0996701747150252 -0.172665781808789 -0.00519264161154288 -0.0188610124954352 0.00452989631085443 -0.000874470587721261 0.0120041828743775 0.00121909743837813 0.0124274396863153 -0.00341420260661861 -0.00277894679411872 0.00448585534001604 0.0223340605351974 -0.00487432639025012 -0.046555077613092 -0.0286569829336099 0.0245302431086382 0.0161705220698222 0.0137640048101349 -0.0119803108108345 0.000357478483914026 0.00145101936399329 0.000257422154462722 0.00048574044692507 0.00649092346284362 -0.0004316367409316 0.00111534840997304 -0.00176021649256513 -0.00148107467391635 -0.00307469273533497 -0.000645597184281315 0.00247142329050102 -0.00140603530589719 -0.00311182171925161 -0.000264601537303197 -0.00268587032463337 0.00533004569559335 0.00128070652983122 -0.008402137019089 -0.0226030954602996 -0.000940758917318915 -0.00186626777226603 0.00828844376026668 -0.000741131864222156 -0.00366755826142211 -0.00603756431864754 0.00300871280132517 -0.00293333311899776 -0.00782512814868352 0.0045169556531553
  32 980.244131134523 ""  27.3522932453233 0 0 -0.0547896385927244 -0.00923301127673032 0.0516299992421525 0.0169188662396148 -0.00552350105188865 -0.00908566505438599 -0.0077761374246241 -0.00294611658511744 -0.0008376821497576 -0.00370822218067886 -0.00504286933383613 0.00261398314222557 0.0220396448887225 0.00423940010834707 -0.00813588094928165 -0.0099590096374123 -0.00263231323584009 0.00603937089027257 -0.011248797814436 0.000276360813015564 0.0064492348666833 0.0120006968314056 0.00594896054656935 -0.00758206653130322 0.0139131339190312 0.157293940850819 -0.246885698404902 0.257390382821347 -0.0634551848597734 0.267352552527825 0.0112522257481497 -0.0038376230291572 0.00948216241896711 -0.125624591224133 -0.0281706206903724 0.052283472508181 0.0616412719127815 0.00990854598134787 -0.0208981357162765 0.0674221749396498 0.0177008138254104 -0.0209743374875027 -0.0714592722047603 -0.0113582481376954 0.026863054137542 0.0625094194237705 -0.0671812885491346 -0.0120815716045372 0.000962125446173007 0.0669998944555574 0.00840972519606811 -0.0165406209837387 -0.054914912361006 -0.0108897990895801 0.141904210819513 0.281233888767106 -0.0956293053275225 -0.273058924072193 -0.125036788745292 0.0389719711875021 0.019308960186601 0.0556952585520134 -0.253578168068418 -0.0145246836795976 -0.0023517639272963 0.00872658335961447 -0.00906166519647284 0.0402114550057885 -0.0197306967319899 0.0256812498140442 0.000986234300359504 -0.0026058259979747 0.0380650864958563 0.0115762882894856 -0.0165898643222334 -0.062961526138573 -0.0748984500162101 0.0888639534421033 -0.0408174474192775 0.0293067016199667 0.0046761162807553 -0.105356952202642 -0.215437559315186 0.0506711733845319 -0.040642222171054 0.0900430919712859 -0.0284038470156033 -0.0516319946696965 0.046756321485089 0.00509774930186339 -0.0410864543757563 -0.129869491291319 0.0267589359586014
  33 991.640388544718 ""  1.60107007567044 0 0 -0.00785769461498012 -0.00200789758238274 0.0172163857346666 0.00198436520038228 -0.00211938326510548 -0.00247419236950926 0.00467122545913381 0.000656483361541432 -0.00430108062023493 0.0514934961013323 0.00708415369795022 -0.0203759873812314 -0.0798515081732401 -0.0180935545119711 0.0327090859164558 0.0149436653385284 0.00407364960632987 -0.00348193709350601 0.0674553449422165 0.0158597726499974 -0.0266008533104584 -0.0599282700284253 -0.0110190631733573 0.021577025214997 0.0066274148421776 0.0386701023894303 -0.0300916643464829 0.0522397405132868 -0.0142240287060321 0.0578371209305073 -0.286160474994693 -0.069968561635738 0.120651104548953 0.47181037184987 0.109065994458193 -0.186767006943223 -0.0868123138731202 -0.0196897783661249 0.0378670433385143 -0.384558264271734 -0.0872500075076368 0.156170031294259 0.318048433376759 0.0785964772978506 -0.127674252158513 0.0122379176236506 -0.0189039250665215 -0.0209923829262073 0.000776056482006879 0.0149377666152071 0.00156642502244283 -0.0116647818207916 -0.0126174141590312 -0.00405791801757253 0.0284289035626103 0.064050594516458 -0.0212897156739054 -0.0656605752826543 -0.0280527368818476 -0.0283463245177278 -0.00595375675638646 0.00585854172600363 -0.047422915283193 -0.0083304548991992 -0.0152049017374552 0.0110006110782537 0.00842869253468855 0.0138807134786057 0.00145025170473172 0.00270974737007476 0.0119105074684292 -0.00319690888962706 -0.012678217970252 -0.0294730267902007 0.01966993803981 -0.01312432712955 -0.0229898430289206 0.0186860016067913 -0.00322551408962312 0.00101506586110803 0.00160421807675414 -0.0015115033120129 -0.0101577769369582 0.0165428503234512 -0.000682646981855791 0.0318692037909076 0.000621778504566557 -0.00689084757585921 0.00562901067444302 0.0046765507824335 -0.00267747245618949 0.00633156302749846 0.00752243175416396
  34 993.505792202233 ""  4.79915612303947 0 0 -0.0170262909879195 0.00229825060330178 -0.0356397633766048 0.00431832855376933 0.00335217110476779 0.00580608821189091 0.00259996214636158 0.000826173356761896 0.00608838276236713 0.00605346730341108 0.0055560397215765 -0.00495425586088406 -0.0128281922035014 -0.00096148181546768 0.00230404877733745 0.00267700569405796 0.000979409152663888 0.000958582875885285 0.00960940964270743 -0.000721658063009913 -0.0054093450308346 -0.00851995038785961 -0.00220209453666158 0.00296974628217253 -0.0104345353952916 0.0131703658789483 -0.0855577647355403 0.0180793998704955 -0.0275966615463511 -0.0391136176103657 -0.0536003193890895 -0.00481486559076901 0.00119112745661014 0.0661021474727383 0.0123350323476503 -0.0335540685267692 -0.0122574366323756 -0.00185339489930964 0.00660937309602135 -0.055392479872153 -0.0150434531383401 0.0172824362010226 0.0467885193363322 0.00770546324016335 -0.0210427804146698 0.0248851556724153 0.0491522568999826 0.123065945345047 -0.00202187211362776 -0.0152146641676752 0.000415214575675838 0.0235598111889289 0.00561690055189248 0.0136393687085313 0.0223038118607807 -0.0245534631299164 0.0306770231046764 0.0765843496790733 0.0360235216659623 0.209530320670211 0.0336403217780796 0.0239271482429991 -0.0444769017735024 0.0301471884816654 0.100949006121287 -0.065019031031902 -0.0722132424858695 -0.0417748411990004 -0.0417519198596353 0.0221037778569863 -0.0806674128279917 0.0208766812532295 0.164852801955913 0.223453953911821 -0.173329310454217 -0.0139085720656931 0.047780894437412 0.0253275599276704 -0.0330726777244199 0.0305303882207177 -0.00533830777684172 -0.142985199542808 -0.223874262509675 -0.0146225252643727 -0.0584300814594629 -0.0895192503564404 -0.0491592895502645 -0.0299143270281744 0.0442226819193044 -0.0281399005155903 -0.0428246317582917 -0.245567511412133 -0.0159825326177988
  35 1004.92807646818 ""  2.73045946613756 0 0 -0.00643495872898989 0.0380267653895794 0.0038700637840293 0.00966294898309199 -0.0251685740419799 0.0090173029255528 -0.00253501823702032 -0.0111822814581218 -0.0136243787757095 0.0216581547142005 -0.146893747713567 -0.0268816776035679 -0.00616047905345355 0.00978202346156573 -0.00976381398331121 0.045312847951725 0.055003574998407 0.139137660988305 -0.00232900009975934 -0.00753491691519291 -0.00153966897944967 -0.0639602696385642 0.0969435801155434 -0.109473475509048 -0.0072965337877636 0.0294532914139531 0.0123309047868104 -0.00936004710968191 0.0334770167688127 -0.000102877437943213 0.0460606618572969 -0.156086181310919 0.0151125329776655 -0.00393409189333105 -0.0107205760393107 -0.0190536151756915 0.0407080072592046 0.0423703646449174 0.153271031444141 0.0153247008953973 0.00409160417372562 -0.0105284889412326 -0.0770149448572947 0.121714378666353 -0.0917608639436888 -0.00174436633713698 0.00131720409654937 0.000555253748944346 -0.000463370622915571 -0.00905647967046988 -0.00357542976487415 0.0027442803660743 0.00425799388285845 0.00637925667459625 -0.00286657986388406 -0.00470098400210091 0.00066387097570976 0.00709184357178533 0.00421067277745244 -0.00467370243153522 0.000589388377562458 -0.00553196097157226 -6.63500876416348e-05 0.00110909754753415 0.00105911382318481 -0.000888738442088686 -0.000235327706699128 -0.000779872570439161 0.000823972989235213 -0.0007932612609246 -0.000801987266010592 0.00020473456543408 -0.000563485670915939 0.00111642278921816 -0.000271322342772937 0.00234245311563694 0.00290823496090816 -0.00321497943450147 -0.00303602069469128 0.0141755708907745 -0.00467628935597097 0.00182884445868625 0.00432533726778647 -0.00130712064867007 0.00105302773342996 -0.00342059304511529 0.000894032509507969 0.00169323402929153 -0.00187240569737853 -0.00025871520808397 0.00101734055241702 0.00249893915958605 -0.000996055677943257
  36 1009.07321772481 ""  0.305394913594151 0 0 0.00152317166333462 0.00139764605196696 -0.00298341119368543 -0.00257253162016463 -0.000851473922845943 0.00152500740411006 -0.00257091241305259 -0.000731383858521636 0.00102058940369789 -0.0161124099023696 -0.00697146645470418 0.00634114258494532 0.0560335781096119 0.0133082138012088 -0.0232531455547359 -0.071640196545218 -0.0152651060222327 0.0319356751271579 0.074001201946013 0.0160936922344674 -0.0297295244075715 -0.0343483866823246 -0.00520176562049547 0.010820497030674 -0.00234724442415994 -0.0110134968610692 0.00643844757050812 -0.0129531203517822 0.00666379041638826 -0.0102854109986794 0.142543228468862 0.0283091226503056 -0.0554835211706384 -0.374170256622848 -0.084716977118918 0.14922844217591 0.441889726028214 0.101615059118852 -0.174489965712176 -0.474483766426936 -0.108911549350325 0.190999146984731 0.231621342847165 0.0575161632348105 -0.0944452756335876 -0.00404165103243017 0.00220328905614876 0.000927044197295675 -0.000221118271615956 -0.00308803915567916 -0.000495477053763738 0.00302721580363075 0.00307027198719831 0.000963599903229453 -0.00732876364539592 -0.0138671757586211 0.0026597618713752 0.011684242105512 0.0046498670125874 5.38277256810663e-05 0.0016515861431771 -0.00104228731159525 0.0124412512170315 0.00130205159495521 0.000308245247800547 -0.000433986618331925 0.000231579338515264 -0.00164897855019734 0.00128148350467097 -0.00140009234441132 -0.000209393483687009 -7.30864354395476e-05 -0.00306989651878913 -0.000385164825341019 0.00145731887540473 0.00399058944137939 0.0037331357978293 -0.00602448264731642 0.00172485849246852 -0.000363993994206917 -0.000334152563724372 0.00467715762217847 0.00877183539209227 -0.00384930664964218 0.00227867632203762 -0.00406232252726421 0.00169770311753412 0.00264584722920358 -0.00342889731187841 -3.19718602614036e-06 0.0020204886968264 0.00668597263560972 -0.00104606308774431
  37 1036.97667329572 ""  4.87292902337489 0 0 -0.0131489697311837 0.0557774296865558 0.00581384625292009 0.011147142287632 -0.039342831432381 0.00194862932867938 -0.00210206975630449 -0.0162128235793602 -0.0141269700354189 -0.0284940931127375 0.053519044594486 -0.0411835323627807 0.0427373922303725 -0.0987324270101374 0.0507098259963475 0.0240033919757294 0.0170720109853423 0.0694229588315719 -0.036005899153428 0.131289127696626 -0.0162755210207662 0.00832185482218146 -0.0598099625913567 -0.0119699165658635 -0.0139769851924179 0.0353397079630292 -0.00926813032397739 -0.0055507617060457 0.0330636898481211 -0.00565997580433669 -0.106024420791709 0.0731541211782487 -0.223319531181472 0.028869239277075 -0.282581545567353 -0.0882925849375063 0.0403358670975282 -0.0158768639640925 0.0893636075950799 -0.116984948841846 0.157167720784894 -0.194002417113576 -0.0045277711825301 -0.264762419400724 -0.170791090658602 0.000828441507048826 -0.0026180100041471 -0.00326419096413772 -0.000111868592463886 -0.0126471857794049 -0.00476170136751203 0.00332026463351503 0.00507902488094536 0.0161064404076422 0.003934710616336 0.00945489078157069 -0.00705056953449191 -0.00341154571766053 0.000270163187343247 -0.0169175554491775 0.00151936494370968 -0.00518856607150964 0.000300099451350746 0.000389046278026833 0.000259806516472958 0.000230954006938594 0.000977501256670849 0.00243379742802182 0.000981531249620473 -0.000436571382383348 -0.000261197159443895 -0.000112598258890261 -0.00197490992369889 -0.00174381599952915 0.0021819206719443 0.000763728669739709 0.000692675062739103 -0.000850691467432041 -0.00675221790975074 0.0364903290188949 -0.00726194232931688 0.000176645055861808 -0.000137561558866616 0.00165227693280478 0.000905640412149313 -5.19778524417545e-05 0.00113232241544078 0.000567467677235344 -0.00209745455728814 0.000468106264845571 0.000403179969311596 0.00171917863464071 0.000265508785589307
  38 1064.65957645542 ""  106.783283536086 0 0 0.0355373141706314 -0.159648439946822 -0.0122559091535276 -0.0253676773952915 0.134381274338096 0.0238171692391283 0.0117387410813337 0.0420219392709363 0.0531293121252524 -0.00780747856559954 -0.0279864806561996 -0.0348301763830832 0.00505458706107758 -0.0241529569752066 -0.00151504733802514 0.0132417111073121 0.0383985209428059 0.0547548848029877 -0.0116953359058564 -0.0192719698167571 -0.0402681276058791 0.00328463412344685 -0.0155053999547914 -0.000332981378090723 0.0356185391465586 -0.125357234491664 -0.0248142045095944 0.0135687371614744 -0.119384170292686 -0.00526717227729483 -0.0633439457515655 -0.0126871662314806 -0.170541466992413 -0.000819405022350387 -0.0943760722101986 -0.0525517526848859 -0.0128602302455959 0.114936167551539 0.0319983895591959 -0.078902570324475 -0.00160826673633473 -0.195624688839537 -0.00113065643331577 -0.104508381485096 -0.0643039609283566 0.00400618192840581 0.00404293572654944 0.00374577109658178 0.00101616307907776 0.0295624615277241 0.0107550627591545 -0.00948457326410801 -0.0168664669903157 -0.0291462700782681 0.00148353937885706 -0.00431626492728298 0.00699614527839843 -0.00137034039304588 -0.00528692779158243 0.0370273757915609 -0.0041256316586703 0.0109312780981339 0.0203771579888 -0.00423617070686198 -0.00967709010307262 0.00203230369957756 0.00152212408663424 -0.000498278890920777 -0.00768472906739117 -0.0010790588620652 0.00634069185430203 0.00329503019878887 0.00577844904629032 -0.00467750681296713 -0.0044224864820306 -0.00514793983551279 -0.0100446950276687 0.00711747903085957 0.0132820735364914 -0.0781731585615601 0.0158527301545004 0.000374328312364512 -0.0062768677106756 -0.010021594496038 -0.00193282825686826 -0.0124336439046913 -0.00352936737460964 0.00350744054090006 0.0204904771133991 -0.00629178362046572 0.00221383068612626 0.00846066457207326 -0.00734799329751536
  39 1079.40069379696 ""  17.3680250081183 0 0 0.00601440854154678 -0.0116872602253931 -0.0343889956375177 -0.0071242665519838 0.012477778058747 0.00527472097458545 0.00193354369138951 0.00449477962252636 0.00719226582844699 -0.00126886083396143 -0.00358189908782306 -0.00382571550341397 -0.000139861546110599 0.0011402558191487 7.9033319927053e-05 -0.000520063321483414 0.00446884238849449 0.00116054446961376 0.000286019669045291 -0.00781357410924505 -0.00363799485925834 0.00155899191355316 0.0010375101381526 0.00306429289224828 -0.0171980964612341 -0.086473424985637 -0.0186265131776957 -0.0645999681389762 0.00566874715984049 -0.0780625664124481 -0.00813945108021671 -0.000221355032526521 -0.031579819443249 -0.000981889188556205 0.00487124897364196 0.00389861213694801 -0.00682698946804376 0.021854552866463 -0.00476700373616817 -0.00311986363691317 -0.00695550740825884 -0.0135017105773521 -0.000800224313602837 0.00481587232148466 0.00830408356419143 0.0174324090305941 -0.0338684056627699 -0.0847848804395698 0.00977274381513633 -0.0277337853295351 -0.00485823944329189 -0.0321966192039425 0.0205275363308993 0.0555889317825583 0.0349167426002438 0.0983891971473644 -0.0201344346445633 -0.075894371211548 -0.0100907812469519 -0.261382191424833 -0.0377669780741428 0.0121780362684305 0.150064909394101 -0.00265745181624465 0.113545697817462 0.000242430684727456 -0.00473015315880468 -0.00733638925292831 0.0712467009663387 0.0524712985869882 -0.0703189053219964 -0.0509411184574489 -0.0282717447403022 0.0298711694808259 0.0560043798046689 -0.0421511108903947 0.0616604432528946 0.0650310476328243 -0.0027833422242794 0.0907216234048311 -0.0105785586827382 -0.0214935960693181 0.0631158957910506 0.230034699240495 -0.0211083380029048 0.297140685183925 0.00962996597739904 -0.119570190885515 -0.209318504382627 0.0963398716887146 -0.0714888794933288 -0.246832642950744 0.135530966897227
  40 1082.60397349999 ""  5.56112620003433 0 0 -0.0368227217521052 0.00659035324932116 -0.114929934465011 -0.00038775578515767 0.00688285300518018 0.0132325517651468 0.00801971586329979 0.00211571271218914 0.0228403949708494 -0.00195158045831423 0.00462380565634957 -0.002662927818294 -0.00520481920657009 0.0108539104780942 -0.00652296449283372 -0.000429145353406243 0.000572175315194005 -0.000711589168170282 0.00232197985520788 -0.0148425041385639 -0.00268731680131342 -0.000468047514559394 0.00603671070199653 0.00123836486288561 -0.0607445382815611 -0.0939812964229665 -0.169430938750156 -0.0755637169703126 -0.0254335470267605 -0.181704231341458 -0.026668482086776 0.00959848478986182 -0.0550449415636023 -0.00465858464807998 0.0172174961301912 -0.00278364637621059 -0.0036023224323522 0.00779488279699765 -0.00387711572427334 0.0065225820308279 -0.0165544912488335 0.00609949503888166 -0.00197077485254451 0.00664492711009488 0.00404884023786862 0.0542014848851327 -0.00944193376601439 -0.00842856348539172 0.00514029163752441 -0.0229750985965871 0.00550424269158032 -0.00466694587367831 -0.0285489448798378 0.142874951690085 0.089275493537588 0.141350658219508 -0.040982786852131 -0.0479950503721605 -0.0117106718400084 -0.0753918861500648 -0.00623878345327648 -0.017071515723718 0.243174567731282 -0.0204050527471745 -0.0613558736994491 -0.00376327083094229 0.0182552233188948 0.0407449123869321 -0.0426537638674395 -0.0133605070297726 0.0369344272874162 0.0351950244223855 0.0675753759313537 -0.0315378824311235 -0.0509274596421881 -0.0311671535066237 -0.0569418693721776 0.059695291009668 -0.0319080751336901 0.315817468722816 -0.013708111199258 -0.023414944733193 -0.0849797895182734 -0.0189650224306391 -0.0146380019096792 -0.137440337986959 -0.0221876619118783 0.0393465026220958 0.161744968718455 -0.0556161392920787 0.0202190670742034 0.0579710384568731 -0.0706066499420767
  41 1102.38063112334 ""  30.7683522998408 0 0 -0.0873196497514217 -0.0193383934472866 -0.0278047898123287 0.0175835203813603 0.010571411095959 0.00121492360266085 0.00425375472731567 0.0017641689877253 0.0153537913810866 0.000669820965702899 0.00326406781203068 -0.00288485499396277 -0.00322615616222596 0.00494217380968062 -0.00376963051339225 0.000317605958287982 0.00050960042732519 0.00144397812713731 0.000469319653223583 -0.00744932690683071 -0.00275081705518913 -0.00115919598928421 0.00271087797097213 0.000959115901617189 -0.0263893778896545 0.146857782197935 -0.261986037906014 0.161683933263631 -0.153696967333747 0.0483932833893373 -0.0380646528849213 0.00162146828841316 -0.0270534476511918 0.00217772079459237 0.00580565978722919 -0.00684896823192697 -0.00212290218692429 0.00375706446921332 0.000382275140580684 0.00191469735947996 -0.00763410303172778 -0.00241460775515094 0.00301830867190583 -0.00303616765179741 -0.00515255911897334 -0.0498679557549156 0.0120070361206571 -0.0336193787995757 -0.0117060807757526 0.0114148889101535 0.0064953031237377 0.0795891856337513 -0.0316059701612656 0.0474725639324395 -0.0304390022882095 -0.10239411013468 -0.308040673051487 0.112534451148499 0.0164501436376709 0.0704276766783407 0.0871302176647802 -0.0120388422250196 -0.0727312660716498 0.0795458396148451 0.0274109685004565 0.00737615115947013 -0.0272705452796405 -0.0160196052798887 0.0648662943587184 -0.0383287883834847 -0.0134630255670443 -0.0238992104350701 -0.166919360849244 0.0191219300333355 0.100041857712701 0.156450300696003 0.0766694210645327 -0.245834469427905 -0.00565074912817765 0.126618368503308 0.000966399383550981 0.0364506959828746 0.0287012542479362 -0.151502795262655 0.0762076245418744 -0.0370816308044268 0.0616781536610251 0.0572557148345876 -0.175492287615048 0.0251188224380007 0.0396614827932031 0.168595011770714 0.0143301849427132
  42 1107.19167688829 ""  20.3249564708384 0 0 -0.00750079090485192 0.0308040258916638 0.0185344608007574 0.0129082265131624 -0.034463546127623 0.00582405357977641 -0.0173239745475584 0.0213885592799668 -0.0305469368508043 -0.0144406812750222 -0.0574126869948828 -0.0682136826348423 0.032362903473935 -0.0346380585701103 0.0605584567499104 -0.0247486164950009 0.0662371026619098 -0.0241461846674406 0.000769853058743536 -0.0413822019595923 -0.0212410908132816 0.0317032378125552 0.00312278291247194 0.0801331550466283 -0.00384718857867415 0.0224745903961313 -0.0286400407627319 0.009728082411573 -0.00986401959722579 -0.00491924209121057 -0.117677162721331 -0.034881167202503 -0.3169851448332 0.0431991951547575 0.0673782409071327 0.147722768461401 -0.143594758335015 0.394704943294415 -0.133116196308473 -0.063936457980245 -0.0275717570578443 -0.177037034129175 0.0536944197596871 0.294169346646014 0.304768452700243 -0.00509817481301351 -0.0097693580257782 0.0093878932972906 0.00310146286768107 -0.0205215049635007 -0.00658718031572807 0.00412778995033455 0.0314023602804369 0.00246131896839732 -0.00207246460993607 0.00798387769375454 0.009916903377041 -0.0189967638980337 -0.0105608670466315 0.00670954131675002 0.0101427692370464 0.0384163190030806 -0.0346915797167029 0.000652847499048257 -0.00444256326070609 0.00281695489107885 0.000460397237410354 0.00309032843668141 -0.00627667774124312 -0.0031446248179257 0.00237786732396053 0.000113129800497153 -0.00763807147219848 -0.00348266598599311 0.00490429161381329 0.0030820956844238 -0.00494109636762916 -0.00838804127278403 -0.00336919746165436 0.00491324563833218 -0.00747272862517586 0.000430404604574015 -0.00668460827152342 -0.0179727799236831 0.00354757149078928 -0.00788831471933975 0.00221484412367472 0.00496713910265017 -0.00124671825802269 -0.00108794729654159 0.00329485756028399 0.0152575385784719 -0.00211216735198766
  43 1133.19595566702 ""  49.2911781096957 0 0 -0.0274221232435649 -0.0407996315620149 0.0286941814238066 0.00161288672222802 0.022582084946826 -0.0191786315970033 -0.00068001222811867 0.00114251162062253 -0.000510041231260915 0.00458417199374264 0.00366008194885613 0.0115000989170266 -0.00351344647110588 0.00432921362297737 -0.00621278542950979 0.00264811428444184 -0.00776379446482754 0.00236744108656598 0.00065121010661166 0.00543459308044785 0.00509096416944304 -0.00454918426094441 -0.00412300416030214 -0.0125134226637328 0.0099523901497225 0.0745986178318799 -0.134188814408628 0.0942808183025079 -0.172606044655796 -0.00657309474264075 0.0185797688777138 -0.00394389939403385 0.0651732313169924 -0.00311779157209445 -0.00143045475228795 -0.0122068101138824 0.019865782750313 -0.0556858970921082 0.0182971406436652 0.0131484463085825 0.00312752370940575 0.0313684271762994 -0.00678599470682584 -0.0522322893126189 -0.0505455445994371 -0.0189776547414518 -0.0557097162971237 0.0481510381297147 0.0247017568793638 -0.0988569577001862 -0.0243796524363128 0.0134323805058031 0.180975543810126 0.0272066185597908 -0.00316670533620415 0.0622673195550838 0.0789222735937329 -0.105992585642043 -0.053595431357123 -0.0232692222400086 0.0622077096593656 0.301660668608482 -0.0469683487711098 -0.00841017332803868 -0.00901194746617021 0.0355611199374663 0.00806833488765551 0.0156191292205295 -0.0487243474909039 -0.0073018266214884 0.00277162192922832 -0.0156080942292153 -0.0709335695910078 -0.0186667447859273 0.0602199393179153 -0.00513214575515708 -0.0368872640073364 -0.0289380216301585 0.00687186305148234 -0.0134567889015867 -0.0242894830014716 0.0085187810035666 -0.0249180317819537 -0.0983593575154207 0.0214023231906286 0.0369561345772962 0.019541526123119 -0.00232112542323211 -0.0623545368475654 0.019615488526831 0.00273223033316112 0.047359453006705 0.0272977926122272
  44 1162.76291225652 ""  48.0809048809474 0 0 0.0219524889185389 -0.0119473243024563 0.0223050542760381 -0.00549359200632642 0.00654186378755227 -0.000779507178541805 -0.00438194113810232 -0.000834598836153508 -0.011621492408475 0.00141249545900834 -0.0014883719774823 0.00299170593805898 0.00116950471400148 -0.00318020958371806 0.00116059336609032 -5.99738327121217e-05 -0.000793004055923303 -0.000631165450503033 -0.000439070853717011 0.0040779952898488 0.00119106032116541 7.70195485435916e-05 -0.00211235279822277 -0.00153413920248055 0.0122986163255299 -0.0413101408332024 0.0306087291740248 -0.013941314980075 0.0216938682537802 0.0243799568707171 0.0167042970513485 -0.0054935455487643 0.0372947272372253 0.00105908060342451 -0.00656705995083236 -0.00113638366097177 0.00181182943628062 -0.00628839916974344 0.00146886729186967 -0.00066107316650974 0.00449683007490504 0.000621655534600145 -0.00148070513918951 -0.00124758724206743 -0.000627180515617878 -0.0120805155168327 -0.0490559258394182 -0.0522019471503905 0.012248817130379 -0.0260736101430719 -0.00571770657639974 -0.0283583611377695 0.0530472496538267 -0.015876200687339 0.00691603573153333 0.0649449684843225 -0.0385334786890371 -0.103272707524188 -0.051998698509716 -0.0607876113658966 -0.0084718073725105 0.117418358040283 -0.0470765955935388 0.0730404554059039 -0.0181728013719545 -0.116873048588511 -0.042749279203208 0.0315906024956111 0.123922907584649 -0.0260836401471218 0.014285409615164 0.0630445441653345 0.152941825452882 0.0123216899166808 -0.155793824236188 0.0935359401944695 0.0698526893175237 -0.0457841388734281 -0.00333526765205489 0.00253250706365437 -0.0101469178506826 -0.092748502195651 -0.0842141120813423 0.193532958931528 -0.0243516363971058 -0.268482093423919 -0.0314192488394728 0.0976356014519002 0.189969633857021 -0.0886299075491849 0.0395869889530255 0.0460034477736967 -0.140210668067529
  45 1187.9667720915 ""  7.53806023307831 0 0 0.00176600787932615 -0.00821859360139979 -0.0038513252112914 0.00117438962563731 0.00962616677725382 0.0101563672105123 0.00189986218561429 -0.0289505260743179 -0.0122476161477766 -0.00602268332110247 0.0089436722383076 -0.00952631389019724 0.00404917510765211 0.0366865314462669 0.0303974971349507 0.0241784535097529 -0.0731805023537161 0.0186981719033219 -0.0314001463829219 0.0178614055014739 -0.067568703748306 0.00304594352431163 0.0269538321348382 0.0225975074332637 0.00249507752425329 0.00431530541374475 0.0114511030140575 -0.000362670344883204 0.0103936871471964 0.0113764634266121 -0.00779416198490096 0.0101992487979897 -0.0149126059619674 0.0200853726502587 0.226553514216473 0.180885732814156 0.181956635204057 -0.508477487842063 0.164058230192533 -0.202890144827121 0.0636361277353853 -0.4703118086762 0.0200344291863993 0.27090540952656 0.205482840211002 0.00191721361783364 -0.000755004374397739 0.00100712032522084 0.000881258981148266 -0.00108807998084838 -6.4864601886166e-06 -0.00227974004978721 0.00182891116075847 0.000542512259626384 0.0036689454824237 0.00553542536470773 -0.00402152623194202 -0.00355499036643167 -0.00175603649278087 0.00276900008563091 -0.000283104236811509 0.00895625310817583 0.00312331346604051 0.0015989604894034 0.000148634549779546 0.00196680449658782 -0.00123402650430705 7.41457204522685e-05 -0.00136288319128241 -0.00117681545952292 -8.08261490455141e-05 -0.00126999138076651 -0.00505480692852597 0.0020371143288181 0.00335509372391889 0.00203521941825843 -0.00253383898084217 -0.0050405389031753 8.93011137179584e-05 0.000666029661277543 -0.000216707980797446 -0.00139525949262976 -0.00377341022207317 -0.00575002621646285 0.00257990459792593 0.000889918185714651 0.00215416805532688 0.00113341228309417 -0.00586746840969056 0.00102673764727177 0.00063760312577301 0.00518583108770754 0.00167902465348355
  46 1193.27214525621 ""  1.57524331804136 0 0 -0.0810610600165336 -0.0131958712861069 0.011808287178654 0.0269068940480361 0.00372064275371553 -0.0127166632305456 0.00567698291276478 0.00239903314545808 0.0139752443808647 -0.0021993488693881 0.000653137168732102 -0.00524501049935966 -0.00126398458232984 0.00816003747126278 0.0010398253076307 0.00154299152801945 -0.00304639508260717 0.00208147084625281 0.000227657527719027 -0.00496391582458387 -0.00148276160220182 -0.00102755497746714 0.00124618896546452 0.000703966880982517 0.00481899101031833 0.324160630748081 -0.0186424164179122 0.136523321669119 -0.300862364106801 -0.0883111441257968 -0.0201027760890203 0.00828008980907114 -0.0621551334526413 0.00033320374520088 0.0394402909165202 0.0258535859010497 0.00944414269671456 -0.0205032604133095 0.00721007182590138 0.00354396538407391 -0.0052690304098924 0.000805875372433137 0.00300537207004562 -0.0188161929860647 -0.016823631835911 -0.0653891895685854 0.00190272241976068 -0.0234673457494708 -0.0140937160944945 0.0102037018388222 -0.001031465865958 0.0852845075677462 0.00246986818143393 -0.00345494743280349 -0.130313920386149 -0.169453533518057 0.215417692373493 0.0682883656838718 0.0371338080315578 -0.113295156603177 0.0441936046024167 -0.117116244947579 0.104270350826483 -0.0667506818230591 -0.00565322696940226 -0.0511339891729379 0.0509255706547562 0.00387496592844602 0.0170258636113315 0.0418172205114316 0.00342864479002127 0.0371613682790474 0.141857630105883 -0.096383573938139 -0.0786187145319631 -0.0933499718354976 0.0602420071448629 0.188713087816186 0.0142173223720601 -0.0584421261191548 0.00637999706131905 0.0534786540197935 0.120202360638117 0.162275970903189 -0.0850207899941386 -0.00284722804013124 -0.0680345807487651 -0.0463781124945334 0.181246520181386 -0.0256402223220265 -0.0255081262488959 -0.177259325923387 -0.0432878380928907
  47 1207.09132081065 ""  18.888882587493 0 0 0.0139722138908699 0.00965331376897339 0.0166745675332357 -0.00778485460813181 -0.0109498907874385 -0.0158453686622588 0.0080876924102227 0.0108390952340375 0.0265723772521964 -0.0225633888480401 -0.0093477760262979 -0.0612311778642509 0.00226777786102755 0.0594105801646586 0.0388804921653364 0.00751192726961181 -0.0178067258081058 0.00877480275016946 0.013952753098512 -0.017697691274758 0.0245727219217793 -0.00368115961461255 -0.0195340818991217 -0.0202648480317895 0.00298686591052133 -0.0522141969780602 -0.00884851603193828 -0.0176273866898028 0.0263017259587297 0.00934982769251392 -0.188795222691252 0.0346152431056659 -0.454800365353097 0.0365038432519081 0.453235629887371 0.349782985804139 0.0481361027921467 -0.129121402982216 0.0462602527408629 0.107864593692901 -0.0438620831707278 0.245006060589367 -0.0239927794743852 -0.307130583252033 -0.236330256591703 0.00416647408790599 -0.000735992361016368 0.00121771419303686 0.00113046165186272 0.000253301592428785 -0.00130422073811718 -0.00940501947678623 0.00175763823420198 -0.00638933649920231 0.0084502987891565 0.0125288089448874 -0.0119609397439458 -0.00695886165958189 -0.0032547920510329 0.00728917267197819 -0.00564880336116352 0.010333317008408 -0.0246689352679287 0.00687331725046087 -2.45947373217186e-05 0.00126935315601584 -0.0053417672863158 -7.03444123677088e-05 0.00194179547695454 -0.00377728380824565 -6.89561155234553e-05 -0.00161869401587159 -0.0061340782554418 0.00967429681376636 0.000990843553308039 0.00919582002689831 -0.00348779456928168 -0.0152812701911964 0.00104104442473577 -0.0218708958210861 -0.000226501493973982 -0.00679725886969699 -0.0102212197329514 -0.00528370365699379 0.00601708472826167 -0.00475179910545281 0.00462591815540618 0.00570244109555062 -0.0101316912509227 4.46897245085175e-05 0.0026447528671067 0.0142919343332181 0.000402975896307717
  48 1259.86291394554 ""  24.9859788150393 0 0 -0.0258394584158697 -0.00941346505621169 0.000995792985645963 0.031399893960304 0.0122973395880076 0.00727927637137729 -0.000815697524824612 -0.0193579838569799 -0.0179945779559886 -0.00721208739524641 0.00244009658752791 -0.0128567143320633 0.00325179276144925 0.00378278025187421 0.0103145582833143 0.00164350537874054 -0.0055672157156394 0.000454248726602219 -0.00257571198436521 0.00659133410067098 -0.00170850222717289 -0.00129173359229792 0.00266041564945142 0.000440051132881605 0.0411870402698227 0.400313858508003 0.332492452298635 0.00895232255756038 -0.304255908200935 -0.257164977915072 0.0290165437760704 0.00702261278358485 -0.00709882954966122 0.00100450028505387 0.00446841070388896 0.0129869593788615 -0.00658629508032043 0.0249658308633587 -0.0100829105194875 0.0221915043910519 0.00164140906099273 0.0519616320910702 0.00206068612472088 0.00580902149767394 -0.000374294157577163 0.0585071406697121 -0.00270702863778942 0.00333636235055602 0.0014168277962063 0.0116229057393979 1.45155922793903e-05 -0.0397621117010676 -0.0200825237861009 -0.0230047472538968 0.0466724386934657 0.0837091098836387 0.199416717586057 -0.0483525617001842 0.0067226275691171 -0.133830563014757 -0.0745833883118619 -0.0785103024467621 0.23392019575429 0.0648601809919724 -0.000981561023568217 0.0283240464495821 -0.0457325072210004 0.013850814600093 -0.0098804234584578 -0.04759260850712 -0.00165399462508132 -0.0292332864666671 -0.0227150712081303 0.182330802723554 -0.0315924943940879 0.00851707915365756 -0.177413671201966 -0.0570390486696359 0.00881421871490431 -0.0829176016182719 0.00426105746671108 -0.107589183330272 -0.127092303815635 0.0731138361907465 0.0826048342174436 -0.0186364690240779 0.0703856706235999 0.0645007417621395 -0.141637852989603 0.00180330827619813 0.0211199988575692 0.168743979544572 0.025745041251018
  49 1266.92898863255 ""  274.983130108565 0 0 0.000786612503483308 0.043835291554723 0.0260648989842805 -0.0197574956353051 -0.0656610909483191 -0.0948110362060322 0.0264749610949781 0.115466499537189 0.132455233013657 0.0309165517184582 -0.0137682595361415 0.0693317355655978 -0.0223994009010701 -0.0152292194870148 -0.0642294818932158 -0.0074998858534509 0.0321331362510734 -0.000493111498218772 0.01318198158117 -0.0489117818016399 0.00516831217493156 0.00513835986769235 -0.00367915049550696 0.0104271395822475 -0.00487755442858448 -0.0219984361464033 -0.00402740218842033 -0.00517613546318109 -0.0632183788418644 -0.0725656515369524 -0.0499507250881022 0.0114779032821502 -0.126263048648435 -0.0251416464351346 -0.0305713343557391 -0.0809788630021433 0.0364061611179585 -0.0918557768056726 0.0377189136266749 -0.116433674815612 -0.0197540880213665 -0.301046796238795 0.00360071686826093 -0.065548362790227 -0.0274577165367746 0.00867660232034425 -0.0016647650350855 0.0022237368849492 -0.0013314726833642 0.002643208158706 -0.0015779572202632 -0.00528834110125167 3.80089741840212e-05 -0.00430624575549172 0.0023020446935178 0.0107249433971046 0.0674285748658193 -0.00544928384801709 0.00897882566132874 -0.0704330659540821 -0.0131316944139383 -0.0280019064051079 -0.00832744409801471 0.0181258729284783 -0.0015109001345619 0.00482867128211362 -0.0121414771898843 0.0057053289605583 0.00124791253162129 -0.0132018898795586 -0.00056294214991302 -0.00676980519296662 0.00293073993187657 0.0570200098070057 -0.0190829840918352 0.00438879656142069 -0.0442352868275905 -0.0152099890462155 0.0038747386272954 -0.0349871045627681 0.00146906912625105 -0.0301338603674443 -0.0323326288972839 0.0296761299654635 0.0215733697954024 -0.00874455459563547 0.0181348279667733 0.0187888621718195 -0.0351519467657043 -0.00104186267232287 0.00600339142044076 0.045204557585729 0.00429578038443927
  50 1288.75802500449 ""  3.7175312650816 0 0 0.00123290647599129 0.00360474530671736 0.00853864052941566 0.015091335742503 -0.00598285601290755 -0.0133004050081266 -0.00052490202859198 0.0185778357329553 0.0061102050336555 0.00373657643028318 -0.00351398703362261 0.00994753913638919 -0.0017884295032747 -0.00607945333347287 -0.00756464858917201 -0.0021024452934058 0.00737804686752448 -0.00142273924470605 0.00344668794326132 -0.00471670915090532 0.00636646460684658 4.28292592488893e-05 -0.00581284638258372 -0.00183134952715058 0.0333507660202158 0.249281047882172 0.262998083487386 -0.0417585270112696 -0.19419069111786 -0.216959346138451 0.0146334570027662 0.00418147967200127 -0.0226662968768507 -0.00149940096039012 0.0150320232624941 0.00989530982704872 0.00854630272819715 -0.0174518350269654 0.00617284360523337 -0.0130819690300755 -0.000423848670551775 -0.03496068718193 0.00230802569370891 -0.0140390053973707 -0.00889420509341113 0.0164055062782582 0.0143927337538046 -0.0139919381950848 0.0186331999443695 -0.0113516557572556 0.0010263363962473 -0.0832220072407422 -0.00723944661218574 -0.00641554649771666 0.0842398360162182 0.0775977377863553 -0.429785659838802 -0.0349354055735998 -0.0693639602648433 0.415649018178741 -0.0357063467275246 0.226503055056492 0.111563152104538 -0.0396653180611248 0.00116592668527726 -0.0104614611820635 0.0161588466949735 -0.0287322575646854 0.0132719371310154 0.0394493327418215 0.00219252225624149 0.0192535027755476 -0.0286094959528391 -0.161432774720745 0.0661748516636333 0.0574583647757687 0.206493174295214 -0.0446964380185892 -0.00202540734255506 0.051681707180139 -0.00397044167678219 0.0841373895555751 0.0817297201647811 -0.138032874059542 -0.0633997073365122 0.00970606153158808 -0.0613658820795256 -0.0594567833881135 0.0964393391758418 0.00884525553254666 -0.0139482656782347 -0.124949607181205 -0.0111226495586058
  51 1309.07073975328 ""  54.5342952308338 0 0 0.00295096045764175 -0.00812926036850276 -0.00315544411583045 0.0162007589734659 0.0222652256026261 0.0493661943885261 -0.0666421975577907 0.0984772221030863 -0.109575833859691 0.026128749667756 -0.0229725767851576 0.0523020828041919 0.00720039554973932 -0.0803747989441155 -0.027263621066791 -0.0244432656365228 0.0690140091360347 -0.0217255326538852 0.0329101360346472 0.0041453098789765 0.0839893368311511 -0.00223491652073506 -0.0828139440217274 -0.052858016566531 -0.00027194359369534 -0.0132944726373658 -0.0262944692855833 -0.0137166468137934 -0.0593094836097782 -0.0758444553311715 0.0457113520025979 -0.0323407869388463 0.0890488340523434 0.0368091685141765 0.221838856726312 0.216323948458058 0.0589603385892864 -0.158671870660959 0.0564687177192926 -0.0597974533225036 0.0292383034093867 -0.131787466427853 0.000897645575339809 -0.02158774588137 -0.00909186011692011 -0.000202009586603849 0.000162197349368445 -0.00109844141968921 -0.00609154514954712 -0.0010758186760855 0.00557471605597455 0.0085331462183258 -0.00244376809281198 0.00444538798570509 -0.00541105269801673 -0.00906616581644474 0.0245809214217933 0.00272294334991765 0.00263218480122497 -0.0135945776464966 -0.017366040994549 -0.124382077531892 -0.0895731548250778 0.000981334217390844 0.00177451341038115 0.00172234115746837 0.00145145149347449 0.0010004193621995 -0.00298891713836968 -0.00230252056087769 1.6053287319225e-05 -0.00216502823960145 0.000239917317598907 0.00872602521513709 -0.00114993489277852 -0.0139394456583692 -0.025416587336666 0.0144805037541346 -0.0158356403163365 0.111102703096056 -0.00179273971943875 -0.00263516935866432 -0.00353761838682996 0.00771621697402902 0.00436854232074307 0.00161627479415638 0.00428459964828692 0.00255142804164466 -0.00916167068007552 0.000730340473894104 -4.83357083175979e-05 0.0070067520888338 0.00264123676301897
  52 1329.36562091085 ""  40.6875454692119 0 0 0.0489688805220704 -0.00350040751921333 0.0267511836236432 -0.00187443466740132 0.00929141069001846 -0.0163700542802741 0.00903063748956635 -0.0147432944521832 0.0119594560346905 -0.00833754596543984 0.000731479699228251 -0.0178920788656935 0.000261288475982835 0.0173348947798987 0.0109144055703616 0.00726562323439286 -0.0202872228675814 0.00606134082260081 -0.00788422727100353 0.000242081908715134 -0.0194559397260344 0.00193500886151061 0.0173744873140094 0.0150949616563637 0.0406973514371339 0.0102706482647335 0.171837478536898 -0.047899882826292 -0.203296798237387 -0.255389599544968 0.0335338165724041 -0.00152290184669726 0.032802856054771 -0.00517737465625338 -0.0295581926900757 -0.0259278189658938 -0.0134670428810201 0.040052108327457 -0.0147693839472676 0.00876095685781682 -0.00424102899841392 0.0184574813589498 -5.46812166481782e-06 -0.0263993824543637 -0.0181477666803061 -0.00397807214508842 -0.0078902360185325 0.0201613799030337 -0.0152574502764859 -0.0128019001004814 0.0227147361750904 -0.0117387327243171 0.0104221319054625 0.0188629035228987 -0.00508623985550658 -0.00876862074486367 0.0151539633240121 0.0124434379931313 0.0312666446073779 -0.187221201651574 -0.0560130221512981 -0.310875711828071 -0.618955488522548 -0.0071952606396973 0.00189733235104121 -0.00173979454929035 -0.00606419125482687 0.0101588766714548 -0.00390318912633213 0.0115515284559217 -0.00213005292849195 0.00709465603103448 -0.0427092327989966 -0.0792792880792726 0.0509553242802308 0.040636443968957 0.0941191238074114 -0.0440889491027296 -0.0526883927175318 0.426354605281481 -0.00528755341513484 -0.0013639225341359 -0.0243578208039718 -0.0773458718799689 -0.0148319432871264 0.013066007543893 -0.00926880561509696 -0.0126290397992902 0.0329563153836868 -0.0017519484418193 -0.00288095006554625 -0.0386881469243048 -0.00401494253159005
  53 1341.57933852095 ""  31.236405632649 0 0 0.00905621906014915 -0.00294748704351883 0.0151553323322045 -0.00271403402655418 0.00058814679925347 -0.00785918418866403 0.00316568582896283 -0.00405212951701285 0.00535892767591606 -0.00264226933846031 -2.05474250746884e-06 -0.00669001321416442 0.000164792266331382 0.00692426053465062 0.00412323879642585 0.00278388633322685 -0.00794990180015457 0.00234751507468718 -0.00302141041466539 4.63289626549813e-05 -0.00733606571752891 0.000749749749331505 0.00625262405330988 0.00583205513235024 0.00555203125146886 -0.0233357912884297 -0.00190295462486998 -0.00379765111025473 -0.0371765812652175 -0.0291587001789342 0.00861859283780356 -0.00229496082325856 0.0170471318786064 -0.0015630995208094 -0.0103806285924498 -0.0096929614747587 -0.00530688368805767 0.014409143648478 -0.005281352496762 0.00214822751007079 -0.0015222792447107 0.00493654858301823 -1.13426445643739e-05 -0.0126518588861761 -0.00860656295554604 -0.0262436451755884 0.0216873925972722 -0.0635043189001638 0.00210281181955568 -0.0178423322310695 0.0121582364370427 -0.00432921735357723 0.0156787803927932 0.00393630133004294 -0.0488936511405814 -0.0829163042678455 -0.0542891154451698 -0.0342458887206915 -0.0695148098506757 0.438757014100984 9.93509931185536e-05 0.0179094084952785 -0.129776503387158 0.00600200596750271 0.0134126358929226 0.00294255901765009 0.0498204731561147 -0.0237747737853078 0.012017701471164 -0.0362762000827675 0.00829385999786785 -0.0297259591762481 0.15188037893857 0.27161297456785 -0.174313020595874 -0.248663952386721 -0.429383171696555 0.286221139764906 -0.0275207259987423 0.266504093038877 -0.00484888218998206 0.0488446972642608 0.0884668747149125 0.168291661221723 0.0460697909621013 -0.0359550907209051 0.0270607309039109 0.028104557038665 -0.142894045251942 0.0221825108436414 -0.00146573272788549 0.1105056386879 0.0225965213029323
  54 1364.28455461107 ""  0.761820590263715 0 0 -0.0116620364278052 0.00367715510781193 -0.0213084116448026 0.00740336803959744 -0.0248082594439912 0.00485077430528161 -0.0206081223827559 0.062696392594632 -0.0152685398918349 -0.0243546014920931 -0.0100218241338482 -0.0666393324314726 0.00323535410123727 -0.00248100875378329 0.00680980252092583 0.0223613495477764 -0.0678869171006235 0.0171708380324842 0.00307643070429853 -0.017507245926983 -0.00247711259063666 0.0140961624049487 0.0585928667753069 0.0685760621017232 -0.0099030306256181 0.0259046190517881 0.0290120775541713 0.0219819212420088 0.0464054473482903 0.0508018571666411 0.185036106467544 -0.0650716787026174 0.430329778493631 0.0203700646335167 0.181964605440695 0.154054194534848 -0.0942463914587586 0.252731490386216 -0.0913051879332133 -0.119879466148293 0.0118308576664116 -0.29142862908372 -0.0165092554433586 -0.378518057065875 -0.258787830932068 -0.00136349849637234 0.00210442476008805 0.00143220917462146 0.00212823068792757 -0.00130209688413128 0.00129301893504135 0.00290982291720509 -0.00906177137387027 -0.000815299443156307 -0.00666229597926938 -0.0106374927012992 0.0206147351067015 0.00312723494314318 0.00689928951166133 -0.0239974109950935 0.022767620546774 0.0783398947574138 0.0422882771614589 -0.000312561619448357 -0.000192102764477241 0.00023769870557188 -0.00101255673457575 0.000930107038107488 -0.00077301665967705 0.00058495576255673 -0.000410895507046652 0.000345491142778884 -0.0037179592858499 -0.00279057572006138 0.00272667095189189 0.00375959618698748 0.00786219543077004 -0.00357603562430804 0.000873359672334798 0.0115969898710424 -0.000103517204845688 -0.000996058336777055 -0.00134868918644561 -0.00433552737665412 -0.000382127943569822 0.00306349810110362 0.000574411069787539 0.000271897665964038 0.00244677890366328 -0.000969342452261432 0.000223673452533342 -0.00150330129852984 -0.000537429699602262
  55 1370.93147435068 ""  7.17961621490142 0 0 0.00371641083342494 -0.0148806017434837 -0.0397673635764059 0.00564152462296811 -0.0032840384836082 0.00920529524365036 0.000669608857447802 0.00209170434020871 0.00315873966455731 0.00444795910797258 0.00128984778930108 0.0123021838758017 -0.00142895830332878 -0.00729162674169044 -0.00773502448849792 -0.0044120068541883 0.0139730209537854 -0.00309451372346878 0.00333381380450568 -0.00195086975183938 0.00743886076050422 -0.00171510831850532 -0.0071387622391018 -0.00821745119907073 0.0227285315229705 0.146060897609033 0.207371871796223 0.00164869548258726 0.0902337189781592 0.067951863738797 -0.0255919644910641 0.0123348358011814 -0.0734047157020395 -0.000947680049946139 0.0014149129094331 -0.000896423926560365 0.010073033928229 -0.0252178925831896 0.00996518006031373 0.00231939609722172 -0.00157039576772265 0.0052256973737313 0.000236935132345564 0.0255840179626535 0.0169140284635662 -0.0421440264596245 0.0116145907537491 0.0345296737440362 0.0162857082728616 -0.00700839084796898 0.0136675636174311 -0.0185923567280821 -0.0875073176136049 0.00262462468467104 -0.0550716270762847 -0.0852173089953679 -0.00952811906826016 0.085267695241008 0.0996527269796499 -0.357538235360544 0.186844234070119 0.651511651837086 -0.21841177373227 -0.0115959093025131 -0.0032439831968543 -0.000687963869008168 0.0173221858330253 0.0134327575370377 0.00830044849343623 -0.00630404409148309 -0.00819935187208065 -0.00704853294583656 0.0683183923150598 0.108530774614951 -0.0841540683985666 -0.0538084809197664 -0.0596325334892285 0.0720284318091481 -0.0032455331958083 0.134876636732106 -0.0035130915016776 0.0289330502932256 0.0127430349945659 -0.046164969980307 0.00980469619506284 0.0427067560091266 0.021217998424693 0.00746341663285598 -0.00559052206426637 -0.0136293190319961 0.00774403155612448 0.0337747885469794 0.005583330181199
  56 1384.0044907579 ""  31.9117151336234 0 0 -0.0094356348259223 -0.019694308222547 -0.0272022118199539 0.000548248358545351 -0.00809870235325664 0.000314604846384891 0.00296813056739496 0.00235566492135801 0.00927652667984304 0.00356967627358249 0.000458712461031193 0.00896929848735527 -0.00184115362179394 -0.00174293668372682 -0.00568862326606316 -0.00225842439753241 0.00723789985694565 -0.00148078565390057 0.00166788193398442 -0.0035152645835654 0.0021416929277253 -0.00057188033751418 -0.000626722621197966 -0.00177257709628706 0.0079480043788899 0.0810750032184351 0.11495929455625 0.0489018775761803 0.124252675911603 0.170312319212367 -0.0266051663497404 0.00826873857120065 -0.0575150016372147 -0.00237137540023017 -0.00638131689597046 -0.00986002531687459 0.00496485416119631 -0.0132580769211642 0.00516036394641495 -0.000123250780600326 -0.00328221402840381 -0.00190861665480896 0.000299300206275433 0.00559268742293446 0.00318648665782812 0.0322805313038231 0.0296237361669701 -0.0629199637327864 0.00362296624232873 -0.0158760098377911 0.0195560107684144 0.00761865524286354 -0.011051122425689 -0.0184639479967769 -0.07642707324238 -0.136399703309066 0.45348919470003 -0.126161160039426 -0.0487111942077077 0.213987171692182 0.0438669561484803 0.142528629714694 0.0117522170350914 0.0385674728870558 0.0422524670845523 -0.0173453590284588 -0.0350100403312714 -0.0140733993293101 -0.0285888530526612 0.00258947349560857 0.0257694583354831 0.0219493136122598 -0.248897469318487 -0.36818174920896 0.285592644153267 0.00234687243782983 -0.0357556359191833 -0.0134377647352307 -0.0241816082401665 0.292198388101338 -0.00158276918592859 -0.0686019875007998 -0.0484250307965727 0.051489948496704 -0.00712345449063142 -0.128188166579956 -0.0289213576135858 0.0321046186570969 -0.0275153841376712 0.0325197804441966 -0.0345528549352387 -0.1079703817543 -0.0455435548044031
  57 1398.72426596318 ""  2.77479225206404 0 0 -0.00649877786742023 -0.0107711813420439 -0.0095246668597833 -0.000379741770456553 -0.00240926059177363 0.000508164533577572 0.000888947185332758 0.000516353195816119 0.00284757586707346 0.000975126646099195 0.000132403939017171 0.00230273287552862 -0.000339359649220204 -0.00055908645330544 -0.00127451267651728 -0.000836031901691942 0.0029993250106993 -0.000485493305650312 0.000446872644014747 -0.000730705720654938 0.000419011213627337 -0.000127806950650156 -0.00114550984006818 -0.00123827169209591 2.04747050724795e-05 0.0179789548376028 0.0337578828028973 0.0341542781590188 0.0553566671743318 0.0926821642134756 -0.0104399623451879 0.0023323307508009 -0.0189860147128187 -0.000559604451937308 -0.00270725867979935 -0.00309049054355177 0.00250845946236335 -0.00666306530105885 0.00275703590907695 0.00187303031987363 -0.00120080842457619 0.00391511571438713 0.000288429693477077 0.00439322246488852 0.0031056029799174 0.0215813609620646 0.014492649475029 -0.0591037803450947 0.000467939685636113 -0.0113962916130279 0.0109901288768567 0.00975693781411797 0.00585849910480444 -0.00871165935394111 -0.0593626333541626 -0.10992097615167 0.299485732213563 -0.126569631897026 -0.0588620343662241 0.193233122349069 0.012130405226544 0.0239622772785439 0.0150189592042002 -0.0396372892567951 -0.0764323315249365 0.0525750543163069 -0.0181291706845888 0.00931206985072897 0.013610115781495 0.0255881721594233 -0.0331904389605893 -0.0248412460993271 0.137020866065798 0.387355369347121 -0.23223665768983 0.222865571309434 0.410816345720963 -0.211430515225102 -0.013717769192124 0.196117012477135 -0.000869150486429315 -0.00774774032087296 -0.0108046394738617 -0.0454178506007176 -0.0230574081649597 0.185593148280647 -0.00187713185710369 -0.104403322487962 0.0842818261509247 -0.0240733432763672 0.0450112678411211 0.0884427537878563 0.0824762985960982
  58 1424.35517637257 ""  22.0678860796479 0 0 -0.00438127188782266 -0.0151938305835616 -0.0179964036670308 0.000995927538751086 -0.00544818682614606 -0.000158828651950141 0.0013566990999613 0.00112431842167502 0.00428358056516939 0.00202424290775151 0.000270795749860683 0.00513241459999029 -0.00125372505052183 -0.000648256889903019 -0.00349515418475029 -0.000864253781713102 0.00223416216091491 -0.000851765704888926 0.00132037962474026 -0.00275230013556712 0.00173408475623379 -0.000138684566686769 0.00272902212363439 0.00118548378917754 0.00990902629245636 0.0749960095223405 0.0735542383951379 0.0105534576825957 0.0831751105248653 0.0928885975895812 -0.0126907097282232 0.00419675768793171 -0.0282422249964338 -0.00146106153639228 -0.00145932277917555 -0.00452151785961186 1.41901847520528e-05 -0.000533153649023991 -0.000221988502391317 -0.00405327553060634 -0.00153640351161047 -0.010910890715587 -0.000703257801625642 -0.00706665124278243 -0.00605370948403195 -0.00111914919790596 -0.00625451868534037 0.00607922351077054 -0.00136778657409983 -0.00325902628750288 0.00390713536610253 0.00211925849279224 0.0185924270599651 -0.00889923501711125 0.0141746979601931 0.0307665210133139 -0.048054189778969 0.0102841278529701 -0.00958981343573163 0.0329539933874193 -0.026037782725835 -0.0822064227254603 0.0256916390531305 0.0129958136602089 0.0348380324438703 -0.0152786586007816 0.00383203112774401 -0.00523506670871576 -0.00603898813080556 -0.0158649123939616 -0.113756318012258 0.0280245568211544 -0.0489463461844928 -0.134678982551016 0.0917724411772469 -0.0751760225841419 -0.12885390805535 0.0585435218922678 -0.00671448654767991 0.0580135734835739 0.000958827990646995 -0.00064766678607756 -0.00676964816943747 0.00970286053791338 -0.12726242430408 0.45307500510511 0.0880978615122016 0.0209063207804811 0.400542689094374 -0.246569469295702 0.235821967058397 0.41731044334639 -0.104195672828516
  59 1428.42986502998 ""  15.3162147365104 0 0 -0.016865050914603 -0.0637035488555983 -0.0843186274877941 0.00535744467052822 -0.0204452629031927 0.00385442712274437 0.00471715014148483 0.0036680840427571 0.0149321805055288 0.00709495102298313 0.00234082167904562 0.0189692336557688 -0.00468153567847963 -0.00531817886612692 -0.0146223030369513 -0.00354565569803371 0.00973827774455019 -0.00332624758364385 0.00622348359144749 -0.00981828450718125 0.00966013164339583 -0.00102519053227764 0.00919799625676572 0.00231933624244854 0.0415463398415376 0.31805226385064 0.325612799241872 0.0408418300774307 0.343852504671281 0.369843479919501 -0.0473091268225412 0.0174249790072362 -0.107395247693068 -0.00450049103731778 0.00345579237221715 -0.00914798019068287 -0.00114960648407362 0.00196173638721204 -0.00179874621074107 -0.0170876475505204 -0.00441626077938235 -0.0447464106741409 -0.00325546725954061 -0.0241479225299708 -0.0222541045206519 -0.00988727805230864 -0.0289011295273835 0.0343620378914319 -0.00702548787020618 -0.00914181125882748 0.0079101617272058 0.0112091758480746 0.0729352897383783 -0.0129611392251719 0.0456303163473399 0.0814509487947758 -0.212840593663869 0.0266154882657656 -0.0050905091330645 -0.0677225099878615 -0.0894026083498162 -0.319884006920691 0.0215129884804935 -0.0120609383762583 -0.00759082555232992 9.60102716422012e-05 0.0138543499231433 0.0050631791406904 0.00690003594069069 0.00231184266043716 0.0265202977309747 -0.0090277976726734 0.0662923877484891 0.0637678727839091 -0.0632225326117584 -0.0164424696496661 -0.0142386223012356 0.0147637215458333 -0.00840090468051758 0.114348584594008 0.00340303875384869 0.0286599728931418 0.0155214479385416 -0.0369522118147366 0.033190833778858 -0.107707267706491 -0.0188784347869558 -0.0078968219186184 -0.100367427484622 0.0593966159166938 -0.05678577741622 -0.0927460067274106 0.0307564452948236
  60 1479.76141985177 ""  45.5122460667858 0 0 0.00694163869093764 -0.010594715487144 -0.0533577318503858 0.00156275672867525 0.00198779303225838 0.00321971276255495 0.00914082311830437 -0.0261930658199488 0.00782507335556058 0.00225283110778654 0.017715199356696 0.0162543803699007 -0.00802441985291406 -0.0151508319471205 -0.0284153369398746 0.00648124827247831 -0.0171823110524472 0.00621027121879261 0.00967848640390748 0.00889771431360008 0.0290921763450127 -0.00859216802120242 0.0047239724259459 -0.0187432193374952 0.0112016186105392 0.0840842802109174 0.156749661480845 -0.0175889020553959 0.0431492450327982 -0.0213258316114345 -0.0198183625733356 0.0287071124911169 -0.0494714483659022 -0.000842714255618682 0.0842559232341363 0.0463316676028988 -0.0416088885892966 0.116095051130497 -0.0385976824342915 -0.03996069921524 0.0247442092784981 -0.0851377436718588 -0.00826353425666829 0.0338297155230274 -0.000464646487727941 0.00972729910352727 0.00779068243594809 -0.0513377698185883 -0.000468272721775234 0.0247513752567037 -0.0403168951381232 -0.0123657847298144 0.0112971688188418 0.145221721246324 -0.0253804738231295 -0.0140261321153128 0.165062855629885 -0.0301983637965044 -0.0320490156396819 0.164051610559406 0.0195569181038392 -0.00871923569982921 -0.394660510913602 0.00302392236028238 0.000964762119611389 -0.00499865144654207 -0.00538712077626628 -0.00458681943515171 0.00858149075327062 0.0024389892147305 -0.00219571965262843 0.00514273452892309 -0.026081930055092 0.0144003798532249 -0.00134431989835396 -0.0135718121549578 -0.00762686220090235 0.0448798522084477 0.0412881472882931 -0.517821643988998 0.000941174617765752 0.0182282744682269 0.00176821559239502 -0.0830909778611962 -0.0574274662666714 0.00385703797986823 -0.0437578305468212 -0.0262436291531272 -0.0147487075047036 0.0212179820445871 0.0276866305050689 0.0367303932996226 -0.04165444684591
  61 1489.48170189216 ""  8.16507277718296 0 0 0.00446534168575758 0.00126919217909564 0.0295095902520001 -0.00818191725763094 0.0182419218906748 -0.00907479010424265 0.0303618508415544 -0.0849170832242282 0.0269916164330401 0.00542018640274586 0.0532576758854366 0.04353429935472 -0.0256002341057926 -0.0377393728342874 -0.0851947390236042 0.0301441822816303 -0.0753672366253333 0.0323228217003391 0.0183519463253764 0.0438606065121411 0.0705883231989911 -0.0255366796262732 -0.00274590482662128 -0.0652442480932808 0.00498122005095306 -0.0316064498187768 -0.0735719557175525 -0.0160798157122757 -0.0276265432685009 -0.0174822043681173 -0.0589940397953135 0.0786365458714317 -0.0979857832185303 -0.00307563787052825 0.267430740171646 0.143609107222343 -0.138075575071954 0.389917314996596 -0.121923865446837 -0.0985347830375417 0.0856896446239388 -0.196739753035287 -0.0187063958831891 0.159200778041973 0.0442937096423168 -0.00410671527364941 -0.00127323987697816 0.0135723759097962 0.000237485042158651 -0.00731270455167218 0.0121340738689367 0.00183820096257486 -0.00313413165790902 -0.0444099448919655 0.00511608055026897 0.00292186392413058 -0.0467773241226987 0.00979123887399607 0.00894348440036 -0.0378978590416342 -0.00651424951285211 0.00596714450722682 0.10194246209024 -0.000674838374678397 -0.000578493952661447 0.00283134801094774 0.00168673900876202 0.00113582545068063 -0.00521738545748842 -0.00131788090352076 0.000131031716629483 -0.00287658810009213 0.0134102912023289 -0.0120560546694157 0.00327234901127646 0.00941100728759004 0.00400101294070226 -0.0290611247574822 -0.0125213825085573 0.155062188484312 -0.000253715885074393 -0.0126528273607574 -0.000413372444742196 0.0536277218698662 0.0332232655377285 -0.00325652983365706 0.0251934386752226 0.0083036739151267 0.0175504326681088 -0.0143691305208851 -0.0134718003584703 -0.0127462954653641 0.0305796143696705
  62 1499.10438071677 ""  8.81201171166545 0 0 0.00190627125411175 -0.00332032249743551 -0.0073684726831781 0.000955057562058719 -0.00127917522094704 0.00118658974646524 -0.00139924127778315 0.00322331397449938 -0.00155305055609949 -6.3689454770241e-06 -0.00217408524712056 -0.00116159681496164 0.000998040903394786 0.00151300564377012 0.00341686634825896 -0.00164659785109671 0.00368248731673301 -0.00199407106998592 -0.000134103439130395 -0.00256308976481629 -0.00179741842200195 0.000944458137190727 0.0013354567479397 0.00309155691823239 0.00582981805086762 0.0267526286140423 0.0157255702385849 -0.0166257812069702 0.0154432817607031 -0.00555087476794034 0.00165919429139199 -0.00276298132491157 0.000608384557289523 -8.19354433965216e-05 -0.0118845238029496 -0.00667631944802516 0.00568778136943571 -0.0167087510067699 0.0046251022722028 0.00234494661218403 -0.00378312745520289 0.00375953906966234 0.000258291884241146 -0.00987610844106997 -0.00486906024307072 -0.0144958220426004 0.00763981193123334 -0.0043869462521287 0.000505616513520561 0.00238164261265839 -0.00461827450818483 -0.000773013505168113 -0.00109070635919795 0.0216070714001632 -0.0213087139976495 -0.0225065692009406 -0.0352371194765718 0.00537389562449019 0.00475752934259664 0.0417560460914889 0.0098450862333631 0.0255548736836841 -0.0760794118255854 -0.0138472508074118 0.023323232979183 0.0200734030411904 0.0024288514730757 0.000359461165455375 -0.0202306892811638 0.00152381024580299 -0.00931028313069779 -0.0344911456194844 0.32478544249384 -0.248963155349274 0.0210532912318205 0.0185481423235185 -0.158472781278466 -0.398626505259245 0.00109228231607163 -0.0545960755643705 -2.07379484854018e-05 -0.0608537071635357 0.00907569739670136 0.262525074952245 0.279002616875764 -0.168005732168473 0.161547067676698 -0.200087278097146 0.278016869705374 -0.0828877451545052 -0.0917506314236394 0.0504355127567343 0.488243737517368
  63 1502.25097210836 ""  3.79902185002671 0 0 0.00246664172045822 -0.00475552169439951 -0.00378175603305425 0.00065319602174052 -0.00101413423981608 0.0007837725674431 -0.00101871538070796 0.000823198625377435 -0.00212909962880539 0.000755664028400187 -0.00161295464606679 0.00111076414915442 0.000324100218083696 0.00202203602111545 0.00205798540860619 -0.00130649878909571 0.00189238020049275 -0.00214726980649471 0.000691838811496891 -0.00229645145066391 0.000420367510337028 0.000373368275700476 0.00262434322406246 0.00249353833694651 0.00914184353131854 0.0347055824758176 0.00666453835856184 -0.02408228347634 0.0210962329668875 -0.00239532707259456 -0.00204776672716691 -0.000999154296026412 -0.00744901889440751 -0.000762478481999373 -0.0104728586861477 -0.00771276494903075 0.00279474044024007 -0.00965294940304222 0.00132137902746771 -0.00117236919417281 -0.00220760205956307 -0.00427711885654346 -0.000296529041167597 -0.00985631422450067 -0.00696605154747294 -0.0365790414863008 -0.0141559691129478 -0.00863310281886815 0.00121594747760042 0.00180531172899904 -0.00203379305456313 -0.00206442710054764 -0.00166458475528157 0.0122690452203762 0.0186206603188476 0.245522315544006 0.0297230353874995 0.274022870457479 0.0176888485949686 0.123201055598288 0.00697114846934597 0.0259845262947752 -0.0599258929147233 0.0162606423314415 -0.0369567974720862 -0.0175880747516282 0.00775198003852749 -0.00474624784556195 -0.0324534684503805 -0.0293791666141801 -0.00208553137320704 -0.0136218240003478 -0.328842832044677 0.134386060917235 0.0307061211195781 0.0696615974015257 0.258538116021237 0.24817768221976 -0.00551956637345322 -0.0158175485722532 -1.42701282154613e-05 -0.057502070103745 0.00796501130556741 0.256741595321965 0.331468854762581 0.0790658377137411 0.298988586245963 0.291613517065834 0.143660948777007 -0.21234393551235 -0.132345305039737 -0.197460401389745 0.128158934994074
  64 1513.30784480138 ""  5.75484032487629 0 0 0.00246636010267272 -0.00470348541934082 -0.00512220397887488 0.000824755045935422 -0.000699375402339457 0.00108471646979869 -0.000772303757976326 0.00024029842839674 -0.00161156977433613 0.000428172431001646 -0.000966091155290051 0.00065450981541926 0.000220945417620132 0.00137748235708378 0.00143287698841266 -0.000916722149309423 0.00115096490860035 -0.00159881642259118 0.000747603524893406 -0.00148919641670859 0.000945440606972761 0.000184233887373543 0.001911728931664 0.00135779898384686 0.00970037821238578 0.0362240195469718 0.000556439289872053 -0.0309496486194709 0.0223490548451795 -0.00899256184474259 -0.00116855840223311 -0.000637790467609052 -0.00472189043897395 -0.000557315204402344 -0.00672918287968567 -0.00489731411520587 0.00146652383957139 -0.00573285291468584 0.00041380322373643 -0.00145706535549126 -0.001196566623788 -0.00434527342143457 -0.000907477010399507 -0.00711157430899741 -0.0051926918197556 0.00302499597050233 0.0277246902194019 0.0113261281599882 -0.000135917517940335 0.000719890038879617 -0.0037926372573375 -0.00100539532928181 0.00411463437393101 0.0187254571748107 -0.0402997347160004 -0.255064134979208 -0.169259769235839 -0.240344938013362 -0.0118831235473012 -0.00880564523250163 0.000137239276673763 0.00136539868566078 -0.0542471803981679 -0.0181340693448069 -0.00314596565238212 0.0431036733833244 0.0113868960688233 0.00278198097274042 -0.0344413352749541 -0.0266415745600196 0.0109719118804303 0.0233210747745497 0.202429078314633 -0.0708675343848183 -0.00485367065994635 0.0633680271137101 -0.0122338082070463 -0.296493382924359 0.00158489720747818 -0.046915533985652 -0.000445115130251694 -0.0767007066684521 0.00437220393305904 0.348664863920244 0.00181507500758098 0.243934757537599 0.0992042099051745 0.446253195488351 -0.153785768263754 -0.0943750719680162 -0.0225057105587289 -0.217845874560598 -0.372483992677696
  65 1514.88361855552 ""  1.09674245924794 0 0 -0.00455657858262442 0.00742196657742375 -0.00388146802070819 -0.000630557266566267 0.000418806388173755 -0.00140550666134483 0.00144503964331964 0.00184641772826039 0.00475621053195938 -0.00183173941209285 0.00193607885625463 -0.00355479819585239 0.000134672489853799 -0.00423196922503883 -0.00216490766522894 0.00128461229420399 0.000263362900467183 0.0032912360903201 -0.00197998503080113 0.00246077184475033 -0.00356148161634537 0.000238034293830675 -0.00483493047347379 -0.00234064271573271 -0.0194233506081865 -0.0585530962349972 0.0304703531913563 0.0583987642478945 -0.0349038209401151 0.0121891064115163 0.00638989249157824 0.000279987464663369 0.0166768884822332 0.00190067481328678 0.0138838350919446 0.012415060581705 -4.26945445365529e-05 0.00478307751842708 0.00256609039098441 0.00614800838677725 0.000733731692070354 0.0156485402225 0.00131098785086898 0.0137781896779238 0.0124656277385686 0.056855025739633 0.0204642542280858 0.00968406257099462 -0.00164911340167122 0.000255986162442521 -0.00227366608016842 0.000110505349149885 0.00929034630601827 -0.000324069654602635 -0.021946556292946 -0.366689478842716 -0.0553974842028945 -0.435698984696694 -0.0469605803290538 -0.111463465706025 -0.0152272150512921 -0.0541339109111507 0.0498878801604945 -0.0144846228845332 0.0118264667159174 -0.0335564902037 -0.00297570131505296 0.00144900709152524 0.0455759556176703 -0.0223123203404328 -0.00491702500980901 -0.0154808250886191 -0.0496733940080054 0.023472548085237 -0.0279167788945495 -0.087104210974722 -0.023116319335214 0.193918778337908 0.0136699957845641 -0.0398532452578446 6.79179321107294e-05 0.109119805401891 0.00868177628651931 -0.426425782526833 0.286668498066205 0.00906951877595203 0.241205923923885 0.162344441799429 0.154880326916637 -0.166530674837718 -0.116752422277661 -0.130634876719088 0.186571496694453
  66 1523.20531727314 ""  116.493460640696 0 0 -0.0183979096889472 0.0218378236864253 -0.0360055140521362 -0.00467648282802387 -0.00715274334506233 -0.0161802108249872 0.0195409576549579 0.0405699115600706 0.0723102825058315 -0.0282799623995812 0.0269658193806768 -0.0554227997182882 0.00334950470050346 -0.0689935591804108 -0.0305758401350839 0.014617744959371 0.0205165499301885 0.047988758080672 -0.0339089967623494 0.0279595644089957 -0.0684578680542847 0.00745348618120734 -0.0679148661672396 -0.0202445442622616 -0.0848858606391258 -0.218558224222597 0.256369601702898 0.298711458594519 -0.123734627148436 0.115116455389359 0.10201951692614 0.000676159188249795 0.255187212875103 0.0294517422171629 0.193238670826402 0.182503600495916 0.0186740445162918 0.0235134090307698 0.0590562446249049 0.106721035147037 -0.00467577626886652 0.262791202663398 0.0291378330847425 0.177564735980153 0.174833608980321 -0.0097615045578015 -0.00993391623071787 -0.00366019790863012 0.00043473504984594 -0.000394729274744342 4.67169390397219e-05 -0.00019640524349797 0.00678472885575203 0.00106253041289724 0.011164918394504 0.104620554551766 0.0204137425529546 0.103468114997902 0.00389106690513281 0.0299597162074309 -0.00364147831920838 -0.00451044004738171 0.00314873545843012 -0.00673398197663859 0.00460831752093171 0.00536707625757554 -0.000139453505906534 -0.000930464351866726 0.00195563005870089 -0.00330917886688669 0.00145403219897348 0.00252315991895694 0.0651123577339533 -0.0264121559965239 -0.00665855402516643 -0.00301907685119178 -0.0262283836550078 -0.0620817548528076 -0.00149219313647358 0.0026318722586435 0.00120405370061624 0.0038532659214388 0.00362785913709416 -0.00945352290208859 0.00497910908869483 0.0303267734682297 0.0161271252564257 0.0572817393653622 -0.0171674393690801 -0.0138728549644935 -0.00594711428797436 -0.0319857409412737 -0.0423173554305158
  67 1526.709965121 ""  35.9066407443645 0 0 0.000818398394705679 -0.00329009868030691 -0.00773352525842306 -0.00027691324991284 -0.00367308809316881 -0.00351336074010193 0.00446588795506172 0.0117028443664987 0.0181413117158072 -0.00703868161926571 0.00647189587908248 -0.0138360257036223 0.000860660144594989 -0.0176160953152719 -0.00769816661177231 0.00361019497302881 0.00581192344127357 0.012332617035868 -0.00912152707300251 0.0064180933842448 -0.0190655433374635 0.00243660630901352 -0.0164670370702643 -0.00348311110696088 0.00480611097791187 0.026415521073478 0.0168919016941641 -0.0128282421487159 0.0191229969192883 0.00244943231041303 0.0270407016300229 -0.000509330582027519 0.0664629085160201 0.00734460690127045 0.0476562267074474 0.0455242509180663 0.00585546316676639 0.00311371415552021 0.0163234450311741 0.028093674312873 -0.00244587989139699 0.0686432772608375 0.00724362461894019 0.0402713065190941 0.0423071438885619 0.00542765523272011 0.0327356003781716 0.0327094016436347 -0.000574486286076572 -1.40774318008656e-05 -0.00271625709082286 -0.000699727743970092 0.00629993653002402 0.0116989486181649 -0.0373329014802383 -0.327013918266115 -0.262105626469667 -0.307743395223367 -0.000190872415949629 -0.0844137431601606 -0.00516195347287839 -0.0108147681160401 -0.0319629024810898 0.0437660856945242 -0.0337047626528465 -0.010442515854787 0.0147411404507878 0.00341674142261913 -0.0479624655723052 0.0166293746239925 -0.00564282816802771 -0.0049495438492459 -0.318950519818784 0.111980087946446 0.0559551606652159 0.0743946453026334 0.162339973486209 0.20827605403504 0.00230565693849755 -0.0506250250187709 -0.00122729131146074 -0.102691553853602 -0.0114249796355844 0.437694252056871 -0.086081945900092 -0.122705631878147 -0.118808726586521 -0.263053223735747 0.0414934025002868 0.0888562955042315 0.0572917737630269 0.171069765520953 0.123038835253291
  68 1537.88669912412 ""  2.62123707687471 0 0 0.0239645828339008 -0.0451915218179935 0.0349516966925779 -0.000286704518524336 -0.0164485419162456 -0.00987753301160679 0.00876980869927436 0.0311522956596937 0.0398121381243013 -0.0129726485554211 0.0145204369567301 -0.0241958042767313 -3.92996572924443e-05 -0.041787049827361 -0.0237414005384978 0.0114927238049695 0.00918663008896243 0.03377177108625 -0.0260376854560664 0.0150608656204685 -0.0562597287295566 0.00827998547642473 -0.0351431636388726 0.000660586452932249 0.148232622299756 0.4277734198606 -0.357313133335314 -0.489023978683824 0.272675872621112 -0.122923948380082 0.061407243411363 -0.00134533928115753 0.154296840480534 0.0157312030243335 0.115685425045428 0.104325717219389 0.0121298765702981 0.0161201409449203 0.0391407455438496 0.0708054525079112 -0.00813248935575637 0.171485668951831 0.019584148341524 0.0800253616872009 0.0947659033723138 0.00584549838743489 -0.00126856782803113 -0.00898834702362976 -0.000558352402615186 0.00174751938023856 0.000690964356900047 0.000736859085031006 -0.00569858502166946 0.00331688458796638 0.00142787370087413 0.0130092393678118 0.0698412006156809 0.0104427122991574 -0.00373101803362897 0.00297535826166669 0.00408159907441259 -0.00425862502064873 -0.0183578778493072 -0.00508496917974909 0.00525399266534622 -0.00151309732332894 -0.00478031852681595 -2.77219741874259e-05 0.010795356126249 -0.00178984778168507 0.000181313243976399 2.20758710158249e-05 0.0284359801168801 -0.0103213007190583 -0.00691948731342302 -0.0151482603721907 -0.0202787992719775 -0.00672282996174256 0.00257507349195245 0.00492029278495299 0.000822127633579717 0.0214986009569556 -0.00127908577181413 -0.103371521107793 0.0142436938109661 0.00966198022609626 0.0156036136669636 0.0247266147625861 0.000853794725949748 -0.0114644908432075 -0.00807285951755762 -0.0178839555056576 -0.00462368475171247
  69 1607.59710556659 ""  23.5864356583329 0 0 -0.00405610361246292 0.00228509024345975 -0.00969630337639841 0.00624104797654182 -0.00743701590110361 0.0109226299843882 -0.0496308586614043 0.103688208454125 -0.0642977174184737 0.0482626019238892 -0.0532032582103617 0.0902865823362343 -0.024387612097035 0.0715404923946701 -0.0202824353848306 0.0488266521507943 -0.120585041817242 0.05313859025296 -0.0443952289075827 0.0550424878681824 -0.0792540689964021 0.0224337093359648 -0.0619137908978133 0.0205564858038288 -0.0104189979995065 -0.0149767896286032 0.0251425465188747 0.0277956585493613 -0.00695950144325276 0.00965871244541255 -0.0676198938406996 -0.0292242924533839 -0.186998126576105 -0.0353611039833356 -0.00812818268037541 -0.0924155032954252 -0.0633769356546687 0.189974898331926 -0.0500391115932649 0.0456658872419837 0.0367028616098695 0.134678145285464 0.0293371122606908 0.00185715837043337 0.0746784221026171 -0.000483023887952091 4.34839015429246e-05 -0.000163988578509069 -3.37041412369985e-05 0.000378582665606596 -0.00135283785125756 0.00079787202689329 -0.00057255544877424 0.00495024603374277 -0.000578094834504092 0.000124793964968069 -0.000462193738224568 0.00108785484278919 0.000239420777301657 0.000897977601126274 0.00233816840662368 0.000637802056525786 -0.00540546868257751 -0.000132933524867982 -0.000342941837732854 0.000272516364574141 0.000364819009721201 9.03295582823544e-05 -0.000717657864914141 6.46192790640817e-05 4.97354993222495e-05 -4.36417637930169e-05 0.000371509632937872 0.000780904394905343 -0.000348882194848635 0.000534940442821997 0.000759017292952295 -0.000615307196159605 0.000147004547964182 -0.0135494741684875 -0.000594119290382588 -0.0007579089955271 7.95951838079088e-07 0.00399600725766258 -0.000395295624350511 0.000138201291740634 -0.000305098727811916 -0.000311180963974867 -0.000420807498370675 0.000356517403812854 0.000109382255280609 5.79470147268719e-05 -0.000150270688681721
  70 1626.75960523806 ""  90.2474006167624 0 0 -0.000154751281672585 -0.0101731495442779 -0.00777765676729526 -0.000413770788088113 -0.00577020418477709 -0.00426340582153418 0.0105766788539215 0.0656001100626504 0.064167919371116 -0.0288398476285582 -0.0342907900536363 -0.0913806100668922 0.0128680778626748 0.0943101586797921 0.0854614774865307 -0.00162558701236337 -0.0607844381538801 -0.0384481488238914 0.0307518770137945 0.0364307818837801 0.097207591778922 -0.0177017009644911 -0.0983899177867631 -0.100223801204323 0.0149063215205645 0.0515846431987193 0.00255079361678296 -0.0310898428809128 0.0404135116766812 0.017762953244278 0.0605523741039773 -0.0586025314725519 0.117422317070689 -0.00900885616804204 -0.147017339618339 -0.105364162927459 -0.0385354243866508 0.0335510596778722 -0.0769327952807888 -0.0614568726485625 0.0656792656362101 -0.115418265581577 0.00130166689778798 0.172684488620477 0.102522289376757 -5.89766608773535e-05 -0.000401218857734959 -0.000237304562105255 -8.11181896185168e-05 0.000563121235512835 0.00061379418240767 5.41594247665858e-05 0.00112548566906566 0.00103453140083739 0.000529971175832709 0.00217123690105455 0.000862652331745975 0.00212902780508404 -0.000332503640244045 -0.00341007782676973 -0.000651918211761691 -0.00433062221319355 -0.0036581563848771 0.000347295579529252 0.000432781789802611 -0.000480708539449332 -0.000264833086956074 0.000138004105938582 0.00065606464424004 -0.000216612781221821 -0.000147166328277218 0.000177239918273006 -0.000733578185074489 -0.00159506501864061 0.000634984310317963 -0.000547503476147754 -0.00121650293141974 0.000664889320015454 0.000635050232364162 0.00186640704358183 0.00111058067034578 0.000397130197142344 -0.000278702529379329 -0.00261662067069311 0.000679112560446083 -4.62807180470746e-05 0.000659969764626343 0.00100834789658651 0.000941012953252495 -0.000953121488507616 -2.9339464025217e-05 0.000113179983361407 -0.000153019351324468
  71 2892.93168056514 ""  44.6135032243603 0 0 0.00781053365893917 0.00111810879906472 -0.000827806274182881 0.000188902968550541 -0.000411523244255415 -0.000387230338119756 0.000122767937143009 -0.000200786805243003 6.07704675847658e-05 -1.44563320481711e-05 5.3316459440523e-05 2.48509383988937e-05 -1.15945759250024e-06 -5.11655719541262e-06 1.78245637749752e-06 -6.60965990695895e-06 4.66231844576249e-07 -1.54620029261127e-05 2.56139024344701e-06 -4.45419579784848e-05 7.18832126743753e-06 -1.11338558010013e-06 -1.18110197663315e-05 -1.7846981101039e-05 -0.0871737571241512 0.0226490909200542 -0.00430539492421072 -0.0192913390574369 -0.0262090777451014 0.0219367840444992 7.91515244628382e-05 -8.4043006892187e-05 0.000292203275021809 4.48007005107166e-05 -5.57210074139477e-05 0.000101416242744939 8.09659181223728e-06 6.85069500886752e-07 6.98702992430333e-05 -8.74943093013325e-05 0.000143030327289598 -4.4966658525578e-05 -0.000410386501079332 0.000344871788070552 -0.000546784517662975 0.00573477378445532 -0.00600264333610075 -0.00080173253052477 0.000551798773052052 0.00261257110953615 8.68961394105025e-05 -0.0758315821451838 0.0165974365470678 -0.00597571315771747 -0.070322401316844 0.0151704156058769 -0.0129337451491995 -0.0101674100344403 0.054169965115494 0.0159710944799315 0.916285955448254 -0.238959013455685 0.0565877475183841 3.38322240389585e-05 8.08741143098181e-05 0.000144515693576349 8.45483865827729e-05 -0.000182819172939465 8.63749306999592e-05 0.000149338715275634 3.98094933459579e-05 0.000209770417254771 -0.000831700240070007 -0.000368797095335955 -0.000373319900392112 0.00263052248900922 -0.000604913534507437 -0.000177973343922353 -0.00321346173375926 0.00463050664527191 0.00940458843826286 -0.000231387551739738 -0.00125971207729486 0.00557462303561054 0.000150421027798532 0.000112293735471174 0.000194703389258181 -0.000777169348605645 -0.0011065510921161 -0.00237560043285855 -0.00138602565988287 0.000616679890476622 -0.000202528022724554
  72 2962.82539856726 ""  27.7161173567645 0 0 0.0364720269277576 -0.0392380716168512 0.0338443245192043 4.75528630669813e-05 -0.00246868210384029 -0.00154705968845017 0.000525808211959978 0.000166569805450139 0.00171068395446215 -0.000402652666971293 0.00188982838732598 0.000127786394773785 -3.78729288420346e-05 0.00018333105157846 -1.48348149793237e-05 2.71373832606603e-05 -3.00538894505416e-05 3.93711963370899e-05 6.32483512034237e-05 -0.000113920490177462 7.79015472000183e-05 -0.000132604590355415 -0.000225372491719822 -0.000487003183651975 -0.755401206389854 0.166258980020524 -0.0446308244454495 0.318861261212245 0.337707618212739 -0.335412599216109 0.00276770710890838 -0.023380159884872 -0.00573584393007126 -0.000490498182737955 0.000409519704804846 -0.00090649277402608 -0.000597856407306606 -0.000405734926129199 -0.00164410225934062 -0.000423177851841324 0.00204274268149216 0.000131256335822801 0.000523825824743386 9.5981687800657e-05 0.00127437293466469 -0.00716925026593461 -0.00191301224212049 -0.00208596581757332 -0.000196489506767731 0.000306913188330402 0.000263906814083841 0.00384814561662815 -0.00159875414943067 -0.00041599770860053 0.0955794681060833 -0.0222927465904427 0.0156861122241638 -0.0094159812184915 0.0467851621029379 0.00774663174315003 -0.0420661188024809 0.0111527849231443 -0.00349420201746005 0.000345174092085496 -0.000215200005941906 9.71389271229056e-05 -8.64262177119551e-05 3.09172825339301e-07 -6.49891842660078e-05 1.72555544457334e-05 0.000317628725040795 0.00014232959289083 0.000504564747198982 0.000230701415200644 0.000631161679889583 -0.0043094544640563 0.00193251911681997 -0.00139919370545683 8.30992959519874e-05 0.00200004084353014 -0.00134291409782304 -0.00152043684304096 0.00083910363475482 -0.00121448248469753 -0.00126084882111927 -0.000272322595137025 0.00173009367506925 -0.00174066636078713 -0.00205181611940702 -0.00423710169007716 0.00292039497382437 -0.00122275477286286 0.000734845364290681
  73 2965.97178658918 ""  29.3706744559481 0 0 0.00166184106167536 -0.00376756878360207 0.0042070181742165 -3.6439931569146e-05 -0.000410570237345889 0.00023277407869323 -1.02725783543153e-05 -0.000175135973648855 -2.66227037368911e-05 -8.74273955842882e-06 0.000149106450856983 4.83785511022321e-05 1.73518197382295e-05 -1.60773839024389e-05 2.11785118086054e-05 7.87164139664356e-06 3.20423505952213e-06 2.80143737960596e-05 -9.3762537529235e-06 5.74422444328679e-06 -1.2248919235369e-05 8.75860803431431e-06 -2.01980906566479e-05 3.89379170704202e-05 -0.0595142245075906 0.0127815918320937 -0.00456799082192501 0.0399760705949516 0.0440111430205559 -0.0463253118560419 0.000240948310395822 -0.00156402306430116 -0.000384662658370033 -0.000180051945440029 0.000289801477769546 -0.000291036186947579 -6.51623622266826e-05 -9.33937652573614e-05 -0.000232720827862438 3.11454018194455e-05 -0.000164775970331183 -5.83395801442342e-05 -0.000366630069893197 0.000538965144198881 -0.000764949672351735 0.0286269003164913 0.0562002227805542 0.0151386949114695 -4.50470471856126e-05 -0.000247686280613715 0.000383720007180193 -0.00109495509727964 0.000488453227424021 0.000398951807874422 -0.481813616675642 0.115471803476615 -0.0660576913660568 0.135818421868842 -0.787686149078803 -0.141966776628088 0.00869874476625367 -0.00156459977470919 -0.000566618101430808 -0.00442259349960447 0.00476107619276323 0.00161597543139577 0.000692171165652968 0.00033091328982472 0.00138832359197692 -0.000821242190422864 -0.00560307348238214 -0.00179396837764983 -0.0182960275878514 -0.0210692564440278 -0.0422199091293123 0.0746304645494273 -0.0323470106454104 0.0205016771628295 0.000121977210504953 -0.0041492071317841 -0.00492307086757266 -0.000718065297972647 -0.00297386503492603 0.00287074351366186 0.0283387943709187 0.00778908306972099 -0.0369110790520932 0.0301202315768211 0.0359100554572583 0.0713059232154114 -0.0505815551228369 0.0212072880206542 -0.0126218164785139
  74 2984.64154837338 ""  29.761063362087 0 0 3.42292175441692e-05 -0.00013084626141264 0.000306920365235393 -1.66093831197294e-05 -6.38220975700021e-05 -2.65602711793213e-05 2.26218980741155e-05 1.00523332494218e-05 7.17231537188381e-05 -6.30337049737363e-06 -1.07015158896423e-05 -2.22055645553263e-05 -8.00169542790238e-06 1.71319406331754e-05 -1.01300726229024e-05 -6.02670980199728e-06 -6.62368180438011e-06 -1.72266655330898e-05 6.4270422454721e-06 -1.79086003767779e-05 2.0787872978381e-06 -2.54155527994937e-06 -1.27486428760604e-05 -1.43284940705579e-05 -0.00262754139498596 0.000488326011929325 -0.000243762113089008 0.00277481859497133 0.00308388187624413 -0.00389271027185723 2.28390547548723e-05 0.000146175786439152 9.3630790873307e-05 0.000107299059187667 -0.000156230410306065 0.000167805527415991 2.89796482684699e-05 3.37523850628193e-05 7.92609670370715e-05 -2.95680190037974e-05 0.00018529112933032 1.99721841343698e-05 -2.58821790834424e-05 6.29478012464919e-05 -9.13252049296178e-06 0.0030025728185582 0.00699893938150219 0.00261109874704969 -2.59927448422105e-05 6.62920863013804e-05 0.000139029938405014 -0.000577318593108984 0.000128961266941674 1.85178810637866e-06 -0.0513833564468199 0.0119891318788335 -0.00967908887583644 0.015855518061777 -0.0944690185216482 -0.0174446036579593 0.0037753485606411 -0.00134529514384499 0.000602702525127951 0.0373489863511835 -0.0434840465852896 -0.029673975392369 0.000157933659172589 0.00103873303935156 -0.00106041993209993 -0.0111927013801606 0.00817173983379866 0.00485004445067822 0.195202301952082 0.245981399209064 0.519934239898749 -0.650431938552013 0.267103937138041 -0.16138190712226 0.000695874704230278 -0.00346309105996538 -0.00331018211952497 0.0123645190107729 -0.00609930812512676 0.00246642824999937 0.0142765146494554 0.000506068136225885 -0.019728599389706 -0.0352098707313589 -0.0366214480918807 -0.0723320920348751 0.1522893010299 -0.0645057419236203 0.0382967888059789
  75 2987.96160726052 ""  21.6860611218567 0 0 0.00111351057589625 0.000741234731148627 -0.000936697665053843 9.01121970995984e-07 5.24626211910719e-05 2.88209612390567e-05 -1.75559845616763e-05 -9.88099038170841e-06 -3.65357160495513e-05 3.96743743538267e-06 -7.57390986502435e-06 9.72206724699179e-06 2.16884404548728e-06 -5.54997000985359e-06 -2.49302848710122e-06 2.15593039878646e-06 3.82166207532282e-06 1.96997590352039e-06 -3.13970053695287e-06 1.30031860522205e-05 -4.80608824633567e-07 2.51105399192261e-06 6.50229905500021e-06 4.90009858026555e-06 -0.00344466353939714 0.00099677946075676 -0.000171700966991762 -0.00961439506388102 -0.011107361468132 0.011423709238776 -3.36568621566537e-05 0.000115028523627642 1.62253725484913e-05 -9.82433062007571e-06 1.48374440373587e-05 -9.73733803785953e-06 -2.53545976243392e-06 5.06796884757885e-06 1.35430066227444e-05 1.75993387091308e-05 -0.000132956117149927 -5.98359935785157e-06 2.54493400860587e-05 -6.22476037161212e-05 5.28066825719435e-05 -0.00859230599629627 -0.000584169034542394 -0.00167475496065784 4.67218824296329e-05 1.2715728938206e-05 -0.000106585141081035 -0.000543849122942309 0.000174443129013555 -2.04701040451213e-05 0.109809465323653 -0.0237248466637766 0.0148410201644736 -0.00606602192273871 0.0312700936916254 0.00503770518341128 0.00577140470977677 -0.00148051533495165 0.000189806736544917 -0.000254997438500099 -0.00694754268394277 -0.011853125426212 0.000155103148629217 -0.00014308009184914 -0.000171230718439673 0.0106407766557274 -0.0454371839080306 0.0145977367578322 0.0558429879383362 0.071039838566983 0.154540338030794 -0.0487453029343891 0.0163788953391017 -0.0141675952324954 -0.000352297529642732 0.000794878008062727 0.00166821996277764 -0.00443623139482457 0.00052416370302535 0.000561370947838774 0.327217901211682 0.105152132029083 -0.391785152186879 0.152819149692474 0.175584112323997 0.359475882200361 -0.609729550010831 0.255370586451884 -0.139136037221892
  76 3002.49343712545 ""  19.1160756042758 0 0 -0.0619052792793121 -0.0232469093354467 0.0294829287705581 0.000276718997546064 -0.00032011588555735 -0.000552138803502857 0.000376209953881905 0.000211784945528831 0.000229940456611889 1.51108649785377e-05 0.000174077539517511 -6.74303908347219e-05 -6.6601506187397e-05 3.75282708210818e-05 -4.23318328121086e-06 -2.0914971164433e-05 -7.25512094471709e-06 3.23511220121943e-06 7.58176802308164e-06 -3.71574255088035e-05 2.44528175628619e-05 -8.75697727493874e-05 -4.29344488922139e-05 -8.7905481220661e-05 0.403643616639931 -0.0982385380992284 0.0385173748409714 0.328289057217518 0.379088855390154 -0.384374019890092 0.000638756513283222 -0.00239914488684169 -0.00102548073232492 0.000132826305959619 -0.000144871845296841 3.03309635092981e-05 6.66826034061242e-05 -1.98719074862956e-05 -0.00028987543512147 -3.69643714333965e-05 0.000569515948651393 5.2306466615877e-05 0.000283487296448298 -0.000323399073616127 0.000759453759023923 0.0410282823452009 -0.0323466031601278 0.000771871018372952 -8.65954374272214e-06 0.000443741008960848 -8.61127616282924e-06 -0.00133133682640757 -0.00100958716534379 -2.08044865426793e-05 -0.446550727437466 0.0906241438663847 -0.0627909838747774 -0.0402777810132704 0.299241929758976 0.0544066697237957 0.0113504572209751 -0.00212671634598569 0.00465398400441439 -0.00667250844748042 -0.000976938707832209 -0.00734482324384237 -0.000752509893868568 0.000189395642408172 -0.000238071746877088 0.0039630521345965 -0.0015819396376992 0.00429448550620986 0.0251508318807428 0.0372012573533822 0.0758041109642932 0.0513493212907818 -0.0230288405198431 0.0133274456735539 0.00192390559235484 0.00145342564705145 0.000984940667294436 0.0115471045117835 -0.00400003314006417 -0.00136752777584334 0.0170882951821649 0.00577950698169746 -0.0178921758537798 -0.00770416600599359 -0.011872597381337 -0.0208701092496259 -0.0566664506171515 0.0240321497102734 -0.0125578106168886
  77 3007.79394512342 ""  39.7522899258748 0 0 -0.0463552342437579 -0.0137192049333057 0.0187029810602124 0.000225157102561212 -0.000169092855648953 1.43784315741955e-06 0.000172971045282397 -5.92093630956395e-05 -0.000100663725814725 8.54243651849699e-05 -5.00440152542099e-05 -1.15976701897814e-05 -1.69638702130701e-05 -2.30030353963437e-05 3.10463934314395e-05 -1.18007906509625e-05 4.42386917079157e-06 2.12378104874541e-05 -1.35741743543906e-05 5.20796988878578e-06 -1.09149941935589e-06 -2.01273905759972e-05 -1.83183832018377e-05 5.978168013742e-05 0.336840963400239 -0.0807537781648824 0.0341416282856653 0.214695139475317 0.24678145432605 -0.252053081617383 5.47382983225281e-05 0.000756165721812188 -0.000124599939638844 -7.75747224934863e-05 0.000192226762342736 -0.000191334225437652 6.40128590762723e-05 -2.96260114120748e-05 -0.000126059628019076 5.90515942668923e-05 -0.00018735656502894 -5.48994734964884e-05 -0.000443323124477443 0.000368193239909474 -0.000625112491473958 -0.049579131860757 0.0356888763668577 -0.00257620224977634 0.000534819796040384 -6.66261183178047e-05 3.89770489677989e-06 -0.0110645546240297 0.00288409397732335 -0.00019894028540351 0.55207473877217 -0.110625509546999 0.0719575570015264 0.0411917708964625 -0.318297909890427 -0.056716784954366 0.1107555663284 -0.0268341992729844 0.00702272235143143 0.0249705189843969 0.00265964076385 0.0250671153265647 0.000780229063491583 -0.000131252816527824 0.00016132709893751 -0.0107899171958717 -0.00156693698842082 -0.00872628384504901 -0.0864537003211748 -0.124299470391207 -0.25199675726204 -0.207429289157957 0.0904327727843031 -0.0489676492006034 -0.00185205258912476 -0.000856955583939683 -0.000200450115824886 -0.00943114704745528 0.00242222881296373 0.00602488826524161 0.00604051741888198 0.00266098402432354 -0.0139015764413193 0.0399119018709398 0.0527045810784732 0.101276819612694 0.0839354524330792 -0.036131077457638 0.0180062741713149
  78 3011.34152064976 ""  25.8878396555187 0 0 -0.0137088415869667 -0.00349549661536833 0.00507494155267404 6.62403076010834e-05 -6.5235488340615e-05 4.11608148476961e-05 4.55972073698996e-05 -4.0483535851379e-05 -3.05542443690083e-05 3.81452476538191e-05 -5.70476203707367e-05 -1.19794830706775e-05 -1.53849515297336e-06 -3.14662915275084e-06 9.87568826084223e-06 -4.50869191471126e-06 -3.40911595430924e-06 -1.99978465155826e-06 -1.4886459255429e-06 -1.00313781722637e-05 -2.55059534978409e-06 2.41265765271072e-06 -1.02812085684468e-05 3.24147712232533e-05 0.104517271821492 -0.0249719810468168 0.0109712959887533 0.0591450987618946 0.0676641428097876 -0.0695103337868201 -7.57664831154508e-05 0.000773742515771759 0.000136397019812341 1.01514575568497e-05 1.08028643229161e-05 1.39312403169426e-05 4.18469728098194e-05 1.48349509734379e-05 4.34523759435782e-05 1.30481554189099e-06 2.28494170368597e-05 -9.96521901020163e-06 -0.000268433998526628 0.000259518556994342 -0.000407481489641514 -0.028211359400985 0.021544555861983 -0.000552675075206703 0.000263914475090073 -6.45875088934967e-05 -2.31519584202905e-05 -0.00476695088045718 0.00130489630134247 -2.32618469006182e-05 0.313321437431722 -0.0621335017855619 0.044905750195599 0.026045263181188 -0.198338856033687 -0.0350007412219839 0.0491425141612196 -0.0113683861798562 0.00198092728304304 -0.0535955849156656 -0.00495869502615131 -0.0518337732747238 0.00160671730071927 -0.000473470370643839 0.000288835272934928 0.0207741859607813 0.00896514824272288 0.0121618819449 0.180919715076175 0.254069990552678 0.515288323329065 0.462120894198807 -0.198770909614487 0.101733526037046 -0.00150408863289781 -0.000823726617033068 0.000169908785512032 -0.0242976793883889 0.0103426883285945 -0.0067721368656815 -0.0727928917549341 -0.0269725082711163 0.0993893810020806 -0.0923633016350977 -0.116001863687409 -0.231263934600401 -0.0857688376223178 0.0381949298217353 -0.0171126787329942
  79 3044.92713503494 ""  42.2755593575869 0 0 -0.000184550873913668 -3.90557611654224e-05 1.78220011617539e-05 1.22862530093658e-05 1.51757004867219e-05 1.95007333672335e-05 -1.1315127543686e-05 -1.0314768558085e-05 -3.42915965299612e-05 5.2964522776642e-06 5.53036895260035e-06 8.3587251051153e-06 9.63743354076503e-06 -1.39826020512302e-05 1.35244735654677e-05 4.435480244633e-06 4.84772090793654e-06 1.32409592999367e-05 -4.72714881696791e-06 1.39027001936968e-05 -1.43628500347559e-06 2.18288364714747e-06 5.37130640302156e-06 9.15678102686198e-06 0.00164793914294896 -0.000383166721543374 0.000194643308667864 0.000362884586253752 0.000422042901431855 -0.000263889337796086 -1.50058374804763e-05 -8.0169879614419e-05 -3.40564068401624e-05 -0.000105898378598199 0.00014594569230546 -0.000161180375163029 -3.42618589913392e-05 -4.34924256523535e-05 -8.45421065075853e-05 1.49895924877764e-05 -0.000175891372740719 -2.79138637427694e-05 -4.62729887330538e-05 1.01548919171061e-05 -7.5088145683862e-05 -0.000591766995973588 -0.00147950805756665 -0.000656358728217026 1.63333167133697e-05 -1.6364703932452e-05 -6.51281375026371e-05 1.79242658982101e-05 -5.97489652863106e-05 6.70708674344114e-06 0.0111404203608419 -0.00282666942067474 0.00301733785625582 -0.00357585260215767 0.0211706759896075 0.00272427120275584 0.000795207734173905 8.04748953852004e-05 -0.000207552531079329 -0.0207074538671582 0.00434032563720391 -0.0104435154686507 0.00086798298717286 -0.000410712650693616 8.66732298707795e-05 -0.0814553077545471 0.00214189206277312 0.0221198386155938 0.0283557556570963 0.0413976491587152 0.0814776622856576 0.206628445778363 -0.0910473285097966 0.0496443534552758 -0.000221854093083944 0.00120702469297507 0.00149336556909523 -0.00513200318988036 0.00589023849295566 -0.00499348822405148 0.40797460006343 0.151449828173889 -0.515111750774487 0.0267013237784961 0.0589957635138367 0.11617384151547 0.538394266239784 -0.238941337819453 0.134147126491379
  80 3057.0688493265 ""  49.1790358340182 0 0 0.000146236308972061 0.000137967726975714 -0.000144051859162847 1.84211174422714e-06 9.45757190918528e-06 7.06706792999923e-05 -2.23244162592207e-05 -3.73864444588453e-05 -7.38407959533705e-05 5.75596445053268e-06 8.80054415350201e-06 2.04565467092042e-05 1.94722191213661e-05 -3.21551699669183e-05 2.89137022549759e-05 7.73276882731187e-06 8.94018267447637e-06 2.50793065413707e-05 -9.66147402757243e-06 3.65184551230292e-05 -1.52107247680574e-06 1.51112413799401e-05 -6.70819434861871e-06 4.25165766881456e-05 -0.000262594565594908 0.00014645588372433 -6.14602270828722e-05 -0.00127566963202033 -0.00143799199032216 0.00142534392597857 1.3804551656295e-05 -8.93527127946224e-05 -5.86826418882917e-05 -0.000219606625251715 0.000331739367660625 -0.000372573456870382 -4.6956000119157e-05 -8.30179164951119e-05 -0.000181867195928535 8.49797019274292e-05 -0.00045626874064941 -8.17386741918287e-05 -0.000168647811270402 0.000243816076505923 -0.000415063895915364 -0.00109466460439814 0.0036469441811359 0.000454614268933191 -2.20409633396661e-05 -0.00011112682679244 0.000108437386278454 -8.51222928582312e-05 9.90221904769455e-05 -0.00013844810357968 0.00467290775906128 0.000129883945878672 -0.000193365417309174 0.00688397824304202 -0.0444983999240837 -0.0076484852272791 0.000370763649356706 -0.000275727451582223 0.000230943792081465 0.0143115618763222 0.00401811980494306 0.0183459007528924 -0.000152614519159725 0.000132449426601388 -0.000174050319326833 0.0170405973802803 0.0132568709350938 0.0819101830624472 -0.0670260021420202 -0.0945019816079818 -0.185711058420423 -0.103977807673766 0.0469912936479995 -0.0243278407453899 0.000182989129811426 0.000112729125065599 -0.00118182944417166 0.00233275442641079 -0.00178811152888687 0.00315685252033363 0.27003900666664 0.096462754896975 -0.304919210084577 -0.275586702818192 -0.34197991523936 -0.649367750509684 -0.194766163068087 0.0887915057210615 -0.0269931981430985
  81 3119.97650458061 ""  2.34876211757379 0 0 -3.35187488782067e-05 -8.53240093944671e-05 -5.69877917573222e-05 4.2678664686455e-05 8.12202465427575e-05 0.000168063835560788 1.31177026076358e-05 0.000334621642301521 0.000212513954465619 -0.00175542357411481 0.00868272483313236 0.000493047155194944 0.0200364443187352 -0.0281140952458019 0.0340271957629604 -0.0110001821974082 -0.0160416693455003 -0.0364212585616903 -0.00693712413411132 0.0450755420270866 0.00832078135975147 0.00629039993528504 -0.00945350471689695 0.0103021623116213 0.00106890241805759 0.000103246518902569 0.000288139975945762 -0.000397259143594329 -4.92676654226643e-05 0.000595341710640865 0.0178228457221033 -0.109894974428771 -0.0172701762830854 -0.234760680034521 0.332922836014247 -0.396751607241175 0.131758906040698 0.193857573792783 0.437265077262248 0.0825920080921573 -0.530466201343442 -0.0955187875180197 -0.0775921197133475 0.107660830735324 -0.132210099242065 3.13328471975813e-05 -5.46971734886967e-05 -1.34128170110726e-05 -3.67458959068596e-07 1.45901168588099e-05 -4.00116729561625e-06 2.43911246326578e-06 -4.37778902501545e-05 -2.62638173377308e-05 -0.000192424418555171 4.58944901334085e-05 -3.7303480335578e-05 -8.7190997021889e-05 0.000682441234073047 5.68500117024963e-05 1.45782700214626e-07 1.13344269580926e-05 8.61609575027129e-05 8.42322444154089e-06 -1.05593928267892e-05 -3.21963515713757e-05 -1.00421378477579e-05 1.18334030849054e-06 1.66420950207664e-05 5.4683740533107e-06 -3.59329578626776e-06 -4.65850747036305e-05 0.000101422307034539 0.000136316404833904 0.000343190753308428 -9.35236921820305e-05 1.93050375536715e-05 -2.530293352447e-05 -5.44045758559019e-06 2.02214526456746e-05 0.000221162890698966 3.01788673089176e-05 -1.20156523463795e-05 -1.45027833912118e-05 -0.000282552322404801 -0.000109631328995431 0.000348585599576619 0.000130928069882893 0.000151925467834127 0.000246870286790807 5.79998421476569e-05 -1.82500768532101e-05 -5.12051115110429e-06
  82 3127.55680522797 ""  12.6953111510422 0 0 -0.000131961879988637 0.000267515267849222 -8.29781583268422e-05 1.75821581355979e-05 2.43190451899331e-05 5.90549049686983e-05 -0.000149054937363857 -7.69954288678372e-05 -0.000413401941613143 -0.00213758396748499 0.0100107986542961 0.000281184535056708 0.0233191216808257 -0.0330288630969029 0.0394224480525643 -0.00145182653516706 0.00193606031647083 -0.00250731480976868 0.0084568065268202 -0.0537129368687228 -0.00943882770207765 -0.00871504208705705 0.0133351716913894 -0.0141368807660477 0.00408045256172217 -0.000908548714296723 0.000341137540682577 -0.00197870462680847 -0.00216748206493314 0.00223829113060002 0.0203765808820563 -0.125283558267308 -0.0195493538297771 -0.26829399024199 0.381369385426068 -0.452930465715511 0.00758126201272346 0.00414050184061166 0.0211426921703243 -0.0969773034494001 0.619785068565962 0.110382603907392 0.106310808586047 -0.147537732986561 0.181095615214759 -1.06912366407891e-05 5.5878359780328e-05 1.02378017587336e-05 -4.68051693531976e-07 2.34435175171518e-07 -3.69501123353735e-06 -2.90670460802254e-05 -2.10366012839048e-05 -1.59411757044348e-05 0.000118755505942622 -1.64141070340824e-05 -2.55084040934612e-06 8.48461397319869e-05 -0.000524414640806853 -4.4001798155667e-05 0.000406073792375225 -6.59219874552796e-05 0.000136109848117794 4.77623696553041e-06 -2.76341704522068e-06 -1.3813998414662e-06 -2.01519149845536e-06 -5.73533691719255e-06 3.10919512252715e-06 3.86945393603832e-06 7.96150826208926e-07 3.42094845291213e-06 9.11019173059892e-06 1.15754864075754e-05 3.72589215375123e-05 -4.19190867963602e-05 1.76726939950452e-05 -1.31902487291577e-05 3.52190873579746e-06 -7.4642376631188e-07 5.14481244402153e-05 -1.19577293596329e-05 1.43254938966513e-05 6.18254246141034e-07 2.06443065763273e-06 -7.24720578347413e-06 -3.92800030531848e-06 -1.3543032325171e-05 -1.58781483740357e-05 -2.29107783583493e-05 -2.67243724691603e-05 1.04483233675329e-05 -5.50011118667605e-06
  83 3143.8039266597 ""  26.744329612293 0 0 -0.000154293175972394 0.000149889999663085 -0.000216845262840544 -1.91505701415142e-05 -0.000174309923638 -0.000139666877131984 0.000113288503259587 0.00163544472845372 0.00121158811719617 -0.00242536738802844 0.0113255003121268 0.000316498493608817 0.0112574469754023 -0.0180899849942236 0.0178170229877661 0.0159833122465627 0.0248837573890984 0.0538095301901545 -0.00272553126232326 0.00869577229628673 -0.001836758590009 0.0197783976641708 -0.0277564339480783 0.033520349383427 0.00318974160402574 -0.000284777544257232 0.00051790586154947 -0.00152350688232519 -0.00124590475388326 0.00195062100581037 0.0220756838211658 -0.135534153601289 -0.0210836945186805 -0.12575355723194 0.182186894240758 -0.210334392014815 -0.183987459737235 -0.272807435907269 -0.611856068424256 0.0166616599763374 -0.0927716556178715 -0.0111827539906803 -0.228654271584285 0.31378791543306 -0.391542529111242 3.6609551787419e-05 -8.78119573467646e-05 -1.60086119668929e-05 4.28644734157759e-07 1.31058498384107e-05 -1.37162655931398e-05 2.97107189165141e-05 -6.99488201125479e-05 3.50866200572592e-07 -0.000212378051994423 5.22926205233071e-05 -4.37005605111147e-05 -0.000140418167782125 0.000982578286238731 8.29944629966108e-05 -0.000168582067059896 6.14861434161525e-05 8.60944289279099e-05 9.73046055184328e-06 -1.34315958940658e-05 -3.21930575898587e-05 -8.94482192409236e-06 6.33988196700072e-06 1.62574903674231e-05 4.84106303940955e-06 -9.37569044198856e-06 -5.46698947007035e-05 0.000109045902990232 0.000145497604863123 0.000345121353770918 -0.000110860451640372 2.65866551465994e-05 -3.2049251166842e-05 -1.36257258882235e-05 -7.06681548277413e-05 0.000162769869177384 4.66215698692619e-05 -4.03326408905311e-05 -1.55991074430452e-05 -0.000286078079635289 -0.00010519517700246 0.000354599512105896 0.000178070152669697 0.000192766882274509 0.0003332509563235 1.82207277506534e-05 -4.28223461707444e-06 -2.23713007905716e-05
  84 3151.47274772771 ""  10.315734197249 0 0 2.90568374743998e-05 -0.000141332385121217 -8.88174948164021e-05 1.04617810095811e-05 -0.000407194582596256 -0.000219579598975088 -0.000154227831993 0.00274788017257912 0.00120464147749464 0.00158776356338903 -0.00947726080003253 -0.00135491333910823 -0.00543334998512976 0.00922182260795648 -0.00833304791222624 -0.0103686286537537 -0.0134239748541746 -0.03338345952753 0.00577366966039541 -0.0393715732346271 -0.00797054896505293 0.0261703447742057 -0.0344105035799963 0.0456727440984554 -0.00287151864832664 0.000712101321462179 -0.000202535605818688 0.00134303499970561 0.00153331053910854 -0.00149885060046012 -0.0175544069740156 0.11245782218861 0.0193513366899598 0.0601165670917484 -0.0880623208293495 0.100008329635154 0.11058548032368 0.159925388566252 0.365433323748509 -0.0668084894731314 0.429776981641605 0.0776116547977953 -0.294697797605857 0.400814466231861 -0.506613300124123 2.47004126551541e-05 -9.80584296797372e-05 -6.06383152941574e-06 -3.09245684400438e-06 -3.99399649617514e-06 -4.4465672791311e-07 8.39880501959302e-05 -1.51691135177144e-05 6.33784796968588e-05 -0.000241139772453723 3.14517992406376e-05 -1.05609799945165e-06 -0.00015066634596636 0.000884800433325612 8.07324766756904e-05 -0.000823531352204762 0.000193784251420967 -0.000190755174584571 -4.97686637637595e-06 1.18085383655223e-06 2.00717839492155e-05 7.27624926719888e-06 1.34923183499685e-05 -1.43145923659868e-05 -6.00510826771082e-06 -8.82860990067888e-06 4.1873889373743e-06 -4.87152177769218e-05 -6.53097578451256e-05 -0.000198974295150792 2.78231472430886e-05 -1.23202050777943e-06 1.41623501772771e-05 2.70715337459833e-06 -0.000130630481160117 -0.000338993275748357 2.28230736151374e-05 -3.8852601581331e-05 2.44893127308711e-06 0.000133539352215896 6.16027966258483e-05 -0.000160536221096727 2.63331197448321e-05 1.74690403522822e-05 7.71225875296762e-05 -5.87665582110999e-05 2.00608112870863e-05 -1.00338425376634e-05
  85 3165.88268957411 ""  4.93787946377929 0 0 0.000632398390874956 -0.00114284801055691 0.000383079359342365 0.000165084035045531 -0.000235743322474477 0.000286523185013948 -0.00139221069573665 0.00131849759613144 -0.00273440817945235 0.0123053351559774 -0.0782998065251782 -0.0132211751621688 0.00878554106058678 -0.0108520415247439 0.0157580116654471 0.00195822777512387 0.00447611668216466 0.00740015069713757 -0.000795808223622372 0.00435380447330998 0.000508569489738524 -0.0007031909562313 0.0013054069922671 -0.00103330330991344 -0.0177697117674335 0.00314893081048003 -0.00274993016428459 0.00784218912806421 0.00819092576932641 -0.01039172338198 -0.13899395897413 0.896623224387427 0.156848048229638 -0.0916283317023162 0.127776313882025 -0.156040853724038 -0.0240931952810863 -0.037740965971497 -0.0812661635724521 0.00745224610543214 -0.0461730584314656 -0.00765228233178199 0.00772689871257421 -0.0112284064723577 0.012896714887419 1.92489739418856e-05 -0.000123807413717263 -2.65811479494497e-05 7.62027899175449e-07 9.77127434586157e-06 4.28150836861716e-05 4.04014030234004e-05 0.000143811953129491 1.85693618748111e-05 -0.000324921911889924 2.61313983414993e-05 2.5473610833155e-05 -0.000180269389492556 0.00111563780100439 0.000108806647230995 -0.00103591540439977 0.000108567173478604 -0.000522591670369123 -7.06126485822845e-06 -1.46016848867564e-06 1.15783571605688e-05 1.24232316308511e-05 1.64931136587795e-05 -1.56737502592221e-05 6.34625132917976e-07 -5.59514450292017e-06 -1.56271288601677e-06 -1.81982622189071e-05 -2.49070305045038e-05 -0.000116627238870311 1.31537162273778e-05 6.69222210154046e-06 8.17720288349197e-06 2.44444190898515e-05 8.07970832336761e-05 -0.000234010509312687 -3.06605965639779e-06 -3.87395194657798e-05 -1.88314576465828e-06 4.80989668917905e-05 3.52686959814592e-05 -5.39910833306911e-05 3.01248280940217e-05 1.66812679323124e-05 5.58535447142e-05 -7.44743295034472e-05 2.4638202317879e-05 -1.91567328501369e-05
  86 3438.05728826728 ""  0.0313065809551718 0 0 0.000105829587431666 3.50394211057134e-05 -1.07150220289444e-05 -7.18567290810637e-07 2.52907940139805e-06 1.82277572913584e-05 -4.55082793601962e-06 -5.44281786303901e-06 -1.18650956271132e-05 2.35528192905586e-06 -1.17942625600768e-06 3.35834561211622e-06 -8.99102408092377e-07 1.22376966119897e-06 -7.03637757256656e-07 -4.02212707328559e-07 8.10900420655873e-08 4.54393587094378e-07 -6.70351469515907e-07 -1.10211830660906e-06 -1.0503436439996e-06 -3.03904364076179e-06 5.59443366131236e-06 3.36492878798546e-07 -0.000172820840416954 4.66618861464047e-05 0.000544786660361844 4.06253084263554e-05 -7.78027043974783e-05 -0.000302037366459088 -5.85039596334785e-06 2.03315726079648e-05 -3.34618557826962e-06 5.72886883746908e-06 -5.78690829348523e-06 1.22362589081185e-05 2.69124404656456e-06 3.84547143158941e-06 1.02329981185247e-05 -3.11023320643637e-06 1.35495033003502e-05 3.63472660254856e-06 1.86678063904823e-05 -2.88636951923167e-05 1.43849212714912e-05 -0.00225476150298439 0.002392979670974 0.000221372328912158 4.69732706000588e-05 1.45667466622384e-07 -0.00056688318788715 -8.52851654984588e-05 -0.000135022640241209 -0.000231330947966123 0.0197113098806777 -0.00475595717088946 0.00311753949293634 0.00332121038434773 -0.00885459136057461 -0.00032920033179286 0.00127271642561124 0.00067343372248258 -0.00126770710839354 -0.00219022451140737 0.00219233637505977 -0.00132660557521286 -0.0639340514392719 0.0185999681232259 -0.0148580260152071 0.000243552653041911 -0.000221278728461627 -4.81714770338362e-05 0.000310813888352809 0.00145982342809308 0.00791849200479415 0.02062865099737 -0.00753421218008928 0.00603643923651449 -0.0017931972699297 0.00148669293669892 0.00858079102862323 0.893424036697663 -0.290761210608831 0.208220938029316 0.00183850860401842 0.00112925772803927 -0.00148796659022906 6.26796822040019e-05 0.000148509016457603 0.000391937213263102 -0.00120771990037607 -0.00220214061252039 0.000417170780292409
  87 3604.43046873857 ""  158.221559055379 0 0 0.000276167118118183 1.78833072774387e-05 0.000130841783903661 3.53901325817336e-05 0.000238976188321774 0.000218067523396609 -6.47392364131857e-05 -4.17324622706815e-05 -0.000179386987393666 2.59725190333838e-05 -3.23217121643122e-05 4.51443424312886e-05 -1.20119864982456e-05 1.1289078825695e-05 -2.40286271701206e-05 2.02485794920775e-06 8.28712689966725e-06 5.09802072483261e-06 2.75855268438694e-07 -9.5549599972419e-06 -1.50266212593618e-05 1.71936624003047e-05 2.67837965950147e-05 4.64400802901295e-05 -0.00078273877632496 8.73391540345986e-05 -9.98952900553617e-05 0.000238104159140206 0.00096642949427501 -0.000879184490626866 -0.000126638337866916 0.000302532748206435 -0.000115836234378628 7.27752879890995e-05 -9.9573453626883e-05 0.000141345450671431 2.59673856968927e-05 6.91059885832647e-05 0.000116702103165028 -2.77523980744064e-05 0.000237330984604785 8.15097461227012e-05 -8.43702981313085e-05 1.08203995191085e-05 -9.06607573119937e-05 0.000273050081868826 0.00088878300844173 0.000630226808173936 0.00558422891137611 -0.00249190807810087 -0.0592200130584387 0.000478389215785048 -0.00200829283378185 -0.00230188433826418 -0.0020882662946301 -0.000716315689735019 -0.00095352313937952 -0.000523156753439364 -0.0042265599344516 -0.00540728163760579 -0.00763263634363739 0.00660731945193206 -0.000612944459215462 0.000569443588299508 -0.000309141264316747 -0.000453222865175614 0.000412903463985966 -0.000560597900974997 0.00053935194529837 -7.68025436889256e-05 6.67834563645741e-05 0.000192818907665801 0.00012303787127083 0.000396317828857416 0.000357678008978539 -0.00259366072350424 0.000978092537755216 -9.73190382732532e-05 -0.0897506678790652 0.0556880476073774 0.961471715042155 -0.00839362514740326 0.00182216184869785 -0.0015410612957781 -0.000887681966244007 -0.00134752791839275 0.00068575330980664 -0.000613243282235828 -0.000893081485604723 -0.0012745976402175 0.000391266904092616 0.000108478204851773 2.39354051320485e-05
  :::
 } 
 m_exists[87] { 
  s_m_exists
  :::
  1 11111111111111111111111111111111111111111111111111111111111111111111111111111111111111111111111111 
  2 11111111111111111111111111111111111111111111111111111111111111111111111111111111111111111111111111 
  3 11111111111111111111111111111111111111111111111111111111111111111111111111111111111111111111111111 
  4 11111111111111111111111111111111111111111111111111111111111111111111111111111111111111111111111111 
  5 11111111111111111111111111111111111111111111111111111111111111111111111111111111111111111111111111 
  6 11111111111111111111111111111111111111111111111111111111111111111111111111111111111111111111111111 
  7 11111111111111111111111111111111111111111111111111111111111111111111111111111111111111111111111111 
  8 11111111111111111111111111111111111111111111111111111111111111111111111111111111111111111111111111 
  9 11111111111111111111111111111111111111111111111111111111111111111111111111111111111111111111111111 
  10 11111111111111111111111111111111111111111111111111111111111111111111111111111111111111111111111111 
  11 11111111111111111111111111111111111111111111111111111111111111111111111111111111111111111111111111 
  12 11111111111111111111111111111111111111111111111111111111111111111111111111111111111111111111111111 
  13 11111111111111111111111111111111111111111111111111111111111111111111111111111111111111111111111111 
  14 11111111111111111111111111111111111111111111111111111111111111111111111111111111111111111111111111 
  15 11111111111111111111111111111111111111111111111111111111111111111111111111111111111111111111111111 
  16 11111111111111111111111111111111111111111111111111111111111111111111111111111111111111111111111111 
  17 11111111111111111111111111111111111111111111111111111111111111111111111111111111111111111111111111 
  18 11111111111111111111111111111111111111111111111111111111111111111111111111111111111111111111111111 
  19 11111111111111111111111111111111111111111111111111111111111111111111111111111111111111111111111111 
  20 11111111111111111111111111111111111111111111111111111111111111111111111111111111111111111111111111 
  21 11111111111111111111111111111111111111111111111111111111111111111111111111111111111111111111111111 
  22 11111111111111111111111111111111111111111111111111111111111111111111111111111111111111111111111111 
  23 11111111111111111111111111111111111111111111111111111111111111111111111111111111111111111111111111 
  24 11111111111111111111111111111111111111111111111111111111111111111111111111111111111111111111111111 
  25 11111111111111111111111111111111111111111111111111111111111111111111111111111111111111111111111111 
  26 11111111111111111111111111111111111111111111111111111111111111111111111111111111111111111111111111 
  27 11111111111111111111111111111111111111111111111111111111111111111111111111111111111111111111111111 
  28 11111111111111111111111111111111111111111111111111111111111111111111111111111111111111111111111111 
  29 11111111111111111111111111111111111111111111111111111111111111111111111111111111111111111111111111 
  30 11111111111111111111111111111111111111111111111111111111111111111111111111111111111111111111111111 
  31 11111111111111111111111111111111111111111111111111111111111111111111111111111111111111111111111111 
  32 11111111111111111111111111111111111111111111111111111111111111111111111111111111111111111111111111 
  33 11111111111111111111111111111111111111111111111111111111111111111111111111111111111111111111111111 
  34 11111111111111111111111111111111111111111111111111111111111111111111111111111111111111111111111111 
  35 11111111111111111111111111111111111111111111111111111111111111111111111111111111111111111111111111 
  36 11111111111111111111111111111111111111111111111111111111111111111111111111111111111111111111111111 
  37 11111111111111111111111111111111111111111111111111111111111111111111111111111111111111111111111111 
  38 11111111111111111111111111111111111111111111111111111111111111111111111111111111111111111111111111 
  39 11111111111111111111111111111111111111111111111111111111111111111111111111111111111111111111111111 
  40 11111111111111111111111111111111111111111111111111111111111111111111111111111111111111111111111111 
  41 11111111111111111111111111111111111111111111111111111111111111111111111111111111111111111111111111 
  42 11111111111111111111111111111111111111111111111111111111111111111111111111111111111111111111111111 
  43 11111111111111111111111111111111111111111111111111111111111111111111111111111111111111111111111111 
  44 11111111111111111111111111111111111111111111111111111111111111111111111111111111111111111111111111 
  45 11111111111111111111111111111111111111111111111111111111111111111111111111111111111111111111111111 
  46 11111111111111111111111111111111111111111111111111111111111111111111111111111111111111111111111111 
  47 11111111111111111111111111111111111111111111111111111111111111111111111111111111111111111111111111 
  48 11111111111111111111111111111111111111111111111111111111111111111111111111111111111111111111111111 
  49 11111111111111111111111111111111111111111111111111111111111111111111111111111111111111111111111111 
  50 11111111111111111111111111111111111111111111111111111111111111111111111111111111111111111111111111 
  51 11111111111111111111111111111111111111111111111111111111111111111111111111111111111111111111111111 
  52 11111111111111111111111111111111111111111111111111111111111111111111111111111111111111111111111111 
  53 11111111111111111111111111111111111111111111111111111111111111111111111111111111111111111111111111 
  54 11111111111111111111111111111111111111111111111111111111111111111111111111111111111111111111111111 
  55 11111111111111111111111111111111111111111111111111111111111111111111111111111111111111111111111111 
  56 11111111111111111111111111111111111111111111111111111111111111111111111111111111111111111111111111 
  57 11111111111111111111111111111111111111111111111111111111111111111111111111111111111111111111111111 
  58 11111111111111111111111111111111111111111111111111111111111111111111111111111111111111111111111111 
  59 11111111111111111111111111111111111111111111111111111111111111111111111111111111111111111111111111 
  60 11111111111111111111111111111111111111111111111111111111111111111111111111111111111111111111111111 
  61 11111111111111111111111111111111111111111111111111111111111111111111111111111111111111111111111111 
  62 11111111111111111111111111111111111111111111111111111111111111111111111111111111111111111111111111 
  63 11111111111111111111111111111111111111111111111111111111111111111111111111111111111111111111111111 
  64 11111111111111111111111111111111111111111111111111111111111111111111111111111111111111111111111111 
  65 11111111111111111111111111111111111111111111111111111111111111111111111111111111111111111111111111 
  66 11111111111111111111111111111111111111111111111111111111111111111111111111111111111111111111111111 
  67 11111111111111111111111111111111111111111111111111111111111111111111111111111111111111111111111111 
  68 11111111111111111111111111111111111111111111111111111111111111111111111111111111111111111111111111 
  69 11111111111111111111111111111111111111111111111111111111111111111111111111111111111111111111111111 
  70 11111111111111111111111111111111111111111111111111111111111111111111111111111111111111111111111111 
  71 11111111111111111111111111111111111111111111111111111111111111111111111111111111111111111111111111 
  72 11111111111111111111111111111111111111111111111111111111111111111111111111111111111111111111111111 
  73 11111111111111111111111111111111111111111111111111111111111111111111111111111111111111111111111111 
  74 11111111111111111111111111111111111111111111111111111111111111111111111111111111111111111111111111 
  75 11111111111111111111111111111111111111111111111111111111111111111111111111111111111111111111111111 
  76 11111111111111111111111111111111111111111111111111111111111111111111111111111111111111111111111111 
  77 11111111111111111111111111111111111111111111111111111111111111111111111111111111111111111111111111 
  78 11111111111111111111111111111111111111111111111111111111111111111111111111111111111111111111111111 
  79 11111111111111111111111111111111111111111111111111111111111111111111111111111111111111111111111111 
  80 11111111111111111111111111111111111111111111111111111111111111111111111111111111111111111111111111 
  81 11111111111111111111111111111111111111111111111111111111111111111111111111111111111111111111111111 
  82 11111111111111111111111111111111111111111111111111111111111111111111111111111111111111111111111111 
  83 11111111111111111111111111111111111111111111111111111111111111111111111111111111111111111111111111 
  84 11111111111111111111111111111111111111111111111111111111111111111111111111111111111111111111111111 
  85 11111111111111111111111111111111111111111111111111111111111111111111111111111111111111111111111111 
  86 11111111111111111111111111111111111111111111111111111111111111111111111111111111111111111111111111 
  87 11111111111111111111111111111111111111111111111111111111111111111111111111111111111111111111111111 
  :::
 } 
} 
