# Supplementary material for: Cut-off Scale and Complex Formation in Density Functional Theory Computations of Epoxy-Amine Reactivity
Source: ACS Omega. 2021 Oct 25;6(44):29424–31. doi: 10.1021/acsomega.1c03229 (PMC8587129; doi:10.1021/acsomega.1c03229)
Supplement: Supplementary file 1 — ao1c03229_si_001.zip [file ao1c03229_si_001.zip › Final_structures/Primary/A1_E3_B3LYP-D3_CC-PVTZ-F_ canonical/Epoxy_frag3_product-9_isomer28.vib]

{ 
 s_m_m2io_version
 :::
 2.0.0 
} 

f_m_table { 
 i_j_atom_total
 :::
 31
 m_column[98] { 
  s_m_data_name
  s_m_column_name
  i_m_width
  b_m_visible
  s_m_units
  :::
  1 r_j_Frequency  "Frequency"  10 1 "" 
  2 s_j_Symmetry  "Symmetry"  10 0 "" 
  3 r_j_Intensity  "Intensity"  10 1 "" 
  4 r_j_Raman_Act  "Raman Act"  10 0 "" 
  5 r_j_Raman_Int  "Raman Int"  10 0 "" 
  6 r_j_x1  "x1"  10 0 "" 
  7 r_j_y1  "y1"  10 0 "" 
  8 r_j_z1  "z1"  10 0 "" 
  9 r_j_x2  "x2"  10 0 "" 
  10 r_j_y2  "y2"  10 0 "" 
  11 r_j_z2  "z2"  10 0 "" 
  12 r_j_x3  "x3"  10 0 "" 
  13 r_j_y3  "y3"  10 0 "" 
  14 r_j_z3  "z3"  10 0 "" 
  15 r_j_x4  "x4"  10 0 "" 
  16 r_j_y4  "y4"  10 0 "" 
  17 r_j_z4  "z4"  10 0 "" 
  18 r_j_x5  "x5"  10 0 "" 
  19 r_j_y5  "y5"  10 0 "" 
  20 r_j_z5  "z5"  10 0 "" 
  21 r_j_x6  "x6"  10 0 "" 
  22 r_j_y6  "y6"  10 0 "" 
  23 r_j_z6  "z6"  10 0 "" 
  24 r_j_x7  "x7"  10 0 "" 
  25 r_j_y7  "y7"  10 0 "" 
  26 r_j_z7  "z7"  10 0 "" 
  27 r_j_x8  "x8"  10 0 "" 
  28 r_j_y8  "y8"  10 0 "" 
  29 r_j_z8  "z8"  10 0 "" 
  30 r_j_x9  "x9"  10 0 "" 
  31 r_j_y9  "y9"  10 0 "" 
  32 r_j_z9  "z9"  10 0 "" 
  33 r_j_x10  "x10"  10 0 "" 
  34 r_j_y10  "y10"  10 0 "" 
  35 r_j_z10  "z10"  10 0 "" 
  36 r_j_x11  "x11"  10 0 "" 
  37 r_j_y11  "y11"  10 0 "" 
  38 r_j_z11  "z11"  10 0 "" 
  39 r_j_x12  "x12"  10 0 "" 
  40 r_j_y12  "y12"  10 0 "" 
  41 r_j_z12  "z12"  10 0 "" 
  42 r_j_x13  "x13"  10 0 "" 
  43 r_j_y13  "y13"  10 0 "" 
  44 r_j_z13  "z13"  10 0 "" 
  45 r_j_x14  "x14"  10 0 "" 
  46 r_j_y14  "y14"  10 0 "" 
  47 r_j_z14  "z14"  10 0 "" 
  48 r_j_x15  "x15"  10 0 "" 
  49 r_j_y15  "y15"  10 0 "" 
  50 r_j_z15  "z15"  10 0 "" 
  51 r_j_x16  "x16"  10 0 "" 
  52 r_j_y16  "y16"  10 0 "" 
  53 r_j_z16  "z16"  10 0 "" 
  54 r_j_x17  "x17"  10 0 "" 
  55 r_j_y17  "y17"  10 0 "" 
  56 r_j_z17  "z17"  10 0 "" 
  57 r_j_x18  "x18"  10 0 "" 
  58 r_j_y18  "y18"  10 0 "" 
  59 r_j_z18  "z18"  10 0 "" 
  60 r_j_x19  "x19"  10 0 "" 
  61 r_j_y19  "y19"  10 0 "" 
  62 r_j_z19  "z19"  10 0 "" 
  63 r_j_x20  "x20"  10 0 "" 
  64 r_j_y20  "y20"  10 0 "" 
  65 r_j_z20  "z20"  10 0 "" 
  66 r_j_x21  "x21"  10 0 "" 
  67 r_j_y21  "y21"  10 0 "" 
  68 r_j_z21  "z21"  10 0 "" 
  69 r_j_x22  "x22"  10 0 "" 
  70 r_j_y22  "y22"  10 0 "" 
  71 r_j_z22  "z22"  10 0 "" 
  72 r_j_x23  "x23"  10 0 "" 
  73 r_j_y23  "y23"  10 0 "" 
  74 r_j_z23  "z23"  10 0 "" 
  75 r_j_x24  "x24"  10 0 "" 
  76 r_j_y24  "y24"  10 0 "" 
  77 r_j_z24  "z24"  10 0 "" 
  78 r_j_x25  "x25"  10 0 "" 
  79 r_j_y25  "y25"  10 0 "" 
  80 r_j_z25  "z25"  10 0 "" 
  81 r_j_x26  "x26"  10 0 "" 
  82 r_j_y26  "y26"  10 0 "" 
  83 r_j_z26  "z26"  10 0 "" 
  84 r_j_x27  "x27"  10 0 "" 
  85 r_j_y27  "y27"  10 0 "" 
  86 r_j_z27  "z27"  10 0 "" 
  87 r_j_x28  "x28"  10 0 "" 
  88 r_j_y28  "y28"  10 0 "" 
  89 r_j_z28  "z28"  10 0 "" 
  90 r_j_x29  "x29"  10 0 "" 
  91 r_j_y29  "y29"  10 0 "" 
  92 r_j_z29  "z29"  10 0 "" 
  93 r_j_x30  "x30"  10 0 "" 
  94 r_j_y30  "y30"  10 0 "" 
  95 r_j_z30  "z30"  10 0 "" 
  96 r_j_x31  "x31"  10 0 "" 
  97 r_j_y31  "y31"  10 0 "" 
  98 r_j_z31  "z31"  10 0 "" 
  :::
 } 
 m_row[87] { 
  r_j_Frequency
  s_j_Symmetry
  r_j_Intensity
  r_j_Raman_Act
  r_j_Raman_Int
  r_j_x1
  r_j_y1
  r_j_z1
  r_j_x2
  r_j_y2
  r_j_z2
  r_j_x3
  r_j_y3
  r_j_z3
  r_j_x4
  r_j_y4
  r_j_z4
  r_j_x5
  r_j_y5
  r_j_z5
  r_j_x6
  r_j_y6
  r_j_z6
  r_j_x7
  r_j_y7
  r_j_z7
  r_j_x8
  r_j_y8
  r_j_z8
  r_j_x9
  r_j_y9
  r_j_z9
  r_j_x10
  r_j_y10
  r_j_z10
  r_j_x11
  r_j_y11
  r_j_z11
  r_j_x12
  r_j_y12
  r_j_z12
  r_j_x13
  r_j_y13
  r_j_z13
  r_j_x14
  r_j_y14
  r_j_z14
  r_j_x15
  r_j_y15
  r_j_z15
  r_j_x16
  r_j_y16
  r_j_z16
  r_j_x17
  r_j_y17
  r_j_z17
  r_j_x18
  r_j_y18
  r_j_z18
  r_j_x19
  r_j_y19
  r_j_z19
  r_j_x20
  r_j_y20
  r_j_z20
  r_j_x21
  r_j_y21
  r_j_z21
  r_j_x22
  r_j_y22
  r_j_z22
  r_j_x23
  r_j_y23
  r_j_z23
  r_j_x24
  r_j_y24
  r_j_z24
  r_j_x25
  r_j_y25
  r_j_z25
  r_j_x26
  r_j_y26
  r_j_z26
  r_j_x27
  r_j_y27
  r_j_z27
  r_j_x28
  r_j_y28
  r_j_z28
  r_j_x29
  r_j_y29
  r_j_z29
  r_j_x30
  r_j_y30
  r_j_z30
  r_j_x31
  r_j_y31
  r_j_z31
  :::
  1 45.9894901945848 ""  0.173314079454851 0 0 -0.037556867471901 -0.0684432423495737 0.0190102268727349 -0.0428139604103417 -0.0700066857334886 0.0151557879710104 -0.0156594297961934 -0.0276784128571857 -0.0124884086804462 -0.00322015186269873 -0.00543235287871122 -0.0159676676419458 0.0235640866565649 0.0366823909768101 -0.0441558891507395 0.0372800169847976 0.0560642527903821 -0.0686560290261017 0.0249198157966817 0.0339027726804159 -0.0654178631481968 -0.000922423442916621 -0.00722766334451697 -0.0381764756184424 -0.0358021944114583 -0.0698750257798745 0.0326575870589328 -0.0471963412924965 -0.0719997665601261 0.0134046831785695 -0.0152922664975868 -0.0212114840818705 0.00320008806993964 0.0321630388575582 0.0528718430053731 -0.0457068509779591 0.056092408818997 0.0864675294186598 -0.0887296956810505 0.0351787726749358 0.0481656006816048 -0.0836845435312377 -0.0100357467007035 -0.0242887283335985 -0.0359248495953236 -0.00789344017669775 -0.0265822793802282 0.0359992068014925 -0.00915261941416604 -0.0374843107022461 -0.00667369419717307 -0.0197241447235695 -0.0500191698796297 0.00668792918325864 -0.00763981305357188 -0.0222144772779791 0.060740708647417 -0.0157878360802273 -0.0369131540537726 0.0484265051563925 -0.0209067826760147 -0.0563519705622005 -0.0122673994668057 0.0147713826690868 0.0544685498244713 0.0526896848360421 0.0161997856725433 0.00827129716761874 0.0163771510550114 0.0260412848232916 0.109613356551022 0.0789446623971504 -0.0185465057967604 0.0402853288378328 0.0820039809486665 0.0399320610942767 0.0644647081986048 0.0304535267225214 0.00828923405248829 -0.0172309667562168 -0.00747539227082804 0.0176602968117918 -0.0052069107991111 -0.00054895224428261 0.0215272801510119 0.131544388137459 0.0941204069036256 0.0627177694879883 0.122142010815322 0.0642617898464764 0.00198284665780807 0.116023898164914 0.0964678526885159
  2 69.4643589332629 ""  0.517477386706425 0 0 0.0205005578984058 -0.0105394400169636 0.00942421656772316 0.050869237576199 0.0279714155412625 -0.0261766165967882 0.0207192691543247 0.0147940917553664 -0.0110704926346132 -0.0371279843103786 -0.0311212977641818 0.0386097775333882 -0.0671647112488283 -0.0434760184983301 0.0522575498584783 -0.0393604322522769 -0.00978890333669297 0.0160697541217069 0.020043599711647 0.03783121752134 -0.0350320380610561 0.0498171594149765 0.049983007493763 -0.0486277857801251 0.0316779354833987 -0.0496033329500919 0.0200828987099556 -0.0204197961275692 0.00434431158124881 0.0256859865368844 -0.056995336725799 -0.0549041026164494 0.0644715124144989 -0.11003904212097 -0.0773260844397134 0.0895356402338043 -0.0617628242924037 -0.018957090375151 0.0263203679840221 0.041608082786071 0.0636859347781843 -0.0628578845373701 0.0928517326318567 0.0837033939936579 -0.085680290036182 0.066360009227036 -0.0359998459924595 -0.00755145535509883 -0.0109662408626119 -0.0513676567049495 0.0358847915316494 0.024647532354056 -0.0163701329286467 0.00829139289782812 0.0774482445198132 -0.0792858563656257 -0.0217015698877262 0.104528860884405 -0.00978074564193986 -0.00989123761955549 0.0160060816263317 0.0210672812041946 0.00488008710919037 -0.0576105715590619 0.0086012800817478 0.00880114712515809 0.0289354549999797 -0.0307909227317905 0.00294844770216984 -0.0680745765624754 0.0953289179353746 -0.0482986586124756 -0.102732701676546 -0.00872057720422544 0.0404156806003888 -0.0736318511968165 -0.00637352955899554 0.0259297969623184 0.0062622781400937 -0.0672399051124742 0.0336445877154832 0.033229601213219 -0.0573462132375895 0.0452185997731443 -0.13471821589026 0.116547746998594 -0.0478794318663886 -0.0223214861206546 0.111807196174374 -0.0699635738717093 -0.0555844316889211 0.122121985622153 -0.069330315716513
  3 80.4933709175759 ""  0.455928760788217 0 0 -0.0174183105303564 0.00859931389273463 -0.00141372270482284 0.0162751217636312 0.0382763455592305 -0.014772734955677 0.0114779138235135 0.0214024116343332 -0.00567827342238918 0.0548716521423608 0.0573998520680859 -0.0421813857072539 0.0486312018117753 0.0408456967260636 -0.0320073857030142 -0.00182066449952547 -0.0128734925192731 0.0153717133276232 -0.0465431405114222 -0.0502053331864579 0.0528585238818411 -0.0395892708155677 -0.032830566865089 0.0424303978879061 -0.0100793375844132 -0.0254093004177961 -0.0118977368021929 -0.0403536644048671 0.0217693523194971 0.0143677034081395 0.091054922004676 0.0954722012234819 -0.0759268725833832 0.0814895939282308 0.0680095974788313 -0.0598153605461442 -0.0069784875753316 -0.0259908164568684 0.0232830544054524 -0.0856209155732398 -0.0915230251477417 0.089189613522262 -0.0726842902746982 -0.0601763806064552 0.0701340387249643 0.0538748616501305 -0.0300829671797542 -0.0238689094896596 -0.11501230925334 -0.0637366809535844 0.0469404449934247 -0.034015398370874 0.0048651114688874 0.00596077016572056 0.0711484182347779 -0.091586418388699 -0.0133671750819095 0.0979759039476448 0.0103807565172316 -0.0503766425047696 -0.0502824369582417 0.084465023423316 0.0101802518324475 0.0160262266988897 -0.00728889322205053 -0.0138757795243075 0.0473668600558357 -0.0296071601385254 -0.0214784379589943 0.0211059519595738 0.0625505214463492 -0.0125708228170964 -0.0283394311074067 -0.0195638497535732 -0.0045226414613491 0.0303526859823875 -0.0264800939302042 -0.0178523988033394 -0.0759780814462481 -0.0727812193788947 0.0419286591163727 0.0477448734221814 -0.0352645105904603 -0.0101738025679914 -0.0101523163120418 0.0708195359093966 -0.0135550521868563 0.0700597962470413 0.0740494622263087 -0.0115062617845305 0.00653486496392443 0.0964882675549221 -0.0138820778414603
  4 94.8209622698288 ""  0.992056364084206 0 0 -0.00619910744559401 0.0216406755959616 -0.0169143249745806 0.0400371727588826 0.0679590770874665 -0.0473667040097809 0.0265647136659749 0.0358879501601262 -0.0289039218981996 0.00948990103063512 0.00509677020490785 -0.0244904284305548 -0.00918088741509383 -0.035334554316763 0.000560993181240457 -0.00900375065877772 -0.0431979652501312 0.0198849487668619 0.0129167163715202 -0.00759539997389349 0.0118978804610651 0.0308807837155547 0.0320979533335329 -0.0126389733803238 -0.000692425282831443 -0.0153492583093835 -0.0505900004434318 -0.0185043744073389 0.0513872398581424 0.0222399093188374 0.0105202696710361 0.0116332009130475 -0.0391320326874864 -0.0230487236155499 -0.0596508950077952 0.0041886033270098 -0.0236876853820659 -0.0740535163849597 0.0391452765250019 0.0145903508175628 -0.0118181009220597 0.0256341293122947 0.0446670585048023 0.0568696124979442 -0.0166364226191498 -0.109132440074822 -0.0183543083989018 -0.00255744528494935 0.0217302632024901 0.0153360663136179 -0.0030824699527642 -0.0312036817084017 -0.0208295928369341 0.00448368095737304 -0.132604330240944 0.0734269996404715 0.0287439546579858 -0.193458399660459 -0.0637502408769091 -0.0267062747570067 -0.0154822190811056 -0.0781078797113723 0.0278586828379448 0.000103594713471042 -0.0516170167858502 -0.00337751125880584 -0.0201189233291292 -0.0606654987653961 -0.0160834592568576 0.0407634568666253 0.0527710080732107 0.114052088716568 -0.0926759295589603 -0.0668303118644636 -0.0342448826825557 0.0863328667640055 -0.10681685297399 -0.0482843298782952 0.0278340377450338 0.0254204967621366 -0.0042921621053919 -0.0142280721255422 -0.107614517361664 -0.0681969995462341 0.0595149657584152 0.0571906112226527 0.121746690609034 0.136570303749284 0.0681470505960149 0.144289340010012 -0.0424935502449465 0.111340992275448 0.160183234164386
  5 104.006856926532 ""  0.890584483005785 0 0 0.0562186388972039 -0.0400614661077164 -0.00928797631417986 0.0998727874661861 0.00355546001004962 -0.0382583790671332 0.0556946886475798 0.00340461705122467 -0.0279916907138461 0.0453618967782357 0.0307210686424558 0.000775759050009368 -0.0186531877334684 0.0308509401113749 0.016952964055837 -0.0705687620898402 0.00250172991230103 0.000661623457423223 -0.0558916439209736 -0.0211102754670244 -0.0335437794277201 0.00789791155261689 -0.0206385962811827 -0.0486299044268208 0.064709838432387 -0.0836167907120852 -0.032670554504326 0.0294391136119596 -0.0201981721168035 0.0151348763204629 0.0808770859237437 0.0509273826798622 0.010610335585276 -0.0276389087316801 0.0527531132206563 0.0430433252924665 -0.118826912448423 0.00042190175055301 0.0138085582610872 -0.0932513614364519 -0.0416614614090533 -0.0471164657887919 0.017794241630952 -0.0436783739071437 -0.0745132005283043 -0.00504780830424689 0.00399265607101037 0.0359846055656765 -0.0505089826694866 -0.0271762855128691 -0.0474839966259462 0.00410323129138227 -0.0209517204629289 0.00836671327183112 -0.000562928013371507 -0.0185455718480593 0.0109133366491307 0.028379181328428 0.00623287435035799 0.0791922189767656 0.00397268193726664 0.00488237622361091 0.0465146253479214 0.00079685063714618 0.048812924626136 0.0490759540850896 -0.0586140751900211 0.0564690719201817 0.036674184006011 -0.00524442662891184 -0.049609662541054 0.051470700217081 0.0718705600043425 0.063237068026566 0.0605008589115707 -0.0176534098719119 0.100904219076727 0.0446847259682937 -0.0944265243378528 -0.00139732301617806 -0.0406310691885214 -0.0684400001082163 0.124826999103406 0.0443327014881438 0.0383740271435609 -0.0625215285918872 0.0520086357339388 -0.0733778301131638 -0.0660692378425656 0.0516338595217211 0.0150841421533039 -0.0941551453605727 0.0518475336504748
  6 150.30270465506 ""  3.62700339730332 0 0 0.0709391387057423 0.0179906229847399 -0.0323636273904178 0.0145645705114328 -0.0638530769815836 0.0544743514565893 0.0149792822414505 -0.0424002721994516 0.0449747807722504 0.00295645417488094 -0.0206350149951291 0.0745920782706441 -0.00814059090161107 0.026699653540433 0.0558037086029609 -0.00486320503203327 0.0499053142860239 0.00603029149540992 0.00220123425452696 0.0219794739310563 -0.020339723807586 0.01213366365714 -0.0261244272897187 0.0023941717346538 0.0468519872521575 0.100622130185847 -0.0645072919808265 0.16230223617935 -0.0213114415430441 -0.0772979855065517 0.0031249408188557 -0.0340745139438162 0.106399060879673 -0.0158825629646903 0.0463407683679968 0.0788642824495419 -0.00849979978763703 0.0864285548331181 -0.011456956564437 0.00227775538245562 0.037405593773567 -0.0594861449082713 0.0208829417555671 -0.0462729162021788 -0.020355127683934 -0.00864405375751192 0.0238696485801088 -0.0380371757594814 -0.0835471089436877 0.00722254696232125 -0.0496463762636329 -0.000524213347476597 0.0389411878061737 -0.0121312512157594 -0.0106561522004862 0.0249867024481952 -0.0513934361013216 -0.00987766282583756 0.0298227466648934 -0.0533760229184746 -0.00224337505086707 0.086118870286493 0.0495521312557407 -0.00962767798401642 -0.0592471239353096 -0.0642524335590515 -0.0122213311759327 -0.0120037363540355 -0.0270599707067341 0.0236461865394093 0.0340937650035294 0.029557281602786 -0.102230791035635 -0.0627834008655511 -0.147053967552279 0.062543479957903 -0.162930964437503 -0.0819131593143807 -0.0997514643624133 0.0408109701687397 -0.0471092494790272 -0.0126597306581148 -0.0108895548307058 -0.0246449388237698 0.0149609547990032 -0.0140195282753797 -0.00758482677643633 0.128126413244479 0.0361801850649312 0.120101407942414 -0.0464768795076981 0.154306511529057 0.0401893904619601
  7 186.528569242434 ""  1.21400335410683 0 0 -0.0212620487827855 -0.0361619711050915 0.00662531402569142 0.0296985826768401 -0.00864513317048206 0.0224075540092409 0.0324180445730918 -0.00479230228390269 0.0229942412884123 0.0277519421246989 0.014618552973441 0.042561845865249 0.0017010722933305 0.0310216710872344 0.0441585740892451 -0.0158155867243784 0.0269047154270426 0.0264042216938237 -0.0064352772755372 0.0109673009574427 0.00422014606217116 0.020662540862072 -0.00415839879231814 0.00556441030984007 -0.0143829301441532 -0.0747390451963625 -0.01669513849598 -0.0378674392675581 -0.032513840587308 0.0105458893547921 0.0406057738123015 0.0169749484374364 0.0563242386689985 -0.00335818329680409 0.0444505739122183 0.0596637192908326 -0.03519908061619 0.0352180191734888 0.0271248833889387 -0.0206657104295563 0.00835313782746127 -0.0141436386941493 0.0261911792380798 -0.0175227062480882 -0.00920376736103782 -0.106318600733817 -0.00567258146937042 0.0122500106834166 -0.0202985566720275 0.00770872817565412 -0.030475113620981 -0.0493545429214139 -0.0271596958953592 0.00578564823449255 -0.136055357956694 0.127596376186616 0.0916504802019274 -0.240306789077081 -0.0749584448748005 -0.0313431608467487 -0.0387799907908114 -0.0670608050521628 0.0206044543691903 0.0406535986641999 0.0313885735268414 0.00592390685506327 0.0663818493862997 -0.0413969785043704 -0.0361298569022649 0.00878606496122192 0.00929136476933445 -0.104632883253553 0.0892632319705288 0.019467717823395 0.1045772128382 -0.0233759096911165 0.123607354342088 0.0216287865630723 0.0407806128728537 0.0794004890651606 -0.0358599138873687 0.0826612992947585 -0.16030643727619 -0.121021818439802 -0.00777393972712846 0.130932110286371 -0.0196014913455443 -0.0662353041929193 0.0353849098144939 -0.277389561369368 0.0732718481042921 -0.154896646552974 -0.0923926264614511
  8 213.095267614738 ""  0.969254334959694 0 0 0.0906094810700169 0.0960507364782378 -0.0520066998287895 -0.0246659582989249 -0.0107712553137599 0.00796079021657846 -0.0216264463223431 -0.00213041688709621 0.00435693356331725 -0.0225939471031199 -0.0106267364362605 0.000507343833355801 -0.00724474161477031 -0.0123686086973529 -0.00357040763314386 0.0119149433118656 0.00118324418379067 -0.00528851593528224 0.0107553702960812 0.00881518121153039 0.00102201100489179 -0.00950977527772168 0.005040960535768 0.00694281309737385 0.042486629904864 0.25391248967693 -0.130735021176138 0.271059925870023 0.0863613607981883 -0.0497402044821292 -0.029378339073941 -0.0137691846527326 -0.00247931417039604 -0.00747333376398324 -0.0203062647914848 -0.00829409617095403 0.0270852111118762 0.00574220382732017 -0.0113985811716226 0.0257223415195909 0.0194508292735 0.000352736146295732 -0.00917340619433708 0.0139854566880481 0.0115408520934358 -0.033528870200193 -0.0580841272716386 -0.041893185298565 -0.00924975379661396 -0.0551939184796866 0.059362010903664 0.0138758767056419 -0.014614263793782 0.00629927671166843 -0.0380133122126558 -0.0455095079225842 -0.0613547908567785 -0.0266871938346349 -0.0568898933793526 -0.029392365727202 0.0263907273753489 -0.0129308815428729 0.088278873821104 0.0184503537599713 0.0720158406788787 0.0322051540650062 -0.0397223466423169 -0.0189362074178185 -0.0505620002512817 0.0110333996447489 -0.00407786045712774 0.0210162901984071 0.101387094166832 0.0663451626197084 0.147557436625678 -0.00642909768302379 0.213590704879794 0.00185069202416733 -0.00816546697995869 -0.117608623446563 0.0580476580356157 -0.0464871381905096 0.0223191258702358 -0.0739865762650404 0.073218912270254 0.0972279199759368 0.109787795602128 -0.0840180901183796 0.0089836073752936 -0.119959841382633 0.0388192251825336 -0.177764544266528 0.0660637693172206
  9 247.680519405025 ""  0.719167839710108 0 0 0.00512222770153473 0.00584472957247755 0.00275154895959029 -0.0896557579873929 -0.0898451441711049 0.0637178919081421 0.0328865556699693 0.0367172026614282 -0.0316775219549034 0.0669612738653777 0.0664634630916791 -0.059840678869823 -0.000136707250700429 -0.00614241499830841 -0.00770314034211104 -0.071436762115701 -0.0777381770454225 0.048896510809684 0.00377464095114039 0.000209429857943479 -0.00500787420599326 0.0712229405657316 0.0729466900530315 -0.0586288767349875 -0.0243658105886661 0.114232869562192 -0.0131347682280054 0.107603719313463 -0.0256698504728579 -0.0302714102689479 0.0867906200918622 0.087630378488865 -0.0784118913887601 -0.0147238882284849 -0.0227619241935675 0.0017386055351296 -0.153326586351433 -0.162034014847157 0.111977650774273 -0.0034154583846381 -0.00876431262376198 0.00519963170053324 0.097830817590112 0.101249516842189 -0.0773165661065346 0.00347259916617173 0.0081867898325922 0.0110248941774582 -0.0126529524094641 0.00381158901973479 0.0036231303746905 -0.00157850197722086 0.00641375601276317 0.00945460020662191 0.00351487181767166 0.0095643353226476 0.0152223095937562 -0.000926924910380374 0.00736267402699475 0.00772889150129125 -0.00224817618001669 0.0140994887451549 0.0166549378347009 0.00249482744036748 -0.00856100967974709 0.00106457403671156 0.0124516644896376 0.00170982094282983 0.01147920038654 0.000590231703144531 0.000263297836769977 -0.0082666649718612 -0.00523822110655693 -0.00796314296153179 -0.0103108240265078 0.000337784552087325 -0.0235734472582179 0.00789297125767103 -0.00509367744405796 0.0155735587081008 0.00308131251334112 0.0143880294737224 -0.0109983576316723 0.0103882281957753 -0.014025027851323 -0.0124122507130247 -0.0209928032284637 0.0103433473486062 -0.00134796145104619 0.00733861983161983 0.00334350422047887 0.0219715262662861 -0.0189647837035353
  10 251.084184793431 ""  1.94891616018168 0 0 -0.0736812101937551 -0.0450333731580467 -0.00336034930842438 -0.00506363523120627 -0.0043346901465074 0.0243125063326777 0.0290060596624019 0.00713261979759482 0.0236826276122098 0.0329869226638394 0.0331195911421094 0.0402334482077257 0.00791841822825506 0.0387795755148292 0.050882083734136 -0.0136688919539247 0.0231218605051334 0.05465058647951 0.000769257035696897 0.0156025479154813 0.0312685474097507 0.03066583776506 0.0134734595377067 0.022689756932869 -0.0531770310948234 -0.113570445592274 0.0292917911926237 -0.142425085513562 -0.0517674038460619 -0.0182445488970958 0.0472628717777771 0.0367776274396996 0.0518304003227615 0.0056773772586442 0.045363569589739 0.0583875145919851 -0.0379736645221693 0.0163504329269006 0.0643083568032059 -0.0162809935946742 0.00916027047633731 0.0179446955323837 0.0342811124971652 0.0112417574998164 0.016548376533634 0.00968204219309805 -0.0547625241414228 -0.0726640743589354 0.0680778460376887 -0.0325768769793592 0.0126389721362007 -0.0136680709814067 -0.0401352042332009 -0.0549839765748353 0.0278944829261632 -0.133966367457137 -0.108231325361412 0.0940831287042649 -0.0160164600684884 -0.030667506409198 -0.0128851244857256 -0.0792316422360169 -0.117454415482758 -0.00684743450447827 0.0390752022295113 -0.0544403626392112 -0.0830266547757674 0.0258441690788845 -0.0789809872672186 0.0119091822367269 0.00358594779756659 0.0157218034013786 0.0144709794238611 0.0447130739024391 -0.0530604345613816 0.0243027220981287 0.0661214604014514 -0.0871251478731171 0.0379993228434984 -0.133034970475507 0.0140801384349711 -0.0991718346011334 0.136420138893017 -0.0615259209524377 0.0566307568580661 -0.0393779863009551 -0.00544150697068685 0.0105911497107942 -0.0116883511869434 0.0741271496079751 -0.0172210584343676 0.0348783502151252 0.0270154606828287
  11 298.287770814733 ""  0.612260065536881 0 0 0.0171695521457319 0.0143178869757598 -0.000846555718015644 0.0107527155749767 0.00162729338991961 -0.00302583352389784 0.00475503565208449 -0.0100414263044214 -0.00177079660293711 0.00154842462142785 -0.0147908387520538 -0.00121962477518083 -0.0018609547823213 -0.0089300691909649 -0.00430981868650151 -0.000862956581475312 -0.00341560062138595 -0.0159613336438138 -0.00263802525171919 -0.00710496483749415 -0.016049644234454 -0.00182051511758905 -0.0140947262642169 -0.0100702818548514 0.00717746110815969 0.0372469907776399 -0.041410513504511 0.0607803504210075 0.0229180202673876 0.0149260627824801 0.00254940085815277 -0.0143034861019926 -0.000121065718383248 -0.00398086183559688 -0.0046536455956886 0.00123068503380528 0.000508922494506133 0.00398944500620686 -0.0200826140685353 -0.00170655715286444 -0.00522570713770425 -0.0194384430689569 -0.000204533597361546 -0.021441293493922 -0.0161844656073312 -0.0650464687480515 -0.00138918790943464 0.0274028457567219 0.00625052242317716 -0.0251822863605202 0.0687177479958574 -0.0182330181585439 -0.0222604793709436 0.0271047626544821 -0.0788744165345938 0.0618818531835409 0.0531804395958802 -0.115111761954394 -0.0444697021848478 0.0546564880261757 -0.00823305324219462 -0.0480700728103188 0.0532791252733516 0.0318497977953033 0.0379286871753544 -0.00949181681091698 -0.00570970525161933 0.042909333981531 -0.00547696065907962 0.0200701508625817 0.00808140298781675 -0.0611473192683338 0.0563700996489788 0.0471649008500558 -0.0265824782825108 0.0124787623075928 0.0374376487085305 0.00507512766607594 0.0286117062485445 -0.0646789121184306 0.0655033783631391 -0.00485247373728565 0.0351459482652512 -0.0578559293000799 -0.111462875524049 -0.342801473548143 -0.350400099784053 0.0929488976457802 -0.0800859891119045 0.355052776938728 0.0519035857993515 0.415953030353549 -0.247175830339082
  12 319.969067498391 ""  5.0194827028203 0 0 -0.0332762532365511 0.00730044649439472 0.00954817368738465 0.0170770859638327 -0.00352707682968317 0.0128892939467514 0.046238408797382 -0.0443954624214474 0.000380749127796076 0.0460589179711606 -0.0414359834105311 0.00283842119537043 0.00596106949002131 -0.00621513579646577 -0.00410794981987189 -0.027203702936243 -0.0097997326565908 -0.0478067931612849 -0.0220383947565963 -0.0296638454678684 -0.0675302102378448 0.0197917367824304 -0.0556459350875687 -0.0503547165978696 -0.0200259976713113 -0.0391471608719654 0.0138371870825307 -0.0671897789826951 -0.0133511455614879 -0.0190186749980638 0.0569919055664799 -0.0406900803469097 0.0197997701080683 -0.00221928813938943 0.0279770253151636 0.0285658398657998 -0.0522487818280265 0.00992364611670154 -0.0516104484100403 -0.0377952289925887 -0.0324576757077773 -0.0894214809008916 0.0327127242847371 -0.098377856015793 -0.0906257114098434 -0.0170772971919335 0.0475457772391811 -0.00996530677917068 0.0154254508649266 0.0414772827861592 0.145620177841897 -0.0289610883307495 0.0619061497778882 0.0197066747413822 -0.0187365123546273 0.0518839430638198 -0.00635223879170552 -0.02078746475322 0.0514211119605251 -0.0206665850867537 -0.0337911948083706 0.0628615812118221 -0.00943366232006591 -0.00767593819562548 -0.0111113905539486 -0.0399382191255811 -0.0165158581970913 0.028604133436648 -0.00697452519497794 0.0050947233968578 0.00596839929153949 -0.000140846829827615 -0.0324738069842522 -0.00553096927824468 -0.0894645646096918 0.017308239279742 -0.0574962966301458 -0.0426933432494646 0.0338578598854234 -0.0918918339916075 0.139259232911488 -0.0169649958052251 0.0344064389467924 -0.00781560931848606 0.0619851130973344 0.142992689463272 0.11375737726307 -0.0101540864327607 0.0420635161348906 -0.156768980295977 -0.0209960233871677 -0.144798326877947 0.0808808168445728
  13 367.18402012823 ""  0.631743623073007 0 0 -0.0427498862243321 0.0255497579537241 -0.027127826025394 -0.0115797191438061 0.0108607418675907 0.00845786022427323 0.0291349315193307 -0.0248549559726969 0.00783242264486239 0.031285011078724 -0.0190098391434356 0.013756818652176 0.00456051664353111 0.00687334895018082 0.0124576699227952 -0.0150672194603003 0.00408595661416461 -0.0105175624120173 -0.00993885529185383 -0.0102482454417928 -0.0257870785222525 0.0196202530854213 -0.0292913003675339 -0.0151502260842158 -0.0367194146497631 0.0063306762455573 -0.0202427417313689 -0.0554696521026291 0.00450428909106372 -0.0557794135057638 0.0412850257584615 -0.0185550288514872 0.0281000302279246 5.9964060039674e-05 0.0279001325343764 0.0320030038643659 -0.0309914877516778 0.0154227011870623 -0.0122524842979523 -0.0223174313816833 -0.0118483794987973 -0.0442204785320982 0.0277426266828842 -0.0532691230383176 -0.0389219748226285 0.0335047039314466 -0.00978118536686589 -0.0564469681000601 -0.00229812107908793 0.0662492931444692 -0.00494608007552013 -0.0258424588091763 0.0575060698402668 -0.029095791183569 0.045557270723472 -0.0552779185248774 -0.0577668980784833 0.0524306500304012 0.0409704220566933 -0.146967079123458 -0.0339121399676182 0.0678216799905759 -0.0624920428436721 -0.0172891140924143 0.0414829939231533 0.0847395785577338 0.0467977068939726 -0.0961307564634565 -0.0241041555231874 -0.0376044570644541 -0.0302828404451548 0.0594665936467381 0.0508301439554557 0.0183318807822219 0.26075504318506 -0.067542190506479 0.20227480552497 0.0671890163542124 0.0342412686092062 0.0643819952323603 -0.00981907028287586 0.0532232983382942 -0.148479173144693 8.592677265233e-05 -0.0368873191572537 -0.201987858619726 -0.0659655452306606 -0.0792931297352692 -0.0888708418722225 0.251944713598464 -0.0104020799414971 0.0989956316822147 -0.0146882083604676
  14 435.396908038894 ""  0.00405794890560921 0 0 0.00957372338632285 -0.00747884552469462 0.00741216236561934 0.00548239422860332 -0.00648212082622374 0.00211920556319419 -0.00321251546540795 0.00528731085282708 -0.0017227172683862 -0.0828395482832523 -0.0738208587214407 0.0551899906717515 0.0746777295474461 0.0717528787232926 -0.0594713585506292 0.00185143645954023 -0.00182893202115652 -0.000787371201948604 -0.0762917080550787 -0.0748019613530622 0.0599692117945482 0.073482689272799 0.0816456182636446 -0.0578645265366117 0.0141266753320858 -0.0139331313208879 0.0325328139295343 -0.0120333361570214 -0.0168321952161312 -0.00733856215091471 -0.166410839601083 -0.153308505772507 0.111451826649874 0.165129646174371 0.157243940153756 -0.129286784251899 0.00950859988642932 0.00177221779145158 -0.00451960144313164 -0.16107379449418 -0.160739612028969 0.129597341159106 0.147794536534758 0.159212220394045 -0.110946078056798 -0.00482143414133059 0.00614456813397931 -0.0065033648006992 -0.00401509864179096 -0.0039049133539957 0.00474840905958661 0.0122470201710909 0.00698395534648892 0.00133007945431468 -0.0121306489293341 0.0321318656354917 -0.00902577007844152 -0.0249280736390515 -0.00631755935759048 -0.00795741821499883 0.0113571600050269 0.0143968643440562 0.00903484519478723 -0.00340227521120925 0.00646277511654993 -0.00391077894214398 0.00226711600045928 -0.00279131586795503 -0.00827369711959319 -0.00259935359299799 -0.00237987971102641 0.00427247854424877 -0.000945972107984926 0.00509804963193034 0.00412961369201123 -0.00376671260603935 0.0134198218254256 -0.00600594193107405 -0.00366132372019336 -0.00810153973509139 0.00465194915668811 0.00389043929016786 -0.0140186379753703 -0.00989781960094311 0.010501621185746 -0.011452108468877 0.000689072790001126 -0.0093677916464287 -0.00693207539347555 0.0160665298036231 -0.00689081664750821 -0.0019318987597514 0.00762756151938256
  15 444.851882903222 ""  1.67617803096532 0 0 -0.0113649587505547 0.0270465538101739 0.011285137857435 -0.00874192022263342 0.0198755657528452 0.00833316527484254 0.0127329799863402 -0.00728099371383001 0.00753165260475572 0.00848835468670612 -0.0217420758052804 0.00667781367929382 0.00810992838063054 0.00177765263159554 -0.00482712045576286 -0.00756455587598458 -0.0035919982099305 -0.0161516022440215 -0.0140366678493996 -0.0113417836819155 -0.0122300812716094 0.0112199901397125 -0.00663333460819528 -0.013515671145765 -0.0192744116717752 0.0454275531582638 -0.0214495048665993 0.0247795971591898 0.0383798980536019 0.0303396132364834 0.00625185810288523 -0.0257088277499297 0.0136610092782085 0.0126359877303734 0.0217602924254705 0.00153771961007943 -0.0116599348031631 0.00293530124641323 -0.0184885708485027 -0.0232369256275573 -0.018367456831651 -0.0112482280038583 0.0226443497428925 -0.0168983491476487 -0.033823381294847 0.00571106824374049 -0.0578065719394108 0.00746657101800233 0.0150400000362663 0.0693079444096483 -0.0325372216064108 -0.0362209448601094 -0.00121472108715935 0.0340878919234276 0.0499188011748081 -0.236019262411622 -0.0635374812428905 0.160321595569026 0.0519495814132984 -0.019339407801197 -0.0284892670986804 -0.029629415523545 0.0480560521634517 0.0622289927694597 -0.0572399706266177 0.059212643784816 -0.100592288834574 -0.0435800921307886 0.0336157577133623 0.0551039297700365 0.0431958095866148 -0.061244369331718 0.0968132336907308 -0.0551136207207802 0.0931398373042654 0.0582367664569532 0.0106718752912464 0.0384926665996681 -0.163860706060663 0.0287082075810073 -0.014036303136976 -0.139719786771446 0.202895320998276 0.0287867480947875 -0.152827231108843 0.113868460223468 -0.0586924370153208 0.146673040203853 0.0914457971000463 -0.166979738793903 0.134401160455394 0.0929463185717674 -0.147161793607627
  16 462.476137620229 ""  0.330593504699581 0 0 -0.0523102885365395 0.0822527530068438 -0.0849066566326647 -0.0596665683220098 0.0508679696073268 -0.0269937087458358 0.0349400921422882 -0.0332167638543354 0.000408147098886529 0.0272188638455843 -0.0324683953082268 0.0342933474849784 0.00656321228333584 0.027731568720296 0.0274765735123012 -0.00854874214699263 0.0256708286154125 0.0130624932524801 -0.0104643397417348 -0.0146445256349557 -0.00445491615427066 0.0498536205100727 -0.0323975410845133 -0.00185381540766632 -0.0883371314868778 0.180259786562115 -0.192892079626088 0.104736098601582 0.116506207930415 -0.0270624310912037 0.0496900247419342 -0.0342687520609953 0.0745521678122491 0.0116038606095344 0.0587106651017221 0.0408135532419811 -0.0190753085226557 0.0454247123400424 0.00589989954136617 -0.0446132712554562 -0.0260761570458027 -0.0363807142867678 0.0653753166381121 -0.0457136254564667 -0.029423247812782 0.0192385810696549 -0.0161234731137034 0.0549417114321805 0.0153429241279403 -0.0378503311221268 -0.0225863698080617 -0.0590530453587895 -0.0607273052418672 -0.0373257642295714 0.0405276109351116 -0.0755172723198557 0.123010950391164 0.0573672647342185 -0.00971746986406811 0.103505402458977 -0.0528396764927791 -0.102535696871997 -0.0791772188826628 -0.00796645266037102 -0.0182182195391081 0.00226197172507734 0.0437096356916133 0.0556554042683264 0.0541147762182333 -0.0116073883560945 -0.00788675831383224 0.00182166753365192 -0.0495636194950805 -0.00660724102731195 -0.0919079918799356 -0.00321777216325431 -0.121803269919 0.0344175687210943 0.142629227568539 0.0386086171216256 -0.034843096476893 0.0580690288402502 -0.0261535804928095 0.0583902144315251 -0.000734180007409598 0.0169590109865731 0.0228359615954657 -0.0113227493291275 -0.00137446005875836 -0.0242895183164841 -0.0196633871333629 -0.0337188430775789 0.019369018847347
  17 530.52922550533 ""  8.26192919977046 0 0 0.000936891061648142 -0.0198674263565803 -0.0249937067872871 -0.0113708999237546 -0.0492509894025083 0.0163700677542677 0.098172242442001 0.108433200057942 -0.0869544415352117 -0.0100717869722019 0.0141287108772832 -0.00304208823433428 -0.0525699780018519 -0.0474571793406363 0.0377979813004916 0.0747577985012444 0.0711719889020366 -0.0417435689570853 -0.0411457208428101 -0.0450925003395292 0.0434811309953757 -0.00170978965268436 0.0102882032575339 -0.000670901660470491 -0.0102404676065596 0.0067198141463402 -0.0574996907637282 0.0457334875980582 -0.0407244718413414 -0.048797635268879 -0.141660124784445 -0.112158314674656 0.0862037984518163 -0.176531973465691 -0.18171905188625 0.122665482012696 0.0933691803273686 0.084985343414723 -0.0533038420268279 -0.169961813443313 -0.173205171193189 0.143436651867481 -0.141619011352839 -0.111358083236196 0.112689727221507 0.00167152726981405 0.00258460888710179 0.00139747593206537 0.00479598294658462 0.0145592871544365 0.0154997418253037 -0.025341353172482 0.00301800437415486 -0.00941643433643637 0.0101413187029357 -0.0266847712361137 0.0102192264913059 0.0204616746914829 0.0179708569581008 -0.00526301809598504 -0.0255190845225831 -0.00207416760715751 -0.0199242384392783 0.00139651061622944 -0.00507175376320752 0.00710741567647021 0.0029846108293702 0.000628330122970233 0.00694122693782698 -0.000457344063768056 2.21827972681272e-06 -7.03820840062105e-05 0.000548431775306212 -0.00452311579195356 0.00493120394311142 9.99261381395163e-05 -0.00722064721194183 0.00879819037400504 0.0152029076174769 -0.0131247371093547 0.0134125094025002 0.00300655525733559 0.00061523479781737 0.00791717473847746 -0.0104423252234624 0.00354350706586242 0.000212355167534261 0.00294047465011416 0.00215305180692638 -0.00551625540876549 0.0039345982927874 0.00158470234010826 -0.00431645628997079
  18 537.385588427685 ""  8.83002900186387 0 0 -0.00399088156724425 0.0520722258945185 0.110928116910807 -0.02623790837732 0.0549299562240495 0.0593757927216996 0.0455127847212737 0.0318655723936878 0.0305581164354052 0.0407681923576171 -0.0389943425256582 -0.00298023579369865 0.00586680206767286 -0.0367190857960068 -0.00620911303544355 -0.00591730019598533 -0.0145686695786862 -0.0742361672428826 -0.038614867346156 -0.0064603693630514 -0.0287125354820918 -0.00789712792851918 -0.000866485978114249 -0.0154801743229564 -0.00421792324114753 0.0721495087223751 0.150721658796884 -0.0126627882051476 0.0830156122945237 0.154820046345268 0.00347699340228598 -0.064042013032993 0.00217773286933765 -0.0305014827760033 -0.0237570701785372 0.0511224678261997 -0.00858284478654534 -0.00826998322027336 -0.077076039666157 -0.051256058370783 -0.0320312199453473 0.0118798061197901 -0.0204912863470645 -0.0809190687283634 -0.0428885187993569 0.00742420923385854 -0.0557737332600884 0.00840113589001683 -0.0110958237808466 -0.00448416150436623 -0.0567414587685278 0.0239099368497261 -0.034911144354349 0.0725326039024467 0.0181122372303838 -0.092481430369009 0.0177654811104323 0.03990866929271 -0.03562830410251 0.00421977396087622 0.0333062253458588 -0.0502464138509114 0.115452338907483 -0.0204892649133455 0.0434800433864941 -0.067033366326293 0.0114087699610896 0.0087054411177008 -0.0502318800406334 -0.00853936607225214 -0.00606076511503248 0.00520260025116801 -0.0339331711854557 0.0399242302023246 -0.0754188764312632 -0.0115351544440902 0.0194899549131603 -0.0653753147677365 0.0434736951554711 0.182805998702787 -0.0564116667316819 0.018166059295857 -0.0340320227596325 -0.052918009441067 0.108004114062045 -0.0389979944586917 0.00857424108880499 -0.0496911125709 -0.0290959042950204 0.0580913117335838 -0.0604340068555744 -0.0324472319204137 0.0588142869764774
  19 543.698068603888 ""  2.85242457254574 0 0 -0.0301409227607949 0.0329681761142385 0.0320672352336384 -0.0767291153526978 0.0387787061910667 -0.018065954663701 0.0375939549327131 -0.0061221610427556 -0.0173047598569391 0.0331991231301183 -0.0166645295755086 0.00611800342947144 -0.010241830113314 0.0039594969723207 0.0200909038940024 0.00236189929457615 0.0230262424589505 -0.00151597526184046 -0.00605692780505614 -0.0125825956338691 -0.00556624444617031 0.0348017078202204 -0.0318544368069923 0.00326585007557695 -0.00742157491203055 0.0220124608985806 0.209644667451002 -0.15123547144102 0.0339913663185324 0.0225212883011614 0.0310142874949513 -0.0406750131521147 0.0652369968260445 -0.0400564602648331 -0.00668012454312452 0.0546836027008117 -0.00874296229514627 0.0286385073041962 -0.0015172441411114 -0.0477072974214896 -0.0363141495240024 -0.0197591251917876 0.0138725903734582 -0.0742136091786162 0.00692212815077477 -0.0165290444449351 0.0569558908543304 -0.0221760327924971 -0.0124792003397946 -0.0803362459357358 -0.0230722723375735 0.12397629324707 0.0298792522244403 -0.0358581672838225 -0.083692203106975 0.286643289638375 -0.0933628309616411 -0.17819446525999 -0.0647224373486692 0.0217309204259921 0.108350629690021 0.080260097965592 -0.0481003978475282 0.0165523600594457 -0.0236978110768855 0.0409742248826753 -0.0326805755079538 -0.0206546848755048 0.0175001335972238 0.0129043025985938 0.00727611449967679 -0.00513052562542631 0.0409916062233016 -0.0240378995905067 0.0731305258557384 0.012198009508568 0.0271492281926861 0.0266863571368169 -0.16244512211173 -0.158501968662503 -0.00908485489017325 -0.0426896729883087 0.0407637102512835 0.0181431881543077 -0.0718342429899489 0.0261327576506493 -0.0115416612685657 0.0438585681528644 0.022784256600192 -0.0370313176016272 0.0510459979534452 0.0314607750573294 -0.0467415968247341
  20 616.599385912192 ""  19.6821945296476 0 0 0.0199309351135907 -0.00653480600154354 0.0391711142995612 -0.0526262051466083 -0.00731696920926303 -0.0835812532879811 -0.013421678836889 -0.0377614118436576 -0.0711397180862796 -0.0243960108816007 0.0292147131204824 0.00553744906244856 -0.0193333258205932 0.0361874576369895 0.0257138488234759 0.0196853638694117 0.0372220376815982 0.0710217234315253 0.0441568597687007 -0.0490561864924624 -0.00164627351142951 0.0463847151341898 -0.0521892887032249 -0.00947249556309504 0.0123845765857596 0.0326959629135018 0.0628481553543299 0.0219284302025475 0.0317579004108557 0.0918953601857747 0.0242648153145521 0.0355279604367536 0.0750604392000324 -0.00954312653408895 -0.0059212233020119 -0.0133530183119183 -0.00302349360259424 0.0588502629816981 0.0658590132786282 -0.00218035772463915 -0.0559935314129532 -0.0660911863025654 0.0323970880874271 -0.00599999897534458 0.0345954567279629 0.00248265922415882 -0.0261418752145174 0.0237784684128454 0.00654818447499864 0.0618509907977818 -8.01068920502025e-05 -0.00138563619124918 -0.0119868552449396 0.0719118938040581 0.0164989069289291 -0.0742582016627315 0.0604448508016141 0.0178021478411703 0.00158198494448874 -0.0271976718149933 0.00622582143144894 -0.0192699555880919 0.135789448986143 -0.0120023235922381 0.0332510478269769 -0.0482444291109019 0.0314409490918066 -0.0101004560169955 -0.0287188864025583 -0.00985558108983095 -0.000414190164343138 -0.000162187012147417 -0.0294090185597116 0.0246704849184178 -0.0376467762446954 -0.0173416519197635 0.0158085252655924 -0.0387020390777903 -0.409862234912244 -0.139298036070145 0.040092498621918 0.0239197683223484 0.0259902596073438 -0.0253717133458024 0.090315568567194 -0.0291721967805182 0.00249089540130146 -0.0465487198172877 -0.0214487202262676 0.0502378522256255 -0.0554723474767634 -0.026656141308388 0.0481323581948619
  21 627.258201447986 ""  45.0619699279794 0 0 -0.00781747535882804 -0.000428340401763069 -0.0256590748413527 0.0278214924404732 0.0045689946547881 0.04338615633274 0.0244369817740809 0.00516527136008934 0.0420052419311798 0.0281096551237562 -0.0550126155385158 -0.0302999788538787 -0.0278875158348739 -0.0130390282990128 -0.0540199669937724 -0.0269430780673347 -0.00506860704340384 -0.0412244059746501 -0.0445311861096453 0.07123841674639 0.0339297643907326 0.00716405864309238 0.0262311103483621 0.0448860803071947 -0.0154052546766294 0.00398701878706145 -0.084180122845651 0.0357820990166827 -0.00682268166487527 -0.03204278471988 0.0228608910261935 -0.0513965295886267 -0.0474342825431434 -0.0348092071808099 0.0295068840984456 -0.0184195678804747 0.0379520530776036 -0.0572248831841221 -0.0312081928925891 -0.0306467598119661 0.0751325833908356 0.049035898660139 0.0224474292578765 -0.0140443436603604 0.0018566696706649 0.00170715162783045 0.00621568686247633 0.015114175533933 0.0375081790209982 0.00911915740237031 -0.0168489490393758 -0.0240947077994395 -0.0153560936343358 -0.0227836614370824 -0.00139885052316274 0.0231573519302743 0.0772553831169145 -0.0427229843787931 -0.0138107261255289 -0.000983930449237102 -0.0200699148865269 -0.0450549539359191 -0.0392626618913735 -0.00353024712232439 0.0052621926712415 -0.00522459097230439 0.0480174455880328 -0.00114075555625357 0.00417909571444605 -0.0147596201147479 -0.00166550332058008 0.00422678319787054 -0.0254310816691327 0.000560660797773291 -0.00780466702528354 -0.0137086337480801 -0.0212779735740784 0.0108528152012318 -0.587296482876829 -0.407708175685426 0.0392127407546413 0.0392984999363325 0.0431169210852656 0.0137437549244642 0.021621560981228 -0.0114245875746739 0.0058884611277878 -0.032474278465586 -0.010827618202621 0.0256721688109035 -0.0304604663756175 -0.017576188337237 0.0235450597021767
  22 631.266268346737 ""  9.72448952970206 0 0 -0.0216583771659347 0.0197981389097229 -0.0133247825541901 0.00591736110135112 0.0150204445534614 0.027105985104921 -0.029608466665262 0.0482313420890661 0.0255172964911124 -0.0188649291752904 0.0682503271264589 0.0682718534416373 0.098126184886839 -0.0306403315808523 0.089690310422026 0.0276880821780599 -0.0480619365082548 -0.0236588136480579 0.0247379289145692 -0.0779332278305731 -0.0710685591849056 -0.0887876973128188 0.0265144329446913 -0.0827747726124395 -0.0248382939782103 0.0232565124939183 -0.0365714843225934 0.00180601270144905 0.0179341774637509 -0.0147209477199157 -0.0696120767857976 0.063862574569764 -0.0138407199638794 0.104457683096988 -0.0427913864739074 0.0736192698052577 -0.0755744707255902 0.0446368115628828 -0.0444772215420877 0.0747086966448324 -0.0704506029582372 -0.00271272660501912 -0.0907414282792428 0.0455120034553188 -0.0682656234406159 0.000564688126006372 0.00696822700885647 0.00436937571991985 0.0191167018206514 -0.0092545740858248 -0.0142357617818215 -0.00985512852548292 -0.00804822698185445 -0.0250966759623127 -0.00513149238589768 0.0303863854432869 0.0328057596441684 -0.0310240601694386 -0.0122726761927866 0.00601080832200586 -0.00960634900351615 -0.0245226989998621 -0.0495602403236123 6.75869765476083e-05 -0.00273773611886112 0.00541892958488881 0.0215979151758154 0.00209928575046732 0.00739179569141606 -0.00668207709452213 -0.000939165114897071 0.00250542798578719 -0.00957214004189798 -0.00361568159113343 0.000840932543602419 -0.00444198473493824 -0.01566362770387 0.0129298025969539 -0.26545408258363 -0.203579556366585 0.0111049651005224 0.0182573221614532 0.019341665060238 0.0121052146909893 -0.00373081228391325 -0.00139909214843282 0.00296688675937836 -0.0104366699628042 -0.00246031749597559 0.00578831856667303 -0.00745861261493178 -0.00554276585973157 0.00494050711883245
  23 718.586479231804 ""  17.203918206266 0 0 -0.00104564390430515 -0.0023684968784295 0.00247303583534031 0.00316402216687012 0.00288617697825428 -0.00193001825932157 -0.06463058434456 -0.0634225929877887 0.0483832989637657 0.0431196908231212 0.0427479955263203 -0.032055380004471 -0.0680401675532508 -0.0676156747464358 0.0511437281584257 0.0535376455216583 0.0522853141464228 -0.0405484989791429 -0.0684590062156304 -0.0672044925711526 0.0511377996000823 0.0416503372111006 0.0424047904078182 -0.031718581647732 -0.000610684752976314 -0.00883563636475641 -0.0115133373198947 0.000926928734782139 0.00665259940497432 0.0144020247058834 0.228566684950549 0.224509779362493 -0.169894263258802 0.00849587033402373 0.00773598942509884 -0.00599583058665365 0.222793003692088 0.219257932784937 -0.167304559955199 0.0102622680818748 0.00982154445002134 -0.00628182561014088 0.225802395136872 0.224280719318676 -0.169027881946832 0.00101795399944682 0.0032701130471304 -0.0019516825964391 -0.000102222762081994 -0.0012888424239263 -2.0625455742271e-05 0.0010676534998777 0.000330262343711937 -0.000355108480660645 -0.000379932257736831 0.00781929722554126 -0.00447957029380928 -0.00248447002970075 0.00162076148533868 -0.0032984473862611 0.000250314339159573 0.0023908042709599 -0.00473592259561077 6.12964773328574e-05 -0.00054998591373408 0.000511260835318842 -0.000925625413500864 -0.000796834357147388 -0.000434081422892269 0.000129347259112726 1.16171457970927e-06 0.000216241263066817 0.00171194060826826 -0.000576581707308067 0.00273378948841679 -0.000303364668694327 0.00253588469588115 -0.00026145933594494 0.0035587614831857 0.000423936986231292 -0.000358708977913836 -0.0013693886179075 0.00212903982309381 0.0012483412782544 -0.00147122472968837 0.000532377885787619 0.000230361648765445 0.00132716224036105 0.000464345819202832 -0.000448151948046234 0.000550888469184955 0.000815504086321648 -0.000457451848246396
  24 784.302154185682 ""  65.1376551420204 0 0 -0.0039534977370422 -0.00345108597501176 0.00513586793476628 -0.0139601897905143 -0.0136681832309919 0.0105774954155628 0.0829731283809927 0.0818334885766358 -0.0626631495680434 -0.0390036984858342 -0.0378027866388469 0.0282587083876857 -0.0169168185583613 -0.0153271462812515 0.0109966011846804 -0.050397631854421 -0.0492564488857685 0.0383448272934349 -0.00812893430647348 -0.00941099064929145 0.0064152070550608 -0.0306290698364032 -0.032389010652586 0.0236972715751003 -0.00875410032877618 0.00749604052179835 -0.00899946596843317 0.014008817457172 0.000688834181978259 0.0130179291783608 0.109423392991231 0.10724404371869 -0.0808250158408106 0.267495245146298 0.26383346497191 -0.201912602184868 0.318593697089012 0.314157133451671 -0.237694583471801 0.232011170720025 0.228217104912895 -0.175631363416465 0.0527680053000318 0.0503227054361785 -0.0382236754328149 0.00207983920688472 0.00428400328267121 -0.00100680778307623 -0.000120109708389471 -0.00127683625328445 -0.00032922134053922 0.00097171231954856 -0.000494959214363397 0.00137362906868284 0.000135737508995908 0.0106788965854289 -0.00376298334513201 -0.00381006253602016 0.00154013297768273 -0.00394603417924469 -0.00069534506611901 0.00181910264611473 -0.00709846827528061 -0.0001431279271759 -0.000300070764881309 -0.00106509396198256 -0.00108088663582334 -0.00218037198674943 -0.00105938718104122 0.00024461506945438 2.16060415412787e-05 -8.50365359926119e-05 0.0046117605566036 -0.000461935300558686 0.00487490917501575 -0.00276505708554899 0.00680236621020789 -0.00153451596608429 0.00484545447720104 0.00475552937472369 -0.000695682393970831 -0.00284194082654216 0.00870667600607991 0.00322317070482548 0.00126776461176896 0.000903505865861877 0.000815456811320224 0.0037599327387392 0.000725585211494022 0.000606139705571256 -0.0025906798964393 0.00177082573342916 0.00163729068821837
  25 822.717823888211 ""  44.3042036687243 0 0 0.00127130042709793 0.0209870348460357 0.0169183414931987 0.0153174697114043 0.00200948129059787 0.0305163790827834 0.00124681658475166 0.000641911016449924 -0.00138728557444364 -0.0173754094222748 0.0158001196755384 -0.0143267124821928 -0.0251839082614394 0.0105411891079331 -0.0209288126744974 0.00324138704931068 0.00539015340512969 0.0162445107487104 0.0143856350845668 -0.0269332646376546 -0.00809690627345357 0.010196065827687 -0.0189300676044695 -0.00305094262758932 0.0200778217307656 -0.0221726234107661 0.0892792280440853 -0.0755745520788074 -0.00486114231411812 -0.022952556928512 -0.0363606145672658 -0.00445056216590207 0.0091571780941332 -0.0235698159828897 -0.0196153519810316 -0.0435285116957016 0.0190780407431073 0.016303404180167 0.00595030550480027 0.0176285462849265 -0.00913557249008138 -0.0497779746943481 0.0285861186173201 0.00583612035468027 -0.0111797262726569 -0.0373541308085159 -0.0422241406738472 -0.0514651923656393 0.0031756255770699 0.00149060157740912 -0.00793163317084961 0.00847332482522214 0.0183822492203758 -0.0125025701844894 -0.0109967715875592 -0.140065903466002 -0.111575691672239 0.0816082967949568 0.0212991370814005 -0.00426471022897858 0.0179068230974627 -0.000935274071729476 0.0361784620540083 0.0128604636657115 0.0177761055633843 0.075031457081518 0.00270033347263891 0.0659419403543047 0.00439709607750332 0.00850594119289406 0.00886385647223785 0.0263613248770526 -0.273041244489418 0.00640974126460692 -0.1775867281719 0.242850571839903 -0.283380478171361 0.00636370879622835 -0.0722945326630233 -0.0762839756637676 -0.000345797688690495 0.0739947731381448 -0.370898826104938 -0.133344850279823 -0.135929570562485 -0.064805961498526 -0.0627199190651543 -0.25622774366382 -0.0354709535357819 -0.0588724615098115 0.286197293581648 -0.112123594177735 -0.161753552388536
  26 832.05415293652 ""  11.7183280177024 0 0 0.0321215330980489 -0.0473477790898401 -0.0364697240088105 -0.0638802405228837 -0.0177500184161085 -0.103960384895935 -0.00150727864774413 -0.0005719659516205 -0.00668296239907579 0.0731371396494836 -0.0401695433918241 0.0352660217060486 0.0846713477855513 -0.0330529764643222 0.0687773434341698 -0.0165294582871703 -0.0224867510545748 -0.0468569990380245 -0.0567614702016385 0.080272975188669 0.0358180616463862 -0.0404052100416074 0.0501422274782594 0.0178962801588832 0.0394538182397823 -0.0486480033957742 0.0404499061879126 -0.0362742419634949 -0.0489335856745262 -0.0453699216345818 0.0511218176850892 -0.062771738111945 0.0373761822213315 0.0620402458839254 0.0505040955513811 0.15736462793515 -0.010718438607711 -0.00298428756265144 -0.05530189569018 0.0136041959621586 0.103199171519939 0.108602446753772 -0.0260867937396265 0.0448569661282555 -0.0100283029627054 -0.007008640096727 -0.029695520066816 0.00620869705612819 -0.015973905219032 0.0362616337429968 0.0201662309604809 0.027030355636024 0.00645031162070242 0.0126721479622607 -0.00506823843248964 -0.0383993897515601 -0.0208256290001365 0.0126582912229529 -0.0280472502970433 0.0269525247508304 0.0265564853907744 0.0362180493848327 0.081961024436755 -0.000968157435308739 0.0199020006748538 0.00969343597004913 -0.00556576166937525 0.00253932041742232 0.00124041656476016 0.0108031267035457 0.00838551361428477 0.00207761316731765 -0.115840276165897 0.00787111131276545 -0.0674893142101179 0.0843423269990094 -0.0915172484223188 -0.0160903688633235 0.00278122254031604 0.0273817543289982 0.0182481998086287 0.00584724543047266 -0.0714069075530586 -0.0280425491146905 0.00643288632886979 -0.0373025986505947 -0.0327920014242786 -0.10894288273364 -0.019359228510719 -0.00633829768350784 0.0975129246273802 -0.05243914726452 -0.0476683208510847
  27 846.779343358081 ""  33.8540105942013 0 0 0.0115473258192191 -0.000470065203433232 0.00270364920260739 -0.00890288281556561 -0.00157940394780527 -0.00996276527202745 0.000789706301056504 0.000986593945743744 -0.00255759641940072 0.0208946089292716 0.00980878644629444 -0.00764653781492598 0.0148122094791788 0.00477809985928201 0.000441035451450074 -0.00387880084022888 -0.00397907039135144 -0.00205176251683061 -0.0145760200732629 -0.00299308582808107 0.0104209601111783 -0.014571325980997 -0.00814305087572785 0.0105338144116364 0.0219045719174158 -0.0184609403961015 0.0603402613577202 -0.0425844671425782 -0.0111408108334625 -0.0160173540452568 -0.089436602202623 -0.0999583084452279 0.0772967233659151 -0.0453093950456363 -0.0448408715004816 0.0518503345654563 0.0164824781672268 0.0175812852632307 -0.0177851235392635 0.0700957037434266 0.0769915765049541 -0.0434949343472507 0.0785244084376542 0.0820861145486479 -0.060360615026294 -0.0322931613960247 0.00588223600228986 -0.0165883914624528 0.00820156614951514 -0.00645331966313476 -0.00363952821859909 0.00333539818578906 0.00901728686375364 -0.000302435116875925 0.0165189644684133 -0.178655078121814 -0.0837656113458324 0.154342785540348 0.109153424606974 0.0390137038619034 0.0156523604447499 -0.0152122906386885 0.0512904490315708 -0.0283564924789621 -0.0334104376501695 -0.00878786391823809 -0.0161905167729355 0.0672527547429581 0.0262807147110786 0.0269779857226362 -0.0254297802914715 -0.0211166525650787 0.252020547261783 0.0152008017279408 0.0924641543255365 -0.212954201901765 0.191991333315214 0.0550710275672367 -0.081614450977652 -0.0800981824766297 0.00478032530715319 0.0912210930757807 -0.575611837163883 -0.0946048756555874 0.0360153799854887 0.088949452121561 0.0632823313437906 0.308672254569906 0.0407767260875293 -0.00387523228590316 -0.171068769817027 0.11763416177999 0.091404112938432
  28 849.470447464699 ""  5.3865064540939 0 0 0.00352186490097467 -0.00945799372478717 0.012689583662353 -0.00638830829142739 -2.96818801777181e-05 -0.00983645945165847 -0.0046187110100612 -0.00432637238817381 0.00107090061249635 -0.0415377613861358 -0.0496394767330009 0.0376909703865531 -0.0220824448594367 -0.0303761247361837 0.0261506969029686 0.00564481015795116 0.00475884983279312 -0.00857221652933487 0.0304084787105818 0.0395235463580385 -0.0229748858886748 0.0403103123172138 0.0448797985713903 -0.0301705269451709 -0.00307023120683117 0.00467941608572907 -0.0155508223591736 0.028060101553049 0.0102100505138201 0.0413292972806337 0.337739052071569 0.319897201934767 -0.239641437048423 0.189761220844367 0.18605363054581 -0.126675097622867 -0.048761400475492 -0.0481499829051906 0.0319908580467883 -0.23735734513132 -0.227660543238833 0.186097097700039 -0.284106664981728 -0.276750672289794 0.210504859664564 -0.0108900162401895 0.0176147301318025 -0.0180315856451658 0.00443170306568488 -0.00661357956466079 -0.0019525422480856 -0.00291080712320587 -0.000567425896543886 0.0052284509310501 0.00773749136855381 -0.0543935088399317 -0.051229309341893 0.061106287477319 0.0653739476965501 -0.0163152751184284 0.000499490198087435 -0.0103510547629679 0.00984953564948708 -0.00622306794339502 -0.00924287760544183 0.00587692514438373 -0.00553526843792818 0.0229215133660783 0.00472040805983262 0.00852263033953679 -0.00681524512141227 -0.00146543164755043 0.0480377299997145 0.00233784233210567 0.0181550554090817 -0.033670844006133 0.0353876021679219 0.0119010453674346 -0.0272903319755684 -0.029032995697219 0.00124106894281625 0.0310828581955018 -0.197363965306492 -0.0396538080951712 -0.0105414976360703 0.0188317532003512 0.0122661526522599 0.0618617875857416 0.0084108213868782 -0.00875022817398583 -0.0148559182601022 0.0229174534958544 0.00677756590377823
  29 878.783189471237 ""  3.24151957374183 0 0 0.0225907596096382 -0.0333205582674196 0.0652568114784045 -0.0169319529007401 0.0037995568562814 -0.0301164209708325 -0.00113707851690718 0.000521844265473245 -0.0106785558920734 0.0154406876106561 -0.00947836349091936 0.00552252946995142 0.0216843847843744 0.00101628216739556 0.00803356820128257 -0.00117548788660731 -0.000781282511423517 -0.00993225471103857 -0.0126373219656841 0.00904848073541628 0.00869748410243444 -0.010343819970645 -0.00348941888874543 0.00977330321147996 -0.0194841344283377 0.0729890810694268 -0.0746440522984096 0.185117421384079 0.0504165482654262 0.193215308503202 -0.00092009889956146 -0.0354114891007768 0.0416160781929226 -0.027019464400191 -0.0255786944653372 0.0590600039194012 -0.023525797933624 -0.0175798916645641 0.00468175296684308 0.0262998059248211 0.041555669466686 -0.00437894082455017 0.0471117877542302 0.0529123448553769 -0.0345260375605795 -0.014447038351544 0.117397964774584 -0.0764330617399625 0.0273262880322788 -0.0450620892603055 -0.0111738201259194 -0.0648019174819891 -0.0394220895392786 0.0438053335055848 0.0283129164358138 -0.0337024838563616 -0.0489126787045065 0.0818689117183243 0.251111161791333 -0.246303814834458 -0.0449655077292193 -0.107255463293822 0.0207058861558186 0.0466885411322453 -0.036928105941717 0.0318273960973948 0.0283696251900738 0.0244920121929789 -0.0403223988118374 -0.0631235428038529 -0.0114737153572897 0.0416321144792557 0.0555409772764055 -0.0259437177505318 0.0182597468580972 0.0747369971000727 -0.0147150540286842 0.00160944546294408 0.024974641668049 -0.0142403007104744 -0.00912467675712035 0.013845375847686 0.117520097551173 -0.055257955651606 -0.237639726266293 0.0336306505897878 0.0340467230746772 -0.0269570364668527 0.0189904028245208 -0.0424849899831417 0.0129939404878201 0.0321307026855067 -0.0411101297014239
  30 892.350200039219 ""  3.86334947118013 0 0 0.00898912523734136 0.0163721609161359 -0.0118535810874294 -0.000340993532110575 -0.00544897102734458 0.00155825130231449 -0.00276783426258843 -0.00316826831254697 0.00222594624778682 0.00245914151340999 0.00249766863520877 -0.0019465505920862 -0.00415409990794628 -0.00444397087553879 0.00329163821313367 -0.00308974353374562 -0.00326791784125584 0.00273797540431662 0.00186465417573181 0.00311425601098218 -0.000924305921291903 0.00570093720868222 0.00685203697183197 -0.00485243318853364 0.0387198726366349 -0.0495627383288936 0.108787213182227 -0.117415075818438 -0.0257838913984927 -0.0779820582788695 -0.00147817883318928 -0.000872908486340562 -0.000524936456786656 0.0248454184233587 0.0239418886633153 -0.0184635513740064 0.0235983185606317 0.021518978714186 -0.0164348203125595 -0.0141689641574625 -0.0130572851916801 0.0121202920140746 -0.0375120705250484 -0.0357484296641589 0.0273761145289922 -0.00128316837923236 -0.102287860354796 -0.0166392963613404 -0.022767696436593 0.0442316040419521 0.0113734147344809 0.0282077105090429 0.00646877536025641 -0.0190984106039146 -0.0323694504778068 0.0324672001331908 0.0775786360562063 -0.111953714760495 -0.20224201670148 0.0547080485848311 0.0259972254968558 0.0351039197921208 0.0494793013714507 0.0767221631748482 -0.0536123575357754 0.0190337875749673 0.0436474333148524 0.0803645418772192 -0.0436967749363633 -0.10830783790676 -0.0322845988218323 0.0428380727299857 0.21438061798713 0.00444470130918857 -0.0508450742422416 0.00368644434646977 -0.0201859013000343 0.0609619520228255 0.00814752246781018 0.0178187183832335 0.00780510759893233 0.03445564890344 0.164380573938729 -0.089487032492943 -0.308103629070616 0.104695277962934 0.0968953811906886 0.117999196576855 0.0473128510039858 -0.0457087128152033 -0.160218341958988 0.113510605615512 0.0292635347349528
  31 913.259758968694 ""  4.81354990061139 0 0 0.00525557414484605 0.00163645161207052 -0.000151196698902628 0.00845772394250995 0.0103419906028882 -0.00721428107246127 -0.0446416363930741 -0.0441667914624972 0.0331185906572816 0.0552066262612325 0.0540022285247835 -0.0414326206821105 -0.0139098687840905 -0.0138522438858186 0.0110512855967995 -0.0474148923194487 -0.0466766126054748 0.0357551178275679 0.00324762763800911 0.00319066099575479 -0.00278968159975762 0.0544352434193641 0.0534343063875569 -0.0405691450744843 0.00584541795682242 0.00391163676473937 0.0121196106477129 -0.000703079352368726 -0.00212146182689277 -0.00576789420700143 -0.286688138499941 -0.280928760847366 0.212367246572303 0.0809108930930465 0.0796722901297281 -0.0595954874961764 0.284816384498743 0.281837139050136 -0.213424149294257 -0.0212215016669301 -0.0207088699345326 0.0149283358831995 -0.30006283748157 -0.297074396778244 0.223460317640301 -0.00513818520737598 0.0182905231886439 -0.000538576414435179 0.00579529360178976 -0.0102636903203366 -0.0027442554627568 -0.0105786169821529 -0.00178841271424699 0.00459919192920471 0.00639483897543017 -0.0232371675611705 0.00329786262607036 0.023975462868905 0.0474762139218513 -0.0260764170215831 -0.00430567314049358 -0.0185455573668149 0.0122180285331149 -0.00141283108737035 0.001947319457174 -0.00122289203826387 0.00120050902997114 -0.00776033701056764 0.00148009767059138 0.00246653176730442 0.00254850942866636 -0.00117348608138363 -0.0122068232110929 -0.00322251951304148 0.00775564020681565 0.00278288352036769 0.00133820951310055 -0.00425809079700562 0.00414812796538637 -0.00368382043934082 -0.00238066762186336 -0.00370445005359174 0.0186316821058797 0.00509945201262344 0.0135901990498501 -0.00681220119571741 -0.0053159992681014 -0.0135722293679385 -0.00282617993223617 0.00396303781556865 0.0066961533736549 -0.00725381877298502 -0.000978111038543562
  32 978.4938839928 ""  21.8890138664427 0 0 -0.0293003413562589 -0.0368755980514589 0.063587343401367 0.0141395365925743 0.00392216812352576 -0.0133217231232789 -0.00604240679966601 -0.00619626597500501 -0.000790502370402219 0.00102873132354395 -0.00510294657858492 0.0021129722311849 0.0144635315401301 0.0124597024117391 -0.0091314970768611 -0.00650597716695016 -0.00738401649187761 0.00577147277840195 -0.00756606469563497 -0.00376994319122452 0.00724044070754224 0.00606927808981759 0.00976512925165723 -0.00710474569810922 -0.105237460368196 0.154708143874723 -0.219692140345572 0.308766020721659 0.0594675891430228 0.224401439819651 0.00816331948442217 -0.00492951418041203 0.0149012626352278 -0.0766556582412242 -0.0747306004626794 0.0607935579387112 0.0427152468596227 0.0362881626473565 -0.02845643101904 0.0396708857110872 0.0410044457264682 -0.0229261743427122 -0.0456810262417503 -0.0386060212290592 0.0325517822695066 0.0811118808227013 -0.0293343543655725 -0.0400721231311386 -0.0281415502081735 0.0605613522712349 0.0161305697049386 0.00389486245854499 -0.0588328344436826 -0.0152369847085949 -0.019407538895424 0.317272989352441 -0.0842181988531909 -0.184708906721756 -0.240466819249308 0.060858296713132 -0.0616094168848897 0.0596469912053001 -0.236622580521348 -0.0411685623556122 -0.00567672689760615 0.0213765169014614 -0.0279366582089523 0.0362129131572703 -0.016099890944322 0.0384232108578756 -0.0143939162458361 0.00759461539018999 -0.00664695877846102 0.0109684592364928 -0.00133667623221652 -0.0151040365002044 0.0213521822094089 -0.00711173303461521 -0.0403688917523147 0.00567571138902861 0.0148611820044793 0.0134083742664646 -0.189762298653764 0.0484480677953771 -0.0643876515059931 0.0171776410297639 0.00437146365151114 0.077148590340037 0.0100646482864112 -0.0515061468333514 0.0924905057696116 0.0188726895291419 -0.0510746083963984
  33 991.58239790226 ""  0.530547500603514 0 0 0.00342153546702714 0.00556061003041244 -0.0127880321426099 -0.0017860204895926 0.000266869686967509 0.00208893215020565 -0.00359408352479291 -0.00353522891027256 0.00433436613880243 -0.0376935343697774 -0.0318314920181677 0.0272242063208754 0.0568771284574272 0.0556747959435536 -0.0427911577813443 -0.011473675762343 -0.0117273876783376 0.00604578845779348 -0.0468879755240857 -0.0460542420033791 0.034714564284841 0.0434884002184144 0.0392014184077516 -0.0294600860757302 0.0172697116601514 -0.0338895752880677 0.0267398219533743 -0.0554222845897003 -0.00688724477237071 -0.0354003427974088 0.19866975250353 0.201717016441467 -0.153242127128993 -0.334695428581761 -0.331657304924973 0.248199394999882 0.0661690525036685 0.0651336538058884 -0.0523480750182361 0.265921353876521 0.262495770223936 -0.20030010619177 -0.220601958769671 -0.224556443279654 0.166029425350757 -0.0147544351398537 0.00321596146263452 0.0104404261858373 0.00426714746510434 -0.00993336651005759 -0.00249353368235625 0.0037282300565297 0.0130280736396771 0.00210175842793851 0.00288259101720042 -0.0584321043897943 0.0118202795011276 0.0356281748350309 0.0392899891005997 0.000399585869291873 0.0144341324707922 -0.00516026970156572 0.0403316300415943 0.010266870502386 0.00141619427548711 -0.00539952230737074 0.00388876412003452 -0.00709179999435361 0.00227883659962576 -0.00938019899438578 0.0027045960377173 -0.000552531779149837 0.00516289506200984 -0.0012024946166945 -0.0026474245512945 0.0077905125241455 -0.00244343122513543 -0.00231067157061822 0.00511225684356382 -8.31363801991382e-06 -0.00213405492274428 -0.0020896307989065 0.0242974716632371 -0.0152981796152513 0.00648272884493945 -0.00222736184276516 -7.56810379456556e-05 -0.0162440135753252 -0.00134152467031947 0.00896782103775018 -0.0184173087653966 -0.00244065628482917 0.00901855264171382
  34 1004.99346279065 ""  2.46495658216077 0 0 0.0222840422645479 -0.0299215058513691 -0.00983051756236113 -0.0216278089526875 0.0177942865425047 -0.00418339473393361 -0.000256980657613122 0.0107286679245684 0.0141997648953075 -0.080617676320434 0.118620396245607 0.0469739311826689 0.011621460645065 -0.00591288382224018 0.00736856859493069 -0.0407451158255477 -0.0652408730266319 -0.136240748051743 -0.00076020264153508 0.00775055462785296 0.00188828770479879 0.120100411239943 -0.0595117575305776 0.0866520342391774 0.018037483736861 -0.0233831557618219 -0.0153928843817816 0.0210938095849133 -0.0253437862860544 -0.00699688259923256 -0.113019511976956 0.117577167553929 0.00994515865496725 0.00123270132479962 0.0101325944714924 0.0199293761849753 -0.0440987226940518 -0.0503973896903344 -0.15014205980424 -0.0105508949939658 -0.0125244297541006 0.0133446608321604 0.140224538333495 -0.0735336277887653 0.0640194381098101 0.00144555508064361 0.000253938836522981 -0.00015338143429322 -0.00278864269121197 0.00757055329007725 0.00432390441500818 -0.00166894875702054 -0.0043650727948507 -0.00615818192634758 0.000718171938399384 0.00260093650377308 8.79399141266143e-05 -0.00142158144137685 -0.0048897684660931 0.00599773370344001 -0.00245326538851536 0.00423797842995912 0.00278646275580241 -0.00148811282912725 -0.000379690435132885 0.00076759449920002 -0.000421208593630899 0.000299082381710124 -0.000972274876017723 0.00123191786935045 -0.000343426828982038 0.000196102397266026 -0.000981695178405197 -0.000258001181329902 0.000932659038501321 -0.000353482820711396 0.000901316059215892 -0.000571281205308411 0.010314092233412 -0.0115776025783695 0.00228470525858504 0.000274436677223497 -0.00357417554792473 0.000803497893618111 -0.00130512173158659 8.44390775595128e-05 -0.000157771044249511 0.00176794148490404 0.000162931110102013 -0.00147415793804589 0.0030260724940214 0.000291669663053981 -0.00155124124575081
  35 1009.09365646157 ""  0.289276756282616 0 0 0.00114102968109969 -0.0018525447517425 0.00351784976265533 0.00114074859101573 0.00201834913623319 -0.00188619149899942 0.00162825379404169 0.00191972440656472 -0.00135144869421087 0.00896535520044359 0.0137814687537689 -0.00722819785874034 -0.0376306799125072 -0.0381181566583367 0.0292576801431248 0.0491712678994669 0.0476579018645995 -0.0408470477693695 -0.0520879634669529 -0.0502922274069581 0.0388143376351567 0.0265197540976492 0.0213018192133567 -0.0151575119784512 -0.00219153240344591 0.00924427464674195 -0.00123275669808813 0.0135128520474494 -0.000152814655921183 0.00709717507576225 -0.097924654500855 -0.0902407009952735 0.0708139537461422 0.255606608559992 0.251387940908477 -0.189449964107092 -0.305734053147979 -0.301917184626528 0.224497426173605 0.330975308366123 0.32720912275311 -0.24810959253112 -0.160263111576758 -0.165106782990051 0.123265291965863 0.00298338118441122 -0.00116644752097697 -0.00514724382600186 -0.00104196367231355 0.00279213794644083 0.000710179471696248 -0.00235989344365978 -0.00414526238122391 -0.00111477891154841 -0.00122848240643019 0.0141803868357844 -0.00167143971952105 -0.0103490070622474 -0.00951660238587749 -0.00517388244224545 -0.00437606107065804 -0.00126745824786485 -0.00818079794265893 -0.00423202417717492 -0.000707407500350088 0.00288798327110048 0.000209790950353913 0.00276308014549888 0.000118433730094994 0.00368437180929582 -0.000650429236887244 -0.000848485054905686 -0.00408103472370098 -0.000159448323338762 0.00193155654013982 -0.00649199240369385 -0.00239311252410511 0.00522974194694732 0.000443725109135339 -0.00139978572912473 0.000394380450807472 0.000746383766947965 0.00110519668048033 0.0066609946490153 0.00363424194630746 0.000297619947443015 -0.000189275663868733 0.00619567768377676 -5.38201193601196e-06 -0.0011542197831253 0.00344162799478354 0.000112983566791019 -0.000848319218354294
  36 1013.24769535437 ""  0.719767576288013 0 0 0.0291449978513145 0.0106346729270202 0.027687759545875 -0.00497083394260569 -0.00583809989089113 -0.00402649577353064 -0.00269883531205224 -0.00104829281275351 -0.00658712016220229 0.00170950087310501 -0.00418930733666548 0.00268984535323239 0.00409688722078244 0.00164573783043032 5.3369840322738e-05 -0.0023541767615719 -0.00233178697050387 -0.00147902558017763 1.98465042918969e-06 0.00212800507948946 0.00153030774123622 0.000746566582561887 0.000489230427482658 0.000543901726010868 0.0470389233000863 -0.0265590481429219 0.109002614674164 -0.0542740235636781 0.0124689261632425 0.0262379897851323 0.0274946008837294 0.0122213986800457 0.00644705511111869 -0.0138007166746597 -0.00941324112145388 0.0178480711715032 0.00798210609984787 0.00782731169036571 -0.00917982768438002 -0.00169380814044527 -0.00143093992922747 0.00776503755439229 -0.0023209823155068 0.00292675536300015 0.00562016390645191 -0.0326294643505304 -0.0481090657275376 -0.123587974885776 -0.00106741043604262 0.00673574482753156 -0.00222544326402044 -0.0293689355435003 -0.00989366886334702 -0.0105801978142958 -0.0411930662490414 0.00781432084306708 -0.00147957094427512 -0.103265312209776 -0.0401093040998397 -0.23499898739406 -0.010324082193025 -0.0491868593436254 0.0706233951382966 -0.0571566967405773 -0.0133339804000581 0.0686650177536805 0.0473814947332269 0.0526896289560642 0.0508864900251887 0.051632019828963 0.00595783168173388 -0.0552113968427418 -0.108738918411743 -0.01223084562818 0.031751387570087 -0.211257399329151 -0.160583808983164 0.238456925635072 0.0530459091870623 -0.0252810756875827 -0.0077909441036297 0.010948108206279 0.293831453315127 0.112822980670757 0.294953920700058 -0.0144200886093598 -0.00860115973012414 0.0849434544740763 -0.0212664021925674 0.0798215397137512 -0.102964456875372 -0.0317441521972013 0.0941774656711378
  37 1036.91604406268 ""  4.47288791101646 0 0 0.0351898903470365 -0.0420205693131788 -0.0145167438483198 -0.0276601393128136 0.0289288654583618 0.00435323991762915 -0.00279315864630339 0.0147424017753366 0.0154051477745264 0.0568669836812394 -0.0352804631237729 0.030073346289311 -0.0916543487096142 0.0690508935289707 -0.0319263646022681 -0.0261246214828147 -0.0241178734109797 -0.0667193164396757 0.0940832611947572 -0.0995957175431517 -0.00453473619530135 -0.0323830150839904 0.0485963859434488 0.0198645619371853 0.0297068595827117 -0.0247189182921901 0.00275384888549605 0.0202975533933905 -0.0262892707247543 0.000370259377881432 0.1680359928218 -0.022171077958581 0.195133199427929 -0.137517876375222 0.233092778508624 0.124485160631815 -0.0584492571210943 -0.00225898591601238 -0.07999865588713 0.210181028056994 -0.0904083913013032 0.15523244274383 -0.0844091559263836 0.230542145742822 0.197794015723222 -0.00144044687121459 0.00234027013485075 0.0040932973408771 -0.00470649784085373 0.0108946178345009 0.00605793810264856 -0.00346008430932898 -0.00557185343650203 -0.0156603186623448 0.00252648145806078 -0.0121400819774307 0.00538625458254486 0.00856150137173028 0.00213379118829195 0.017565611688761 -0.00333944791833618 0.00366728655855889 0.00111103177646539 0.000516515623984276 -0.000531063664000348 -0.000708982921267003 -0.000172969887706332 -0.00266550225689159 -0.00109083183160738 -0.000479117271700154 0.000574424076964336 0.000317358659237694 -0.000149942180047166 -0.00172241250951664 0.00279708332635606 0.00301833218964156 0.00312911175955869 -0.00401101534047785 0.0237369234281503 -0.0294507873731357 0.0016763623994585 -0.000691113722769039 -0.000841564568744254 -0.00300436340510271 -0.000287034483472194 -0.00133402589388329 -0.00106662314793279 -0.00365098714878426 -0.000257915361583443 7.13221712968585e-05 0.00129194955813336 -0.000896785737502011 -0.000611581390261736
  38 1064.93059582825 ""  100.078996665445 0 0 -0.103803059554513 0.121515181796507 0.0380774399199938 0.079641357635543 -0.105169439114064 -0.0435981315920358 -0.0012111039917529 -0.0412839331538536 -0.055598194958546 0.000542178013070375 0.0275813921035547 0.0361517819246454 -0.0147132313414345 0.0184853756053932 0.00520721144861108 -0.00394180222134825 -0.0382214129070511 -0.0557598864674589 0.0083183630963831 0.0218918001351514 0.0402032882211342 -0.00997004415161282 0.0119498593845547 0.00216162951903906 -0.0890485318997058 0.100523244085192 0.0359964521451502 -0.0535030662434316 0.0993054542151921 0.0275525706456115 0.0800913041431942 0.0339870141119625 0.160909865355022 -0.0310547574173571 0.0808472352461157 0.0610577278798423 0.058622955484271 -0.0955269916813677 -0.0458509113313346 0.103861879693243 0.0326775630138168 0.180081749896716 -0.0341618247716448 0.0890999423155238 0.073265917258152 -0.00283174513933437 -0.00547117027244162 -0.000358013286406074 0.0090973736371559 -0.0247204461109671 -0.0128576425567085 0.0100897617283143 0.0182677948048728 0.0271552727550146 -0.00533149498929874 0.00215563557661255 -0.0145991881034336 -0.00317942912844458 0.00562521030712778 -0.0219944729150357 0.00553762438663417 -0.00361438504759684 -0.0355243744984732 0.0104622111781688 0.00219478930544416 -0.00373350294138718 -0.001544816677286 -7.21511265876688e-05 0.00714930042101105 -0.00733642923516166 0.0030111555464975 -0.00228501665230467 0.00940619891753945 0.00304466122942104 -0.00972385512414038 0.00651555183556706 -0.00579056727201363 0.00229329715427683 -0.0520753265816031 0.0653964601303717 -0.00330069830701239 -0.000652777157702313 -0.00580139802501899 -0.00746862029879339 0.0124482529851287 -0.000628470321965377 7.80357212763328e-05 -0.0124755409293107 -0.00150374939901339 0.0115228463928434 -0.0198043600688175 -0.00336100788390257 0.0106077606905185
  39 1074.50903366268 ""  22.153256863606 0 0 -0.0107327308693386 0.0218996446341514 -0.0739905483111473 -0.00537480057137435 -0.00551695137569583 0.00885067435505609 0.00457923204760405 0.0016720343986458 0.0075357813276595 -0.00228481302514704 0.00018880836641537 0.000491975491710221 -0.00538973383200002 0.00513052416951087 -0.00135754635533783 -0.00181646256255997 -0.000524951555488418 -0.00300113700789144 0.00566259301666339 -0.00661865130868678 -0.00116657096018773 -0.00112922708162437 0.00374609342543385 0.00169377431159065 0.0337887647730909 -0.139946869508418 -0.00740219833726923 -0.182514804195972 -0.0257049733776817 -0.152582772822102 -0.00594313108797205 0.00814060466597836 -0.0281444292757668 -0.0112229845497988 0.0105993731081742 0.00911333166772976 -0.00619193754716831 0.00444210706405809 -0.00507077538448796 0.0121778791963792 -0.00634086625115193 0.00792831198464287 -0.00624186244789399 0.00972647225832885 0.0126920920398647 0.0500561603009141 0.010287513233179 -0.010534834610757 0.0263932515795337 -0.0284973323409661 -0.00930521046249607 -0.0214198129378758 -0.00731870965842487 0.0985647146589009 0.019448627044805 0.146361784408178 0.126581360336515 -0.106490295207449 -0.0347447675111181 -0.14746157205275 0.00991540389045724 -0.0340740994018675 0.250823447568353 -0.0981025074628396 0.0105667780272655 0.0107293278240788 0.00647515686522603 0.0235982743313914 -0.0505783194824451 0.0678703430675274 -0.0490628318635194 0.0390619677889602 -0.045802590939108 0.0318927327207496 -0.00248294866784154 -0.0450139035422395 0.0581499679293815 -0.0473475361341028 -0.0958092048442815 0.145244853239941 0.00919124369094826 0.0111138733915303 0.0105580094579464 0.142029644680519 -0.251099847292277 0.0435970558581393 0.0253729762639975 0.183225298165307 0.0309132716930325 -0.160337062732603 0.214414135316185 0.0726041406562629 -0.132921101760277
  40 1089.00507162054 ""  14.3339809101009 0 0 -0.0769493675181679 -0.0466058830038906 -0.0809655860973234 0.00154280842841922 0.0184692688743491 0.0108843538426396 0.00945592941632607 0.00712204972063607 0.0250214887653824 -0.00321581949127884 0.00210779239360562 -0.00534751885581602 -0.00928803176540028 0.00568908900981722 -0.00376083200774564 -0.00135653049920434 0.00280980265424756 0.00194094836735483 0.00782046088417135 -0.0136163084350832 -0.00742073827677622 -0.00177267907905316 0.00436413905654611 0.00374648698792021 -0.109195487827843 -0.0112056654842971 -0.271861313715718 0.0769073549367922 -0.0704609889370408 -0.101627943769856 -0.0555196606570378 -0.015452199391097 -0.0541475125217661 -0.00721576628317407 0.0125365375512768 -0.00344265371817549 -0.0161519433100822 0.01359383894023 -0.000515516925135054 0.00770629568343152 -0.0136960132077012 -0.0100829641022235 -9.34895112287917e-05 0.00336946830583555 0.0032715752739451 0.00508713075678286 -0.0065262988553606 -0.0640995248769524 0.00588038577708958 -0.0104522909463483 0.00552166569650629 0.0713102385627797 -0.0184074676914331 0.11884539389209 -0.0318288121281233 0.0988592690175075 -0.22792424196943 -0.0151617522759836 -0.00620784638363825 -0.0895402901862889 0.0629240682625959 0.00883431634794533 0.117832286908472 0.0655860801092073 0.00132838032935313 -0.00624048615262732 -0.00919397614352521 0.013507646019399 0.0501091762038643 -0.0432066497394226 0.0273246852950727 -0.023592781490462 0.0454494409211154 -0.00153862826630386 -0.0267716602796391 0.0196145382098242 -0.0547610448690502 0.0511764473004436 -0.163251593880439 0.257877309152376 0.0298846196644703 0.00433082687394865 -0.0584864522522826 -0.0508460309552185 0.14875514548043 -0.0150076598796924 -0.00503222325880128 -0.0978087917736483 -0.0168347837610204 0.0991804630542418 -0.138989864663715 -0.0366204719834107 0.0824134981025172
  41 1107.00227452449 ""  21.371038030813 0 0 0.0145989724325534 -0.0226446511573959 -0.0258419632208881 -0.0275518746614864 0.0243064433361073 0.000843080587487119 0.030968386702349 -0.0115433191347534 0.0257091170902629 -0.00103669399428628 0.0552272497503982 0.0712271131823466 -0.0553966135209112 0.0175312910526229 -0.0506469194497739 0.0561058188879312 -0.047586364953927 0.0123470236910021 -0.015409614889245 0.0351447808425999 0.0254526943552055 -0.0411691315329893 -0.0147200458541346 -0.0739092207702218 0.0172924098798616 -0.0206691063583171 0.0205122834716419 -0.0138354370271322 0.00391456088361026 0.00445875560317562 0.14432912409032 0.075134292312249 0.295027031934611 -0.0345919778524555 -0.0750082569276934 -0.147041576720177 0.328215131084119 -0.284950691626026 0.0628482045493865 0.0757910000996765 0.047853724507221 0.166150126982064 0.029626308645954 -0.273750527533253 -0.324416167207978 -0.00141504068661202 0.0135940704286229 -0.00581965679112832 -0.0121695198517615 0.0178731600580346 0.0105166668662735 0.0145444956673773 -0.0332448544404846 -0.00367754901107768 0.00426437885970676 -0.00669588430885778 -0.0115846107973176 0.0159463513539487 0.0219540811719318 -0.00119628045372252 0.0203640297476344 -0.0452989137021364 0.034463487982902 -0.00258907197736583 -0.00341800165472449 -0.0011362212123351 0.00228793465668141 0.000238701334581106 -0.000253511216389804 0.0017314230145574 0.00147822270078867 0.00203041155166924 -0.00261818496815765 -0.00778178218157946 0.0174332339998761 -0.00186531193282622 0.0116643778571044 -0.00701735041817168 0.0024045770643807 0.00382520323781557 0.00779380080148691 0.00123212937177764 0.00634459670971078 0.00447294152040734 -0.00249077851332178 -0.00436674294161385 -0.00322828935444489 -0.0082797833703783 -0.000290885339522918 -0.00177239134068575 0.0117257852089613 -0.00338472682083336 -0.00474703345649987
  42 1130.32052262131 ""  25.7482968014574 0 0 0.00493048657819242 -0.0537742771873675 0.0355896797434433 -0.0134741317753759 0.0231759632938 -0.0159028255263711 -0.0017315141690724 -1.06987227310097e-05 -0.00196409657187882 0.0049744033968652 0.00553811207543939 0.0122906699450318 -0.00628414775110219 0.00191497171085219 -0.00570147206417303 0.00733508702073296 -0.00654919551719637 0.00131233289734979 -0.00187263453988164 0.00609080862596645 0.00578414832942965 -0.00485371102326817 -0.00570959097577477 -0.0131164594078456 -0.0510648067598136 0.0859517170588109 -0.115657409394376 0.174211253462726 -0.10036870952892 -0.0186602090820549 0.0359186462434524 0.00369102732834049 0.0714356043385579 -0.00361970964094603 -0.00529412986076788 -0.0149694364577318 0.0514663343859898 -0.0452219127425887 0.00966872977927996 0.0152384400689709 0.00925305989898191 0.0297548194949491 0.00894218302869942 -0.0512759822436757 -0.0592516036331699 0.00217113243816232 -0.0686390594707295 0.0171519016409934 0.0583060868824812 -0.0712002721625109 -0.0388427878433039 -0.0654462927117382 0.16449881632938 0.0320327837786226 -0.0257656552230007 0.0291357040991372 0.0390684191433536 -0.0815814317457836 -0.0914574132551947 -0.0543910500866922 -0.0941685700998937 0.288375937406523 -0.0466731759688302 0.00983275675193978 0.0455996519357223 0.00580207710384595 -0.00788197541124547 -0.0111997662091657 0.0127498051158981 -0.00658382743667725 -0.0257363205339949 -0.00911984472213428 0.0110042281885241 0.0844945939131043 -0.164246615801467 0.0148725000167926 -0.0986648151752384 0.0531869938222649 0.022093906769006 -0.0337809201615429 -0.0297024041328376 -0.0065799130265429 -0.0231736017532305 0.00165198566681626 -0.0285615140151741 0.0506640825065482 0.0400109430792044 0.112523322590544 0.00912688650382834 -0.0196402347594857 -0.0719507949657673 0.0535505541308029 0.0168358058884102
  43 1138.79767554782 ""  65.1872146858009 0 0 0.0143160735355816 0.0104863165565597 0.00561726196754801 0.000144441755169273 -0.00339435913679967 0.00562169480514856 -0.0020634306817778 -0.0016513774285338 -0.00511650949387329 -9.78589362333532e-05 -0.00143597827489497 -0.00152881126840288 0.0026920362382255 -0.00177148590133713 0.0014048345075016 -0.000994380257727195 0.000736949831026674 -0.00035129439775734 -0.00116633248839839 0.000524605993678037 -0.000926696439524169 0.00128251668484407 0.000777560749201014 0.00228693637620575 0.0289941561615111 -0.0230066512207419 0.0566618751900323 -0.0412138699599263 0.0407187920326068 0.0432620270270937 0.00313831375770422 4.37014544793508e-05 0.000743441805036293 0.00297525758715909 -0.00241970988390846 0.0012446528809003 -0.00790473340982429 0.00675133608334746 -0.00146996972241714 -0.00583995238840347 5.31282569685592e-05 -0.00758556833808817 -0.00221989157103874 0.00978206657496531 0.0120327234696393 -0.0255487023677702 -0.0117658278266507 -0.0727442319717782 -0.0138766788347773 0.0192327894670581 0.0070587851476777 -0.00129994384355334 -0.0371819533565344 -0.0268445157037461 -0.0235059361188718 -0.0159379106333386 -0.0864225511825754 -0.0298046112381804 0.00572114844327642 -0.113228611244148 0.00465301084040401 -0.0754477528600601 -0.013962858516451 0.0225345204220941 0.107277165298369 -0.0869609246428131 0.0136779174997687 -0.0572719505738651 0.136992617239441 -0.0119203455670473 -0.0412223528098937 0.0331290989272213 0.10809831932739 0.149868807510885 -0.225662101221421 0.0750727454372622 0.0080638186479114 -0.0876575523337381 0.0161182810641304 -0.0286006561531299 0.000447199441802076 0.00537414605932795 -0.0297908122895302 0.253604068245045 -0.220498419524364 0.0638168653261965 0.0537970341753467 0.112913665169892 0.0335215953752225 -0.118979962124307 0.0285233650182525 0.106276109220484 -0.0612427362075644
  44 1152.03902268732 ""  1.7198521278235 0 0 0.0657616848691879 0.038538379785464 -0.00170488931195081 -0.0177280101763385 -0.00930872703448965 0.00584391081933713 -0.0061439357949078 -0.00216636918831834 -0.0116926414459715 0.00247789482203073 -0.00130166657551443 0.00325990466144599 0.0030059176899716 -0.00250377789071485 0.000679531644983241 0.000171158237604061 -0.00062603655380298 -0.000799600030910291 -0.00214770114703285 0.00426400458892416 0.00249153179295584 0.00123331681620369 -0.00207605414888952 -0.00276431531466638 0.128846148858227 -0.180052192673394 0.0929622888043563 -0.190924661043015 0.0839243884912467 0.0362922712052828 0.0310615507519539 0.00587137778602439 0.0344431920909073 0.00336895586225278 -0.00578006945565861 -0.00128915214149737 0.00579407558507068 -0.00607760589225119 0.00078300289620074 -0.00291748534878876 0.00385504981219962 0.0032685524524481 -0.00268951189095242 -0.00529854008735115 -0.000420729685472173 0.0721783531752534 -0.0122430977858258 -0.036252444262251 0.031372360686841 -0.0165877088422934 -0.0137638925031473 -0.10697850983853 -0.00333959317515858 0.0142920857366131 0.0071920401105624 0.228424536346825 0.0534083906743787 -0.142709015944292 -0.145459826005709 -0.0319767025113697 -0.11923503237372 0.0859384859064504 0.045784305353917 0.0526305173901647 -0.0523924344236765 -0.0430504738003515 -0.0438569688823094 0.0227414392969545 0.0464753349894361 -0.0288752760357952 0.0634667992540065 0.00146872476600486 0.126468346625805 -0.0722008311582679 0.119452995221919 0.0695391434638358 0.147851639688718 -0.122684495577716 -0.0113840243351044 0.00166591657315434 -0.00975012615329782 -0.00104661024960315 -0.197199736671592 0.101663767893041 0.0969188648291401 -0.0807742440917575 -0.0707146369304828 -0.261724096513788 -0.0192056513202278 0.089536332647236 0.0214658941929692 -0.103147088372749 0.0211616037942034
  45 1187.89098929184 ""  7.33341541038723 0 0 -0.00338953105189786 0.00718220466461764 0.0046814540733361 0.00110361594786936 -0.00897717590666311 -0.0106427135452028 -0.0126786948817 0.0241648657057249 0.0153668215395196 0.0112292527130683 -0.00532885448991766 0.00766114405110616 0.00764572285285958 -0.0335579665796325 -0.0337290926895615 -0.057928198987725 0.0540573009550128 -0.00618261071671669 0.0479942109010476 -0.00324225988630626 0.0596009766685058 0.00535279321341944 -0.0245047081812405 -0.0249591270812284 0.000275473436779851 -0.00985864474565058 -0.0117325169784437 -0.00152792697919364 -0.00493762114029873 -0.00968927357196358 0.0155243479980609 -0.00575000914749944 0.0144857801803651 0.0518860830642732 -0.204695534007064 -0.202109723445441 -0.420335844489383 0.369585514671275 -0.074200201395585 0.293418820843645 0.0230984402265867 0.423266158052004 0.0666728371533604 -0.241002509899428 -0.229487522134261 -0.00106476753935617 9.13563928168602e-05 -0.000452457336410968 -0.000854590530855662 0.000407495877554622 0.000181612612482957 0.00124884352249255 -0.00106829943964823 -0.000783252754895165 -0.000165132615747847 -0.00253100486112633 0.000168287650693123 0.00112240038457126 0.00165018498238868 -0.00103155329841481 0.00145723815577837 -0.00562243658955301 -0.00571848000788893 -0.00036244080976364 -0.000374663083567017 -0.00129175746470219 0.000597801760627921 8.17702272592716e-05 0.00117960038765614 0.000256938128787617 0.000390021229278075 0.000769794650767406 0.00171585591772514 -0.000581582043062269 0.00184580980919579 -0.000533774538176549 0.00314376693761632 -0.00241156193387946 -0.000528824774951417 0.000328606302787144 0.000174257063902791 0.000363931700449991 0.00146498050328495 0.00294516619982865 -0.00210165748617568 -0.00100256099143893 -0.000874254593521555 -0.00232472238103094 0.000159505952906606 -0.000987750208922326 0.00301507011973306 -0.000626879116263009 -0.00126289518370592
  46 1198.96240177856 ""  1.0951272638567 0 0 0.0394829965267976 0.0404469990263455 -0.0249730808190044 -0.0130646135179847 -0.0147160796702869 0.0136077860304453 -0.00246352524469545 -0.00293937992252596 -0.0059661573056295 0.00191398673081143 0.000903790805493914 0.00361499816756542 0.0026262794058154 -0.0047897023520838 -0.0024552106240535 -0.00176721785806918 0.00126506688389345 -0.000729122409259948 -0.00183575432525741 0.00209550965789729 -0.000357945475564694 0.000645701465037338 0.00112275787338124 0.000701715121076052 0.107786521073621 -0.228295216183631 -0.0335159623955668 -0.184724368421184 0.169335134955738 0.12509089596681 0.0188129584403968 -0.00101377731777312 0.0382824202593504 0.00988854591383238 -0.0295321686573925 -0.0276458689989517 -0.0130940935432394 0.00956803799491779 -0.00199036764709128 -0.00963974958085151 0.000517317754061789 -0.00937855028158796 -0.00772409637764863 0.0188855342083857 0.0215778050155877 0.0492522436521335 0.0425664981150401 0.0289436747753072 0.00207632879533454 0.00651501054842898 0.00197407103876263 -0.0335607979441433 -0.0474967341278752 0.0104320698758884 0.0120960924190472 0.136503303454896 -0.134990413966494 0.0019560240949132 0.00287176916664075 0.041063066594996 -0.0550237942703722 0.00938926356070271 -0.0666583052000978 0.0336218480324101 0.0677639898827896 0.0831401076037044 -0.0360979217018794 -0.0424904987094096 -0.0433212157978496 -0.0261130620870291 -0.0449593959821795 -0.0569730257314786 -0.105403783259346 0.1035426594757 -0.229715635534994 0.127518028246383 -0.231126573179783 0.116304125609961 -0.0184217533622118 0.0123785539002669 0.00398671847167072 -0.0300807570379681 -0.0984654722823633 -0.134682863698052 0.108451094771464 0.104873038742774 0.0853909717037631 0.227614233579559 -0.00571487669343912 0.0504544247098908 -0.249936023509956 0.0802811376598808 0.0898122453851521
  47 1206.89896660817 ""  20.7463742862145 0 0 -0.00869296180622543 -0.0136326831636348 -0.0152331747113545 0.00395936800988155 0.0125362425430931 0.0160998155287841 -0.00763352064818569 -0.0125147527461792 -0.026724534437964 0.0270241350685923 0.0166362400651255 0.0577119849613476 0.0179743385537112 -0.0524169802858431 -0.0446647826749422 -0.0162810728764244 0.012499862118154 -0.00538684331131859 -0.0249102405464922 0.010029522991789 -0.0199981138899946 -0.00176343979999481 0.018218400182545 0.0216351066413059 -0.0202336139050342 0.0346138205355185 0.0120989809167092 0.0197706402249754 -0.00878441834329674 -0.00945536116317347 0.2663234782929 0.0419890364196595 0.415976866888324 0.108726307920415 -0.404593630891071 -0.389852042735169 -0.108702976272355 0.0925746892308836 -0.0229214472784387 -0.160829551305807 -0.00349966630992861 -0.220534773067567 -0.0744570289225186 0.275308670847077 0.265077240693613 -0.00405450882296748 -0.00260713266604025 -0.00180996062459228 0.000672960732682164 -0.00161866554616314 0.0011785696796322 0.00748529173573358 0.00333080803681433 0.00503539244104315 -0.00169988434753693 -0.0103394214068811 0.000214993630196665 0.00342305582842967 0.000999535850122589 0.00180738311292536 0.00938351199504355 0.00075443491225326 0.0170769603683484 -0.00340811029740785 -0.00463508742771408 -0.00457583947479901 0.00367927705848561 0.00376829854085653 0.000731496274424447 0.00243630977381028 0.00210249755538908 0.00397356137313203 0.00192812631628697 -0.00848804565380169 0.0182407900274898 -0.0135174968162326 0.0125044436507662 -0.00294086566961378 -0.0139267839784708 0.0233991700644314 0.0031671132817815 0.00251838637538737 0.0115454168378441 0.000965680569677495 -0.00801810150776107 -0.00622814433637175 -0.00460154988510223 -0.011824652713732 0.000523210883318649 -0.00453648657623687 0.0172807187526869 -0.00417731155272446 -0.00651982179021956
  48 1252.15720655667 ""  24.3533611292673 0 0 -0.0288509980886007 -0.0170853570560075 0.00768214870863271 0.022370551739172 0.0143996103704347 -0.0130490616630814 0.00675992714764768 0.00103102704932874 0.00680941547147409 -0.00249856534432005 -5.22248465876781e-05 -0.00063630993760503 -0.00192534242287296 0.00129288447381515 -0.000810386937099029 0.00106702720643486 -0.000419293996205948 0.000500813798853263 -0.000254916579819493 -0.0022021663355903 -0.00260449895661405 -0.00139961491789161 0.00295738902895777 0.00355764816097896 -0.0917518759428435 0.350299336396357 0.328017281468356 0.114579432104477 -0.256784327200685 -0.289357083397734 0.00662015737556884 0.017733423993487 -0.0281661177061202 -0.00116156977313101 -0.01098486356691 -0.010056509249404 -0.0080412669269729 0.0105126312403488 -0.00289077255550738 0.00235039901753152 -0.000963894315738325 -0.00170102398494143 0.002295004562055 0.0024140311436876 -0.000928724270600419 0.0515243199313554 0.0201822648031855 0.00461665511509322 -0.0126525078050775 0.0148515878429367 0.000493493035174999 -0.00961678281145664 -0.029657242455272 -0.0204021666435567 0.0585738993530524 0.0615585767357162 0.308182637501117 -0.101080898126418 0.0239217684195773 -0.258716258442975 0.0521899918261671 -0.162569241340181 0.230907745069862 0.0283009776154964 0.0137458757825794 0.0388181741754642 -0.0515316654422857 -0.00729191591399549 -0.0130933424886144 -0.0188002747959891 -0.00100279333147393 -0.0360211103020781 0.0184248724419587 0.0457721604884731 -0.104787338577473 0.17668871087837 -0.0357964241435233 -0.0538082715966832 0.0768390190863911 -0.116446791676265 -0.0116285329233266 -0.0199291890379251 -0.175581201915291 0.128715516834276 0.0803843691949878 0.0287663362163958 0.0108406810609092 0.0334780756216111 -0.0121695048661594 0.0603835387938309 -0.128097015439121 0.000867901399610592 0.0581988367290265
  49 1266.68229267963 ""  298.211045896282 0 0 0.0121967547913613 -0.0406682389122746 -0.0290916743259892 0.00953560239699947 0.0675172985021671 0.0956884615936369 0.00511189668092887 -0.110117138483706 -0.139702731646348 -0.0467521750150647 -0.000229956410626051 -0.0623008958670445 0.0245198661740306 0.0220503408128091 0.0618036745709075 0.021462959846526 -0.0250293884192577 -0.00435538441481845 -0.0347909073619827 0.0371063061418686 0.00242734039180438 -0.00831239647643952 0.00147936120394656 -0.00862736309454635 -0.019369022688975 0.0963121671175678 0.0904741489990889 0.00584250528315411 -0.000918351512573057 0.0115750077944924 0.0754245886541091 0.0129678093978891 0.110294651174155 0.0228301915624282 0.0357951008238652 0.0797052103264529 -0.0820059631703797 0.0674616594952952 -0.0214426653292647 0.15042943779513 0.0619885068798027 0.282375451366668 -0.026967395842548 0.0542731470649455 0.0334920862613983 0.00178650974130654 0.00460301642572756 -0.00528037165330985 0.00404432637581807 -0.000446729759313186 0.0012750913878929 -0.00628883918592344 -0.00720267439573891 0.00074810380959432 -0.00527025380218999 0.0151925979146125 -0.0580445292895909 0.0166117188375799 -0.0192610408574948 0.081624406155009 -0.00592186120119334 0.0218104129572608 0.058251606906355 -0.00066766353698833 0.00102766710566702 -0.000985967863932553 0.00484699934757343 -0.00126117673626797 -0.0015573215320012 0.000515762197933553 -0.00304523098095733 0.00142653091778253 -0.0235001469351469 -0.0111631976896052 0.0218667402426765 -0.0140682228807175 -0.00447806683525998 0.0111646615737198 -0.0173871282055222 0.0264264990390901 0.00309966475126284 0.00131527312538356 0.0167437086762338 -0.0273114963574764 -0.00164413287555996 0.00229847925214535 0.00503746949503772 0.00916353122915065 0.000896747822222805 -0.00497112629026611 0.00335779201601672 0.00584671029176188 -0.00430821199235924
  50 1286.64571978431 ""  9.79368528599717 0 0 1.76766554177796e-05 -0.00409226995036662 -0.0111974713942291 -0.0139898882614348 0.00104580296221948 0.0226683609653269 0.0105865163404169 -0.0244344557863043 -0.0154298195454751 -0.0108129802921288 0.00193473511086386 -0.014053123097954 0.00115350189283378 0.00849773162390379 0.0125355197653403 0.0080159610859518 -0.00818035473764143 0.000250824722838834 -0.00951186723385287 0.00486296076271046 -0.00672961849888661 -0.00330600587360623 0.00657612971016074 0.00304305507694375 0.035968472188334 -0.240744004343744 -0.301189367664659 -0.0180410285512549 0.197247662940486 0.243373517067245 -0.00321026588811074 -0.0111316653814866 0.0318417399590462 0.00860084927923303 -0.0143789692020688 -0.0115688175948614 -0.0245995311809668 0.0182641596935387 -0.00449111243618307 0.0284568714393468 0.00917663540320146 0.0518621655224562 -0.00943025670935045 0.0167414515569544 0.015258116834338 -0.005220462554713 -0.0319290297594218 0.0336576657535546 -0.0240830651937813 0.00385313289201085 0.0011400050808775 0.0753531907121082 0.0458734357772533 -0.00635924809821842 0.0388470876111499 -0.0965744932351369 0.38957256977158 -0.0950831202985273 0.11319188543543 -0.486744905052325 0.113223181650636 -0.16729070680009 -0.157035921982041 0.00267499549755362 -0.0120427279210023 0.00861976089795647 -0.0305547307351212 0.016864904599015 -0.0104563235115244 0.000652092765658618 0.0172255562971416 -0.00589697241892566 0.106197377416413 0.0418225985914039 -0.0911041703290591 0.0287628125115362 0.0071935324071101 -0.0167378167468816 0.051345696614998 -0.0845979891947463 -0.00809048756396188 -0.00796948737243367 -0.0982976053892872 0.113907993797757 0.0127407020646636 -0.0173561703009875 -0.0274038660503949 -0.0573131310181022 -0.00542531519564267 0.024013200784479 -0.00845915857809276 -0.0310182349959848 0.0205327647361148
  51 1309.19773518653 ""  56.4702488060428 0 0 -0.0071122420476066 0.00574355180282322 0.00409856246650673 -0.012601551542134 -0.0261546810957911 -0.0489897801768069 0.122332904250952 -0.0580736835014816 0.0861835518696304 -0.0421709854908193 0.0097637461442523 -0.0435182280011537 -0.0376064466709836 0.0659738928524707 0.0364151118647459 0.0558467542217595 -0.0495472490152623 0.00938761870474069 -0.0418123870001978 -0.0163078881323703 -0.0771688996536092 -0.0254563768534969 0.0716630491012078 0.0606958213201448 -0.00335772207241166 0.016053249499645 0.0299832507835204 -0.00113445638380543 0.0559068699150593 0.0787626657692225 -0.0719818009946583 0.0102287760512166 -0.0787016654366021 0.0280104960454679 -0.20483097042637 -0.232188432712203 -0.132337171186514 0.113103079379023 -0.0277943083623756 0.0884145916989368 -0.00273295250399101 0.11451209934414 -0.00879701488341598 0.0184579454334545 0.011909985569488 -0.000985207308561327 0.00200238843430115 -0.00022473853374819 0.00458858551437776 0.00429084182084523 -0.00704832276584897 -0.0110029831279379 -0.00389094048662079 -0.00164617329835099 -0.0069895183860885 0.0114642683707024 -0.0480759068421311 0.0093251688025224 -0.00776035272538594 0.0414327097129549 -0.0282595256955221 0.132861583513367 0.117217929564924 -0.00195982438792059 -0.00131696675887818 -0.00200195486286184 0.00373988569609302 -0.00396358992159013 0.00147659197478105 0.000668965120856666 0.00283207955122127 0.00358729465074557 0.0242128344600684 0.00934958430901481 -0.0191694802157685 -0.023575319077159 -0.00307902855426472 0.0144513904030112 0.0687448036622806 -0.0965397226655172 -0.0150488975185175 0.000561002678361535 0.0137500580757533 -0.00969625159625736 -0.00139897168035337 -0.00532825377426169 -0.00329358210449879 -0.00856646795990429 0.00194516152961337 -0.00288729680580024 0.0144321886008395 -0.00419930784724121 -0.00519760626566443
  52 1326.35528445699 ""  21.4686265708362 0 0 0.0202867940709974 0.00336707714810798 0.0159067112497424 -0.00861549423058285 7.80402846806914e-05 -0.0105637871679198 0.0157787014845205 -0.00814684846943341 0.00998290460474576 -0.00758946731123451 -0.000727026876582928 -0.0108338266714921 -0.00523290900277245 0.0121338776896082 0.00899156031654913 0.0120830002061023 -0.0106972189847283 0.00182374511883468 -0.00809913430033104 -0.0022998742794239 -0.0141137123319972 -0.00303706012276933 0.0122413944029063 0.0119587148405153 0.0319500747056732 -0.043060118714322 -0.00981902474405942 0.0182183664307018 -0.0449831787727289 -0.0490184714165755 0.0102000372497525 0.00263936558371871 0.0134240544099589 0.00428230920674084 -0.0271914187021281 -0.0296869226961343 -0.0234188473775305 0.0202423808819676 -0.00518802152290132 0.0124363519259382 -0.000227817852930988 0.0160736185781298 0.00392556374671669 -0.0105565592677441 -0.0099215976500625 -0.0174248821353955 -0.00752760076395171 -0.0385316872899709 0.00230027244540559 -0.0164670342102342 0.0141555173412591 0.00378673087719042 0.0268405979111908 0.00359123524613571 0.0162080830549576 -0.0848991218006776 0.173612576385906 -0.00424900275115349 -0.0468799646110734 0.0936953641211513 0.00820137790954003 -0.14586394319802 -0.269900697037671 0.00878279415017349 0.015882526219991 0.00403041916318969 0.00649928809478678 0.0283626775522419 0.0197361739554769 -0.0108860978251286 -0.0481349096066721 -0.0371404141836911 -0.382833047056656 -0.167125717410989 0.361381919818545 0.365422504125 0.125834402786277 -0.300856927335077 -0.159158283345166 0.24030314637655 0.0350677793571098 0.0117022224009957 0.00626403199565987 0.0804852190108815 0.00165530677838336 0.0684324307131056 0.0522018838261221 0.157517949922574 -0.0160664862070084 0.00395021732636381 -0.16273168564547 0.0733203504916622 0.0411558608776417
  53 1329.14860161664 ""  30.8765943922541 0 0 0.0469768902065899 0.0190357915861033 0.0149726451121193 -0.00689665730067226 0.00734885516408069 -0.0142738695120305 0.0155091999618358 -0.00774419527699101 0.00872456294134383 -0.00977558962746123 -0.0024130998981382 -0.014257009378472 -0.0053684518725793 0.013646043232991 0.0111681455042072 0.0150049982480497 -0.0132712285307014 0.00224590978788512 -0.00948336213988647 -0.00288620475300654 -0.0162904816406908 -0.00313492711413283 0.0144706285998604 0.0153176666924962 0.05801882284814 0.0464440929557363 0.189256919907455 -0.00426505120578371 -0.190943955677111 -0.266505703086661 0.0330620966006257 0.01365613084468 0.0212286489942817 0.00345217996100394 -0.0257094342213508 -0.026390484108666 -0.0298187548603073 0.0271734882277625 -0.00722849857416524 0.0111916260425269 -0.000678386909107992 0.0135327567653472 0.00808917629367911 -0.0215326153792173 -0.0196990267508487 0.00649187312235547 -0.00769270358397249 0.0314541033377863 -0.000978324439692869 -0.0157091429673148 0.0207121134027936 -0.018914136890881 -0.00708166435673301 0.0185693334886823 -0.0108797338140758 0.0261372470009318 -0.0835278487832293 -0.0265274410856677 0.048951643343979 -0.171505379499961 -0.0451048075020272 -0.230123531229163 -0.579615773216732 -0.00181884662175443 -0.00271737279635405 -0.00859771444904343 -0.00675451217278792 -0.00507625652923 -0.00638691141503745 0.00865605320726445 0.018808621333814 0.020569246081875 0.144857539263251 0.0675479833349307 -0.146487875728993 -0.208650217104323 -0.072437258178889 0.170077188748323 -0.214727860675238 0.311988270629264 0.0479176895627484 -0.0080322359549828 -0.0134462223359837 -0.101976050847748 -0.0215358102707683 -0.0274594463984422 -0.0207304203061132 -0.0750110640962172 0.00653962951067772 -0.00950174546023557 0.0791012894602349 -0.0266837268726306 -0.0209840304776742
  54 1364.18663281367 ""  0.682180862138135 0 0 -0.0156986719558471 -0.00152378546352838 -0.0191881587145694 0.0188110612192186 -0.018517499861024 0.00074851704880515 -0.0492179172706258 0.0462941416263877 -0.00435946811612957 -0.0291177414669654 -0.0179750490462564 -0.0628350846053153 0.00525154301596684 -0.00104127321532863 0.00578461794019997 0.0533362353845981 -0.049902857193327 0.00558279255029886 0.0102252276557448 -0.0139358895625683 -0.00483726668565541 -0.00141930585297616 0.0558512268883825 0.0718102766520415 -0.0148003705019245 0.0205001679781648 0.0382212825304848 0.00673355863793829 0.0494773122596048 0.0511796773877519 0.270474851900816 0.0145857902753149 0.385460896775771 -0.036179058278715 0.165362454327112 0.169844622271072 -0.213626169662198 0.182062348115981 -0.0458386333577138 -0.164095806457762 -0.0357694771356274 -0.266203309236471 0.108766340492317 -0.332853584245305 -0.295175357783405 -0.00303224225850351 5.66447895070776e-05 0.00358659004594093 0.00319263466954478 -6.06983978351916e-05 0.000879857235150402 0.00674123536604874 -0.00882517095002412 -0.00245788616951459 0.00102550245096035 -0.0120243008831859 0.0140918363175667 -0.0042165871923956 0.0131797444573089 -0.0323273999304083 -0.0124123735507872 0.0952003394095242 0.042594263198882 -6.75980717124123e-05 0.000299678049016491 -0.00039259923588256 -0.000593535045588019 0.00122831829117498 8.81537186742454e-05 0.000625572999767984 -0.000466366561245959 -2.8381522256561e-05 -0.00484595380157595 -0.00135019138414629 0.0031441080636799 0.000190896476084841 0.000998225635543778 -0.00096161629860019 -0.00533120631732107 0.0120413979116947 0.00124177070886236 -0.000596276518811991 0.000392301740703149 -0.00444064816876713 -0.00306807187794903 3.9423235476557e-05 -0.000513814431292601 -0.000516107234053307 -0.000344789967193721 -0.00142531083902318 -0.0020716403737679 0.00113287343553594 0.00137075556664287
  55 1367.64165496366 ""  15.6652755814148 0 0 0.00211004134026692 -0.00662480818617931 -0.0367107702564044 0.00735728289391834 0.000677029272091059 0.00764953660523002 0.000893916597446717 0.000682433574875066 0.00224731623855921 0.00611875444541237 0.00306849406862016 0.01269353726789 0.000649088422130025 -0.00669527267789395 -0.00796768773855261 -0.0116417383667051 0.0111191514562003 -0.000956039433840791 0.00474699608511743 0.000153503313422069 0.00669616522158648 0.000325786699864387 -0.00811855244031422 -0.0102474047846679 -0.00675051611657274 0.123402687912479 0.198040168438901 -0.0293657525805258 0.0594216255199099 0.0518834467554704 -0.0444802355523879 0.00128286544137894 -0.0709795378104605 -0.000624899739032627 -0.00290748128706673 -0.00409479234566381 0.0266417726049433 -0.0218444001047788 0.0061552386256551 0.0072476785359285 0.000661100163849443 0.0105738699854934 -0.0108607635893073 0.0300293766609422 0.0267305804210281 -0.0225610279605546 -0.0242073282886843 0.0595096160728419 0.0159384392462427 0.00510275063313094 0.00564894030986321 0.020485116379837 -0.0828298220276766 -0.00515510956623495 -0.0281883457029716 -0.0258185588143363 -0.0632314837224427 -0.045428310889175 0.161935491596655 -0.443186430535758 -0.164768011195563 0.619909736098352 -0.142837895988355 -0.00284309345037833 0.00110673481825091 -0.0133545586203588 0.00250133066281603 0.0261063342640296 0.016996564426222 0.000346287021400914 -0.0142789579416243 -0.000934731880882873 -0.130823963831664 -0.0550276572510087 0.115803617004687 0.0565317899647943 0.0599875671419644 -0.0805150712227821 -0.0180522198124058 0.0435581719759411 0.00243416140703955 0.00158026427350617 0.0199379012987881 -0.109824665283853 -0.0144678800508442 0.00951901998569559 0.0119476485232085 0.0335414913253928 -0.000523993538282113 -0.0226169626672486 -0.0198956371642887 0.0297120210685561 -0.0027962924595325
  56 1386.1252582246 ""  22.3206828025509 0 0 -0.00366914921415791 -0.0261573605381127 -0.035200875715274 0.00535105291004633 -0.0071001465998067 0.000837307734433469 0.00323949904358647 0.00344102936346411 0.00939781226903738 0.00505010810143574 0.00212857212511908 0.00938650912833689 -0.00162638606978925 -0.00314830303699839 -0.00649277730907417 -0.007017757346016 0.00691368353673483 -0.000262503755519403 0.00406129699179 -0.00240073636080666 0.00225513263634075 -0.000461524379483107 -0.00179951114882229 -0.00295772128006987 -0.00819212295853919 0.0918621101426185 0.15711840470544 0.0208976568852854 0.153315243484543 0.209294656634048 -0.0436801992623998 -0.00345046950292306 -0.0600142675810737 -0.00126442435274831 -0.00551468404556004 -0.00922758267570674 0.0141479108714723 -0.0118172008296633 0.00361883215773587 0.00201160044339779 -0.00288721737627276 -0.000756951077622512 -0.00261876463550041 0.00749142823976909 0.00595845090623187 -0.0152347757525909 0.0469324974814245 -0.0729460820246107 0.0200147940953777 -0.0164528324169499 0.0212864403514748 0.013127205404418 -0.0140105192204716 -0.0237908047338546 0.0916801460172025 -0.230762890843125 0.475573742197078 -0.040401265332994 -0.107347459690527 0.25201324648471 -0.0509515564474341 0.247600195671023 -0.0139933206683284 0.0180250215479299 0.0122762382157042 0.00541112280145397 -0.023237711315146 -0.023548709560483 -0.0204242240795112 0.0237444116405336 0.0103761755162999 0.000730353963751217 0.0792873559685334 0.0427512092560519 -0.0867933596899459 -0.139091295871821 -0.12337998757509 0.172129117717145 -0.201877201489071 0.323947153510949 0.0480365781690803 -0.0169596422846808 -0.0657733833114832 0.101364279740206 -0.0939788164274876 0.00238363138363692 -0.0284979479304152 -0.11055306855182 -0.0213905263912963 0.00921608783345629 -0.0453573599007424 -0.00743222175774219 0.0605941226280856
  57 1406.72704657406 ""  19.2625821657131 0 0 0.00421484058658458 0.00410594267288804 0.00541370832584685 -0.00143102992697525 0.002778223408021 0.00147553521630975 -0.000786232569642576 -0.00108763135765795 -0.00244441550802483 -0.00143333127514291 -0.000406227251028758 -0.00259661535083241 0.0011245383064679 0.000282157734364279 0.00171817622338347 0.000384795155968123 -0.000145191372963762 0.000316507162129459 -0.00151963858365984 0.00114344234994636 -0.00034553786059615 0.00065602104648505 -0.00203814804876992 -0.00159460916732438 0.00755864605104231 -0.0186998903621596 -0.0147562340777784 0.00114826300059637 -0.0300881588787556 -0.0397277667817738 0.00814615092144903 0.000928018715779709 0.0104079608472957 0.000877011244550804 0.00159236312557218 0.00320807506047426 0.00154732465590047 -0.0010305304794748 0.000683338803173003 0.00398498060729925 0.001794649875854 0.00809761526104744 -0.00144436964474131 0.00512707716349947 0.00511862214425764 -0.0355750818078153 0.00741262734938817 -0.0142513055952504 0.00710238490270962 -0.00355313865192988 0.00352222839249077 0.00878468377598411 -0.0175216988749187 0.00764465521787701 -0.00792064127596858 -0.115971489595758 -0.0428952624942638 0.0070507585132124 -0.0178999138107273 0.106485750752229 -0.0495567039381399 0.159233612093186 -0.0889852535814697 -0.0803664401319289 -0.0372336582494052 0.070573602577961 0.0346997379547205 -0.0037768752290028 -0.0141267721958932 -0.0495605538594179 0.0317326888909319 -0.014250552414585 0.401060228853853 0.153031881447728 -0.26461830513851 0.352886885216118 0.0980474409990533 -0.294592453269581 -0.0601608503596784 0.0892501884660828 0.0128901467475392 0.0242844995620652 0.0626083695954836 0.185702777382531 0.261559822517882 -0.0839569870054939 -0.0323412125387632 0.183580460155225 0.0610737656192308 0.0475763650941784 0.127819992891784 -0.136477984766886 -0.0828176684517184
  58 1424.2150320965 ""  28.2101438545126 0 0 0.00368144412223349 0.0471664870110133 0.0649403707054292 -0.0110348983338359 0.0125634580883532 0.000285220154131917 -0.00406729713278916 -0.00439965243518822 -0.0118981277940815 -0.00707374440765973 -0.00346124367483725 -0.0140063910123222 0.00363065305975427 0.00459255063975454 0.0108850203180549 0.00638270438177457 -0.00556169662762087 0.00119882276190379 -0.00883930164933176 0.00501024196505447 -0.00501801614319297 0.00335918298570747 -0.00590145939141169 -0.00303314067794235 0.0343426052862316 -0.209989515465167 -0.259314796529948 0.0258454491468447 -0.243283232064858 -0.316945020881234 0.0549047213022127 0.00330887194073828 0.0753857899880796 0.00518941747303434 0.000868849474597943 0.00812786690992214 0.000261767735598755 0.000341593327886556 0.000690214065293253 0.0154273320406646 0.00820292707653183 0.0313770145793698 -0.00334895449072069 0.0171767917743731 0.0183797911438725 -0.0208768467965511 0.0160986000793118 -0.0149602679201019 -0.000447756846552171 0.00989380720321975 -0.00822810071029021 0.0182940569363184 -0.0544120568546203 0.0134317582338758 0.001779160898315 -0.0509656349825465 0.0433765429416718 0.0270339848966449 0.0198408958645546 0.0583780985090966 -0.0647362624459875 0.251974199635116 -0.0350522188465388 -0.0154692472004332 -0.00417977690782581 0.0155056538401666 0.00539084380255365 -0.00559194249485907 -0.0102494142956749 0.0784487504432079 -0.000342578730949095 -0.0320916049370088 0.0793153036963117 0.0358063550797458 -0.054838237944331 0.0489360806422431 -0.00422292452847552 -0.0334096415340766 0.0589714989330052 -0.0947824494506426 -0.0169786653790651 0.00365873586284243 0.00545512489477537 0.120767812029091 -0.316932025229119 0.140202382242726 -0.00728297562287241 -0.303713862275147 -0.12378216641535 0.125970113772033 -0.243888823357757 0.0293160134532155 0.212712619259937
  59 1432.70798655196 ""  8.70120869795871 0 0 -0.000383991306943434 0.041820403561831 0.0607057704954033 -0.0101286168119708 0.00990096562797518 -0.000909710145636349 -0.00353667403997332 -0.00272168098904538 -0.00886474231319955 -0.00545154392722249 -0.00335665126189389 -0.0117308925597132 0.00275021471459143 0.00454201762984965 0.00964817922932572 0.0052781516890724 -0.00453240238844908 0.00108337294458835 -0.00795016671058584 0.00377847862103821 -0.00555369285721685 0.00331780058585603 -0.00502567872662398 -0.0020797668766525 0.0324888192049637 -0.204487403289505 -0.240259772434155 0.0439861199723021 -0.205579076791728 -0.260887886814043 0.0451446638093591 0.00157282484584919 0.0628923386670005 0.00512521071479748 -0.00233209772738765 0.00364505455504797 0.00295106613341121 -0.00205900093476367 0.00123753265720421 0.0151516543103532 0.00673935775956365 0.0289327574118247 -0.00237088444963179 0.0146258641975774 0.0163820280023793 0.00382914661420371 0.0276840857388859 -0.0295873040364269 0.000403980877636959 0.00688072732165425 -0.00343119056468968 0.0199660511445894 -0.0471736775570196 -0.00328762232829572 0.0550277610787444 -0.0842601039901896 0.261811085280574 -0.0366484291689143 -0.0207861698866488 0.0265967115789135 -0.0405940667204933 0.215809760516946 0.0254023897568935 0.0433417692370757 0.0188700985312474 -0.0245974050007571 -0.0239519752913169 -0.0081424598012587 0.00561295745148382 -0.0700165499164733 -0.000945281203478495 0.0389941387356607 -0.137385289500384 -0.0509364919010844 0.0775054977433585 -0.158150688893307 -0.0671740423058666 0.155843102657989 0.0299216221171593 -0.0504566387761098 -0.0100673083926474 -0.0180252809506776 -0.0492558478248091 -0.0786243142186111 0.273722660838244 -0.165679828998624 -0.0155739487972745 0.271101490609264 0.12736713488758 -0.173627266579932 0.211132131753239 -0.00851920377269166 -0.184759448810736
  60 1479.54086217396 ""  39.9316098544855 0 0 0.000306388227512166 -0.00487364702787 -0.0561533942913024 0.0012483922083105 0.00227023272876362 0.0032516117043686 0.0209371692740101 -0.0187394109081335 0.00324644682457271 -0.00296007904843371 0.0159138364095431 0.0175062513521753 -0.00530503078632459 -0.0159875460134219 -0.0280634128113237 0.0141688185069788 -0.0119766228566213 0.00301786244913503 0.00983433538047337 0.0111134486232355 0.0277564580791994 -0.0129673525363829 0.000885189587663232 -0.0161778244529662 0.00268233303045355 0.0742613686569783 0.167993798990298 -0.0363521050588625 0.0334531347882303 -0.00918654178150374 -0.0393123175465292 0.0174960129671251 -0.0422422453286908 -0.0298187675807092 0.0712065202416887 0.0545202677781228 -0.0942823890399415 0.0827065796721132 -0.0177176682110223 -0.0611019451060846 0.00577795231616275 -0.0738189454898526 -0.0221106686631313 0.02512433598949 0.00417016017791234 -0.00518060929743789 0.0149308030902051 -0.0519868485419218 -0.019816623757497 0.0219191186142523 -0.0356073257430932 0.0139367199845213 -6.9346737274681e-05 0.146538987033382 0.0232891217234982 -0.0445349263310735 0.163595469775289 0.00793683592040384 -0.0544703468357729 0.159384785217115 -0.0571164460880113 0.010844711950045 -0.40133381767924 -0.00361837099835891 0.0013377823415504 0.00110513079485449 -0.00120666081400788 -0.0063773736123026 0.0086669593843289 0.00280631393244161 0.00249580214196283 0.00552856969630679 -0.00379491749441251 -0.000895816294414334 0.00735108037591442 0.00919849465639078 0.00375116477934871 -0.0101181140112797 0.264757794682178 -0.425547796788468 -0.0653754066983234 -0.0061674839248961 0.0151096771691026 -0.0846209951732603 -0.0105263533752159 -0.0650320411490241 -0.0487615134676872 0.0143609973842309 0.0214471363849653 -0.0666714801297732 -0.0307071406990937 -0.00681726278028868 0.0329739024369309
  61 1489.51365360734 ""  7.46542457343529 0 0 0.00902243322140632 0.00247334349542029 0.0286201126521588 -0.0171858904906976 0.0126032763795201 -0.00551261993344469 0.0702689213479292 -0.0618975959555129 0.0119163732635777 -0.0113207632340627 0.0482230632557959 0.0483601388667922 -0.0212113076583846 -0.0424684976655536 -0.0843897682049473 0.066755893689862 -0.0537477750925516 0.0184374032508576 0.00925597949910282 0.0450747429074504 0.0717893745999217 -0.0332918126168676 -0.012169757265675 -0.0606072441658633 0.00422093612065594 -0.0231622908895085 -0.0776623583774267 -0.00527637409931456 -0.0323783455557274 -0.0194012074658784 -0.105890098250819 0.0453431821120965 -0.0787407937204314 -0.097516825297603 0.230295469310735 0.172944857475969 -0.320947589405738 0.284616157517644 -0.0534590739311695 -0.161916665362767 0.03634980175871 -0.1685791779545 -0.0803830849639383 0.130693710204116 0.0649587606308174 3.6448030504659e-05 -0.0040082661265914 0.0140432103309482 0.00585517269305165 -0.00630784391704529 0.0105572792981898 -0.00598042737748017 -0.000672130919656693 -0.0439642753152852 -0.00743859841119749 0.0116608647110485 -0.0434833670972994 0.000828845747227473 0.0162354570238628 -0.0388012756305038 0.0117343685650371 -0.000172710068235088 0.103339179382385 0.00316874320777365 2.65405143261856e-05 -0.00124620412997595 -9.8551347832209e-05 0.00192834410843691 -0.00461497304449629 -0.00224865336359409 -0.00110343967850654 -0.00203461904633899 -0.000454748390934054 -0.00185170516949384 0.00263214974701389 -0.00779231960031626 -0.00708370403777707 0.00984043528916372 -0.0777486090227874 0.124926056963086 0.0192142801370012 0.00238124234855673 -0.00877324962987315 0.0468650609232978 0.00763806136826382 0.0281632622380147 0.0222897905237069 -0.00322357922563349 -0.00840842623569403 0.0290111690776625 0.017384427678997 0.00259872965281953 -0.0179166701457328
  62 1502.03289476155 ""  4.6158175129551 0 0 -0.00304003232986068 0.00197416587409032 -0.00477342364283486 0.000210475749800955 0.000116129009560996 0.000359017628127587 -0.000799704224472405 0.0012321311612224 0.000650854216198368 -0.000727186077022843 -0.000451423946972423 -0.00157240143763513 0.000858700690980337 -0.000299346329090507 0.000724716231221898 -0.000957759488889122 0.00114515816156249 0.000224956434786076 -0.000530270778267571 -0.000376778061905277 -0.00119743414556278 0.000738192744159727 -0.000598182250747321 0.000138762811721883 0.00549454840061172 -0.0180377624991116 0.0141624658131884 0.0181696618233419 -0.00249547998593506 -0.00744309310221532 0.00412708958921733 0.000227064343637977 0.0051371771488087 0.000994107293558555 -0.000270378832474836 0.000967466061360449 0.0044280862511983 -0.00345113268518147 0.00134091130968773 0.00341644713067267 -4.41016371734475e-05 0.00456841676718137 0.000361926314798064 0.000283715843444417 0.00156615581269425 0.0129978749859832 0.0267591924675839 -0.00550481857304191 -0.00258658066779389 0.00183446369758464 -0.00398929178022414 0.00412519782946727 0.000512100348668667 0.0150163193905977 0.0725274035919613 -0.212946971627449 -0.00328827664339874 -0.202179775576403 -0.124083672650629 -0.00728588980036373 -0.00104869643042679 0.00424973056719745 -0.029716797002677 0.00533591015903444 -0.0186637365390227 -0.00882764916679028 -5.69020229340743e-05 -0.00147700713710214 0.0160906999916566 -0.0189028750436712 -0.0234326241985181 -0.0325535969397902 -0.0835028571214671 -0.0109472606022536 -0.112678989151817 -0.102576286423 0.163427878458412 -0.00271542028937702 0.038405943129562 -0.0484985624828522 -0.00856742885783539 -0.00493034839805438 0.0217739238290562 -0.108125094895457 0.0689640197103569 0.469969156892419 0.354773993734607 -0.0618298057096031 -0.151289417278066 0.466260646317395 0.288419044795071 0.0469534939740396 -0.286336511471191
  63 1507.18439000218 ""  2.25989748246796 0 0 -0.00529483323318815 0.00332061168046513 0.00381847706891496 -0.00122889667495305 0.000380176050086933 -0.000910657953158185 0.00164972984512008 0.000374721471707624 0.00276975305228496 -0.00203158641098523 0.00110297410310153 -0.00139903616836129 0.000564686733315518 -0.00230847524469132 -0.00240681901942071 0.00246894920220974 -0.000824039388518598 0.00218637401381241 -0.00240915251972227 0.00174617932719936 -0.000908431649243163 0.000888722966486528 -0.00306474437134863 -0.00290618923930813 0.00929496965238466 -0.0451672194461916 -0.00294740860073311 0.0444654635848375 -0.00569382144814646 -0.00117068556137007 0.00430427926353244 0.00185574987915175 0.00964242946076297 -0.00271685048002635 0.0106771801523273 0.0102509354251702 -0.00613598242307591 0.00694408518631726 0.000999967925786671 0.00291580294384177 0.0027265184826834 0.00752176184974576 -0.00301964372346856 0.0101994832912311 0.0100396477991972 0.0388190279518857 0.0397443368635786 0.00502227302486782 0.000110503507947309 -0.00270850390953086 0.00176768108854234 -0.00317160579720768 0.00614626740159479 -0.0118408374021386 0.11634381462022 -0.294171993943145 -0.0712379623812259 -0.339503063469985 -0.196967548760346 -0.0674255474689836 0.0247536792818325 -0.0496694123294241 0.0694769859282858 -0.0476699741405505 -0.00289514625294659 0.00764562808187558 0.0012813045857659 -0.000594904913375464 0.0357614943104755 0.0226440238616118 -0.0218873625850552 0.0199952977163714 0.183531942303576 0.0328596999712744 0.0718497260962634 0.140054836782772 -0.099356522434152 -0.0936278425947313 -0.00406764110082686 0.0173949988239685 0.00106028818575267 -0.0136696350039801 0.0582597490805675 -0.377584845040096 0.17289506681456 -0.0586649906640825 0.0105835324086603 -0.268479937872945 0.0057366849790416 -0.329576824176664 -0.137914446955239 0.392790573793188 -0.0200087617765361
  64 1509.17297978214 ""  6.30986068254274 0 0 0.00592652278635802 -0.00321797895339977 -0.00457894838387523 0.0017066917297344 -0.000536373257049883 0.00119067001808764 -0.00225713776111073 -0.000905237674876659 -0.00422567774903564 0.0031306236796552 -0.00150935985216645 0.0023195721255908 -0.00111371867888869 0.00364013061032379 0.00340198148670684 -0.00288750684726896 0.000487709197415463 -0.00318301174188137 0.00347942675898538 -0.0022726941435392 0.00167200159859383 -0.00148184873902138 0.00451234118433543 0.00403888803196431 -0.0127937827896472 0.0558328647269282 -0.003716357594071 -0.059750406259837 0.0047123712752976 -0.00367484601124449 -0.00647319794803147 -0.00273181396410082 -0.0139816413614236 0.00358538227610751 -0.0150783955781778 -0.0149381370849391 0.00685419239507176 -0.00839828900551145 -0.00200818061456829 -0.00541361943541716 -0.00376216890151298 -0.0122374423444876 0.0040775840078954 -0.0150774494775664 -0.0149743467476633 -0.0276293797565404 -0.0170637103481475 0.0104095212325851 -0.00109970692255365 0.00271171216872418 -0.00361009730256953 0.00325260143692836 -0.0033792933968084 0.0170404989225235 -0.0620335925898736 0.111801290910007 -0.026754499601741 0.144286378155661 0.0976915803176645 0.0371562322975178 -0.0208978626014287 0.0334767512721083 -0.0742110102232688 -0.000822158154421503 0.0180247076609753 -0.027484624876449 -0.00422142669771723 0.0111405673699472 -0.0474653518473065 -0.0146921657890394 -0.0242053148956986 0.00343324990378789 0.248861755851774 -0.0275124745624032 0.349756881084448 0.0803029211272088 -0.428735722839536 0.0866753238054098 0.0188651887007734 -0.0466973120370426 -0.00577024943230791 0.0153457414325988 -0.073567288683627 0.398251695156355 0.231632498729114 0.168218685030478 0.189939540210848 -0.192565161496882 -0.047274022402604 -0.0289154265796792 0.0730037418311364 0.316038564586972 -0.196555722556088
  65 1522.87953155509 ""  93.2904133660764 0 0 -0.0325768334245466 0.0124428781492155 -0.0260228780852853 -0.00399037679297242 -0.00692166900407508 -0.0146488289046556 0.0113546013770816 0.0382628683606273 0.0659332769893552 -0.0429118881356317 0.0113548587941614 -0.042579136439442 0.0257558504291002 -0.0527457666268349 -0.0349986818961082 0.0115385683453041 0.0208588155144065 0.0428911340794852 -0.0499236479811122 0.0103334922146776 -0.0530553269662459 0.030309724890205 -0.0508247663697676 -0.0265991819300885 0.0753490607063141 -0.241836358622731 0.222010369468124 0.333219802935799 0.0233391035178819 0.0456129081350548 0.12311445838534 0.0360803492604157 0.212593124855761 -0.0256000113509625 0.162045924796926 0.179212730734629 0.0142022610997854 0.0256271623954514 0.0523099386455871 0.130432718749105 0.0337010355469659 0.218628242946126 -0.0208145210945473 0.150461611955495 0.171223769674617 0.0033084814701431 -0.0143158821642321 -0.00688401004724049 0.000370162577750484 -7.82667288105672e-05 0.000417151631257276 -0.0034843557169511 0.00528879841354537 -0.00274541314392744 -0.0268230289964876 0.130218593630845 0.0837050263825763 0.109182134712369 0.0568972002880358 0.000986437695339051 0.00531833508565604 -0.0125594817397177 0.022544171532381 -0.0252626632982542 0.0144049323956187 -0.0144610045226312 -0.0014897028272738 -0.00403270121418744 0.0152177539287078 -0.000825050825546963 0.00305588195065577 -0.00643450422780544 0.12893243551091 0.0113725265855913 0.132713148320763 0.0662344988678921 -0.159990465123387 -0.0166669418121708 -0.00171915069720786 0.00478522020445685 0.00178637483277801 -0.00904125278118848 0.0217150919527573 -0.167409140038407 -0.0539769932466174 0.0448614396018988 0.0135873443090655 0.0500782217809591 -0.0129655805183044 0.0987061649315716 0.0458963060073054 -0.084196402732049 -0.00742757675843017
  66 1524.68769188414 ""  22.0464197982871 0 0 0.00707193758473196 -0.000729211694041228 0.0113220593238967 0.000628588347152937 0.00355747126531277 0.00578916195753795 -0.00404054169177346 -0.0156412049822927 -0.0261919236027262 0.0167319581727091 -0.00444488745930567 0.0165627749719159 -0.0102634040175578 0.021061782917565 0.0139697304380983 -0.00405927863485444 -0.00879672587943334 -0.0170374235300665 0.019824893260213 -0.00348865149989123 0.0218615915772455 -0.0121340294499053 0.0194461817991987 0.00944108323119426 -0.0170163907777202 0.0451249071376041 -0.073092564819248 -0.076449769486127 -0.0149052089123775 -0.0211898341246154 -0.0486461793845602 -0.0141996641843745 -0.0835583062770104 0.00987819787022927 -0.0632978837525666 -0.0702418447831863 -0.00748972788780539 -0.00862199774481864 -0.021206584118588 -0.0525493215847337 -0.0127437803158133 -0.0870280098445121 0.00715244015775505 -0.0570681471893996 -0.0660018378672823 0.0220257223113985 0.0154770242931372 0.00221086305550335 -0.00116233728023179 0.000120530237615651 0.000208900998123609 -0.000226768778495471 -0.00121720026130018 -0.00628675128407846 0.0513611782881771 -0.093105129943259 0.00862790022937527 -0.126143677520766 -0.0661347940446285 -0.0470709744126305 0.0122563200476002 -0.0185426934807676 0.0335001141539415 -0.0428889631242062 0.041517845080671 -0.0385956520084685 -0.00566570205522228 -0.001181001500518 0.0216744317159149 -0.00276702999697365 0.0210810181863498 -0.0159435229457199 0.254299151793122 0.00788083888706632 0.35791856598235 0.132313273909223 -0.407357468805604 0.000982082462778478 0.0126606716105285 -0.0075112294413953 -0.00298184774576383 -0.0139707625694024 0.0195054681709545 -0.252524427909924 -0.234118027170355 0.017947930263372 -0.0611118467317272 0.231717188268836 -0.000728566350280626 0.25424529357672 0.0796444092416757 -0.371546359387625 0.075961592101298
  67 1526.01244015634 ""  30.0370565149894 0 0 0.00237883411445014 0.0010379668000435 0.0119413500302117 -0.000563538603191815 0.00401419094685288 0.00530270968429262 -0.00300505701695411 -0.0158452729983618 -0.0252707555214367 0.0160043174549096 -0.00401064915330603 0.0160755292171971 -0.00996144130371686 0.020317725473287 0.0133132905015456 -0.00389237076795629 -0.00865406548384581 -0.0166467259387878 0.0195437178186337 -0.00297541058594499 0.0222643249467106 -0.0121139032842689 0.0182948166603667 0.00817652293650688 -0.00198930957358152 -0.00459574308345373 -0.0418602926886951 -0.00856330053075605 -0.0127904638843642 -0.00905786654677464 -0.0489315439509481 -0.0136427203820241 -0.0828166716597374 0.00928679988906968 -0.0603005765721075 -0.0673463162627001 -0.00873651605086442 -0.00710965047661633 -0.021006893926946 -0.0521135873602776 -0.0120025422832885 -0.0854672195686732 0.00600426159215377 -0.0522618874752902 -0.0623486577247766 -0.000130369916410836 -0.0395731523470659 -0.0397553027128979 0.00180915311860889 -9.16154650663418e-05 0.00361205297043715 0.00122633808102386 -0.00632749643074915 -0.0165394697964483 -0.078094305618611 0.396833121229391 0.358329200834872 0.378492099096148 0.189205493958739 0.0432922709630428 0.00605604876019088 0.0163093418031528 0.0386040802629095 -0.0415276605432477 -0.00800944133803308 0.00892001352362114 -0.00144533496597013 -0.0183680940668834 0.0463397662764219 0.00723482156880194 -0.0130627543723805 -0.00252465020090451 0.093250232515151 0.0453722612631536 -0.0865621395159827 0.0561591140647638 0.0599902388642305 -0.0911737619220792 -0.0370724225546165 0.0588451374803482 0.0104184956571206 -0.0253319182113931 0.076595949531747 -0.465203337408739 0.0750287580060221 0.103471979480698 0.0924728155050191 -0.109771895628012 -0.0388158407817189 0.00860283711894198 0.0352952239568997 0.1480681260194 -0.0855384639974814
  68 1537.95102377747 ""  2.95709971968018 0 0 -0.0485059730025985 0.0296526252566994 -0.0250224493767208 -0.00539776912230316 0.0141895707873274 0.0115242286260364 -0.000973019190802484 -0.0300159194982436 -0.0410621517318887 0.0222137214698848 -0.00757100036422863 0.0198534599797525 -0.0143640034439652 0.0358957894320522 0.0280786223890807 -0.0121332966664855 -0.0122408833089479 -0.0323333234107378 0.0398592836174201 -0.00298394015768278 0.0493481077421416 -0.0231442186517635 0.0269561416405726 0.00457243188182082 0.137214243108639 -0.459089745017197 0.320699145351725 0.573516506294514 -0.0128002610356013 0.0107630902525973 -0.0819893193721423 -0.0221086193803787 -0.140594727928088 0.0192630531388811 -0.105407402508756 -0.112877976688791 -0.010464520398716 -0.0185143979230317 -0.0382740830410437 -0.0969471026637601 -0.0200220914994634 -0.155836814131483 0.0014869210799889 -0.0761308345824016 -0.0988099653290922 -0.00372432437763655 -0.0011558342426539 0.0109214965901953 0.00108607554395419 -0.0012474443805212 -0.0010787049102587 -0.00393186565303564 0.0050991094599164 -0.00219269779211325 -0.00857654398682428 -0.0202245376370088 -0.081200388167738 -0.0208981556458245 -0.00669492538236497 -0.00184735916039338 -0.00175747608743031 0.000546962958718264 0.0193348049456037 0.00840923134766368 -0.00129243254680471 0.000552664039176465 0.00232701569284518 0.0037920213389381 -0.0115457340436955 -0.00134798939766322 0.000527827342285796 0.000937155141864864 -0.0212197495629632 -0.00794816345633821 0.000499334860040659 -0.011176216100232 0.00547697805086253 0.0132360631444221 0.00107089867808753 -0.00725692628785131 -0.00128690653583781 0.00694233320303215 -0.0133661627429634 0.112864416506961 0.00613577947239576 -0.0124267590441333 -0.00651011945312504 0.000357186930855735 0.00455991008596422 -0.0133992126684141 -0.00865825274937583 0.00285496101095269 0.0053154413589303
  69 1607.62145804076 ""  23.6228602453457 0 0 -0.00644434581060744 0.000418483255373222 -0.0086027114523398 0.0108902724963489 -0.00398513131888534 0.00893865443219286 -0.102579960994233 0.0705895617488665 -0.0436011752543267 0.0832392439150177 -0.0275384688134033 0.0751485111463792 -0.0574956090103041 0.0524795569412392 -0.00779249520120227 0.10713090644104 -0.0854119360108125 0.0306384449699075 -0.0784112541694687 0.0305258479921814 -0.0645773260609833 0.0515098437395103 -0.0449341816161312 0.00950616640207812 0.00278955409539632 -0.019088111819871 0.024331114767849 0.0291647766256275 0.00684399496603311 0.00441395496663014 -0.0805483281566764 -0.0512995302544271 -0.176639291158297 -0.0442568182561971 -0.0207730308608467 -0.086555941144793 -0.150769945326019 0.139750450873082 -0.0174552506301368 0.0482852214063042 0.0492054719487971 0.129514998664003 0.0386938393027467 0.0127930733018639 0.0690531655615853 -0.000480645289853628 -0.000191517486072546 -0.000127855331659171 -0.000475675835575389 0.000351026020761084 -0.00126376935074215 0.00196306544350162 -0.000284180391308346 0.00466509539027755 -0.00062619710154509 -0.000146300338060242 -0.000220409744187138 0.00103138915829407 0.000621068827763918 0.000740213031419313 0.000687854712792786 0.00179998125188185 -0.00567853828261931 -6.10051368609895e-06 -0.000265201581197965 0.000223660939958225 0.000159939549464868 0.000284558466912133 -0.000707554529983784 4.74650761554172e-06 8.0344719258051e-05 -9.5371477174737e-05 5.00007937247416e-05 -0.000241361197696141 -0.000327509982003686 0.000481591236477755 0.000716461591332941 -0.000368149448431153 0.00611755883520731 -0.0116878107201163 -0.00216379079254199 0.000329789499792961 -0.000381709288639758 0.00386639465815491 0.000152016493495344 -0.000121092290262122 -9.0937168801417e-05 -0.000121268693914636 -6.04558938235511e-05 0.000270608022783923 -0.000275469769940975 -0.000250895539415805 0.000285063674319718
  70 1626.79062483025 ""  91.0218221169743 0 0 -0.00301342417085697 0.0087841497524391 0.00882822895747518 -0.00146945261445315 0.00514009399603957 0.00483414599938461 0.00845071152577001 -0.0607371723404831 -0.0691776613700001 0.0267562351926083 0.040639740490378 0.089435300394827 0.01555830032709 -0.0862730715985076 -0.0929232683956213 -0.0189420585973098 0.0530715285791346 0.0445772665519702 -0.0284215603738736 -0.0433222565332062 -0.095085833395156 -0.0104883984421885 0.0918955905769046 0.107296133045683 0.0102528348196649 -0.0526045452203342 -0.00634056127953736 0.0421172647385891 -0.0203045510427805 -0.0271918614147299 -0.101441698173842 0.0272653899751327 -0.0994624187867272 -0.039247881938809 0.130282574884737 0.119044128874356 0.0631428099404934 -0.0142525946058593 0.0657746260104444 0.104910496661426 -0.0332225914686997 0.0962664202879262 0.0581208072051419 -0.149974335828106 -0.120764713840563 -5.77930164803387e-05 0.000414372866061164 0.000249713707958339 0.000213005749507346 -0.000447837770895392 -0.000674428648102821 0.000273765390758481 -0.00099455288925648 -0.00117405055479707 0.000459165021867814 -0.0024359314847369 -0.000872184213601169 -0.00155171948651841 -0.000918483545783477 0.00350784873287445 -0.000660059691630783 0.00406485328878143 0.00412588465874287 -0.000309182746630712 -0.000339822734656331 0.000573923632990537 0.000198313117398709 -3.00379328213761e-05 -0.000671114794968759 0.000116760219882324 0.000186493472415614 -0.000192079564781708 0.00108404848008018 0.00016653236521859 -0.00152610719078602 0.00105460069267523 0.00108815555363459 -0.000707863906912664 -2.86873519988428e-05 -0.00173050288889424 -0.00115439121336169 0.000132638753805649 0.000233622678668938 0.00213582234596334 -0.0001582451711626 -0.000498769902558085 -0.000498143853779079 -0.000216555380649245 -4.1963121867867e-05 0.000359409674519399 -0.000803645449853154 -0.000759214576748404 0.00101161291580883
  71 2892.50685324411 ""  45.5385050379981 0 0 0.0060876672385883 0.00468141432482869 -0.00190902468103715 0.000279193549666964 -0.000251513474784812 -0.000459140489183304 0.000208900919603328 -0.000121891963986572 1.39758277742609e-05 -2.78056816129706e-05 3.67719384519873e-05 3.2026547994547e-05 1.69488325319312e-06 -4.84916472221841e-06 5.86048261070693e-07 -9.20398941484592e-06 -9.64937733492463e-07 -1.46785398599953e-05 2.32126241818488e-05 -3.74894639434486e-05 2.30004255838972e-06 -3.02780549282223e-07 -1.01353732195792e-05 -1.92200281248056e-05 -0.086636414204372 -0.0210000817646138 0.0123296951819713 -0.000393123040511447 -0.0327802362838882 0.0212991429059103 0.000143734416769332 -2.78761536259298e-05 0.00025931221170919 7.90989838428738e-05 -2.84006041208343e-05 8.02969883216964e-05 1.94272785023512e-05 2.81974118514098e-06 6.90916599285288e-05 -0.000141407719072357 7.25474534287005e-05 -1.8931131625252e-05 -0.000619506151455871 0.000122301590608457 -0.000427580860713839 0.00707719449859567 -0.00412498753744227 -0.00280143520632581 -0.000700461905269461 0.00252541715270768 0.000342143823287317 -0.0745290729970166 -0.0207767611364886 0.00832680241681918 -0.0569171346008086 -0.014774095045908 0.000556408791950885 -0.0388211503132088 0.0565815016785879 0.029633145899717 0.915000109207323 0.217938382397086 -0.12077338074295 0.000645669041541197 -0.000974738942949812 4.01179678277324e-05 0.000116858909226284 -0.000196681407067478 1.49121132072532e-05 -3.00536705579442e-05 5.75566209488251e-05 -8.53686701393164e-05 -0.00317671059213375 0.0141398917782639 0.00258495916921935 -0.00200487415982814 -0.0013038961524658 -0.00202868134955672 -0.0029443015358098 0.00263687739216743 0.00981600828637732 0.00212886813661019 -0.0014730929545 0.00579421725546783 0.000316476651840995 -0.000280413745080338 0.000127682990438492 -8.91125750877047e-05 -5.41149775796493e-06 -0.000136975824257993 0.000101656269263917 0.000154028703938719 -0.000213644322685917
  72 2902.39539151361 ""  72.7637810551327 0 0 -0.000136077678520835 -0.000215163369629856 8.84519072815016e-06 1.19807828874534e-06 6.94753838158125e-05 0.000122802711373205 -4.37966180457489e-05 -6.66450938151248e-05 -0.00013927004532872 1.00224363323362e-05 2.62066121268457e-05 4.64124978856849e-05 9.08767514983094e-06 -1.21478561641505e-05 -7.28129682373969e-06 1.97557366328064e-06 1.37840813962914e-05 1.57828077581757e-05 -1.98672329815373e-05 2.41882896006996e-05 -1.34319486214362e-06 -7.3374345898325e-08 2.71344029484436e-05 2.09982192689512e-05 0.00197720209646525 0.000586395717795817 -0.000306152335128257 -8.65202696036589e-06 0.00108121116245529 -0.000394048881117484 6.14749509327183e-05 -0.000214659080573317 -0.000185089824019785 -0.000139251983608358 7.09565388263549e-05 -8.1550652811222e-05 -2.45136045092621e-05 -1.12510865530847e-05 -3.10649868178404e-05 0.000143710308342246 -0.000194859338293347 -3.45569659675399e-05 6.25705898799455e-05 -0.000111586769748086 5.46790457084919e-05 0.000462529542730575 0.00203558093136687 -8.57646241294821e-05 -3.87108687255079e-05 4.02211597237286e-06 -0.000288967610889673 0.0012917270127335 0.00026865482848995 -9.70447939964659e-05 -0.0220579782586427 -0.00621781026762623 0.00202510789919877 0.0101830827682668 -0.0114176447133175 0.00412347942826949 -0.0146917554098038 -0.00318648248454161 0.00167328807609761 0.0232430726196981 -0.0696732592528903 -0.0126591743091776 -0.000631700528317535 -0.00200150681121477 0.00147397793974787 0.00043720961091526 0.00563741146660328 -0.000435363777153012 -0.209870592670287 0.902603569995215 0.218631247614467 -0.0559769079278984 -0.0482754404373288 -0.0907886028420008 -0.000870947619070124 0.00262302077704973 0.00466316749954202 0.00478567662406831 -0.00152455589665162 0.00378264319656542 -0.000397077541333654 -0.0210379840276969 0.0290920828824253 0.00899446568589458 -0.0461101089733975 -0.0120427333973612 -0.0135146801763008 -0.00457902955945788 -0.0192685361860456
  73 2954.84895481936 ""  44.3731027725464 0 0 0.00327407443337205 -0.000355018592278547 0.00150391738219169 0.000194102372729532 -0.000344056693552049 0.00028932465472323 4.83724988105193e-05 -0.000211087686775641 -0.000114884434646319 -1.10285070255382e-05 6.67558552994325e-05 5.3563937237364e-05 3.47931923331437e-05 -1.10128767708157e-05 1.79025355170198e-05 1.01740281827876e-05 6.01699541000138e-06 2.46542039261626e-05 -1.52499735345086e-05 -2.38729893837441e-06 -1.53133638029303e-05 3.27019195393881e-05 -3.12592899799587e-06 6.41695302081098e-05 -0.0462889568112762 -0.0129632426853639 0.00543473317670131 0.00288452637216397 0.0276251902085923 -0.0230037856407478 0.000298436307268778 -0.000401937201720845 -0.000159602910132289 -0.000319911586387234 0.000182331004005127 -0.000183499577910124 -2.74915528411965e-05 -8.49691371467007e-05 -0.000149644512040479 0.000128558843066812 -0.000193666704832171 -0.000109204517310524 -0.000936076670479771 0.00038451151437493 -0.000890039002004941 -0.0204925402964646 0.0648606243305044 0.0202917300469011 0.000294822682217861 -0.000223767305915573 0.000310770524967193 -0.00512197385923843 -0.000997456244766592 0.00130656594106694 -0.257286507312491 -0.0506757138032886 0.0187813728646323 0.492855869221416 -0.725040516606616 -0.293345416702771 0.0517226004567259 0.0134627615175325 -0.00861660349412265 0.000273325857054391 0.00145272645154526 0.000356497301598497 0.00102563197822899 0.00113511439339766 0.00109506594628535 -0.00151132079551975 -0.000931171636357418 -0.000500510082306958 0.00202239729188995 -0.0188117414270768 0.00218858171804814 -0.00247610471965883 -0.00277418212357198 -0.00198915155638879 0.000552971893932849 -0.00455047901956902 -0.00521835439351338 -0.00324164112855234 -0.00423439804263936 0.00441214036979057 0.00169921580218117 0.00795568926388329 -0.0113227324106256 0.00129641481379905 -0.00475850247209663 -0.00192250030618731 0.0146621327185924 0.00757191230225012 0.0176368646109708
  74 2962.57652504416 ""  29.3841285950966 0 0 -0.0564910336849899 0.0184087075054871 -0.0227068315595653 -0.000875457577962484 0.00211487879733193 0.00182588057937957 -0.000705158984361941 -0.000343380618690719 -0.00162081024289916 0.0011719942234225 -0.00145966798016877 -0.000397102933687781 0.000123123601048836 -0.000144864863149883 -1.12868465910353e-05 -4.28043890503907e-05 1.49041639518103e-05 -2.98116418778858e-05 -0.000120806168505162 7.03106294726696e-05 -5.56068341551188e-05 0.000105378616057213 0.000243990142954019 0.000486470189042741 0.743338863914697 0.209900050068109 -0.0957010075786228 -0.0561503802146164 -0.459988975760824 0.338780355874154 -0.0119211891412643 0.0189512218946643 0.00876603167479647 0.000747687475485257 -0.000147739850389455 0.000745192910207124 0.000638783370132702 0.000575359535483086 0.00156313264518165 0.00124465100122184 -0.00156746380228153 -0.000416890730336806 -0.000655010875986289 -0.000280832792779671 -0.00119829118259718 0.00257337000079649 0.00372576206614715 0.00114912589738039 0.00026871576676158 -0.000163778284885545 -0.000327199586094038 -0.00441252111432389 -0.000495533674538966 0.00128535530721857 -0.0544268324680061 -0.0120390730887197 0.00132637239589025 0.0243197068695405 -0.0342313335797771 -0.0134688457882682 0.047077245274714 0.011044605316714 -0.00533521630179788 -3.42848936990198e-05 0.000139388450073335 1.63434797185923e-05 0.000104254611752813 6.33918263058612e-05 1.37311648959417e-05 -0.000218445807353127 -0.000163106180075115 -0.000164910864042639 0.000363234115997438 -0.00202592645593387 -7.04365911626859e-05 9.21840582197941e-05 -1.43984799652368e-05 2.77181247419964e-06 0.00103886562973003 -0.00188779274741877 0.00102565936286449 0.00118286525223417 -0.000168527679703492 0.00105141758835846 0.000196029345360753 0.000739543571689893 -0.00116146558989945 -3.76329037956773e-05 -1.78084418254653e-05 -0.000122533345167223 0.00233736965567619 0.00121790844652778 0.00277226439920764
  75 2999.66627912707 ""  15.7993266314336 0 0 -0.00397931253287208 -0.00581841091171928 0.00411821023581315 3.35043359562892e-05 -9.87339435657641e-06 -6.44155834635181e-05 2.37696900385814e-05 3.60411997787174e-05 2.04310369539386e-06 -1.99590707850029e-05 3.5680733239836e-05 6.56174104045181e-06 5.83426999595481e-07 -6.10164760059471e-06 5.56073554700667e-06 2.53435150369128e-06 2.36897871965304e-06 8.9446551548864e-06 -2.20734390890657e-06 2.00196520102251e-06 9.38015364428258e-07 -9.03222868801163e-06 -5.51519855138822e-06 -7.26146518699783e-06 0.0423858602677047 0.0108101249107438 -0.00415467652829912 0.00410508218639469 0.0582973652343464 -0.0442230517449433 0.000283879298826144 -0.000407206322291995 -0.0002614265943589 -9.84986271454933e-05 4.58538152983869e-05 -8.11247735244242e-05 -1.67179054906234e-05 -2.535141774909e-05 -8.89336222087472e-05 4.29194263283568e-06 2.45083008015124e-06 -3.35884348131555e-06 0.000107711424703199 -3.91943290902787e-05 9.7109561715437e-05 0.0127903192561956 -0.00113124657010962 -0.00231518007895138 -3.67672534713985e-05 2.05830642760726e-05 -4.1413194631894e-05 0.00060503390200735 -3.01992333020029e-05 -9.19210065673257e-05 -0.123474667610087 -0.0330248967094744 0.00731832137899366 -0.0285723579378863 0.0473492302065137 0.0183600681657752 -0.00495867466363714 -0.00119009399376291 0.0011476763716161 5.9547381269418e-05 -0.000803823227103424 -0.00198346057641285 -0.000274505384926963 -0.000165060082711871 -1.47544871817709e-05 -0.0451518748250149 0.00190019609379363 0.0149422385688744 -0.00478014922882075 0.00531127902942021 0.00175446570742357 0.0110625380343184 0.00638582034354104 0.0187364149593242 -0.00044107730170316 0.00107601951339217 0.00120641924270404 0.00316284752095818 0.000344095254297441 0.000707058356067414 0.0929825813228542 0.336421252072113 -0.456760234087957 0.111846244904499 -0.52121408954456 -0.130613815488117 0.325109732876835 0.161266702677134 0.413871961048423
  76 3003.76227228671 ""  26.6035871709654 0 0 0.0476267909482211 0.0614208419958836 -0.0431877500762671 -0.000386423994039511 0.000149439189594442 0.000542113491430987 -0.000323703874310383 -0.000308998824188393 -9.77940553491922e-05 5.92276898454822e-05 -0.000201017848414208 2.4428707200678e-05 6.22567958338379e-05 1.3595486848735e-05 -2.56509435737207e-05 1.36871379579645e-05 1.69699371758764e-05 -1.87876488792876e-05 -1.7332169379332e-05 2.86284256819799e-05 -1.43033892690103e-05 6.12273340265631e-05 7.68744947423418e-05 3.28834067238578e-05 -0.518895296586297 -0.133182372444686 0.0476337188778671 -0.0429611622537331 -0.60053662124308 0.458870474314436 -0.00158406795205021 0.00185764782739864 0.00142397436334699 -4.45783364850869e-06 -4.56772168055176e-05 0.00012330129068132 -3.06132040913102e-05 -2.3809587685466e-05 0.000334779280471693 0.000176800364206416 -0.00034426954582536 -6.02895772392685e-05 -6.67334130303996e-05 5.51573925866641e-05 -0.000270155867566184 -0.0109714084812605 -0.000391664596427092 0.00193828147049024 -8.98515742014342e-05 -0.000413970503581119 -1.49137283021373e-05 0.00654085732732063 0.0027111280252597 -0.00114594016268046 0.114584558445575 0.0290399761626833 -0.00500817946153631 0.0161660427724595 -0.0270281020973264 -0.0110041197577844 -0.06988456275066 -0.0182746163718191 0.00574890277611608 -0.00152727761345606 -0.00146979899580152 -0.00249068071270954 0.00016650119962287 -2.2675175032911e-05 -4.66939694456294e-05 -0.0044839236985576 0.000820371555069738 0.00298706320429872 -0.00234838535857834 0.00647588458904202 0.00152458634664751 0.0207189848122575 0.0102464920944394 0.0280179977704166 -0.00047865275280321 -0.000696048132986049 -0.00026730185965133 -0.00372347959323567 -5.2461570782745e-05 -0.000331918385520906 0.0113542098564152 0.0405238281004626 -0.0543486075872987 0.0138948223480508 -0.0639243467106831 -0.0156416226121241 0.0272936921745411 0.0136629624675586 0.0356021698149337
  77 3008.76465979566 ""  24.4743532850726 0 0 -0.00250072662726124 -0.00287299064508037 0.00205099598148148 2.08534292928244e-05 -2.51812985038551e-05 -4.97871018792576e-05 2.94969389359549e-05 2.77491386020579e-05 4.52155057067024e-05 6.5037543483357e-06 -8.5669376500054e-06 -2.08156923309242e-05 -1.46694928170305e-05 1.06367894345032e-05 -4.7308792889264e-06 -4.96524575571832e-06 -6.09613012840481e-06 -1.40896194693348e-05 1.23703969889506e-05 -1.37941475262838e-05 -1.64396811511502e-06 -3.26799092976641e-06 -8.56688663530239e-06 -1.08760868444302e-05 0.0277037960424464 0.0070891212673865 -0.00236392948892215 0.00200448142340205 0.0278288203593195 -0.0215968421793388 -6.23417053617681e-05 0.000145793883310902 7.85557925507227e-05 0.000160964330564331 -7.44036854511395e-05 0.000108892237360354 2.47991800495044e-05 4.47180068987251e-05 7.68497443562822e-05 -0.000118166539888543 0.000156449503283343 5.22420878127348e-05 -3.83110219227198e-05 4.68217644935333e-06 2.20383402142344e-05 -0.00535382803152889 0.000632860399799831 0.00147141169009655 2.3973577689331e-05 7.82338377813636e-05 -6.91533323965429e-06 -0.00106592700592597 -0.000389793831184563 0.000195965823730372 0.055533695431736 0.0148776176672888 -0.00259200690201353 0.0117144358575754 -0.0194460940160895 -0.00645890481598169 0.0107309576198181 0.00285569451926362 -0.00153526109724039 -0.0420463865377753 -0.0280797069793426 -0.0604963015662575 0.00130766066906536 -5.6257802071816e-05 -0.000293121675538825 0.00713504133998076 0.00713581857782859 0.0184957774459498 -0.029943984446357 0.0796092975801751 0.00972572729895687 0.526672150287312 0.25696166804131 0.709333365049003 9.59592818254885e-05 -0.000831781675345811 -0.000311577618949974 -0.0158582671261233 0.000117231443125266 -0.00390301129255246 0.012913262891221 0.050410864738368 -0.0581219818975526 0.0190724135490234 -0.0814262099089602 -0.0148639777910835 -0.117891571583007 -0.0577106550043662 -0.146775882068365
  78 3024.51971202089 ""  31.6559081808552 0 0 -0.00863833001866077 -0.00752169333859701 0.00489211800467708 9.51392604540833e-05 3.01049656748737e-05 0.000116468239072622 3.05051524703587e-05 -7.70055925850495e-05 -0.000120301630284515 8.71033274505179e-05 -5.04302670244445e-05 -7.43488320539135e-06 2.66833831237466e-05 -1.87774713453949e-05 1.99123743308406e-05 -7.81023751948761e-07 2.79730366949685e-06 1.15039564510321e-05 -1.68572117090334e-05 7.94853473619637e-06 -2.4453662131872e-06 2.94868667005818e-05 1.10905140131349e-06 6.27562914429979e-05 0.100148417121723 0.0261863427839357 -0.00670872482963535 0.00557313884378648 0.0633939724628941 -0.0489488024353283 -0.000680168179959313 0.000999020276604391 0.000415049086277421 -0.000201474487594213 0.000118124621528419 -0.000111035660170804 2.64306308061418e-05 2.47604900165489e-06 1.35736888467202e-05 0.000163295744720302 -0.000240154598489664 -9.62472910574559e-05 -0.000681319929083111 0.000161698457649997 -0.000593620302591327 -0.080714933144444 -0.00388263825046094 0.00971123836308993 0.000511594181362473 5.13666048131673e-05 -0.000218528183846524 -0.0085462411447831 -0.0015818604727187 0.00149695062659062 0.858869453298038 0.230845267866423 -0.0596297731526697 0.108821003071944 -0.186716522819936 -0.0697110780597869 0.0820185433542351 0.0212519899269918 -0.012301476014972 0.00466308188687857 0.00113206989202146 0.00598697485666782 0.00158304021386687 0.000469648390795353 -0.000543729776565632 -0.00329301509877898 0.00324666608189818 0.0110007547271243 -0.00119127194605199 0.00711342359873005 0.00346278119522965 -0.0540784050743441 -0.0258892162542264 -0.0730773580224154 -0.00206520347719153 -0.00147731806209361 0.00152782442953998 -0.0197783752175492 -0.00244076573277423 0.00790414009697439 0.023118891914191 0.073418691239718 -0.0963022624209711 0.0246686936032559 -0.107360233843651 -0.0249257905291859 -0.00885592706698481 -0.00309798017517467 -0.00528748940699276
  79 3057.44978497794 ""  45.9292085028905 0 0 0.000586824514402497 0.000435243418263467 -0.000331382236111487 -7.43686031754016e-06 2.90968316623116e-05 4.72696288742139e-05 -2.20733064113427e-05 -2.60829129389469e-05 -6.47338331865114e-05 -1.69973230709008e-05 3.51875399957182e-05 3.10078358557979e-05 2.76708873218038e-05 -1.84195778485016e-05 1.36485900819966e-05 4.91797948093012e-06 1.10071975526317e-05 2.14331228262148e-05 -2.76195410887527e-05 3.42301991261846e-05 8.79111470237158e-06 4.40188363958743e-07 8.66294955635805e-06 1.32736990681917e-05 -0.00674888188444965 -0.00167402357830383 0.000264409777380675 -0.000464767116125143 -0.00372653911004359 0.00299671803937614 0.000272367043087356 -0.000421805263046615 -0.000237588361241497 -0.000348936635809282 0.000167724225381277 -0.000254646584351583 -4.05755122225659e-05 -7.12181756590132e-05 -0.000150913108517519 0.00027585585844946 -0.000384727479944651 -0.000140153117272518 1.46059879610656e-05 -1.0713486374855e-05 -2.80359328327938e-05 0.00849427152017996 0.000756189170930757 -0.00101147005846254 -7.06710420205177e-05 -4.18633128329188e-05 3.2246536098569e-05 0.000794417500640518 0.000178198707890943 -0.000217801025455742 -0.0941304804181173 -0.0254640831501959 0.00589033274421107 -0.00947151072612886 0.0159177243255672 0.00592357298231975 -0.0082852230374485 -0.0025251608827262 0.00163801552815864 0.00857145565950607 0.00354756698639935 0.0117661869947293 -0.00024678369678784 9.87653241746804e-05 -0.000186257361564463 0.0221098294630902 -0.0281946700163392 0.0779325458961591 0.00149688214427233 -0.000936654857951104 0.000425774520259815 -0.100000399040052 -0.047837149632164 -0.130424286545535 0.000673868210527003 0.000775848082530908 -9.66156344443678e-06 0.00424787443590976 0.00126422657972416 0.000498909095780273 0.128059990282766 0.406508901972222 -0.540881488519311 -0.0235640637275301 0.121866238579549 0.0504046077615823 -0.369820134126203 -0.187988257369903 -0.444313499200467
  80 3064.05906828569 ""  32.0036704534747 0 0 -0.000315174524690635 -0.000279671011483466 0.000174192519501446 4.91327825499725e-06 1.23896124815768e-05 9.79187872900658e-06 -8.95684288255353e-07 -4.53348072370563e-06 -3.24349577841573e-06 5.86395680945851e-06 -2.04686919910303e-06 -6.96790663612145e-07 -4.66573370139136e-06 1.43614220365549e-06 -3.83718497582414e-06 -1.42240727554619e-06 -2.4031645817275e-06 -4.34976288270868e-06 -2.60237736919702e-07 2.18856980010062e-06 1.57755648565638e-06 -4.61858365282911e-06 4.23691079543402e-06 -4.94322704283403e-06 0.0036879927878112 0.000897580031942616 -9.87240141321248e-05 0.000292112933707196 0.00229155201949494 -0.00180086693826049 -4.27702844189415e-05 3.078508976529e-05 2.58010128863593e-05 5.49170726432261e-05 -3.29392669973035e-05 4.72850381271118e-05 8.28148883231539e-06 2.23719214918936e-05 5.90418996943954e-05 4.65684863776283e-06 -2.03593811982055e-05 2.72638532608325e-06 4.44732822709966e-05 -4.9003461500837e-05 6.31550819025993e-05 -0.00592821593665196 -0.000901541862390654 0.000441261231033476 -2.13462506421583e-05 6.49894946097857e-05 -0.000159056193690669 -0.000404687517469046 -0.000180314794931589 0.000111334392101237 0.0685823009990323 0.0178290114538869 -0.0046417845495964 0.00391360886327881 -0.00671282401180802 -0.00131158730726702 0.00453600344246381 0.00165877316857507 -0.000938695230951487 -0.00467552137163781 -0.00993145508606944 -0.00986722008771593 0.000178511844806848 0.000271987164423693 -0.000100348118466434 -0.0131560539492152 -0.0829649436035333 -0.0228865024711142 -0.0204676659553152 0.0705504075570003 0.0181628042904437 0.076609201921306 0.0368391963826694 0.0985982760192474 0.000532387340103444 -7.55645722969496e-05 0.00206914333052531 -0.00357197431355969 0.000891839835279727 0.000358353028892249 0.048953966713284 0.160492073961879 -0.246632279291096 -0.171264528099876 0.716561137138629 0.180125114015203 0.277453995525748 0.11614515409991 0.341199134881436
  81 3119.7868431609 ""  2.22554740622763 0 0 1.03155595111695e-05 -8.46395826562008e-05 -6.67454969900364e-05 3.11531869331326e-05 8.89226332247135e-05 0.000169222730279339 -9.36738319109149e-05 0.000278857827158686 0.000242975999708602 -0.005298284981403 0.00673419668063695 0.00174976044445543 0.0359179021989666 -0.0162842236614743 0.0266304404802116 -0.0091657020581575 -0.018272681359007 -0.0363069805725316 -0.0252762389106987 0.0367935593253484 0.0146922038814694 0.0116240337945031 -0.00573149641163331 0.00799952439537824 0.000795405079118321 0.000550102333389042 0.000130854734200707 -0.000202066140709329 -0.00028698130742851 0.000671031029643974 0.0613126040115636 -0.0868589181595641 -0.0320520889879059 -0.422300013550926 0.194031065993757 -0.30974411366223 0.109462081181665 0.219920065122842 0.435864113108968 0.298782666470852 -0.432480609327509 -0.170441826713403 -0.140380109369784 0.0629291125368991 -0.104967377155425 4.00645392084177e-05 -2.9230979136852e-05 -2.132587088025e-05 -7.21814233509238e-06 1.25940123600957e-05 -1.00394745396481e-06 1.77802370359337e-05 -3.52567543267827e-05 -3.13568333785352e-05 -0.00014673445399438 -3.03156538958114e-05 -5.18643694710848e-06 -0.000313456081112994 0.000493792441655075 0.000125989774455897 -8.75650381263384e-06 -9.34347361117784e-07 8.51157071520562e-05 -1.30522988220923e-05 1.44944396214896e-05 -2.76631583358051e-05 -5.90825975950901e-06 -4.3693935661573e-06 1.84285343052171e-05 -7.16093567313589e-06 1.04472170193377e-05 -4.12492956606281e-05 2.03935543390103e-05 -0.000192482794457056 -3.8468541809152e-05 0.000185940379245118 8.59430352791406e-05 0.000292047611830042 3.19490725764591e-05 1.02668625130536e-05 0.000203652665768572 3.08733542202708e-05 1.39289515358798e-06 -2.40281386789872e-05 -8.60764935482775e-05 -0.000255756459545856 0.000353738911686889 -4.28975482937191e-06 3.0184998360442e-05 -1.08873704411458e-05 0.000172649565943505 9.15439176464207e-05 0.000177379247390649
  82 3127.43170379342 ""  12.754868362288 0 0 0.000238835505239397 -0.000183960358146844 3.66550162472599e-05 -1.65561187005646e-05 -2.7903179670128e-05 -5.91060038556412e-05 0.000181855595954107 0.000107192226040622 0.000380758842726528 0.00641418919968899 -0.00790329167591178 -0.00178692146885374 -0.043089978064724 0.0197634946843678 -0.0316430045964134 0.00275950290821934 -0.00083058546044583 0.00259146454770041 -0.0297810340023714 0.042891759674693 0.0167046411243956 0.0158809740112347 -0.00799704945639604 0.010712288272308 -0.00383849989028933 -0.00107380508357753 0.000408656711579545 0.000285750898674871 0.00298065101954017 -0.00230267202585626 -0.071701115530713 0.101417735702082 0.037272596073044 0.496412643785288 -0.228719228303653 0.363253361964695 -0.01039207990985 -0.0098870812993418 -0.0268900788706833 0.34273544257946 -0.494955806473171 -0.193992602731457 -0.188663169006513 0.0845935912179828 -0.141010851480648 3.32116735379478e-05 -4.19417275703796e-05 -1.80567342468659e-05 1.12003018162656e-06 -2.40529827120369e-07 3.18957136235369e-06 1.76601193929007e-05 3.16547048591252e-05 1.37185803802274e-05 -0.000144704464024745 -4.6658676279294e-05 2.76472814410967e-05 -0.000277138467394951 0.000401232453038819 0.000109932061960502 -0.000401467217894933 -0.000126526826711684 -6.06651153342424e-05 -6.77361441267387e-07 -9.48278227662413e-07 2.04294729922449e-06 -1.16405770347107e-06 6.43576591149545e-06 -2.72119375198591e-06 -1.55823893197765e-06 2.56648310152639e-06 1.4979206272096e-06 4.34900720705568e-07 1.2194907275539e-05 -6.30499728462764e-06 -1.39019841259132e-05 -1.23331333998021e-06 -2.84019880851625e-05 -1.3788410786338e-05 -1.98940261061627e-07 -4.87798731072871e-05 1.34972269884345e-05 -8.2814456189586e-06 -4.33801949309197e-06 3.76666600290027e-06 1.50063832188778e-05 -2.07232788871459e-05 7.5757114543607e-06 -4.06272722199098e-05 -8.96618849540464e-06 7.48703599333373e-07 4.5621932353449e-07 6.44869664630554e-06
  83 3143.64141546883 ""  27.1150543685855 0 0 0.000234683508608863 -7.61224973882471e-05 0.000174184271282487 -3.267466291889e-05 0.000146154402375741 0.000144526153778427 0.000378558867333554 -0.00138472923195488 -0.00131768484692507 0.00736464214808242 -0.00908213702438051 -0.00207592648859737 -0.0219027758073329 0.0115890101491364 -0.0140463204191814 -0.0129147376869842 -0.0279793862439503 -0.0540979548570435 0.00751088380541255 -0.00771704144670751 -0.000138160092632151 -0.0347182809264708 0.0158227991024139 -0.02560982793211 -0.00293817244003757 -0.00122444612471049 3.89081350754371e-05 0.000375559216814534 0.00200241714075165 -0.00209551916046498 -0.0787538965860356 0.111399734272187 0.0409442239476117 0.237732493357281 -0.112010773500204 0.170678708532585 0.152987087678248 0.310264570664928 0.613035207365148 -0.0641016155551472 0.0876410687003606 0.0297835012900954 0.399236991110503 -0.176637178202839 0.301529431677094 -5.90812508733135e-05 5.67066767248094e-05 2.99251940740023e-05 8.95691438518068e-06 -1.19745265936143e-05 1.14582960108496e-05 -5.57346793329226e-05 4.76128621917473e-05 1.46403939922386e-05 0.000172889446639617 3.18585708569227e-05 9.52428397701289e-06 0.000487198201068409 -0.000740142408184492 -0.000196464668302091 0.000150062320732011 3.01024812712319e-05 -0.000122148337198991 9.06316827480713e-06 -2.9461839089346e-06 3.1153793767641e-05 7.28905086629859e-06 -7.13029300666187e-09 -1.98102351245377e-05 5.62159113961007e-06 4.84182681848471e-07 3.64410703941109e-05 9.31899400410176e-06 7.12928945311483e-05 1.63080080784347e-05 -0.000182129247059926 -8.50522670854195e-05 -0.000280967735530754 -5.40037315064064e-05 6.83439903253326e-05 -0.000159455641933653 -5.18731872680258e-05 1.61259530042415e-05 3.1278110636983e-05 6.81046593710105e-05 0.000206299970819905 -0.000279641084222496 2.47253545104328e-05 -0.000117381462192988 -1.22190700145339e-05 -0.000166673062760745 -8.19804710288077e-05 -0.000164226567419015
  84 3151.46382764044 ""  9.95484000305884 0 0 6.07803263366786e-05 -0.00011696374650166 -0.000107195462960148 0.000155478925148728 -0.000350944445979156 -0.000267019652451745 -0.00117473923955622 0.00236274066381175 0.00156683451048289 0.00530187039895417 -0.00742293773267517 -0.0026551511287549 -0.00998829637278105 0.00560696998541849 -0.0059870328814685 -0.00878128315036 -0.0147263164039134 -0.0311330803635388 0.0210119311288949 -0.0313399137861087 -0.0132040486090784 0.0481481385974933 -0.0202389368916348 0.0377679573677193 -0.00269911588937609 -0.000670032229328249 0.000338700985384728 0.000160718757576951 0.00208492700068842 -0.00152221204541434 -0.0613530542784779 0.088480160364814 0.034112775469045 0.105866627767496 -0.0505404640940085 0.0751381778907172 0.087415987586396 0.171114199309415 0.342156225788385 -0.234857261992334 0.340344575715238 0.134457947265165 -0.54712052911815 0.239384604036576 -0.416691629791814 7.12605600870254e-05 -7.76928023327629e-05 -2.4787031036373e-05 -1.46833215999919e-06 -4.31042478947134e-06 -2.39044775276288e-06 9.41343798617234e-05 2.25096310707764e-05 4.68104883820417e-05 -0.000301772113694246 -9.94305647021029e-05 5.12083857664372e-05 -0.000526735596267129 0.000756295524898723 0.000214459768667785 -0.000848312073187924 -0.000213367934261779 -2.78296404651597e-05 1.12571370566646e-05 -2.22892850222474e-05 1.48669500244045e-05 -2.29456723222156e-06 1.51041808713581e-05 -1.16845469263822e-05 5.91746400347646e-06 -1.40545355055173e-05 2.45895543472017e-05 -4.20394408800051e-05 0.000255953532165228 3.79404269585184e-05 -0.000120717284137024 -5.10417654596915e-05 -0.000199824770587724 -5.92557830341e-06 -0.000106532529935286 -0.000313311003924729 3.4547529506244e-05 -2.44823289405779e-05 -4.3117686596729e-06 5.76547735365783e-05 0.000173649429095205 -0.000248148096499409 -1.36846638352716e-05 5.64121657976998e-05 3.23240929767571e-05 -8.82697727402803e-05 -6.0738412667489e-05 -8.71080538325592e-05
  85 3165.68988637957 ""  5.01200722743734 0 0 0.00109325080416146 -0.000770587856450701 0.00017685075465064 0.000304058786667769 -0.000137423186241563 0.000232313974074833 -0.00232693516526585 0.000596093857208761 -0.00232844544754266 0.0438035677231479 -0.0629271058178647 -0.0240079802585218 0.0155756492357703 -0.00603296303767237 0.0129118935273449 0.00105216007012959 0.00460418961381745 0.0074660375254458 -0.00260805183988105 0.00350962751098388 0.00115157805383291 -0.00148489920797897 0.000897392205078821 -0.000822379102828805 -0.0166645762519298 -0.00532943328606099 0.00048430846068087 0.00101535918051413 0.0116888785059662 -0.0107807276690559 -0.498860541432558 0.721310961796405 0.279881703987491 -0.167622176781065 0.0755095897109314 -0.124905131777378 -0.0189589999556392 -0.041651843890938 -0.0802055244584941 0.0264138296671157 -0.037624724951925 -0.0142600084254842 0.0152379380157479 -0.00718741584622426 0.0109500226086147 7.19083567430548e-05 -9.37139048779461e-05 -4.54653793167271e-05 5.49710702991881e-06 7.81343037879905e-06 4.09027112818098e-05 -2.99692887544928e-05 0.000142202464144777 3.01971121701812e-05 -0.000409496065700657 -0.000151376001333499 9.50989711348064e-05 -0.000580762285759028 0.000848655142640048 0.00024693440973716 -0.00100753481810481 -0.000360521100710149 -0.000331195406383529 4.3315067502991e-06 -1.8011601647256e-05 9.27411055937413e-06 1.00738906348513e-06 1.99384029126739e-05 -1.39028992512538e-05 6.92116177685063e-06 -7.09602926157713e-06 1.65509506331411e-05 -2.9028609108735e-05 0.000192004019378477 2.13663876683861e-05 -7.57235900792778e-05 -2.384106260334e-05 -0.000138003009808432 -6.32476099256037e-05 9.13051855400972e-05 -0.000195144309255597 2.97113996279936e-06 -3.64494628912892e-05 -2.69273574433283e-06 3.17037390956281e-05 9.15034105122521e-05 -0.000132702416522829 -1.8612173777625e-05 7.3607807408015e-05 3.19600602542668e-05 -9.40389280219213e-05 -6.08525968317257e-05 -0.000107610026591368
  86 3454.00666207103 ""  0.319851967301313 0 0 8.56782377618467e-05 7.95023309112793e-05 -2.42130388837272e-05 7.19359626656374e-07 3.02682088258967e-06 1.93790069458178e-05 -4.47319426078039e-06 -8.80074545937387e-06 -1.62604832027701e-05 4.0451996263333e-06 -1.95187317101186e-06 3.48524307802069e-06 -3.38823022049169e-06 -6.23412521662217e-07 -1.3473496404748e-06 1.44819423140496e-07 -1.49750645342758e-07 5.30075743867144e-07 1.50935028919219e-06 -1.26980965933171e-06 -2.31057875066351e-06 -4.80402839621379e-06 5.23815887865428e-06 1.72858707804408e-06 -0.000168459495671538 -8.8168737076789e-05 0.00057719519554423 7.22737320061064e-06 -6.74086440892852e-05 -0.000263470601660563 -2.76488439623303e-05 2.76062350055027e-05 2.43520896852469e-07 1.59865980599283e-05 -7.59132437993879e-06 1.60656856507287e-05 3.17655995742826e-06 4.55458878948444e-06 1.14666154249789e-05 -9.77169898933383e-06 1.835959754172e-05 7.69759631399414e-06 3.51811537799301e-05 -1.53653518754758e-05 -6.99753639402862e-08 -0.00290213707125277 0.00105126780514381 0.000865907730672733 -8.04397554003325e-05 3.2219914202605e-05 -0.000538365678418025 9.84768035529675e-06 -0.000104860294823436 -0.000237602200362744 0.0191108692797584 0.00424598652681708 -0.000778331495534068 0.00657942205068167 -0.00638183575748972 -0.00180329377579232 4.04341357646975e-05 0.00125377709334676 -0.00152440848686247 -0.00162443299755821 0.00144063344499039 -0.00122675104108928 -0.0672692122748604 -0.0134499719252181 0.00103031879887774 0.000436933321326068 -0.000143171182696641 0.000177225318178474 0.000318395503101949 -0.0013131373255298 -0.00266529533414478 0.00927066500031205 0.00267464462169103 0.0110814502317893 -0.000464983916671265 0.000260954481503537 0.00844352457554552 0.949132485803995 0.157629645855756 -0.0124248638495884 -0.00112940115716708 0.000442327740491474 -0.000369021544711531 0.000348967079020058 8.11849102835798e-05 -0.000123465286626103 0.000504810165017588 -2.03132825009832e-05 -0.000791867665652067
  87 3620.15663413976 ""  145.048579630959 0 0 -0.000247599208894703 -0.000132606143532039 -9.69306071919968e-05 3.58141601067445e-05 -0.000207994492702663 -0.000223832617529186 6.57596251981309e-05 6.00955908731702e-05 0.00016301931223654 -4.34141551770788e-05 1.51722053111567e-05 -3.56450565851042e-05 1.87680260840543e-05 -5.45108761709351e-06 1.98160757719712e-05 9.43305237755679e-07 -8.07130400968466e-06 -5.37293557815967e-06 -1.45452667704611e-06 7.11039898478276e-06 1.51498742066613e-05 -9.29867087786423e-06 -2.95586236646191e-05 -4.2794310622401e-05 0.000658230911889245 0.000235431414509878 -5.6938952814571e-05 0.00036059582608539 -0.000852721625506912 0.000616852774624089 0.000250813091640508 -0.000191828321176409 6.05971014077075e-05 -0.000128822011526648 5.45716986365699e-05 -0.00011236608678667 -1.25052566208307e-05 -6.60122707020064e-05 -0.000113520294838959 0.000108028155715147 -0.000178961266947996 -0.000102776694261992 8.23020303115801e-05 2.92370895486915e-05 6.93685106740564e-05 3.3427593293336e-05 -0.000823206622218934 -0.00068706246259738 0.00627956496186447 -0.00159772858942224 0.0592589074226453 -0.000716374197492009 0.0012799569513849 0.00246938906790322 0.00172865803791264 0.001506387628224 0.000602429011694465 -0.000225651195655367 0.00356651322474426 0.00525767979770808 0.0091203245429971 -0.00228026900326859 -0.00134078510358299 -0.000201733481823227 -0.000259823218709264 0.000483043321447839 -0.000705350654311417 0.000230240692284137 -0.000367345969422581 -6.70209788990748e-05 -0.000157312026147563 -8.1139037440426e-05 -0.000268669748919823 0.00551525348492868 -0.000877059116246655 -0.000101602138711825 -0.000101248654909181 -0.000213558784415098 -0.0971380118811125 0.0146459741073898 -0.962192089522687 0.00807863460199987 0.00219689130682377 -0.000438933177902845 0.000525589849019191 0.00099108729588631 -0.000769427317396912 -0.000496740626020885 0.000466403494316343 0.000668223960187485 0.000936701473287068 0.000561705096024268 0.000904294659557164
  :::
 } 
 m_exists[87] { 
  s_m_exists
  :::
  1 11111111111111111111111111111111111111111111111111111111111111111111111111111111111111111111111111 
  2 11111111111111111111111111111111111111111111111111111111111111111111111111111111111111111111111111 
  3 11111111111111111111111111111111111111111111111111111111111111111111111111111111111111111111111111 
  4 11111111111111111111111111111111111111111111111111111111111111111111111111111111111111111111111111 
  5 11111111111111111111111111111111111111111111111111111111111111111111111111111111111111111111111111 
  6 11111111111111111111111111111111111111111111111111111111111111111111111111111111111111111111111111 
  7 11111111111111111111111111111111111111111111111111111111111111111111111111111111111111111111111111 
  8 11111111111111111111111111111111111111111111111111111111111111111111111111111111111111111111111111 
  9 11111111111111111111111111111111111111111111111111111111111111111111111111111111111111111111111111 
  10 11111111111111111111111111111111111111111111111111111111111111111111111111111111111111111111111111 
  11 11111111111111111111111111111111111111111111111111111111111111111111111111111111111111111111111111 
  12 11111111111111111111111111111111111111111111111111111111111111111111111111111111111111111111111111 
  13 11111111111111111111111111111111111111111111111111111111111111111111111111111111111111111111111111 
  14 11111111111111111111111111111111111111111111111111111111111111111111111111111111111111111111111111 
  15 11111111111111111111111111111111111111111111111111111111111111111111111111111111111111111111111111 
  16 11111111111111111111111111111111111111111111111111111111111111111111111111111111111111111111111111 
  17 11111111111111111111111111111111111111111111111111111111111111111111111111111111111111111111111111 
  18 11111111111111111111111111111111111111111111111111111111111111111111111111111111111111111111111111 
  19 11111111111111111111111111111111111111111111111111111111111111111111111111111111111111111111111111 
  20 11111111111111111111111111111111111111111111111111111111111111111111111111111111111111111111111111 
  21 11111111111111111111111111111111111111111111111111111111111111111111111111111111111111111111111111 
  22 11111111111111111111111111111111111111111111111111111111111111111111111111111111111111111111111111 
  23 11111111111111111111111111111111111111111111111111111111111111111111111111111111111111111111111111 
  24 11111111111111111111111111111111111111111111111111111111111111111111111111111111111111111111111111 
  25 11111111111111111111111111111111111111111111111111111111111111111111111111111111111111111111111111 
  26 11111111111111111111111111111111111111111111111111111111111111111111111111111111111111111111111111 
  27 11111111111111111111111111111111111111111111111111111111111111111111111111111111111111111111111111 
  28 11111111111111111111111111111111111111111111111111111111111111111111111111111111111111111111111111 
  29 11111111111111111111111111111111111111111111111111111111111111111111111111111111111111111111111111 
  30 11111111111111111111111111111111111111111111111111111111111111111111111111111111111111111111111111 
  31 11111111111111111111111111111111111111111111111111111111111111111111111111111111111111111111111111 
  32 11111111111111111111111111111111111111111111111111111111111111111111111111111111111111111111111111 
  33 11111111111111111111111111111111111111111111111111111111111111111111111111111111111111111111111111 
  34 11111111111111111111111111111111111111111111111111111111111111111111111111111111111111111111111111 
  35 11111111111111111111111111111111111111111111111111111111111111111111111111111111111111111111111111 
  36 11111111111111111111111111111111111111111111111111111111111111111111111111111111111111111111111111 
  37 11111111111111111111111111111111111111111111111111111111111111111111111111111111111111111111111111 
  38 11111111111111111111111111111111111111111111111111111111111111111111111111111111111111111111111111 
  39 11111111111111111111111111111111111111111111111111111111111111111111111111111111111111111111111111 
  40 11111111111111111111111111111111111111111111111111111111111111111111111111111111111111111111111111 
  41 11111111111111111111111111111111111111111111111111111111111111111111111111111111111111111111111111 
  42 11111111111111111111111111111111111111111111111111111111111111111111111111111111111111111111111111 
  43 11111111111111111111111111111111111111111111111111111111111111111111111111111111111111111111111111 
  44 11111111111111111111111111111111111111111111111111111111111111111111111111111111111111111111111111 
  45 11111111111111111111111111111111111111111111111111111111111111111111111111111111111111111111111111 
  46 11111111111111111111111111111111111111111111111111111111111111111111111111111111111111111111111111 
  47 11111111111111111111111111111111111111111111111111111111111111111111111111111111111111111111111111 
  48 11111111111111111111111111111111111111111111111111111111111111111111111111111111111111111111111111 
  49 11111111111111111111111111111111111111111111111111111111111111111111111111111111111111111111111111 
  50 11111111111111111111111111111111111111111111111111111111111111111111111111111111111111111111111111 
  51 11111111111111111111111111111111111111111111111111111111111111111111111111111111111111111111111111 
  52 11111111111111111111111111111111111111111111111111111111111111111111111111111111111111111111111111 
  53 11111111111111111111111111111111111111111111111111111111111111111111111111111111111111111111111111 
  54 11111111111111111111111111111111111111111111111111111111111111111111111111111111111111111111111111 
  55 11111111111111111111111111111111111111111111111111111111111111111111111111111111111111111111111111 
  56 11111111111111111111111111111111111111111111111111111111111111111111111111111111111111111111111111 
  57 11111111111111111111111111111111111111111111111111111111111111111111111111111111111111111111111111 
  58 11111111111111111111111111111111111111111111111111111111111111111111111111111111111111111111111111 
  59 11111111111111111111111111111111111111111111111111111111111111111111111111111111111111111111111111 
  60 11111111111111111111111111111111111111111111111111111111111111111111111111111111111111111111111111 
  61 11111111111111111111111111111111111111111111111111111111111111111111111111111111111111111111111111 
  62 11111111111111111111111111111111111111111111111111111111111111111111111111111111111111111111111111 
  63 11111111111111111111111111111111111111111111111111111111111111111111111111111111111111111111111111 
  64 11111111111111111111111111111111111111111111111111111111111111111111111111111111111111111111111111 
  65 11111111111111111111111111111111111111111111111111111111111111111111111111111111111111111111111111 
  66 11111111111111111111111111111111111111111111111111111111111111111111111111111111111111111111111111 
  67 11111111111111111111111111111111111111111111111111111111111111111111111111111111111111111111111111 
  68 11111111111111111111111111111111111111111111111111111111111111111111111111111111111111111111111111 
  69 11111111111111111111111111111111111111111111111111111111111111111111111111111111111111111111111111 
  70 11111111111111111111111111111111111111111111111111111111111111111111111111111111111111111111111111 
  71 11111111111111111111111111111111111111111111111111111111111111111111111111111111111111111111111111 
  72 11111111111111111111111111111111111111111111111111111111111111111111111111111111111111111111111111 
  73 11111111111111111111111111111111111111111111111111111111111111111111111111111111111111111111111111 
  74 11111111111111111111111111111111111111111111111111111111111111111111111111111111111111111111111111 
  75 11111111111111111111111111111111111111111111111111111111111111111111111111111111111111111111111111 
  76 11111111111111111111111111111111111111111111111111111111111111111111111111111111111111111111111111 
  77 11111111111111111111111111111111111111111111111111111111111111111111111111111111111111111111111111 
  78 11111111111111111111111111111111111111111111111111111111111111111111111111111111111111111111111111 
  79 11111111111111111111111111111111111111111111111111111111111111111111111111111111111111111111111111 
  80 11111111111111111111111111111111111111111111111111111111111111111111111111111111111111111111111111 
  81 11111111111111111111111111111111111111111111111111111111111111111111111111111111111111111111111111 
  82 11111111111111111111111111111111111111111111111111111111111111111111111111111111111111111111111111 
  83 11111111111111111111111111111111111111111111111111111111111111111111111111111111111111111111111111 
  84 11111111111111111111111111111111111111111111111111111111111111111111111111111111111111111111111111 
  85 11111111111111111111111111111111111111111111111111111111111111111111111111111111111111111111111111 
  86 11111111111111111111111111111111111111111111111111111111111111111111111111111111111111111111111111 
  87 11111111111111111111111111111111111111111111111111111111111111111111111111111111111111111111111111 
  :::
 } 
} 
