# Supplementary material for: Cut-off Scale and Complex Formation in Density Functional Theory Computations of Epoxy-Amine Reactivity
Source: ACS Omega. 2021 Oct 25;6(44):29424–31. doi: 10.1021/acsomega.1c03229 (PMC8587129; doi:10.1021/acsomega.1c03229)
Supplement: Supplementary file 1 — ao1c03229_si_001.zip [file ao1c03229_si_001.zip › Final_structures/Primary/A1_E3_B3LYP-D3_CC-PVTZ-F_ canonical/Epoxy_frag3_product_isomer18.vib]

{ 
 s_m_m2io_version
 :::
 2.0.0 
} 

f_m_table { 
 i_j_atom_total
 :::
 31
 m_column[98] { 
  s_m_data_name
  s_m_column_name
  i_m_width
  b_m_visible
  s_m_units
  :::
  1 r_j_Frequency  "Frequency"  10 1 "" 
  2 s_j_Symmetry  "Symmetry"  10 0 "" 
  3 r_j_Intensity  "Intensity"  10 1 "" 
  4 r_j_Raman_Act  "Raman Act"  10 0 "" 
  5 r_j_Raman_Int  "Raman Int"  10 0 "" 
  6 r_j_x1  "x1"  10 0 "" 
  7 r_j_y1  "y1"  10 0 "" 
  8 r_j_z1  "z1"  10 0 "" 
  9 r_j_x2  "x2"  10 0 "" 
  10 r_j_y2  "y2"  10 0 "" 
  11 r_j_z2  "z2"  10 0 "" 
  12 r_j_x3  "x3"  10 0 "" 
  13 r_j_y3  "y3"  10 0 "" 
  14 r_j_z3  "z3"  10 0 "" 
  15 r_j_x4  "x4"  10 0 "" 
  16 r_j_y4  "y4"  10 0 "" 
  17 r_j_z4  "z4"  10 0 "" 
  18 r_j_x5  "x5"  10 0 "" 
  19 r_j_y5  "y5"  10 0 "" 
  20 r_j_z5  "z5"  10 0 "" 
  21 r_j_x6  "x6"  10 0 "" 
  22 r_j_y6  "y6"  10 0 "" 
  23 r_j_z6  "z6"  10 0 "" 
  24 r_j_x7  "x7"  10 0 "" 
  25 r_j_y7  "y7"  10 0 "" 
  26 r_j_z7  "z7"  10 0 "" 
  27 r_j_x8  "x8"  10 0 "" 
  28 r_j_y8  "y8"  10 0 "" 
  29 r_j_z8  "z8"  10 0 "" 
  30 r_j_x9  "x9"  10 0 "" 
  31 r_j_y9  "y9"  10 0 "" 
  32 r_j_z9  "z9"  10 0 "" 
  33 r_j_x10  "x10"  10 0 "" 
  34 r_j_y10  "y10"  10 0 "" 
  35 r_j_z10  "z10"  10 0 "" 
  36 r_j_x11  "x11"  10 0 "" 
  37 r_j_y11  "y11"  10 0 "" 
  38 r_j_z11  "z11"  10 0 "" 
  39 r_j_x12  "x12"  10 0 "" 
  40 r_j_y12  "y12"  10 0 "" 
  41 r_j_z12  "z12"  10 0 "" 
  42 r_j_x13  "x13"  10 0 "" 
  43 r_j_y13  "y13"  10 0 "" 
  44 r_j_z13  "z13"  10 0 "" 
  45 r_j_x14  "x14"  10 0 "" 
  46 r_j_y14  "y14"  10 0 "" 
  47 r_j_z14  "z14"  10 0 "" 
  48 r_j_x15  "x15"  10 0 "" 
  49 r_j_y15  "y15"  10 0 "" 
  50 r_j_z15  "z15"  10 0 "" 
  51 r_j_x16  "x16"  10 0 "" 
  52 r_j_y16  "y16"  10 0 "" 
  53 r_j_z16  "z16"  10 0 "" 
  54 r_j_x17  "x17"  10 0 "" 
  55 r_j_y17  "y17"  10 0 "" 
  56 r_j_z17  "z17"  10 0 "" 
  57 r_j_x18  "x18"  10 0 "" 
  58 r_j_y18  "y18"  10 0 "" 
  59 r_j_z18  "z18"  10 0 "" 
  60 r_j_x19  "x19"  10 0 "" 
  61 r_j_y19  "y19"  10 0 "" 
  62 r_j_z19  "z19"  10 0 "" 
  63 r_j_x20  "x20"  10 0 "" 
  64 r_j_y20  "y20"  10 0 "" 
  65 r_j_z20  "z20"  10 0 "" 
  66 r_j_x21  "x21"  10 0 "" 
  67 r_j_y21  "y21"  10 0 "" 
  68 r_j_z21  "z21"  10 0 "" 
  69 r_j_x22  "x22"  10 0 "" 
  70 r_j_y22  "y22"  10 0 "" 
  71 r_j_z22  "z22"  10 0 "" 
  72 r_j_x23  "x23"  10 0 "" 
  73 r_j_y23  "y23"  10 0 "" 
  74 r_j_z23  "z23"  10 0 "" 
  75 r_j_x24  "x24"  10 0 "" 
  76 r_j_y24  "y24"  10 0 "" 
  77 r_j_z24  "z24"  10 0 "" 
  78 r_j_x25  "x25"  10 0 "" 
  79 r_j_y25  "y25"  10 0 "" 
  80 r_j_z25  "z25"  10 0 "" 
  81 r_j_x26  "x26"  10 0 "" 
  82 r_j_y26  "y26"  10 0 "" 
  83 r_j_z26  "z26"  10 0 "" 
  84 r_j_x27  "x27"  10 0 "" 
  85 r_j_y27  "y27"  10 0 "" 
  86 r_j_z27  "z27"  10 0 "" 
  87 r_j_x28  "x28"  10 0 "" 
  88 r_j_y28  "y28"  10 0 "" 
  89 r_j_z28  "z28"  10 0 "" 
  90 r_j_x29  "x29"  10 0 "" 
  91 r_j_y29  "y29"  10 0 "" 
  92 r_j_z29  "z29"  10 0 "" 
  93 r_j_x30  "x30"  10 0 "" 
  94 r_j_y30  "y30"  10 0 "" 
  95 r_j_z30  "z30"  10 0 "" 
  96 r_j_x31  "x31"  10 0 "" 
  97 r_j_y31  "y31"  10 0 "" 
  98 r_j_z31  "z31"  10 0 "" 
  :::
 } 
 m_row[87] { 
  r_j_Frequency
  s_j_Symmetry
  r_j_Intensity
  r_j_Raman_Act
  r_j_Raman_Int
  r_j_x1
  r_j_y1
  r_j_z1
  r_j_x2
  r_j_y2
  r_j_z2
  r_j_x3
  r_j_y3
  r_j_z3
  r_j_x4
  r_j_y4
  r_j_z4
  r_j_x5
  r_j_y5
  r_j_z5
  r_j_x6
  r_j_y6
  r_j_z6
  r_j_x7
  r_j_y7
  r_j_z7
  r_j_x8
  r_j_y8
  r_j_z8
  r_j_x9
  r_j_y9
  r_j_z9
  r_j_x10
  r_j_y10
  r_j_z10
  r_j_x11
  r_j_y11
  r_j_z11
  r_j_x12
  r_j_y12
  r_j_z12
  r_j_x13
  r_j_y13
  r_j_z13
  r_j_x14
  r_j_y14
  r_j_z14
  r_j_x15
  r_j_y15
  r_j_z15
  r_j_x16
  r_j_y16
  r_j_z16
  r_j_x17
  r_j_y17
  r_j_z17
  r_j_x18
  r_j_y18
  r_j_z18
  r_j_x19
  r_j_y19
  r_j_z19
  r_j_x20
  r_j_y20
  r_j_z20
  r_j_x21
  r_j_y21
  r_j_z21
  r_j_x22
  r_j_y22
  r_j_z22
  r_j_x23
  r_j_y23
  r_j_z23
  r_j_x24
  r_j_y24
  r_j_z24
  r_j_x25
  r_j_y25
  r_j_z25
  r_j_x26
  r_j_y26
  r_j_z26
  r_j_x27
  r_j_y27
  r_j_z27
  r_j_x28
  r_j_y28
  r_j_z28
  r_j_x29
  r_j_y29
  r_j_z29
  r_j_x30
  r_j_y30
  r_j_z30
  r_j_x31
  r_j_y31
  r_j_z31
  :::
  1 40.1355549032774 ""  0.151533809854043 0 0 0.0138847050838878 0.042516898479553 -0.0102739797402786 0.0488468290305124 0.0415569318795795 -0.0224260812782137 0.0204221254258998 0.0199782088212518 0.0191672824098995 0.00854257682874959 0.00772739839811586 0.0312303112369081 -0.0158748215312078 -0.0167390502646203 0.0712807578780798 -0.028449710422418 -0.0283642679394892 0.0992704985303555 -0.0166687523606032 -0.0162573614434644 0.0883375642787887 0.00686012836168084 0.00712276945340979 0.0487793112578285 -0.000162124973917131 0.0450997208374748 -0.00481124125542198 0.0107825594657176 0.0615867214102684 -0.0132318648897184 0.0173475659618074 0.0176495156702854 0.00977286935533916 -0.0241649897235677 -0.0251416616640958 0.0796898762776134 -0.0458353305884528 -0.045758938131378 0.128111623844453 -0.0255504884850214 -0.0249409265238377 0.10943775182372 0.0156812891589459 0.0161700795615315 0.0395487454129243 0.000139557089804342 -0.017986954001966 -0.0202708589692078 0.0103939746858603 0.0310190866749533 -0.00186348758212769 0.00915698751411394 0.0170317291237706 -0.000108100332869903 -0.00187466383321919 -0.0267810409819029 -0.0205826907175945 -0.00257098331523738 -0.0387071602772217 -0.00633306763812182 0.012243459217383 0.0117338373357152 0.0261443618631639 -0.0280284820300026 -0.0428557702510928 -0.0784770320571714 -0.00455379489734023 -0.0129537901172529 -0.0585461807780291 -0.0274839373679395 -0.0365260725290998 -0.124217200661091 -0.0366511397227128 -0.056297684911079 -0.0695053481559589 -0.0381802598076564 -0.0583528484567867 -0.069678034249316 0.00241269529685519 -0.000291252896350391 -0.065950810303096 0.00602817919502207 0.0229788377956234 -0.0223510690118066 -0.0448298720924335 -0.0585966778139304 -0.139022605464758 -0.0195145534934779 -0.0244322019205927 -0.133954505280649 -0.017445700736424 -0.0215340423039696 -0.133332218792464
  2 75.5026596226639 ""  0.309985073000062 0 0 0.0111945275319089 -0.00578895386068735 0.019079084611874 -0.00441699668645252 -0.00328546536252538 0.0141961035504965 -0.00574655113202237 0.00735201776602561 0.00942911082142435 0.051237807468272 0.0512484665020158 -0.0670801538687476 0.0512200874016343 0.0585611280638408 -0.0723183242130744 -0.00739620900222672 0.0230168597245103 -0.0015136274025162 -0.0665868457486314 -0.0209803007735536 0.0768839390904475 -0.0656866618232655 -0.0293255848424468 0.0817777990838488 0.0508384573121862 -0.000516577886259692 0.0099885303097517 0.00721787126190047 -0.0207387350613881 0.055126054501054 0.0840936451435779 0.0764128833787874 -0.114085184676195 0.0934797223465697 0.0918853720429553 -0.128226032726188 -0.00774830218580921 0.0290802617315118 -0.00551955647496034 -0.110683940403819 -0.0482662216827079 0.131142511788802 -0.107081489033715 -0.0625202087647344 0.136893163222523 -0.0438432113309076 0.0252878865341023 0.00733105747026034 -0.0172775553763061 -0.019438793873371 -0.048384659447801 -0.0239571042946781 0.00176151333760506 -0.00866171699744986 -0.0418125079428608 0.0566326065763544 0.0403812572001586 -0.0829154650602335 0.0277825309254416 -0.0102461821781438 -0.0403814902113058 0.00876445596620977 -0.0145385563965701 0.028854727899877 -0.0149573579223324 -0.000429491500600816 -0.00733006608279057 -0.000283947373106014 0.00153616351582499 0.091254624735133 -0.0596390355510642 -0.00316847568766964 0.0452911812155024 0.0304710464457637 -0.00444574333148509 -0.00389321566497253 -0.041492369072784 0.00419108919312232 0.0154405609354997 0.0156439542267556 -0.000599332229875547 -0.0201440102291926 -0.0220021881829431 -0.0591270004535051 0.113982240208323 -0.0693558056558368 -0.00402687286383244 0.0778978085407285 -0.106422749807071 -0.00441763960867974 0.127945646158581 -0.0357980071965895 -0.00333702783242415
  3 91.6739847716442 ""  1.59470166385143 0 0 -0.0135268628667169 0.0476862266591453 -0.0214489280755222 0.0389673234504237 0.0497624245524375 -0.0561460038941699 0.0207675711146967 0.0354117701309967 -0.0277776687037305 0.0302497237555003 0.0368017563119029 -0.0494517655407123 0.0180310919093674 0.0179833883500078 -0.0245196383765866 -0.00598944062539772 -0.00216912554461848 0.0222164765354621 -0.0162489885521655 -0.00338386855420155 0.0443553490164968 -0.00298803469566686 0.0150694233596358 0.0178671242683035 -0.0346748745045784 0.0631617975261615 -0.00664491399396676 -0.0195805855448201 0.0821045740076801 -0.0211872563675642 0.0372257271426393 0.0475484557337062 -0.0757088796846654 0.0250933214004288 0.0195890769556256 -0.039391236650738 -0.0157828925103572 -0.0160977253561447 0.0414571608152561 -0.0334730756758443 -0.0186675822307962 0.0802073083043009 -0.00942516627786745 0.0139990152142396 0.0317072648396555 0.0338099213163554 -0.0414478276346151 -0.0180272202120707 -0.0382177201889458 -0.103014131763678 0.0199578687742962 -0.0302948048374761 -0.02354512092617 -0.00108618820268726 0.0434099675039201 -0.0175996191526128 -0.0533338867421007 0.0449490738376485 -0.0597597669216778 -0.000683429779779589 -0.0867415721682956 -0.00535557883050959 0.0175554267145268 0.00744524976155541 -0.00661190255458672 0.0198892935644329 0.0566486041178784 -0.0587603587329112 -0.000798771165606418 -0.0873287601415677 0.0553680317965609 0.0645050703274103 -0.015802599245575 -0.0592320798338799 0.0328859557869209 0.0567606198572837 0.051317587620174 -0.00572288486389298 0.072496025219307 -0.0795432320743093 0.0280053624375599 0.0181505024236535 -0.133402945751751 0.012593750969018 -0.10880070417838 0.0925683880636975 0.080181001362922 -0.0726976017985551 0.115599539038705 0.0720496546939381 -0.15151116789612 0.00361792899158871 0.0756681996131032
  4 122.63731157043 ""  2.44891239151495 0 0 -0.0441137100561632 0.0110709861025194 -0.00297045740668438 -0.0759816911885526 0.00841595894070893 0.0318116668242153 -0.0495344845498202 -0.00806049574844235 0.0175807231564022 -0.0327469069031202 -0.017082453147976 -0.034476917036456 0.0171661114035602 -0.0262949471119338 -0.0751855256709118 0.042287438089296 -0.0291985753961896 -0.0513493878793584 0.0110008384466453 -0.028498091249875 0.0212064216919088 -0.0350062266267627 -0.0172584456576196 0.0557008731807178 -0.085265493062782 -0.000646485598992823 0.0039405040335388 -0.0321058823688175 0.000799708856711529 -0.0585484068480555 -0.0528941363683259 -0.0164741987646896 -0.0460578234897588 0.0334965692722695 -0.0328574272235058 -0.123461239808803 0.0799553049155582 -0.0339452160157501 -0.0830998729906892 0.0247384047861256 -0.0334480308894928 0.0471598013533979 -0.0525961973931269 -0.0111524147871996 0.104181267973218 0.0659521402380348 0.0169000370661029 0.0193059869964743 0.00468795294099776 0.0202167683801568 0.0819861005154746 0.0154073528608826 0.0256985528739731 0.028930675396019 0.0726602016728942 0.0252488984161961 -0.0127124522575156 0.0805099948730016 0.00244966405892382 0.0356767377654144 0.022451615940091 0.0252149321074078 0.0125321403136158 0.0353699651245138 -0.0187377092317697 -0.0186653142841377 0.072823868535481 0.0146543037533629 0.00971624138471875 -0.0271728860440474 0.0360702854201507 -0.0901855238205278 0.0150322576990937 -0.0863270161997319 -0.0203705293253173 0.0616664302872402 -0.024354827310257 0.00525806494679306 0.065491907538203 0.029362349613315 -0.00665483634164311 0.0309662971436968 0.00626324169451128 0.0797220839010149 -0.0667925180106003 -0.00364214909907762 -0.118417315562907 -0.00552114884284607 0.108775393189315 -0.0901168868184479 -0.0555957088774884 0.0462288217523186 -0.12090627395305
  5 141.509950571016 ""  2.09429454720546 0 0 -0.0169687280317328 0.0308567027179034 -0.022164856917608 -0.0106992243304167 0.032254454767895 -0.0247079906155117 -0.00321875189755846 0.016144989264539 -0.0181649793695622 -0.000190715066362683 0.00364059519878802 -0.0419990347774847 0.0145230742355642 -0.019177857406734 -0.0405658156744231 0.0215493510118643 -0.0293538032509967 -0.00592447491740934 0.013038060026126 -0.0192436624622243 0.0272514416502192 0.0011894487914112 0.00457222799931928 0.0196684318845971 -0.0552142825488711 0.0406169897699221 -0.00484673023450005 -0.0112452442124918 0.0358768308861961 -0.0591347811864208 -0.00800548458475382 0.00991568851981071 -0.060350825555754 0.0179475952578857 -0.0303236530405337 -0.0640457001338236 0.0311420640721484 -0.0451836989681604 -0.0034047427898949 0.0160306486985926 -0.0277470654804023 0.0565890681792437 -0.00302219679811254 0.0159962103073424 0.0435604910762876 0.0028847949684998 -0.077211981103017 -0.0306864720941914 0.0288954582744047 0.11102536901641 0.0331526913909904 0.0261540613719366 0.00524927242782135 0.0172514966890184 -0.00853352006582393 -0.173216058533349 -0.0861557698275437 0.0930422164386264 -0.0838235486415942 0.0111184791815837 0.0866106813993195 -0.0255151191958147 0.0743148124960497 0.0231038960099329 -0.0344481283122241 -0.00554162048276853 -0.0959152503937581 -0.0118634330170953 -0.0187701304378993 -0.00189666281281393 -0.0305643229034922 0.0960822224344117 0.0713038647859266 -0.0415822701156498 -0.108485848441728 0.100973017367229 -0.0362291169412608 0.0500504962331986 -0.179458121371218 -0.0162026869791525 -0.0638022808737412 -0.0358330286289838 0.139135581031266 0.0262619477754623 0.083728022501508 -0.009655218252952 0.123140612700937 -0.0409058918198052 -0.0331016891385489 0.181312213699189 -0.0692122940006423 -0.0475821099270522 0.0677311022527374
  6 157.72661343377 ""  1.66730765040445 0 0 0.00421402844813437 -0.018821628405521 0.0177952856138954 0.00736499610044238 -0.0216998952140263 0.0287469099920292 0.00892195739685412 -0.0152283719560829 0.021079538527561 0.0110335702237644 -0.00482743055244078 0.0313414273606285 0.00699029882119068 0.0128445383118181 0.024025006260515 0.0039626480053974 0.0193739313317289 0.00296492341523027 0.00316281749539971 0.00887627891465383 -0.00903002253943965 0.00603129692185083 -0.009265170175442 0.00239339437485753 0.0381043611069787 -0.0318260514444297 0.000286420424369824 -0.00201383754152148 -0.0197508777855641 0.0519329025964184 0.016757619829584 -0.00767835967806478 0.0409611807121698 0.00836383372141195 0.021717560876381 0.0330121074761495 0.00237939912059965 0.0315771189910081 -0.00435702268594561 0.000192427085462433 0.0136306470499825 -0.0262733023500067 0.00466570982735374 -0.0184470070687882 -0.00590646516372298 -0.0484150577312479 0.0373460153955627 0.00181849251203554 -0.0252392077303642 0.00367504777085973 -0.0509804530564866 -0.03039921038216 0.00677639197510225 -0.0161607973810396 -0.0439157555114899 0.0724434534068885 0.0284659756369634 -0.0857464764253318 0.0387500310680214 -0.0139405197522339 -0.0346065027431973 0.0107687641369036 -0.0325946180697452 0.126601332782171 -0.0814386678472681 -0.0352703902349213 -0.0114548944150359 0.0123813196837065 -0.00593615661065592 -0.0557957552735387 0.0441245646979726 0.0041772529470664 0.169803161619393 -0.228438061719951 -0.217453291073241 0.319709933942509 -0.0885117698643669 0.105120581161784 -0.0301331947631346 0.067566812403088 -0.0693185397424524 -0.0447189141995886 0.0235475728173268 -0.0317213304260413 0.034336200355548 -0.0147783956869708 -0.0093914292064501 -0.0877339433505951 0.20324950142577 0.181766547584654 -0.254921260345388 0.0430683385724188 -0.132651820719061
  7 193.499920243578 ""  0.370079998563116 0 0 -0.0380327888381106 0.00375284261007315 -0.0512769181506615 0.0254635429651506 -0.0104996690864007 0.0260066601104099 -0.00978585966315434 -0.0397252530049346 0.0820150775417625 -0.00474107859157307 -0.0185460568436969 0.100508376971858 0.0300122650981324 0.0452953877553909 0.0284262491172413 0.0508307415531277 0.0748783471963691 -0.0463931064848755 0.00372685655935288 0.0236137922026734 -0.00514058259653742 -0.0286606656372362 -0.0386971639139625 0.0717137361535762 -0.0801714353556513 -0.0552889723726725 -0.0703252645558506 -0.0428695820701431 0.0611999644843468 -0.0830917234572701 -0.00675161444076587 -0.0326147495936625 0.133780461606754 0.0495177213581137 0.0731685369540725 0.019998252928782 0.0908069523051526 0.126447866697238 -0.120872213440748 -0.00040161447486103 0.0344391603552202 -0.0425901439385981 -0.0476081632178176 -0.0671618023493366 0.0805711044237307 0.0282536581221439 -0.0407549811656009 -0.0786425835710472 -0.0383666038044134 -0.00500722440777149 0.0140360638390045 -0.0255271962439829 -0.000569289469588913 -0.0438602371408369 0.0305667511515473 -0.0719152777152708 -0.142819710972481 0.0871992973661008 -0.0594996493644805 -0.0416200465496643 -0.0297768483713382 -0.000994172235954537 -0.0352882779554673 -0.00725988936298235 0.0279758242786285 -0.0350159634764918 -0.00126061884717369 -0.0228135337360478 -0.0608324283046292 0.0150521773608731 0.00537345733487854 0.0202312380543914 -0.0068995402904591 0.0631823691416928 -0.0133575043529297 -0.0230218380943003 0.0523161865610745 -0.0708966015377457 -0.0107037464048171 -0.0500512480149993 -0.0389352517615686 -0.0140032430623433 -0.0139244923357142 0.0224354961539078 0.0144389422628338 0.0541880279951607 0.0456359411063804 0.0138168089070169 -0.0340744904471506 -0.00349025351713652 0.0330310473907466 -0.02352645016708 0.0637681416315523
  8 222.727355518821 ""  1.02920103180339 0 0 -0.0594562395228009 -0.0138656213074716 -0.019301831588037 0.071082502780364 -0.0292844084644605 -0.0492274743873736 0.0660164320250037 -0.049430879646614 -0.0344067537829874 0.0794621943515525 -0.0145645234577993 -0.0136760240366856 0.0352734917251891 0.0243760037458003 0.00311755093389308 -0.0294024100310007 0.0101653477017748 0.00496996712806604 -0.0425996112335059 -0.0314827811902205 -0.0177777400492656 0.0143909414290587 -0.0617620370584075 -0.0428968714060818 -0.0990285867284823 -0.0275069712266403 -0.0139706701614209 -0.07036524803685 0.0607386564451626 -0.0346450534235957 0.103516984259916 -0.0153963181676571 0.00748857338501025 0.0470388913467224 0.0602703129748695 0.0245150467913386 -0.0670088240080271 0.0312436353831065 0.0249625156629197 -0.0933457501201349 -0.0436813281598625 -0.0168196145513687 0.00298149934029422 -0.101376024170621 -0.0652370997844677 0.000140013966402195 0.0272124791251161 0.0162862664943549 -0.060783492007501 0.0480393484997984 0.103841694545075 -0.04285789606466 -0.00401952452529926 0.0077425674314933 0.00150815399891578 0.011551844118956 -0.0145337908498607 0.0319312106774012 0.0431101676569349 0.0178568641348372 -0.00695961105582237 -0.0103200965104065 -0.0362478539607561 0.000244920570765837 0.0108039394512723 0.0205051551918479 -0.0208189573835997 0.0449190205204474 0.0377526420844963 0.00844384254869808 0.013513501255617 -0.0343995926049983 0.00560308062602462 -0.000307604850662383 0.00196057888884807 -0.000415258815183757 -0.0159192733632769 0.0474375831181919 -0.0555279715318422 0.0497929989212639 0.0114543962581871 -0.059669915951479 0.0529798843331696 0.115460573485929 0.0106286391539723 -0.0364239212660114 -0.0604543936154606 0.00734693669249675 0.0286876007201463 -0.0218556648551887 0.0144737829950152 0.0511331873457937 -0.0708737407577079
  9 234.462025852098 ""  2.75131162335029 0 0 -0.0145949879495019 -0.00835947766960969 0.0159422188281637 0.0110377490204412 -0.00945036822896813 -0.0139883274137455 0.00298674636095096 -0.013809777635068 -0.0029065947918745 0.00380603009273947 -0.0108030242815841 0.000660319339967508 -9.31433263625482e-05 -0.00405204609094428 -0.00160128206155371 -0.00511744490442907 -0.00261358465738745 -0.00872969277576167 -0.00747728814374829 -0.00872623991479418 -0.0104443410849115 -0.00449211412648506 -0.0156888357730264 -0.00742483621635465 -0.00467830338663858 0.00132011246248546 0.0181575734123346 -0.0174477109275849 -0.00708602772873077 0.0282197828864828 0.0112504469942746 -0.00506844486770427 -0.00740908937847072 0.00251904123471535 0.00177923102063643 0.000217773040199139 -0.00655952149157466 0.00348749781480879 -0.0117268729506089 -0.011091213423447 -0.00841402700352788 -0.0141807341703199 -0.00603869084514179 -0.0218915593722016 -0.0114275075361776 -0.0622932775850251 0.0223443739173719 0.0172415127510554 -0.00843252232228387 0.118722435042203 0.0097447625649612 -0.0127304917102327 0.0120903200188372 0.015217396290238 -0.0471489635457745 0.177933471568803 0.141554371152711 -0.237523180356837 -0.0105818206418269 -0.0302307352805688 0.0383662022019775 -0.00783382143071604 0.0192747897998366 0.00461696542589412 -0.0120591809563771 -0.0192462220848697 0.109281496382932 -0.0957889798293856 -0.0486611177022755 -0.0185868033138404 -0.00560228307017924 0.0471333803751033 -0.0353720428932615 0.00730172868342633 0.0771364574427921 -0.0277773620918122 0.0527399153415737 -0.107872994154928 0.266639138959768 -0.0860734150260907 0.0353320811660781 -0.0509190146462067 0.0721890248289168 -0.14155604884329 -0.100190345054951 0.10787529589726 0.0920477470434029 0.0205411394216845 -0.0211477115799869 -0.050486835220292 0.00277858694038233 -0.0968788534732438 0.160582152533181
  10 279.944748291623 ""  4.53215490797081 0 0 0.0250474257495993 0.0319979626269353 -0.0205805193670096 0.0900698242509052 0.0399443923199742 -0.118239642793033 -0.02729437035308 -0.00204446965262073 0.0152424773426 -0.0623351100695833 -0.0353347316164378 0.0487690069537123 -0.0205026565340905 -0.0242209173510782 -0.00470488680214012 0.036263793941364 0.0123161005416162 -0.0763266630192304 -0.00520428854169151 -0.00673143731076988 -0.00424594988661444 -0.0562332580862816 -0.0247317435530995 0.0551369196309905 -0.0107179763748086 0.0813600058661732 0.0150366571184176 0.0230580083848459 0.0513366820053716 -0.0312905744014625 -0.0786022866861438 -0.0408069997841878 0.0515124662897148 -0.0185839557003313 -0.0270951812166071 -0.0137278271626444 0.0943527188663883 0.0424383363259055 -0.152339364926513 0.0133453680193314 -0.00141157804137409 -0.00775023378152764 -0.0677615611899261 -0.0298199894374954 0.0760412428623613 -0.0256467207128614 0.0282654685668286 0.0478913378323886 0.0301350706790969 0.00155794465153833 -0.0292890379180322 0.0215204273841747 -0.0122960145804847 0.00802731497161236 -0.0284491801898879 0.0558580941654772 0.106212143851546 -0.0742056278439072 0.06313761642962 0.00339934787145245 0.0238100670875971 -0.0123194474736535 0.0112046713403353 -0.0106190845509896 -0.0247179159318117 0.048960552337206 -0.00537053629360244 0.0124941812057962 0.0624690991231372 -0.013191650965588 -0.0194074915583872 -0.00645618846238705 -0.0138969462581166 -0.0424060426638853 0.0433100893291525 -0.0141501741291598 -0.0466527206146548 0.0686827658944156 0.000865042022925927 0.0199345984008388 0.0568048997491958 0.000529583875827314 0.0224838601444745 -0.0182047530784833 0.0178666006652015 -0.0866626212183216 -0.0358809018073568 -0.0268324704680312 0.00414858076927176 0.0402597185123114 -0.0282759541722561 0.0299029910801341 -0.0700030033652684
  11 317.591141851878 ""  0.165198049887601 0 0 -0.00635868775612028 0.00457882596748575 -0.0111906210725167 0.00222487519274242 0.0044766448667527 -0.00340169129486541 0.00102836481228926 0.00101416561484061 0.000629538363379245 -0.000162669350870287 0.000970212644550648 0.00356669924818111 -8.29360093690787e-05 0.00269166656377996 0.00323722079401867 0.00172689833168944 0.00405769888197612 0.00079732117814577 0.000900023733105802 0.00283720220841512 0.00123603959256377 0.00088400734266181 0.000996386276384952 0.00228959570326224 -0.0158745276740418 0.000296251880949563 -0.0107022459421091 -0.00702963276594023 0.0142484616354793 -0.0174057723331768 -0.000202137937578222 -6.15169062748708e-05 0.00518131108104363 -0.000402458135236543 0.00279375960233842 0.00414692773791163 0.00288452095259667 0.00499288441421506 -0.000945934271377356 0.000207481320436558 0.00304616836504515 0.000104722240002288 0.000552320812173124 0.000789906597225082 0.00270642103747118 0.00622470437070055 -0.00354385849810261 -0.00269143393133553 -0.00352474699638635 0.00669123939301867 -0.0322946605505486 -0.00716536597759846 -0.00278045730670992 -0.0101537519488867 0.0086015228876271 -0.0303799545031938 -0.0512197037908298 0.0632968049364691 0.0126416861020763 0.00945884633941004 -0.00478465942210009 -0.00413370477604812 -0.00468278827384922 0.0475744605528941 -0.0454054972624232 0.0275275262051647 -0.0290743789054802 0.020890239037591 0.0460700442313203 -0.00782348050614004 -0.00216965700217807 -0.0137015623321347 0.0639032179212838 -0.0998963953504287 -0.0421644758139147 0.102998558294743 -0.0694596769126039 0.0901995958286458 -0.108339098116498 0.0358416686813822 -0.0147438033475136 -0.0334821722561884 0.045208458926838 0.0165136699775472 -0.471563844813944 0.267714886046144 0.0404837081896747 0.208444744017203 0.0197353321354172 -0.483708646410957 0.17786864842314 -0.233261553391924 0.364777078917564
  12 337.86863766677 ""  2.53161966538464 0 0 -0.048434952299711 0.00652127824681484 -0.0684244748235553 -0.0342303328350489 0.00154805945277276 0.0323372272850675 0.00733207010746381 -0.00399186544722687 0.0091526444720973 0.0238920918398281 0.0147596092338324 -0.00179007384670596 0.0133791489574593 0.0225642811793949 0.011354493824309 -0.000751229810524631 0.0133726361256785 0.0315433029992878 0.0105339778345838 0.0139091424464782 0.00615820181122158 0.0244990275943509 0.0082012043698392 -0.00394106483658652 -0.125977283309825 -0.0459806632421051 -0.0726115271648289 -0.0427368201158051 0.0542826071968586 -0.147597286888081 0.0347138651299516 0.0185694520442488 -0.00849932882279921 0.0164530943810536 0.0271057648504891 0.0104899086336434 -0.0150987808552696 0.00761758814832454 0.0492436873489131 0.00362551413133158 0.0157897402777515 -0.00467818621605054 0.0305505381161343 0.0121322296963409 -0.0135228560279724 0.0288773062626642 -0.0227205078649462 -0.0314894426887689 -0.00185320366256183 0.0593017932443148 -0.086360009145132 -0.00907989526202543 -0.00621029302949358 -0.048527437594898 0.0482169010405767 0.00711906767872727 -0.104897461984886 0.0912825304972391 0.006813346791668 -0.0276054355936553 0.0121009780340153 -0.0182547842812107 -0.0209592765077789 -0.019953050075944 -0.0387698356991823 0.102426844695383 0.0471905586992801 -0.0415164184022408 0.0956322436013956 -0.0226178261783434 -0.031560345835542 -0.0227171205856513 -0.0549345059415678 -0.0641907338858021 0.156855248568476 -0.0629504980460127 -0.0521836085331886 0.0859454863703021 0.0141515253284069 -0.0743654288080994 0.110536978773039 -0.0668465439064213 0.086939809069759 -0.103045869635785 0.0213702508207485 -0.177328868100241 -0.0910024835351827 -0.0409891103694796 0.0170100686571675 0.0516694225249142 -0.0373466796869687 0.074904011356595 -0.148153057292069
  13 394.022322493977 ""  0.204626332197278 0 0 -0.0475740675955811 0.0500334115111645 -0.0752589032502663 -0.0377193931352652 0.0280700685027237 0.0319045241483479 0.0257353185325512 -0.0294025301447894 0.00257099520803433 0.0305197941682176 -0.0236349444474194 0.00920137195385135 0.0180645292520591 0.0195857810479103 0.00188860934654754 -0.0162333121341691 0.0122316841205357 0.00442383594763301 -0.0224338059870205 -0.00712925883937517 -0.00657841474349075 0.0203162174551033 -0.0274148030383642 -0.0188578805108407 -0.259455639767485 -0.00558831952515905 -0.0392995537802703 -0.0202638409606922 0.115303497155146 -0.292833657699816 0.0345561156335507 -0.0350579182280023 0.0396416915865321 0.0289839496748623 0.0461362474468887 0.0124916574694828 -0.0335177363161745 0.0221382809377698 0.0133883510554475 -0.0517338354994968 -0.0126907194159774 -0.0111985185181175 0.0164340368685964 -0.053484443791564 -0.0416446105908028 -0.00692374967638676 0.0644177162618137 0.0485853558692506 0.0629580303891251 -0.0543070020636277 -0.00096880976368372 0.0603388450263575 0.0350075127766227 0.00514666285516353 -0.0225666589452246 0.083588522788329 0.163659410275715 -0.109669767301815 0.0884255162601506 -0.0103511064332865 0.0298695683281817 0.0485072496840087 -0.00632827581105006 -0.0275672724744612 -0.0367177409630143 -0.0433199760934382 -0.00203487746466519 0.0353936410004981 -0.0137078645796873 -0.0345204448088257 -0.0638180599957123 0.0444909268798656 -0.0238037834678289 -0.0449468019000665 -0.057651650435877 -0.0128766690017443 -0.0494659971382846 -0.0202134502365258 0.0436333750767226 0.0784404808214506 -0.0285244735611635 0.114231153367936 -0.0612923773641258 0.0421986589974406 0.00778564095416427 0.0313462278879634 0.103633796805723 -0.057808109748419 -0.117367818963056 0.060521061678338 -0.052770505078548 -0.127906722682837 0.101907766232151
  14 427.424663766791 ""  1.50431006014148 0 0 0.00684371869270982 0.0980159795649021 0.071974773571485 -0.00873740637676098 0.0628900329131436 0.0417534039304146 0.0509273951934789 -0.0333457129962477 0.0061925788811251 0.0484023560678193 -0.0605452791588968 -0.0166149354001737 -0.0163252296343593 -0.0315169126639908 0.0215281148102353 -0.0456981236148834 -0.0114165539613819 -0.0529666375304958 -0.0416520069650338 -0.0128685781965703 -0.0641335584048733 -0.0265958652249715 -0.0684138695335677 -0.00252728873110628 0.0227537653170027 0.117781306841837 0.07991205348976 0.0086063586471857 0.0646122418111684 0.0908280588003186 0.069323752433829 -0.0517140160064866 -0.0264888001125097 -0.0248397755372203 0.00314032880350575 0.0893487503310749 -0.0565771917219358 0.0143638975835558 -0.0617669413030618 -0.044542429071567 -0.0066409259408408 -0.0886584698935333 -0.0692147106179855 -0.15510954030053 -0.00857692427225551 0.0280247445325155 -0.03733418102098 0.00767172329144572 0.00315304639670176 0.00374622508049929 -0.0667327969208373 -0.0217505671026276 0.0545552275084359 0.0649055077917028 0.0395210822045831 -0.0737124987580516 -0.111112028740622 0.128044018383054 -0.10127296885288 0.0947485479333106 -0.0662503219120738 0.060807380123612 0.130255914505494 0.00462517637518801 0.0128575718940842 0.0033498454409951 0.00754692105625962 -0.0104897091330869 -0.00417156334019024 0.010446631517306 0.0177894812031728 -0.0060703391912209 0.00131981673680295 0.0200898301730451 0.0155822096686898 -0.00365844064225864 0.0210347233242524 -0.0105861437392206 -0.0112224795831638 -0.0193011556324412 -0.00583252440808581 -0.0103412602616762 -0.000845390612548982 -0.0915422861871979 0.011784151699069 -0.00100394351034544 -0.0159809656811691 0.0103528790904118 0.0241103036150186 -0.00169541117335917 0.0114739215056148 0.0317871814235086 -0.0206466809592625
  15 440.075056215941 ""  0.619458572347574 0 0 0.00384119667167206 -0.0203292387074737 -0.0197918946813383 -0.0012970321713922 -0.0136759434913817 -0.00601727745366899 -0.00574993735741653 0.00592245627440385 -0.00552198589173915 0.0618725789891443 0.059075322252341 -0.095568134253212 -0.0585486983187896 -0.0378938138532304 0.0857780015926369 0.00757789878302318 0.000867813142739974 0.00950613314640744 0.070958900885059 0.0439502277701982 -0.0795888800652176 -0.0598884710507995 -0.0345228782018005 0.093423225676588 0.0317829993175934 -0.0251212333683728 -0.0310209750210075 0.00160795890979088 -0.0241806262430674 -0.00278747405164971 0.109792129015912 0.0985111137751292 -0.169135375076939 -0.135129613470572 -0.0976461837924223 0.188281290546094 0.00428243669016894 -0.00655952079284142 0.0181396460296272 0.142863453805626 0.0910709607958901 -0.176025991101892 -0.118794026543732 -0.0653432631881589 0.191495389886499 0.0143387864630695 0.0281470979471478 -0.00485684547605482 -0.00913315054060232 0.00223685692371451 0.02713685055988 0.00082905798505455 0.00315846254559657 -0.0254416874803506 0.013739186422158 0.029603761973713 -0.00224624985620546 0.0121122236108836 0.0445471509157499 -0.0180749621415378 0.00606974328050179 0.00587333505373411 -0.0555237350341577 -0.0131454717834005 -0.0171731760613506 -0.00968444855953483 0.00698701821553036 0.0194583450819163 0.00499118904212685 -0.0171123662583098 -0.0310050506658973 0.0144199886706867 -0.0163731712003144 -0.0270174476239549 -0.0100860152424322 -0.0115665026107647 -0.0269092575144364 0.00116028517579603 0.004204279951817 0.0290001648790364 -0.00542638809471672 0.0133317538475756 -0.0130332181539676 0.0184979664200209 0.00353540742874637 0.00028332035273976 0.0353121123511028 -0.0285039298060054 -0.0528434634754734 0.0252040470375758 -0.0237181532929228 -0.0513983446545447 0.0321447141954123
  16 446.067182967725 ""  0.279197318822189 0 0 -0.0574010278715824 0.00128243877600283 -0.0283835910130857 -0.0156603354728665 0.00356961845231651 -0.00437564508469535 -0.000495331652364611 -0.00559720548931754 0.000203232712085534 0.0228198101664514 0.0171870257947551 -0.0209152602418644 -0.00796397107286549 0.00417446079688207 0.0251344471890011 0.00516312075627845 0.0105765205191882 0.0161013482306618 0.0218766717103384 0.015773716089217 -0.0145156047272015 -0.00269935147595563 -0.0109235754763356 0.0247129200184847 -0.242904968020655 -0.00509844890460535 0.0257762038446411 -0.038492185458202 0.0695879529489883 -0.203517393129547 0.0391749487080494 0.0259221780304915 -0.0367686295682479 -0.0239183709463369 -0.00757432411435916 0.0477706176265736 0.000687942894743341 0.00775669700208897 0.0225316489152285 0.0317181516015745 0.0279075035957941 -0.0455471763846619 -0.013413513601054 -0.0150992336706696 0.0440550781795413 -0.0815014531491093 -0.0622136336345997 0.0277324411755625 0.0482153922270588 -0.0211275244584611 -0.00558017830483507 0.0336157292066188 -0.0598804145546742 0.0439479546725396 -0.0985090712863859 -0.0420573020868065 0.170663601695272 -0.196130755404931 -0.0514108026257966 -0.0254312313384315 0.054185348896205 -0.0750902456498799 0.0936899056451525 0.0435730137864436 0.0504077512802331 0.0229849099984124 -0.0465985475271876 -0.0505532490591955 -0.0184694004530909 0.0528955028317949 0.0950894619105947 -0.0439108188782835 0.0660502629587797 0.0790192574394736 -0.00245090674667979 0.0551520321986579 0.0733797420594766 0.00806498228639529 -0.00798681175051814 -0.0712300341862092 0.0216727546756804 0.00420055266558294 -0.0227684573439197 -0.058453378002471 -0.0243013280383815 0.0116065103000696 -0.104046728662339 0.0944978861621855 0.164308443243732 -0.0903484169212406 0.0749656972575583 0.146589362643618 -0.0851915710600111
  17 521.353207646756 ""  2.59285540945154 0 0 -0.0387908515463067 -0.00580185326652209 0.0198517404289038 0.0898894344460823 -0.0239946649905034 -0.000511153221977878 -0.0716380235817847 -0.0215699892208068 0.126209144340607 -0.00610973439560147 0.00975604860200687 -0.0149447459877747 0.0317210410589218 -0.00188762377333315 -0.0640147792539869 -0.0666249104411076 -0.0581120072236201 0.0484381596582276 0.0255573271946187 0.0305641930129324 -0.0528914695624172 -0.0288708352984572 0.0317752666173349 -0.0040371569346626 -0.155382060696052 -0.0402946570754058 0.0373566598420716 -0.0395720546243191 0.0839342880207987 -0.0732224558672085 0.021516006232372 0.0704039044652997 -0.161894803174201 0.114250085811686 0.0583060649466948 -0.180807248298812 -0.0815216179596931 -0.0759439326110432 0.0751342589217472 0.146632314208988 0.0909286095573684 -0.155719851570992 0.0584801347907999 0.0895104239743879 -0.135170374040225 0.0264947750064427 -0.000519569999232347 0.0290191636514191 0.00251243819465442 0.00372345712713801 -0.0323027869349915 -0.0102303404726818 -0.00536318536742143 0.0348886935658026 0.0313679796214883 -0.0254225043496973 -0.0314461257839332 0.07760970283501 -0.0240519196698733 0.0668954930073463 -0.0105048733559999 -0.00252904792078458 0.0137067051216216 -0.00415011735226794 0.00423239072688365 -0.0252512915624454 0.00694227355341313 0.0215301931273062 -0.00653220895523814 -0.000696003346232089 -0.00209451979420525 0.00444225758255453 -0.00413981781954416 0.00344044509839856 -0.0244610492621392 -0.00235020859568342 0.00151467883382178 -0.0208895173639114 0.011350121973 0.0302639119517085 -0.0122462836964012 -0.0254169884604318 0.00589127694602678 -0.0581065892582336 0.0231027856783681 0.0270924269051237 0.0245040747289506 -0.0132795703477537 -0.0236557809449925 0.0178961576797193 -0.00838797470468122 -0.0203394548477746 0.018972628083556
  18 534.083759325005 ""  14.0167388349638 0 0 0.0937005497177211 0.0560944983301535 -0.0570023436856544 0.00795727482580684 0.039896258313203 0.0509985383747793 -0.00565506092543016 -0.0113699161336104 0.0693630909499888 0.0119097954756684 -0.0306246060009063 -0.0048376075499459 0.0147581767759473 -0.0148108962363503 -0.0331146096183274 -0.0548633218890371 -0.0381315899421761 -0.00428490864392364 -0.0129504075891657 0.0133230227964895 -0.0375603059360239 -0.0154751718108709 0.00362679939487049 -0.00661650128976745 0.201065235901156 0.023771052887464 -0.108971726141646 0.0863677445719507 0.00772064672587776 0.0356005662218557 0.019197019432099 -0.00610995814627834 -0.060902807303244 0.0570818095619068 0.0370063245411399 -0.0642994083085948 -0.0634724747674503 -0.0406069483630777 0.00517663217518216 0.0431213109687332 0.0386209361264745 -0.0781886103779831 0.0106962026937666 -0.00972713267475156 -0.0825627693396846 -0.0578774390632832 0.00446730956834849 -0.0654027030708266 -0.00216866493966327 -0.00778606796374425 0.0843276094442488 0.0252074013110979 0.0313032271061805 -0.0709638073468859 -0.0735370184702011 0.0385423409958477 0.06434551964408 -0.162883498189283 0.0550952375918085 -0.145602911406498 0.00198480323776807 0.031912163719421 -0.0124117618215196 0.0108157417477808 -0.0128053095400575 0.0577420763841631 -0.0309918867091912 -0.0421783313122325 0.0114029893791516 0.000196412045300249 0.00155657941905808 -0.00927733276538055 0.0199050186774999 -0.0151205665804482 0.0335323060883566 0.0192834728323269 -0.0128165625811636 0.0620277699580702 -0.00575461269769009 -0.0735370423849371 0.0559811145195422 0.0799322137930609 -0.0614317144772016 0.0564072048395802 -0.0605640341425017 -0.0614840465830554 -0.0543291317956788 0.0321500197809211 0.0536131839882474 -0.0451562781358978 0.0178793411455342 0.0396761048101689 -0.0384371326083917
  19 572.317493789129 ""  6.56755167390866 0 0 0.0119890750173121 0.0171748233827498 0.00726594036173619 -0.0905086525109884 0.0426628493613722 -0.0996482734074728 -0.070131235087097 -0.0845031689624948 0.0115519001384976 0.0013539504275505 0.00158307934546078 0.0243666988641942 0.0264673006949111 0.0647138822347083 -0.00312801917298222 0.0126654694772066 0.0288601116260121 0.0968061840910982 0.0494275614763987 -0.0224019243685817 -0.0283848454122977 0.0403148205607384 -0.0814622867930466 0.0133118635644548 0.17425556410315 0.139489043575188 0.0222412831006337 0.015913533307686 -0.138726301061463 0.140804637350856 0.126632342852606 0.0363068179254385 0.0151455434328376 0.0805247881316808 0.0847919236750114 -0.103552726491107 -0.000211455165191461 0.0472600063481286 0.0958752952040476 0.0379626753867979 0.0191391980646747 -0.16953534292678 0.105736010795837 -0.00877990105909483 -0.0494430124032016 0.00151124677914259 -0.00178675727795214 0.00490660413396421 0.00219420342256827 -0.00358668798576623 -0.000110230261013331 -0.00262549514909557 0.00786381588404378 0.00765332705545439 0.00175776161512258 -0.00546332770887158 -0.00131197617350651 0.00772183812877448 -0.00723630468785857 0.0115468308119122 -0.00350190318168655 0.00734416842557419 0.0179173307836148 5.69453479478492e-05 0.000496141893602941 0.000366501691212471 -0.000772855134784327 0.00211987491544875 0.000913439117747309 0.000958669333181071 0.000880306584860931 0.000225636514807472 0.000761489929705129 0.00120738442281475 -0.000724493706674163 0.000397194036141671 0.000452162765955277 0.000602854815840261 -0.004756166252136 0.00222421254925171 -0.00207234069936599 0.00888554592053774 -0.0136825794995824 -0.0141356819532858 0.000746728257114628 0.000975031582254411 0.000200972053707733 0.00106475381248065 0.000654196485950763 -0.000103783195063147 0.00130955273162747 0.00101678999738517 0.00036401577245111
  20 630.251510910826 ""  1.78087484683597 0 0 -0.00114690640288884 0.0167748161365875 -0.00403511542857258 -0.0142760605406781 0.00261722586657706 0.000683270250036246 -0.0344535712745362 0.0423940611259632 -0.00249180568798221 0.0136677829168123 0.107978461525333 0.0568067525750748 0.116682418940789 -0.0282439314720595 0.0748953920683022 0.0380697740795609 -0.038886819281715 -0.00163462236754046 -0.00778132605763499 -0.128020863632589 -0.0604765652927077 -0.0995344319434214 0.0149635250432227 -0.0673360291418223 -0.00611948099212053 0.0145578756493222 -0.00334855817984227 0.0018716677166665 0.0082244956960698 -0.0166733055168488 -0.0392657914419164 0.10338084725646 0.0304166695545529 0.0969669587903583 -0.0792383498247392 0.0530705195419915 -0.0605164031069108 0.0922042268644958 -0.00405068239350568 0.0278384641415908 -0.132839959347125 -0.0197023366729769 -0.0882403048459538 0.0647940925507917 -0.029863032236359 -0.00409964813607583 -0.000541282210060441 -0.00300019259157078 0.00237620166553038 -0.00402344900974068 -0.00351080182887447 0.00177088304420986 0.0160698029959303 0.00319819571378027 -0.00428258373107247 0.000349901041679789 -0.00353290502216142 -0.00519734472168676 -0.00678855411170021 0.0011335055451638 -0.00663947045957555 0.0175131145915661 0.014965138649389 0.000764050806614624 -0.0011998706353362 0.00575420869611876 -0.00193568477002312 -0.00536023269155556 -0.0010106995947015 6.70809765786389e-05 0.00013044723711204 -3.57681986417227e-05 0.00129961089345755 0.000363619772767546 0.00480288299131233 0.00035925146543236 0.000348487364572123 0.00371091372189213 0.00155993258015613 -0.007448340357393 0.00279002056218133 0.0113006804011092 0.000926036657988232 0.0176511178481478 -0.00598170581002464 -0.00682181680067756 -0.00490214876319004 0.00326675089339296 0.00571277018263995 -0.00339668118007262 0.00169764350241416 0.00466827236535164 -0.00373331473981746
  21 679.841368584849 ""  86.9184843674753 0 0 -0.00601338787844595 0.00217741212708201 0.0140987973023766 -0.00330627293755165 0.0190878920568713 0.00278353891688362 0.0108599646195937 0.00828462312695997 -0.00437998088323138 0.00640145992596368 -0.00618472401993083 0.000868269464250581 0.0197300284041306 0.00479569887296929 -0.0204082880820173 -0.0215608059567612 -0.0151628427952822 0.0112706131731105 0.0096416864543972 0.015552703635073 -0.0229799971589978 -0.0132553191774941 -0.00218354171484888 0.0173976792200454 0.0117235656120859 0.0228419303926118 0.018955124277786 -0.0113348999463791 0.0091325912171558 0.0424691607769365 -0.0511615445780578 -0.0607075619178493 0.107474916589452 0.00211403935631735 1.43233516697802e-05 0.014819570932086 -0.055933370242032 -0.0378952756672385 0.0594611445311325 0.0167961751410762 0.0148569511834776 -0.0160072964073737 -0.0380188527748711 -0.0278406696434903 0.0437795969756051 -0.0145439731892016 -0.00951287517938333 -0.0127760125626549 0.00441021053418908 -0.0169915291833153 -0.0394490189100359 0.00414929459091553 -0.0269690718233714 -0.006467270079889 -0.00465160064082245 0.0784127851701666 0.0467041399163209 -0.0876245182534076 -0.00363224041955685 -0.0425356941432859 0.0621616398185813 -0.0463787685685331 0.0283349053424818 -0.00201621239478134 0.00386475911240421 -0.0144666237659662 0.0380351994180885 -0.016303701388475 0.00425346818623031 0.000911017647993665 0.00456648920788115 -0.000814649373010399 -0.0288815860427073 0.017504067005519 0.0513293934806875 -0.0387882364977686 0.0218393840910703 -0.0552375961351761 -0.105405100229892 0.0125818544175848 -0.0993117425276163 -0.15641671479638 0.433950604174758 0.754751367054884 0.0243993093461458 0.0186333077501888 0.0107788375065796 -0.0106628963016664 -0.010005519736083 0.0149823585148006 -0.00648584640423251 -0.00272808753462797 0.00234819787366158
  22 727.141325094473 ""  7.85762932766774 0 0 0.00466673109483168 -0.00771498939229632 -0.000259391213516824 0.000893569265091695 -0.00809128532710196 0.00510616081743963 0.0594310108733818 0.0445580117353887 -0.0855808151855033 -0.0469046764979039 -0.0262056668363089 0.0664845775265229 0.0568267223293688 0.0349222597356608 -0.0761612513203119 -0.0407031823037363 -0.0303642510750178 0.0586376786262348 0.0571291082466377 0.0374586733164997 -0.0797088459100701 -0.0407167772335921 -0.0161288861392918 0.0471307270823726 -0.0270234843861446 -0.0262988307850315 -0.000236262350916308 0.00594425905402185 0.01000177615806 -0.023271038748009 -0.14882108975681 -0.104018162309273 0.209128731720168 0.00543029597285143 -0.00389735032296369 -0.00606057397847891 -0.179358883376828 -0.120675977112744 0.253380586827734 -0.0123112030630665 -0.0143677989133261 0.0346854704997796 -0.200034763968222 -0.124715704802781 0.282807231664557 0.0027830487044458 0.00346688322102879 0.00286659046378083 -0.00382504159185706 0.00527058288985199 0.00551727323569088 4.07901661591896e-05 0.00649143025256684 0.00104762016633603 0.00107727551167946 -0.0190667147069644 -0.0181876969918857 0.0252295046241345 -0.00190083824455194 0.0147734249978505 -0.0155734027240012 0.012071298581111 -0.0126029905192544 0.000491266138848285 -0.00106684233821528 0.00533595828704309 -0.00838763367242096 0.0015482201972511 -0.0026768966292462 -0.0003649336367994 -0.00123682597082491 0.00066495311244547 0.00659222654338989 -0.0024050816317331 -0.00893683277617541 0.00800018623578707 -0.00363491667236007 0.012289081707327 0.0322050404323011 -0.0039677947063511 0.0237803600367186 0.0371350380213044 -0.0988725208333702 -0.172701759702055 -0.00826431108581165 -0.00850026552814169 -0.00463328102174029 0.00361145498973815 0.00454698650250236 -0.00429146916605213 0.00198605750556669 0.00291570788329196 -0.00237209506621714
  23 741.266581408727 ""  18.8739194220064 0 0 0.000206198170046822 -0.0128902554857167 -0.0249263026230397 -0.0567294899124872 0.0644227056076179 -0.00857450978354915 0.0331711165805514 0.0251639720877553 0.0232342655835937 0.0425036506972267 -0.0421710337056249 0.0307680118274363 0.0586439447673217 -0.0349431137274425 0.0252610293735195 -0.0395197251194001 -0.0287997294096312 -0.0299288183201269 -0.0245231393787246 0.0421834444871 0.00288852047215046 -0.0204372857927379 0.038315733347373 0.0117297935889728 0.0896253113269054 0.0741153635264549 -0.00702649288021415 -0.0105620645616411 -0.0512216856173735 0.0851575017806722 0.0423121372400647 -0.0174845453367289 -0.0404583067354001 0.109356804624097 0.0517564269555097 0.0251558884234941 -0.0233284915421345 0.00959813564232904 -0.0715063003386755 0.0529444482613845 0.0585683062667228 0.00899328858865242 -0.0182080778497944 0.00528999294028742 -0.0363810843177906 0.0254305065046227 -0.0261621719467277 0.0346767881567373 -0.0224913926657193 0.0227375827552986 0.00621025033674335 -0.0037663897460196 -0.154256924540065 -0.0311369522519948 0.0233631731062359 0.00867463517147237 0.127654342138936 -0.0367372837322683 0.0773744663835509 -0.0647634689526161 0.0217267865389404 -0.166445243186435 -0.0282262007021074 -0.0083093378253938 0.0121680224062783 -0.0536798551726171 0.0239374129968233 0.0434134377202762 0.0313751173201829 0.00486903888651669 0.0102670287645165 -0.00755175788270798 -0.0169682792788711 -0.0218923322366104 -0.0473918891727673 0.00443349559348189 -0.00724016368558816 -0.0221788479253573 -0.0566934284896886 0.0625891136186276 -0.0301724814410848 -0.111285396714561 -0.0231734646228898 -0.191611420020367 0.0781243624386784 0.0890025476213613 0.048189844972699 -0.0334895823720074 -0.0612593857786713 0.0302164899888085 -0.00277807907345484 -0.0371943163186556 0.0381790384711221
  24 782.912969317335 ""  12.5404027835613 0 0 0.109992942214351 0.0435493867368448 -0.0973050815778531 0.0190698591482677 -0.0125423301947576 0.0490347848930481 -0.0159927972724716 -0.0123341163904041 -0.00637590545863695 -0.0355235690354785 0.0301736678896255 -0.0160864255986744 -0.0441596741170622 0.0269456624251819 -0.0208847137239608 0.0262925105934679 0.0172417331717413 0.0199043117087946 0.0141198910384438 -0.0459428948935881 -0.0141469867889686 0.0123842827273629 -0.0325427198221005 -0.0115883341982891 0.0519050201242498 -0.0345734904022139 -0.122587768345252 0.118246465669907 0.0631897321828936 -0.160753113813297 -0.0274786212326892 0.0223844183487578 0.0177206581856819 -0.0789515911440537 -0.0379733220029851 -0.0292956364882082 0.00661244989646441 -0.00244882038071902 0.0509706375873198 -0.0461557187146449 -0.05773537102212 -0.0234430675104634 0.010342739482921 -0.0153301317343993 0.0176358238097449 0.013021494181624 -0.0565744541601439 0.105843143987325 -0.0847691564034827 0.0213904007717353 -0.0147714686949267 -0.00456813085655662 -0.0166992435443105 0.0105846571896576 0.00805775756220342 -0.0691747726519926 0.147820236669723 -0.00774247416342367 -0.0607690474428599 0.103760351615537 -0.0910974323157356 -0.00162497139572869 0.0838073517169286 -0.0068904316574776 0.00348429797730637 -0.0454194793000779 0.0163000070877396 0.0059879249330696 0.0266702271460256 0.0162491798129637 0.026844271302265 -0.00665113642083744 -0.0197343045970134 0.00233585760259837 -0.00964679679126596 -0.0227413291553507 -0.00187517950543441 -0.0471018129000376 -0.0508481663027373 0.0533066924995455 -0.0538060152544162 -0.102185908215917 0.0398369177888779 0.00227855738078017 0.0685974866610598 0.0892265192740006 0.0360066379035891 -0.0101191128371233 -0.0111359863796062 0.02656114389949 -0.00168547669785141 -0.01248693664102 0.0235832615038182
  25 790.858942029365 ""  61.3228692495364 0 0 -0.00785663020108931 0.00371692444668308 0.00154182453058009 0.000481491070485863 0.0157333713008699 -0.0225073133652534 -0.0638192297441846 -0.0434518964178641 0.096457719121068 0.0297137462387789 0.00778073391236424 -0.0302232592179594 0.0194482047230685 0.00476994809540172 -0.0159076555480218 0.0374910940450644 0.0279314544867172 -0.0654813264609956 0.0108060458432134 0.0173073577602696 -0.0162958175247991 0.0308173853158558 0.0190224497247976 -0.0371435661092951 0.0349018980102783 0.0328393980454004 0.00308496645795249 -0.0105669671504206 -0.0288545241246461 0.0483981882265358 -0.0440425642692849 -0.0487353834797545 0.0719454565306235 -0.200894572058863 -0.140511139434196 0.315276979556125 -0.287935839796891 -0.191018342546418 0.396643360916822 -0.224551417639713 -0.143482471847692 0.321384604986108 -0.0667959170033974 -0.0541010220233794 0.0989560600538201 0.00343741025103114 -0.000221780294668302 -0.000365172761272912 0.0044440866913624 0.00151749639734133 0.00122405219845165 0.000923828872672582 -0.0150422288088419 -0.00475422688444876 0.00108835228025035 -0.00363409396708894 0.00876557782432377 -0.000383134082959994 0.0139918297163188 -0.0125905269797815 0.00693374389371333 -0.0169670633330635 -0.00601537773004867 -0.00123357092102625 0.00122761667251475 -0.00243696232070959 -0.00201983486277866 0.0047726342214147 0.000567503590930293 -0.000619860086417516 -0.000240681174147934 -0.000793913189018184 0.00194809655470221 -0.00767759739229127 -0.0145549508175971 0.00994625808271189 -0.00155153166480506 0.00767429077284484 0.0211915228250755 -0.00107710480564909 0.0191456752103586 -9.10456865580676e-05 -0.0132727004589314 -0.0354002734485212 0.0048862041538938 0.00320133538345547 0.00210227065203301 -0.00341768141419161 -0.00935038307043637 -0.000492249721756515 0.00388098047759635 -0.00137012996694637 0.00337459315888825
  26 815.99110643692 ""  47.4285791520199 0 0 0.0259875402303945 -0.050345418660082 -0.06589888789128 -0.042113186891382 -0.0216229597806136 -0.0581689114353321 0.00199539521520105 0.00153563287916063 0.006572660610851 0.0526450860574815 -0.0350343303441932 0.00941058376362582 0.0631093759005846 -0.0342497827744375 0.0251107690361061 -0.0277453033753228 -0.0200256386926801 -0.0287379392095281 -0.0171127704799333 0.072836992319892 0.0291418028915654 -0.0180696665152689 0.0503426113761983 0.0168562911125367 0.0695589890160442 -0.0607012746476291 -0.0866973225861008 0.0451170035295863 -0.141514693620893 -0.0835708561686305 0.0183748113922594 -0.057522242209331 0.0379079162008508 0.0726337487357646 0.0262550213552772 0.0899862663496371 -0.0196363967154776 -0.0193717757015577 -0.0343503996539814 0.0685805221128501 0.088102308804562 0.0488420839773566 -8.75395474931145e-06 0.0490904153912265 -0.0333568982384422 0.00868416170907716 -0.00655774287771175 0.0928092923504071 -0.0377030156901772 -0.0016403757847203 -0.0200549577382825 0.000159710160759824 0.1013014840425 0.0166426460713153 -0.00596530402074379 -0.119782116308876 0.01312527509061 0.0914616600806497 -0.114008160173177 0.20426901944878 -0.0352548724557042 0.122142220244915 -0.0521913596036791 0.00704930369965289 -0.0128202464795612 0.0153174042173241 -0.0317872947729393 -0.0309616231613795 -0.0327951905948539 0.0112146798904203 0.00557108695664388 0.00785512152228236 0.0240255985609978 0.069511951191303 0.0261623415400192 -0.0381443603927988 -0.00105829408017344 -0.0292373589310724 0.140689130185242 -0.0212193784281389 0.0511907098616551 0.0307202531496439 0.0293477055947467 0.121345497830282 -0.0574356820669595 -0.0324438239767827 -0.0259165993345595 0.0459439183578442 0.10017225531939 -0.00774034229906233 -0.0272107346915702 0.0185017746783848 -0.0319336278491384
  27 848.781524929755 ""  7.61244903370945 0 0 0.00163409022768686 -0.0032294539602548 -0.00514790521912228 -0.00226864172143395 -0.00530054930979615 -0.00506855149560128 0.000565493602670125 0.000161879436463457 -0.00298236885842708 0.00536442530989732 -0.000445087921528927 -0.0028491659898276 0.00551213093714717 -0.000991878110661993 -0.000763674775228412 -0.00231535493627795 -0.00198175361644944 -0.000325774787916905 -0.00266201768521003 0.0043831014291041 0.00525880130156286 -0.00396802494400841 0.00188683499072786 0.00489775648021158 0.00917080580420826 -0.0101260307609369 -0.0112679411775272 0.00342567103400636 -0.0125323380498016 -0.00565866367738602 -0.0137776023803573 -0.0178718908889547 0.0305841387655555 -0.00462663003838431 -0.00487432299880739 0.0184995055404498 0.00529058942566623 0.000939508699595056 -0.00938529006213184 0.0202102022574659 0.016770057810892 -0.0168874460898274 0.0143107809479396 0.0142268434455031 -0.0227439226071107 0.00748818916460909 -0.0094189089729367 0.0100196331980371 -0.00776118620188684 0.000844052825549267 -0.00727834363088875 -0.000200411525923804 0.0173103698548634 0.00288540610442368 0.00742100777422327 0.00766450301553143 0.0309833913688363 -0.0192141765326737 -0.0246289273106072 0.00946583529832011 -0.00413392067989148 0.0183928933527632 0.00532279670974105 -0.0545141985217354 0.0361309138618332 0.00913494012619148 0.0100024166778853 -0.0154064806277188 -0.00931193295126039 -0.0320872814653226 0.0281194578942848 0.00611167689506498 -0.0348834960264802 -0.377673206347033 -0.282829819899351 0.40940852564505 0.142500719328057 0.212421728130321 0.0974712655892589 -0.0635923556678491 0.0850037035501623 0.00355399133344594 0.0225350966378304 0.0536871350557188 0.143807607267434 -0.107993830637004 -0.0321509878151696 -0.0969277539856681 -0.398976285970986 -0.122208464451146 0.374887322114119 0.223626130310361 0.0700746037725052
  28 869.863238139721 ""  1.10529782366873 0 0 0.0044081494372202 6.93553180368126e-05 0.0100982275038519 0.000843759901266198 0.00888382170038289 0.00997271881051331 0.0113362997033707 0.00693547475891361 -0.0153406461870894 0.0163408217535711 0.0219710609856771 -0.031049704331745 0.0296663765035567 0.027812485621245 -0.0541482330231997 0.00719594373615991 0.00338707482575888 -0.0108040778582299 -0.0283276896703671 -0.0274938357126951 0.0364443509855341 -0.0411245298801705 -0.0347000937559495 0.0637775180922994 -0.023593536262701 0.00216551135597096 0.019477852346554 0.00192429820503695 0.0210757451991235 0.00686468905045331 -0.20026127173073 -0.154593287992906 0.303479393678745 -0.233791688552347 -0.161762619516335 0.317789550342258 -0.0546859243676573 -0.03749176370034 0.0758665704236757 0.189882775825602 0.122966964830591 -0.282863915084021 0.281985567462313 0.190419023250557 -0.407547163830573 0.00413912832602533 0.00737220515432647 -0.00320001423730306 -0.00291830529089228 0.00520878106207074 0.000590817305938383 0.00415406324755278 -0.0224865844599635 -0.00376150419091364 0.00156127564943348 -0.010349743041283 -0.0135241969685078 0.0209243053057554 0.0235672915045505 -0.00911902017441639 0.00248534030541333 -0.0213986453539736 -0.0130821546791582 0.00425124238575155 2.11887711116554e-05 0.00387358656572166 -0.0075370834480867 0.00633159790580878 -0.00713857653237979 -0.000872890573938007 -0.00724458638320518 0.00102919627324871 0.0125292372000562 0.0285437400727354 0.00238512789748862 -0.0154356984473766 -0.00901748494680911 -0.000928444193741671 0.063221292118638 0.00058790362802602 0.0359217325582261 0.000413806714417962 -0.0243371622961454 -0.0568829292382665 -0.0246144216428763 -0.00745843064063935 -0.00348379554141219 0.00876342346232043 0.0293340244461836 0.00281623884917734 -0.0266239064731507 -0.013878584294056 -0.00894612056290429
  29 887.599159287212 ""  30.0857316728714 0 0 0.011741166043053 0.00214029768966718 -0.00879806932140588 -0.00991162673131537 -0.0489187680912695 -0.0298582578711819 -0.00587832596305845 -0.00664276997335852 -0.0126654931605861 0.013683251413664 -0.0140231065783102 0.00661007111645493 0.0315254297800465 -0.00990187598073264 0.00320084711673904 -0.000135401313626627 -0.000813393581293747 -0.011873202580202 -0.00513277933536317 0.0338905621627084 0.0192648092099961 -0.0170001285662228 0.0139782236662655 0.0139919446096307 -0.0182163638059827 -0.0314483709625807 -0.0162166411791067 0.0291114871444802 -0.0532689407270562 -0.0735648705931308 0.00959244614800421 -0.0158659640712702 0.00435537918005933 -0.00153681521559017 -0.0160491531486536 0.0774281262488002 -0.0308080810800769 -0.0304511492049648 0.0400307218212431 0.0422614122560379 0.0493961066484779 0.00923507310607352 0.0383594309689071 0.0591793553388244 -0.0640861270039099 -0.0561445896629748 -0.0298739058366559 -0.054687385449665 0.017787065494925 -0.00978710914428246 0.0124940052802718 -0.0119856671035459 0.0751429159878502 0.0421074958725123 -0.0174412451572417 0.116794785115252 -0.0638543570885576 -0.103262424039315 -0.0809671244181916 -0.0322367446857559 -0.0270011565950498 0.0626588763237332 0.149277388138144 -0.014244370569965 -0.00846413401978089 -0.0375862652365467 0.0607929413211541 -0.00655597748214274 0.0817172191755145 0.0133064409952601 0.0386618999729592 -0.0231329743673579 -0.0835987713851983 -0.0956163322839223 0.0653268955344294 -0.0437370090643846 -0.0252962887914926 -0.034444641547232 -0.479666420229909 0.0219684642387712 -0.23711760165102 0.0725261784984442 -0.0934949171235541 -0.112000560892027 0.158074336341737 0.164950925808916 0.0713276261487685 -0.0578395001644065 -0.0943088501601221 0.049903780498265 0.0229432972488991 -0.035755135220413 0.063708108696977
  30 929.172704895468 ""  5.99714234064264 0 0 -0.110886197890388 0.00519329401416921 0.00354048157686624 0.0283475737612943 0.00580606938708547 0.0144224130340303 0.0171903484966273 0.00925283172976075 0.00141613562184022 -0.012708159821323 0.0120027890062215 0.00319085138364684 -0.0139116144700907 0.0084848409172882 -0.0124049494000049 0.00223352373021184 -0.000887182246885043 -0.00044063873038447 0.000717392054207829 -0.0161131596687034 -0.00400118187072025 -0.000952924897215496 -0.00825916993569204 0.00433535911774657 0.201943858193584 -0.0228442008746949 -0.107880541231939 -0.159035657166813 -0.0243606635551985 0.3124625303629 -0.0174775674238814 0.0167617386628513 -0.00901369116622379 -0.034598121666779 -0.0179505212102072 -0.00156967904364516 -0.00339498730410918 -0.00931717515516805 0.00981538694229737 0.00623342505885324 -0.0085926298993686 -0.0258879043762441 0.0183056118149181 5.51049619927724e-06 -0.0274671346420169 0.074818627204576 -0.0539321345212494 0.0691208260958467 0.0198023871614382 0.000908594803185857 -0.0101711069353473 0.00605024556404537 0.0647716707610312 -0.0854239228467422 0.0315170837147262 -0.0267919430391845 0.364993107190987 -0.176305905263171 -0.0365628897744181 -0.0435979265751714 0.0125832385255864 0.0823071530245025 -0.204435565216867 -0.0141174464644393 -0.0198544383545946 -0.00174637511855047 -0.0106475135921511 -0.0249831253152568 0.00151529444528498 0.0186460186360258 0.0251018425647464 0.00403607994671721 -0.0170727065753539 -0.00955166517037359 0.0110288660789342 -0.0231626452757457 -0.0126581937906108 -0.0136012977215209 -0.221038922744664 -0.0341920672590973 -0.107314122738753 0.0989588786590101 -0.0487082694015726 -0.030905550162722 0.0156389649800228 0.0206499545968721 -2.94180260533527e-05 0.0214425312811969 0.034870438047357 0.00406519878798222 0.0212034200469271 0.0307591170577678 -0.000371832863795322
  31 935.391620583832 ""  4.93453332873122 0 0 -0.0274156473930366 -0.000825436824697548 -0.0151390346490426 0.0103941461950086 0.0135830134728659 0.00516086982333559 -0.00475148725023069 -0.00288479578672352 0.0195955462522204 0.0109628041502826 0.0183912710821606 -0.0215329027694523 -0.00528183479300622 0.00707503577567033 -0.0115435428763881 -0.0167230989622989 -0.0123866032441172 0.0222385410498336 -0.00214795979741961 -0.0126066452117371 0.00146917776288614 0.0175471318945577 0.00574740454236057 -0.0213056787984361 0.0816976219918207 -0.00395962113350603 -0.0518315183215747 -0.0474898534158201 -0.00406580864894176 0.106064886419142 -0.0988311299599546 -0.0696634716219594 0.145247361986482 -0.0392830686627711 -0.0224802404734567 0.0277006264961446 0.0944656893239422 0.0601971343292649 -0.134825482045917 0.0218509294732222 0.00575749200346234 -0.0410273259979565 -0.0797349296764256 -0.0667138796434795 0.117199316038853 -0.0593151905852641 0.00610410184455422 0.0142719236325477 0.0548845489485093 -0.00510147863982511 0.0113697321800996 -0.0279549064801049 0.00639153109792821 -0.035105833342782 -0.0588823256115869 -0.134962700470465 -0.196929829101088 0.170875432853747 0.0209932396120465 0.0939187070228854 0.0271662965014779 -0.00707239979747947 -0.0492130615121071 -0.0340782912707151 -0.0421850960283407 -0.0504103444576921 -0.0180843307699801 -0.0271984290765254 0.0577430475914574 0.0478892199384443 0.0706882105673308 -0.0396331451305277 -0.0562395192744529 -0.10243529595127 -0.0316677401805288 -0.0734215191179267 -0.140142126555006 0.0224682176835727 0.293567343728499 -0.0265758905514587 0.229015007705885 0.0398749396096773 0.0170462057439987 0.0461965590859613 0.213644420511727 0.306879766670934 0.118433168967348 -0.0330005340575514 -0.0174830267846999 0.0875111191848046 -0.0352142954863567 -0.0900769341611672 0.0794553789849133
  32 941.152534271031 ""  5.44124782292644 0 0 0.00775020708229342 0.0109263995789411 0.00862057385322447 0.00165111809676791 -0.00692678303660963 -0.0166157737216592 -0.0384402916829031 -0.0243537222387203 0.043455514700315 0.0423974982346514 0.029634459757483 -0.0522919611932835 0.0182357265096635 0.00443633413569941 -0.0176979782029288 -0.0438903081445962 -0.0297060261916961 0.0516726335024207 -0.00918597283656375 0.00243383497141633 0.0183489272099255 0.0401530833832798 0.0266304300071938 -0.0553459802062566 -0.0212351299436198 0.0141885800739544 0.0195737898547042 0.0150452494693273 -0.0160309260632111 -0.0118003069394227 -0.220110975357675 -0.189047729642217 0.363575907604098 -0.0757437150404655 -0.0576410161190149 0.1228573200714 0.227360534849084 0.14550792911978 -0.327892448850979 0.0654305504843382 0.0481016067103824 -0.0714284508768174 -0.207420697771037 -0.147071295696805 0.304144011689524 0.0242296994467047 -0.00991193441710177 -0.0121920925108544 -0.0237797050749295 0.00494398984129234 -0.00503556379924058 0.0177798780086581 -0.000997564861970618 0.01448650967364 0.0230677998732189 0.0580553891822373 0.096164767413641 -0.08797145374035 -0.00485193827691385 -0.0601789910332795 -0.0142324230769768 0.00387200326836909 0.038679107656517 0.0125487788571116 0.0157361947310377 0.0160147777626326 0.0102033008687066 0.0147020673475128 -0.013542614328437 -0.0159872283816192 -0.0246698304791308 0.0112055744932811 0.0187821941384039 0.0378160041014375 0.013504771786011 0.0185943865096139 0.0420136210929872 -0.00629132804878015 -0.144875438550319 0.00836046142487632 -0.0925692057019568 0.00776379475376627 -0.0491776237369721 -0.0869287291982224 -0.0675630737589864 -0.0930221008707063 -0.0353314589905591 0.00749217155022067 0.00512146254900493 -0.0233550590383137 0.0031313706225166 0.0191101410875083 -0.0238052048315024
  33 990.578556480999 ""  16.9954698492699 0 0 -0.0373274040861049 0.0820151544222967 -0.0716747929243691 0.00675689820933943 -0.0672295713913613 0.0107564802599246 0.000961565390567311 -0.0119117095196923 -0.015354952628093 -0.00123356243288998 -0.0325758244264207 0.000831588980845299 0.0110134186339118 0.00228161011936092 -0.0117850137188996 0.0284637490869691 0.0125761574437675 0.0268825729357855 -0.00719623495675155 0.0154324183244111 0.019797594529763 -0.0374510714028594 0.028403475767518 -0.0216859896250606 0.238675367368705 0.0370066962094472 -0.177678619657463 -0.0740751034023624 -0.0155234807944706 0.208609467161813 0.0432322661286871 -0.00311063333690664 -0.054302868088196 -0.0475393219804825 -0.0525724026376919 0.0585365355909707 0.0458994676973902 -0.00866115148823451 0.0294477357039748 0.0583831327910518 0.0529725637495755 -0.0415937220632597 -0.0680385696089737 0.0128052423476187 0.0218172798099566 -0.0457552910653641 -0.0346735174632449 0.0242554466647805 0.0796902395754558 -0.00756862782080864 0.0100260255333354 -0.0796950520778132 -0.0180616392285817 0.00907459390260144 -0.0310939414770295 -0.0441832084765057 -0.0649631106527327 0.0384619171794276 -0.0216200308291015 0.0518182343625949 -0.0507371413330956 -0.0483303337837304 0.175056550259396 0.0376955404570725 0.0581189612689633 -0.00526594508151925 0.0298670969420863 0.0429352665036535 0.00327238527575123 -0.0377386588787212 -0.056861914245605 0.00808225531015092 0.0645887033360137 0.10311056149752 -0.0304868007516073 0.0661166080534994 0.0951568234456494 -0.0229353048388072 0.101649687235357 0.0777526617424078 0.0113018748604314 -0.0280850047198977 0.0431376032922246 0.00836162103894346 -0.100644294157382 -0.12933959704021 -0.0423042648235589 -0.0115724247950992 -0.0268926977146258 -0.0341237059978136 -0.0287053340507562 -0.0139138357396975 -0.0331829951982345
  34 1002.08639618327 ""  0.393977369302356 0 0 -0.0101272894226033 0.00505302864851464 -0.0191913353375416 0.000632784110942001 -0.00534129578937711 0.00191665353413093 0.000732429087543404 -0.00137524071736227 0.00232906395880391 0.0183225306313617 0.0656762304407501 -0.0222704350061528 -0.020040180482943 -0.0145890458630973 0.0277716146382606 -0.0491555977331988 -0.0383086030895123 -0.00532318148997254 0.0509942842114955 0.0383761982433359 -0.0687967656817305 0.00265834850062522 -0.0418359669789244 0.0635137419589273 0.0547675786817594 -0.00867944422060935 -0.0464994471993126 -0.0194435571137783 -0.016082214907487 0.0522713772125188 -0.15438185930406 -0.0764366065564882 0.255104389626867 0.103276831684648 0.075341969502872 -0.152290736672886 0.0890747864351628 0.0438600184622429 -0.196919528633355 -0.288392465034795 -0.200422707602274 0.433846096555384 0.229660326717906 0.112935777942746 -0.267741799640133 -0.0204734707333364 -0.0114226067316828 0.0073810852870262 0.0191074690729514 -0.0007925045329691 0.00271787728018343 -0.0166987050292147 -0.000819123336368082 0.00242555356012464 -0.0137924866290459 -0.0171054985021386 -0.0339482095202394 0.0161005788363107 -0.0200649701648413 0.0293374585239142 -0.00783787206623323 -0.008923622116354 0.0348802031059503 0.0137449771610515 0.019902205228746 -0.00286548615375233 0.0134860038293886 0.0117936354432459 0.00526206141646764 -0.0131676353560568 -0.0180216496654482 0.00156267357600875 0.0184383594671247 0.0318886397996728 -0.00349651235130935 0.0215199110136507 0.0355759238506691 -0.0130262588445272 -0.00428054639281436 0.0237763455208437 -0.0149459016510956 0.0114273870380417 -0.0143528803011257 -0.0314376002379494 -0.0278340073709869 -0.0389477084782377 -0.012346417290798 -0.00737770471575631 -0.0151482316319666 -0.0105090766021172 -0.00709891679925309 -0.00511139809402822 -0.00863708907176934
  35 1003.56148893269 ""  31.3920541843357 0 0 -0.00186242798247487 -0.0675571409070074 -0.0340280424275045 0.00176192694556943 0.0570615544772068 0.0060101447223932 0.0189461597879374 0.0197924164979686 0.0229944093607068 -0.0303910507772126 0.0841957149108921 0.0414710697248127 -0.00490383146676714 0.0143055247560447 -0.0139172083300512 -0.0594503863205018 -0.040939385329572 -0.0759718547035123 -0.013049755306929 -0.0368940287266796 0.0147325188333799 0.0985920476551821 -0.0401344951454595 0.0191968639848189 0.0372356374575359 -0.0656667721280913 -0.0488968122796648 -0.00932575573679622 -0.0372858984953907 -0.00269306243580294 0.0011811683895496 0.132419741092245 -0.0514666011279809 -0.0464813316880412 0.0032087988217767 0.0557561881396991 -0.115475994988312 -0.0548987323970649 -0.0220031888129509 0.105428334237663 0.0364849828019705 -0.151426768438063 0.0194616759298796 -0.109178894318407 0.134067024009811 -0.0549443276892099 0.013965022933908 0.033962594594973 0.0386077127474553 -0.00483354905761044 0.0123381530968503 -0.0354566365593134 -0.000374359247988325 -0.00303355483762609 -0.0258863133409885 -0.0191045227244968 -0.178725176086488 0.104386481483468 -0.0854733464357999 0.171739176506504 0.00646774473612959 -0.00322080436148167 -0.0818630803737918 0.021065065293986 0.0170900482320593 -0.00761303297694545 0.027586735107199 -0.00786537939941711 0.00166517652519976 -0.0230719578394952 -0.0161558545872885 0.0201008535834481 -8.89517637100149e-05 0.0283746003501096 0.0468883840998062 0.0400919320549817 0.109139665301192 -0.0871812972068443 -0.140044627682892 0.0695454497351328 -0.159431459885469 0.00419243631835872 -0.00613971384959184 -0.0273026353743813 -0.060151784552811 -0.131594146629803 -0.0493425375448741 0.00404444281839033 -0.0318442683594823 -0.0516151220304629 0.0574193816043237 0.0731895528595811 -0.0239085152387341
  36 1014.81343777478 ""  38.9846087638136 0 0 0.0119690023976578 -0.0525360808445703 -0.00403770775592868 0.00405844541212294 0.0539086875206427 0.010990771165502 0.00933642504189939 0.0110550589288969 0.018960756823235 0.000949918187925715 -0.0847743148054847 -0.00544230064392922 0.00874256559659566 0.0363624292908687 -0.0493649152298717 0.0161222670293884 0.0183717080063388 0.0869177343693404 0.0224418827896698 -0.0242390510701993 -0.0445875222738314 -0.0591727569506957 0.0302036657807938 -0.0132531454385194 -0.032278649528291 -0.0335144693658326 0.0165435096609391 0.0113046142721825 0.006842227550094 -0.0413477881705743 0.114881925614795 0.00912728795007913 -0.19248962984753 -0.206038358714705 -0.112598346004806 0.270371996536125 0.199086347952841 0.169560415713878 -0.19019978497606 -0.14910813732562 -0.127040690031606 0.16224673225134 0.00207457869928714 0.0878027117858982 -0.087319847946951 -0.021639302622154 0.032991848939439 0.0279145483443392 0.0179862440236228 -0.000662059179018969 0.0105732176946514 -0.0163992133244434 -0.00902394694414477 -0.0143602986247751 -0.00208774468544149 0.00902732314767128 -0.126741017015014 0.0842057272101798 -0.045165552727798 0.127082351547288 0.00657016119285636 0.00282320659950413 -0.140954224061752 -0.00214050641550094 -0.0195717086715787 -0.00453217838664989 0.00666376774492099 -0.0255349092682238 -0.00790804655648142 -0.00105442772717028 0.0145041607434156 0.0227461548530491 -0.0330841864059496 -0.0219674380534254 0.0583506430639771 0.001850638244083 0.0563062441297976 -0.0786322172265658 -0.141502352725668 0.0465485251372649 -0.155467263093833 -0.00801430309511782 0.00297682489394974 -0.0121196606940188 -0.0253125376163248 -0.0845201137243162 -0.0358354337954661 0.0237315444263461 0.0013281632050909 -0.0408142344326196 0.0785227527665859 0.0977197665425181 -0.014613651634526
  37 1021.46211732357 ""  21.1747093497193 0 0 -0.00479656564539604 0.0334881369424164 0.00664463000421964 -0.00650980307504981 -0.0407989608723805 -0.00728337681393654 -0.00297079121019483 -0.0054854183186872 -0.0173041692464645 -0.0509661998695588 0.0428771190484957 0.0618109106756235 0.0642397300615377 0.0128064822687043 -0.044683155663971 -0.0599506600946003 -0.0456936481798018 -0.00777222388921008 0.00163482230580883 0.0387473910402025 -0.00243262359615112 0.0554422187636478 -0.0350350642581814 0.0219099689904703 0.00934951674603324 0.0264899930063683 0.00116401115970371 0.00196094065426808 -0.0036414747124394 -0.00741668504065032 0.149437886808194 0.228273904084984 -0.301132892222564 -0.214194719758412 -0.181768876838766 0.352475637220681 0.110743057716107 0.0607625633729141 -0.245953119616783 -0.081723750699434 -0.0169321240822655 0.107294250275431 0.0689224008702223 -0.0417050022190397 -0.013492485911501 0.0265714034788421 -0.0187458139926589 -0.0258373205787242 -0.0200860988272085 -0.00187921829741961 -0.00945595984322666 0.0143940005481552 0.00918663360200078 0.0159198350271064 0.00998716106691594 0.00803330764547095 0.1098455873994 -0.0725665389174698 0.0419012553325354 -0.109788853225323 -0.00198363652519927 0.00151195011735258 0.105661307061643 -0.00445028540044378 0.00774623009772024 0.00613580717996386 -0.0121662763711549 0.0146215362662155 0.0011591279210153 0.00614624682997089 -0.00482824115251634 -0.0184514102367251 0.0193701091581563 0.00386267509402616 -0.0467665969432762 -0.00874803557505881 -0.0595490521766112 0.0711786110779578 0.121598819937018 -0.0505521865068455 0.134277730251175 -0.0152524093473911 0.0277761916163871 0.0581245690335514 0.029333726899199 0.0807207944432332 0.0325644943232956 -0.0149620037038675 0.00618413178560901 0.0359481352019351 -0.0594406996249886 -0.0746898660969324 0.0139151544931532
  38 1036.24381740111 ""  6.99446313088858 0 0 0.0175143555008845 0.0682827872846889 -0.0134099614876119 -0.00720555130864019 -0.0453080273983384 0.00483282551302202 -0.0118848571661424 -0.0160323356706012 -0.0142130867192089 -0.0246989685511183 0.0390425548952302 -0.00368489255885016 0.0428203623117744 -0.0454026674964277 0.0131548620430327 0.0130353399600343 0.00105456071167093 0.00851084390875191 -0.0276970071034641 0.0692085897932335 0.0131408673164506 0.0157400180605287 -0.0323316301781362 -0.0037442333623147 0.0179534606079477 0.067201619279411 -0.0120843976510949 0.00834166448957931 0.058503592592428 0.0291481206158249 -0.102764824375158 0.0228131802488996 -0.0122113937760266 0.0348259464878685 -0.118874674903932 -0.0628794259138294 0.0252446608988229 -0.0222258503436506 0.0198100349504938 -0.08747981796739 0.0720937208609861 -0.0304731366293628 -0.00873212190204017 -0.122378014778934 -0.0648254480470165 0.0339356557719783 0.0665720166537399 0.0181537519667046 0.035974923485429 0.00318974428143512 0.00906626275986844 -0.0441054546111207 -0.0551740497463659 0.0033991183631704 0.0607681176433292 0.132690146231944 -0.0857348057979389 0.0554103072653973 0.0563395345921029 0.0326543405696009 -0.0715545878439545 -0.0379243955932243 -0.0116570030974708 -0.0530565480173411 -0.0970835222433089 0.00842034506636472 -0.0227753159272676 -0.0259632071933411 -0.0477956273073636 0.0398791167302151 0.0641069628637739 0.050562922919851 -0.0892096994799263 -0.104057004712904 0.0653063499381262 -0.0657702845082697 -0.0374203158223454 -0.0632316113122349 -0.0712598042594105 0.0677342379535351 -0.166581010334822 -0.068814786014996 0.0346448130218733 -0.0325062577291538 -0.0281201534153482 -0.0825105638747012 -0.0430919960893241 0.0971183667214678 0.10599875667029 -0.0483611876291548 0.136254885133881 0.195440915784978 -0.0257862766473031
  39 1043.67649129118 ""  21.0914246428503 0 0 0.00063192595976981 -0.0405427005394805 0.019064585130924 0.00791768490172582 0.0415714488165228 0.00619570810105895 0.00502289025307659 0.00630272037628768 0.00715615273495656 -0.0478981340596941 0.0204360132305429 -0.0279542658411603 0.0623883011105578 -0.0790924747488553 0.00950337577786352 0.0580750981977653 0.0389217286633355 0.0599317477200293 -0.0594694682230894 0.0831493414461617 -0.00312889609870232 0.00653898893190835 -0.0513870580274204 -0.0198506017030852 -0.0437093270161942 -0.0451531027034351 0.0278440582469551 0.00173823591827035 0.00952550903375819 -0.0198507021684468 -0.215109950807087 0.00922092761318641 -0.115092533223459 0.0242913888842963 -0.256861849969837 -0.126120822437458 0.0620904997913343 0.0433929201932671 0.0661337249118479 -0.244911079854794 0.0866301374435174 -0.131800027547769 -0.0481110653991869 -0.26120997255608 -0.160285324692653 -0.0298864948929632 -0.0262585621846198 0.00777182639177215 -0.0128627416355521 0.000307157325885854 0.000740255046251112 0.021338531109958 0.022365244029274 -0.0265356037516088 -0.0431861471311457 -0.101196499897054 0.00320388805184399 0.0148293780282545 -0.0410503806923745 0.0369093086967106 0.0419569824180108 0.0225008925007833 -0.0875350292170904 0.0322122599885569 0.0491486740222064 -0.0106994958369448 0.0149244969279433 0.000962334952289566 0.0281657346285156 -0.0246487873104675 -0.030908227246779 -0.019820511767381 0.0384545943694116 0.0548545453041446 -0.0105741387517059 0.0401494643354867 0.0520223157110682 -0.00659408939824092 -0.00535162747477444 -0.0136521063900805 0.033541789518785 0.0432616573585876 -0.0198091236409386 0.0151501930778708 0.00712174657943042 0.0114676323804845 0.00976233189332024 -0.0476695510304423 -0.0643273471381569 0.00908304898167209 -0.0441265415740059 -0.0707185949660596 0.00911620157290259
  40 1087.7325281652 ""  39.0502750150338 0 0 -0.0242473567506066 -0.0933993549104165 -0.0796588382035838 0.0120186198301865 0.0594001886938822 0.00758818783088885 0.0407362959297948 0.0282547325861677 0.0364959059577664 -0.00626997605966604 0.00382780288689951 -0.00617384910734457 -0.0190409535469636 -0.00302758986746474 -0.0116851787866633 0.0215093338350838 0.00858882775248597 0.0190282883586621 -0.0105621401962939 -0.0142010073862302 -0.0146190220855198 -0.00644378663239254 -0.00424242654032612 -0.00539743590943467 0.174874914263665 -0.128862152998693 -0.16130025465791 -0.0269548327048017 -0.175182044000996 0.0462733085410369 -0.0622141129347597 -0.00706429273184077 -0.00998201353657873 -0.0279194159169895 -0.0581461152171941 -0.067100636706045 0.0265529212474714 -0.00160154430553459 0.0224072855057338 -0.0590095636499351 -0.0146161023705605 -0.0491202393546731 -0.0263037172756671 -0.0971848012836889 -0.0705889701433014 0.0384960006410029 0.00144407198947667 -0.0425942896566637 0.010996665793962 -0.00863359221181561 -0.0110092381774577 -0.0366684177365353 0.0133090669225637 0.111633899847756 0.0766790487842241 0.228998443647324 0.0262906190735701 -0.122818099498307 -0.0407232208266168 -0.074159027757557 -0.0103526515764873 -0.0304802010540623 0.31135240419209 -0.0382668356682208 -0.0223550251235864 0.029965204760434 -0.00571312082471979 0.0351661803488033 -0.0376004424196895 0.0274021770302723 0.00869474280876083 0.000479035768577769 -0.00192591151611551 -0.039366204819899 -0.0705338930526535 -0.0290822368243245 -0.114794722323354 0.128524323457382 0.0244297730739346 -0.0637826636373428 0.0712234636853723 -0.045923170731876 0.0170682793725564 -0.0169418771334762 -0.00928377482641573 0.049430266210896 0.0154781732011397 0.0329263967593042 0.0796867013036183 0.033029933490744 -0.040541203997996 -0.0272310695451379 -0.00431750538128738
  41 1105.45874309139 ""  15.5354168103076 0 0 -0.0194758082369279 -0.00106257975929023 -0.0015297854791108 -0.00591303265776662 0.0114476748910917 -0.00043561948331373 0.0286254189782589 -0.0246591628534257 0.00924106505118074 0.0316731355628776 0.0584138852049687 0.0585624405250673 -0.060186291966745 0.0301390971489358 -0.0332323186610181 0.0419588767703259 -0.0603545018771531 0.000658964662540038 0.00635279006577829 0.0439541191223113 0.0249000005918021 -0.0678087884614444 -0.00963970461252669 -0.0526148342922211 0.0218217794613439 0.0652484740441019 0.022289091872933 -0.0118017091174498 -0.0566397065615613 0.0108475420748255 0.267202596580864 0.0863377569411919 0.166722676935693 -0.104826477160454 -0.0693882361940974 -0.0784350670805477 0.256541164657673 -0.352669099701449 0.00955600412195525 0.156416226655338 0.048002482092534 0.135904964255319 -0.142897698379642 -0.285354398044275 -0.239690631238835 -0.0239166064443284 0.00303526727003062 -0.0034110059275214 -0.0306716932440524 -0.00223052874306792 -0.00655378230179337 0.0499546120698144 -0.000306193121084309 0.003765514858794 -0.0322783929253266 -0.0693127235800789 -0.0393696125092828 0.0509118513949388 0.0282563480263299 0.00750928287282489 0.0899895042791069 -0.0174477925280659 0.0071959358577793 0.00407028512154807 -0.0122004919433376 -0.00283575950215176 0.00868619148252135 0.00456399544529549 0.00241569428440543 -0.00370775497263506 0.00610379845307762 0.0077716780963603 -0.0174004518411251 -0.0131124021405496 0.0418007915157027 -0.00951422902097307 0.0166130429118262 -0.0420784305770941 0.0120526661433611 0.0468247788287348 -0.0349395340265095 0.0357481698859204 -0.0327665784221793 -0.00110737513759147 0.00168132403956404 -0.025466116574987 -0.00830164382999019 0.00223384903976262 -0.0116488638529005 -0.0155535280708456 0.0324176397307779 0.0348582034405714 0.000750985804939461
  42 1113.70503855267 ""  15.2640159360088 0 0 -0.0376503217943724 -0.00163347583731513 0.00514909267021797 0.0141040661778291 0.000630259624412167 0.00603082163575057 -0.00524404834558139 0.00470108152242372 -0.00548212963960633 -0.0112332421927115 -0.0153346037943513 -0.0130035459048916 0.0148854943867576 -0.00831235561686197 0.00619853074530128 -0.00824491618073944 0.0150071265341027 0.00130642561622406 -0.00399036425247399 -0.0106005573477742 -0.0072044870317313 0.015400621149346 0.00482648749250903 0.0137525728989806 0.0509766451740136 0.0120343140094448 -0.0129029496727654 -0.0381205675877248 -0.0551926030896792 0.06375546494234 -0.0533524998391013 -0.0105853170523291 -0.0585115188861028 0.0197069103826055 0.00696890275946813 0.020093102832552 -0.0616167995254481 0.088385210976498 -0.00123812191495973 -0.0451662325405713 -0.0109447957432761 -0.0389452542275669 0.0353897640321602 0.0745028023521423 0.0585774090625229 -0.079299818780309 -0.0641297751352224 -0.0184771585466062 -0.0538617653021664 -0.00338821615754958 -0.0110757658693222 0.081048744804074 0.0165584723346635 -0.0111486151273209 -0.103415644922186 -0.221650542375972 -0.0297672208780504 0.0560467065948111 0.0415237038842283 -0.0411468954737083 0.19820273612262 -0.0577697171366212 0.162084686228368 -0.0407800245812342 -0.0715693517363348 0.0013169241951092 0.0668663560681362 0.0926887134530366 -0.0159207193008921 0.0218764934046898 0.025729782353546 0.0570701671583132 -0.0609004611522162 -0.0752300094800213 0.0305163076215576 -0.050027848442095 -0.0540740057223939 -0.0275623202144808 0.156506676164792 0.204438911712781 -0.0708229654910301 0.129192872638166 -0.0771982269775004 0.0313341806169135 -0.0797914696799411 -0.123645399796236 -0.0445334853171677 0.0939760364486306 0.104605652783062 -0.0519036795527147 0.0881290910385926 0.15707810724367 -0.0387386042803141
  43 1137.33246932971 ""  39.1159856412985 0 0 -0.055826175361707 0.0174397324165882 -0.0494718088700279 0.0190254140334396 -0.0138781420419952 0.0154123622297124 0.00828141808917851 0.00385284782561459 9.69873527449487e-05 -0.0124049855440846 -0.0068994080761896 -0.0109229344910575 0.00744767359479947 -0.00594000933374588 0.0029536574649443 -0.00362511830240328 0.0100174351051107 0.00202750879873712 -0.00573307993294753 -0.00908010842052231 -0.00795332895926655 0.0107052691728028 0.00789226713519499 0.0129627121830818 0.179370745813777 0.0914693872490409 -0.0779888082254536 -0.0609651322937459 -0.139946176738933 0.143102414698731 -0.0597429587296488 -0.00841704712443772 -0.0396464000247715 0.00897287941316678 -0.00849156750725742 -0.00188353656248798 -0.0468279428353786 0.066937213397712 0.00160065670033182 -0.0455204685270243 -0.00908435503263181 -0.0392548890866625 0.0298404067906881 0.0677534287085071 0.0475613252307535 0.0145883316616905 0.0825477947307311 -0.00464429839237104 -0.0520848921584525 -0.00722052500826971 -0.0173532218302541 0.0931920680291485 -0.0154398089998418 0.0656098505975751 -0.00268059663183562 -0.0209028508793385 -0.0602471611328555 0.130343902609966 0.170421507706526 -0.0236500851829558 0.154911282062117 -0.0513959818434519 0.14726933549857 0.0722686913975806 0.000776351651405307 -0.00986417157820222 -0.0567826111680163 -0.0689931933743666 0.017155448589681 -0.0447073434064625 0.0123739208302489 -0.0249656482334297 -0.0249345033847319 0.0192821767266698 0.21353950267414 -0.0196784204590793 0.129268231557242 -0.202156532282147 -0.0268534274263557 0.0165340002104615 -0.0491870083927021 -0.00493545394272656 -0.0283462914878985 -0.0247343915029874 0.117903300795004 0.016814520283246 0.0105862131066372 -0.101283812047249 -0.191696540796281 -0.0232813540280461 0.083318393628038 0.0118629439072324 0.058615358576508
  44 1157.50282928648 ""  19.9345057387141 0 0 -0.0118355401414846 -2.95366135130608e-05 -0.00261026830536434 0.00467773600170134 -0.00240717915574118 0.000191997158205362 0.00162943460475053 0.000323162425116719 -0.000922901970399687 -0.00123283824690444 -0.000513831665109126 -0.000511695924914039 0.000329481960625251 -0.000294409179070435 4.35801742751793e-05 -6.47125699454404e-05 0.00058163883547284 0.000190184432304938 -0.000444452937059369 -0.000791542258214225 -0.000585758123562169 0.000521065079766533 0.000970839147301778 0.00114897458784024 0.0248872393275083 0.0163443699742439 -0.00426233211081213 -0.00747637954622768 -0.0374080922488794 0.0108361649445578 -0.00446024448017829 0.000162313179219632 -0.00482713298845579 0.000364564855654082 -0.000656503392874599 -0.000359967788501777 -0.00311702370045344 0.00455528880556412 0.000224206048523338 -0.00267824858905839 -0.000562763436597738 -0.00299088529663563 0.00234237924788208 0.00619825736658618 0.00384791263244507 0.0129563864029195 0.0326573272030747 -0.00715584639128742 -0.0167170294102977 -0.000483265334918491 -0.00605868500120529 0.0252050543752069 0.0113060557320473 0.00950079287450465 0.0293098487946407 0.0783305958801857 -0.0502379163054799 0.0599055539639271 0.115777587035359 -0.0505283809925949 0.066546551832384 -0.0148584636761074 0.0871032493741982 -0.0615529534645333 0.0426479455663295 -0.129976987516497 -0.0039669624093397 -0.0707851167429571 0.100544315672068 0.0387360728244706 -0.0284347540393088 0.0628243413850326 0.0611003697884486 0.0906630460003917 -0.33485528226099 0.0892386637952505 0.0217160084871313 -0.00286575912740367 -0.0534233594552061 -0.103686027783792 0.109301873334526 0.039713945161316 -0.0190213754134659 0.0123771674394746 -0.217000954001951 -0.161894730574933 -0.0659881260269574 0.170281779547858 0.249255444917168 -0.0662081403667579 -0.059912274457277 0.0888402985431226 -0.134129807649026
  45 1187.00218929061 ""  5.0155638385522 0 0 0.00552974593149112 -0.00158709374244638 0.00856362462211869 -0.00907905058252841 -0.00576266690218751 -0.0112614399430004 0.00222145972338268 0.0345425772383896 0.016437471551224 0.0115116819193526 -0.00653144258911435 0.00530149164843167 -0.0138269145714849 -0.0334123774873086 -0.0260776991535975 -0.0427502536569481 0.0631626647544693 0.000248547119666598 0.0645946454539914 -0.0124271963964605 0.0389997760069629 -0.00790289393077362 -0.0305234084950797 -0.0188758597921923 -0.0224518067572808 -0.0607105260666487 -0.0142286251642696 0.0110732005845692 -0.00649032959461946 -0.0264699106584131 0.00377600571825305 -0.00555022989807641 -0.00502238636373643 -0.0662380585918921 -0.203818650993758 -0.135254221686076 -0.30810165169367 0.431696828514438 -0.0178655733986583 0.407061583611146 -0.0122208827603234 0.2874894930223 -0.067966587543789 -0.282252335068114 -0.193497053165437 0.00931438379837524 -0.00868559321510682 -0.00806507993209477 0.00718693010883573 -0.000627091162524445 0.00113889826371986 -0.01480877737074 0.00985214960542262 -0.00131753081163246 -0.0104781106513993 -0.0474716015680303 0.054587903507225 -0.00244512033456205 0.0679550945340163 -0.0683244352240683 -0.052104917095133 0.016190893885137 0.042852709728378 0.0158671967457876 -0.0133904112487953 -0.0189059197819337 -0.00969430820326422 0.00273325593097339 0.0147933307982026 -0.0107654790376012 0.00807542169159969 0.00998617677925705 -0.0084354144603667 0.0144663056026958 0.0513754729685756 -0.021823221621766 0.0220000263891978 -0.0813479822348241 0.051369228501098 0.0269962140894634 0.0244333990893182 -0.0248634163062529 0.015743581994712 0.000968195984366852 0.00872894070889912 -0.0386838059156215 -0.0118599927123197 -0.00319363035383356 -0.030505421563578 -0.0303323402787515 0.0447697133516319 0.0480301959121581 0.00265024325056632
  46 1192.17438054548 ""  8.91052328999555 0 0 -0.0229983194438608 0.0404375834471564 -0.0265629494678155 0.00549837247283234 -0.0231967641458598 0.0139729832305299 0.0049264259256558 0.00210801875650289 0.00207186516512049 -0.00176120710449505 -0.00100939242741589 0.000215223317002111 -0.00177232746454703 -0.0130114069878332 -0.00813101716699526 -0.0131265603186244 0.0196774926555455 3.47269289480222e-05 0.0145132639999839 -0.00252903056291584 0.00890125719248414 9.62409984080173e-05 -0.00154282359362221 -0.000591154723472522 0.0572820758315557 0.190796604352207 0.0311695542669383 -0.0250632793894122 -0.0578789619948502 0.0769012337347817 0.00672748850139992 0.00383302666999471 -0.00478342232169943 -0.026833164577567 -0.093990998024436 -0.0591031829491346 -0.111369778019995 0.15465736013868 -0.00548957336495549 0.104120709981832 -0.00233540045698779 0.0737507469257053 -0.00693500247084389 -0.0314805149055908 -0.0206072144951447 -0.0362059570143075 0.0358437025834715 0.032817327516048 -0.0327867039212602 0.000623491108328696 -0.00575710600826288 0.0611297384893916 -0.0381728973920768 -0.0016097540733626 0.0292983730987136 0.144170452298576 -0.19921541156608 0.0328989601590214 -0.211452354048292 0.239041575610238 0.211974368097026 -0.0692001114616513 -0.139969467875575 -0.0522855395027483 0.0449025133398521 0.064635822052533 0.0326655574304011 -0.0136877073372363 -0.0520999094586828 0.0357643182776632 -0.0270980611371372 -0.0343582638852266 0.0258405090052699 -0.0518276716279917 -0.165738600366757 0.0778197989341299 -0.0626392253676944 0.265070321372618 -0.178725361039333 -0.09040905077416 -0.0915915180671538 0.0885222311144871 -0.0516766326095967 0.0148548164911892 -0.0270768966964595 0.130303454133714 0.0397366096325412 0.00932426223397066 0.0995212444506976 0.102055055990241 -0.149039251382047 -0.16167003925886 -0.00816930205440367
  47 1208.28295619518 ""  39.3937499861863 0 0 0.00132272149466511 0.0213270328762225 0.00298951901232302 -0.0147121043306291 -0.0257523870574902 -0.0181050760979436 0.0388486372811876 0.0305596078027384 0.0401734458686529 -0.0498335809125025 -0.012134706815175 -0.0450095798602847 0.00582907028619564 0.0576832193756245 0.0352259863033712 0.0166172724966478 -0.0156266937048313 0.00392696861781766 0.0227133341383918 -0.0220262079676942 0.00457081738873529 -0.002846735036435 -0.0168936014790042 -0.00878307935354109 -0.0179086319713842 0.0256639589499409 0.0132009162620761 0.0166897720904133 -0.0804188876067532 -0.0067461904043244 -0.438889856431625 -0.0297330158506725 -0.273810499521431 0.125090021313254 0.452085956398618 0.288106002383262 0.085462284814675 -0.112834655692118 0.00955232640630039 0.16210432333255 -0.0232843344229254 0.103397160666208 -0.0754872859743792 -0.312112913808597 -0.205820286937978 -0.00314641334028351 0.00241403767459094 0.00341596358052872 -0.00488871346100493 0.000462967630007271 -0.000478125848654947 0.00352588109797741 -0.00226621220489054 -0.00470294556552768 -0.00208435278521419 -0.00372029446516024 -0.0100129593858475 0.00825293713549372 -0.00391378131962212 0.0122514178421114 0.0268770411002077 -0.00886963567137408 -0.00990689088354346 -0.00125790697136517 0.000736485778976884 0.00260951793108189 0.00202686208312562 -0.000484229934406808 -0.00280697109637904 0.000906453747565403 -0.000707184513180274 -0.00119816519002772 0.00093554187003515 -0.00144465077872405 -0.00379168421068514 0.00301222637101529 0.000503428920568717 0.00565229957967628 -0.0100607925945454 -0.00693234337603728 -0.00301563582132244 0.0138189879005694 -0.00132422110017243 0.0150095418835521 1.32477861151825e-05 0.00431914022181781 0.00134763631060241 -0.000123991945540754 0.0019584468415308 0.00292732627528159 -0.0038842920806557 -0.00462952523979037 6.3081389961813e-05
  48 1235.68347816581 ""  210.491192711323 0 0 -0.00232970322041777 0.0497249258968516 0.00830605064866227 -0.0454277780202776 -0.0702976822038088 -0.053052000682077 0.100769851952419 0.0925004885697634 0.111021124487608 0.0409833662112085 0.00657528678778023 0.031932752031013 -0.0494252420781154 -0.00978510055835908 -0.0388826606295526 0.00074590875240238 0.0135778685067902 0.00686487682588309 -0.00504461647786635 -0.0448129818975929 -0.0248918081061785 0.0155912764568261 0.0188251098011801 0.0216470776872266 -0.0639206046195953 0.125867857443785 0.0720660144618222 0.0588488471802474 -0.266377760309693 -0.103941266127825 -0.0600779367451649 0.00537694576428034 -0.0265997401729108 -0.0981117395146715 -0.165182963366669 -0.148160503858608 0.0213786800182559 -0.0197723405104839 0.00667217940808903 -0.244364072667651 -0.0509842370506038 -0.197555085581331 0.02374256136999 0.0095233551791967 0.0136735832604221 -0.00544834880845436 -0.00634425266588562 -0.00417317091861245 0.00139731241541517 -0.000917706801422164 0.00269970889587717 -0.00350329726186703 0.000866630473417768 -0.00625414427095031 -0.0221593783006702 -0.0601784806929989 0.0231495423062804 0.00191858572474626 0.0124278114236295 -0.0159548292156425 -0.0574748860761983 0.0384270483117084 -0.115902051928485 0.00151819219217027 -0.00499630734015312 -0.00659513863193258 0.00560990701071117 0.00613707146021396 0.0036387279036878 -0.00160154667316839 0.00159816049702918 0.00549606478318931 -0.0022931428199395 0.000709107511228641 0.0057200526410869 -0.00707573269616598 -0.00174361226353149 -0.0165815665210189 0.00373329706911169 -0.0116286125589563 0.0205462103742678 -0.0451727284124925 0.02483165515698 0.00650484799093588 -0.00265218859116511 -0.0148115628363635 -0.00406115104204287 0.0058663182969619 -0.000102658139264065 -0.0116561537907071 0.0101890547529779 0.0167988360412272 -0.00326901580114369
  49 1268.10486661452 ""  43.8789185982752 0 0 0.0135690628232732 0.00995961322102855 0.0249058713041137 -0.0127564169971923 -0.00820523214743991 -0.0124048265978691 0.000131757565787142 0.0211488264911788 0.0115539287419898 0.0153340693570133 -0.00137854085511478 0.0109234674142169 -0.00696036194832593 -0.00736893405978831 -0.00876506424577487 -0.0048702146427761 0.00727174605206014 -8.39425748622285e-05 0.00670299926676067 -0.00451059593719054 0.0026343904184705 0.000434582060812684 -0.00616692525359561 -0.00264152106348863 -0.0460659768461498 -0.0632831755830385 0.00331705295538631 0.00737765227031427 0.0867929979449412 -0.0242614311576921 0.007443910347692 0.0018118697786323 -0.00461992763494747 -0.00713495251529764 -0.0036247920604715 -0.00417698956293962 0.0199659407393497 -0.0268140008304465 0.000608903430839055 -0.0455372796102941 -0.00581799829739866 -0.034085748579051 0.00213146547178296 -0.00254504502191483 0.00044077521634123 0.0187255133954401 -0.0266313690497832 0.0364617891615299 -0.0156308026174818 0.0101547039363941 -0.00800810656747762 -0.034627675669968 0.000389263736746842 -0.0689231240936775 0.145986969161259 0.403054641386433 -0.152217194922472 -0.0927572950378842 -0.188050749755637 0.109727177769442 0.35870252390997 -0.187632591536897 0.248993786527574 0.0371395044637845 -0.0258098675436218 -0.0159688479809878 -0.0316930506579082 0.0133203459406621 0.0105184560199025 -0.039321772115491 0.0270618435352646 0.00670378293418143 0.108935470392092 0.209264404233478 -0.0341349779547493 -0.121290980134099 -0.0990413035872387 -0.0504312018167069 0.0383047604171 -0.045689477555384 0.0985252348181156 0.321175688167541 -0.125311414926771 0.0900648199367927 0.0643519743035501 -0.0548239790337627 -0.0176022528050111 -0.0522618264132466 -0.124145992286375 -0.0585851074503353 0.107045519338218 0.0816965156132761 0.0443511913194519
  50 1282.05769266327 ""  10.3243507870403 0 0 0.0107053659926923 0.00436655563081658 0.0347619992425406 -0.0190200980339843 -0.00295806050644282 -0.0253307704396619 -0.0266125618885505 0.063455848192626 0.0135290277687785 0.0402053342541726 -0.00832222699333554 0.0247344242951316 -0.0114220676484059 -0.0285940816099848 -0.0221447546428038 -0.0172114626955765 0.0254760641040793 -0.000287979660244497 0.0282084563014935 -0.00840369585319483 0.0158062816461191 -0.000636552123985417 -0.0288845055724492 -0.0138282753021195 -0.0079872914311297 -0.326405442200117 -0.13531980630155 -0.0174896903327431 0.186643459205918 0.0165507244240956 0.0219205757368084 -0.00617584658120053 0.00144185153855215 0.0134921524924961 0.0626769742311074 0.0444839233248645 0.0642728517237564 -0.0849123447548025 0.00249911259093292 -0.115295977710968 -0.0113388113264957 -0.0853990528295631 -5.99997448296698e-05 -0.0358580361727032 -0.0201043876933192 0.00455542222863491 0.0233620116595154 0.0367216889772699 -0.00361680416650519 0.00522517238203127 -0.00473149047614783 -0.022106979013364 0.00030045592694988 -0.0375156834592417 -0.0264652286413198 -0.121973557474846 0.0174055458852163 0.133858733715955 0.261311676268662 -0.0830475112088821 0.0937340105730912 -0.100401851290775 0.336125971726203 -0.0312415014429702 0.020578293658495 0.0418550354494904 -1.9709822636309e-05 -0.0340994998694725 -0.0249645460021205 0.0372895627895616 -0.027936824109433 -0.0308819296776626 -0.0767885443509743 -0.150148847214353 0.0327237987157644 0.183853961397523 0.231532286746797 -0.025874589590799 -0.0442537601089533 0.0820421863438223 -0.158981869913344 0.124698246131077 -0.0515051908820556 0.0298994717680324 -0.0312752352557587 0.109860593051303 0.0309233879794643 0.0170817863034338 0.0977174728421265 0.0951386779091975 -0.113461690560224 -0.126731708230207 -0.0216407363747715
  51 1303.00457693339 ""  7.82548804761736 0 0 -0.011070791631773 0.00354574858474487 -0.0217322197821321 0.0111910308109854 -0.0041464973935798 0.0150989910567766 -0.0886447697196414 0.0999724291929131 -0.0209373817810699 0.0598020912421116 -0.014677015213114 0.0364267173982987 -0.00612015477209915 -0.0694760118418852 -0.0383647831664302 -0.0410970166086003 0.0590086791911018 -0.00144298472891672 0.0667803188765867 -0.00150888751056839 0.0467436537416711 -0.00894602913839465 -0.0702754306284921 -0.037994047421894 0.0534758043831421 -0.0138568360319848 -0.0501614035659418 -0.0387076752621232 0.0787949861541433 0.0840306226042337 0.0298768076986297 -0.0144202125881323 0.00713412406930388 0.0705419121582778 0.197939029914184 0.152509560412829 0.104303342025913 -0.137444382118424 0.00540224542931262 -0.166161252183105 -0.00463675037889297 -0.118084368178111 0.00208073646439586 -0.0407352361601942 -0.0256038586406271 -0.0117967670976543 0.00719938179710815 -0.0228387377233503 -0.00213807061693477 -0.00730047784104823 0.00213932764590204 0.0434155178407016 -0.00935828294668874 0.0396729616472473 -0.0144399932442921 -0.00358733034072453 -0.00672389376693457 -0.0347968265141347 -0.12470398356725 0.062087901734772 -0.078725677557346 0.0703662349655856 -0.190950177930996 0.0117414173636917 -0.00169434915195713 -0.0169404492673206 0.0106690682453462 0.00887660226939792 0.00521270452756927 -0.0187853942907809 0.0141350180875189 0.0154494228203161 0.0493858098856616 0.0793640534284653 -0.0435752328365286 -0.11481184413259 -0.179162846818204 0.0779851997865434 -0.0121108964978092 -0.0550089656866888 0.0545803074766451 -0.141029120503203 0.0498968556576889 -0.0434564214764669 0.0136912088243862 -0.0545558148917229 -0.0152492018312872 -0.00981568723932789 -0.0498868731107388 -0.0469154730354203 0.0515455521632202 0.0590918189000552 0.0124266373343931
  52 1329.00923718918 ""  15.4465875711259 0 0 -0.0056237958848678 -0.0116289382198908 -0.021188211541326 0.0221877381237224 0.00431780270046556 0.0261711851491046 -0.0290310230013091 0.0153557508003776 -0.0179715986676287 0.0128430701686483 -0.000445418923316789 0.00909485321834928 0.000631818935245594 -0.0222253818204642 -0.0102960562202259 -0.0134934719337141 0.0192498243212726 -0.000463064171745426 0.0196777184303492 0.00396530383557391 0.0159836323907616 -0.00612646800826249 -0.0226957959608047 -0.0145433984790291 -0.0250901118365908 0.284511377199752 0.140295451944219 0.029733175888452 -0.18689057235845 -0.0633265488491568 -0.0112570931258399 -0.00297475915328 -0.00299064150525791 0.0239736614010173 0.0567039328791632 0.0450921547068155 0.0258438055820621 -0.0336647536111641 0.00184560146095796 -0.0228739179130962 0.00403976797378691 -0.0140371518530494 0.00461424806826802 0.0169073782121099 0.00871882908386956 0.0126786622071119 -0.0457407263530426 -0.00994444485211833 0.00205410331749983 -0.00036177188239251 0.00101299174283628 -0.0183022564382023 0.0124114955043557 -0.00361152289610104 0.0806548501709125 0.246408898918415 -0.0466663412919156 -0.117042979525782 -0.156621950967147 0.0218595514611023 0.0706699127374709 -0.00268528601855463 -0.099815406084233 -0.00198161116358475 -0.00442021727145278 -0.0156192423006842 -0.0460962664421722 0.0367883676324099 0.0258100116159345 0.0387064613517924 -0.029430896500624 -0.00210028758052923 -0.208012942184337 -0.303325106911016 0.224292098586088 0.201333118598123 0.38304558820794 -0.27250383666373 0.1313746888737 0.0572797047873781 0.10146405235295 0.0393364732505642 -0.0127206534857477 0.0121477963530025 -0.0564849159329289 0.0375614462296163 0.0137101329893781 0.0623792662482818 0.117579576908542 0.0404654293809826 -0.0922286735138604 -0.059806057917413 -0.0592684589239137
  53 1347.07283129119 ""  35.6023836452504 0 0 -0.0154595523405439 -0.0275278460651441 -0.0137899347234366 0.0401213950746418 0.0198387310351157 0.038222546417645 -0.0309391961587776 0.00279085711464852 -0.0268280542751341 0.0112052298417456 0.00257828024527946 0.00918426247248658 0.00251927543385511 -0.0231672053879323 -0.00950586035444088 -0.0150376189963717 0.0222721345360577 -0.00011586170478296 0.0177880247317918 0.00796599280243364 0.0167793068760235 -0.0100970706854849 -0.0273816368939342 -0.0195314963682636 -0.0570538064721968 0.384384720189768 0.214468076195552 0.0777278627814512 -0.441635133830418 -0.190360857349661 -0.0286441178803593 -0.000731895307542867 -0.0119722626292245 0.0240992426734812 0.0481918285327805 0.0405912643812539 0.0318270741618995 -0.0403351318755399 0.00284283046761582 0.0065928695503526 0.00917362249278215 0.00899936107014187 0.0108132822919409 0.0531257786845766 0.0299983926472982 0.00816649694747522 0.000637509552291241 0.0285751582842265 0.0126792120574377 0.0132977037835581 -0.000904919446224485 -0.0583311697093462 0.00772263995084826 -0.0422217355489418 -0.0203691843098655 -0.11836517342309 0.03274455849074 0.0827023843351122 0.246531573774646 -0.119669213327977 -0.105586916954537 -0.0166728763158097 0.206612848393223 -0.0126705860011183 -0.00934988095744656 0.0289145399879705 0.0195300380696667 -0.0279671014141219 -0.0164150710898503 -0.0137737502313727 0.0105999596961731 -0.0152419378239871 0.133059731049427 0.205741237554724 -0.141004173596899 -0.0181033614327806 -0.0667742056674881 0.0838705348580559 -0.041073733102174 0.0465529798063328 -0.119950586095083 0.148900580550167 -0.0394567543119071 0.0573945123458197 0.0384348819362529 0.0283992049780233 0.00544767171266698 -0.042634703969299 -0.0410619607841729 0.0180339370718224 0.0386592164567371 -0.00313356821488368 0.0390721995293607
  54 1366.75079228386 ""  1.34605649863705 0 0 0.0199092165572082 -0.00715930691715629 -0.0127909118362383 -0.0121551512747771 0.0108689357486132 -0.00147257402096735 0.0371460379197821 -0.0423104458066521 0.00749602126220413 0.0427154856761312 0.0178731540738735 0.0370268394803637 -0.00645062167788929 -0.000450380801124945 -0.00358355508996789 -0.0353452066709621 0.0539082537705469 0.000870542095933513 -0.00188733560739302 0.0126986898283375 0.00490290314392089 -0.0301081247218164 -0.0558162736749019 -0.0476803613076875 -0.0609374313276901 0.0193688636574028 0.0271207466221904 -0.00616575139199756 0.0583574239297586 0.0736570601611299 -0.361343057177115 0.00929751152703819 -0.227448879239296 -0.0505438942583462 -0.152162183781134 -0.109418805571902 0.147657863327884 -0.193686767502419 0.00996655778746451 0.2071724917382 0.0166416657887226 0.154617811070795 0.0679207056114334 0.322906266682308 0.20086282240415 0.0159004712652013 0.0452045578825059 -0.0260501878777829 -0.000653639909535415 -0.000716117726827764 -0.00525343447709767 -0.0357576593215449 -0.000356346950591643 0.00827527066410459 -0.0746690066365312 -0.219253531293982 0.153384231191472 -0.0373642218030822 -0.128900034511603 0.0816826802413091 0.171206582954308 -0.0784720859518939 0.0437650038495758 0.01471095119067 0.0201576995333689 -0.0182113923077367 0.00471942601186142 0.000861747250447736 -0.000100086025506237 0.00383136452455638 0.000461374947517981 0.0132319964619794 -0.0755227855978547 -0.132427740971257 0.0812313138114535 -0.0548922870766506 -0.0883177914427328 0.0445846822916626 -0.0421741263880225 -0.0709038596545873 0.0431863953934136 0.0467750674951104 -0.0172632895978015 0.0184889282123453 -0.025422249570244 -0.0420460571913377 -0.0142940708095936 0.016665221492219 -0.00703623643438953 -0.0238306677065833 -0.0243285865443398 0.00437932299935985 -0.0146664687487484
  55 1371.78978113987 ""  3.669941450946 0 0 -0.0120821113758679 0.0178202069710338 0.0229515734313374 -0.00467189854624433 0.0132707805967743 -0.00818302340823167 0.0234313732603444 -0.0272382121078032 0.00374485027718296 0.0206126385412033 0.00887721647025393 0.0183927418344766 -0.000986622501811025 0.0018665069775888 0.000671603804819324 -0.0197323311131172 0.0320029521630264 0.00118733301987144 -0.00493898284771509 0.00849044695379139 0.00073600642865844 -0.0177879571318345 -0.0346725339349508 -0.0286641982280381 0.0654787761307387 -0.18956817551409 -0.111089129945161 0.0100151757792456 -0.0326454037549049 -0.0321563417206126 -0.206165430656564 0.00737168676445144 -0.136315330547529 -0.0279716779080934 -0.0909744125074798 -0.0633416229348072 0.0911506303414375 -0.117946165256877 0.00702485188599685 0.138504790592223 0.0111747725031258 0.10295853651894 0.0433678131512477 0.199259825417427 0.123949406893621 -0.0268293636908541 -0.0756826885873873 0.0323129851534991 -0.00367876259113131 -0.00487216141104522 0.00496716757211334 0.0556695857467309 0.00420534377988659 0.0197532573974336 0.112757817771113 0.337126830472807 -0.232393723920845 0.0612876341748424 0.220251096767813 -0.151552717723344 -0.143434628753465 0.111274664827577 -0.203186088339517 -0.0257114841862491 -0.0347629430761745 0.0288138612665213 -0.00563593407191809 1.3954816171835e-05 0.00153975221637362 -0.0070746727558171 -0.00111050724101646 -0.0207748189772807 0.125906324777084 0.221373598632697 -0.136542121142633 0.0905967819264124 0.141499937204232 -0.0710985260974768 0.0762544133979461 0.117399155184467 -0.0650738055390992 -0.106674195940749 0.0417255698903467 -0.0281709934936551 0.0441716779368739 0.0684195450055808 0.0246343384501954 -0.0246622094900001 0.0168033415087035 0.0365000430145176 0.043976511031233 -0.00291756011747002 0.0233671874801025
  56 1379.49753645178 ""  8.04216890215454 0 0 -0.0429101739635242 0.0117080948406401 0.0490473020422099 0.0118990461881377 0.0119331645142379 -0.00361942912321518 0.00231481116179875 -0.00801587027872782 -0.00537374308327208 0.00120546918571053 0.00069748859246026 0.00198039974026129 0.00170679863849062 0.00121322538398656 0.00187260741533076 -0.0026831433248219 0.00543909753415144 0.000644526193411754 -0.00398115931062713 0.0026620232277709 -0.0010912199496729 -0.00378765419935167 -0.00792221027352911 -0.00556693895389654 0.051272707677388 -0.136936134518926 -0.0559971081036357 0.020929454880697 -0.220870522978541 -0.120191359983962 -0.0267800143517175 0.00355369827069597 -0.0237443556626614 -0.00356213277890024 -0.0176046004405244 -0.0105905428897742 0.0197911610137241 -0.0245409554678504 0.00194950825299574 0.0374415812567835 0.00391819780536944 0.0273090538163425 0.0112342808782647 0.0447157348125131 0.0254757579939959 -0.00890446542180427 0.0246885102674359 0.0190094803349917 0.00186067330316253 0.000583093395043226 0.016608719399103 0.085545674106076 -0.0232980108219717 -0.102536388999633 0.0262434338854302 0.0980501945475822 -0.0755029640947912 -0.0159446987268137 -0.212073617416181 0.185480058387743 -0.45646640264594 0.0815000185253329 0.413311078431959 0.0193684634266511 0.0263488601678158 -0.018312597719619 -0.0112870801704703 0.00676533580759147 -0.00787495139021422 0.00766528868017627 0.00157968028415845 0.0131447853235585 -0.0909120100033252 -0.159120915195382 0.0943639265058899 -0.0590379826460247 -0.0807126201659467 0.0377868635350261 -0.020344823228378 -0.0685130771070598 0.0581196823091965 -0.144546412255368 0.0606505915685595 -0.0339332668772809 -0.0396511537802323 -0.0496446384150256 -0.0216569883610487 0.0123864742771117 -0.0238451042610334 -0.0202064436434989 -0.0449077329662621 -0.00910856194908346 -0.0169195668117065
  57 1410.23070659201 ""  4.81539338659468 0 0 0.0144676064219192 -0.0436915712943237 -0.0382056009120399 -0.0143896979004883 -0.0141383078004854 -0.00485137777172082 0.0101132071561654 0.00377838451436615 0.0107267563952876 0.00993925254238013 -0.000164979193319832 0.00715512712697891 -0.00550089617922776 0.00421285871181313 -0.0017178199376263 -0.0020217907295624 0.00165481722575106 -0.00066920299286027 -2.73494397623992e-05 -0.00622277392421554 -0.00303047339632175 0.00223961606467645 0.00755766320857455 0.00480509379193927 -0.136690415316423 0.179414691626523 0.13471431710129 -0.0911588379979601 0.249797958008823 0.271314259371428 -0.0476825489442707 0.0022664820860576 -0.0394197572949889 -0.0154074576011543 -0.0266246763743432 -0.0224104245214289 0.00505374231343645 -0.00882544418379661 -0.0010386446014052 -0.00791462828832749 -0.00717803681902251 -0.00835782129711641 -0.00458218791666627 -0.0180612013558342 -0.0100884017307668 0.00229129262778885 0.0347182758001453 -0.0346938827247755 -0.000531823562991579 0.00766407103314322 0.000197740624381919 0.0367677242568968 -0.0067744983381437 -0.0226233415208572 -0.0321401256479804 -0.0493812576847427 0.117414051917165 -0.0021884909673021 -0.219662858898265 0.154791680431746 -0.26315734778473 0.0586889873218114 0.21893608075002 -0.0354728141641982 -0.0596943227354232 0.0239093753147988 0.0069016831960137 0.0095184237428502 0.0201792891566001 -0.0305238015910706 -0.0326873799257514 -0.0254447914838536 0.131259117540224 0.2608073366659 -0.111563695963928 0.164411364387746 0.234665246221291 -0.132697819834419 0.00716174684186871 0.0153725447629385 0.0184366529006651 0.0284719351350281 -0.000620788263221713 0.0155332163737429 0.163765710771167 0.166427975790101 0.109229494959947 0.0308864365665041 0.206886976128854 0.0185193979188421 0.183780083106108 0.0852200694084605 0.0101970007044189
  58 1420.2637695278 ""  7.96453791096584 0 0 -0.0245243129170675 0.0590346945418845 0.0507315719487459 0.0165333947229151 0.0170137274328086 0.00418278675790657 -0.0105213009344006 -0.00442586117153657 -0.0122334371316607 -0.012741766945394 0.000119745306216962 -0.00879246536142957 0.00676478015705882 -0.00442186469025928 0.00248694961690817 0.00280969763375801 -0.0020339709967971 0.000995127661159374 -0.00127801701127041 0.00771261336591743 0.00291403239490402 -0.00282161409128886 -0.0101668676632495 -0.00626454507073179 0.163698329880813 -0.272809685681747 -0.189990295870658 0.101367778636593 -0.31648035698578 -0.307602996088453 0.0606275440875025 -0.00106084876829864 0.0455948960465193 0.0175641052841297 0.0291582998958472 0.0252736867603401 -0.00438302940055821 0.00897771621283479 0.00148716309018533 0.0144355308343977 0.00900735651441782 0.0135518201321771 0.00712647840966671 0.0263718746183061 0.0150995134792931 0.0138564103181484 0.0398984093478193 -0.0363477633465649 0.000884051000668328 -0.00346807260592518 -4.70576052090178e-06 -0.030330737175801 -0.0233250426843606 0.0102957267003005 -0.0547748616995723 -0.145179919797297 0.130674383861865 -0.0594565384080143 -0.207662565642275 0.117075172353428 0.194617927635666 -0.0854617923489075 -0.111286180019125 -0.0138225380961684 -0.0210642264314378 0.00653665489628669 0.00500532246842173 0.00339453653991012 0.0153679655781344 -0.0407759980477987 -0.0505224456905361 -0.0127392805671889 0.0491212468390739 0.105045108532732 -0.0329026752627848 0.0704100232324579 0.0871350812835949 -0.0396649409768688 0.00877023456399171 0.0149954874521498 0.0062681638295107 -0.0349179829573869 0.00243200645504485 -0.0162553953675296 0.185660995020655 0.182637102978492 0.143576492607378 0.0682825563978661 0.267489920461495 -0.0236269111407103 0.215936953549215 0.142742071163661 -0.0283250673687689
  59 1436.43574277548 ""  7.90968308256686 0 0 -0.00809262188709148 0.0194466930728018 0.0140529500088442 0.00381796224234961 0.00406791506784307 0.000673689493901777 -0.00214032081382654 -0.000893910620895441 -0.0029269699040404 -0.00437672802994018 5.40902791162735e-05 -0.00279544979360775 0.00203332056057351 -0.00118383131884041 0.000819228499529026 0.00111051104861473 -0.000673545659535489 0.000373334792376222 -0.000735201333878974 0.00244748458111324 0.000660846865078737 -0.000952480863742359 -0.00361871143982058 -0.00209145318068626 0.0455134042252611 -0.0959396402351375 -0.0646387554746537 0.0244028739114254 -0.0852514887080478 -0.0732852935683229 0.0200825195396078 0.000588311621667836 0.0129756597635278 0.0050365658913663 0.00830246375916242 0.00733664344681235 -0.00112960281944464 0.0025772650607208 0.000613944551386855 0.00530173757211313 0.0027161619869796 0.00506634722477483 0.00302776021298806 0.00970305441827868 0.00500273531562612 0.00612144864078909 0.0362109297192051 -0.0422116525306125 -5.94590223195514e-05 0.000768545106390556 -0.000543536211014665 -0.00364430949404129 -0.0157546452779382 0.00428059997782711 -0.0485709988367866 -0.0990973376155183 0.143189408297857 -0.0139576893147967 -0.201001592785673 0.129035730800092 0.0241258866140547 -0.024631193639148 -0.0132755857073811 -0.0412648108571106 -0.0694009279266871 0.0178960000841107 0.00851765562215157 0.00945933600366553 0.0240852063136421 0.0589007853925727 0.0813820593743127 -0.011287490675171 0.120698159842424 0.258573953037268 -0.108112526154764 0.167902477425076 0.225674239361768 -0.136620699095853 0.00752717175588725 0.00830731946612069 0.0280825262341032 -0.0111689702350598 0.000892814929363505 -0.0034988243668954 -0.224465493004956 -0.201401147373565 -0.201170938626608 -0.133622724765595 -0.357502146053655 0.109400318868761 -0.251567216276018 -0.232415030576766 0.0997816840198399
  60 1468.07777702032 ""  96.083910727623 0 0 0.00658243535650178 -0.0142441153135887 0.00383156635879209 0.000574066533610425 -0.00398488634087509 0.00135489078554355 -6.90692846109031e-05 -0.00155313553756931 -0.00036002478387793 0.00237533340438952 0.00165656166986733 0.000803212676136439 -0.00152406733431797 0.000243830569847754 -0.000742566358121171 0.000577472000743335 -0.00240693264694773 -0.00053371041276245 0.00254389123976401 9.08247134036109e-05 0.00181394918853825 -0.000736074159173408 0.00167829185492858 0.000472046762562147 -0.0431882936905133 0.11611656546285 0.0855934082977269 -0.000376408461842757 0.0277567231067143 -0.00607397122390805 -0.0159563248916402 -0.00663158335447032 0.00888490331783965 -0.00080195080763015 0.00310856272912934 0.000103346723217025 -0.0067440142249831 0.00744625129011905 -0.00108020541129916 -0.0112808864756008 0.000166894096036144 -0.00813332315527406 -0.00238660542600803 -0.00479674432793675 -0.00518805035057449 -0.000856976278381719 -0.00970284876025731 0.00337118909410197 0.00933710414166003 -0.0558951494277737 0.0301342528976149 0.00116411798187997 0.0762261934636966 -0.0589591764713885 0.0189147778334821 0.0954716181643052 0.109243393060468 0.13057470212628 0.00194421836732312 0.0558445953612081 0.395654413136126 -0.0890432797927916 0.170052394839583 -0.00970680217798846 -0.0015959471562631 0.00554743861473875 -0.00295326258640153 -0.00882260193196848 -0.00464833200887318 0.000266456812002037 -0.000568119990434765 -0.0058189814784058 0.027956898838283 0.0699803436864346 -0.0197381213633841 0.0260766354931704 -0.0152022399770477 0.0490086245119937 0.0373726810157518 0.072202063083769 -0.0568833252216812 -0.659010102558504 0.170046987937674 -0.25087879717936 -0.0205412925932027 0.0277457254264535 0.0060265028825188 -0.019749092005786 -0.00798235827136054 0.0315689101632259 0.0198779061518334 0.0113411850269684 -0.00133175648025015
  61 1487.81488875427 ""  1.89706299431046 0 0 -0.0131371214465434 -0.00884949142260071 0.00371899027803284 0.00917679856513044 -0.0175902574046271 0.00454704437039748 -0.0585191154567107 0.0761919580751223 -0.00648303588313574 -0.00988090703042449 -0.0576991360381067 -0.0356302071339615 0.0569567967141579 0.0483455756021976 0.0633490047120803 -0.0546625876861401 0.0660300399754795 -0.00686940027606693 -0.046790565897317 -0.0503146787407949 -0.0567453395061377 0.0564834545016867 0.0123283915763727 0.0455390421825967 0.139681816856754 0.0953787272361169 0.00816713656055644 -0.00303259950581242 0.0779634604206972 -0.121214584449994 0.100593606400627 -0.0688304297187265 0.0412771981808829 -0.026213633732823 -0.277158432472248 -0.154128676394752 0.251458429336481 -0.357269355750408 0.0100076684841515 0.206057147191427 -0.059328459935958 0.116913615929225 0.021310897923094 -0.162092589813069 -0.0627461012610465 0.00205235250413952 0.0025613981907715 0.00457094625630228 0.00120977116354348 -0.000850421961869029 0.000893208641477341 -0.0032496602296594 0.00184820259935676 -0.000442833192654009 -0.00239565491202132 -0.0290039976895402 -0.0261597472318226 -0.0304992458464631 0.00699945563994143 -0.0126152162761053 0.0147693201934093 -0.00590629685165155 0.00493004695251514 -0.00101562474668151 -0.00343666547015745 -0.000409156648808059 0.00232555465520152 0.00303499196685807 -0.00161161014294321 -0.000711732529435548 0.000913355572589483 -0.000236168720989891 0.000498239965130235 0.00866630388789869 0.00528339416298228 0.0111365688412228 0.00971782026938477 -0.00509713951823141 -0.0179355974582902 -0.0276141623197817 0.0163342927579137 -0.0133295171262518 0.00153152039954054 -0.00901292929151885 0.0110919404912013 -0.00804960490491766 -0.00272957202258127 0.00324648226834759 0.00616704019264853 -0.00459561749030575 -0.000648699370569336 -0.0075091511835358 0.00806106516917053
  62 1495.57623947089 ""  2.79092724020187 0 0 0.0134206878045376 0.0165825796646947 -0.0136115329705356 0.00541072028705712 0.00505970335306585 0.000879318265370942 -0.0126874118482043 0.00850742859555797 -0.00533443721555594 0.000492343639293307 -0.00909456449087426 -0.00341578620778388 0.00827210916586954 0.00967569937891323 0.010604771517614 -0.00840262043064573 0.00694529999236438 -0.00265717484392439 -0.00466721603093205 -0.00829718220430918 -0.00709083429982455 0.00850377290517438 0.00652345247077901 0.00920825947555974 -0.212682135791641 -0.115944690104447 -0.0088595942291415 0.00318269490595943 -0.1646494340631 0.177557775814 0.0241484495040059 -0.00604584112530604 -0.000528394249442086 -0.00671918880855819 -0.0469439861376907 -0.0268798436365932 0.0324914938553442 -0.049716747115347 -0.00108443278689103 0.0165480800151025 -0.00987852351804698 0.00702231314677816 -0.0016927014397391 -0.0368623542664456 -0.0190903846561138 -0.000156681258809008 -0.010066783218178 -0.0421020702330417 -0.00114853125605877 0.00750595616542466 -0.0028828789986416 -0.00109158013498619 -0.00999131023691763 0.00684390965096738 0.00693760113808088 0.141421823737549 0.200061291184216 0.146069358662431 -0.1056690481459 0.0915226359129849 -0.041829466423779 0.0102690104925862 -0.0391627709234198 0.0146667234931294 0.0270002977959327 0.00359602504256087 -0.0208852319284601 -0.0329003000997999 0.0232949984131159 0.0239895311126428 -0.0230655326727411 -0.00515324977492549 0.0146452474148386 -0.0490106927334605 -0.050996030834248 -0.111723008585843 -0.106069841977758 0.0490524223445412 0.18279028084111 0.317704237734113 -0.200102089580845 0.0921601242361522 -0.0280790763582523 0.0255784244367261 -0.384179834099861 0.269585779373488 0.0720446100266752 -0.140367381743982 -0.180378704017047 0.230681566889129 0.098632021929898 0.242709050074648 -0.21391880605221
  63 1503.08662007948 ""  10.9806888850196 0 0 0.030726178765939 0.0366704266636717 -0.0286080932712887 0.00990150473771639 0.0088678446650406 0.0040670868831741 -0.0128997739731772 0.0193961761147565 -0.00230229306284214 -0.0202638263792609 -0.00941164808097284 -0.0173851345771545 0.0161681415141251 -7.36553811384604e-05 0.0113969715578965 -0.00433161500822952 0.0119475998758699 0.00244746315785098 -0.0174317862885188 -0.00276327951572308 -0.0134820994249298 0.0102963662556196 -0.0111193980407847 0.00202148143278944 -0.450506406289905 -0.224563821560103 -0.0103977456514984 0.0105463794507725 -0.337928742688759 0.365727465183391 0.124538230252213 -0.00147182955869642 0.0591779953189712 0.0147794316289639 -0.0147191876019335 0.00477367320218727 0.0482323780668621 -0.057478842798474 0.00607733821448514 0.0671023875200949 -0.00317991586576354 0.0459346007988056 0.0170236935311917 0.00335450644907355 0.0121132877390918 -0.0169472817555731 -0.0125066808768758 -0.0122446932384905 -0.000650498098311874 -0.000605638140724844 0.00107396849562112 -0.00237752359983379 -0.000823141767303395 -7.99785823811003e-05 -0.00287006309322049 0.127083932285025 0.155447129343254 0.207159847766443 0.0309913099246489 0.0547516991956849 0.0278363630509224 -0.00440814125398426 -0.0304039862089486 -0.00558958251532329 0.00668814300536465 0.0051473945108633 -4.23798249341372e-05 0.00135048555680791 -0.00548466689800558 -0.018230232418752 0.0166781477527469 0.00867587316138107 -0.0121109733260239 -0.0403701424508667 -0.0183154708331782 -0.00805062550806705 0.0186921203947525 -0.00929168700340046 -0.0132833045019573 -0.0260067185618372 0.0124504988312752 0.00240406585504101 -0.00109400651113048 0.00116276052855369 0.304772473432402 -0.201540382806659 -0.0455392109237466 0.120085531187315 0.115994224682071 -0.217753949288121 -0.117128463274661 -0.184343113600817 0.137518477201798
  64 1510.28530834996 ""  12.2345001776897 0 0 -0.00155286976634328 -8.70924363267395e-05 0.00181506774625367 -0.00042287592012253 -0.000847468854719674 -5.46796187017425e-06 0.0015629485423559 0.00125172563559728 0.0015404549233046 -0.00260212620340463 0.000621981678133169 -0.00142874931467866 0.000284843335251653 -0.00197110286250593 -0.000761233465817133 0.000907785432546967 0.000568571890309557 0.000949623746890372 -0.00160172616282671 0.00102492124092676 -0.000610262370690298 -0.000163301220082205 -0.00292855865116552 -0.00146995236791607 0.0238089252922006 0.00813094497983158 -0.00262520980164022 0.0013959815010541 0.0114992854168891 -0.0232407468336073 0.00844858682138096 0.000744887510472727 0.00661244786472112 0.00297559770166376 0.00687029154692739 0.0052495235341391 0.000652382287789976 0.00143782822794978 0.00109330482062435 0.00683320558442005 0.00130514223238905 0.00522581237254174 0.00295594428107344 0.00796099950952815 0.0059258288561517 -0.0114922071654111 -0.00489011329530987 -0.00495948643628987 0.000376455826566067 0.000500491718237124 -0.000263347863953854 -0.00158241716243593 -0.00068279368577034 0.00100871114226103 -0.00949846793550683 0.0501717931538917 0.0827464443009007 0.113548476653465 0.0282861187115744 0.0258066272386189 -0.00251398440948815 0.000710195532021636 -0.00896205569387924 0.0161698469658993 0.0166964139519288 0.00185213673197238 0.00327746763314493 0.00664037431684081 -8.93099115161866e-05 -0.00704051958087015 0.00285230690446309 -0.0432045083569623 0.017949189148259 -0.19883762168251 -0.171855132626361 -0.214189085369864 0.00688642653453057 -0.166833828691419 -0.0356956550878926 -0.0832016913519416 0.0637955764355914 0.00903885998527112 -0.000232841334542349 0.00681515320461119 -0.145510915297355 -0.228285746902303 -0.169880446279087 -0.139603465860325 0.290284726167714 0.476603807472185 0.399257353700267 -0.138802204257806 0.408030777951876
  65 1512.64728321525 ""  7.92147060654992 0 0 -0.0208668409263449 -0.0198523143674671 0.020514137924002 -0.00371479164961946 -0.00360660386704961 -0.00152222821897246 -1.07044725080243e-05 -0.014321331551509 -0.00481468261031527 0.0201363663829735 0.0010591450723382 0.0136580746480054 -0.00783693282641028 0.010294510212622 -0.000589173320237457 -0.00390453593360118 -0.00699972470768368 -0.00598413596313292 0.0167358750275989 -0.00350394272467045 0.0100590940040793 -0.00446516110126628 0.0166361645086016 0.00480890075134497 0.293409818484326 0.126209663796464 -0.00481686951362796 -0.00161265255283316 0.1915800770817 -0.249686193171495 -0.104437905271149 -0.00514761514698422 -0.058860628192473 -0.0209024997855552 -0.0285721591079175 -0.0294345336837281 -0.0229730211575026 0.0153672630975175 -0.00837231897825746 -0.059963952479416 -0.00460875274819917 -0.0444292430954965 -0.0202364288136309 -0.0347566123346507 -0.0299369025943109 -0.0240700227134542 -0.0198924276211503 -0.0527967850202718 0.000886416771871475 0.0085700867178459 -0.00338870192585051 -0.00564636425138735 -0.0106152106844888 0.0073918848634618 -0.0155441031655362 0.252410485799533 0.392913178502348 0.412364513569718 -0.0335691302508024 0.149805639153633 -0.0657354019464727 0.0107016145868443 -0.0313920521021782 0.000633699965869636 0.0253262848254191 0.0176253628142319 -0.0112622859680855 -0.0199399999698115 0.00768603337704757 -0.0099756741791198 0.00939046521558664 0.0124978585291996 0.00797724712682434 -0.097601909911826 -0.0936220660399217 -0.10304118985863 -0.0250984597151102 -0.00692936197198899 0.0956276026771502 0.182368118954051 -0.126635676344618 0.113848096190474 -0.0318350995710196 0.0323263947871952 0.207966510230471 -0.0954630521263101 -0.00338753664124001 0.0951012994276076 0.0245727489989533 -0.20808606509686 -0.142892749493846 -0.0996999575983978 0.0253296731293362
  66 1523.34768294201 ""  88.6187023737069 0 0 -0.00391996370774963 -0.0063839403323076 0.000708325132065272 -0.00826526744447386 -0.0107511285138322 -0.00601955759560824 0.0318140993569708 0.0375916700027949 0.0396861276432834 -0.0480793732583381 0.0134432752965945 -0.0264746298542021 0.00178185075485689 -0.0532252394958768 -0.0249726385044906 0.0269541393333798 0.0185336143341022 0.027824800364315 -0.055816134572344 0.0157071789496027 -0.0318451922598107 0.00758896488498447 -0.0536641846037558 -0.0205185323190296 0.0650743088078979 0.0567869377575873 0.011027759262501 -0.00720458328655947 0.0704827724459961 -0.0547970815113955 0.202343082616768 0.0207783154696962 0.147977113965177 0.0668679009316138 0.160420772398263 0.12504333570966 0.0335822465123336 0.0213248904956032 0.0345335006668022 0.182111430870936 0.0211499966618728 0.138711711806119 0.0666130532419702 0.145447702609139 0.114931311322114 -0.0330231095447041 -0.00883269626019467 0.000701659703707574 0.000604976964815251 0.000969484804388547 -0.000235131663089587 -0.00356273531592539 -2.21042378381262e-05 -0.00109448525361353 -0.0290022354419894 0.103071680113251 0.177619821109339 0.293393953480727 0.120138879160957 0.0506466918337435 -0.00973390071366977 -0.000347707320332798 0.00398556273153342 0.0146970985178435 -0.0243477032031538 0.0103779443537806 0.0160317451424061 0.0295306826519957 -0.0259369537994664 0.00908071389926417 -0.0112115278620056 0.0101160996950228 0.0305806829844357 -0.0448443994502816 -0.0453019369829182 -0.0613991193931418 0.0638694583448829 -0.144875972300915 -0.177386794036676 -0.321324731704475 0.199384739853353 0.0211100778736109 -0.00446565188201613 0.0110070780504786 -0.110737891221382 0.16905687426647 0.0760722023520284 -0.0181108314087356 -0.12324098423826 -0.0175501513123025 -0.0243543447782963 0.148820530041695 -0.184329124726531
  67 1533.9464854041 ""  51.7506111223553 0 0 -0.00507770254315094 -0.0149712198877948 0.000124829012898301 -0.0117339258818767 -0.0126927695453179 -0.0118419936367543 0.0351908480641655 0.0400820209471426 0.0447547279667479 -0.0384443919309656 0.016520534875085 -0.018372815711956 -0.00535022212823204 -0.0598509532897154 -0.0331023379381997 0.0311335353137509 0.0206503266367342 0.0318420164319318 -0.0660875773691127 0.0106892751886114 -0.0412504682068142 0.0137279618556981 -0.0455875676042838 -0.0118381455139119 0.0682315202567369 0.073749880315921 0.0260996488379172 -0.0170251983972554 0.10075057972111 -0.0419313135401904 0.175948215980803 0.0240997694153286 0.132350602139019 0.0643745517374661 0.170447041720796 0.128126381949614 0.0374424206241302 0.0249109225827936 0.0386971005751892 0.194115729343196 0.0161933399200773 0.144727835577918 0.0676804933646226 0.127013004744433 0.104281225293903 0.024040728193079 0.00123017947163257 -0.0148798722924846 -0.00094901415560326 0.00249931064276197 -0.00119140850018998 0.00394866176092744 0.000971201456567803 -6.41527191206588e-05 0.0243379695794215 -0.0205811401114458 -0.0579777216183867 -0.154129986964803 -0.116233829088794 -0.00888671953169963 -0.032898614317553 0.00986624178984364 0.0164581542273384 -0.014463983475708 0.0269021496250895 -0.0198255965363409 -0.0202957385253843 -0.0350287518611717 0.0258645206739614 -0.00668432091785224 0.00786412173025344 -0.00837463028062333 -0.0573280323779716 0.0780757819789046 0.119397752373255 0.110990763963943 -0.100871593223516 0.213873654726548 0.205030759167333 0.368022808657636 -0.231372756265707 0.0261341154131715 -0.0117182770654637 0.00106029276054374 0.0710930677828738 -0.131834225677337 -0.062351741130679 0.00874628715194952 0.0955269383110494 0.0256224328446405 0.0247220687984402 -0.112519458527177 0.144527459969165
  68 1535.96674808487 ""  3.1008385884898 0 0 0.00082851725927113 -0.00320364931711751 -0.00168267839123218 -0.00205944619583288 -0.00205254033290584 -0.00209646724688201 0.00630935677691653 0.00742587411555472 0.00807277018835328 -0.00694426808097738 0.00310936043613276 -0.00329320583808556 -0.00101878727577591 -0.0112399909359744 -0.00618694570387932 0.00571050214957403 0.00401372667081049 0.00594269880977546 -0.0124643460836592 0.00172638542112911 -0.0079015869598508 0.00278267238719403 -0.00810320764930962 -0.00180582874349083 -0.0125628901507552 0.0103849160942437 0.010809909350128 -0.00440421338269467 0.00851409403755703 0.0151776965804612 0.0324925440346516 0.00447207824489037 0.0245182519543117 0.0118925025695221 0.0314473233111607 0.0237616066361479 0.00746692515225762 0.00402845193780833 0.00723032051223995 0.0361835634660156 0.00270742267839562 0.026889597183312 0.0125498132336516 0.0225178259828736 0.018479282485164 0.0238021129595337 0.0153140316844746 0.00711033890817187 0.000433888890704833 -0.00475577639017566 0.00226864917820594 0.00367086257056324 0.00581053694920546 -0.00485411397976918 0.0105046848461644 -0.141960332352877 -0.159537269964969 -0.254500216299672 -0.0801576139907164 -0.0440131481591741 0.0241525418380876 -0.00524733657914162 0.0310301649704573 0.0130812754872984 0.0217367021077603 0.0715660844251879 -0.00106726320496884 -0.0122589840711559 0.0195885487629991 0.000962515919296793 0.00287554588308751 0.010665948963802 0.159347522424643 -0.283170545959945 -0.490318313748046 -0.416429455608566 0.113014824436753 -0.346450161853234 0.0687446104569135 0.152751044235331 -0.0948389533367651 -0.0767866906034126 0.0182554539154107 -0.0287371453251539 0.0942260127812204 0.0297706552026362 0.041473148429995 0.0525129708319842 -0.0667038308828355 -0.156892665913317 -0.141986202261623 -0.0121476336261691 -0.0778536963212038
  69 1608.37364424398 ""  15.3671658528669 0 0 -0.00270748671763251 0.00204762351648981 -0.00412094233108837 0.00996083684780202 -0.00598738685463279 0.00650527721396432 -0.0878603576731681 0.0940829041019293 -0.0195849304361621 0.0918917690012724 -0.0411360600857228 0.0437738051473093 -0.0420929997810104 0.0696383958648097 0.00432003540689363 0.0910450663338045 -0.11160963433389 0.011013358932815 -0.08392526082296 0.0468759729450788 -0.0368224454287448 0.0360413066113147 -0.0644351259567912 -0.00478414407680888 -0.00328087036697265 0.00266096930624405 -0.00412268377514319 0.000357865888702115 -0.0257104373935034 0.00245285495222613 -0.147128572578794 -0.0521621569825651 -0.118825972330321 -0.0758385486130803 -0.02421161336224 -0.0671109336013457 -0.120096080576828 0.17776506276046 0.000668689627235885 0.0929599042932436 0.0549068425433879 0.089585574790075 0.0653937507515408 0.0287261235657082 0.059211083742834 -0.00061707333428132 -0.00019711790892796 0.000552166929489528 0.000256294745252186 -0.000267974360755406 -0.000185236904700213 -0.00071309863365449 -0.000764510229368585 0.00160685958783569 -0.000349288515496256 0.000816245367163622 0.000325729926941184 0.0027410191201024 0.0035846625675333 -0.000486660485857718 0.00618901757810764 -0.00138597628006119 -0.00734263305525982 0.000135980706843163 -0.000937892870403614 0.000235182276781315 0.000634836161710181 0.00129571561443965 -0.00084753927070073 -1.44375142892844e-05 -3.38508930534008e-06 1.94635661226408e-05 0.000994029426642358 -2.66735035351417e-05 -0.000835067257956018 -0.000362955021649119 0.00242584176068341 -0.00372476141235245 -0.00628160360416401 -0.0119331334478096 0.00739874878708264 -0.000535301662445326 0.0011986011698424 -0.000165109464432453 -2.08090262834779e-05 0.00098865134677836 0.000530932655631352 -0.000105234217359958 -0.000450395422782203 -0.000197075988882998 0.000299109904318276 0.000747427609750856 -0.000744518047753877
  70 1624.51797915618 ""  73.5847979010431 0 0 0.00221467420228053 0.0102670814220365 0.00349904266822497 0.00326171827160053 0.00474851515623989 0.00266282828122666 -0.0331722915120619 -0.063032483069371 -0.0527006614147172 0.0725334944949499 0.0408695768768335 0.0710921841907648 -0.041788560893226 -0.0938158911389852 -0.0746567999136579 0.0166237268249962 0.0534091579939171 0.0371247928884146 -0.0730764578681763 -0.0414409100761393 -0.0710416454556897 0.0492434081506931 0.0992861696804333 0.0811862757117198 -0.0203980007729537 -0.0403621220973511 -0.0186558923861617 0.0113716631374953 -0.0384182056481584 0.00815827641877972 -0.149913529878 0.0440192377117096 -0.0836552110398817 0.0271387207725393 0.149702427308055 0.0929468153040386 0.0685263862908737 -0.00884573925980115 0.0441451971511706 0.125703738815034 -0.044330969584593 0.0685300236917874 -0.0212688535559724 -0.16949697333871 -0.0920071694462258 -0.00169456202813134 0.000146149448364865 0.00173091973236135 0.000900624142091156 -0.000820869994693466 0.000181655060883348 -0.00242361574531502 -0.00147567090979995 0.00111612257362913 -0.0024365320539027 0.000360256553747458 0.00405482078777191 0.0104779613407756 0.0107796842646346 0.000160133697990598 0.0154033990865908 -0.00420380423775223 -0.0142648608446639 0.000440269708138755 -0.00335769079882084 0.000244407175602087 0.00220071817325173 0.00414915084373443 -0.00288139386367407 9.85129537538303e-05 -9.29719825794185e-05 0.000118523214275528 0.00263941180298227 0.000786895425453596 -0.000933740027461404 0.000551655101080635 0.00835649868506538 -0.0121731247148848 -0.0240561800553579 -0.0461619805718483 0.0289763415319855 -0.00858797850169003 0.00375729475075905 -0.00180982263966884 -0.00140223803517268 0.00363817320293727 0.0017176010875373 -0.000548051118418553 -0.00175073842096785 0.000142423822529958 0.00115328929859557 0.00310656656626244 -0.00321173584280492
  71 2890.95581351296 ""  83.4959606120328 0 0 2.44093369021953e-05 2.94362918041289e-05 -4.4947753939661e-05 9.23704169877331e-07 -2.4461739184383e-05 -0.000117818168991706 7.95654334295147e-05 6.97891962381473e-05 0.000116196871177216 -3.13993396866225e-05 2.62410650131201e-05 -3.1995471443165e-05 5.29511627458233e-06 2.50804366869863e-05 5.13914328588126e-06 -9.54291532649483e-06 -2.27270017057357e-05 -2.03995124572431e-05 1.1738538706032e-05 -3.14362068207001e-05 -8.8459589362715e-06 -6.151095462213e-06 -1.6974530970457e-05 -1.18400321544913e-05 0.00025588353831337 -0.000627854184701254 0.00118220185234465 -0.000795558171333996 -0.000119348221455578 -0.000134795417779583 0.000172162258863293 -0.000368579615529608 0.000201496865382705 0.000190368357067374 -0.000130055668013821 9.54177604244276e-05 0.000102357684176868 4.89727314869538e-05 0.000111824760662207 -0.000102022022166727 0.000281492405005837 7.01285094055298e-05 -0.000107258535925063 8.48973894525719e-05 -3.64863505256769e-05 0.00349396396851924 -0.00038934772216799 0.00232725446639482 -0.000169684782962443 -0.000380201500583083 0.00015459730595032 -8.62085624297787e-06 0.000206270159844406 -4.11985580587952e-05 -0.0440149130815587 0.0185841062171966 -0.00874165607209228 0.00943758229762673 -0.0148303890585554 -0.0207205916419958 -0.000382048461866186 -0.00121362936577096 -0.00045188871843413 -0.0654527943719452 0.0155133741897517 -0.0330719128355635 -0.000171759148765252 0.00121131084920673 -0.00236333781144575 0.00375271158824059 -0.00338905170200217 0.00245082940763376 0.833086513095617 -0.262776147824722 0.381700557888004 -0.0595320436374796 0.0564086591353714 0.0427337739700671 0.0024886665816801 0.00324743033165398 0.000384582531618399 0.00612069450390694 0.00475221719055449 -0.000986661793245652 0.00352762181225592 0.009607942203385 -0.0306421380160259 -0.0389619827678312 0.0138196122924495 -0.0173671749262462 -0.0141483428398419 0.0196947261458159 0.0221956797271052
  72 2922.58061233194 ""  61.7128368833186 0 0 0.00308705556085181 0.000920865750399624 0.000544506316945233 0.000106128041294036 1.33808944653434e-05 2.2777384995055e-05 -8.18695988348764e-05 -0.000111100968036029 -6.23389399546105e-05 5.15777957475634e-06 9.2263703668682e-05 1.42025411980163e-05 2.55522940843479e-05 -1.51069048890554e-05 1.35896627911803e-08 -6.19656247621256e-07 -1.28586829841163e-05 -7.11976085140082e-06 3.13765306937511e-06 -1.13690026139542e-05 -1.13698605638193e-05 2.65708404932097e-05 3.2958263691542e-05 1.60057613922018e-05 0.00281914414506575 -0.000983689018161382 0.00138825346091242 -0.0387726053073606 -0.00630653179287933 -0.00861722416626505 0.000109975476700519 -0.000715140643782963 0.000214588848244754 -1.049448967972e-05 4.49628890032656e-05 4.94044815159064e-05 0.000129161114552734 5.07175805935598e-05 0.000144775239178892 -1.63633153482342e-05 3.66788989434774e-05 3.1569355650497e-05 -0.00023891478507857 -2.21099443598523e-05 -5.67746066474085e-05 -0.068877189957878 0.0117085065343496 -0.0212479666249897 0.000418770788525369 -0.000885076130063894 0.000413400140881609 0.000741569683537416 0.00699032083529721 0.00178753564444424 0.908542966740076 -0.212168453682415 0.129129119782551 -0.069607148302395 0.097314808848521 0.116944431407848 -0.0285360004843158 -0.0777271557088468 -0.0169970066746493 -0.00429877233565063 0.00239755313183602 -0.000742703532940863 -0.00147392022305832 -0.00138172075151265 -0.000973950899561755 0.000358390275390755 -0.000645791364765083 0.00044192455145466 0.0426798495725225 -0.0175615269513815 0.0262989173887208 0.00916012213541359 -0.0153191162424904 -0.0145549521410691 0.000513468017204291 -0.00504264209341766 0.00580677132848653 0.0103900937670508 0.00954675885529899 -0.000401106984667826 0.000682561081337803 0.00216734315960166 -0.00575319772583234 -0.00150928914997923 0.00160738272398618 -0.00122504619433452 -0.00248552544789143 0.00394422301417574 0.0036200014035516
  73 2963.55381286497 ""  27.5583170645888 0 0 0.0157094762365662 0.0073436678022148 -0.00852484195117725 7.06941928144467e-05 0.00127076737350105 0.000275267001495696 -0.000213821925903921 -0.000125208379994416 -0.000196728104726203 -1.49217750005069e-06 -3.16018597419938e-05 -2.73088977476313e-05 2.51746234482984e-05 -1.12864732168143e-05 -1.20436783476362e-05 -2.19031280136433e-05 -1.28269292543365e-05 -2.61386244920993e-05 -1.32291846860127e-05 1.02518619575512e-05 2.28983532047783e-06 6.18108646411134e-05 3.50733984621547e-05 3.65139137849785e-05 0.0512902304918832 -0.0786389122553233 0.142499196743636 -0.234165906170291 -0.0374412012348316 -0.0492601559192636 -0.000288323569021061 0.00024855945070626 0.00137216829471406 0.000243236562761346 -9.74788406770539e-05 0.000180639089700077 0.000255607082746639 0.000128806273165855 0.000298412094050598 6.28940826816242e-05 -0.000157391586181553 -1.25977477530888e-05 -0.000170408331824753 -4.34429839771232e-05 -0.000121976303893551 -0.00902554410813019 0.00560658463580899 0.00453761600792306 -0.00115036635200297 0.00205789959697115 -0.000692203022932134 -0.0238147881947741 -0.0711971314404427 -0.0102370840055287 0.0805631009129437 -0.0203187738779541 0.0165098252494741 0.0289350051177535 -0.0519042282313364 -0.0681461571115427 0.293369809522318 0.842802192925078 0.133167424035816 -0.00028055776022776 0.000344481152434533 8.04451968384966e-05 0.000255978379844208 0.000500928683504622 -0.000232285635566805 2.38533330271096e-05 -0.000233122674918903 -1.8358487213827e-05 0.00220626304210029 -0.00119825841106417 0.00215147209637624 0.00228653152375144 -0.00306809006550907 -0.00338910274195571 -0.000986844625741348 0.000649842543149703 0.000932091238034193 -0.000792502892260407 -0.0195760464611309 0.00477969229596113 0.000371126159584301 0.0009025686620377 -0.00188254552525009 0.000780431284933029 -0.000146280925294647 0.000199409664496882 -0.00140471749152591 0.00189392612080541 0.00185407640911025
  74 2987.32197239368 ""  12.7722916035661 0 0 -0.0017449270117105 -0.00104691566084713 0.00111664446933097 2.600758134313e-06 -7.35315964858872e-05 3.52725854420459e-05 -8.69338665102298e-06 -3.82081172486437e-06 -4.05218949188284e-05 7.75725477063569e-06 1.71855790514912e-05 1.67809956387306e-05 1.43411693365724e-05 -1.13749332082626e-05 5.90685098588163e-06 1.66131184689077e-05 6.48320245576681e-06 1.39004330205755e-05 -8.59421158169257e-06 1.59343538835546e-05 3.07313699736607e-06 1.49757334414881e-06 3.50039791553072e-06 6.96226853866217e-06 -0.00608786946271974 0.00954798623811091 -0.0182822640153758 0.0263220071888189 0.00405630512987665 0.0050083323529069 6.97869740707004e-05 -0.000182111160265459 -0.000199372828555957 -0.000222972764826171 0.000128619193274105 -9.30089572516182e-05 -0.00010268245216745 -7.60114720073534e-05 -0.000107182792962853 4.35847404818277e-05 -0.000215877940282184 -5.77488399538731e-05 -1.08122902682635e-05 1.60401980362142e-07 -5.39146080507054e-05 0.00408544133409836 -0.00265399908209376 -0.00260954400419001 6.54300656351484e-05 0.00016408920738145 -5.65073469931179e-05 -0.000126309557310971 -0.00117691381267577 -0.000327324491217658 -0.0308616842848719 0.00714357125059396 -0.00531156581198387 -0.0167932016414987 0.02430271667981 0.0378706950620017 0.00384710709128912 0.0112166912267189 0.00275522960144016 -0.0344672841078696 0.0469187802425701 0.0413710587759839 0.000432745624327611 -0.00129841816232861 -0.000156446629516837 0.00466959923968766 -0.0235927883753713 -0.015566041154621 0.0377290548226064 -0.00227946022265163 0.0306873148560147 0.377757117128775 -0.549238669172323 -0.528340452248029 -0.00910944661100608 0.0143905518502957 0.00970407282539654 -0.00334349955228715 -0.00263554726597688 0.000682527783236163 0.0236798872759855 0.0494337245336499 -0.104342899805853 0.0982155358905463 -0.0326565164590414 0.0372337053411223 -0.18006548035077 0.263675915580396 0.249701786086378
  75 2993.09899149902 ""  83.2426580971858 0 0 0.0447659477478527 0.0297466468903574 -0.0315194389860916 8.42823066240327e-05 0.00217535229113807 0.000538042590973602 -0.00104212091475247 -0.000842592245820624 -0.000919263374428374 0.000399300324096413 -0.00115502887818401 -0.000210282469357243 0.000103968311815642 -0.000139968702723024 -2.41971948760114e-05 -1.38802868560356e-06 0.000101624767748703 3.06780538394955e-05 -2.47585753242637e-05 0.000168273951498722 3.57460282416454e-05 0.000178180605567144 0.000188703548319155 0.00016375110159323 0.167239314240737 -0.265644942669196 0.496611422818225 -0.6901719745153 -0.105810038174713 -0.128955822982345 -0.0047041908486464 0.0121503303799303 0.00444722187553189 -0.000725754858648565 0.000513446388518122 -0.00014023394992343 0.000299196806689606 0.000174637199579798 0.000372062623004242 0.000608966237541712 -0.00182932147263483 -0.000483250904762829 -0.000465391500109634 -0.000254296130498676 -0.000330972098647223 0.00719544158398793 -0.00483780719628381 -0.00329060585557184 8.63492044285363e-05 -0.000948788730494574 0.000281177578622401 0.0073061397351707 0.0220613093467771 0.00397878673703336 -0.0652287703465451 0.0156858305659591 -0.012105040345122 -0.0228080196146813 0.0412020832146617 0.0538315673546628 -0.0863184608634514 -0.261040954060484 -0.0471669063677553 -0.000806035476525607 0.00123500131644976 0.00133084245778397 -0.000129532432038084 -1.96613907178085e-05 0.000132466364386709 7.38734830957528e-05 -0.000937271296400071 -0.000796281219993949 -0.00155059679766151 0.0011925329054051 -0.00105869377176227 0.0108011185924762 -0.0158950209985267 -0.0151438115454446 0.000620461815432285 -0.00209411670194862 -0.000118289168940669 0.000276976708804877 0.00838333579296484 -0.00235039579281301 0.00084125877807654 0.00174188637482802 -0.00379270698566465 0.00574698000186135 -0.00199728277418146 0.00239994204132309 -0.00773419953109033 0.0115094975741624 0.0108760980752279
  76 2993.96140084375 ""  28.4504792040279 0 0 4.7760162705127e-05 0.000252876368578739 -0.00025141337389233 -1.8152245010942e-05 -3.34576409192734e-05 -4.00217364850743e-05 4.28093507207105e-05 3.62757615473087e-05 4.94717623039944e-05 -2.72210181661543e-05 2.01643726908022e-05 -4.95651239999652e-06 -8.42427650680785e-07 4.84844579024727e-06 2.95750040943031e-06 -5.21097582763092e-06 -9.73467916136236e-06 -7.43137326902808e-06 -5.5937021933459e-07 -2.47729418778591e-05 -5.47148024599288e-06 1.88153258559608e-05 -3.10249859847922e-05 1.48573934224233e-05 0.00124235544843416 -0.00210346259739505 0.0033728310331392 -0.00201551825345574 -0.000356079362625605 -0.000390783277935062 0.00011866835742599 -0.000180272312965549 1.21604450720733e-07 5.69242589643219e-05 -2.03707237322832e-05 1.68242467096569e-05 4.69307014416865e-05 2.4697730102347e-05 9.55619762698514e-06 -3.14824402135834e-05 0.000196609169451556 2.73040428714174e-05 -0.000238034624217109 0.000192069790575369 -0.000178824352221887 0.00165278560503597 -0.00147459373950061 -0.00176631753913392 -2.25788127711062e-05 1.88519911504476e-05 -3.65347500507919e-05 3.53656462670236e-05 -0.000353915741509372 -5.18704719457539e-05 -0.010050554387609 0.00242734345382845 -0.00173267060641297 -0.00966632769241657 0.0131247777934691 0.0211056260168272 0.00108466459456471 0.00321034127065829 0.000467669678971753 -0.0176863973545898 0.0208027538339946 0.0186565790406845 0.000155088411470978 -0.00051612756225216 -2.04267828060582e-05 0.019936058824448 0.0382839472732996 0.0108952933772295 0.0346054431863563 -0.0027450858638176 0.020627587016278 0.172422126997173 -0.247796663443536 -0.239298900036752 -0.00204475104760004 0.00794184991210346 0.00198037623755971 -0.000281176737754009 -0.000272928980422136 0.000410982862266675 -0.0729762433682938 -0.206196128780838 0.41796504144486 -0.423420862068616 0.139312798693199 -0.187001155211905 0.261852980967888 -0.384080337529963 -0.363697978351805
  77 3014.97901374601 ""  39.2667605776326 0 0 0.00417588154957455 0.000960393354094178 -0.000524829153806762 6.0300459861366e-05 7.04310519198357e-05 0.000100167877724052 -0.000211784193610403 -0.000188104045505865 -0.000251485065450584 4.27818731224061e-05 5.94988279111323e-05 6.12705291241355e-05 7.43649197240097e-05 -6.89492705679478e-05 1.35869295176857e-05 3.31619352717776e-05 2.59451380822248e-05 3.49981901350044e-05 -2.86263924038206e-05 6.60368762481923e-05 8.43234224691568e-06 5.78965971917085e-05 3.6717873914683e-05 5.20644156489355e-05 0.00325666493096278 -0.00357357098063737 0.00835327853018531 -0.0494568239300581 -0.0074947228274997 -0.00899403169694459 -4.51196252292653e-05 -0.000503040546287307 -0.000226516868165628 -0.000872218402231248 0.000565302635088735 -0.000330144827316265 -0.000142144606129546 -0.00011387913031087 -0.000136981407663631 0.000218803891742751 -0.000777983517230596 -0.000212987232177584 -0.000355620555836781 6.29615320422352e-05 -0.000240993606094239 -0.0350598514311161 0.0457225124640853 0.0575939249134953 0.000517356903193746 -0.000390043069559915 -8.40945140293146e-05 0.00190767409014212 0.00998137823460863 0.00174923495447276 0.122561783542078 -0.0230757139237388 0.0314651879718954 0.297600633402132 -0.523341318241188 -0.713843025629211 -0.037431719936971 -0.116197643770392 -0.0164166957560449 -0.00105061006462735 0.00250893429283979 0.00364680906343374 0.000757423281615128 -0.000633329677436652 -0.00100721317481811 0.00104272810800559 -8.66883658972592e-05 -0.00177362419048733 -0.0130489343623827 0.00519028575591405 -0.00437151233327405 0.0285805461290963 -0.0360230351539976 -0.0401418465778836 -0.0128854366293604 0.0128137246647546 0.0171636553573681 -0.000650386815604927 0.00335469609842547 0.00160682453965493 -0.00200979003113407 -0.00686269322598649 0.0146915078859198 -0.00444220188627115 0.00137438859089421 -0.00238718548298991 -0.00507667951173745 0.00576107096599205 0.00608349780261191
  78 3035.36004369212 ""  19.8769127897257 0 0 0.0640341265028336 -0.0204384997837149 0.0608170579146868 -0.000556888909122957 0.000294267400775859 0.000210193182150889 0.000325456214096242 -0.000390109872276462 -0.000430799252917226 -0.000368407179288585 0.00157562140781053 0.000475161735838809 7.22972071593836e-05 -4.18679175167685e-05 3.34402585852484e-05 6.68817845921139e-05 4.59050711597001e-05 8.37426191982818e-05 5.17248358800018e-05 -4.75659668008709e-05 2.16490247229806e-05 -4.68155439552434e-05 -0.000101460688685238 -0.000100308099633596 -0.190727366539778 0.332857578027841 -0.628742464661678 -0.576454015278959 -0.0902228459606909 -0.0954649380030922 0.00420509950892774 -0.0175231559475181 -0.007439846156097 -0.00171645747550912 0.00105015140344549 -0.000853070076946906 -0.00103099853778431 -0.000624139894062977 -0.00101815429297189 -0.000314806819842617 0.000750065882316473 0.000246386025916033 -0.000727489513619618 0.00057542094876238 -0.000148815443123967 0.00302511951639547 -0.00140925520473254 -0.00143354457918022 -0.000576017830023898 -0.000228760997051697 -0.000109930267693922 0.00221715667242716 0.000957475440242786 0.00147642646193462 -0.0278083534710686 0.00662515846191755 -0.00624586923053075 -0.00778257666918788 0.0122273783025385 0.0170999541942908 -0.00668307923230792 -0.0148386242659747 -0.00260112696105956 -1.90702978181716e-05 -3.22717403087483e-07 -3.78599145291681e-05 -0.000120365769990363 4.99267909090379e-05 5.57008966387067e-05 -0.000207618074913906 0.000192874733342522 0.000115706029910083 -0.000106180768850585 0.000235118695872586 -0.000384964441375386 -0.000163623788498167 0.000160187115397601 0.000352269230848645 0.0011261166580182 6.45634248874163e-05 -0.000703498891036678 0.00209966120370684 0.00337899278146241 -0.00178429215219402 -9.1090278779818e-05 -4.56760846625996e-05 5.01971563317365e-05 0.00112821376110851 -0.000362248715638229 0.000587811312211809 0.00133205965992241 -0.00198628037274903 -0.00187744067299615
  79 3048.29322827391 ""  40.8816629999531 0 0 5.414286056974e-05 -0.000159855486779622 0.000236647468457485 -5.0343008728191e-06 1.34824511687498e-05 -1.61309295185194e-05 1.956698069644e-05 -5.69382798854526e-07 1.99274728944451e-05 4.15939337573582e-06 -7.17674683853301e-06 -1.90807019445107e-06 -5.62874642641222e-05 3.18091993294501e-05 -2.42128404769539e-05 -2.65170001878163e-05 -1.54606873777995e-05 -2.52183928863236e-05 2.30150971500217e-05 -1.2590400532137e-05 2.47818845936772e-06 -8.82011033637353e-05 4.94593978885228e-05 -5.95556573391632e-05 -0.000898764162961669 0.00154168182725435 -0.00277498460983023 7.0589719347103e-05 3.26058728650193e-05 7.57158314251488e-05 -1.30958491222799e-05 7.43867591268526e-05 2.76183022315573e-05 0.000630096236989994 -0.0003655412202257 0.000237801927894669 0.000220650169073744 0.000184504929627249 0.000247052707741922 -8.20019445980772e-05 0.000295418801334084 0.000117631702108248 0.00092626400756834 -0.000563302686977336 0.000575747707411973 -0.000272197045531297 -0.000344405072723223 -0.000459486435217262 -4.56578505199734e-05 7.8224444112769e-06 5.5284588793798e-06 -2.8111346506412e-05 -9.7984175920105e-05 1.84643633226602e-05 0.00365689842102586 -0.00120497682731273 0.00051240080062587 -0.00169817943544259 0.00554247328692571 0.00562097730969436 0.000434091653979031 0.00164049737026875 2.03378423963357e-05 0.00964261745502643 -0.011011861213925 -0.00874772536059641 -0.000245846506066221 0.000356592265294462 0.000342282263418732 0.0606389634418825 -0.0239575776739261 -0.0548761206638075 -0.0329034118543835 0.00797844699096985 -0.0155074303850842 -0.0778701048534341 0.118857102170266 0.110836237919637 2.43153774669856e-05 -0.00699100168972602 2.51174965154582e-05 0.00104204060142295 0.000177243297379586 -0.000198668176019137 -0.0724674930351118 -0.246847765935986 0.45418218013556 -0.377413928056319 0.113934074579818 -0.187475449040476 -0.271857669594593 0.42342593347814 0.389935506956133
  80 3064.41717734017 ""  30.6370452755986 0 0 -0.000154062587402633 -2.48196687143532e-05 -2.0185929272073e-05 8.84163752951921e-06 -9.58216341460802e-07 -7.83329473479677e-06 -6.58860284255909e-06 4.74462057246826e-06 4.42369280504883e-06 2.65242359216282e-06 3.51837949278692e-06 -1.02812230070037e-05 6.26689991371609e-06 6.427137870669e-06 3.30068936480976e-06 -9.83484684427873e-06 -1.08560698339634e-05 -1.44356991476192e-05 9.52096467885697e-06 -4.16132002461047e-05 -1.62732660178608e-05 2.92642603968706e-05 -9.31736962676088e-06 9.98507288969352e-06 -1.94049923335685e-05 -3.78357321345439e-05 5.78240140838715e-05 0.00182626883414829 0.000277361358433439 0.000294904155399397 1.43293317219559e-06 -0.000126184793676853 7.06238879238344e-05 2.30817898355456e-05 -3.39588681875946e-05 4.55815858958849e-05 0.000134067946540448 9.53158453228481e-05 0.000167843476733116 -0.000127473745949111 0.000482602593269083 0.000149474627881553 -0.000368846954667252 0.000195824711862803 -0.000157757200081442 0.000126959159512657 -0.000484662972756965 -0.00039736574281251 -5.00688823370607e-05 -0.000136426111848917 6.67233570888849e-05 -8.60106945878234e-05 -0.000141318582240505 -2.94160425475837e-05 0.00238541695729733 0.000749067777744082 -0.000133372455966906 -0.00231595853817992 0.00409300338833538 0.00536442088054761 0.000643200626909239 0.00171388600773931 0.000222454945164741 -0.00534044051838407 0.00223570116880555 -0.00211787369394411 0.000105011127299611 -8.84616549469329e-05 0.000342710787673325 -0.0425101892014358 0.0410906934365993 -0.0653922389413164 0.0509455856629401 -0.0132689653719844 0.0225123968732675 0.00612267925406565 -0.00986295032128444 -0.0084267501469701 -0.00141747765115908 -0.000163016566677001 -0.000419332027651319 0.00100034176470297 0.00173565313584827 -0.000720787754053897 -0.113173129174079 -0.28711973434224 0.561583666273151 0.615675280252286 -0.184484412627181 0.264313671192013 0.00858380225576549 -0.0184063594177639 -0.0411907207501435
  81 3117.95080744594 ""  0.739733057736123 0 0 -0.000172752481432242 -0.000135250389259918 -0.000132180015282053 9.90552360540317e-05 9.33640461117779e-05 0.000130521831322444 3.88210968522278e-05 0.000329461926483552 0.000145649559142384 -0.00224852222816352 0.0057261724002794 0.00157595367853305 0.0363712236318879 -0.020306504674878 0.015355369154734 -0.0264445400080121 -0.0204137493872614 -0.0283037152925288 -0.0101012513725915 0.0448212322628555 0.0142837401356338 0.0133547330580816 -0.00814191575114501 0.00523368867563603 0.000328372790637312 -0.000109470976360593 0.000702877459736638 0.00160877392797939 0.000303869737264198 0.000413414838538775 0.0210289365097265 -0.0751163602839528 -0.026254717431934 -0.426300664357705 0.24244683111774 -0.177786456586411 0.31643153797051 0.244277178767349 0.338751305563472 0.121601913998157 -0.527684084994003 -0.166315071589439 -0.164913266718502 0.09105905558394 -0.0693816528836726 3.09220937088375e-05 -4.80156131596677e-05 -5.88927997732951e-05 -4.59867397906322e-05 2.79611026588289e-05 6.99334005577966e-05 5.36567963634459e-05 -2.00609729404015e-05 -1.64118513175662e-05 -0.000226277616544973 5.75677449911451e-05 -0.000126950904700654 -0.000306220852376835 0.000498025886638192 0.00073928816535289 -5.74954565840469e-05 0.000317450507087067 0.000138725660129621 8.87385347787045e-06 -6.44876829966537e-06 -3.22162399274505e-05 1.05532620224367e-05 -3.99094996529101e-05 -2.8880676903888e-05 3.71835381577199e-05 -7.4376316712683e-06 -3.42674432928333e-05 0.000107394633110845 -5.98666906636858e-05 6.1558770753355e-05 -0.000186603559542678 0.000236636557469889 0.000305603765862669 -0.000165692760437538 0.000621051775537316 0.000244419621234418 0.000377269553180912 0.000283483011767646 -0.000178283825060829 -8.14147948132571e-05 -0.000209292336800928 0.000399826617062323 -0.000235509112033564 7.51144199156917e-05 -0.000119265757485495 -0.000121887603388269 0.000229481665409803 0.000171604142373795
  82 3126.21024092759 ""  15.4451333541352 0 0 9.31230787371903e-05 -0.000148727026149933 0.000294497244805802 -9.30980699595603e-05 -3.20647253589779e-05 -7.39786350193155e-05 0.000516712007744412 0.000209203012558251 0.000417601188947518 0.00292849656631588 -0.00675625146273309 -0.00161377485055835 -0.047910221290203 0.027140813505125 -0.0200507990679338 0.00549289858877898 0.000478768769081224 0.00410340411844185 -0.0116707320333782 0.0491713923450933 0.0152587049470068 0.0178241218213817 -0.011208508278143 0.00685086837951257 -0.00112806304767204 0.00201626025482082 -0.00344458613452007 -0.000623408394810038 -0.000112110695884085 -0.000263460690659113 -0.0251174855720117 0.088704941039041 0.0309509758309108 0.551095532986263 -0.314401812404231 0.229226355207767 -0.0468920508892381 -0.0296492852917378 -0.047237781794424 0.132013555692927 -0.567005202521557 -0.177801224853486 -0.218327733796542 0.120766826122871 -0.0916978455150696 -4.2445618239034e-06 7.35057061523093e-06 7.51630750025266e-06 2.11311135709679e-05 -4.96190955524748e-05 -9.92538449837919e-05 -1.83775825837998e-05 3.00502116629468e-06 7.65459256946065e-06 0.000103458242666151 -4.86434815665924e-05 5.39925760606655e-05 5.42164345436489e-05 -6.74680021227858e-05 -0.000151581369974917 9.34006701431503e-05 0.00013058650121166 5.13276681992742e-05 -3.21249258796684e-06 2.55183109616654e-06 -6.25152868667719e-06 7.27336271414656e-06 -1.4935445309744e-05 -1.57948888026014e-05 -1.13271421370964e-05 8.57275646216392e-06 -1.40695740509188e-05 5.71970809697317e-05 -2.02616494160565e-05 2.02577586847343e-05 -9.39887783445621e-06 -6.61632068782158e-06 -4.03414489197225e-07 -9.74970704672507e-06 7.05387793380376e-05 0.000219878848048212 -0.000288407757452798 -0.000195595497068293 0.000293426720773652 -3.00847002056535e-05 -6.6100098803563e-05 0.000147216851302655 0.000111979905976467 -2.13816781136106e-05 5.26462310559377e-05 3.87576494722138e-05 -2.75974537647624e-07 -2.49820868347268e-05
  83 3141.19967359831 ""  24.2350171853449 0 0 -0.000312726171236838 4.97498043075675e-05 -0.000384763917755008 -4.26511603077805e-05 -0.000168246622114749 -0.000105429829125225 0.000256551690800486 0.00179208248767399 0.000992373675869941 -0.00333812980047162 0.00721757128873774 0.00159463659812624 0.0254578051872055 -0.0166739971877279 0.00956448391145616 0.0351860330222114 0.0286046547106975 0.0383799808817858 -0.00457393262078864 0.00688853002202101 6.76771886333772e-05 0.0400203478955663 -0.0224486797879884 0.0167006900168274 0.00119711313394303 -0.00140471930146553 0.00341510374264605 0.00179561356989602 2.53171349755082e-05 0.000346626016012398 0.0258657858282051 -0.0900817396869951 -0.031010994421951 -0.286984572651107 0.16732497344681 -0.117655792022901 -0.404404875277031 -0.314364066404269 -0.433941555947396 0.0224641223777703 -0.0765396750141611 -0.0206688669723877 -0.463052477783792 0.252157377755466 -0.196519346766007 1.55670044856197e-05 -4.89488203812938e-05 -4.47434938627329e-05 -3.49730569664608e-05 3.19654043355524e-05 9.26094259030117e-05 2.6459592436988e-05 -2.07433313025697e-05 -1.43105214544771e-05 -8.32943493453579e-05 2.58809248215559e-05 -0.000101493688666341 -0.000259442952440801 0.000475317740464177 0.000684306043192696 9.02550159784385e-06 0.000266023901074546 7.38889415742604e-05 2.19800312966081e-05 -2.01861386261506e-05 -4.10907459891806e-05 1.68148892726848e-05 -4.22243185287522e-05 -4.15308091987969e-05 8.11546535329444e-05 -4.45433994014683e-05 -6.74766935807863e-05 3.52718609519963e-05 -5.72278100459115e-05 1.40156506925971e-05 -0.000267516475332638 0.000380210876549759 0.000421704692829472 -0.000224815497148409 0.000573236791905232 0.000451029000788201 0.000425638005823037 0.000388345920861213 -0.000306297558088912 -0.0001050915814058 -0.000271703872283934 0.000558465840691422 -0.000505055099620947 0.000177532336914277 -0.000240989692384792 -0.000350305339759232 0.000621988514855213 0.000510175417363383
  84 3149.20899000257 ""  8.63157529530235 0 0 -2.5322542771123e-05 8.55285822278041e-06 1.99889344392629e-05 -0.000123385832769712 -0.000382546561183493 -0.000224506716164437 0.000235495705825562 0.00271953394811749 0.0014199023002206 0.00132472167827118 -0.00425029620467499 -0.00136343566238061 -0.0130807144352147 0.00901278509249805 -0.00472029071097081 -0.0237472608042577 -0.0167224173325233 -0.0246776792385545 0.00838969650199555 -0.0392122817968104 -0.012768668187069 0.0509231709872888 -0.0263084731800607 0.0223337543625501 -0.000228947219902761 0.000832836246572226 -0.0009636472236542 -0.000607104978399123 -0.000427339840480215 -0.00033518803675685 -0.0139955197439557 0.0524411938426288 0.0190095734858001 0.146046992923037 -0.086014820787535 0.0594494630598471 0.25516791224588 0.194538822293019 0.271965971440883 -0.0985096813942814 0.427646743814643 0.134849344021955 -0.572036095284542 0.30804777062459 -0.244474301768094 6.89743483642981e-06 5.94503218932082e-06 3.31877670798578e-05 -1.59229253555266e-05 -6.68772402594307e-05 -7.16632720889465e-05 2.97296363858399e-06 1.90687979519333e-05 2.65789181487162e-05 -0.000184069089511147 4.465662301232e-05 -1.46927869988908e-05 0.00015684373654398 -0.000200320115107172 -0.000350248138501396 -2.18942364039245e-05 -0.000314722765032623 -0.000112457358793438 2.3783971839037e-05 -1.88550284947862e-05 2.85268860897682e-05 -7.11075475906758e-07 7.62388135654465e-06 -3.15416381614037e-05 5.11711025876846e-05 -5.96230243287824e-05 5.01893319877481e-06 -0.000348853196075336 0.000126870635097465 -0.000234718664730936 1.60858503135281e-05 1.42890133743859e-05 -2.40848865167485e-05 0.000142671686637641 -0.000112991618484263 0.000312285830953973 0.000204028703382942 0.000390532299675038 0.000259740316035842 6.66574704833062e-05 0.000201781387875059 -0.000368746376658694 -0.00042255795070048 0.000119506415828868 -0.000125574379949439 -0.000235150811828763 0.000394895882836747 0.000421314684886351
  85 3168.30658635016 ""  7.69319451032153 0 0 -0.000488471081641542 0.00078107932303551 -0.00169520924723452 -0.000176591721807142 0.000267574221790093 1.8940180716241e-05 0.00249915787214093 -0.00138573411542541 0.00104733196075786 -0.0196478576882443 0.0753127569036765 0.0267845478114584 -0.0130068847502239 0.004972576741678 -0.00667798616797583 -0.0021080394274033 -0.00285848014321968 -0.00277825367236865 0.000597851576095745 -0.00207370041419368 -0.000566061108679548 -0.00034562566174231 -9.22904361153206e-05 -0.000273424151140371 0.00764730331655199 -0.00989429733731322 0.019466127252417 0.00139722930068707 -0.000187178457463701 0.000705214843922074 0.222550966460341 -0.856630876947594 -0.309683441764827 0.132636504902494 -0.072417916712385 0.0560469277778055 0.0251397270146283 0.0204739958699588 0.0277035911572675 -0.00530248275063198 0.0216265531502983 0.00654647177559357 0.00575886065695115 -0.00294677959924774 0.00230671467803867 8.55715096555842e-06 -6.24005988974461e-05 -1.82574430282888e-06 -0.000342803312413831 -1.09404569938189e-05 0.000742654765689336 0.000382756925741954 0.000159504025118756 4.84877810596404e-05 -0.000977129732094303 0.000506015306634585 -0.000597170100892556 -0.000176330721781644 0.000296451430924617 0.00066319593173749 -0.00144277280896351 -0.00236399607683572 -0.000566210973799444 1.00238960866181e-05 -8.06441970708992e-06 5.26526433974078e-05 8.75148103273123e-06 1.39934032235247e-05 -5.97932366766451e-05 -3.18635613475261e-06 -1.87895110850061e-05 -3.61837220423945e-06 -0.000383180636659898 0.000192671367045173 -0.000287350627962033 6.8390635226579e-05 -8.89877877537935e-05 -5.21720513884311e-05 -0.000354314618992221 0.000630332197896488 0.000150447451439174 0.00376300894259054 0.00649236679526521 -0.00342704369910802 6.61313251643286e-05 0.000154762051461677 -0.000220422443570451 9.74241398765155e-05 -6.80196846948592e-05 5.19862135601937e-05 -0.000138104177926894 0.000202385179349663 0.000181995357208606
  86 3473.33893997857 ""  21.1009714911332 0 0 -4.25015035105638e-05 -0.000315115259180159 -0.000283432679687306 -0.000242029759906014 0.000119049481428296 0.00041880613985599 0.000136295113054082 5.91261209048375e-05 0.000522755555758282 -4.67496031293461e-05 7.8872069192363e-05 -3.5743190069593e-06 7.33228585836198e-07 -2.11716094052077e-05 -8.76558252230815e-06 -4.05590426238523e-05 2.36220222291767e-05 -1.22209232804863e-05 5.89798148969268e-05 7.04785781821696e-05 4.73190224704433e-05 3.61251908586762e-05 -7.72546586832716e-05 -8.13706522500041e-05 9.3420661521254e-05 0.00091920961878592 -1.38280561230277e-05 5.26697187399167e-05 0.000610414431445586 0.000296318405624263 0.000146877678430837 -0.00109114107929361 -0.000823359670015787 -0.000300674771201419 0.000116767506175091 -0.000178734142275809 -0.000124962561415673 -3.03289470107474e-05 -0.000102763567400944 7.8654681119911e-05 -0.000444247090885148 -0.000162857593937207 -0.000750774969499364 0.000439686245073466 0.000127619424275477 -0.00204632324541161 0.00152847255627354 0.00107438044350047 0.00169399571297472 0.00338058043337576 -0.00150327023922488 0.000544474485640479 0.000554181681951287 6.0894728091102e-05 0.00309448666714491 -0.00270070040416652 -6.84160482615242e-05 0.00554175825994477 -0.0136791751568097 -0.0162727909080602 -0.00129573389706839 -0.00185959733194559 -0.000621649192449868 -0.00178867856883647 0.00170681560952392 0.000504299167544723 -0.0235582215246818 0.0433594592704482 0.046993753480141 1.68628658904659e-05 -0.000322117664678723 -6.14559967832063e-05 0.0032073095849066 -3.51713885145982e-05 -0.000234615230123389 0.00987373870937853 -0.0118052949853481 -0.0145420731283567 0.354248366632443 -0.613266603315109 -0.648325046364807 -0.0311358460163083 -0.0531890446315136 0.024169930335904 0.000465093842849438 -0.000232323954447767 -0.00101267266594668 0.000480340680478807 -2.62345241652348e-05 0.00042311894402385 -0.00163167951901777 -0.00084415682215426 0.000663307585913199
  87 3530.65662187381 ""  179.297943161417 0 0 9.48040139546743e-05 8.74968036956158e-05 6.94310297430553e-05 -0.000104491955648312 -0.000197946935877054 5.88362700935681e-05 5.76474193387533e-05 4.78893853695822e-05 7.67691503893971e-05 1.78131962971862e-05 -0.000438775345236688 -0.000292198337146421 0.000106052451128917 -6.70873848784828e-05 4.43613463703283e-05 -3.5806997394548e-06 -2.01153272040483e-05 3.36542901907898e-06 -2.21497698983697e-05 -1.00200990276822e-06 -7.27347188207399e-06 -3.90980227952914e-05 -1.10585980233316e-05 -6.40887880119728e-06 -0.000447301160242157 -0.000459787909583475 0.0016976580985949 0.00570358906062871 -0.000296148844338733 -0.000898774601093687 -0.000638023755860476 0.00691506890579559 0.00513660669683802 -0.000423031523197327 0.000395162434763809 -0.000270475237361605 -0.000156845420532005 -0.000278667197617691 -0.000272085357159565 5.82524912642541e-05 -0.000296912809386959 -0.000138851238299213 0.000479999581413522 -0.000211932984732434 2.72402140778115e-05 0.00135094021145809 0.000562033734786195 0.000501147478295604 -0.024533843220272 -0.0489474684762427 0.0228379793370484 -0.00352492713146936 -0.00266994690830729 -0.000352450022951238 -0.0101719483649875 -0.00406738089781624 -0.000699637513128112 -0.000161555293121852 -0.00269160426447691 -0.00299377692444723 0.00934262922762523 0.0161722701196021 0.0061065395299024 -0.000485103604828208 -0.000128747155048458 0.000902436163969771 -0.0017950552110249 0.00342355070238323 0.00258148610911952 7.77377858477287e-05 -0.000135916360533161 3.98433018954825e-05 -0.00478213115109546 0.0035439546545345 -0.00591261197102647 0.00262543162273214 -0.00246738923271555 -0.00331205061887328 0.024331729749633 -0.040999175988824 -0.0454955190655669 0.419702465092014 0.789204196086945 -0.362946037362475 0.000176737097868286 0.00106367535367317 -0.00151408002414635 -0.000974617037472847 -0.000269235665281111 0.000171961145356666 -0.000478428985465559 0.0001934805593011 0.000399681048582725
  :::
 } 
 m_exists[87] { 
  s_m_exists
  :::
  1 11111111111111111111111111111111111111111111111111111111111111111111111111111111111111111111111111 
  2 11111111111111111111111111111111111111111111111111111111111111111111111111111111111111111111111111 
  3 11111111111111111111111111111111111111111111111111111111111111111111111111111111111111111111111111 
  4 11111111111111111111111111111111111111111111111111111111111111111111111111111111111111111111111111 
  5 11111111111111111111111111111111111111111111111111111111111111111111111111111111111111111111111111 
  6 11111111111111111111111111111111111111111111111111111111111111111111111111111111111111111111111111 
  7 11111111111111111111111111111111111111111111111111111111111111111111111111111111111111111111111111 
  8 11111111111111111111111111111111111111111111111111111111111111111111111111111111111111111111111111 
  9 11111111111111111111111111111111111111111111111111111111111111111111111111111111111111111111111111 
  10 11111111111111111111111111111111111111111111111111111111111111111111111111111111111111111111111111 
  11 11111111111111111111111111111111111111111111111111111111111111111111111111111111111111111111111111 
  12 11111111111111111111111111111111111111111111111111111111111111111111111111111111111111111111111111 
  13 11111111111111111111111111111111111111111111111111111111111111111111111111111111111111111111111111 
  14 11111111111111111111111111111111111111111111111111111111111111111111111111111111111111111111111111 
  15 11111111111111111111111111111111111111111111111111111111111111111111111111111111111111111111111111 
  16 11111111111111111111111111111111111111111111111111111111111111111111111111111111111111111111111111 
  17 11111111111111111111111111111111111111111111111111111111111111111111111111111111111111111111111111 
  18 11111111111111111111111111111111111111111111111111111111111111111111111111111111111111111111111111 
  19 11111111111111111111111111111111111111111111111111111111111111111111111111111111111111111111111111 
  20 11111111111111111111111111111111111111111111111111111111111111111111111111111111111111111111111111 
  21 11111111111111111111111111111111111111111111111111111111111111111111111111111111111111111111111111 
  22 11111111111111111111111111111111111111111111111111111111111111111111111111111111111111111111111111 
  23 11111111111111111111111111111111111111111111111111111111111111111111111111111111111111111111111111 
  24 11111111111111111111111111111111111111111111111111111111111111111111111111111111111111111111111111 
  25 11111111111111111111111111111111111111111111111111111111111111111111111111111111111111111111111111 
  26 11111111111111111111111111111111111111111111111111111111111111111111111111111111111111111111111111 
  27 11111111111111111111111111111111111111111111111111111111111111111111111111111111111111111111111111 
  28 11111111111111111111111111111111111111111111111111111111111111111111111111111111111111111111111111 
  29 11111111111111111111111111111111111111111111111111111111111111111111111111111111111111111111111111 
  30 11111111111111111111111111111111111111111111111111111111111111111111111111111111111111111111111111 
  31 11111111111111111111111111111111111111111111111111111111111111111111111111111111111111111111111111 
  32 11111111111111111111111111111111111111111111111111111111111111111111111111111111111111111111111111 
  33 11111111111111111111111111111111111111111111111111111111111111111111111111111111111111111111111111 
  34 11111111111111111111111111111111111111111111111111111111111111111111111111111111111111111111111111 
  35 11111111111111111111111111111111111111111111111111111111111111111111111111111111111111111111111111 
  36 11111111111111111111111111111111111111111111111111111111111111111111111111111111111111111111111111 
  37 11111111111111111111111111111111111111111111111111111111111111111111111111111111111111111111111111 
  38 11111111111111111111111111111111111111111111111111111111111111111111111111111111111111111111111111 
  39 11111111111111111111111111111111111111111111111111111111111111111111111111111111111111111111111111 
  40 11111111111111111111111111111111111111111111111111111111111111111111111111111111111111111111111111 
  41 11111111111111111111111111111111111111111111111111111111111111111111111111111111111111111111111111 
  42 11111111111111111111111111111111111111111111111111111111111111111111111111111111111111111111111111 
  43 11111111111111111111111111111111111111111111111111111111111111111111111111111111111111111111111111 
  44 11111111111111111111111111111111111111111111111111111111111111111111111111111111111111111111111111 
  45 11111111111111111111111111111111111111111111111111111111111111111111111111111111111111111111111111 
  46 11111111111111111111111111111111111111111111111111111111111111111111111111111111111111111111111111 
  47 11111111111111111111111111111111111111111111111111111111111111111111111111111111111111111111111111 
  48 11111111111111111111111111111111111111111111111111111111111111111111111111111111111111111111111111 
  49 11111111111111111111111111111111111111111111111111111111111111111111111111111111111111111111111111 
  50 11111111111111111111111111111111111111111111111111111111111111111111111111111111111111111111111111 
  51 11111111111111111111111111111111111111111111111111111111111111111111111111111111111111111111111111 
  52 11111111111111111111111111111111111111111111111111111111111111111111111111111111111111111111111111 
  53 11111111111111111111111111111111111111111111111111111111111111111111111111111111111111111111111111 
  54 11111111111111111111111111111111111111111111111111111111111111111111111111111111111111111111111111 
  55 11111111111111111111111111111111111111111111111111111111111111111111111111111111111111111111111111 
  56 11111111111111111111111111111111111111111111111111111111111111111111111111111111111111111111111111 
  57 11111111111111111111111111111111111111111111111111111111111111111111111111111111111111111111111111 
  58 11111111111111111111111111111111111111111111111111111111111111111111111111111111111111111111111111 
  59 11111111111111111111111111111111111111111111111111111111111111111111111111111111111111111111111111 
  60 11111111111111111111111111111111111111111111111111111111111111111111111111111111111111111111111111 
  61 11111111111111111111111111111111111111111111111111111111111111111111111111111111111111111111111111 
  62 11111111111111111111111111111111111111111111111111111111111111111111111111111111111111111111111111 
  63 11111111111111111111111111111111111111111111111111111111111111111111111111111111111111111111111111 
  64 11111111111111111111111111111111111111111111111111111111111111111111111111111111111111111111111111 
  65 11111111111111111111111111111111111111111111111111111111111111111111111111111111111111111111111111 
  66 11111111111111111111111111111111111111111111111111111111111111111111111111111111111111111111111111 
  67 11111111111111111111111111111111111111111111111111111111111111111111111111111111111111111111111111 
  68 11111111111111111111111111111111111111111111111111111111111111111111111111111111111111111111111111 
  69 11111111111111111111111111111111111111111111111111111111111111111111111111111111111111111111111111 
  70 11111111111111111111111111111111111111111111111111111111111111111111111111111111111111111111111111 
  71 11111111111111111111111111111111111111111111111111111111111111111111111111111111111111111111111111 
  72 11111111111111111111111111111111111111111111111111111111111111111111111111111111111111111111111111 
  73 11111111111111111111111111111111111111111111111111111111111111111111111111111111111111111111111111 
  74 11111111111111111111111111111111111111111111111111111111111111111111111111111111111111111111111111 
  75 11111111111111111111111111111111111111111111111111111111111111111111111111111111111111111111111111 
  76 11111111111111111111111111111111111111111111111111111111111111111111111111111111111111111111111111 
  77 11111111111111111111111111111111111111111111111111111111111111111111111111111111111111111111111111 
  78 11111111111111111111111111111111111111111111111111111111111111111111111111111111111111111111111111 
  79 11111111111111111111111111111111111111111111111111111111111111111111111111111111111111111111111111 
  80 11111111111111111111111111111111111111111111111111111111111111111111111111111111111111111111111111 
  81 11111111111111111111111111111111111111111111111111111111111111111111111111111111111111111111111111 
  82 11111111111111111111111111111111111111111111111111111111111111111111111111111111111111111111111111 
  83 11111111111111111111111111111111111111111111111111111111111111111111111111111111111111111111111111 
  84 11111111111111111111111111111111111111111111111111111111111111111111111111111111111111111111111111 
  85 11111111111111111111111111111111111111111111111111111111111111111111111111111111111111111111111111 
  86 11111111111111111111111111111111111111111111111111111111111111111111111111111111111111111111111111 
  87 11111111111111111111111111111111111111111111111111111111111111111111111111111111111111111111111111 
  :::
 } 
} 
