# Supplementary material for: Cut-off Scale and Complex Formation in Density Functional Theory Computations of Epoxy-Amine Reactivity
Source: ACS Omega. 2021 Oct 25;6(44):29424–31. doi: 10.1021/acsomega.1c03229 (PMC8587129; doi:10.1021/acsomega.1c03229)
Supplement: Supplementary file 1 — ao1c03229_si_001.zip [file ao1c03229_si_001.zip › Final_structures/Primary/A1_E3_B3LYP-D3_CC-PVTZ-F_ canonical/Epoxy_frag3_reactant-10_isomer9.vib]

{ 
 s_m_m2io_version
 :::
 2.0.0 
} 

f_m_table { 
 i_j_atom_total
 :::
 31
 m_column[98] { 
  s_m_data_name
  s_m_column_name
  i_m_width
  b_m_visible
  s_m_units
  :::
  1 r_j_Frequency  "Frequency"  10 1 "" 
  2 s_j_Symmetry  "Symmetry"  10 0 "" 
  3 r_j_Intensity  "Intensity"  10 1 "" 
  4 r_j_Raman_Act  "Raman Act"  10 0 "" 
  5 r_j_Raman_Int  "Raman Int"  10 0 "" 
  6 r_j_x1  "x1"  10 0 "" 
  7 r_j_y1  "y1"  10 0 "" 
  8 r_j_z1  "z1"  10 0 "" 
  9 r_j_x2  "x2"  10 0 "" 
  10 r_j_y2  "y2"  10 0 "" 
  11 r_j_z2  "z2"  10 0 "" 
  12 r_j_x3  "x3"  10 0 "" 
  13 r_j_y3  "y3"  10 0 "" 
  14 r_j_z3  "z3"  10 0 "" 
  15 r_j_x4  "x4"  10 0 "" 
  16 r_j_y4  "y4"  10 0 "" 
  17 r_j_z4  "z4"  10 0 "" 
  18 r_j_x5  "x5"  10 0 "" 
  19 r_j_y5  "y5"  10 0 "" 
  20 r_j_z5  "z5"  10 0 "" 
  21 r_j_x6  "x6"  10 0 "" 
  22 r_j_y6  "y6"  10 0 "" 
  23 r_j_z6  "z6"  10 0 "" 
  24 r_j_x7  "x7"  10 0 "" 
  25 r_j_y7  "y7"  10 0 "" 
  26 r_j_z7  "z7"  10 0 "" 
  27 r_j_x8  "x8"  10 0 "" 
  28 r_j_y8  "y8"  10 0 "" 
  29 r_j_z8  "z8"  10 0 "" 
  30 r_j_x9  "x9"  10 0 "" 
  31 r_j_y9  "y9"  10 0 "" 
  32 r_j_z9  "z9"  10 0 "" 
  33 r_j_x10  "x10"  10 0 "" 
  34 r_j_y10  "y10"  10 0 "" 
  35 r_j_z10  "z10"  10 0 "" 
  36 r_j_x11  "x11"  10 0 "" 
  37 r_j_y11  "y11"  10 0 "" 
  38 r_j_z11  "z11"  10 0 "" 
  39 r_j_x12  "x12"  10 0 "" 
  40 r_j_y12  "y12"  10 0 "" 
  41 r_j_z12  "z12"  10 0 "" 
  42 r_j_x13  "x13"  10 0 "" 
  43 r_j_y13  "y13"  10 0 "" 
  44 r_j_z13  "z13"  10 0 "" 
  45 r_j_x14  "x14"  10 0 "" 
  46 r_j_y14  "y14"  10 0 "" 
  47 r_j_z14  "z14"  10 0 "" 
  48 r_j_x15  "x15"  10 0 "" 
  49 r_j_y15  "y15"  10 0 "" 
  50 r_j_z15  "z15"  10 0 "" 
  51 r_j_x16  "x16"  10 0 "" 
  52 r_j_y16  "y16"  10 0 "" 
  53 r_j_z16  "z16"  10 0 "" 
  54 r_j_x17  "x17"  10 0 "" 
  55 r_j_y17  "y17"  10 0 "" 
  56 r_j_z17  "z17"  10 0 "" 
  57 r_j_x18  "x18"  10 0 "" 
  58 r_j_y18  "y18"  10 0 "" 
  59 r_j_z18  "z18"  10 0 "" 
  60 r_j_x19  "x19"  10 0 "" 
  61 r_j_y19  "y19"  10 0 "" 
  62 r_j_z19  "z19"  10 0 "" 
  63 r_j_x20  "x20"  10 0 "" 
  64 r_j_y20  "y20"  10 0 "" 
  65 r_j_z20  "z20"  10 0 "" 
  66 r_j_x21  "x21"  10 0 "" 
  67 r_j_y21  "y21"  10 0 "" 
  68 r_j_z21  "z21"  10 0 "" 
  69 r_j_x22  "x22"  10 0 "" 
  70 r_j_y22  "y22"  10 0 "" 
  71 r_j_z22  "z22"  10 0 "" 
  72 r_j_x23  "x23"  10 0 "" 
  73 r_j_y23  "y23"  10 0 "" 
  74 r_j_z23  "z23"  10 0 "" 
  75 r_j_x24  "x24"  10 0 "" 
  76 r_j_y24  "y24"  10 0 "" 
  77 r_j_z24  "z24"  10 0 "" 
  78 r_j_x25  "x25"  10 0 "" 
  79 r_j_y25  "y25"  10 0 "" 
  80 r_j_z25  "z25"  10 0 "" 
  81 r_j_x26  "x26"  10 0 "" 
  82 r_j_y26  "y26"  10 0 "" 
  83 r_j_z26  "z26"  10 0 "" 
  84 r_j_x27  "x27"  10 0 "" 
  85 r_j_y27  "y27"  10 0 "" 
  86 r_j_z27  "z27"  10 0 "" 
  87 r_j_x28  "x28"  10 0 "" 
  88 r_j_y28  "y28"  10 0 "" 
  89 r_j_z28  "z28"  10 0 "" 
  90 r_j_x29  "x29"  10 0 "" 
  91 r_j_y29  "y29"  10 0 "" 
  92 r_j_z29  "z29"  10 0 "" 
  93 r_j_x30  "x30"  10 0 "" 
  94 r_j_y30  "y30"  10 0 "" 
  95 r_j_z30  "z30"  10 0 "" 
  96 r_j_x31  "x31"  10 0 "" 
  97 r_j_y31  "y31"  10 0 "" 
  98 r_j_z31  "z31"  10 0 "" 
  :::
 } 
 m_row[87] { 
  r_j_Frequency
  s_j_Symmetry
  r_j_Intensity
  r_j_Raman_Act
  r_j_Raman_Int
  r_j_x1
  r_j_y1
  r_j_z1
  r_j_x2
  r_j_y2
  r_j_z2
  r_j_x3
  r_j_y3
  r_j_z3
  r_j_x4
  r_j_y4
  r_j_z4
  r_j_x5
  r_j_y5
  r_j_z5
  r_j_x6
  r_j_y6
  r_j_z6
  r_j_x7
  r_j_y7
  r_j_z7
  r_j_x8
  r_j_y8
  r_j_z8
  r_j_x9
  r_j_y9
  r_j_z9
  r_j_x10
  r_j_y10
  r_j_z10
  r_j_x11
  r_j_y11
  r_j_z11
  r_j_x12
  r_j_y12
  r_j_z12
  r_j_x13
  r_j_y13
  r_j_z13
  r_j_x14
  r_j_y14
  r_j_z14
  r_j_x15
  r_j_y15
  r_j_z15
  r_j_x16
  r_j_y16
  r_j_z16
  r_j_x17
  r_j_y17
  r_j_z17
  r_j_x18
  r_j_y18
  r_j_z18
  r_j_x19
  r_j_y19
  r_j_z19
  r_j_x20
  r_j_y20
  r_j_z20
  r_j_x21
  r_j_y21
  r_j_z21
  r_j_x22
  r_j_y22
  r_j_z22
  r_j_x23
  r_j_y23
  r_j_z23
  r_j_x24
  r_j_y24
  r_j_z24
  r_j_x25
  r_j_y25
  r_j_z25
  r_j_x26
  r_j_y26
  r_j_z26
  r_j_x27
  r_j_y27
  r_j_z27
  r_j_x28
  r_j_y28
  r_j_z28
  r_j_x29
  r_j_y29
  r_j_z29
  r_j_x30
  r_j_y30
  r_j_z30
  r_j_x31
  r_j_y31
  r_j_z31
  :::
  1 46.2044343017678 ""  0.328569592489967 0 0 -0.00476117301517772 0.0480771925752727 -0.00944473229662355 -0.0114001288726884 0.0609429421608476 -0.00523524826388254 0.0181543377600125 0.0286987421667264 -0.000154246973465106 0.0217062658941828 0.0152270061706153 0.00150771637129663 0.0577971618996977 -0.0213272082905377 0.00499108269027952 0.0887874943115127 -0.0434365314065019 0.00726939943071824 0.0831450467367921 -0.0282155367801495 0.00578203995971345 0.0483471534778298 0.00761159464263918 0.00211083739383607 0.00149001946947372 0.0507172220476265 -0.0136650977058995 -0.011081916000556 0.0381938610506526 -0.00358645984349705 -0.000525502177225183 0.0316720583604249 0.000184821070762334 0.0609433493661518 -0.0319129965771285 0.00618148669765612 0.115139038602284 -0.0703361043029472 0.0101115507360066 0.105979003177874 -0.0441965761109241 0.00738139231530217 0.0455323385138116 0.0183944489062189 0.000658330522820443 0.0137512615310835 0.00515497734951006 0.000309792786966224 -0.0149090067262964 0.0234209620800436 0.0061364682282349 0.00488557541041424 0.0394954395551548 -0.0120175523558628 0.0303268184571288 -0.00369087743918578 -0.0042659194490758 0.0107656731518348 -0.00983117486780757 0.00907494068186439 0.014966731424435 0.0544448640711114 -0.0250950023750043 -0.0771768272107211 -0.0344880394307989 -0.0109790972727455 -0.0856223122166654 -0.0191648947553295 0.0379253990558335 -0.0978411823400182 -0.0795134420283723 -0.0296384516860771 -0.0735202427533958 -0.0331832258449867 -0.0174118605501584 -0.0558238289327384 -0.0126398703685395 -0.0297557997669042 -0.110288895395329 -0.0314496818114208 0.0457682287741269 -0.0840610318524377 -0.0101694419566006 0.0539098277460181 -0.093854865339527 -0.085762181020253 -0.0648840577530206 -0.101471508547608 -0.0847768900240229 -0.0266365253141492 -0.114236276614228 -0.101359703860299 -0.00981448221823485
  2 63.9305169919351 ""  1.06000001721804 0 0 0.00197332711129043 -0.0098320198485245 -0.0226178529683925 -0.00210574349029357 0.00610270885153892 -0.0151826078518293 -0.00634809819409685 0.00588643222343475 -0.00141069089342489 0.00525490620185964 -0.0259021232789163 0.00141855281007367 -0.00813025740256826 -0.0168751710987134 0.0181824913058793 -0.0319394793208568 0.0225482179883681 0.0316539810576224 -0.0414799159064878 0.052291013905816 0.0284599318687935 -0.0286398820976575 0.0437418462734565 0.01205647590942 0.00235137308494572 -0.0319134214383567 -0.0446620617135739 0.0184177209644145 -0.0184599795731297 0.000545636447096277 0.0209029735065578 -0.0538354334566324 -0.00813920322534234 -0.00101714752595317 -0.0396187106619732 0.0205838039219803 -0.0423050876634623 0.0295396880383017 0.0442637213391106 -0.058747688793339 0.0815988328498471 0.038605881317702 -0.0369547982903969 0.0675303163597478 0.00966925217890036 -0.00268337254839973 7.15099961369673e-05 0.00506478331602339 -0.0363593491757006 0.0423324531380253 0.0266716377682501 -0.0182820560250326 0.0179057997155255 -0.0289580909770726 -0.00921926706162629 0.00710164967186937 -0.0115428864125187 0.0227174770854507 -0.0317006880966167 0.034069938706738 -0.0363996480795859 0.0377072426330091 -0.0691983054168597 0.0691903263679765 -0.0122262626643086 -0.0405780335570071 0.0502549522679403 0.021938458993377 0.0753423817261672 0.0378865571691553 -0.136193574227114 -0.0885526983112939 0.0713346425272141 -0.00125926274865062 -0.0365312539446072 0.106148974026047 0.0472634672173249 -0.100224986554817 -0.0125237476999973 -0.00966648400827608 0.0957137550109224 0.0532621404809929 0.0411398307354702 0.111229029810258 0.052161180988038 -0.156111700814185 -0.172206191285398 0.0351669230518682 -0.149669082498192 -0.0963408816993007 0.00312695670312695 -0.195614474321059 -0.0295798842214286
  3 66.785078158604 ""  0.440848960533873 0 0 -0.0152470843783147 0.0249106802373997 0.00132764064013788 -0.015255032993245 0.0222964193343976 -0.000193536063835223 -0.00889864766549552 0.0188629267105609 -0.00761131242711347 -0.0239916590395555 0.0454725173196265 -0.00855731258383577 -0.0217536584148121 0.0456615018913407 -0.0177146470053314 -0.00331292778606034 0.0180950490941811 -0.0261512724345053 0.0144093048045088 -0.0112236905143794 -0.0254785429437807 0.0118331731534116 -0.0109586770058471 -0.0161303128533775 -0.0137235144308142 0.0331899136461672 0.00772283003953689 -0.0220474705594123 0.0235619349349193 -0.00355654226373548 -0.0373466486521149 0.0657176878602774 -0.00262782096057373 -0.0337411233901605 0.0665176137622668 -0.0183473627163423 -0.00190253407108734 0.0185099701155976 -0.0331157823375092 0.029028119459456 -0.0330026942858697 -0.0320458841421286 0.0236531826424655 -0.0313163720226154 -0.015522656132733 -0.0127548375987332 0.0167829567085625 -0.0100894850733198 -0.00216136888977283 0.00448530280106776 -0.0165276192030702 -0.00733942417134534 0.0146239735165414 0.00246154248398372 -0.00801001311476628 0.0132817226890089 -0.00624265996169116 -0.0242304689532457 0.0265734362107173 -0.0202376387513334 0.000769802839178983 0.00954405831096205 0.0153573055228666 -0.00409690632613329 -0.064357348634612 0.0607602666385705 -0.0698319785663397 -0.0129265019566726 -0.0151066109514021 0.150473835583529 -0.0977112884334214 0.0699800189027538 -0.0536992269424362 -0.101439098850175 0.151364768135772 -0.0224987009251122 -0.0415792030720728 0.0246236065950736 -0.0575992661904117 -0.0120769370026734 -0.0138880447514291 -0.0411606149766543 0.0349036552740004 -0.0684774618976093 0.191537072184438 -0.135796417876058 0.124904980714917 0.204555971419393 -0.06088109029192 -0.0171680279333026 0.168632780241802 -0.123036632484189 0.111094790705879
  4 72.7570648585827 ""  1.26941427188045 0 0 -0.020822535581595 0.0256297800514113 0.00669040968432081 -0.0853061424891699 0.0922752737772515 0.00440931246066545 -0.0418211362270812 0.0470923774657384 0.00540166703498686 0.0127270874797149 -0.0143017318618023 0.00127576672749157 0.0567748379629322 -0.0587030350535177 0.00321589791173031 0.044670162306091 -0.0398426802145357 0.00941264825066395 -0.0135811631777006 0.0251794569999171 0.0136747818473157 -0.0559100456662205 0.0681310555412274 0.011691633218799 0.0274586732699375 0.0457897691417474 -0.0267815618362674 -0.040302659544432 -0.0150696088469279 0.0368895776644973 0.0196946424633614 -0.0250341795211338 -0.00202261211044681 0.0974838016414251 -0.105085183197201 0.000504277096707091 0.0772141819200355 -0.0725871287460004 0.0110433601999335 -0.0238068109256309 0.0404472352762628 0.0183179607891745 -0.0960647572103517 0.114775333855094 0.0147102869537708 0.0223050277212369 -0.0715683290522187 0.0304194010840462 -0.022955977986071 -0.0701820276039102 0.0230491250936323 0.0109293664563218 -0.0173702050665228 0.0157484084088156 0.0580917258332405 -0.0950708668253554 0.0426041019574375 0.00801355575197382 -0.0772705837174655 0.0293535663426206 0.0389363725372617 -0.00334065266104976 0.0168782290318875 0.0185686508124874 -0.00307593724167376 -0.0283344660649933 0.0131499485284106 -0.00368038737009896 -0.0732151364338151 0.0585057764791589 0.0248482769241201 -0.0131138099114222 0.00772222251825087 -0.0104587948858043 -0.00861779767687747 0.00175143132210317 -0.0145147169391702 -0.0206824504957067 0.0377769503836962 -0.00661477818424449 -0.0665645385428828 0.017486448036439 -0.00439837571782989 -0.104296298237762 0.0630209803828397 0.0225450800450084 0.0215079673615537 0.0702192861119777 0.0366647791858434 -0.0280164169218175 0.071244039013145 0.036192446050838 -0.0210990241918654
  5 89.1370383860094 ""  0.759763225243367 0 0 0.00799215019254159 -0.0014453750958868 0.0429248751469515 0.0288277857377477 -0.0346803798419482 0.0361684753348413 0.0182132573979803 -0.0175802094954957 0.0194940567470887 0.0845495466633853 -0.0571972459278249 0.00702082425507689 0.0765816430279033 -0.0443725854024127 -0.0113834412712587 -0.000755568689321233 0.0103117764110186 -0.0172919100147449 -0.0707014857010999 0.0530555281548219 -0.00482343734987204 -0.060693514752722 0.0383914074277351 0.0135069092095998 -0.013203169510113 -0.0102429974266001 0.057179690197349 0.0217543264887315 0.0215777259436426 0.0280458739418882 0.141590360211497 -0.0987032217923036 0.0111620478298461 0.129041655025745 -0.0752264668793469 -0.0206008302313704 -0.00729993326899531 0.020333581378148 -0.0306789618028806 -0.130773220001698 0.0954383559672936 -0.00883459175221883 -0.111793332537696 0.0677776049611162 0.0238979786229256 -0.0365576499258311 0.0909094069594687 -0.0136433323776557 0.0513109438981394 0.0373774100962125 -0.032543344197141 -0.00559138392972604 0.0128082404067057 0.0419037691721889 -0.0667980517487114 0.107375792612158 -0.00575133895322395 -0.0513578454440676 0.136364006357583 -0.0480577846542141 -0.0151926779471765 -0.0257952599525868 0.0877559938109165 -0.0324087184709518 -0.0417881363750367 -0.0150841005835797 -0.054079598009201 -0.0256100572573036 -0.0511133902422244 -0.00335589241403477 -0.0209342630821936 -0.0037035995501244 -0.0436564414648575 -0.0655220918327083 -0.0081495286266166 -0.0263395459093804 -0.0482438209123678 -0.00457863165739943 -0.0414286018146784 -0.018941174398521 -0.0554323609283484 -0.0438605147325737 -0.00880407617172794 -0.0716748313391383 0.0081526854970987 -0.0311770570322355 0.0188222765801469 0.00771682446295886 -0.00196231733563842 -0.00954539217293215 -0.00639759769287942 -0.0150552919410352 -0.0124633727843326
  6 105.933717542121 ""  1.92884869668721 0 0 0.0286944724120182 -0.00650758845918698 -0.0562621942851684 0.061488076618532 -0.0445953007528136 -0.0574017506177714 0.0372442117349193 -0.0249716155648096 -0.0329873555143383 0.0186976947228768 -0.0476179437490146 -0.0223259061584083 -0.0106204157140386 -0.0281068760531825 0.0138609218137919 -0.0201288399231505 0.0154849034928701 0.0383562089813179 0.00199336050198621 0.0364710528820695 0.0273869878707036 0.0312548606170816 0.0157156203981288 -0.00867778217971955 0.00577609902300017 -0.0148001988580634 -0.0388054863811122 0.0478178155087329 0.0209714813443056 -0.0707724011723123 0.0277753864304024 -0.0798675536470774 -0.0386038703694681 -0.0264450386026274 -0.0470478759044478 0.0222207187311797 -0.0430149664002242 0.0313055436492269 0.0647366803315373 -0.00394977871656976 0.0689901096597649 0.0456813685376418 0.0481389152268668 0.0337296111714864 -0.0181595623669158 0.0403554447414431 -0.016803720824532 0.0869355626748844 -0.0602364901330383 -0.00360142730253224 0.074627920353263 -0.00357035621096134 0.00469509817732926 -0.0182238521631168 0.0377161605391104 -0.0214432569403663 0.120587585627525 0.0970950545058983 -0.0260632347784086 0.111616503549092 -0.0357864405531939 0.0144318230047355 -0.0550614135203632 -0.0464389875800866 0.0133527113109687 -0.00593821242596145 -0.0951214749319216 0.0555480452332995 -0.0491512199454612 0.0285349228513298 0.0241761224663659 0.00725227205316231 -0.0737135474938593 -0.0297850140877556 0.0237525327980537 -0.0345209256070294 0.0181654015046392 -0.00685845861386239 -0.0740581924548245 0.0267227613020353 -0.0186952721584863 -0.0732725099761708 0.0841859903250072 -0.113682894575744 0.0546665079628735 0.000525402023279649 0.0470363570752785 0.0572319748662295 0.0582447980774125 -0.0237889044968831 0.0280122574575103 0.0228792402982233 0.00854622179644064
  7 131.379965089459 ""  1.95585699971486 0 0 0.00474022026487776 0.0237929301803048 -0.028239488860965 -0.00409246510753702 0.0199021963041014 -0.039799865299118 0.00305552125210839 0.00993095260381866 -0.0253803824443983 -0.0233998032101536 0.00433003531740625 -0.0152546380830303 -0.0310792549483496 0.00365057000653122 0.0136834749125706 -0.00565296157060321 0.00805214434176879 0.0310103501268656 0.0281232321580436 0.0097700140862742 0.0204694544568131 0.0325045700061943 0.0114447945128838 -0.00828565158206537 0.0116175020008508 0.0134144256566661 -0.0458463111260796 0.0331870560061417 0.029460704973583 -0.0142193229704594 -0.0408277929219609 0.00294520753241449 -0.0261150439461826 -0.0566442433499242 -0.00102262460842556 0.0220923922004359 -0.0112022007648593 0.0082363970485173 0.0513651839413722 0.0495327325934631 0.0113133162466004 0.0328485273040003 0.0574595549017405 0.0175462711346512 -0.0178596151608765 -0.0218957588734918 0.0910535910648541 0.0745221222235752 -0.0378843990842918 0.013932175585488 0.0182916304361245 -0.0330651319212612 0.0258852558767383 0.0223570193985082 -0.0507288598864543 0.0954694512399057 0.14365327916808 0.0209078623988647 0.154281828352355 0.0473964413081633 -0.0716653751380163 -0.016917443506449 0.0530940493572487 0.0311101082524074 -0.0840544287644898 -0.0150471454313752 0.0743177189797224 -0.129829954514656 -0.0564200478411666 -0.0191009819020819 0.00534725994010626 0.0104519677445437 0.0526286812496922 -0.0669638847480674 -0.0563703924693201 0.0143259054124251 -0.131141422730835 0.0370995514808485 0.0748591980942908 -0.0802063935359195 -0.101712833737627 0.0568843917029151 -0.152863094212777 -0.00423758543746725 -0.046384163999012 0.0345243341269614 0.0366113577227645 -0.0421557494646854 -0.00400505679725691 0.0544640536222696 -0.00549407513296696 0.0525919805970844 -0.0429570652799963
  8 163.688731092917 ""  0.157079970441688 0 0 0.0557939529008278 -0.0312242903416467 -0.017785665044632 -0.0368003706921954 0.0171192142298691 -0.0502926165024892 -0.0368431469896456 0.0118487338964006 -0.0404120834427715 -0.0561286508558853 -0.015170787960276 -0.0289818264615525 -0.0380583930239893 -0.0457331482668869 0.00639231357117099 -0.00203830450705768 -0.044754491340035 0.0278431869605033 0.00680062731223531 -0.00600485139614332 0.0170387410526655 -0.0137666782327354 0.0231446571210224 -0.0191472856641645 0.117940335832354 -0.0112512651958946 -0.0668080712188207 0.0729779437303848 -0.0527203647633442 0.0213081743340397 -0.0753280579782453 -0.0191271689702809 -0.0433127726078854 -0.0499857330396662 -0.0720218965028926 0.0150506197408493 0.0169729956496262 -0.0699209563412231 0.0517047914667596 0.0330426791708822 -2.77898051211949e-05 0.0349600867578698 -0.000649533153381872 0.0482695439462768 -0.0289444975803445 0.0148774190576657 0.0867694542852222 0.0347708356850834 0.0929357605170328 -0.0220704433144726 -0.0231571823679617 0.0351536435340651 -0.048444319443378 0.0445625774965217 -0.0441589326971557 0.110737467671045 0.0943911661910331 0.0398213898967767 0.172815768470685 -0.0127433536400727 -0.00374301899106881 -0.120785069459737 0.115345742120332 -0.0485172424058599 0.0708375665862816 0.022320132365332 -0.00138066286171403 0.0242286513983738 0.0315461946127625 0.0074660399837144 -0.0284899311455603 -0.00538728618603139 -0.0497715674143226 0.142398433538937 0.102561976896333 -0.131213390451204 0.102374771982551 -0.0510951595672458 0.0497585289097775 0.0217031489835943 0.0407164510241702 -0.0171438288613318 -0.0231436080078454 -0.00154591579724836 -0.018952398936125 -0.00316521861816353 -0.0231351806442187 0.0121485924885559 -0.093693473773863 -0.085312252312999 0.0726746932836797 -0.0663834519661527 0.0735221718559841
  9 179.347535696092 ""  22.4040572651795 0 0 0.0652615124027254 -0.098675827455744 0.0104075812621727 -0.0310411274900064 0.0172439353676125 0.0239533783736825 -0.0279125982935781 0.0106170738526352 0.0200765213292875 -0.025218895332341 0.0222181257796746 0.0159567968960513 -0.00699038640431617 0.00942420745692456 -0.00328446203255552 0.00581064537753694 -0.0211167670029721 -0.0169590148002479 -0.00648997585122086 -0.0282289840160134 -0.0119069776739253 -0.0268649745027172 -0.0106249699070515 0.00744584772260707 0.120187052338027 -0.155448487078045 -0.105488435786963 0.099403816595932 -0.169495486593909 0.120407239093313 -0.030056819375429 0.0369004564196385 0.0231521643544393 0.000838708859519408 0.0204461898938859 -0.00779098995365149 0.0242930133378809 -0.0359427579123279 -0.0305629762516876 0.00156080429425011 -0.0486506941982616 -0.0210152176493465 -0.0360024635974748 -0.0217336145575931 0.0129374369966074 0.0277810129718685 -0.0101709174639244 -0.0129708230295979 0.0229747513909206 0.134445875195859 0.0854298276146434 0.0146369862198364 -0.00188307324623685 -0.0408547309736323 -0.021694162211096 0.0384807921027686 -0.116290692765379 0.0815685137208105 -0.110543232468305 0.069374107680092 -0.0373890541072508 0.0586360602251314 -0.161341447862166 -0.0265124473857286 -0.0103088871574912 -0.0164009072318384 -0.00740344974810012 -0.0286174923718092 -0.0507834098023608 0.00768863823310796 0.00989029508252703 -0.0062486038205582 -0.0305860205181824 0.00152534690126237 0.00665245714990848 -0.0568454042848816 -0.0182725775885333 -0.0179446137821956 0.0639336001478343 -0.0588982978823866 -0.0102489247001394 -0.00919307951736811 -0.0592146150718026 -0.130065030859304 -0.00413345463097283 0.0242147975077192 0.0249493884401334 0.0119121164256049 -0.000423745232930143 -0.0275834138463738 0.0389248185536496 0.022924614550603 -0.00776423864061491
  10 187.98133451097 ""  1.08477799763746 0 0 -0.0272553756586046 0.0186697527078956 -0.00372682891285523 0.0326491482332289 -0.0228540430272681 0.00950622199379199 0.01763273009026 -0.00550515026235917 0.0110006731860597 0.0300673015642025 -0.0027802860468062 0.0067335731943056 0.0310202735568836 0.00149498710701945 -0.00524247148768284 0.0136781525135739 0.00806116634555598 -0.0107607986103332 -0.00296381761758675 0.00942053570248398 -0.00587334724164679 0.00163794791345566 0.00185961112884286 0.00618425809388798 -0.0673760291733322 0.00611946001064326 0.0282457214817847 -0.0253146684086914 0.0438340827253591 -0.0311589860043194 0.0438719749266871 -0.00918966986868982 0.0106147224351271 0.044450794715508 0.000117536113287665 -0.00884470535844958 0.0121100595357528 0.0116380303647282 -0.0182576764674929 -0.0187068909559364 0.0143573479208263 -0.0110006486795191 -0.00693926135327562 -0.000640443713957776 0.00950917565795932 -0.015831079785709 -0.0223045630611459 -0.00650011944964049 -0.055358661363251 0.00239086341495165 0.00201740164019164 -0.0266170691381176 0.0250089546898273 -0.0205858719304945 0.00768005448017207 -0.035084850473536 -0.0127035006687816 -0.0203590859344366 -0.0424975608184422 0.00505481152115885 -0.0148955388535474 0.0450842682976597 -0.0395235370795346 -0.0876260641989775 0.0926387242120549 0.0283149236519738 0.0678859914392076 -0.0646099737936791 -0.0120108500600264 0.0243136925928668 -0.0257081795045314 0.00139017718785826 -0.0702317585128519 0.281908413598349 0.188423674118212 -0.31353816098768 0.110982098820806 -0.0870594664180804 0.169611729106762 -0.0340028198349309 -0.0247169274662984 0.0115768742200226 -0.199567428857844 -0.0218174413307091 -0.0867554689315999 0.0874546600876124 0.0232666190195377 0.0124754455464495 -0.211601712655599 -0.167254927247734 0.238936425286697 -0.0473020863173678 0.130094806110854
  11 248.932820354584 ""  1.01731117855835 0 0 0.00547797052708265 -0.036792347657379 -0.028348021967756 0.0914490049101519 -0.0850360500044668 1.44622545696238e-05 -0.0376819503766125 0.047574332995882 0.0209449387599662 -0.0655849778043298 0.0934347044069027 0.0217494660192566 0.0126619171274152 0.0235323764798561 0.00138085919268688 0.0923658311688064 -0.0627049811908066 -0.0137555214537988 0.00352430270342954 0.00679460896616388 -0.000611127140176252 -0.0779799977517395 0.0820587325013184 0.021468377316886 -0.0475932129563634 -0.0477384994330067 0.020580959482914 0.00438076908598793 -0.0041844355125709 -0.0667670376167114 -0.0872142223901551 0.123126316371008 0.0301716381886759 0.0320251033590688 0.0161660186126342 -0.00274910446578461 0.186856436268555 -0.151847836432237 -0.031303658057096 0.0116572431610112 -0.01293050002833 -0.00930182591490554 -0.111374128637947 0.104883764886009 0.0274863089272463 -0.0077824594443915 0.0158720621467678 0.0168463423215745 -0.0289581104197424 -0.0244130824039263 -0.014726434254197 -0.0182565479056335 -0.0207661081372445 -0.0256088781670115 -0.0288996328564185 0.0200389027979626 0.0618658150067757 0.0268455670283912 0.0483076559700772 0.00750332484388537 -0.0452555144034972 -0.0435256034562385 -0.0138460657192607 0.0119702548941823 -0.00970593956439865 -0.00173621698092629 -0.000562250472180231 0.00258765844089347 0.00333666196114802 0.00190488499769591 -0.000481905801814748 0.000465441315326315 0.0100999600683557 -0.0233295523146087 -0.0149866031859626 0.0307781223104905 -0.0110406837174873 0.00745685142969146 -0.0220351271972574 0.00850229227342506 -0.00560073179339044 0.00247849396211593 0.0162159405357699 0.0231504255754989 0.0239986781033506 -0.0232500010916624 -0.00456504271110736 0.00758625078534629 0.0306467620008484 0.0202939424512849 -0.0331252735682438 -0.00181001295665701 -0.0146159967507096
  12 269.90735278195 ""  1.26214750600698 0 0 0.0247133027269126 -0.107875447476452 -0.051746364696709 -0.0312533572152736 0.0532312133167266 0.0127376727108262 0.0216058436140056 0.00347175328830459 0.0445921167772752 0.0617962435381033 0.0156667654474856 0.0340838387814595 0.0483351588027632 0.050604067494864 -9.80999143058055e-06 0.0120382858072982 0.0613690055793463 -0.013602523736618 0.0168776830670259 0.00821836405020507 -0.00392086429221568 0.0341354281110326 -0.0180615143266043 0.0330708661995481 0.0687012678421303 -0.177408605905354 -0.166730862423782 0.0664017938724039 -0.187384287298149 0.0736557794193601 0.0867429679675695 0.018322000969752 0.0516613356763032 0.0593727858671796 0.0702369114860635 -0.00693571121740316 -0.0128423216039142 0.0913035224500898 -0.0329339064609254 0.000245089111679328 -0.010846627314955 -0.0254148066030891 0.032665047237647 -0.0436008738380148 0.0390577279110167 -0.0436434565134473 0.0412927771050491 0.0271101348989048 -0.0504592167140715 -0.0622473253733129 -0.0400602696663994 -0.0489186273645798 -0.0668077193969477 -0.0431597345756135 -0.102869565400871 0.0585979100160424 0.12178189425105 0.0274262663884918 0.123585954033714 -0.00236105608740778 -0.120352041490966 -0.129201436871976 -0.00947956274747817 -0.00445029329619764 0.0133397188986758 0.0024721314237348 -0.0128363910329004 0.021289505398525 0.007870182073496 -0.00527024193735817 -0.00164437903509298 -0.0032322943544551 -0.00887074151922393 0.00363443936543776 0.00425910934924371 0.00219878568068834 0.0204526523889425 -0.00360974513586651 0.00641395061527799 0.0101161434611133 0.020445624909087 -0.00738170606164798 0.0220810105701549 -0.0308247996415936 0.00149583272159861 -0.00920007986445544 -0.0152994585140879 -0.00331272239641708 0.00342216960754159 -0.00274192658767361 -0.0165539695356196 -0.0117428543358921 0.00424932427859888
  13 325.929985904134 ""  0.293165380769912 0 0 -0.000538428923206522 -0.00234502912503939 -0.00349918869113817 -0.000533689152719225 0.000771313340281078 3.37185550751628e-05 -0.00206918971153553 0.00054728058560944 0.00274099816014754 -0.00349926069481063 0.00276326875502425 0.00293038958245575 -0.000551772570128658 0.000526527071614598 0.000272958283468883 0.00192764372639261 -0.00421586750013285 -0.00167913203797648 -0.00204310308587334 -0.00199204177102079 -0.000802037944799882 -0.00479667182167166 0.000687298529792587 0.00188475438395146 -0.000139050492315998 0.000381431944760056 -0.00116822140505778 -0.00561378095033368 -0.00452470951935559 -0.00504437916820494 -0.00541053007861138 0.00562365028791317 0.00380407189611595 0.000613847942272297 0.00205697747985558 -0.000382102081314522 0.00570861724059824 -0.00753535002055844 -0.00340325405880916 -0.00222854486155932 -0.00329795355528241 -0.00170349209082524 -0.0055347357571906 -0.00154408584731757 0.00260409742504182 0.00389697714719183 0.00440796879748479 0.00265917164797894 0.00271155057446735 -0.000919064928410578 -0.00132658470751679 0.00185424989342793 -0.00304192484806893 -0.00357479232030683 -0.00115090325598939 0.00628258552317184 0.00887231811764492 0.0102218173522008 0.00897395416684233 0.00183798344842699 -0.000729085289596887 -0.00582989249052719 -0.00162412250265862 0.0460812312995478 -0.0430491159095507 -0.00727369614098803 -0.0325068749500275 0.0344755027674438 0.00317642838175069 -0.00408528047907137 0.00190702846083073 0.00303994394515045 0.0380227839301151 -0.11275879063655 -0.0614216143592016 0.12679455816494 -0.0489227122604034 0.0329080650852276 -0.0968444693385078 0.0270305283795332 1.43259809470901e-05 0.00180507589570944 0.118562771801492 0.0165603052535502 -0.392169598290895 0.397870196555254 0.0782794194861714 -0.171817325016666 -0.477947745120913 -0.114197204978688 0.484822853250787 0.140483307655899 0.0597481689033724
  14 346.193688109182 ""  2.179315024242 0 0 -0.0204806179732994 0.0461129298545532 -0.05098743296209 0.00358469331855809 0.0293123321640855 0.00542108605968205 -0.00816141175389818 -0.0135313460601962 0.0643074269254928 -0.00804062825066642 -0.0191971272184013 0.0659241739696849 -0.000826232405229508 -0.00999423691348394 0.00831399539176809 -0.0421466586893808 -0.0322459125665976 -0.0311076787232831 -0.0577545949198493 -0.0512589304985516 -0.022923996746242 -0.0444092467329946 -0.0565891643107315 0.0329501691952843 -0.054493298730838 0.0595924992719112 0.00341055398196298 -0.0725342952403834 0.0409799488914163 -0.0858589502713503 -0.00101573351800238 -0.00576388245706403 0.0785794381115722 0.0364871515771587 0.0246414461761183 -0.00953087986553869 -0.0447216899854054 -0.0215372745128749 -0.0630863637378279 -0.0772173736468996 -0.0615012526739981 -0.0394064503845728 -0.0873504557679516 -0.103797100086203 0.0578585235346741 0.121626886046834 0.0597560822546787 0.0507816020940676 -0.0011658776448357 -0.00520760937010993 -0.0337031512341337 0.0497114637853752 0.0344932083355393 -0.0879507691392616 0.0850211530105955 0.0620461328314959 0.169361703531367 0.230752533462305 0.122036552190305 0.0466836797000411 0.0528014822141589 0.0341628102022685 -0.0830401238655943 -0.00223087375944872 0.0025976936169272 0.000741206598549451 0.00501465817654304 -0.00644376261377123 -0.00241006644720034 0.00172793766335666 -0.000931282653153081 0.00061531587584715 0.000463829078050459 0.0128731417094594 0.00500015478722361 -0.012151412636632 0.000803193467250189 -0.00150840521324313 -0.0425777546784999 0.0356617885370591 -0.0488784868447231 -0.00403825958129666 0.000927807910996566 0.0863903717946541 0.0170378445096333 -0.0166333796806255 -0.000939146602335785 0.00943932754852418 0.0155455593209198 0.000618346696237543 -0.0131824925579482 -0.0074087852109652 0.00157809686766325
  15 411.920029859791 ""  26.539498552267 0 0 -0.001628489290898 0.015321026007361 -0.00414284776549423 0.00632753500517098 -3.51337976714051e-05 -0.00141873177286575 0.00258479450120293 0.000150952144896796 0.00318481014390702 -0.000178184415933049 -0.00467415606336553 0.00441128205400191 -0.00687823482515444 0.00162561206360674 0.00217005796967622 -0.00379341794093973 -0.00753617961249932 -0.00230520225287134 -0.00192504539673853 -0.00745618299287318 -0.0029858881416903 -0.00857614557539195 0.000920555216686389 0.000328095503685845 -0.0114181106680295 0.0120452366395455 0.00357300868597143 0.00858889530146315 0.0183667346924797 0.000177555384475015 0.00282777103482183 -0.00807269616711603 0.00375786342484356 -0.00904699316796347 0.00963362346808056 0.00111837471182448 -0.00215622480691068 -0.00875779507666633 -0.0042064158718978 0.00110506725316137 -0.00963920757063377 -0.00265836721812285 -0.0185984308425305 0.00211910999953328 0.0034835398864718 0.00723430207229126 0.00124652924328993 0.00169274715362435 -0.00730497135389988 -0.00359482769259298 -0.00734308277445581 0.00135663631229355 0.0145669328957009 -0.00439127048834081 0.0193068131563442 -0.00717820988847284 0.0104573248208687 -0.00172058133342929 0.00529292675040396 -0.00393988799490547 0.0111674096199126 0.0164019109446661 0.000586982910479156 0.0577990218896363 0.0216711232492531 0.0737754894569214 0.0152001756368779 0.0560027436840362 -0.0713547734639325 -0.0685216601747358 -0.0697159631571154 0.0462889462120209 0.0394331402812141 -0.0224531688250115 0.0711781859311017 0.064830386791524 0.0188793945674792 0.0809595901270708 0.29907974319779 -0.0519071496835796 0.0695822342426182 0.0792251933620118 0.0456986977423558 -0.572202671361007 -0.100116048162946 -0.052896986033962 -0.169112637883168 -0.145993328488495 -0.14534984462723 0.144148670707931 -0.163980385136059 -0.139293799579063 0.0882632406129982
  16 434.911288668122 ""  0.122019401924002 0 0 -0.00877544691619471 -0.00294380658367441 -0.00615898029383371 -0.00365925174931771 -0.00179900439604415 -0.00521660573679224 0.000861755983679264 -0.00407094038142268 -0.000565950270626679 -0.0870574213616437 0.0893047490188771 0.00832899236572927 0.0872190678760855 -0.0782429786278492 -0.00970453779619736 0.00631988938706877 0.0032358363841472 0.00105244172149274 -0.0857936769670952 0.08773939626966 0.0116342192639907 0.0902686562824782 -0.0848958335872685 -0.00683853499436541 -0.00294714113399624 0.0234778469924351 0.0131255577698975 -0.0328922302253582 -0.00368178678809228 -0.025278609205503 -0.179095997844484 0.184273813173594 0.0201649516399622 0.186388448896199 -0.1772265744134 -0.0190564220212348 0.0138568051673475 -0.00402796416834865 0.000321843580357412 -0.189029545603311 0.184339698416993 0.0203528583170519 0.176572848636062 -0.165339654435152 -0.0176579033426986 -0.00449013412300828 -0.000122631224660016 -1.44278332578752e-05 0.0070372742762379 0.00584075038511775 0.00827606399672452 -0.0010899253695523 -0.0156083382398535 -0.000862935406228829 -0.0190288694084523 0.0101434329215118 -0.00928903221259006 0.0048663397866618 -0.00526352631336408 0.00643076445452954 -0.0078355010620017 -0.0163141558842524 -0.004753109735114 0.00480078285098361 0.000366814519603898 0.00472241552389244 0.00195479461607636 0.0026202557098231 -0.00635592345532465 -0.00450536243823373 -0.00463305802927303 0.00361824023341241 0.00390103352015843 -0.00213416786488991 0.00273525823670993 0.00604692053982619 -0.00106246160601328 0.00701787118136168 0.00713628568005938 0.00570961962444369 -0.00838885148614686 0.00451300815115444 0.00594760697530448 -0.0143811240494795 -0.00438908580258156 -0.00576827077307969 -0.0108607788654815 -0.00904949592507658 -0.00674518700945411 0.0118844907513146 -0.0130931886459837 -0.00935065011326087 0.00534203917233373
  17 458.365662249628 ""  44.5255413665313 0 0 0.0417865846035346 0.0224130668259047 0.000399580849208439 0.0182583522766666 0.0117392624173671 -0.00437622289275201 0.0118567950290142 0.00289652453601377 0.00862226322109974 -0.0154470763652212 0.000934592810012003 0.0158681334698297 -0.00516441094678333 -0.0115315304348316 0.00600817118541127 -0.013886012448001 -0.0232845182383946 -0.0068334715248658 -0.0214398737194638 -0.00443034190973468 -0.00902582265889034 -0.00512989498540968 -0.0127043521908289 -0.00352736500242719 0.0432361023260417 -0.0366756267531381 -0.0566655959271191 0.123614772491892 0.0158478483952967 0.0733048745860839 -0.0245698155079925 0.00642999044922258 0.0136754117968966 0.00830270756345116 -0.00449085657920218 0.000427693896871496 -0.00840852358050918 -0.0277025087998124 -0.0115491603659257 -0.029679142751611 0.00936085595510065 -0.00390916570880755 -0.018701395690641 -0.0284689277420726 0.00470284161347104 -0.00250903726837346 0.00499387617512697 -0.00443636857822203 -0.0265241090680903 -0.0209602536214879 -0.0325031947022616 -0.00221459169357699 0.0538885462671166 0.0150309114111549 0.0562544558389407 -0.0343896550629385 0.0218286962304145 -0.0582348770512782 0.0191357065359796 -0.0316630831375966 0.0138901170770632 0.0451170438676688 0.0391447429841417 -0.0244960922243944 -0.0314667407889626 -0.0472520691003486 -0.0255401006031265 -0.0153517100693543 0.103117809493021 0.0327960821125475 0.0465919637780712 -0.0343115352784102 -0.0279396942109563 -0.0510628819675809 -0.062719837978413 0.0275424868985483 -0.0105483244096625 -0.050452946425867 0.233217517845656 -0.283924174552756 0.389217997787466 0.00288387459163888 -0.111336337567062 -0.417658066337582 0.0295283665785356 0.0612122194238983 0.115519214366723 0.0680868409996434 0.0960599999175331 -0.0658161429375393 0.0928347245383642 0.119968721624498 -0.0968881945894609
  18 480.714146133219 ""  10.7863603559979 0 0 0.111435473841493 -0.0115375055123712 0.0498740065915701 0.0307297575425368 0.022174168162402 0.0340279860150087 0.0207871408400461 0.0147658747799866 -0.00643764306711069 -0.0272038672344899 0.000345695592361007 0.00297760574713991 -0.0211241308854567 -0.0260860645648427 0.0114317795861633 -0.028512970903294 -0.0411092168640136 -0.0022193418218842 -0.0232583606723995 -0.00264780181321157 -0.0143433155041287 -0.00101764560043073 -0.0106568512410266 -0.0316725128803823 0.133524119047224 -0.180862959847074 -0.134748447501002 0.266945340816091 -0.0472888406271205 0.217352832280761 -0.0474988700424393 -0.0127719106088461 -0.0183904643130318 -0.00656162528596297 -0.0255365761409486 0.00667566531731743 -0.0188945076823471 -0.0517424891839003 0.000685016152314071 -0.0159884680303608 0.0237639910598958 0.00723491760099903 -0.0084744072116676 -0.0304848158443645 -0.0245558619596471 -6.53931850059162e-06 -0.00838170692412572 -0.012599800001758 -0.0646763186860489 -0.0382974425458349 -0.0472106471350219 -0.00194268640946847 0.111209960534589 0.02682747127273 0.127945460074253 -0.0935492122526319 0.0311099589672898 -0.102110616938924 0.0163926667153725 -0.0625571753440638 0.0225618912186517 0.113933381700698 0.0401264805536417 0.00705091576163213 0.0135821739050592 0.0154972793243361 0.0048982586583984 0.0103351034389055 -0.039639157798593 -0.0098326969228705 -0.0150460765535192 0.0113433993352312 0.00804784758406518 0.0196263159468452 0.0208053281214319 -0.0105682031363723 0.00634889208453765 0.0167386930622732 -0.124874397529699 0.125625104316594 -0.165850462779975 -0.0086708572491314 0.055978832804403 0.208651734262129 -0.00886855913708681 -0.02001372208528 -0.0417248395731234 -0.0217216161011937 -0.035531498141624 0.0182896413841051 -0.0281323227761676 -0.042583452866641 0.0367104045136134
  19 498.807759518463 ""  2.97204626163409 0 0 -0.0541329950436922 -0.0472709330139077 0.0859552261094812 -0.0171440545109333 -0.0290662659466218 0.120808522039479 -0.0204150001502005 0.0272610581021842 -0.0566462763117164 -0.00155543468042714 0.00737740802268117 -0.0770998382115695 -0.00551341195227495 -0.0270494864854846 -0.0065109857300764 -0.00550580644902279 0.0181942686691526 0.0272434559235607 0.0326495305190041 0.0183853825861808 0.0125156852926421 0.0221116510967111 0.0209165711579325 -0.062794269736923 -0.114163717526211 -0.0962454616485543 0.105395208592874 -0.0991104420813251 -0.0788000639670018 0.08568286283064 -0.00938842592852486 -0.0431618771225007 -0.113294984029301 -0.016723984783722 -0.088679113256734 0.00863835800446296 -0.0127136547484686 0.018317409663505 0.0541580553444792 0.0793493632540317 0.0214720673678804 0.0385116195970453 0.0908386456665022 0.0386053006100825 -0.0897220867318862 0.0675397768778428 0.0317499427866841 0.0259604143411448 -0.0240432522417838 -0.00764600193568001 -0.0383534372509675 0.00788666334956603 0.00453219202017631 -0.0749057956013882 0.00598065980783852 0.0531547315490202 0.124936207217018 0.18325706483807 0.0833602551142363 0.0315628695431133 0.0274452571764255 0.0318830604286949 -0.0937267801259539 -0.00245207713752064 -0.00247038550711496 -0.00481079102715039 -0.00418156760352273 7.07026471372453e-05 0.0139239516152426 0.00297192960038203 0.00441015781418286 -0.00452223162358455 -0.00421515213047382 -0.00799514327840548 -0.00682898974553533 0.00562326532345199 0.00126670968978486 -0.00604362971890216 0.0373201213512632 -0.0337413003439091 0.0505154983571498 0.000974067784345 -0.0134799568696041 -0.069095293459347 0.00222247188286277 0.00625585241656429 0.0113046029093195 0.006559227603279 0.00956805622555234 -0.00773062077796386 0.00956078788421375 0.0126742893494045 -0.0115997776728215
  20 533.364470296662 ""  6.24611064207621 0 0 -0.0179703114727727 -0.00527369919282826 0.0161047309093125 -0.0418034907019591 0.0261462300618997 0.0173959221674543 0.118139983275835 -0.124390792979726 -0.0211198832136958 0.00763111459668795 -0.00490374307113058 -0.0142678326696015 -0.0593530458196449 0.05853008562626 0.00166732343299653 0.0875608041776529 -0.0714770474643768 -0.00369995103624589 -0.0471630859145692 0.0567872167339025 0.0101288820378573 0.00834235219592268 -0.000382727311644983 -0.00510116459703317 -0.00614884819737649 -0.005254885011871 0.00209181999180679 -0.0335065645167254 -0.0277388260006511 0.0300372588618253 -0.137456117199046 0.136768975898919 -0.000780117888908094 -0.21624287684101 0.194945122582666 0.0205349681585941 0.104129053866855 -0.0885287996032471 -0.00110685763387026 -0.19803144534663 0.204251618132339 0.0268869233085134 -0.138632045437152 0.16233708717991 0.00733482601296905 0.0123342385437117 0.00568415679754318 0.00464128689305917 -0.00148485551049335 0.000241004111070924 -0.00516496580435377 0.00156878926293756 -0.00363837836557035 -0.0136227355850503 -0.00440582030833251 0.0133655995152112 0.0206431499457148 0.0383888671980258 0.0139267771900558 0.0080389850699696 0.00724008506377938 0.00418290901828338 -0.0191505138100164 -0.00363208407066177 0.00270542052489803 0.000469691044629126 -0.000482053981398616 -0.000290707366592812 0.000639877702108509 -9.47500670185761e-05 0.000561060078264609 -0.000152336321143161 -0.00169111336666696 0.00237657420155241 -0.00223014140836802 -0.0054671377944315 0.0024901378269993 4.97282252461514e-06 0.00301756511998373 0.000720364159392232 0.000135502813174458 -0.00221426375399824 -0.00428914729976296 0.00066851286668583 0.00215159580234408 -0.00144018825036221 0.00174209991626818 0.00290559698561596 0.00172284777622873 -0.00588976168689894 0.00131395277059682 -0.00299410333155495 0.00513259403574667
  21 610.107273972949 ""  10.0002672427995 0 0 0.00846694220949772 -0.00350324073215579 0.0255786779049505 -0.076199968394597 -0.0751468098423583 -0.0622601681974285 -0.0782503446569534 -0.0702047971892022 -0.0131781642394191 0.00876087962607504 0.0220622365046257 -0.0456334107266443 0.0341369928926008 0.0344929654530766 -0.0408924009450314 0.0733425183549458 0.0802738160405531 0.019421702459347 -0.00773006226596742 -0.0202613894984791 0.0745964797748631 -0.0213733918694839 -0.0273764855648708 0.0787685184426233 0.034464894701443 -0.0601150077668 -0.0561228986717585 0.112957021093051 0.0201612630300769 0.0824937635187488 0.0799313208123888 0.062083774405787 0.0197665766682207 -0.00292014473869131 -0.0293191345488083 -0.0167412165942778 0.0791088011634865 0.0825897058148774 -0.0107351475575785 -0.0559974433876144 -0.0807832599342313 0.00897476562785824 0.0423511581867049 0.0244436852550155 0.0462565110811964 0.0515386405822055 -8.15100430397305e-05 0.00810438529172951 -0.0100673809017933 0.00196004742941582 -0.0358041504926883 0.00628657895776448 0.0734338786601165 0.0144035299456837 0.124261934644867 -0.0475295963167953 0.0431295945447585 0.0121566354162808 0.0167253177675722 -0.0169852973818322 0.054098043917828 0.0961059491734833 0.0193111804312746 0.000629095441782471 -1.83573756732026e-05 0.000288636407214352 -0.00069037283742344 0.00133308821325516 -0.000974393312039453 0.000161807679775966 -0.000334983682839219 0.000300249029154612 0.000484271913815005 0.000810046993163145 0.00138363627613333 0.000809648781209157 0.000374072953161088 -6.05664542951834e-05 -0.00485484409735516 0.00145318820014495 -0.0022054760492726 -3.07863709413711e-05 0.00363178057092605 0.00187538972330501 -0.00102676000293585 0.000762835404716746 -0.00128893092125542 -0.00109667459908416 -0.00196704458674892 0.00156697240770269 -0.000537049656349541 3.5464908141895e-05 -0.000482461348696682
  22 630.128066285681 ""  0.407369783237087 0 0 0.00685126245673313 0.00837797299820488 -0.020424475508278 0.0047736397574156 0.00790944821661094 -0.0104637621226542 0.0132440855571172 0.0175703266826352 -0.0508607150929769 0.073471286003018 0.077646005314032 -0.049275014599872 0.0631766684342555 0.0541652060606904 0.119924629159333 -0.0103358387591068 -0.0188264430907655 0.0504783667706304 -0.0797470053283537 -0.0882344456862657 0.0668659415358356 -0.0602690744833543 -0.0511955799328287 -0.0977521582571487 0.0118562695019053 0.0270441514097993 -0.00789965713595267 -0.00382745795588295 0.00931495361858646 -0.0300536835045233 0.0276857695606405 0.0380121864599857 -0.0981466725000604 0.0307350993692671 0.0268423056077482 0.135186915635336 0.000249330062688805 0.0125835007909558 -0.109668915215481 -0.0450479481210228 -0.0520289209862564 0.109605784166109 -0.0324249578099917 -0.0138766267211707 -0.114324986259941 -0.00990640236485669 -0.00076745234700815 -0.00315987680455337 0.00120206201969348 0.00029738555118441 0.00676300120396695 -0.000352611452169923 -0.0119180657898756 -0.000178263030886329 -0.0180548678094805 0.00522861983791144 -0.0128012275535645 -0.00851219233475924 -0.00657523499724702 0.00120131937666682 -0.0116924033440371 -0.017830759443407 -0.000925961196682894 -0.000392787165846796 9.19077431421248e-05 0.000135547047331628 0.000437761013547584 -0.00030504946118772 -0.000315491902352867 5.86272666502165e-05 0.000177317420270279 3.75463363437655e-05 0.000153360616408116 0.000848068949567152 0.000595918599978703 -0.00147714751053476 8.02668104529646e-05 -0.000302934093703868 -0.000699629057418792 -0.000379900959065868 -0.000225353656836649 -0.000260787689209449 -0.0008853644588244 0.00330915051346255 4.01933134347268e-05 0.000202035141451753 -0.000102643635578307 0.000242683507677277 -0.000466041492945795 -0.00101261558080535 0.00014354890462331 -0.000367319995475967 0.000655865135343551
  23 718.894239060443 ""  17.9107385512432 0 0 -0.00522898701035005 0.00129349379066979 -0.00393095271816828 0.00311316043355265 -0.00371034790342447 -0.00157901420375943 -0.0733165161349761 0.0724789387526913 0.0083809080501129 0.0482172243785018 -0.0473577228177168 -0.00409743458255425 -0.0775345310187226 0.0755614642564736 0.00795469370089072 0.0601052425582483 -0.0574130714796679 -0.0067626566458312 -0.0770655668032058 0.0747330918937081 0.00797791954650855 0.0479200882704366 -0.0472378384856208 -0.00345662877573533 -0.0166794194887289 -0.0129317330732478 -0.00496633188003309 0.00831983256304891 0.00888731835569436 -0.00204467168039198 0.260650250290513 -0.258944155421204 -0.0261164657594782 0.0142079022722264 -0.0120065448806802 -0.00155760415018486 0.256152808871292 -0.246756975285977 -0.0271096134778116 0.0122965726748845 -0.0136790836605029 -0.00269981718527681 0.254345093234618 -0.251636782536602 -0.026514146470499 5.68383765626939e-05 -0.00263822354807967 0.00326088274562646 0.0062101677932206 0.000431649755761134 0.000803038822895024 -0.00269100513444646 0.0020999024081098 -0.000644293806157265 0.00144290325045942 -0.00219377794207871 -0.0021922187163848 -0.00327522180060835 -0.00224207485316942 0.00151865548199278 0.000266245482492105 -0.0012148637274892 0.00519628430749392 0.00150630365878493 -0.000714527876321712 -0.000196740744203055 -0.000222754057857203 -0.000507085972310451 0.000482211188282792 0.000206549044968071 -0.000184242358744436 -0.000677227846331573 -0.000491397440077729 0.00156587262721941 0.00628978383698022 -0.00189930156936449 0.000866820032346108 -0.00347228551000519 -0.00153634128298961 0.000721576769939812 -0.000824643157576055 0.00106051468660789 0.00215187355981853 -0.00121794151084679 -0.000658110446515669 0.000657276638394516 -0.000851325210383019 -0.001454818481023 0.00159034572972618 0.00483485645741162 -0.000979154886871518 0.00337055838272184 -0.0056313358887591
  24 784.171783311768 ""  57.7863551579483 0 0 0.0195271937270028 0.00253549864785 0.0033865118786997 0.0179194872802778 -0.0119293884309989 0.00205055811904311 -0.0957723664340627 0.0902071037279096 0.00898725513884668 0.043290972220486 -0.0455455406135439 -0.0117040486042817 0.01417044021894 -0.0197726096253511 -0.0124027067006453 0.0610143642959612 -0.0501992946069201 -0.00505178253548684 0.00448519506835602 -0.0125141909534106 0.00725155742934239 0.0316102908409936 -0.0372690619716637 0.00447462280910882 0.0282884690316935 0.0397624847893126 0.0314272584523339 -0.00718127806195088 0.00585807165221703 -0.022329986101621 -0.125320528961435 0.131299170300827 0.0109684352887055 -0.315023811433203 0.285171363561107 0.0233381906605525 -0.346961363950825 0.343226632450239 0.038532613115586 -0.263823970300165 0.233315072043257 0.0268436338884882 -0.045137186740565 0.0447244166670662 0.0120502596176771 7.91030347919039e-05 0.0126870682039817 -0.0191590733091092 -0.0228511008413692 -0.00168573959340811 0.00389488686948302 0.0166263727700227 -0.0135224061536799 0.00737500701491906 -0.00678332935203567 0.0118437624295088 -0.00177133082194892 0.0155553608354898 0.00267206486227116 -0.00567473249564131 0.00375908443193735 -0.002819001171595 -0.0136594633596805 0.00161921906619355 -0.00254016556460528 -0.000673744523151695 0.000145498887605288 0.00120885040797399 -0.000222967915441076 0.000881739624979299 -0.000945472161689022 0.000569837939417531 -0.000384530385994461 0.0064352908925108 0.0131388073472761 -0.00812520655978049 0.00235025916383046 -0.0105215477397967 -0.00365934773846492 -0.00433767794957987 0.0042796575781345 0.00166738578869316 0.00431961191076529 -6.69799590263471e-05 -0.00432797291466011 0.00448768284762408 0.00144944530523805 -0.00431489149047427 -0.000431940114639792 0.0133210091586693 -0.00328326829168393 0.00679443539303182 -0.0108059741734276
  25 792.002701068026 ""  16.6305769273856 0 0 0.0712009861831995 0.0291662384913971 0.0343336465588666 0.00986144896835717 0.0206181030837219 0.0106559222993098 0.00590516566889242 -0.0216381431274916 -0.00387032367998012 -0.00784542637054958 -0.0025532165774238 -0.0286928010866034 -0.0173220231383045 -0.00301027443355536 -0.0372602444404762 0.00557590602075521 0.0258567947806969 0.00577713311083075 -0.0210805495808698 -0.0133256107960404 0.0303058207422637 -0.0168968963962559 -0.00631893572408815 0.0286707044080447 0.12442280747552 0.193204663712687 0.137267842447374 -0.0413223017312884 0.0362694720896338 -0.0617838834100255 0.0210153260995178 0.00513131443811138 -0.0112179955247817 0.0128334927307901 -0.0883478693797832 -0.0299885700354814 0.0977722397507121 -0.0650482968739911 -0.00116065978738756 0.0244024945992918 -0.103617288972394 -0.00403048380233569 0.029152888862032 -0.0313459331414891 0.0202119887437562 -0.00244231572210154 0.0709814611916148 -0.109222544345772 -0.116346179957881 -0.0150445563859236 0.0328418620642075 0.0946530363572675 -0.0908636640799371 0.0279900073065106 -0.0944589072211873 0.0987523297659228 -0.0133578478975908 0.138259390391223 0.0176740809502581 -0.0171054218978495 0.0560744819681502 -0.00365316996007834 -0.103246752754531 -0.000328064512003419 -0.00105314503398725 -0.000492994595875028 -0.000267358458069071 0.00104202270933808 0.000700485506180103 -3.92541630535655e-05 -0.000727053350160561 0.000694710560727106 -0.00060034010728476 0.000457598272556027 0.00258615103921997 -0.000300658114077248 0.000433889816436402 -0.0023062222716502 0.00291220835319816 -0.00356676773005941 0.00489747102482786 -0.000113323974954203 -0.00141860870317343 -0.00764503724446632 -0.00116799756289984 0.000516040672980303 0.00265399426645179 -0.000907902298387958 0.000113459563043087 0.00355722349037641 -0.000458470377002659 0.00208074382934267 -0.00302655421322499
  26 816.837709625765 ""  3.11831043114167 0 0 0.00150914538819235 0.00164730291624838 -0.00540492834158835 0.00398694553714264 0.0058371476245452 0.0072071051800107 0.00472444585035983 -0.00533959522230206 -0.000541167133252637 -0.00395189432775519 0.00242083620419344 -0.00629086836230744 -0.0029569253957994 -0.00125379531330774 -0.00659929688003061 0.00079253326516294 0.00443588392127183 0.00129644649550849 -0.00132953172625586 -0.00451301144747571 0.00458944251200374 -0.0015914731555353 -0.00192198709261333 0.00282837573711153 -0.0031622957758471 -0.00500288277606681 -0.00633504893438706 0.00297363729794165 -3.01584022222426e-06 -0.0022950294582897 0.0077437873182434 -0.00920980351287515 -0.00775992269225704 0.00400948481640446 -0.0190124343783597 -0.0052218374056793 0.0100207930420137 -0.00488463063682753 0.00121983280504856 -0.00677208576461709 -0.00555028834269484 0.00108913602975613 -0.0115321205201932 0.0106921921001637 0.00351173333712339 -0.0040794956251212 -0.00197290176159326 0.00392633792927256 0.00587609585231278 -0.00109412795585504 0.00104313572670425 -0.00288415267355522 0.00183910545802039 -0.00400863064851475 -0.00700571632684944 0.000984706204057134 -0.00157184654448808 -0.00836061425397896 0.00024416492243149 0.000873773492899506 -0.00514261646734189 -0.0031832491125009 0.000233853910498499 0.053669062207133 -0.0493971117938172 -0.0156578169781866 -0.0143048292129263 0.0040802892400254 0.00414065340110419 0.0235592971683659 -0.0220795503500353 -0.00209158934573083 -0.00351344520166724 0.241813719009247 0.424123978015243 -0.333314005018993 0.113296363549485 -0.370198393531598 -0.119452276317021 -0.0433947786864272 0.0338122929202581 0.0531139983141746 0.151968309096831 -0.0184530381155967 -0.115331555333115 0.119932272393451 0.031655447554337 -0.128298626471629 0.0249830655232039 0.392031211640077 -0.0970003605921386 0.200882470528361 -0.332345284341974
  27 828.212214332745 ""  32.7593883881395 0 0 -0.0184511389336941 -0.0293647244588715 0.054149095199449 -0.0702202196268204 -0.0649311149503948 -0.0735679776708468 -0.00402539662558264 0.000812216871000343 -0.00215006920056373 0.016962456306885 0.0010023941850882 0.0877762411479946 0.0362702338443934 0.0246855256820252 0.099824079649015 -0.0367616392788342 -0.0383452560166791 -0.0141667797675883 0.0398625172077395 0.0528500180418389 -0.0746219152699251 0.0229884433320304 0.0311432157227107 -0.050531865536151 0.0265709683360617 0.0235332984988328 0.0566300557994942 -0.00797808228228689 0.00232310360106876 0.0257524913045482 -0.00531378999956459 0.0127802073789692 0.0893456055779547 0.10182599688535 0.121318583112124 0.0642041277353922 -0.0373765958772438 -0.0322575940495349 -0.0223712741435227 0.105629690452623 0.0942277312774688 -0.0149097193642602 0.0226332291720168 -0.0064171138604129 -0.0458356483387947 0.0553239037155669 0.019885704973681 -0.0346584627263824 -0.0570800368684819 0.0253494676920571 -0.0280792671672818 0.0226343788415236 -0.0280373399744868 0.0527483998070896 0.0785984481397333 -0.00669312531241617 0.03021003191393 0.101954979173692 -0.00934765532544608 0.00175082165255487 0.0343432788497763 0.0120357292679113 0.0174988776414237 0.0030704567765867 -0.00449713669595828 -0.00246357603998034 -0.000243980393724774 0.00244090466185982 -0.000825718687936481 0.00174267441973567 -0.0026879027857456 0.00153536933347143 -0.000941828638023229 0.0173577047155263 0.0298986546073632 -0.0251910098961013 0.00916332664273377 -0.0301235182636511 -0.00944140699552514 -0.00723052493696331 0.00619560834610256 0.00317682726317361 0.0104881411391611 0.00207113259436839 -0.00954922894097427 0.00924602320475625 0.0070328443405831 -0.00998665619270746 0.00206264282399941 0.0330513712278497 -0.00761180586035809 0.0148808633564591 -0.0240572101651621
  28 850.655230934966 ""  0.340919724594885 0 0 -0.00272988401141213 0.00513059631794901 0.00493407769483964 -0.00209283179917192 -0.0027806046569683 -0.00410842854435276 -0.00497531037847351 0.00510422808958695 -0.000155744141399924 -0.0565749349919029 0.0561820073471492 0.00916909023455415 -0.0317689660489839 0.0322082252805473 0.00694732606304015 0.00939245556573503 -0.011239882684656 -0.00239001729380326 0.0429813545733151 -0.0384493333607962 -0.00644535367366796 0.0489924789802312 -0.0468580281735163 -0.00483799826357412 -0.00476767776356058 -0.00798533370162386 -0.00536268915933084 0.0170480256285811 0.0103554509954841 0.0148222518553038 0.395995513930936 -0.392767454058799 -0.036762719465203 0.215996685338432 -0.201828402864097 -0.0191062872394352 -0.0758554924535625 0.0713232696002481 0.00601142372356082 -0.289145707541086 0.283880630852219 0.0293115488271707 -0.323716923285277 0.317423921124739 0.0377151546259453 -0.000481623041004523 0.00569166792402358 -0.00997265579138085 -0.00563707069427031 -0.00355520398204296 0.00546617963954692 0.00826581058095595 -0.00847122895480597 0.00144715563615883 -0.0240389850147715 0.0176484467719093 -0.00207511177497391 0.0272522585949001 0.00210853996816843 0.00260573277996222 0.0188934505725117 0.00861218605055804 -0.0129394998383734 -1.46073960503091e-06 0.000325214535254416 0.00154021992185293 -0.000140458491860582 -0.000172040345902235 -0.000664095694001564 0.000245055268222589 0.00176044889367155 -0.00207887760281249 -0.000827927790695411 -0.0062838929873601 -0.00510452747115359 0.00696647391081013 -0.00301895189457471 0.00836157043035767 0.00134105167441641 -0.00140439913069049 0.000921899380043136 -0.00247703805160017 -0.00460149160500312 0.00340229498617377 0.00116977985983249 0.000864220455948434 -0.00669345302118501 0.00226339673162176 -0.00267342600575891 -0.0113205437312127 -0.000362482945697443 -0.00518708521027842 0.00583327071303275
  29 876.81876035175 ""  15.1269549363319 0 0 -0.000139748867666821 0.00157533649275559 -0.00328954393195554 0.0013425490695629 0.00133646448781512 0.00282410614860432 0.000761385118749909 0.0013721513865243 0.000487162557817931 -0.00011033582839899 0.000367176408716676 -0.00230029727177928 -0.00208218203546514 2.16870658378739e-05 -0.00252662821234598 0.000112017107873367 0.000984773080800949 0.000271928151727499 -0.000290558562019346 -0.00155340373472887 0.00179058378959987 0.000448499673849434 -0.00155933365387912 0.000879414459730158 -0.00283184503231072 0.000249700406196318 -0.00115813625194375 0.00410078602731331 0.0023798522911066 0.000640273838150781 0.00421975232367104 -0.00392639536392417 -0.00302227041009289 0.00220928879507134 -0.00854250831113587 -0.00222115035235938 0.00414086752723633 -0.00318192406499362 0.000514721433713551 -0.00531733865168664 0.00107514371910621 0.00100496063521515 -0.00553721519050209 0.00481389133815221 0.00157101155631041 0.00276455942685574 -0.00189343506944827 0.0022267207845729 -0.000381040089600192 0.00335935152003998 -0.00639505637598419 -0.00328287209163848 -0.00324113609604855 0.00309195618182624 0.00395215106530811 -0.00225704382871469 0.00258947066758281 0.00398309992102197 -0.00900907258373072 0.00726997930813061 -0.00867056072533132 -0.0138918352620683 0.0140399531940805 -0.0566924782021703 -0.0327932676226588 -0.107062724042834 0.0814141325861697 0.0968557532117531 -0.0336692650705384 -0.0529165517786086 -0.0781724519480169 0.110696502245826 -0.0174762357430651 0.0218931137459251 -0.132285155708991 -8.96931254103229e-05 0.0155462734074055 -0.13838906037771 0.0472353458726502 -0.0581078455689429 0.115768936305988 0.0229271341472205 -0.0161077956804072 0.093996932326131 -0.0048936813720352 -0.101031269697004 0.466222775978353 0.0516461294082181 0.0713388739180813 0.0284724601746684 0.0807029687815863 0.0464832875390688 0.0186869174613691
  30 884.669068308196 ""  32.5340639366727 0 0 -0.0142599186533587 -0.0344099480683988 -0.0608794910837511 0.0196200839159161 0.0260516852460548 0.0379086776527411 0.00790493470798572 0.00896180496032058 0.00630242929956894 6.11202107485831e-06 -0.00054559208551716 -0.0251722343722122 -0.0146546776371096 -0.00453580956712461 -0.0254410360734723 0.00342501565994774 0.0105432743932186 0.00556896507456506 -0.00674078334264091 -0.0126061505030872 0.0154638429889843 0.00145795274078881 -0.0102094345155112 0.0022172880454919 -0.0387119056050169 0.0155604098557954 0.0181871025881424 -0.0973306777886068 -0.0552130462368109 -0.103499270341084 -0.0119869145854316 -0.0071106844227846 -0.0372467857907578 -0.00771158386579991 -0.0562507519039516 -0.0182539786919288 0.0306362008109053 -0.0188346663332886 0.0108784973115895 -0.0286217596868413 -0.00706794808745052 0.00804337908463072 -0.0403320072015283 0.0313658719330979 0.00788666836753237 0.0854557995756587 0.00369163922560296 0.00517013168838082 -0.0471341254888544 0.0807032438639029 -0.0572146722065113 -0.017090794007367 -0.0476933418248194 0.0922693456418143 0.410921678598302 -0.184909664025528 -0.0247556865565398 -0.143765164517502 -0.101528755214069 -0.00929192369341031 -0.185058621017186 -0.267360391899454 0.27483613699994 0.00114886166711304 0.000878713342092471 0.00506621030394775 -0.00172870223343188 -0.00350993619522593 -0.000380935769036842 0.00243228011990049 0.0039501436409335 -0.00454585169749345 -0.000625362094187831 -0.00302831940154665 0.00561889129252298 0.000228185856202042 -0.00231382219592128 0.00862484613715019 -0.00305539367754468 -0.00544418477227263 0.00109729547811629 -0.00180352637566672 -0.00286708878255479 0.00210020720794142 0.000548149017957175 0.00468613764089173 -0.0225112743800798 -0.00231571655009642 -0.004915629097131 -0.00302259330673157 -0.00477268110317154 -0.00421865833223309 0.0022588563479642
  31 914.811791458196 ""  9.26880361428348 0 0 -0.0087447995609022 0.000851651921173499 -0.00580937301007398 -0.00710999314610319 0.0131938037195917 0.00395459391781514 0.0513538571445426 -0.048991557758185 -0.00377192070878733 -0.0616979240728923 0.0610315690350561 0.00261648285959581 0.0182430511762232 -0.0191217435349505 -0.00407451063954381 0.0541266797331942 -0.0521264408145291 -0.00517331850990044 -0.00849814804170849 0.00604807724025486 0.00159794760946002 -0.0621751516132747 0.0604820979531882 0.00786779891604865 -0.0171321342514889 -0.0170702770295491 -0.0135440026803026 0.0034607041880029 -0.000782641368640002 0.00594996724085145 0.310472741816275 -0.312832995000887 -0.0384085547396965 -0.112663416079086 0.10275628510915 0.00991938859130052 -0.324158045986395 0.31301024567162 0.0345423781040924 0.0444144109888534 -0.0473732866125727 -0.00534289654698633 0.343952571699797 -0.340398242915653 -0.0375842607834601 0.00656246338937126 0.00516658208277204 -0.00568914099283394 -0.00453727607575932 0.0034998697742248 0.00163235407381426 0.00331869728687558 -0.00720810837000003 0.00739830223785423 0.029672893775254 -0.00866801137083094 -0.00763417859865982 -0.00415865958707634 -0.00849009964226837 -0.000481922572256157 -0.00366221240794594 -0.0211409032101422 0.0218632197819125 0.000463791210601651 0.000552978703609465 -0.000661346856574138 0.000213784866314981 -0.000450513465970413 0.000878354276883479 -0.00115669003165485 -0.00114200174985202 0.000482049081521234 0.000456413425578576 0.000475478649119678 -0.00101217150985294 -0.000561182834362179 0.00176284898939383 -0.00225001576370477 0.000778629050900522 0.00639338300447335 -0.00557163919130766 0.00198332298354416 0.00303914537108423 -0.00372423822082195 0.00145672546170272 -0.0032685978502744 0.00636680707209453 0.00168166450143108 0.00519723397571864 0.00013915920266287 0.00357147317649149 0.00270851527653528 -0.00198183775514146
  32 937.611509851629 ""  34.6596339832801 0 0 0.0574683699750233 0.0385430162033102 0.0629197840675929 0.015421618927853 0.0178186190581287 -0.0211650404480174 0.0113579985159867 0.00926348895261703 -0.00114827634157828 -0.000180029674786443 0.00459369354318533 -0.00543762214150229 -0.00649246837703419 -0.00412228923642878 -0.0153986167465882 -0.00320020046037121 -0.00715436157047478 -0.00218319528019686 -0.0104902696731711 -0.0116349179668969 0.0140828118107924 -0.00119803333854765 0.000595768819584421 0.0166056431718285 0.12161877591633 0.139557299266698 0.0890706809668068 0.0739231184293414 0.0978665819545017 0.0127033444362326 0.030431580011745 0.0020462012587497 0.00638738701053373 -0.00788370264011634 -0.00941130882410671 -0.0148956952984125 -0.0167752118035796 0.00530660880201827 -0.00426556531371177 -0.0166761675807073 -0.0206557915116392 0.00644026605245063 0.00769179993558619 -0.0157729859135284 0.018755706027754 0.00902628510730527 -0.10000688222553 0.063998286876812 -0.0065761138307167 0.0634945789267812 -0.108302749817296 -0.0797347980087456 -0.057800856704007 0.0144186156865751 -0.323576758332996 0.105808094186075 0.0598771330292178 0.313335999264947 -0.0671403667456703 0.139640818894235 -0.0388105748886944 -0.0121661377725973 -0.0178873748921149 -0.000522538391166484 -0.00191409231466096 0.00431819024588401 -0.000529029733862255 0.00501511018060123 -0.00871974369887654 0.00637569507041474 0.00632538452319438 -0.00173519649442049 -0.00502853971669561 -0.00768114494204924 0.0116252048809023 -0.00413954952325528 -0.01154083525359 0.0151954671220343 -0.0105233142547129 -0.0501541486236617 0.0426758360542657 -0.0178846208814835 -0.0255906913872008 0.0431223402847151 -0.0012591529254446 0.010597677134624 -0.0489737374052368 -0.0115447088444796 -0.0194466050826421 0.0125730201360272 -0.0164920440651211 -0.0135481738872383 0.0125897596765362
  33 982.164724864673 ""  96.2512948038648 0 0 -0.0132384041310326 0.0094422876854634 -0.0209461136065287 -0.00422422087006324 -0.00769237128815599 0.0102344046434991 -0.000251950229911347 -0.00068798076587894 0.00153744692750511 -0.00421719872114581 0.00330703860743796 -0.000150486796805124 0.00714509893421048 -0.00660691880435678 0.00121072180642013 0.000637260392085196 0.00299049309152888 0.00168695297492508 -0.0033141105902537 0.00896808556114954 -0.00240974417339851 0.00291202142172234 -0.00430749948268136 -0.00358565884567832 -0.0299046128153756 -0.0412021483791233 -0.0486795469813663 0.0242892999373002 -0.00920373761900954 0.0317351610125819 0.014773174778211 -0.0201276118732551 -0.00455164007699526 -0.0415714343744393 0.0364854594637624 0.00702931157458527 0.00970160790867102 -0.00664409389344781 0.00570264639020046 0.0387634212647858 -0.0296443637450272 -0.00584055672292995 -0.0214121593527178 0.0164506731560793 -0.000287368125098822 -0.000980166379143716 0.0148083542036384 -0.0114503792525329 0.00169321358809091 -0.00977804320131041 0.00938545142038789 0.0110259305239426 0.00321996002924213 0.00341877310047263 0.00594283739787853 0.0108714231048533 -0.0118196778722352 -0.00350969329043186 -0.00935567368105309 0.00543369913546046 0.0205168609005348 0.000545656936133201 0.0155213677857862 -0.0310055591907615 -0.0305640706111435 0.0128448459765529 0.0208952307294164 0.0698032842403037 -0.0609278396733014 0.0512465699895188 0.0305360178937665 -0.00312212414764466 -0.10602489841931 -0.14451192017064 0.0983730192834086 -0.0186139217008944 -0.0731352492768296 0.0708876802978613 0.0473318293020418 -0.350890115863933 0.367955224809505 -0.18388379155845 -0.32932943339818 0.364981730481105 -0.0263951497242906 0.0842253677755706 -0.302290206170253 -0.0981856192126754 -0.138781120044961 0.162015606369764 -0.119628735580397 -0.0587272813415584 0.0286407252518826
  34 991.918221344754 ""  0.711307530610149 0 0 0.0106225594182259 -0.00360862154015238 0.000551492678587309 -0.00509054397448436 5.80135327504085e-05 0.00227975511109498 0.00478749122276732 -0.00940243219477221 -0.00086902209629283 0.0360972167258724 -0.0410433220766979 0.000853010999343191 -0.0677406900918548 0.0673970224397315 0.00793484964665482 0.0231048170664934 -0.0155871221965192 -0.000238576116794564 0.0484912670658982 -0.0459725613293951 -0.00607969022108757 -0.0478665414885353 0.0455276812635319 -0.00140417008935436 0.0132059476519032 0.0308448691288016 0.0305144136459068 -0.0235998186633716 -0.00317459601413902 -0.0264344863861641 -0.217072009721234 0.21501450218553 0.0301940300311953 0.408554703889323 -0.392536447552807 -0.0400266579063403 -0.115364264506783 0.118438418462606 0.0146427257168746 -0.269237102503851 0.262371749067995 0.027778668194095 0.252438300586504 -0.24357665770384 -0.0370388540974516 -0.00421902075640051 0.000167078136435726 0.00469904559722654 0.00183426828853273 -0.00154263411849681 0.000207523286426379 -0.000154829919845562 0.0060230508830414 -0.00777039264108636 0.0144967089681195 -0.0113470029219893 0.00627310501915536 -0.0333185895136222 0.0100594828432216 -0.0114388781629255 -0.0174244940988018 -0.000206125595236069 -0.0125235739386161 -0.00339717105942239 -0.00221886428460955 0.00110500159076313 0.0017858984780593 0.00714245064325271 -0.0061978573702668 0.00586896487797613 0.00245135270614638 -0.000341594197964092 -0.0121268330547718 -0.0165005558063503 0.00991659024025844 9.60024673911772e-05 -0.00586541103500382 0.00692395370399919 0.00744743850839841 -0.0360128634590354 0.038307344006019 -0.0212903132159659 -0.0386200458956529 0.0378405062886506 -0.0032328993030599 0.00900570687735986 -0.031922617607805 -0.0112070731173824 -0.013525308038137 0.0220325710020812 -0.0121076957240159 -0.00449872826713777 0.000176635092378534
  35 1005.06527493362 ""  1.32035786562194 0 0 0.0349851957073019 0.0185205106828386 -0.0224602257690011 -0.00795675047443611 -0.0050776131800019 0.0285224832941406 -0.0143271072052098 -0.0152864428768575 0.000345719118302169 -0.0629438548903945 -0.0729877685166668 0.114283153343188 -0.00389053461791507 -0.000289497270849867 -0.0125610055129884 0.11099443167163 0.0990080182658871 0.0343004304054177 -0.011125034703963 0.00594283386511228 0.00377255879502705 -0.0362092990263891 -0.0310616934235941 -0.149383411731902 0.0367171910211511 0.0607911595909077 0.0202187576765507 0.00551749286677227 0.0261648584172342 -0.0509845804105127 -0.0209870639067266 -0.0580370554956786 0.153331738286382 -0.00278842213742375 -0.0229848790133335 -0.00154900992395391 0.0734298534770389 0.139992075454265 0.0548731609536006 0.0563990298055909 -0.05314928327567 -0.00838585665982678 -0.0575192853891724 0.0254506253654112 -0.162097026586253 -0.00627458090126 -0.00904984284087564 0.00939864189542297 0.000421444014659722 0.00346312330002506 -0.00629068738496003 -0.0038573416243455 -0.00082112137075859 -0.00706860986125023 -0.0221319129973069 0.00276660307875755 -0.00407722922184544 -0.0143385269802357 -0.00213178452920442 0.00176399855967763 -0.0301468090987576 -0.0159859989937066 -0.00753609345718093 0.00170384321381093 0.000271943040027788 -0.00111884748089021 -0.000325991274415061 -0.00159212842396981 0.000479251056592147 -0.00125763602169157 0.000642527109502352 0.00136695577081124 0.00500821449222406 0.0075186055530456 -0.00324391973462905 -0.00297663454704736 -0.00238808926504771 0.000378012253414206 -0.00695640540205116 -0.00151883323038043 -0.000953425051177271 0.00476094108076913 0.00916724205016759 -0.00537739349919929 0.00301680934032317 -0.00383691497204411 0.00158462647860309 0.00220202109804547 -0.000458480016150243 -0.00762721430958739 0.00206330431083783 -0.00276488979341747 0.00696994944178763
  36 1010.33003796435 ""  0.446511742168096 0 0 0.0107771599676606 -0.00839126537781869 0.00714158382207968 -0.00249412954920385 -0.00144835105416355 -0.00340222105087091 0.00106326189739095 -0.00153263920501917 -0.00154645944936073 0.0167091011708427 0.00072780252221607 -0.0134104699636164 -0.0369405494588223 0.0374495926344329 0.00671170761728236 0.0410013417996221 -0.0671414368252452 -0.0105968755638647 -0.0606005421978342 0.0621332176117633 0.0055894861127155 0.0361887772085163 -0.0269389260902241 0.0148073257027534 0.0102382128003084 0.0341327401785076 0.0474170327839323 -0.0299555873367938 -0.00172946029511168 -0.032692754601819 -0.0736497012069996 0.0899928505855599 -0.0052006894813021 0.258798774579936 -0.241469333482434 -0.0253650819371384 -0.348045759133194 0.30797158075035 0.0280936983381165 0.398204540827401 -0.377920421639251 -0.039381785154824 -0.204510083083784 0.208267871210083 0.0430856269907449 -0.00398244997792125 -7.10329626947611e-05 0.0057920535365076 0.00148786052786046 -0.000703057652399671 0.000120475540865952 -0.000382831538930843 0.00534146385509373 -0.00970740846825264 0.0241077509560055 -0.0179970462230978 0.0111406355492332 -0.0427868057573701 0.0155696300465023 -0.0175185240010718 -0.0226973779623218 -0.000764900311924703 -0.0183647123262197 -0.000402605469200251 -0.000428064725204826 -0.000423828023699183 0.000349130453602455 0.000461019763201563 0.000114253984232086 0.000328761764492523 0.000184021240215048 0.000415114397557203 -0.000771061218860247 -0.0003909932690753 0.000566012824888861 -0.000498222817119486 -3.28624369074686e-06 -0.00110614654434513 0.000985115032326987 -0.00138227954349354 0.00201059069499953 -0.000489277794125982 -0.00159407768578454 0.000246284005587051 -0.00075752361509919 0.00115440059477693 1.21863967934535e-05 -0.00051860543961482 -0.00165164397048032 0.000504892520819081 -0.00129794144076526 -0.000315403026388242 0.000226810103933856
  37 1019.16443281382 ""  0.947037486086411 0 0 0.112588478772164 -0.036999742775612 0.0319104084910711 -0.0384413704347835 -0.00282209272494334 0.00362150984949338 -0.015253306870876 -0.0172719903056416 -0.00833143356118337 -0.00175094775552924 0.0155176327039519 -0.00571279066955235 0.0157540852356559 -0.00590201424510439 0.0198601250601103 -0.0198622251436023 -0.00603373899241855 -0.00376566464072192 0.0148587150114696 0.00844521040268139 -0.0160719696934026 0.00421521877797076 0.00230273623801039 0.0177236298036367 0.087000627159875 0.296493078476963 0.376419489906106 -0.189475601379792 0.0383347769382171 -0.288661670560845 0.0912731415707891 -0.0512220295966158 0.00123429284620212 -0.05541147776102 0.0747304729281779 0.024987595920724 0.0343813928175892 -0.0585903420116219 -0.00751504738034978 -0.0196068062452763 0.0444853435110795 -0.0107905603048554 0.01268803242166 -0.00139910116763045 0.015209231168588 -0.0321966387639808 -0.00887919113612964 0.048707858406404 0.00823176293858226 0.00149574005682743 -0.00564779651043029 -0.00587363672248725 0.02836671711995 -0.0778449407632213 0.155463378189712 -0.127417833000355 0.0746919994627101 -0.316664633024121 0.107030996276377 -0.123515829131986 -0.20277401047143 -0.0422575376315671 -0.132721761119356 -0.00496571829239195 -0.00160592225159443 0.0016898724472791 0.00331639656455458 0.00727619904475261 -0.00317779210908838 0.00528443023187355 -0.000646341175496256 -0.00122061394382112 -0.018343899658148 -0.0286274112747038 0.00900414663256041 0.0138268929796958 0.00282762610788573 0.00343064949303675 0.0232742338815627 -0.0199521376058382 0.0279489183042241 -0.0240590920103284 -0.0508024877712348 0.0285685108073494 -0.00682334642047203 0.0103342844968837 -0.0144912262228458 -0.00939366482396433 -0.00834717491038121 0.0240376776510926 -0.0087846750783533 0.00469572251235687 -0.0142111658837743
  38 1037.02146065276 ""  4.0038147298935 0 0 0.0308889467652068 0.0408850555795262 -0.0494124133393232 -0.0168125238227356 -0.0188570740265672 0.0441808769508732 -0.0172746335996581 -0.0180402125792132 0.00564580143893706 -0.00705606148455885 -0.00128861247485407 -0.0717609486729322 0.00300475346006302 -0.00753790921474076 0.115679962039232 0.0458010253167822 0.0432726874242066 0.0257038636546426 0.0307435761684484 0.045492577508629 -0.124294952282767 -0.0245780894929555 -0.0301609859098725 0.0458727485949329 0.0238761162364886 0.0125836808439892 -0.0603263737386083 0.0471030928728714 0.0204477282034649 -0.00851783226679485 -0.120002768148999 -0.0876783700748658 -0.18821912252184 -0.130353918106736 -0.166470540591436 0.191611100388407 0.043883975641361 0.0453751459192674 0.0722537230642365 -0.067692624760081 -0.0484442100451125 -0.247112397192475 -0.182150092872535 -0.200052035529224 0.130105540990919 -0.00174211825295784 -0.00760299969338962 0.00133402492126451 -0.00168845763371423 0.00225934325111127 -0.00506304721994191 -0.000821366203031201 -0.00580599964837145 0.00665616118494913 -0.0642847471680804 0.0365590945381396 -0.0358160043597841 0.0402354662713332 -0.0326268379479519 0.0316722800095658 0.000795655486536278 -0.0202618934617059 0.026100645256786 0.00169252526656127 -0.00849422685731657 0.00224919517111307 0.00350962750474551 -0.00014372642398095 0.000338333457655518 -0.00662816065985935 0.00617142979718312 -0.00133597002319072 0.0189643700722387 0.0346102388027261 0.00244543903184157 -0.0385454624773955 -0.0282841113949447 0.0112021715450233 -0.0330030236692904 -0.0116169657162054 0.00501304051846274 0.0307427251665869 0.0585528106538402 -0.0178178489589562 0.0134966340342279 -0.0140949333782318 -0.00126422273853756 0.0119080903338988 0.0035614950179514 -0.0460555596916067 0.00655583461373814 -0.0141343345611395 0.0290783846683389
  39 1045.83725848134 ""  6.83393237832401 0 0 0.00809366031411653 0.00858949058327515 -0.0127829012190824 -0.00883361399851062 -0.00852129697667132 0.0110210886373588 -0.00374930226364725 -0.00438946983115482 -0.000493984580806135 0.00483436551684254 0.00390385389274161 0.00598556171002394 0.000873724345308467 0.00258511393592285 -0.0124340049271941 -0.0111952535484618 -0.0111401727859538 -0.00320090523431605 0.00164608258883612 0.000131382659471709 0.0122359356397367 0.0032137649505943 0.00520514410930766 -0.00475035527105865 0.00536075789569977 0.0109624961358815 -0.00504986480194405 0.0108820618261382 0.00442219225925873 -0.00451913594599396 0.0231012340063623 0.0233714033982357 0.028495636936288 0.0236912206461711 0.024993053389294 -0.0244741602859944 -0.0117949767098685 -0.0132672554227105 0.000558938891506004 0.0218854733640357 0.0199302188426613 0.0370969172342031 0.0327166439995843 0.0280407237750721 -0.0191102599246179 -0.00110508004569993 8.75223782546879e-05 0.000578249807440875 0.000598829630917564 -0.00128610153048075 -0.000164259087821363 0.000581876039962816 -3.7690190803677e-05 -0.0019056808376469 -0.00664120472553065 0.00439506224305526 -0.0051937096115256 -0.00356428519001579 -0.00574342138663934 0.00376942080793934 -0.00353503070221523 -0.00632848962033131 0.00325723101380605 -0.0531760737098214 -0.122255433320308 0.112235564059381 0.0703853741288799 0.070890024487781 -0.0132361293560921 -0.0381952821758386 0.0240296052267369 -0.0956774263868124 0.0119908100383692 0.0549087650304888 0.137246359084001 -0.225755860008311 -0.193861972538837 0.137196894142241 -0.0288566467717608 0.00787023552563613 0.0386630812385081 0.14824153705482 0.235187543301723 -0.0214594357798994 0.0470316103125345 -0.0485647691565246 0.0567585634455354 0.0824482800052214 0.10432108265403 -0.292549436120106 0.0754459372467521 0.0308386593350107 -0.0565855806107828
  40 1048.28164379285 ""  9.33255358473561 0 0 0.0119862576132275 0.00771068536994433 -0.0165463425074053 -0.0124340595487274 -0.0100318197640878 0.0151375074247746 -0.00695883628389214 -0.00726375465187717 -0.0006355105033379 0.00726647998696161 0.00741939892607531 0.00452529298677396 0.00168771339744088 0.00294461849203864 -0.0135828828913949 -0.0160955858903991 -0.0157368974035336 -0.00418452264872693 0.00385097319492256 0.00143374009765628 0.0134311956687488 0.00459876709913257 0.00616884392757129 -0.00309920155102223 0.00517193000836152 0.013879715721455 -0.000266741726128757 0.0126877460671614 0.0123277916666461 -0.0187399294403844 0.0353210264140537 0.0260129664071327 0.0315740267354593 0.0260159164542507 0.0321697610830912 -0.0277893448067349 -0.0154364087256354 -0.0202727575048641 0.00212177132665209 0.0256706766463376 0.0304769660860125 0.0454253989230167 0.0393484814599959 0.0330586030652616 -0.0199984529337036 -0.0025355042098649 0.00449903435641077 0.0013374858294187 0.00133576165823927 -0.00223877375919241 0.00110241278521353 0.00360399951543548 0.000826741353693163 -0.00504903708135444 0.00264800195087262 0.00369497189774536 -0.0100322956640897 -0.0243717770168052 -0.00472608268465845 0.000626425104565534 -0.0137383000763512 -0.00941278165352358 -0.00407896740896038 0.0521993145234469 -0.00455521966882328 -0.0796747642258121 -0.0147792363331845 -0.0263459746914505 -0.00208546985046503 -0.0157837110187984 0.0570563677502416 0.0713136505009951 0.141168984797899 0.257927086202472 -0.0446058318000154 -0.268877409267003 -0.170908967146352 -0.000729903556368366 -0.281549055813945 -0.267110573512795 0.184872070967168 0.119603024320781 0.273279427213816 -0.0450494690116081 0.0894197642780829 -0.0696678783053153 -0.176656595536807 0.00955423128715145 -0.0978194402633025 -0.140985392456241 -0.0429065654509711 -0.202510890361604 0.378528976643648
  41 1059.57006854834 ""  81.9165994581154 0 0 0.0637780771443531 0.0850176962988057 -0.113954717206717 -0.0593224619072928 -0.0631687211495351 0.100014283394951 -0.0435752344488979 -0.0454073274176397 0.00155699777230265 0.0303192223164582 0.0306019362754591 0.00197481578230862 0.0074210206804548 0.0111289131974163 -0.02429742588459 -0.0497765481825659 -0.0511164424582493 -0.00389041760352978 0.0284134310085991 0.0278040334482065 0.0156765314924291 0.00848592951356784 0.0101602395177179 -0.0118644376630388 0.0666992591523391 0.0495796507473596 -0.131678067111813 0.106065000065331 0.0485217775026292 -0.0279823415757067 0.114848149442059 0.108815433179304 0.09797569085043 0.0741753754192277 0.079872665256356 -0.0609850187806896 -0.0576342792873628 -0.0651648306874067 0.0608444990046548 0.12399118955319 0.11388333178611 0.12476169670396 0.0886884852658738 0.0962966785898801 -0.058587513082858 -0.00178625869852359 -0.00714082196156289 0.00245627633485515 -0.00153157439891405 -0.00115940799275718 -0.00173331986005318 -0.000893817019356193 -0.00558062898140696 0.000511119061776091 -0.0892789806515596 0.0634857811120489 -0.0985351827300404 0.0418347500990745 -0.0686654411944408 0.0566569041715806 -0.0172262943757466 -0.0636728941170392 0.0632861719101475 0.000278874409316631 0.0221040428973453 4.03896328118116e-05 -0.00860776684430209 -0.0118675188748171 0.00441343931857679 0.00512542575037258 -0.0159717051604165 0.000136260993541471 -0.0195122860239552 -0.04620310536003 -0.0195420343022123 0.0906999976318242 0.0661850439571073 -0.0192443545655315 0.0467008379036826 0.0676606764655896 -0.0651560299139629 -0.0307020794939087 -0.0605002421708667 -0.00418441820951978 -0.0213423082756476 0.0144499433787801 0.0402624192583482 -0.00611900376189105 0.0109460906500278 0.0535593425009766 0.00448043088301222 0.0368751156397328 -0.0649749937918918
  42 1105.48469364265 ""  4.5217914526828 0 0 -0.0205003791962371 -0.0258738165064748 -0.0301146743031533 0.00123216277406907 0.00256476167639827 -0.00827534815133617 0.0107044024522049 0.00666982309969393 0.0347865707493764 0.0507011937272361 0.0537521165450476 -0.0121217661863926 -0.0230418429214027 -0.0173851451407286 -0.056033249394328 -0.00592532113079403 -0.0123435844547149 0.0581736785020094 0.0232028492777754 0.0250590590337073 -0.0179319368578353 -0.0417252055728395 -0.038465183159666 -0.0381073908002765 -0.00173457882767603 0.0122012548024725 -0.0145034636256531 -0.0263744117959859 -0.0242675734502828 -0.0399564642607688 0.171711173443954 0.155160918097454 0.113282402325398 -0.0905504609713346 -0.0898224540135048 -0.0267848404670378 -0.027898120510361 -0.0669022181523534 0.34509577632322 0.105229809399309 0.103397623012056 0.0736470325587229 -0.217360954399196 -0.230569888049504 0.0554215893227007 -0.0121429665411531 -0.0286323885372065 -0.0122404429567658 0.00967816078345978 0.0211322229249114 -0.00803148614220907 0.00196097156886702 -0.0130056783820895 0.06293192026066 0.021433758425511 -0.108559607251673 0.292212014245259 0.00902515607503582 0.198074727046864 -0.1525471345775 0.0788239798608259 0.268532823875861 -0.262043006764098 -0.000595646849499053 -0.000233617383496332 -0.000208553636641714 0.000854153928602957 0.000618323258603891 0.000158345056102328 0.000130469536135462 0.000273867016672141 -5.23140480038138e-05 -0.00149764641273505 -0.00161419063262584 0.00105262124521884 -0.00141212877857502 0.000149809012666146 -0.000943213784376813 -4.74740888538358e-05 -0.00245579464181155 0.00203296923559913 0.000713255090181129 0.000259634030176519 0.000188469903831891 0.000351379963435736 -0.000143010872763858 -0.000535467627735462 -0.000325889953584814 -0.000430207520466788 0.000291262994201188 6.27158313836517e-05 -0.000152573322199297 0.000691290004472803
  43 1112.53925359761 ""  8.70653977847464 0 0 0.00103322380578247 4.18506874106543e-05 -0.0683977151664474 -0.00491307614814278 -0.00648185027858613 0.0445333154064931 -0.00378454873041449 -0.00363807512720093 -0.0152511517534121 -0.0393380144439744 -0.0398416877867382 0.000260485920791171 0.0183768241722152 0.0145171984710514 0.0378135045231486 0.0018604673430836 0.00666344413562218 -0.0453575861525097 -0.0171604600582686 -0.0189952238697961 0.0170445592894716 0.0351736698751164 0.0335540279336755 0.025510345486601 -0.0101716130680575 -7.21908036268588e-05 -0.049594120605436 -0.026851952359892 -0.032232316319417 -0.0539249931046899 -0.153046103117407 -0.146325622847273 -0.126354441556484 0.0722594038827371 0.0740840558569734 0.0132697671304014 0.0194028858182291 0.0493204733836413 -0.273376069078637 -0.0734064375769121 -0.0725670850593553 -0.0449477844239675 0.189682964652231 0.199391948565052 -0.0561582504798967 -0.01646134658087 -0.040698910362403 -0.0128907803281885 0.00936580359618158 0.0298756312225724 -0.0124490640444859 0.00432662488332706 -0.0233324062579136 0.0790438178154864 -0.00586720925329256 -0.117477097702052 0.340350025703526 0.0143493559242144 0.228255760596221 -0.177399917290275 0.0863977476021345 0.296077994826963 -0.294646099128973 0.00167467593148274 0.00229068683756132 0.000551764243653678 -0.000599544540472196 -0.000745022402945849 -0.000673972180268244 -0.000956921510446398 -0.000998173134175062 -6.28431777142383e-05 0.00128437597660566 0.000488195439180187 -0.000903830048810694 0.00572558490466134 0.0045871984298629 -0.000677711682975599 -0.00114669965222583 -0.00601109380904863 0.00313417065605152 -0.00203545453158909 -0.0035441295693188 0.0018341526884911 -0.000605891577126433 -0.000456077138445212 0.00685335395970128 0.00197365418780895 0.00273683541368104 -0.00262936606699073 0.00136591446056434 0.0015029615628081 -0.00213592349312439
  44 1161.09596633437 ""  5.97509803518849 0 0 0.0203030933653138 -0.0961020446672543 -0.0566211779290969 -0.0166206793784093 0.0153522448865824 0.00557740916478899 0.0133265327254649 0.0110137690589332 0.0121428027688701 -0.00217916391497741 8.8504657503281e-05 -0.00541885769776295 0.00150500189853164 0.00258984753952143 -0.00901567341487916 0.000200725363880329 -9.12452064803059e-05 0.00129262815211657 -0.002073246405318 -0.0032754740093536 0.00581447818024559 0.00141639074679005 0.000896228783301505 -0.00363574912873726 -0.162938948366685 -0.0267085026987616 0.211685567940148 -0.130318848307862 -0.0108724334376461 -0.278404156881164 -0.0321292085889617 -0.0428790768684199 -0.0496147449557531 0.011921362599884 0.016062234143526 -0.0155294192433279 -0.000561930588680688 -0.000472707246050229 0.00331080128695878 0.00669731475683879 0.00730131513473105 0.0180933886866181 -0.0121567354119858 -0.00892372032597853 0.00349020532411785 0.00572657307563182 0.0268407155944463 0.0396404154277268 -0.00856137590558995 -0.0337998170859999 -0.0407172060986717 0.0198687984520384 0.0674841070010122 0.0897167223272723 -0.153709535233475 0.202161295458588 -0.341141142522627 0.0344074194547618 -0.248261884629538 0.236547329699432 0.141687780584233 0.291665921472106 -0.11515019934559 -0.00739968899665879 -0.00220380168582495 -0.00358078016123989 0.00468525488285344 0.00109686553568917 0.0041373939070789 0.00426671998711481 0.00113727862792024 0.00191907930199565 -0.01293991627282 -0.0139525418584032 -0.00164394407781164 0.000749502170640713 -0.00306695268810328 0.000935151907814137 -0.00110814898684544 0.0150892012442767 -0.0130124442412072 0.00861046681758503 0.00682684793897457 -0.0174731659492502 -0.0029262799339886 0.00660068410741382 -0.0152883622975175 -0.00530346716504804 -0.00911303769163153 0.0119084590341601 -0.0098418866608916 -0.00367456775710917 0.00117968913288091
  45 1169.44184258308 ""  15.14675626235 0 0 -0.00327971874796559 -0.00268300065538894 9.79889888128158e-05 0.00112429934235869 0.00132590436125365 -0.00182470976470508 -0.000258653030085817 3.84328126151787e-05 0.000566031838155099 0.000400709007868831 0.000240899285284575 -0.000746358198412814 0.000756916224908454 0.000691774774940617 -0.00127314899557319 -0.000352213297341715 -0.000615411887005565 0.00204554477293007 -0.000576345462317238 -0.000247561923837459 -0.001050431581508 -7.78648468653449e-05 9.23980665032801e-06 -0.000368322578277115 -0.00573161573701095 -0.0052603470485379 0.000430201328061661 -0.00576403762739538 -0.00631461197760746 0.00306333973600251 -0.000639643641232373 0.00192202388857915 -8.62747738313083e-05 0.00274120063863226 0.00380962001644309 -0.00253612088485108 -0.00127113374211769 -0.00275120307234108 0.0132423973714912 -0.00103845684801298 -0.00309957559606824 -0.00305953402134919 -0.00157632661763738 -0.00197897779146648 0.000558432258158512 0.00417390114434632 0.00485311135346632 0.0133546250874394 -0.00408869904454543 -0.000614938082505114 -0.00614549437610621 0.00853672662038882 -0.00423301430467966 0.0016867830819354 -0.0157857404087183 0.0302724106783343 -0.0532935961258081 -0.0661438542105177 -0.00779890233755407 0.000322501249559364 0.0222917437416711 0.0255567510823639 -0.0286413701295006 0.117264329207398 0.0541907182033004 0.0707313397611651 -0.062063279870308 -0.0191659319510579 -0.0613554524651409 -0.0733034603219977 -0.0314985159053942 -0.0392636981126031 0.171449400930718 0.165189679634898 0.0523743994175158 0.0596926147449634 0.0982812400737044 -0.00569867746327828 -0.0355225395971753 -0.297096865902449 0.226809196794824 -0.135380168446097 -0.156250340734102 0.187293666765247 0.0253062562000578 -0.0923618242076563 0.306587336901227 0.100217137200849 0.176579264349844 -0.202202772138146 0.16208394012247 0.0792892158932176 -0.0612748881699439
  46 1179.67287904189 ""  0.299015702104806 0 0 -0.0294188637036368 0.0395049544353114 0.0141063466794352 0.0113629536807243 -0.0134421092203908 -0.00507381436821394 0.00427807598535705 0.00469333201619704 -0.00335471757346641 0.00115958923360701 0.000565437392845344 0.00301236104889991 -0.00347047281033895 -0.0037648981277239 0.00051078466482783 0.00145305731447314 0.00207497553183189 -0.0052694075172699 0.0015323804953168 0.0013310380921529 0.00435660259490333 -0.00227099445775112 -0.00168595731950187 0.00154503926335679 0.115117073807171 0.0142637334327659 -0.166140410561134 -0.0224211774559738 -0.0973706458152116 0.173651796380884 0.00389415962891432 0.00151207167517226 0.00505344541306247 -0.0150451694369099 -0.0159623678963176 0.00631893242317392 0.00417732619376755 0.00627641198167516 -0.0316125905860134 0.0117807388266274 0.00954841014120203 0.0153891009185873 -0.015069095488456 -0.0216536125055759 0.0101604379906966 0.0445888976099341 -0.000413640990331582 0.102671929334393 -0.0344748788210138 0.0218104310803663 -0.0330176619984775 0.0495493645009248 -0.0768202989383914 -0.0137930733733331 -0.11282090293169 0.169211946397612 -0.297837471496523 -0.571341458848365 0.0771982881657236 -0.144380146903622 0.168361173228248 0.114027439363413 -0.197404839310634 -0.0137628529457453 -0.00462422041206784 -0.00690453636265933 0.0070922132432394 0.00204452767807318 0.00597008533494302 0.0083516011757466 0.0027524149824632 0.00355056488187826 -0.0198164824287796 -0.0198293327348453 -0.00805892841418532 -0.00362981913181635 -0.00636728617399737 -0.000524056716260082 0.00299709964694714 0.0297500064663915 -0.0263881018841645 0.0174743902031697 0.0254909498783206 -0.0108642252020507 -0.00432958960742293 0.0117732066163028 -0.0295125893837647 -0.0108385122371293 -0.0179502996607928 0.0237600091607745 -0.0183301441899085 -0.00788549559214878 0.00415320172016114
  47 1188.49831561987 ""  7.85950330678414 0 0 0.00731935285581968 0.000984626594213101 -0.00639849359531178 -0.0122184798626651 -0.00881448180979289 0.00212213884909047 0.019717655101147 0.0208390639248908 -0.0183208128044965 0.00370526186566042 0.00211665255436148 0.0141766198705107 -0.0313291335029297 -0.0335593404397307 0.0136889498352699 0.0102686025312218 0.0187180407749889 -0.0762653937112864 0.0385051437991109 0.0331581522381306 0.0568351882705672 -0.0232585075781593 -0.0244774462972984 0.0105095269170842 -0.0257918345468541 -0.0156954613423115 0.0159201417002906 -0.0102694163416396 -0.00398948622203283 -0.0137893292858629 0.00162776139803715 0.00369640639614515 0.0147379378641212 -0.186081499994639 -0.203040567068536 0.0925894545380187 0.0463316413571791 0.106725177134839 -0.548650481184228 0.283685302078456 0.259087283995221 0.337436944591339 -0.215312362801265 -0.237899265737072 0.118627634008601 0.000758408152440388 -0.00445894492009746 -0.00807610574021525 0.000759930344729266 -0.000465035333191355 0.00397560895259023 -0.0015176784396233 0.00729416297641629 0.000997065121807709 -0.01518505311637 -0.00098249842578027 0.0209005910119138 0.0299227092200557 0.0139369119982172 -0.0109615109726606 -0.0144191594680577 -0.0193008099172502 0.028289713460006 0.00262130613774231 0.00146467216173503 0.00162614016917593 -0.00150535590189582 -0.000829925629868191 -0.00126762444016541 -0.00171455338209645 -0.000782774704213202 -0.00108859740096533 0.00394141498844447 0.00436915841282463 0.0020708441932916 0.00183656692136418 0.0023952184678958 0.000270947191808756 -0.0011219116728645 -0.00624148127460757 0.00435345847803394 -0.0024248303195889 -0.00232455072247425 0.0036778017887163 0.000625019260857403 -0.00222276331996924 0.00690918553694264 0.00225959114429822 0.00477649206923901 -0.00387580894840818 0.00457356037806414 0.00193606258030893 -0.00102692165827929
  48 1192.01812112903 ""  1.98900186635889 0 0 0.00814142426085788 -0.0359895430966431 -0.0192980467326402 -0.0117663243021212 0.00528655339676775 -0.00290935046606602 0.00762065312236338 0.00679209926692228 0.00724383751268909 -0.00425373347515166 -0.00362864585683789 -0.00539892995807271 0.00719522636021105 0.00831833196315408 -0.00905550220918553 -0.000838919261593237 -0.00161810019587895 0.00765594878440545 -0.00139921683439397 -0.00182400348898725 0.0029329958237784 -0.00104906165798502 -0.00123136013893766 -0.00186873096551079 -0.136249245052834 -0.0838664611497442 0.0926685844399314 -0.0387158935702699 0.0104823445956098 -0.114491175185979 -0.0476002356042663 -0.04095700102788 -0.0527724211953537 0.0554953107394415 0.0603592719934676 -0.0340755633880752 -0.00512904726431309 -0.0100792364132041 0.0550037997665129 0.00513321030774732 0.00527082499489367 0.0115556692299305 -0.0250512932625886 -0.0239228697839847 0.0109289527494631 0.0677482957004666 -0.0864177106643765 -0.0255323299190015 -0.0313755251356842 0.0162107608507221 0.0310675488277077 0.030986227993586 0.0640316159404415 0.00662614440266139 -0.437821318378395 0.201756710918381 0.0103265501461816 -0.0719425082325296 0.348000402586171 -0.356731384144955 0.0232990270156422 -0.191372806911864 0.352277799498905 0.000714088104030863 -0.000546898917933 -0.00048201572683719 0.000211134979616917 0.000678216076605071 0.000418080520919872 -0.000430345647373056 0.000595527270057491 0.000557218120901005 0.000130616531881169 0.000506985412824147 0.00190338480605563 -0.00192966970292528 -0.00158221343759029 -0.000391622978794936 0.000826184768873538 -0.00556419321688886 0.00573809832445927 -0.00158101752835819 -0.00390583829963783 0.000697602565211153 0.000556886639915888 -0.000430123931231888 -8.10452276287341e-05 0.000315190712264303 -0.000557701402226041 -0.00213879196514651 -0.000530961641263913 -0.00131525295065013 0.00290261508049175
  49 1207.74616921359 ""  18.8273841415188 0 0 0.0102082676527247 0.0227579177747688 0.0093505203695603 -0.0120879857148498 -0.0158537013331641 -0.00202770589624456 0.0209224528584963 0.0210855080610283 0.00584799582490497 -0.0425110679994324 -0.0408960202133006 -0.0282125007650293 0.0428303535870748 0.0468966268130793 -0.0291870211984921 0.00038937739776432 -0.00156775641719513 0.0208618590582072 0.0108884166560747 0.00748106983595558 0.030456646330725 -0.0192350174804255 -0.0203602683963836 0.00553299996652744 0.0209898151256951 0.0020177170952402 -0.0186344478830532 -0.00232370445305208 -0.00934207415279449 0.0398348166322684 -0.286626091693605 -0.257229545465171 -0.300557944895284 0.362238922387343 0.393809566131405 -0.192068558699882 -0.0084476171267944 -0.0240860345658693 0.142002852588625 0.144971037383555 0.130239175609931 0.184752684953439 -0.248043548272288 -0.268271145096494 0.132413238291263 -0.0122520702845851 0.0107545828214606 0.00287721415103898 0.0042609237807485 0.00045604035929006 -0.00254630344925604 -0.00389684388107043 -0.0155661594262903 -0.0118933513866148 0.0719095207222723 -0.0426711916845777 0.0198407804989301 0.00217471480266993 -0.0398687837133002 0.0405765483417421 -0.0198300771816195 -0.00513895808283841 -0.0400390905306708 5.24153136951928e-05 1.49785324255544e-05 -0.000243011574156046 -0.000210254070368797 -0.000452497184756573 0.000223891971395551 -1.14607073582656e-05 6.02911548779687e-06 0.000398223272684805 -0.000414437493630774 -0.000454357780608168 -0.00032424549677829 0.00139041877123784 0.00196071733880164 -0.00209774769874594 0.000549706137281854 0.00303169074932093 -0.00305632053564944 0.000726820256849335 0.00180973379228908 -0.00050239335704945 -0.000262748428216728 0.000301736840262077 -0.000220087351450147 0.000614851521316332 -0.000124819586631871 -0.00128082619790039 -0.000404909550541144 0.000249327115661174 -9.27108889423001e-05
  50 1262.08618561238 ""  255.106598777291 0 0 0.0309616844023735 0.0362638005327791 -0.0174492177714014 -0.0842210889079512 -0.0789656080079912 2.89735270540013e-05 0.126169708070997 0.128154480632773 -0.0212409213925052 0.0397826958480006 0.034950152171837 0.0528182485836484 -0.0461912836596399 -0.044611413247213 -0.0262340001262653 0.0100262916056898 0.0132066826489223 -0.0263022322139479 -0.0140388224988486 -0.0192658482770234 0.0450649208282245 0.00646514750827984 0.00631155002662279 0.00973266756990103 -0.0676836048189723 -0.0501344718263576 0.0245936567609093 -0.00465994734189317 -0.0191841125383026 0.0278262316588864 -0.0825209499130268 -0.0676717615306253 -0.0841796922131291 -0.0627412445097772 -0.0637064592512678 -0.0216288925065531 -0.00248462038109309 -0.01385500809662 0.107804537812778 -0.208332005576935 -0.197610164428073 -0.169419549565533 -0.0328486821823537 -0.041062614024638 0.0403411500476851 0.0138849269193981 0.00683496778656127 -0.00933647348546524 0.0060616482007244 -0.00891864235880696 0.00809535030649597 -0.017138751073505 -0.00678859590551446 -0.00331457130993457 0.0239131570754131 0.003487391310036 -0.0220548739878685 -0.00353219984771563 0.00711326845721423 -0.01676404728339 -0.103490596952794 -0.0120377521808127 -0.0590223895477551 0.000428188406185359 0.00329045378613774 0.00150009156186223 -0.000628718676239661 -0.00374231126830115 -0.000451221823067846 0.000156800674301314 -0.00146281976542749 -0.00119563844235412 0.000965147193547407 -0.00148273229219461 -0.00513116190020644 0.00523528385000553 0.0100938253223416 -0.00449026917958976 -0.00602091221566339 -0.00175111415196707 -0.0043500891130926 0.00708931167795222 0.0156915241326478 0.00254720822280441 -0.0060568974971508 0.00681474626845509 0.00970616231866635 0.00248146359394411 0.00709829213343127 0.00258755788269056 -0.00218615925145661 -0.00300293502696369 0.00082717395728052
  51 1284.66709293261 ""  11.8180887435504 0 0 0.0130528604479472 -0.0134628094892682 -0.0119481961504828 -0.0162607571907466 -0.00575635186476815 -0.000596944920306272 0.0107551656305851 0.0127233351476612 -0.0149867457033539 0.01036381947686 0.00905146776847042 0.0135533143917822 -0.00962153281340772 -0.0100509389109545 0.000817919793736931 0.00123736946055946 0.00239095656995914 -0.0108646220503029 0.00412574229441308 0.00306896036071156 0.00943121892032304 -0.00538770760956838 -0.00608817915258362 0.00423280558919267 -0.105861975663113 -0.103458871434781 0.0405379001908888 -0.0049727764025754 0.00420413782474265 -0.0546538041002084 -0.00773659003225521 -0.00272515894606525 -0.00326418936274535 0.00281024672471608 0.00272316788544167 -0.00559312969600262 -0.00276723450878813 -0.006105134018898 0.0352482353090091 -0.0300610239788473 -0.0274585233944337 -0.0282916513219142 0.000667536363097429 0.000778943023146141 0.00136877999494345 -0.111294169607289 -0.0133777028833704 0.0459837236563803 -0.0216849185733784 0.0556916030945557 -0.031230612688109 0.105445260500899 -0.0120657348273374 -0.0513522838854141 0.0264100302014687 -0.145215257620376 0.248353805431899 -0.0407493671979773 -0.110867971792392 0.142492976885502 0.541653871001022 -0.0672472142881731 0.311997690173164 -0.00568052470760747 0.00892918955943044 0.00220380753755523 0.00135754185745903 -0.00407204363788632 -0.00173747427053704 0.00565451415647795 -0.00733620603940435 -0.00221777209022169 0.0076146943055033 0.0093765534242894 -0.031259171496756 -0.000955419627621385 -0.016863783729393 0.0368601467133481 -0.0201953383780508 -0.0155692760112653 0.0071283213025035 0.0151295241798293 0.0289998053739513 -0.00135905216950228 -0.0132426589583758 0.0127877287040925 0.00879906236727883 -0.00135609021269137 0.00528324860228286 0.0258546891830292 -0.00509602632536621 0.00759654141623929 -0.0246023874438987
  52 1287.77846473625 ""  1.05966707878164 0 0 -0.00313118269423546 -0.00139999453324281 -0.00478902455240165 0.00061492521083961 -0.00815614974728683 0.000544682379079436 0.00477523785303915 0.00435805463239701 -0.00192319853328123 0.00207123440116355 0.00176281805630147 0.00242606237184054 -0.00215143707081961 -0.00226924959619585 -0.000607752337136891 0.000239307014029123 0.000383512102371084 -0.0020742182847484 0.000110907548830665 -8.06419346865389e-05 0.00226384314831999 -0.000232471778662367 0.000258812445576832 0.000549095896226519 0.0772840641239926 0.0584504520175342 -0.0381581311262681 -0.0927017030898715 -0.0874743913083929 0.0218129212843562 0.000499499453046198 -0.00514740954729694 -0.0026867848127486 -0.00263343859875263 -0.00235089817953541 -0.000594979669707597 0.000143642591378185 -0.00131166706573974 0.00388745160734195 -0.00884450669015827 -0.0078829961899222 -0.00740736906356495 0.00121283579473088 -0.00203360619489784 0.000988227449791862 -0.0142144986355621 -0.00518255468347185 0.0048966497908315 -0.00324405843771177 0.00517982231296843 -0.00516626738629234 0.0130121674579997 0.012830603944982 -0.00123538962667375 -0.0132776644190066 -0.0108890162981374 0.0252196917089246 0.0199166992101476 -0.0187936499290172 0.0261070895025459 0.0519521786442959 -0.00607603941858527 0.0522361917723629 0.0525029881377087 -0.0868052555756475 -0.0175317023435502 -0.0135912085340886 0.0220837400821713 0.015296238196956 -0.0567628253028759 0.0752488025968849 0.0254141930972247 -0.0856351423552963 -0.113423104500148 0.307633683194577 0.056921572147647 0.234886852596119 -0.420565723686564 0.201367177730494 0.19193049479804 -0.116908902016409 -0.120982869975706 -0.228861049224954 0.0233740133889411 0.12918547657061 -0.120778604696183 -0.0881702166931965 0.0174738183126397 -0.0502060184842236 -0.266774177343622 0.0437002606097493 -0.0789843784897816 0.252849329277965
  53 1302.26043081242 ""  1.98919568438746 0 0 -0.0328297856000976 -0.0125233516290707 -0.0125695257879536 0.0139287072990325 -0.0315535770391445 0.00054605183565171 0.0136038193680191 0.00953982721699214 0.00868484874387853 0.00197829423053843 0.00401738235199182 0.0013436525153977 -0.00248361028088259 -0.00162922897372114 -0.00481250854390718 0.000646396524453635 0.000430695582599081 -0.000453793946448082 -0.00323512327546558 -0.00297781544988084 0.0024986926574082 0.00240823442844502 0.0038863694794054 -0.00271631659159077 0.440792175575986 0.339210021387951 -0.213433823428547 -0.45108796258411 -0.421363238690326 0.12814861964774 0.00653471478625319 -0.0432830473610472 -0.0273882444347124 -0.0173293663603778 -0.014171157093304 0.00133897926909966 0.0027667077968413 -0.00219741132409207 -0.000598718503149244 -0.00908874046930764 -0.0110296881956945 -0.00541162906036578 0.00481622247120952 -0.00020044755674198 -0.00193890188116534 -0.0251532231041296 -0.0158640658757698 -0.00168128329475895 -0.00194945979090606 -0.00355905759859043 -0.0115986370668845 0.0370274093845186 0.0799711076465105 0.0153712821011921 -0.0974999813734329 0.0145730354808976 0.0597442746085236 0.10424224000522 -0.0487653061189597 0.0651763212783704 -0.0766863435154999 -0.0345976460741567 0.105376348261022 -0.00577571162733013 0.0209558541865369 0.00162403098149706 0.00339109124622194 -0.00404421282214119 -0.00312043907091374 0.00871175616262095 -0.0150021743747984 -0.00553390522712672 0.00539448937827822 0.00198658140425287 -0.0490831022041417 -0.0327954867893091 -0.0538031572730526 0.0844998443940138 -0.0492920098658 -0.0486619563234362 0.0327983927613657 0.023308257465358 0.0416519350804429 -0.00902735019694352 -0.0254167674007998 0.0217632426224528 0.0232102932158714 -0.00112481366423734 0.0161232152687265 0.0482889053931992 -0.00402648822321514 0.01316148252635 -0.0438297388092365
  54 1310.01834270237 ""  52.3628862654284 0 0 0.00961399374011902 0.00927773623031065 0.00120396766186653 -0.0399084049572765 -0.036917346344168 -0.0142844072906538 0.0388858623335627 0.0248284152498279 0.156011850409971 -0.0297800452335134 -0.0244865381791283 -0.054205706114673 0.0446698858924342 0.0519060076976622 -0.0557091487017276 -0.00717735811589951 -0.0157524746664698 0.0777590010976944 -0.05749966507843 -0.0539910113425329 -0.0492018044303097 0.0617615857921515 0.0668640402918013 -0.0427871160544795 0.00824341397424761 0.0154991407682274 0.0175336699704075 0.0534495792178387 0.0391058467880879 0.0067357536635617 -0.0398480623427028 -0.0336842920357512 -0.0730784360745749 -0.209568610528456 -0.222748320586328 0.068486795383537 0.0106469546676421 0.0307603363067836 -0.17866536335 0.0818828734175885 0.0724094127034609 0.10975917790721 0.00760778285255415 0.014755751410911 -0.0121118220940795 -0.00839381730274338 0.00284967171980956 0.00396700392570092 -0.00122006239525506 0.00356516427836032 0.000546094116050698 0.00492028502406681 -0.00589853484455821 -0.0179190006681659 0.023778694560136 -0.0197952674929863 0.0165553114151472 -0.0166019600055967 -0.00666612719853179 0.00786053168922646 0.0507823204829181 -0.0194392935749202 0.0285531027850003 0.00047529829004493 -0.000280466589730388 0.000928655859485513 -0.000194196280293893 -0.00150680485868627 -0.000245675795615154 -0.000301678127026053 0.000385997525253845 0.000237591971008672 -0.000812359530573084 -0.00339745138298297 -0.00226219682547271 0.00422729748257593 0.010093394165367 -0.0102953864702985 0.000489221176185949 0.00175795728866157 -0.00340419955118864 0.00263211411148933 0.00605790328966301 0.00278962196405605 -0.0019507167104995 0.00269827607944566 0.00148133579435755 0.00180617962372356 0.00203549732871979 -0.00303063300705782 -0.00209302552231323 -0.00242756671959977 0.00300971027424393
  55 1364.64521932657 ""  0.778640412749532 0 0 -0.00607662904104257 -0.0079857593916633 -0.0152112642638814 -0.00536600485463953 -0.00670024068442382 0.0223497684034416 0.00879668851432523 0.015216433846749 -0.064944154861226 -0.0483102388230428 -0.0455819226271392 -0.0323893968799689 0.00496962250442023 0.00443804986859093 0.00630239522125922 -0.00951795705739693 -0.0176141961384653 0.0726767849473578 -0.00749506657011804 -0.00906879016186299 0.0127906382282533 0.0631440276205177 0.0657453694112952 -0.0106854317009595 0.00903418187166556 0.0272580928687158 0.00249797454166569 0.0140631780945476 -0.00652181288536161 -0.0015995534100506 0.271410871539936 0.238551442514398 0.324038927613939 0.155326280208447 0.167676785912519 -0.0685798195248782 0.0165475079749555 0.0475623937710417 -0.281926149199462 -0.18463862132082 -0.171115281873858 -0.184711786614064 -0.285826900201567 -0.311824256408367 0.183608571783273 -0.000721983886696106 -0.000831923837100302 -0.000338496481646832 -0.000141165716256242 0.000423716080858921 0.000240518896154096 0.000311710900712993 0.00365055590346985 0.0028985593407656 -0.00388446434405958 0.00132835641223585 -0.00130452747541968 0.00441879073554585 0.00306885976473764 -0.00123623714379012 0.0279664689451427 0.00990226099001975 0.0143950904108972 -0.00120047288170785 0.000786034431755284 0.00125875721062528 0.000690501324733724 -0.00125457752421203 -0.000644799761145048 0.000659305262118935 -0.000603312214165284 0.0016882387853897 -9.07499640151617e-05 -0.00283771237729488 -0.00651799478425314 0.00367841232501328 0.00754626890465195 -0.00519791422768511 -0.00440430659185303 -0.00407071934391645 0.0014735995016311 0.00426134413345604 0.00760704917179743 0.000929847449690481 -0.00308450018775985 0.00311367248107353 -0.00372744932362175 0.00359831215962551 -0.000650736311726675 -0.0063274389735559 -0.0048503890792319 0.00340280356481055 -0.00635798399891977
  56 1391.08435076956 ""  14.9818766822094 0 0 -0.0354620704234142 -0.0669406013849058 -0.0121843211369121 -0.00330961457406156 -0.00415870520485605 0.0239809079534536 0.0126157085631403 0.0119065656199081 0.000714377956544258 0.0101765505886475 0.00988933366159724 0.00764843431328569 -0.0112134637465614 -0.0112515318043684 -0.00183853967015765 0.00169495774500904 0.002775346474738 -0.0109130043497533 0.00321674145209472 0.00191738933699362 0.0125844469436297 0.00112145739369637 0.00140266719671745 -0.002868575522447 0.352096595051677 0.353740742755423 -0.0348045894569077 0.230808132568477 0.209652735708811 -0.114310248300905 -0.0493885904159577 -0.0520737209522612 -0.0668485834734421 0.00276445778531313 0.00430935297127984 -0.00985334899161525 0.000660485757361988 -0.000334673137311029 0.00152994946596388 -0.0253277731648879 -0.0241607263526232 -0.0191843686150112 -0.014141517064917 -0.0140041721816544 0.00597063982598117 0.0287741917666441 0.0165161804795882 -0.00951720699541633 -0.00157726846627262 -0.00814008478212826 0.0249026193384542 -0.0970943357090693 -0.00963735252209934 -0.0244972936001552 0.123037721902389 -0.00330557555689833 -0.143664197434926 0.0487749014056587 0.12840477165116 -0.0830714270964721 0.428115875323323 0.115976772845774 0.1752715489838 0.0202833239560111 -0.000406228783631051 -0.0177481769694177 -0.0116444565409293 0.0136519367883768 0.00932620000635428 -0.00123081654028312 -0.00285063330563885 -0.00945177846975413 0.0273212521782666 0.0414068950680639 0.0121005952865022 -0.117431701868592 -0.142016198387226 0.101372665864187 0.0721111194865289 0.0706715831816133 -0.0290519025635724 -0.0592875429410841 -0.0963843216665662 0.00832996995052551 0.0148619355620565 -0.0176751759261579 0.0385697067193912 -0.0215565825082774 -0.00161811140480751 0.0488753551619011 0.0250913789397689 -0.0112869989495064 0.013887018900194
  57 1398.61577673973 ""  15.9427870958174 0 0 -0.0135395980976414 -0.0183618121788231 -0.00385715662530927 0.000758242434206794 -0.000100093644733067 0.00479355663730962 0.00212882206893039 0.0019965384857049 -5.45666500144801e-05 0.00289502385678933 0.00290643829640851 0.00259203255402229 -0.00262181700795544 -0.00259655490292677 3.05893492345885e-05 0.000601296570150529 0.00104567322874385 -0.00466888984146695 0.00102850101308789 0.000834526066519017 0.0030381757208612 -0.00113763894329921 -0.000851900079251628 5.77174249335134e-06 0.0880583591811443 0.0977258818276667 -0.00449550360930745 0.0525754065471111 0.0374808435182663 -0.0132729620537397 -0.0133825782528742 -0.0175564771530114 -0.0199906468160852 -0.00184142715972978 -0.0016270501970166 -0.000567648755869391 -0.000114490848597813 -0.00155423456211241 0.00749250397736878 -0.00217613302413961 -0.0021589554782116 -0.00050020627461588 0.00334426326063776 1.12368580508891e-05 -0.00116943872286511 0.00435357566898625 0.00306192659164156 -0.00253169110463169 0.000176185813777621 -0.00303845009110471 0.0039126173630234 -0.0131981730333832 0.00328860486079661 -0.00447106044250912 0.0151585254504687 0.00170634097846483 -0.0180194172575094 0.00721034070003891 0.0199039716967391 -0.0136697270005676 0.062165639975561 0.0167130750655025 0.0324399287053732 -0.0648236342048299 -0.0572850113890805 0.0733968432084561 -0.00369224034000898 -0.0093090384838331 -0.0242807617728859 0.0296365731706197 0.00316584046627489 0.0525863022591637 0.261964233988312 0.302662834112598 -0.396113392658212 0.239163296689468 0.345025734879443 -0.309374462079988 -0.000755903994503975 -0.0840722251143399 0.0527208246013003 0.0420085164429745 0.0965783815962544 0.0334673610050583 -0.0400149828526883 0.0613059447722088 -0.246437565673411 0.0749275884647159 -0.045708259087914 -0.140280555117143 -0.100788935578014 0.10041497016412 -0.145019130233145
  58 1408.44521856996 ""  2.41991258130906 0 0 -0.0112283788412268 -0.018194327158517 -0.00329096494929445 0.00162731485832084 0.00190580614402335 0.00445946740357405 0.00149147609729485 0.000807310890493767 8.09180172134159e-05 0.00161852720057214 0.0016483700161211 0.0005528969474937 -0.00275814442398728 -0.00295226141355391 0.00147277681661665 0.0010514468072597 0.00162339865062119 -0.00408317005976486 0.00138707121978698 0.00139377035603786 0.00192169821868104 -0.00235948665415888 -0.0020452957456843 0.000243065644521635 0.0767289510045183 0.0987966973156556 0.013067815543445 0.0760272258159769 0.0498634691649928 -0.0114239874641262 -0.0113815811156175 -0.0100401455852135 -0.0142141391594514 0.00489971121163655 0.00532816235705558 -0.00231110305175169 0.000460573432377485 0.000181806715551084 0.00470861686309898 0.000651407374196787 0.000657512361910403 0.000861192698008084 0.00474936100870926 0.00399342589484584 -0.00325995960034229 0.00797462072906041 0.00590981450266181 -0.00463139913953159 0.00101712310013053 -0.00357154297708287 0.00713449026544542 -0.0246069294185732 -0.00208350920516823 -0.00751933321137918 0.0300022114190482 0.000638346888870951 -0.0282695327500731 0.00999616774641457 0.032320439977363 -0.0229312612550197 0.0998541091546422 0.0250298602708498 0.0446328430101 -0.0323030743604895 0.0471513560232163 0.0139018949963439 0.0490689226734915 -0.0481357676280788 -0.0237032752583957 -0.0156458204399507 0.00798513329327975 -0.013138216160716 -0.306531277319425 -0.381965503852365 0.258351399449196 0.287864468229635 0.280120628275895 -0.136885259689363 -0.277334157577518 -0.256883159221759 0.122741603261615 0.207366457708893 0.323824723598768 -0.0197871083757583 -0.0331708810087681 0.0303651640366124 0.0625770022221041 0.0127299182377515 0.0583773246648615 -0.034329125152192 -0.00914144061467348 -0.0564394717253425 0.0843360484169055
  59 1421.08494830999 ""  11.1927098002641 0 0 0.0027690019344139 0.00152654504708596 0.00066956549937815 -0.000566868790658137 -2.04776706427242e-05 -0.000750982722962087 0.000584205079166517 0.000125358673234269 -0.000158561908376943 0.000910827238570549 0.000536212344034454 0.00135962609458986 0.000221552673874781 0.000261928229659253 -0.000521431739217057 -5.03575575492481e-05 0.000174821773959945 -0.000879807096701813 -0.000726321125445425 -0.000682038364191341 1.14326885367146e-05 0.00055003009313315 0.000484505064258452 -2.48773770300119e-05 -0.00486283924108114 -0.00496643915026677 0.00349947528638111 -0.00474465915608158 -0.00386520037497617 0.000784873386801318 -0.00449694570816171 -0.00174235692335 -0.00271075917272912 -0.00446615161252903 -0.00487662576751784 0.00191012409206204 -0.000272681740546021 -0.00105862437900092 0.00427099807643978 0.000287070770252268 0.000160420448439944 0.00111826598142632 -0.000808620207913376 0.00126088947801375 0.000179631935668497 0.00200461673141499 0.00102136765446206 -0.000550623296863103 9.01095014566824e-05 0.000106392607641099 0.00109351119786859 -0.00602710956839453 -0.00265169029627741 -0.000751193597255898 0.00590020086446782 -9.53125186180261e-05 -0.00516112933456534 8.94321792761989e-06 0.00444068059852239 -0.00360538750861907 0.0200713135140485 0.00592704537854694 0.00524782896728424 0.021747780096022 0.029876220332347 -0.0369078658390928 0.00491422114647694 0.00161639162534798 0.00614141209765993 -0.0282779163274085 -0.051112650853182 0.104429595787465 -0.124375428758264 -0.131562003969815 0.166937189769464 -0.0715167308915576 -0.130978988210025 0.123514063996099 -0.0201782496448482 0.00264186047160492 0.00112232155192832 -0.0030229752484578 -0.0151924767862657 -0.00166212645162766 -0.108189960333682 0.0139201514078881 -0.458158684224505 0.260126971315658 0.16032251632883 -0.381469345986363 0.0747652461884371 0.325210897204883 -0.340482479735933
  60 1473.29280764292 ""  12.943984611115 0 0 0.085697278547238 0.0553865605903965 -0.000445599695280744 0.00602185700568396 0.000846190527920438 -0.0137311316794066 8.83678953396491e-05 0.00261065779396235 -0.0220159282567814 -0.0215088319838583 -0.0209867721765531 -0.00643162334700589 0.0193433921747908 0.0191241952355586 0.00832354509994971 0.0027620538828598 0.00337518529362421 -0.00609850185187481 -0.0167269779890121 -0.0151870731626162 -0.0191715702665378 -0.00166507306415102 -0.00360683944730729 0.0189838773126136 -0.177187705305371 -0.146806753166888 0.0971769276798111 -0.38366777749169 -0.353243132818246 0.0962047948326447 0.0714787545865594 0.051884497982006 0.0931907959830486 -0.0196214037335004 -0.0230849659494211 0.0316493521675881 -0.00285370055490143 -0.0130552685036764 0.086823772952927 0.0627793812037541 0.0569311648568082 0.0722640004611591 0.0261597353262541 0.0247657065875752 0.00666116533377994 0.0215083795092892 0.0136314850935172 -0.0116235622723484 0.00304184191327691 -0.00687492473263097 0.0220679866096199 -0.116686855714369 -0.0328188091990846 -0.00527007012788906 0.138692669608285 -0.0192438354214349 -0.14548605937799 0.0999165765792487 0.138983058210852 -0.0740952046539258 0.361446697391753 0.115139813624554 0.121448469435747 0.000514385811710295 0.00130308350013502 0.00819357645012098 0.000234370391294106 -0.000275249270146702 -0.00169162759548729 0.00436340025012272 -0.00016581866235119 -0.000876944102579724 0.0158323443502247 -0.0218235142137568 -0.0635552460270838 -0.0426022898598611 0.0191926773212548 -0.0345973021332174 -0.00259909576033247 -0.0157332883601309 0.0140830168209569 0.00526416084887852 0.0123039677360516 0.00596307621066502 -0.013330741516073 0.0183758621333059 0.0135932367304402 0.00274829718802784 -0.000927852694659485 -0.00033369233056742 -0.0239127350841761 -0.0140317915564848 0.00400014526324922
  61 1489.50253980558 ""  2.67313125046699 0 0 -0.0238099378762641 -0.0181858618889503 -0.00998524922425399 -0.00174962230615436 -0.00214062312742277 0.0235071837213238 0.00850246318779076 0.0179064439369432 -0.0940310463323153 -0.0439798047383853 -0.0476261130546824 0.0243625858307632 0.0691111728470195 0.0693876779702151 0.0161636848646787 0.000909836459900843 0.0104606620004474 -0.0888366391093038 -0.0605245889636835 -0.0621344589031378 -0.00192722128296442 0.045884042527158 0.0431898344836807 0.0366204662897538 0.0424621766330772 0.0586779019099809 -0.00861575784953013 0.101259287301922 0.0687442906258369 -0.0103747067036967 0.0313180060042036 0.0205137700497262 0.122734497995837 -0.184809388264868 -0.206837353734957 0.156412517405392 -0.0400777754410835 -0.0872594664535079 0.431171071649178 0.100355462561234 0.0827678355264256 0.19559063206449 -0.0835055285278213 -0.0997187314002174 0.120502320146844 -0.00381287638481824 -0.00314850177841407 0.00194486411275045 -0.000551328592985823 0.00139699891876989 -0.0041504963246976 0.0229115779510415 0.00818976885228542 0.00359445053041257 -0.030210165408837 0.00543313681164617 0.027739622399825 -0.0181882398409223 -0.0267319360077673 0.0137391426360299 -0.0630286806735626 -0.0172895123143756 -0.0194670265976138 0.00151335733829661 0.000206897033206043 -0.00261117371209501 -0.000359176158581743 0.000101769021319434 0.000606513130245425 0.00220505431103245 0.00027131972388882 2.35338334527602e-05 -0.00420861999789064 0.00338452909859901 0.0177928460316507 0.00615315929412698 -0.00806185182347364 0.0104515792806365 0.0024601636426254 0.00618232742233406 -0.00488452928542262 -0.00242706877985323 -0.00443222302051274 -0.000189380271058597 -0.0120442779007137 0.0147134486119428 0.0211339514966585 0.00532313504815534 -0.00960116584785531 -0.0202114082046121 -0.0344850284509153 -0.0105838630375994 -0.00366127250250744
  62 1499.2930859451 ""  4.902918173897 0 0 0.00385021116117928 0.00226807017575866 0.00273641468295901 -0.00022654971441885 -2.01543971171467e-05 -0.000988151071283656 -0.00123904206453164 -0.00211415669815788 0.000368575487513047 0.00244577704815644 0.00211611906309382 0.0032237825837525 0.00050046689039216 0.000839248699645389 -0.00253630094878482 -0.00123348983055311 -0.00150512810232022 0.00083627945592078 0.000573747178814909 0.000272516973833263 0.00188650086164977 0.00216991994177618 0.00253317043147022 -0.00206456330214503 0.00251565679303916 -0.0142328702137604 -0.0125476882376988 -0.0284937142740571 -0.00868744258155939 -0.0111337231078171 -0.00799278115648067 -0.00798858114058108 -0.00865449552451462 -0.00721284524322147 -0.00708584089468421 0.000970461842785714 -0.00139366828857244 -0.000759438659373679 -0.00392537963466726 -0.00740202777885251 -0.00608697908022822 -0.00647837816323725 -0.00583894258423878 -0.00737866569530619 0.00246513478428902 0.00126332880976395 0.00102674085577868 -0.000869373425053502 0.00028864207772051 -0.000568201957656104 0.00107449083470568 -0.00552954361392812 -0.00129038009882185 -0.000410450494683134 0.00569052856005129 -0.000365044833545644 -0.00445481161379152 0.0031357273329861 0.00498769152506447 -0.00305493587676318 0.0163311628927396 0.00501591299316643 0.0061182774905239 -0.01074823079232 0.0194071384855471 -0.0122567771167407 0.000538193300155805 -0.00833963730093108 -0.00342468112660548 0.00133214781635369 0.0426580177145346 0.0187498922820421 -0.0330857238802244 0.0919128057976328 0.139399188889148 0.156793989373316 -0.0373087866305247 0.14270041533381 -0.0179093568033135 -0.0309712461692533 0.0166355209216073 0.0231049282251005 0.0455489828493366 -0.00145120033916998 0.357279814982518 -0.325042373582488 0.171916120984685 -0.204577515586682 -0.590665135683304 -0.167161450271276 -0.180648341190617 0.225951205364676 -0.330196968106119
  63 1504.78612814938 ""  9.77858493626689 0 0 -0.000163824055235079 4.32825295845253e-05 0.00307151849801618 -2.98270341091976e-05 -0.000142419249458554 -0.000743329365571787 0.00142607547736291 0.000463113752511295 0.00488549040315052 0.00200816015746294 0.00222588800303052 -0.00274757508837041 -0.00544693408019086 -0.00573871184527752 0.000223589977875782 0.00138821913747667 0.000670233933825983 0.00560908490111455 0.00204131682437301 0.00263441355675102 -0.00269447544731894 -0.00449687736431074 -0.00366114327639238 -0.000274394339491866 0.00967404553677556 -0.0110667248487444 -0.0196809965098859 -0.0109329100109063 0.0103413607945052 -0.0180517584733402 0.00319089120206314 0.00421896421341366 -0.00163074831925819 0.0155270076175527 0.0179777181731162 -0.0109311511268998 0.00384039812770011 0.00687084581072546 -0.0237434058073689 0.002167202773465 0.00249894983544763 -0.00400135054288636 0.014342758989511 0.00901730776192072 -0.00890796451530947 -0.00169745717969384 -0.00068246461999858 0.00121425115147869 -0.00029646690941963 5.42501797801502e-05 6.52850216198466e-05 0.00104873452132893 6.19617573172846e-05 -8.16108650143261e-05 0.00628632715493084 -0.00297906106924455 -0.0100209049425475 0.00847866613804683 0.00847604848487598 -0.0017532671837205 -0.00149484141698319 -0.0010681988661451 -0.000517267715312553 0.0160336546008558 -0.00999240403887381 -0.0211820751463696 -0.00727847521174528 0.00337442934489731 0.00206004980578974 0.047103321214553 -0.00513829591217277 0.00637270544701077 -0.00100553380608684 0.111675505924081 0.17700701087421 0.107240030706624 -0.0556541001902469 0.0812040148127425 0.0283327099570771 0.0334189462202785 -0.0216350673376928 -0.0293060195254496 -0.0487780559873961 0.00401318572057955 -0.313054366653162 0.354569089148527 0.290274988867545 0.16246038784391 -0.0401194927396716 -0.35852789733817 -0.604851342310905 -0.217296673186495 -0.024239616738271
  64 1518.44393586848 ""  66.6223460606208 0 0 0.0278100858941564 0.0177833790681109 0.0590296455083025 0.00561924444528516 0.00645008683989105 0.00595046884577633 -0.0398108238104414 -0.0392966929211073 -0.00833413341556261 0.0197766069068598 0.0159745389649849 0.0406254946793319 0.0273343769292208 0.0312654891607746 -0.0300537675288501 -0.0247034729268511 -0.0249981310407883 -0.00491790058419296 0.0200993865859982 0.0162188205892287 0.041542819446603 0.0269925118036912 0.0308164867165732 -0.0313506033875891 0.125253580612482 -0.291243485621345 -0.38062019144513 -0.301346082333708 0.173464400865572 -0.404714190064582 -0.106892353324532 -0.102004490686962 -0.096636476258796 -0.122740080470494 -0.130453108206977 0.0424198515012243 -0.0302623980724252 -0.0302443407035643 -0.00722126111551917 -0.111672997707099 -0.104036532252839 -0.103878051463418 -0.120811681132987 -0.126594403041809 0.0437292015971507 0.00978835848633717 0.00581701838505175 -0.00664810137062942 0.00080536437966213 -0.00224106686375877 0.00311018100526027 -0.0222483170010815 -0.00848172479323154 0.00126912346855787 0.00419653842184954 0.00573076446679323 0.0161216452352136 -0.0158547827306869 -0.012367406018076 -0.00251719357050108 0.0413150366914863 0.0182543874577083 0.00674048294478332 -0.0164113345477483 -0.0129857972462068 -0.0106040962198946 0.00318038754139133 0.00120252105500898 -0.00052858991299423 -0.00338308634058112 -0.00301741310361657 -0.00410422905204456 0.00332156468582303 0.132777469948264 0.106967382772595 0.169042259008588 0.000386640748926513 0.0559426562479334 -0.0348810145589945 -0.0183770186407973 0.0101373262414521 -0.00124388662316543 -0.0162494596554815 -0.0273290489336366 -0.0204510954933147 0.012715238629868 -0.0477401959101512 0.00950806132319203 0.0738696421123421 0.050754132050656 0.0667872490499971 -0.0155775247981897 0.0482664404486829
  65 1526.02809149449 ""  23.0481052703849 0 0 0.00125997076307289 0.001812090336571 0.00555710245805204 0.00671293450648348 0.00729048044880243 0.00066370239701602 -0.0300135847032532 -0.0288881962986892 -0.00127118374343875 0.0145848927876226 0.0119011053609374 0.02728087686307 0.0185423459662139 0.0212292392323692 -0.0208272187082991 -0.0184107742178935 -0.01834743256342 -0.00526570225993973 0.0207141598030275 0.0177253773494904 0.0336404618096164 0.013510835550538 0.0163943226575758 -0.0241177762637895 0.00140922402543301 -0.0242407515789454 -0.0235506920343759 -0.00269688291912105 0.0291863648467188 -0.0313898276783287 -0.0869563746245311 -0.0780527161482263 -0.0809138388272465 -0.0824628850701061 -0.0886322682002662 0.0273427343880162 -0.0218143737957519 -0.0210101285278556 -0.0142276408365831 -0.0847846853873992 -0.0785794523257817 -0.0836725114899842 -0.0770790162603995 -0.0821284434196569 0.021277721718682 -0.000630674988945807 -0.000571552233266511 0.000594917056432825 -0.000378028912515839 0.000484820595161752 -0.000688555764282395 0.0024045244395207 -0.00110413345662108 0.00061559914501123 -0.00104950409793638 1.10408983954298e-05 -0.00131721152778321 0.000877576349859806 -0.000235820322173218 0.00101909906765752 -0.0122900713865872 -0.00307373427020301 -0.00724974160432342 0.0430164166736336 0.0339540948959922 0.0480888437458224 0.00472060174495758 0.00242473928949969 0.00148049661377734 0.0115745424980836 0.00632978863816346 0.00805011959293558 -0.0179765848919442 -0.459082763092083 -0.362310164698507 -0.508000986802901 0.0599898702561531 -0.238673339879865 -0.00846571440650509 -0.0102109284503631 0.012251724830024 0.00408306289836215 0.00242385060619676 0.00707924604057046 0.00837388052874948 0.0124331645066235 0.120212696467876 -0.00108616100875581 -0.143535977878635 -0.135233077895332 -0.187709089534058 0.00806317994269318 -0.0922331742487603
  66 1532.25829704669 ""  12.8936457374476 0 0 -0.00674377266831572 0.00285147809725463 -0.0331412119141575 0.0125482795945763 0.0104907744507938 -0.00732213988311642 -0.0424668571939045 -0.0429489059507158 0.0014513335175025 0.0171150402430665 0.0132206477161993 0.0360233930548591 0.0307932669093543 0.0347833478630229 -0.0287916889506886 -0.0281602587260385 -0.0278437305184755 -0.0109352050178077 0.0330647013894391 0.0284416287229666 0.0521950811220974 0.0171940910594947 0.0215602770221298 -0.0367429582492773 -0.134788700695294 0.126777928927891 0.246894288458829 0.125873870969958 -0.166660274292924 0.280932896416291 -0.120964218883423 -0.109085218823933 -0.11087349940121 -0.122528855230515 -0.131096062899785 0.044857286098219 -0.0341754008230086 -0.0339279715824787 -0.0129619654844364 -0.126438521597137 -0.117374322632462 -0.125330048016589 -0.110040213860003 -0.114478126713244 0.0253993505407335 -0.0499713807534143 -0.0239467377265912 0.0384010241750489 -0.00874487968561264 0.00585611776358634 -0.00650716242210591 0.0377639944123209 0.000943477480336312 0.00485239589727143 0.158944183272531 -0.0702222844803079 -0.311910186397005 0.252165513297054 0.278806400393071 -0.0673133520245934 -0.047582042724062 -0.0239421093002959 -0.0221255864359841 -0.0107966751228438 -0.00881531522009233 -0.0142987674734477 -0.00232323944103492 -0.000416708727189687 -0.000651467895670055 -0.00157221727488522 -0.00218907147575691 -0.00251731316902103 0.00368334983416035 0.122382546049943 0.099104844248475 0.131040965841778 -0.0205395080492609 0.0663436130346198 0.0139401628419295 0.00523073445571924 -0.0045859780829152 0.000387410371539703 0.00782779134204467 0.00795220329569649 -0.013652211327269 0.00897605858694727 -0.0243171790722354 0.00537382326182413 0.0421231210702515 0.0305300452299875 0.0356866902017963 -0.0114983648573418 0.0285883067232478
  67 1536.82369982427 ""  7.76479842633131 0 0 -0.0104907630387311 -0.00136937490340379 0.0287439841755792 -0.0111774586283621 -0.00963681754069611 0.0055002352509476 0.0289872633184358 0.0295226542971001 -0.00127544554750173 -0.00958556575995687 -0.00731627753840163 -0.0225267174505609 -0.021891247583882 -0.0246144758180344 0.0189066459275446 0.0193813109323402 0.0193118356731043 0.00663586222491686 -0.0240125219018726 -0.0209698503076378 -0.0349147008194465 -0.00876820606196425 -0.0116069287494838 0.0240835791261022 0.0847934563193795 -0.146444027818345 -0.23161132778385 -0.0779280185778825 0.166349637126257 -0.228235326323755 0.0752902552202257 0.0717262621768402 0.0703513624071683 0.0806885402330372 0.086333522047801 -0.0304047480771167 0.0230406392475158 0.0229276718306013 0.0110276272698335 0.083807239596064 0.07757917125536 0.0853936447164702 0.0687542680246955 0.0714061338666825 -0.0130751247966592 -0.0670257491427775 -0.0306530519103594 0.0519380297650729 -0.0128966605264704 0.00744150732968772 -0.0105207755532619 0.0598728692321009 0.00151428494475342 0.00822627999978073 0.212115416514526 -0.0939693390093053 -0.41076140823914 0.328918225421562 0.367440936110833 -0.0862540002005052 -0.0988871663162562 -0.0413610790458175 -0.047521623004862 0.00487204709922179 0.00527596099737757 0.00957970772458444 0.00322748061080433 0.00209723498225559 0.000545073716059654 -0.000301405280024273 0.00166457389218965 0.00200673007495914 -0.00545527401659934 -0.0801050063377641 -0.0620738365710284 -0.0779926602794297 0.0170926643333055 -0.0442437822290755 -0.0210414410827576 -0.0173909024073755 0.0107491564613955 0.00177677203577822 -0.00470665031548926 -0.0116514446715157 0.0160911082724827 -0.0146059510797102 0.00249820862130228 -0.00603212502233654 -0.024281769444726 -0.0121827756985224 -0.00586404688411323 0.0149418655704492 -0.0182296647486997
  68 1607.83116343191 ""  22.1340539227455 0 0 -0.0049248137666227 -0.00465692499114929 -0.00716279941389973 0.00463148829380756 0.00370291899337968 0.013081917507397 -0.0121333685786575 0.00102553804826822 -0.130004268311408 0.0452222261887765 0.0352702131569739 0.102094012524778 0.00582228769881932 0.0139194691924534 -0.0751258459658921 -0.000431174610816311 -0.0153060161684539 0.139082713578443 -0.0377559625905452 -0.0283235414999936 -0.0978687437557726 -0.00224081668489136 -0.00930352607466298 0.0666781367412273 -0.00566076430520883 0.021480390221093 0.0199076040716869 0.0209270687013654 -0.00973924345958525 0.0200608354748259 -0.133569799568951 -0.126076341413067 -0.0901650570204562 -0.0588149240791452 -0.055563269095868 -0.0510032484347628 0.0257137480569269 0.0481143206775368 -0.197803085334525 0.101034994423407 0.098552157035121 0.0525639834694022 0.0463930466259546 0.0413372679108424 0.0463159222427395 -5.65304283325816e-05 -0.000785580059587259 -8.65010302536291e-05 -0.000143157607235351 0.000250039518094683 -0.000481399680929627 0.0017158541631523 0.00118508512827859 0.00230920667552667 -0.00489483918598792 0.0018168738332112 0.00136378884903809 9.23128905529229e-05 -0.00179998744440835 0.000608493285259476 -0.00403454022297368 0.00123090192708079 -0.000356234583382296 -0.000528201285963073 -0.000187532241743936 -0.000198796950453883 0.000445137955856512 0.000204171352724422 2.81262318724016e-05 -0.00012958266386701 -5.58588500873474e-05 -0.000372680310756164 -0.000217893243390582 0.000457948910804932 0.0020067585949032 0.00220837785605158 0.000408875914878101 6.73016553766733e-05 -0.00367429140153579 -0.000438137851826348 0.000219005715633847 -0.00028733116630415 -0.00172964585369572 -0.00197208720227469 -0.00107448892687958 0.000787656403025017 -0.00122425054847566 5.6441850787081e-05 0.00350862620066353 0.00330226727570954 0.00315904496440535 -0.00197002345754036 0.00354355950550936
  69 1626.78389743371 ""  72.3743674811219 0 0 0.0099076754125065 0.00887500756161024 -0.00387803534476784 0.00468367743531724 0.00438146552869253 -0.00324905728104084 -0.0617485091292973 -0.0645090772479481 0.0237676847341091 0.068823317684426 0.0679656429280063 0.0211381757578375 -0.0846396266913202 -0.0908795647936599 0.0351470462405036 0.0436909456346358 0.0488939080456633 -0.0354118409515133 -0.0736714061840555 -0.0733853350756761 -0.0233361321324363 0.0956321664111659 0.100896923398911 -0.0291910955187894 -0.0394787178805549 -0.00560136733298106 0.0346898386392339 -0.0150249595760312 -0.0463331052330281 0.0386945705534384 -0.054559695079159 -0.0427730926450622 -0.118772032087188 0.115301463510331 0.125888684804635 -0.0658380795104069 0.0394676786677556 0.0322108885550614 0.0824422453892026 0.0531260640147902 0.041224018704024 0.127369630664995 -0.121618491556559 -0.13320165328673 0.0918951297740594 0.000874617613456977 0.000149973401130577 -0.000874474371410576 0.000150904366876871 -2.6163518761959e-05 0.00040711473531676 -0.00378930961235927 -0.00166330293951826 0.000283698111836344 -0.00107207666969297 0.00113565938068491 0.00182518320195124 -0.000649998845984075 -0.00149575821057557 -0.000353798163016174 0.00722345240517286 0.00285100005000923 0.00117675764583666 -0.000179795492821668 -0.000425565885765423 0.000715927424077791 0.00091721904958487 0.000760169394686295 5.53942107113658e-05 0.000293058343961333 -5.11711082641856e-05 -0.000610688998836264 0.000648228694519989 -0.00100578793692873 -0.00219100049161503 -0.000527253592732666 0.00165472879902933 -0.00270145792540054 -0.00967797822999775 -0.0011192881593242 0.00039940094603592 -0.0019135070512493 -0.00679719005413098 -0.00552951392396209 -0.00375497820847743 0.00352619644175388 0.00115957045697374 0.0012194837354401 0.00377056898657051 0.00139404465171148 -0.000946668586844729 -0.00441266179988849 0.00452903083307695
  70 1699.96458097449 ""  17.0238074656958 0 0 0.00079751680454082 0.000658058381034807 0.00359439866696832 0.000806901726970745 0.000474634716072441 0.00054632882391659 -0.00260338836517522 -0.00238438109240333 -0.000916760559074317 0.00136259911000658 0.00136674553164911 0.00132417475818869 -0.000827919308676791 -0.000811069943683709 -2.06479950738637e-05 0.000463682519275399 0.000460758687453186 0.000222152429707096 -0.00110439216927425 -0.00107534574680969 -0.000691604804031244 0.00176087996523281 0.00180442279248787 -0.000360494001559022 0.00782953725345288 -0.0170433144891058 -0.026130770717747 -0.0248757907010223 0.0155265986497494 -0.0327303038447532 -0.00200259072422335 -0.00246116561602542 -0.00262972130948214 0.00071898085749165 0.000656733764426845 -0.000870358308734623 0.000529471722428757 0.000460433624038513 0.000232364173439132 0.000675210315518809 0.00058150601248896 0.00150472566520353 -0.00271780788639163 -0.00283073371935943 0.0019417506349619 -0.000466512194316519 -0.000721069134944724 -4.55991857881419e-07 -0.00121779459002272 -0.000832319158554634 -0.000885020435684252 0.000802102681989915 0.0020426703510246 0.00124819082354055 -0.000340747717145452 -0.000305413086732516 -0.000127058719814432 0.00665990494921765 -0.000413025837159012 0.00171208681292703 -0.00845807187758281 0.00127535087844209 -0.00275036623933676 -0.00219391511563 0.00548569901971206 -0.0236892765971469 -0.0537559089087603 -0.0347364455090369 -0.0187852858747677 0.000868193992015078 -0.000762776112033048 0.0013385675373185 -0.039138774307535 -0.0396177404904243 0.0231081716875862 -0.0287664415054517 -0.0362370106065832 0.0179646616343296 0.707496556810317 0.000920252659395355 0.098242318924778 0.151200737765137 0.486665790928346 0.377537907208366 -0.00828077887436469 0.00786265433164322 -0.00608333372110459 0.00201989486139042 0.0129964434650802 0.0137472522095249 0.00446280672896643 -0.0119198964886516 0.0154637775288844
  71 2953.0759166869 ""  38.6188975107782 0 0 -0.036192735208358 0.0213021111145662 -0.0548487394911482 0.0018301654751084 0.0016835289629479 -0.0014154809993929 -0.000918763799564189 -0.00105287892730802 -0.000722757959136787 -0.000607462330299121 -0.000847173616011013 0.00150410866718682 -7.64080691273936e-05 -2.93678491400325e-05 0.000165155239276552 -2.52757713132277e-05 -1.92666214165369e-06 -5.81312114866859e-05 -6.81053272510844e-06 2.24166566961952e-06 -0.000108750752462838 0.000294557620947768 0.000332697413076559 7.41624481226132e-05 0.57248722676767 -0.500128729381055 0.498685023736169 -0.166020565077795 0.221586916004849 0.174737208019771 0.0106935224645678 0.0117667870535439 -0.0165098588005851 0.00045045841488773 0.000323321596043757 0.000853672989497722 0.00110785612637512 0.00093072191815415 0.000567679933913001 -0.000560856491593887 -0.000774315925736435 0.00144896979737358 -0.000827504707617381 -0.000600788093930951 -0.000481192421705816 -0.00056712967479277 4.85796913612167e-05 0.000392132957759354 0.00054972461819961 -0.00020606879721223 0.00034744738721739 0.00062416149710855 -0.000408616744345879 -0.001127066512463 -0.00094584333329847 0.00109127804020914 0.000660114780911013 0.00128459404127082 -0.0038266772308247 -0.00644004472285618 -0.0111513253803044 0.0192561414628791 0.014199247777175 7.95200784553923e-05 0.000350458633543735 0.000595316352225108 8.35603640621734e-05 -0.000169405391622108 -8.24748418339684e-07 -8.09686948135451e-05 0.000153173220284932 -0.000252070400620893 -0.00343934347386265 0.000822627292053433 -0.00117944663291518 0.00235171240051782 -0.00680824671251536 -0.00558833223740063 0.00079685095384897 0.000503320626700944 0.00131329728834671 -1.11234974269379e-05 0.00019491322110721 -0.00071627247307913 -0.00180677463797851 -0.00173464325963582 7.74553785236531e-05 0.00340723532365904 -0.00149773877138744 0.00150884664663517 -0.000511751807203583 0.00145833493204073 0.00139797186368756
  72 2978.31196012986 ""  21.0112195693674 0 0 0.000263721236818086 -0.000202966049448188 0.000193506698095576 -3.53537903172143e-05 -3.55638014292077e-05 1.86256867098655e-05 0.000106265143226443 3.10390603963426e-05 -2.46016398455633e-05 -4.02392344864969e-05 -3.3856143682343e-05 1.98039523273994e-05 2.26205396402155e-05 3.02898136913351e-05 -1.17633753847215e-05 -1.51349566889176e-05 -1.42220276564614e-05 4.70587520842729e-06 -3.24021424088659e-05 -5.84359592065293e-05 3.53126349696652e-05 6.74078995826286e-05 3.0280588084921e-06 0.000165353546504049 -0.00319071898450233 0.00283834241085767 -0.00266187123867166 0.000442193712402291 -0.000569198917922871 -8.95368764005669e-05 0.000313388855753932 7.25845020301016e-05 -0.000247564536061187 6.98717865918903e-05 6.08463533306484e-06 0.000190826179026781 -3.26705957001805e-05 -3.69588034033274e-05 1.3009186278938e-05 0.000184966620185311 0.000328155957508504 -0.000485011005225323 -0.000371031092504245 -0.000183085013773308 -0.00151802643320035 9.18396290907997e-05 6.16739497289695e-05 -3.58681879284138e-05 -5.8421709236026e-06 2.14054437656404e-05 6.98196644214334e-06 -4.76738825290511e-05 7.53028038106851e-05 7.37266268254251e-05 -0.000782825155038845 -0.00118901488615141 -0.00018051373704828 -0.000194155514192356 0.00012570757082393 0.000636625324552607 0.000529733433145843 -0.000984865404903729 -0.000724138520496793 0.00399691334577795 -0.00400697300863602 0.00109619931498652 1.66827594272257e-05 0.000165462525211076 -0.000290962724041682 -0.0022693863457954 0.0202070962001167 -0.0439819480739485 -0.0478415641790611 0.0208396789979428 -0.0219188337609577 -0.00577253459991997 0.0219182355905162 0.0142985129895014 0.000804206573808748 0.00256944741455991 0.00198580328794719 0.0034212617998475 -0.000303127271750628 9.19198269144154e-06 -0.385213499444029 -0.377057117793244 0.012172362422973 0.555598100156113 -0.246873913455157 0.221665389874669 -0.14307013156917 0.384820343858071 0.28612039909912
  73 2988.58752582326 ""  32.7687007433838 0 0 -0.00113696150232306 0.00125958970536286 -4.66958386033119e-05 4.81313170490767e-05 5.21508313036942e-06 -1.99405503850123e-05 -0.000213765401735347 7.23395681704503e-05 9.71216070001566e-05 -0.000215146940028275 3.36238391222245e-05 5.64032008981298e-05 -1.3771297321848e-06 5.6912222691453e-05 0.000134479360081937 4.0053277861304e-05 3.4103669086319e-05 -9.74212462797087e-06 -1.45202487108227e-05 -3.45647069026491e-05 -4.2878615152918e-06 4.89764440116689e-05 4.76821252083048e-05 -1.5395749505997e-05 0.00867422678668974 -0.00741695964143974 0.00752007500618888 0.00462345552602538 -0.00723452195610835 -0.00681366112127597 0.000311535976515022 0.000439753353029575 -0.000780906360046942 -0.000207789088976671 -0.000351542655057096 -0.00138328829757903 -0.000133295539032154 -0.000203673222996655 -5.15701925409788e-05 8.49925559919029e-06 8.99042964178482e-05 -8.86410569381861e-05 -0.000144425885418286 5.90792994298255e-05 -6.54917663607765e-05 -0.00022409431842606 -9.06805255800363e-05 9.31016303736737e-05 4.25802662734211e-05 -7.6228376372237e-05 4.91073915070573e-05 6.34502796003901e-05 -0.000213033816911087 -0.000247565834619488 0.00177739664109813 0.00274109359998288 0.000593279758332143 0.000574744673321869 -0.00100809324897733 -0.00217290449621933 -0.00145163638402333 0.00302279473677772 0.00234856056967029 -0.0118485475229888 -0.0399825878039034 -0.0534776162547641 -0.000636275698423537 0.000350710735428009 0.00166647222877149 0.00435475915909771 0.0141378438364021 0.00568471076041554 0.374629298597751 -0.165525828708943 0.129746059558111 -0.224399891911194 0.644986304574299 0.504409469129142 0.00334831286451201 -0.0142023327870516 -0.0178205083226455 -0.00316630011502238 -0.000155180615759178 -0.000175105812972573 -0.0846607390888783 -0.0796532304249011 -0.000755702260828416 -0.000372182484668756 0.00548310019757479 0.000723784825102772 0.0369036015571883 -0.0909706230945205 -0.0704726298246839
  74 3011.30983764776 ""  3.02372846888431 0 0 0.00466442042295729 -0.00618309005040259 -0.00277099494689962 8.2479438442661e-05 0.000157936539488931 1.75798893726872e-05 0.000115065045565709 -0.000262921362512281 -0.000230619374394575 0.000489527835901192 -6.99556958470901e-06 -0.000102740010890786 -1.0864657224542e-05 -0.000138550784148046 -5.03994871098267e-05 -1.68074227131045e-05 1.70475413666778e-05 1.36496621682813e-06 4.4214341088061e-05 8.96423491661186e-05 -1.92509285365682e-05 -0.000125648465991189 -9.44994597187963e-05 -0.000127593335134695 -0.0177040597932796 0.0144908764262621 -0.0165477911622573 -0.0398965893633434 0.0585872531202738 0.0491484274802534 -0.00092968234871286 -0.000862838441193512 0.00144142767167331 -1.30616464654127e-05 0.000185702175827004 0.000411554517901626 -1.05221560433602e-05 1.53488519597543e-05 -3.99357888706464e-05 -0.000123950583950693 -0.000304221863777209 0.000431617359334155 0.000674345062338664 0.00025734822837062 0.00201505497682984 -9.72763218458075e-05 3.23520647740729e-06 0.00011702814864275 -6.85228927477301e-05 4.85558482369796e-05 -2.35054291023331e-05 -0.000253952414871135 0.00079953784386164 0.000709055652836564 0.000606245634059835 0.00145907564722095 0.000402552529345026 0.000571104284195201 -0.00146213157684213 -0.00187473150941066 0.00529568599607916 -0.00992663605583123 -0.0073913593206931 0.0607415051016426 -0.0446690984735062 0.00307411531710906 -0.00118909761462708 0.00174067419727669 -3.05342558462767e-05 -0.0366259183052352 0.0170935384027367 0.00680924893687738 -0.655646171043546 0.27037527721531 -0.251769089301213 -0.0809149325850812 0.262831137030969 0.216375039823633 0.00192058346007125 -0.0033411942419833 -0.00610523088584751 0.0167948248518195 -0.0124971281457205 0.00423670838492423 0.11791901105091 0.130515798407028 -0.0028574480428356 0.246595762579537 -0.109917755182151 0.103556556892643 0.0767653747781973 -0.230750244459701 -0.179135310325996
  75 3016.74088828781 ""  1.21631714757953 0 0 0.0486531663062323 -0.0632718273947075 -0.028931700722107 0.000291980697141379 0.000575521240266974 -0.000194525333219461 -0.000378728735780613 0.000135262027616557 -0.000244305716866206 -0.000434127546611471 -0.000356140916809743 0.00069945447473565 1.16096339061976e-05 -5.73259894524545e-05 -1.02205969998735e-05 -1.65177609223036e-05 -4.76199521873325e-05 -3.48393144925241e-05 2.44298703994702e-05 -7.97632385019981e-07 -4.59328049692477e-05 0.000152664645853147 4.57189708623871e-05 3.80548721914575e-05 -0.185165620282701 0.152597949981084 -0.168792810989283 -0.410837699722038 0.592885221985459 0.509090633483238 0.0044936236010327 0.00646917033365486 -0.00790336333317256 0.00025019067624077 0.000269799162444018 0.000984230433768759 0.000450827283667802 0.000709068335296419 0.000273410472653658 -0.000342741763273543 -0.00030446764667603 0.000665374874358492 -0.000189503503374555 -0.000165188364416899 -9.87542698990096e-05 -0.0019670726343015 9.43840954249011e-05 0.00219410894158089 -0.000576239304074338 8.88238200530495e-05 -0.000140506890382831 -0.00387066727839797 0.00972877478996072 0.00831385965582061 0.0130579357370502 0.0255579415909424 0.00631458477644298 0.0102015577548715 -0.023041694873889 -0.034829353515013 0.0662516026434295 -0.118357849339098 -0.087681627415101 -0.00551963830608723 0.00310498576198307 -0.00104789889643176 0.000453468864614888 -0.000447678938713085 0.000226143663368728 0.00467677949930966 -0.00182675815481686 -0.000567332393474395 0.064362457357006 -0.02753706583013 0.0249991780994274 0.00381628969978428 -0.0129161933481661 -0.0111381654321022 -0.000949511763902196 0.000353796668625963 -0.000176706267120232 -0.00326636737257057 0.00094578178145783 -0.0019706859773713 -0.0153955937191245 -0.0168785686136406 0.00033399693627689 -0.0325041366594628 0.0144994583613869 -0.0135566706386994 -0.0081543998775072 0.0251185815639497 0.0194732619581355
  76 3039.77796296469 ""  52.95610805357 0 0 -0.000204876060583867 0.000313886881488079 7.84348328334907e-05 -0.000108520344993595 -6.26640753877551e-05 2.59446324330915e-05 0.000218215523940296 6.87825285823953e-05 -6.36563504165402e-05 0.000151991165231114 -5.51838882789455e-05 -4.1177479753387e-05 9.96125419345084e-06 -3.03466152456679e-05 -1.05038358140027e-05 2.33814265818245e-05 2.4596239459713e-05 9.95054725822677e-07 -2.00490121928916e-05 -4.68195745948906e-05 3.8842581658314e-05 -4.74894035235729e-06 -7.78138281963747e-05 -6.43203284427115e-06 0.000859256116185631 -0.000723302414571625 0.000948808829214914 0.00224772941429615 -0.00253168005229083 -0.00225797715498176 -9.98330605595789e-05 -9.2217633606395e-05 0.000281108293754541 -0.000100621149831375 4.54582935110762e-05 -1.56642626179987e-05 -0.000619748913814721 -0.000541442525509048 -0.000129804300412095 3.06631646700305e-05 0.000228500775269714 -0.000243639776097504 0.000193812086923063 0.000420325728724997 0.000956373294930189 0.00406201402318876 0.00150784400816762 -0.00313657189740129 8.99611485791059e-05 6.43039335700467e-05 -8.62646170469877e-05 -0.000196291493243333 -0.000224891891954652 -0.000165631753739049 -0.0301200238227485 -0.0521210183601291 -0.011184577741379 -0.0153031338269002 0.0329885731391121 0.049452745082916 -0.00202625680774946 0.00313989587428466 0.00226031643390368 0.022846552878355 -0.00974658203363181 0.00773473713882337 -0.00106351918129007 0.000208804252225968 -0.000888939671678658 0.0731971604059403 0.034214541580279 0.0192938866206869 -0.258456419254633 0.109101023796277 -0.100367165486649 -0.00304824861682529 0.0155381992369019 0.0145082119686061 -0.000555756756064887 0.00198554770424114 0.00547104878904509 0.00702942235926386 -0.00720135909810484 0.00327263332168687 -0.507740913615491 -0.51254936422011 0.0318632502974025 -0.430082601812737 0.208342485501394 -0.179774032349603 0.0611892901406519 -0.107915401232852 -0.0841978527573607
  77 3041.22907807361 ""  25.0131274238457 0 0 0.00288731612552042 -0.00415295351525317 -0.00202004530853919 7.07759980036084e-05 0.000121335716495201 1.58318623478579e-05 -0.000110016073709802 -7.05459148203372e-05 -2.59333179451364e-05 -1.53863648312085e-05 1.03383878978813e-05 4.95824978277115e-05 5.57129381230836e-06 2.24806195130533e-06 4.63504914658117e-05 1.17225561177326e-05 8.22827933733724e-06 -8.79472748202153e-07 1.19929977989402e-05 1.57084290664498e-05 -3.50663785524095e-05 2.81205878064843e-05 2.55919023587074e-05 -1.86068861976466e-06 -0.00916195508690422 0.00862982557091153 -0.00889572862917043 -0.0270776757583691 0.0402329109452227 0.0341684222139277 0.000206968427097731 0.000341220296918365 -0.000438866279166134 -0.000116851814523577 -6.56854107175651e-05 -0.000462364370309866 1.49178420111725e-05 3.10064528699181e-05 1.25421252644696e-05 -0.000179852897700276 -0.000217879549773369 0.00036007123391662 -9.74660765764604e-05 -9.25727788739231e-05 -9.04018600002333e-05 0.0450763603071534 0.0171668747699616 -0.0350511034780922 0.00140779261410804 2.49971460267802e-05 -0.000518818942207608 -0.00246319176533951 -0.00310273893878498 -0.00280397237069236 -0.334006252644409 -0.581194173783006 -0.124527587793807 -0.170973507020856 0.370137833577536 0.549699184270352 -0.0239012826109509 0.0436662903623068 0.0327710265019668 -0.00299310251285067 0.00149901035522636 -0.000773198249517797 0.000134972178943736 -0.00037758311253896 -0.000178934298124692 -0.00724637476053059 -0.000966850168493523 -0.000977928538966872 0.0329576147630832 -0.0139703564691765 0.0127825680726179 0.00148931145749696 -0.00447635218980796 -0.00412010515840973 -0.000501718506678551 0.00273461635213388 0.00326367315227101 7.49423197461139e-05 0.00088297334257856 -0.000586497536751811 0.0397214680908373 0.0408950629484138 -0.00249141282690744 0.0465724254790079 -0.0219268441036932 0.0197324989135134 0.000600437025192067 -0.00693071759847418 -0.00545479127847995
  78 3045.76294308773 ""  54.4387549725369 0 0 -0.000422672546417505 0.000565147495438673 5.41010013186782e-05 9.45692057691071e-05 1.0542454859566e-05 6.53493114517642e-05 -2.66358482606334e-05 -0.000147291652403151 -0.000119144278028474 0.000165867680858075 1.17311719481485e-05 -5.53574651751058e-05 3.68789286712482e-05 -1.46885113847609e-05 9.30125837878459e-05 6.07356651445428e-05 9.48933908101975e-05 5.38455782016731e-05 3.30018416251303e-05 4.25028057710861e-05 -0.000171421460321799 0.00018663018938792 7.20436320330712e-05 0.000459591937100553 0.00266031318744107 -0.0023575719306637 0.00226346299482376 0.00262652832224419 -0.00346108493185309 -0.00358657872677157 -0.00041917130312985 -0.000473498020491211 0.000674686631839871 -0.000222606371876513 -0.000186395598043348 -0.000917641769153207 -0.000740261324885673 -0.000808182542937049 -0.000188388583776172 -0.000765376521089937 -0.00103303869334352 0.00156914482094588 -0.00168081076895258 -0.000960992923622134 -0.00484041773526507 0.00128589734764998 0.000489179246925692 -0.00101857759057204 4.48418176893694e-05 -2.18617343936337e-05 1.80428619890377e-05 0.000185430891765185 -0.000583783593658596 -0.000502309617362171 -0.00967972766414738 -0.0168791722607544 -0.00348445143331566 -0.00494531705216168 0.0105566893763717 0.0158591368852519 -0.00402345770077378 0.00744153533673838 0.00552967116877249 0.0246867476526207 -0.0256395535860707 -0.00665901477104308 -0.000825747596240884 0.00109976819031254 0.000307627523643647 0.0298068377873657 -0.0715936191552553 -0.0230017927067889 -0.22696161334935 0.0950904573218186 -0.0904405921447124 -0.0678024762435446 0.200769216489772 0.165464637142283 0.00421618474407835 0.000544882273623731 -0.00564389361335853 0.00555812067199912 -0.00676984092245064 0.00268960947032495 0.185778918677475 0.161959726002642 -0.0139246595155404 -0.33617432479087 0.138455041699473 -0.147531685750579 -0.204931411002709 0.554442588522999 0.438439057532192
  79 3069.72686676318 ""  25.0609251495796 0 0 -0.0105940474959484 0.00985204577070523 0.00341423535005751 0.000239604056965048 3.60038135790866e-05 -0.000107235638945238 7.90424114667891e-05 -2.30940948175726e-05 -0.000111968602739026 0.000154540722514486 0.000163989954183418 -0.000261556194706749 1.39607917851865e-05 3.11098273664966e-05 0.000104680701804468 3.15045311848969e-05 3.78539417233708e-05 1.75005849389236e-05 1.06048623442487e-05 2.32035327326515e-05 -4.46498723801673e-05 -2.61424111989016e-05 -1.05652805833342e-05 -7.80942316415924e-05 0.0500751212770861 -0.0348161367420826 0.0423440105116789 0.0624360971333557 -0.0943151773413798 -0.0798444419034865 -0.00190831754035041 -0.00249476921217672 0.00313642195954994 -0.0004224994047153 -0.000283200247959502 -0.00148710036050321 -0.000291529235913122 -0.000341795812805397 -0.000125697206050389 -8.47224722645168e-05 -0.000118349089355156 0.000248823828952614 0.000400679068289997 0.000378938908751588 0.00125361601386368 0.00365760835286395 -0.00600923305224518 -0.0100974363266236 -0.000947551766700478 -0.000754530430248684 -0.000188695222819537 -0.0300263359570809 0.0594535242475676 0.0454864376268655 0.00696678022150477 0.0202631962136776 0.00203724172378375 -0.0232297562557279 0.060468966282521 0.0941815227885542 0.354757472281657 -0.693973044897058 -0.514340570268427 0.000152249053602437 -0.000302279034367312 -0.000152763412028681 -0.000101707627251279 -0.000124218550093688 -0.000275529490167544 -4.38015370916831e-05 -0.000550178184795654 -0.000146324648138573 -0.00162527953965201 0.000724313222748963 -0.000782106661681832 -0.00090954657885045 0.0031018021242149 0.00233172748310539 0.000227130858580607 0.00174159334236819 0.0034984852837784 0.00130319214179457 -2.48608782894562e-05 0.000300277731505367 0.00321427833918132 0.00313371992291916 -0.000235090494508338 -0.00128143299242511 0.000442890106043261 -0.000582860761846102 -0.00129827641971635 0.00308356628379853 0.00258257734200969
  80 3120.78018180441 ""  1.73367496814582 0 0 5.43840633244588e-05 9.62794588813059e-05 5.23467558702558e-06 -0.000138675231520442 -0.000131555545156108 -2.18504763300595e-05 -0.000226068353636289 -0.000247583239367963 0.00014473963550648 -0.00320925992940997 -0.00402564953595876 0.00774560900951667 -0.0132937102009938 -0.00911354084810651 -0.0441705189845434 0.0294885288552794 0.0296816153296031 0.00780385767566012 -0.0192634360630497 -0.0237852373325859 0.0355222122644226 -0.00372156385606271 -0.002180479357238 -0.0138852539537064 -0.000936241348729219 0.000289321796057247 -0.000376979575126797 0.00052301096565959 -0.00124088137387326 -0.000609788627875852 0.0472276865674385 0.056918165118522 -0.0911489854830331 0.153202983210073 0.104053853199828 0.520267351229274 -0.353406172958533 -0.355893618041074 -0.0931043018709269 0.22449002036861 0.277972662468531 -0.419817662772043 0.0522199749765646 0.0338771575704552 0.166770248486311 -3.50674979039544e-05 -0.000395837432960745 -0.000310961545413085 -1.26992192123704e-05 3.97133208090956e-06 -4.851462684805e-06 8.2092213480462e-06 4.1219043787282e-05 7.6795017076514e-06 0.00150156851203545 0.00257066432869366 0.000522463813843229 -0.00104373130605888 0.00203848894298679 0.00311515189280344 6.58529053758933e-05 -0.000364777967355529 -0.000240087004572685 3.16895099567777e-05 -6.71230702181589e-05 -4.33066744268917e-05 -1.09048444751859e-05 2.78590948156422e-07 -1.09649529847522e-05 3.7205160125053e-06 -0.000195389106298385 -6.36910109618028e-05 -9.44123118873133e-05 -6.50467673492471e-05 -0.000137937412022834 -0.000344873041454666 0.000804512225662091 0.000603383775987899 7.98711787796294e-05 9.38063888801863e-05 0.000184013507642809 0.000112259991234741 -1.42898335905983e-05 -2.63847404396706e-06 0.000888499086393118 0.000869152216589879 -3.51018113884418e-05 -0.000542714718851044 0.000263542950251549 -0.000193641511962466 -0.000385619506370893 0.00119940654284939 0.00103846454124271
  81 3128.57269447119 ""  13.0450192149822 0 0 4.84930522994328e-05 -8.64936692567297e-05 0.000246501910203891 -3.73206486620905e-05 -3.13218444545631e-05 -6.11244282767504e-07 0.000229118051435532 0.000209899618426961 0.000147276080338815 -0.00370457823294244 -0.00471076537667133 0.00961306335424116 -0.0157333612943232 -0.0106782278987774 -0.0533890494040511 0.00143764027512003 0.00113681543001083 0.00335451011319001 0.0222451501899303 0.0275777351324455 -0.0420056377283204 0.00494768316410875 0.00283753449132434 0.019103845464369 -0.00286613751897136 0.00226132130991149 -0.00246063163906448 0.00149371688698347 -0.00190881104852373 -0.00158417720154362 0.0566422248916215 0.0683341677158403 -0.109700201485416 0.18034996633472 0.122179017531108 0.615275990808823 -0.0196857731019465 -0.01926134641208 -0.0102777902925338 -0.257304504049896 -0.318856136434151 0.483561463588187 -0.0705303700703829 -0.0458044188508626 -0.225384421925453 -0.000993817995309452 -0.0056102840358006 -0.00395397908222749 6.373232014512e-06 6.59950169539533e-05 4.50378448446388e-05 0.000204552222994148 -0.000336123296830483 -0.000288264466529954 0.024449521670135 0.040710291152234 0.00830367206549737 -0.0130305146689754 0.025134920291381 0.038245487206471 -0.00244102745896378 0.00354932114577101 0.00318673499484487 -1.2897358365344e-05 -9.85822480243385e-06 -2.64154875115984e-05 -8.72544991416558e-06 1.68245458577286e-06 1.02146760108509e-05 -1.95358756073318e-05 0.000192242207154074 8.24947538193164e-05 0.000397629535616402 -0.00026773662198318 0.000106426360231863 -0.000162987806235935 0.000309119371686128 0.00013350766440295 2.51153733525315e-05 7.04976740581353e-06 -9.85871399996255e-05 4.7551741164415e-05 -7.46476451809262e-06 -1.96273885418162e-05 -0.000609569951474447 -0.000558867982971728 1.90828083642143e-05 0.000474277118322584 -0.000251403799929832 0.000109291741535051 0.000387706209713073 -0.00143198713992934 -0.0011286287511369
  82 3128.99648618483 ""  17.7760238427903 0 0 -0.00163454469690068 0.00130504700923148 0.00130214571175814 1.4128532576216e-05 -4.83003238297316e-05 -7.90797463100198e-05 -2.99418634368009e-05 -4.99247491772834e-05 2.41278589653326e-05 -9.83711717495749e-05 -0.000148014616056533 0.000420593422502331 -0.00121433706935357 -0.000827364470887721 -0.00405634511190878 0.000456429579598412 0.000436958435361141 0.000339750403555583 0.00154825929750276 0.00192366913956813 -0.00296043545944695 0.000359854661302744 0.000205614774542035 0.00136095745910383 0.0045468486720291 -0.00248189980272031 0.00343759682262118 0.00994085651200062 -0.0177481184310187 -0.0147820337314581 0.00221233853837614 0.00269680739896399 -0.00465290083968424 0.0137187986497949 0.00931263887140953 0.0467267129453394 -0.00546250971783069 -0.00546352520648447 -0.00183539531039982 -0.0179801914706863 -0.0222877822162937 0.0338352575764199 -0.0050469098370576 -0.00326536793066638 -0.0160902672358707 0.0139133407806506 0.0772408785042732 0.0542755946342865 -0.000288974622339768 -0.000904433575017638 -0.000747113125555374 -0.00310752752691863 0.00602827891283092 0.00474791682172715 -0.337542271244538 -0.561510728709471 -0.114722135659061 0.178975723967661 -0.34465906172739 -0.524324622386219 0.0399219161370762 -0.0647806505546284 -0.0553301682919357 -1.39739855069273e-05 -7.47533935627157e-05 -4.0913312613742e-05 1.37014487265499e-05 2.79693832509974e-05 -0.000123267149874343 -2.708123044189e-05 -2.61708402994893e-05 2.12756558497675e-05 -7.85928688184095e-05 2.42436260149771e-05 -7.74311151150252e-05 -0.000202636187230611 0.000822738550411227 0.000536446016870707 -0.000293336543967734 -0.00040398822463128 0.00228876189068946 0.000144768567552107 -7.21291983088348e-05 0.000121913490906546 0.000575353389624796 0.000553972040552609 -0.000105374283797722 -0.000212094835046499 8.10785367656468e-05 -9.12968288136171e-05 7.41762857512493e-05 -0.000242831633700785 -0.000161161727669028
  83 3144.52580194637 ""  24.6531607505072 0 0 -4.33499198233232e-05 -0.000122483343810978 -0.000353901927421845 -0.000112781856140426 -0.000120603925145567 4.49508633562055e-05 0.00113448196228965 0.0011976307616544 -0.000498276434557991 0.00485265397856475 0.00613247543976671 -0.0121051045958351 0.00638564297918942 0.00364586779601139 0.0281937077017484 0.0443332722861489 0.0447174344117635 0.0108742654502746 0.00365611177443724 0.00518154824766564 -0.0128687181170424 0.0117988868782099 0.00753319000108057 0.0391187389365601 0.00263022003940687 -0.00159600589558101 0.00176318875821716 -0.00183880455191797 0.00334946823454046 0.00234158623792339 -0.0694039035824443 -0.0836046329907943 0.133646689421928 -0.0858980806059532 -0.057112743249073 -0.30361822456351 -0.499966429621806 -0.503604581736246 -0.130703117726635 -0.0593680903534009 -0.0745730056629005 0.120999000765393 -0.142992762563663 -0.0937051077941644 -0.449229206074052 -9.40577626430233e-05 -0.000331235388678337 -0.00020080331120899 1.85089757301168e-05 9.57350706391646e-06 1.15672214427236e-05 4.43889300077891e-06 -8.43956039717598e-05 -4.32978561942811e-06 0.00157568884923175 0.00262828732225053 0.000540962883923455 -0.000636652807432743 0.00118856734588586 0.00180886854701064 -0.000323041044350552 0.000787734208308992 0.000623695630394702 -8.7545556335074e-05 0.000104813901228869 6.64741846290428e-05 1.85453220023896e-05 -3.31206860362779e-06 -2.69047422821586e-06 -0.000130947277601956 0.000317169727125386 0.000136714695525014 0.000545956929672325 -0.000135430968440394 0.000214575199794775 0.000460705536442101 -0.00111061806444572 -0.000976743653801417 -9.3391508113918e-05 -6.18412372887732e-05 -6.82938450726783e-05 -0.000111547430903277 2.57725457695268e-05 2.94616307005579e-05 -0.000505400288468361 -0.000269245268652997 0.000115488373733961 0.00138144779455928 -0.000670715796895364 0.000467922491883887 0.00075812400832751 -0.00286908307838375 -0.00224232109212693
  84 3152.77539204519 ""  7.97971562911865 0 0 -0.000121613479089324 -0.000100502445887142 0.000108582321253289 -0.000265920634710148 -0.000281812341945091 0.000260286355741986 0.001670926195465 0.00189284153860933 -0.00188717053614929 -0.00419804246656989 -0.00506737358344249 0.00810149756828597 -0.00196372270317675 -0.000943348383981812 -0.0104249579836773 -0.0212149417988426 -0.0212048050466866 -0.00699649310981944 -0.0164439210988984 -0.0200868717915113 0.0284132373959061 0.0212148986405728 0.0144331125561267 0.0627892642538251 -0.00174922478652097 0.00153757464047702 -0.00163499907678807 0.00150924170116983 -0.00199050866393982 -0.00174601639820722 0.0507950276939183 0.0608999579778439 -0.0946161625186008 0.0299643551304306 0.0196115551863805 0.108651083312266 0.234649812470194 0.236075293119748 0.0639847554413729 0.170712281703459 0.211271472935847 -0.31784667902746 -0.231064845214156 -0.152806362031691 -0.714806446910967 4.93468590645146e-05 0.000124991813260278 7.58552195296384e-05 -1.90143328930776e-05 5.45680271987096e-06 -1.97417474009373e-05 -4.31256815980729e-05 0.000136054893755982 0.000145256456724967 -0.000773650029129069 -0.00112072946994802 -0.000255231009343197 0.000292681944040392 -0.000473650249700433 -0.000691501790537333 0.000668922764047409 -0.00159985859088132 -0.00119063771985927 0.000118768336833119 -6.45224100948082e-05 5.83068334450535e-05 -2.61318561994713e-05 1.34336339873142e-05 -2.87907353427702e-05 -8.30595692582221e-05 0.000262505822777902 0.000176766468462555 -0.00103388168991533 0.00043809684381601 -0.000528732912886058 -6.78068812310957e-05 0.000155245644049005 -6.74195350322784e-05 -1.46052940591586e-05 3.06724851456994e-05 0.000291998595249708 0.00022675110446452 -0.000143151828187424 1.89501288745605e-05 -5.16519216859306e-05 5.01224572871586e-05 0.000140719379652974 0.00020944271232553 -0.000172642573606992 -0.000105874713679957 0.000828252274959139 -0.00300148370645704 -0.00223123815622237
  85 3164.26540549012 ""  5.01662193870451 0 0 -0.000147659888666017 -8.56505666861738e-05 0.00140875461055235 0.000139321795839483 8.85699396140416e-05 0.000377019089576312 -0.00144409015453166 -0.00116014904158171 -0.00279260346079198 -0.0324903558948345 -0.0391259080763164 0.061181566150031 0.00749825044853714 0.00550142800012947 0.0212165869143332 0.00737455575779721 0.00755823011781585 0.000746811334563892 0.00201133636528297 0.00255597928157959 -0.00436076596928911 -0.000537080587259019 -0.000248083815100957 -0.0025002335314883 -0.0119732955704707 0.0079907485836214 -0.00966798736460412 0.00726998607788818 -0.0125257747778235 -0.00987032447314316 0.375870705303447 0.450384520934079 -0.697797798620036 -0.0694432126610086 -0.0477597897636501 -0.230446563986154 -0.0776650304645845 -0.0783474965238183 -0.0187249068972179 -0.0232016134023527 -0.0289016431535386 0.0447781340217523 0.00779376826994795 0.00490618383250456 0.0258910133220279 9.80366633008503e-05 0.000314893677362517 0.000212294777566198 -5.51283065279668e-05 -5.4340157154271e-06 -4.11232061641799e-05 1.31844556439932e-05 0.000221137490516546 1.10430249906036e-05 -0.00134572316939267 -0.00227217155065252 -0.000499548984808775 0.000669191752165909 -0.00119873260458318 -0.00180963835555173 0.00079407429117633 -0.00240041554995774 -0.00167446405889009 0.00024155689395225 -0.000101088394761869 7.4690889455484e-05 -2.48153298906876e-05 2.26473350727691e-05 -2.23331245639818e-05 -0.000100504060754632 -8.02335307507826e-07 1.45200826115878e-05 -0.0028698249397708 0.000940032517561062 -0.00067293451498137 2.06452291911743e-05 8.63817390523128e-05 6.14191409512099e-05 -3.94895731643266e-06 -2.74333607904048e-05 0.000219500582717153 0.000310234315924926 -0.00011221112316136 6.37410965832533e-05 0.000561052704287824 0.000707989018781418 -2.18276206405195e-05 0.000368706042137032 -0.000117700360013843 -3.68520536542031e-05 1.72136300947007e-05 -0.000435641852551131 -0.000355883352145554
  86 3413.43836451503 ""  47.0750423594426 0 0 -0.000234660157927236 -3.99115504342588e-05 -9.33668385366149e-05 0.000111366860975114 0.000124986092350989 2.27636739698294e-05 -0.000120457984100579 -0.000145848114409833 -4.92322411865466e-05 1.2866240110902e-05 2.10648422614277e-05 5.75037860792054e-05 -1.06872791796014e-05 6.58256213961695e-08 -1.3328250346868e-05 7.63594058819072e-06 8.95371950118918e-06 7.36328787796957e-06 -1.54934097776387e-05 -1.01882384318955e-05 4.00147834171302e-06 2.90755648335093e-05 4.32362441507604e-05 -1.46733300252309e-06 0.00107523518721473 0.000152127723572244 0.000872044997456703 0.000491826886666265 -0.000739435004667171 -0.000648378141676283 0.000147089396116983 9.3443914440689e-06 -0.000325797704621555 9.03072789047107e-05 3.76845696587208e-05 0.000171105660599193 7.09114171428297e-05 2.75115459680532e-05 6.0079154238158e-06 0.000142930413916175 0.000107338109810267 -0.000166395370500792 -3.21167716580908e-05 -0.000163325908878033 -0.000128346213271517 0.000186728959541958 0.000451601746082093 -0.000544088628468139 0.000175229268695191 -5.30036296647105e-05 0.000446379425101084 -0.000528418071415865 0.000481398035915045 -0.000187235802165724 -0.00151326220706853 -0.00372872545124098 0.000760596618341957 -0.000789546977951996 0.000202699623318839 0.00286467684362647 0.00197075403836502 -0.00286627169303198 -0.00054165660832211 0.00113551988504645 -0.000480243107282956 0.00294507463429398 0.0267658435894953 0.0264704065700716 0.0420128697099525 7.83993680019585e-05 -0.000282316198262691 -0.00041597113281218 -0.0125853583445105 0.00842447981291117 -0.00403469626496498 0.00217323962963928 -0.0130156510045249 -0.00832691562043822 0.114919818134495 -0.57242964803097 -0.569316964088812 -0.484508166530163 0.215653857851826 -0.0321629111234568 -0.00442180706301731 -0.00471801970609674 0.00165024993546441 -6.83637486994318e-05 0.00110134913517446 -0.00168512563201579 -4.17341165579538e-05 0.00244386581768545 -0.000526446387485885
  87 3485.36619360582 ""  18.0272449969051 0 0 -8.13723690449475e-06 0.000203426985378088 0.000243940402025913 -4.65565205544258e-05 -5.91382402829181e-05 -2.16764015887287e-05 4.0043122789684e-05 5.5807384079574e-05 2.45135716615874e-05 1.26687000987377e-05 -2.26869888196427e-05 -8.71671114668935e-06 -4.89617826968008e-06 -1.57756068204842e-05 -6.26099533496933e-07 -6.21742392119755e-06 -4.31992453848001e-06 -1.01666738514388e-05 8.5249217764698e-06 5.48527106056295e-06 6.62017020444922e-06 -1.27720468506187e-05 -2.02474255144693e-05 1.54843242602708e-05 -0.000292970301425085 -0.00051669695783003 -0.000634830804775624 0.000676340796332836 -0.000725780193432216 -0.00144549366185689 -3.70137124708281e-05 0.000182667626504387 -9.45941246295e-05 -3.08059914445881e-05 1.49865088068865e-06 -1.95002831131639e-05 1.38450028813968e-05 3.7242517998894e-05 9.50446469515451e-07 -1.24801171374883e-05 1.40001502690148e-06 2.47353663153428e-06 -1.19330958676093e-05 4.48024945419825e-05 -6.85243910458913e-05 -6.42167511300736e-05 -0.000247875505004724 0.000268600324508901 -0.000128471817379027 -2.6075245328641e-05 -0.000304398816284616 0.000302221459231038 -0.000214460412101006 0.000152624990253805 0.000618759867531098 0.00179280979181633 -0.000594387999113647 0.000533126234386012 0.000335780193297396 -0.00125429851951231 -0.00104058453453732 0.00114794159123658 -0.000132427241173921 0.0017237595424449 -0.00245183574522535 5.10238170622015e-06 0.0559479979986328 -0.0472080109104692 -0.0207971580426825 -0.000162487323394393 0.000146874909456589 6.06686322624873e-05 -0.0144145887702908 0.00662322743721826 -0.00495774392951708 -0.00422331864017484 0.0167686918711214 0.00999658417847227 -0.0456124484181405 0.345317982171826 0.377716380426776 -0.733309163088337 0.317313727099522 -0.092405155657729 -3.78368425394071e-05 0.000645079298749757 -0.000156621689776559 0.000636471238268684 0.000226012143616086 -0.00108367711981488 0.000189819501421592 -0.00137110306777048 0.000242999955813923
  :::
 } 
 m_exists[87] { 
  s_m_exists
  :::
  1 11111111111111111111111111111111111111111111111111111111111111111111111111111111111111111111111111 
  2 11111111111111111111111111111111111111111111111111111111111111111111111111111111111111111111111111 
  3 11111111111111111111111111111111111111111111111111111111111111111111111111111111111111111111111111 
  4 11111111111111111111111111111111111111111111111111111111111111111111111111111111111111111111111111 
  5 11111111111111111111111111111111111111111111111111111111111111111111111111111111111111111111111111 
  6 11111111111111111111111111111111111111111111111111111111111111111111111111111111111111111111111111 
  7 11111111111111111111111111111111111111111111111111111111111111111111111111111111111111111111111111 
  8 11111111111111111111111111111111111111111111111111111111111111111111111111111111111111111111111111 
  9 11111111111111111111111111111111111111111111111111111111111111111111111111111111111111111111111111 
  10 11111111111111111111111111111111111111111111111111111111111111111111111111111111111111111111111111 
  11 11111111111111111111111111111111111111111111111111111111111111111111111111111111111111111111111111 
  12 11111111111111111111111111111111111111111111111111111111111111111111111111111111111111111111111111 
  13 11111111111111111111111111111111111111111111111111111111111111111111111111111111111111111111111111 
  14 11111111111111111111111111111111111111111111111111111111111111111111111111111111111111111111111111 
  15 11111111111111111111111111111111111111111111111111111111111111111111111111111111111111111111111111 
  16 11111111111111111111111111111111111111111111111111111111111111111111111111111111111111111111111111 
  17 11111111111111111111111111111111111111111111111111111111111111111111111111111111111111111111111111 
  18 11111111111111111111111111111111111111111111111111111111111111111111111111111111111111111111111111 
  19 11111111111111111111111111111111111111111111111111111111111111111111111111111111111111111111111111 
  20 11111111111111111111111111111111111111111111111111111111111111111111111111111111111111111111111111 
  21 11111111111111111111111111111111111111111111111111111111111111111111111111111111111111111111111111 
  22 11111111111111111111111111111111111111111111111111111111111111111111111111111111111111111111111111 
  23 11111111111111111111111111111111111111111111111111111111111111111111111111111111111111111111111111 
  24 11111111111111111111111111111111111111111111111111111111111111111111111111111111111111111111111111 
  25 11111111111111111111111111111111111111111111111111111111111111111111111111111111111111111111111111 
  26 11111111111111111111111111111111111111111111111111111111111111111111111111111111111111111111111111 
  27 11111111111111111111111111111111111111111111111111111111111111111111111111111111111111111111111111 
  28 11111111111111111111111111111111111111111111111111111111111111111111111111111111111111111111111111 
  29 11111111111111111111111111111111111111111111111111111111111111111111111111111111111111111111111111 
  30 11111111111111111111111111111111111111111111111111111111111111111111111111111111111111111111111111 
  31 11111111111111111111111111111111111111111111111111111111111111111111111111111111111111111111111111 
  32 11111111111111111111111111111111111111111111111111111111111111111111111111111111111111111111111111 
  33 11111111111111111111111111111111111111111111111111111111111111111111111111111111111111111111111111 
  34 11111111111111111111111111111111111111111111111111111111111111111111111111111111111111111111111111 
  35 11111111111111111111111111111111111111111111111111111111111111111111111111111111111111111111111111 
  36 11111111111111111111111111111111111111111111111111111111111111111111111111111111111111111111111111 
  37 11111111111111111111111111111111111111111111111111111111111111111111111111111111111111111111111111 
  38 11111111111111111111111111111111111111111111111111111111111111111111111111111111111111111111111111 
  39 11111111111111111111111111111111111111111111111111111111111111111111111111111111111111111111111111 
  40 11111111111111111111111111111111111111111111111111111111111111111111111111111111111111111111111111 
  41 11111111111111111111111111111111111111111111111111111111111111111111111111111111111111111111111111 
  42 11111111111111111111111111111111111111111111111111111111111111111111111111111111111111111111111111 
  43 11111111111111111111111111111111111111111111111111111111111111111111111111111111111111111111111111 
  44 11111111111111111111111111111111111111111111111111111111111111111111111111111111111111111111111111 
  45 11111111111111111111111111111111111111111111111111111111111111111111111111111111111111111111111111 
  46 11111111111111111111111111111111111111111111111111111111111111111111111111111111111111111111111111 
  47 11111111111111111111111111111111111111111111111111111111111111111111111111111111111111111111111111 
  48 11111111111111111111111111111111111111111111111111111111111111111111111111111111111111111111111111 
  49 11111111111111111111111111111111111111111111111111111111111111111111111111111111111111111111111111 
  50 11111111111111111111111111111111111111111111111111111111111111111111111111111111111111111111111111 
  51 11111111111111111111111111111111111111111111111111111111111111111111111111111111111111111111111111 
  52 11111111111111111111111111111111111111111111111111111111111111111111111111111111111111111111111111 
  53 11111111111111111111111111111111111111111111111111111111111111111111111111111111111111111111111111 
  54 11111111111111111111111111111111111111111111111111111111111111111111111111111111111111111111111111 
  55 11111111111111111111111111111111111111111111111111111111111111111111111111111111111111111111111111 
  56 11111111111111111111111111111111111111111111111111111111111111111111111111111111111111111111111111 
  57 11111111111111111111111111111111111111111111111111111111111111111111111111111111111111111111111111 
  58 11111111111111111111111111111111111111111111111111111111111111111111111111111111111111111111111111 
  59 11111111111111111111111111111111111111111111111111111111111111111111111111111111111111111111111111 
  60 11111111111111111111111111111111111111111111111111111111111111111111111111111111111111111111111111 
  61 11111111111111111111111111111111111111111111111111111111111111111111111111111111111111111111111111 
  62 11111111111111111111111111111111111111111111111111111111111111111111111111111111111111111111111111 
  63 11111111111111111111111111111111111111111111111111111111111111111111111111111111111111111111111111 
  64 11111111111111111111111111111111111111111111111111111111111111111111111111111111111111111111111111 
  65 11111111111111111111111111111111111111111111111111111111111111111111111111111111111111111111111111 
  66 11111111111111111111111111111111111111111111111111111111111111111111111111111111111111111111111111 
  67 11111111111111111111111111111111111111111111111111111111111111111111111111111111111111111111111111 
  68 11111111111111111111111111111111111111111111111111111111111111111111111111111111111111111111111111 
  69 11111111111111111111111111111111111111111111111111111111111111111111111111111111111111111111111111 
  70 11111111111111111111111111111111111111111111111111111111111111111111111111111111111111111111111111 
  71 11111111111111111111111111111111111111111111111111111111111111111111111111111111111111111111111111 
  72 11111111111111111111111111111111111111111111111111111111111111111111111111111111111111111111111111 
  73 11111111111111111111111111111111111111111111111111111111111111111111111111111111111111111111111111 
  74 11111111111111111111111111111111111111111111111111111111111111111111111111111111111111111111111111 
  75 11111111111111111111111111111111111111111111111111111111111111111111111111111111111111111111111111 
  76 11111111111111111111111111111111111111111111111111111111111111111111111111111111111111111111111111 
  77 11111111111111111111111111111111111111111111111111111111111111111111111111111111111111111111111111 
  78 11111111111111111111111111111111111111111111111111111111111111111111111111111111111111111111111111 
  79 11111111111111111111111111111111111111111111111111111111111111111111111111111111111111111111111111 
  80 11111111111111111111111111111111111111111111111111111111111111111111111111111111111111111111111111 
  81 11111111111111111111111111111111111111111111111111111111111111111111111111111111111111111111111111 
  82 11111111111111111111111111111111111111111111111111111111111111111111111111111111111111111111111111 
  83 11111111111111111111111111111111111111111111111111111111111111111111111111111111111111111111111111 
  84 11111111111111111111111111111111111111111111111111111111111111111111111111111111111111111111111111 
  85 11111111111111111111111111111111111111111111111111111111111111111111111111111111111111111111111111 
  86 11111111111111111111111111111111111111111111111111111111111111111111111111111111111111111111111111 
  87 11111111111111111111111111111111111111111111111111111111111111111111111111111111111111111111111111 
  :::
 } 
} 
