# Supplementary material for: Cut-off Scale and Complex Formation in Density Functional Theory Computations of Epoxy-Amine Reactivity
Source: ACS Omega. 2021 Oct 25;6(44):29424–31. doi: 10.1021/acsomega.1c03229 (PMC8587129; doi:10.1021/acsomega.1c03229)
Supplement: Supplementary file 1 — ao1c03229_si_001.zip [file ao1c03229_si_001.zip › Final_structures/Primary/A1_E3_B3LYP-D3_CC-PVTZ-F_ canonical/Epoxy_frag3_reactant-2_isomer1.vib]

{ 
 s_m_m2io_version
 :::
 2.0.0 
} 

f_m_table { 
 i_j_atom_total
 :::
 31
 m_column[98] { 
  s_m_data_name
  s_m_column_name
  i_m_width
  b_m_visible
  s_m_units
  :::
  1 r_j_Frequency  "Frequency"  10 1 "" 
  2 s_j_Symmetry  "Symmetry"  10 0 "" 
  3 r_j_Intensity  "Intensity"  10 1 "" 
  4 r_j_Raman_Act  "Raman Act"  10 0 "" 
  5 r_j_Raman_Int  "Raman Int"  10 0 "" 
  6 r_j_x1  "x1"  10 0 "" 
  7 r_j_y1  "y1"  10 0 "" 
  8 r_j_z1  "z1"  10 0 "" 
  9 r_j_x2  "x2"  10 0 "" 
  10 r_j_y2  "y2"  10 0 "" 
  11 r_j_z2  "z2"  10 0 "" 
  12 r_j_x3  "x3"  10 0 "" 
  13 r_j_y3  "y3"  10 0 "" 
  14 r_j_z3  "z3"  10 0 "" 
  15 r_j_x4  "x4"  10 0 "" 
  16 r_j_y4  "y4"  10 0 "" 
  17 r_j_z4  "z4"  10 0 "" 
  18 r_j_x5  "x5"  10 0 "" 
  19 r_j_y5  "y5"  10 0 "" 
  20 r_j_z5  "z5"  10 0 "" 
  21 r_j_x6  "x6"  10 0 "" 
  22 r_j_y6  "y6"  10 0 "" 
  23 r_j_z6  "z6"  10 0 "" 
  24 r_j_x7  "x7"  10 0 "" 
  25 r_j_y7  "y7"  10 0 "" 
  26 r_j_z7  "z7"  10 0 "" 
  27 r_j_x8  "x8"  10 0 "" 
  28 r_j_y8  "y8"  10 0 "" 
  29 r_j_z8  "z8"  10 0 "" 
  30 r_j_x9  "x9"  10 0 "" 
  31 r_j_y9  "y9"  10 0 "" 
  32 r_j_z9  "z9"  10 0 "" 
  33 r_j_x10  "x10"  10 0 "" 
  34 r_j_y10  "y10"  10 0 "" 
  35 r_j_z10  "z10"  10 0 "" 
  36 r_j_x11  "x11"  10 0 "" 
  37 r_j_y11  "y11"  10 0 "" 
  38 r_j_z11  "z11"  10 0 "" 
  39 r_j_x12  "x12"  10 0 "" 
  40 r_j_y12  "y12"  10 0 "" 
  41 r_j_z12  "z12"  10 0 "" 
  42 r_j_x13  "x13"  10 0 "" 
  43 r_j_y13  "y13"  10 0 "" 
  44 r_j_z13  "z13"  10 0 "" 
  45 r_j_x14  "x14"  10 0 "" 
  46 r_j_y14  "y14"  10 0 "" 
  47 r_j_z14  "z14"  10 0 "" 
  48 r_j_x15  "x15"  10 0 "" 
  49 r_j_y15  "y15"  10 0 "" 
  50 r_j_z15  "z15"  10 0 "" 
  51 r_j_x16  "x16"  10 0 "" 
  52 r_j_y16  "y16"  10 0 "" 
  53 r_j_z16  "z16"  10 0 "" 
  54 r_j_x17  "x17"  10 0 "" 
  55 r_j_y17  "y17"  10 0 "" 
  56 r_j_z17  "z17"  10 0 "" 
  57 r_j_x18  "x18"  10 0 "" 
  58 r_j_y18  "y18"  10 0 "" 
  59 r_j_z18  "z18"  10 0 "" 
  60 r_j_x19  "x19"  10 0 "" 
  61 r_j_y19  "y19"  10 0 "" 
  62 r_j_z19  "z19"  10 0 "" 
  63 r_j_x20  "x20"  10 0 "" 
  64 r_j_y20  "y20"  10 0 "" 
  65 r_j_z20  "z20"  10 0 "" 
  66 r_j_x21  "x21"  10 0 "" 
  67 r_j_y21  "y21"  10 0 "" 
  68 r_j_z21  "z21"  10 0 "" 
  69 r_j_x22  "x22"  10 0 "" 
  70 r_j_y22  "y22"  10 0 "" 
  71 r_j_z22  "z22"  10 0 "" 
  72 r_j_x23  "x23"  10 0 "" 
  73 r_j_y23  "y23"  10 0 "" 
  74 r_j_z23  "z23"  10 0 "" 
  75 r_j_x24  "x24"  10 0 "" 
  76 r_j_y24  "y24"  10 0 "" 
  77 r_j_z24  "z24"  10 0 "" 
  78 r_j_x25  "x25"  10 0 "" 
  79 r_j_y25  "y25"  10 0 "" 
  80 r_j_z25  "z25"  10 0 "" 
  81 r_j_x26  "x26"  10 0 "" 
  82 r_j_y26  "y26"  10 0 "" 
  83 r_j_z26  "z26"  10 0 "" 
  84 r_j_x27  "x27"  10 0 "" 
  85 r_j_y27  "y27"  10 0 "" 
  86 r_j_z27  "z27"  10 0 "" 
  87 r_j_x28  "x28"  10 0 "" 
  88 r_j_y28  "y28"  10 0 "" 
  89 r_j_z28  "z28"  10 0 "" 
  90 r_j_x29  "x29"  10 0 "" 
  91 r_j_y29  "y29"  10 0 "" 
  92 r_j_z29  "z29"  10 0 "" 
  93 r_j_x30  "x30"  10 0 "" 
  94 r_j_y30  "y30"  10 0 "" 
  95 r_j_z30  "z30"  10 0 "" 
  96 r_j_x31  "x31"  10 0 "" 
  97 r_j_y31  "y31"  10 0 "" 
  98 r_j_z31  "z31"  10 0 "" 
  :::
 } 
 m_row[87] { 
  r_j_Frequency
  s_j_Symmetry
  r_j_Intensity
  r_j_Raman_Act
  r_j_Raman_Int
  r_j_x1
  r_j_y1
  r_j_z1
  r_j_x2
  r_j_y2
  r_j_z2
  r_j_x3
  r_j_y3
  r_j_z3
  r_j_x4
  r_j_y4
  r_j_z4
  r_j_x5
  r_j_y5
  r_j_z5
  r_j_x6
  r_j_y6
  r_j_z6
  r_j_x7
  r_j_y7
  r_j_z7
  r_j_x8
  r_j_y8
  r_j_z8
  r_j_x9
  r_j_y9
  r_j_z9
  r_j_x10
  r_j_y10
  r_j_z10
  r_j_x11
  r_j_y11
  r_j_z11
  r_j_x12
  r_j_y12
  r_j_z12
  r_j_x13
  r_j_y13
  r_j_z13
  r_j_x14
  r_j_y14
  r_j_z14
  r_j_x15
  r_j_y15
  r_j_z15
  r_j_x16
  r_j_y16
  r_j_z16
  r_j_x17
  r_j_y17
  r_j_z17
  r_j_x18
  r_j_y18
  r_j_z18
  r_j_x19
  r_j_y19
  r_j_z19
  r_j_x20
  r_j_y20
  r_j_z20
  r_j_x21
  r_j_y21
  r_j_z21
  r_j_x22
  r_j_y22
  r_j_z22
  r_j_x23
  r_j_y23
  r_j_z23
  r_j_x24
  r_j_y24
  r_j_z24
  r_j_x25
  r_j_y25
  r_j_z25
  r_j_x26
  r_j_y26
  r_j_z26
  r_j_x27
  r_j_y27
  r_j_z27
  r_j_x28
  r_j_y28
  r_j_z28
  r_j_x29
  r_j_y29
  r_j_z29
  r_j_x30
  r_j_y30
  r_j_z30
  r_j_x31
  r_j_y31
  r_j_z31
  :::
  1 41.6107346742728 ""  0.254263182434514 0 0 0.00571366098081241 -0.0441135510245719 0.00668606794552313 0.00748660292597867 -0.0478106045583271 0.00875458304776001 -0.0160373970373016 -0.0239896460746207 0.00273040624279631 -0.0266007306207177 -0.00719822775422892 -0.00176426249316327 -0.0540365711145971 0.0188901845330976 -0.0086724157674117 -0.0709781788137128 0.0280365430976979 -0.0110539067647743 -0.0598222183136978 0.0106614044477093 -0.00627572540494999 -0.0326067904051951 -0.0152903993564667 0.000546834010422279 0.000110084891321315 -0.0409676365728841 0.0117565493172003 0.00591470836224233 -0.039760315144842 -0.000102791533900412 -0.0148801098786572 -0.0136913047279387 1.41058891087974e-05 -0.06181165137971 0.0317800486396959 -0.0119868220158128 -0.0913623888179882 0.0473731042453281 -0.016172040287335 -0.0724200548734957 0.017254110889421 -0.0080507052218929 -0.0252214252536023 -0.0282297483313476 0.00360898705811141 0.0127223473547403 -0.0398989778404372 0.0287024134502365 -0.0034380784797356 -0.0322362050467359 0.0133867637555746 0.00961002711708787 -0.0482820164109894 0.00820502506872656 0.0183802998338276 -0.0447631105711815 0.0315412273399123 0.0148544359317011 -0.0344953441631568 0.039672763943586 0.0136313612485957 -0.0580196758125097 -0.00246378212416544 0.0555805362582022 0.0501915331079782 0.0132074347507887 0.038979842982817 0.0183570427342444 -0.0695659790564047 0.103419797072225 0.128438597979837 0.015893827793376 0.0379584017658712 0.0234830364348012 0.0635568764218023 0.0509207095023426 0.0432715997881195 0.0252347253498418 0.00639671026886049 -0.0302275393690507 -0.0735533334779211 0.0379303276376372 0.0171163710043205 -0.0722502811699837 0.111241273630998 0.152236223392112 0.0719306691011266 0.12208092473805 0.150871717219503 -0.0292523819995989 0.110045174641056 0.138117169862145 0.00771407422949349
  2 58.8431551691948 ""  0.269611281494022 0 0 0.00347633719761348 -0.0126200668277914 -0.00384954344637124 0.0291916250361323 -0.0491252399458986 0.012832236931523 0.00141768507935658 -0.0181063896594477 0.0129273034408275 -0.0107805926578913 0.0100305228000604 0.00821164257483433 -0.0474090443315093 0.0458733034742941 0.00432952080242613 -0.0703268521069171 0.0527663276467383 0.00611191728920758 -0.0548062231081792 0.0219017065580986 0.0122893997439912 -0.0192039826899498 -0.0135199420657933 0.015766270384279 0.0139178421993489 0.0153560921857938 0.0122346446428363 -0.0139827476621432 -0.0218359658011024 -0.0227165040531404 0.00544108102371076 0.00491028161001429 0.0073094024418472 -0.0572145908691552 0.0678046571185207 0.000418246236769757 -0.0978374781623775 0.0798444092277786 0.0033217377270483 -0.071350375571347 0.0260737747293245 0.0139397521231587 -0.00987158191732924 -0.0348390130079211 0.019263249739218 -0.000197195122854539 0.0430299723797142 0.00637371007130078 -0.0370759576123722 0.0555240878975145 -0.0232702823117777 -0.0153057322961272 0.00267252726876786 -0.0175434254063204 -0.00421110834587867 0.0430538374331728 0.00283254419790263 0.0246297335737865 0.0586603544309294 0.0337873111295975 -0.0305674103897153 -0.0257480301011972 -0.0376474460235351 0.0880809952226247 -0.0298783285283481 -0.0358172817379601 0.0919784385716893 0.00872762200464261 0.0524353341877297 0.0128334373486999 -0.109060294886734 -0.04500056714112 0.120761785361329 -0.0187214107646659 -0.0989639707294217 0.105023490049745 -0.0109554185919168 -0.0328692358434375 0.134025817775644 0.0629567932642711 0.0588445013710183 0.0803987443638681 -0.00466978868469982 0.0504850205876614 0.0076284978450602 -0.134633872711798 -0.103268250298652 -0.0197912339329339 -0.120724498112609 0.01385723682849 -0.00365281278502041 -0.127067133290247 -0.0526840435280764
  3 70.0090539445973 ""  0.0852417546705824 0 0 0.0157239513783151 -0.0190893606587364 0.0199723928527645 -0.00371023720721941 0.00641117010283735 0.00969049396774593 -0.00390819317772427 0.00286429768509274 -0.00249992286105319 0.043525232276531 -0.0621116345274086 0.0186109031528439 0.0360940215197596 -0.0595076884576334 -0.00248166374441173 -0.0176315640950633 0.00709173129250213 -0.0438804557848371 -0.0639254604984352 0.0711831818420878 -0.0644110536418146 -0.0568004195706431 0.0687493844665986 -0.043577990660794 0.0554478380414285 -0.0378153914925759 -0.0135136445658167 0.0166304557934485 -0.0469516456922857 0.0671059276085342 0.0826245109020062 -0.111382397471091 0.0483966352140856 0.0705313484833228 -0.107835028693334 0.0127384119254357 -0.023311037209376 0.00907003914176989 -0.0598815592629611 -0.104127021210815 0.121383856254712 -0.0957862782864708 -0.0915725169312661 0.117458289131524 -0.0590697480355354 -0.0165492046409578 0.0360309466226163 -0.0825225576206486 0.0178605115855198 -0.0055248149556359 -0.0232135803573776 -0.0216368089832086 0.0207688379276863 0.00398416340766447 -0.0562478084090678 0.0735967408036552 -0.100801088985181 0.0119458476478549 0.0235481054865842 -0.127916483417802 -0.0648243075669996 0.0463806853364903 0.0450268920681734 0.0202186896500652 -0.0213641043523244 0.0665963394698492 -0.0123167016610529 -0.0170392656806116 0.0501155768295011 0.0538198275973252 -0.0201305665742002 0.0745783642016735 0.0139266511516683 -0.0350979248484479 0.0880805243088765 0.0280760020488012 -0.0101358980231586 0.0498277136872065 -0.0195292682202823 -0.0191134505480398 0.0478803021763291 -0.0260609627790247 -0.0336999926062575 0.0501912587502333 0.0705765123017436 -0.0209508592288956 0.0838334425963449 0.0630879348010395 -0.0117785550989292 0.054057920877373 0.0511910078878893 -0.0255331473327449 0.0905221058835982
  4 90.2034634852831 ""  1.17236697103707 0 0 0.0338927879541834 -0.0462440074094315 -0.0317639277453555 -0.00481293450434333 -0.0209232119240619 -0.0325522239279398 -0.00460517152638621 -0.0172584788704441 -0.0168894162861256 0.0471225570816909 -0.0426776872858232 0.00870740889879968 0.0541562426141501 -0.0449960730155755 0.0297896090659443 0.00640400532306692 -0.019717879343727 0.0234569369848957 -0.050705211788198 0.0102958025435258 -0.00464623964763492 -0.0557714930043257 0.0112239108756967 -0.0245784455621912 0.0319925343740089 -0.0644657511330122 -0.0447633327918489 0.0554424681404642 -0.0326903952433065 -0.0118151393332965 0.0831807151154528 -0.0618440795339791 0.0134722759744387 0.0959250066952846 -0.0654846255576074 0.0501100226560451 0.0121845972432487 -0.0219158839964639 0.0389867923805314 -0.0881972769069463 0.0304652401233673 -0.010369257842434 -0.0951098590837528 0.0301417692284688 -0.0447256969871933 0.0591958287717986 -0.0095413898570991 0.0581330424454903 -0.0220023868683025 0.0247739070146056 -0.0141889867260218 0.0403417430552419 -0.0572323275869824 -0.035061845774211 0.0836020655201653 -0.0248955588329034 0.0727414296926718 0.0710818721624215 0.0162766645814345 0.115939028379336 0.0500994325208082 -0.106393317444659 -0.0845852154467606 -0.0340776174865207 0.0736480111190943 -0.00314261827530591 0.0224227136038395 0.0793559347672801 0.0532178461511251 -0.0892528405490006 0.0348537259337866 -0.0118180944946959 -0.0229508816144946 0.110771757123062 -0.051186973423471 -0.0480954920375876 0.0562451016866555 0.00859146444255732 0.0785289476819148 0.0913973446838813 0.0708960234927502 0.0326225866708088 0.0873227490092624 0.0125475949291204 -0.118770781380797 0.0255068903121514 -0.0508845297100757 -0.103631725419447 0.00614518855807022 0.0314076622739786 -0.0836602769694427 0.0414315860644187 -0.0209375290062853
  5 94.9735369538134 ""  1.23377238331479 0 0 -0.044804575313656 0.0446598631329429 -0.0600487964975342 -0.0576885985031005 0.0577641540146537 -0.0634700694919007 -0.0317196277010995 0.0383997858170124 -0.035740989737665 0.0114774382273172 0.0256364202312785 -0.0134312421183297 0.0418019483502245 0.00342490593749754 0.0227832090504392 0.0266179806682216 -0.00474098001380791 0.0355081066351794 -0.0211827850985046 0.0113505221509392 0.0113964495213771 -0.0498695244230109 0.032535516958312 -0.0243218777290621 -0.0959227412883064 0.0355724066046696 -0.0417638486882683 -0.0263793521405051 0.0838664022257223 -0.0871859482620506 0.0184759434771345 0.0351882300064606 -0.0241890223157799 0.0752609625082128 -0.00548445091078456 0.039461927401678 0.0491197551739314 -0.0212320390440087 0.0619983939831591 -0.0351127057830792 0.0065359053828005 0.020120380027726 -0.0848262274944274 0.0434114186726008 -0.0426820139932346 0.00158039374874945 -0.0585590868811432 0.087819006854324 -0.0321173662262744 -0.0188311874677165 0.0310510518169824 0.016990322168184 -0.0145613911076022 -0.0225792969893561 0.0642341931796868 -0.100838722191554 0.124375961152632 -0.0549123864535299 -0.0547478363936116 0.125583829427809 0.0888842950725268 -0.0257188430237797 -0.0617693756405578 0.0635371378163794 -0.036018218031702 0.00700711171661492 -0.0114187939913031 -0.0113161988251753 0.00334239577573863 0.087150208676642 -0.0564191463460678 0.0149203648772254 0.0721575842482001 -0.0742906672808209 0.0237768849065987 0.0955147795701479 0.00316505199272288 -0.0142644042044674 -0.0266960173137282 0.010350513754729 -0.005213284218894 -0.0417965698035673 -0.0456595419397084 0.0232372387467753 0.122988321427115 -0.0670243939480983 0.0153677516844096 0.0847108638689775 -0.0338175116567122 0.00221223325503746 0.0687590921756925 -0.0797690129870889 0.0314336825616753
  6 108.382391749682 ""  1.47658398742394 0 0 0.0112481119996195 -0.0241830033455124 0.0198124588330561 -0.0612841563668147 0.0466135401614795 -0.00167241466470544 -0.041176367046703 0.0238675391544968 -0.000260576639618669 -0.0596383358991829 0.026448837064388 -0.00964622999752315 -0.0368320903358698 0.00293144494303623 -0.00967477817626098 0.00508238635428918 -0.0245605836662299 0.00026765262495204 0.0218756110561605 -0.0262700306077917 0.00913141322393721 -0.0023354518737169 -0.00144722261878428 0.00878958977464038 0.0238738614563656 -0.0805966447301229 -0.0288384059450205 0.0516901396394613 -0.0170060344982505 0.0858595740970904 -0.0884169983533105 0.046025525755378 -0.0168329434059373 -0.0508346183346932 0.00502808819635452 -0.0167098107297319 0.0238118628719619 -0.0432274914672224 0.00129043509650699 0.0538514636183059 -0.0462562471369294 0.0164459537098274 0.0103744946627416 -0.00263132146204035 0.015604713018698 0.00128102588524905 -0.0469572879618384 -0.0785292164436488 0.0609638625150968 -0.0849428686817207 -0.0127551971589704 0.00877716324253578 -0.0256417217783452 0.00965194176281116 -0.0318817968889074 -0.0196470374973147 -0.0964360510268396 0.00806277121705353 -0.0650980456362451 -0.130908886986564 -0.0110780863819722 0.0143564368538488 0.0541890392367447 0.0743606520259101 0.0499838114273935 0.00523322642306711 0.0117353535035086 0.0984900000851697 0.0658479805870749 -0.0113605202979908 -0.0178831649244986 -0.0077701570966946 0.128999997797604 0.007609332738315 -0.0496964452925983 0.127765832599801 0.108658531175598 0.0225844578900702 0.066581958264014 0.14970999115362 0.0771791950454224 -0.0308965084209453 0.045082715714307 0.0443418654201669 0.020113111513522 -0.048033616151034 -0.0522135512885908 -0.0621618384599623 0.0127319697923603 0.048486818733464 -0.055889360970638 -0.0682459389059832 -0.0292856699511775
  7 121.506001400278 ""  0.33649945849459 0 0 0.0348799930340435 -0.0246075109468863 0.00927497810087432 0.00647219972366158 -0.0111776210925955 0.0126977822239943 0.00673036140609521 -0.014254980065057 0.00821143665212775 -0.019109457420065 -0.00151630583116986 -0.00552771793532159 -0.0346112232114491 0.00939187650375669 -0.0235713781505695 -0.0181056452975906 0.00474848960735918 -0.0254018669230699 0.01650526534006 -0.0145812009123963 -0.00829288284123069 0.0290430476940476 -0.0236594774003556 0.0087382152658957 0.0422046117051348 -0.0340102908331654 -0.00129680130041811 0.0512118896644595 -0.0160928460507899 0.0265257603581383 -0.031949436224857 0.00471326557749576 -0.00623043426968418 -0.0594015885488997 0.0210916103969311 -0.0356772264695062 -0.0301538170639981 0.0138938442808434 -0.0381547561827264 0.0322286271715014 -0.0204786756412427 -0.00811553838126502 0.0528697813403147 -0.0345925543407673 0.0210726498799257 0.0420299093060309 0.00759075173293942 0.0277284814212887 -0.00105782136589755 0.0510181790513852 -0.0362662526899732 0.0270127709953237 -0.0327140609559558 -0.0200094753073337 0.0434311896928925 -0.017076285592166 0.0177296113043541 0.0593126613492113 0.0336723532091748 0.0839928477010865 0.0143443014307957 -0.085817037950731 -0.0641579001187268 -0.0549833778676504 0.0324502902618412 -0.012982163503496 -0.121470970723911 0.0712047209425573 0.0230363125191039 0.0958105410627502 -0.068335022127133 0.0354028841174953 -0.10452305972876 0.0596927645116606 0.0463419449057027 -0.0594060135438687 0.0442030979966265 -0.140156435382943 -0.160542981614316 0.121758965547312 0.0020751584709612 -0.136006778288942 0.0571865741481455 0.0855104887642277 0.143867132064966 -0.0984050199138628 0.00248386966593643 0.149125049982252 -0.0996598694410559 -0.0243746933427294 0.104457563536184 -0.0775677973072885 0.162960414216588
  8 135.568322821724 ""  1.56249541655122 0 0 -0.0289601860716233 0.0645533748563756 0.0443434219520926 -0.0173135216938386 0.023149126771053 0.0739215852648501 -0.0125182345763346 0.0149899017339294 0.0490946915215825 -0.0287786675364294 -0.0279113475498912 0.0374143028755581 -0.0191760353606739 -0.0504472757621596 -0.00948668458366111 0.0066991222031226 -0.0229879956220893 -0.0436114982466981 0.0216988539752034 0.0249984993728161 -0.033175862786757 0.0118777000397565 0.04384118708404 0.0146003233081707 -0.0610043332150692 0.105406930291081 0.090993950318243 -0.021110201022079 0.110809027622008 -0.0146713092012472 -0.047014348894924 -0.044020442282692 0.0585482535675055 -0.0338420224489362 -0.0880024938052161 -0.0188306629610967 0.0134048097912704 -0.0376146051614675 -0.0772311351940299 0.0406260096320738 0.0479776935835467 -0.0595579343027775 0.0256538634291569 0.0828583709283868 0.0250121887390658 -0.0151502534441202 -0.0933061496820626 0.0354073896524064 0.0297106135226504 0.0593320023036407 -0.104887525252621 0.00658027215929749 -0.0329738497184961 -0.0278140383875181 -0.00264864552828121 -0.230145319155218 -0.0161873136121241 -0.050428297524343 -0.0464016293669881 0.170385459443813 0.0307655249765548 -0.127434749616161 -0.124920105642334 0.0153871686751815 -0.00651520268241481 -0.00437053707775805 0.0357299883432803 -0.0144690724054562 -0.00578170865038853 -0.0112886856226616 0.0110688076444913 -0.0129679537253683 0.0214741932442985 -0.00456238757003459 -0.0160817082275971 0.0118043883039221 -0.0134611514022547 0.0167810986263922 0.0261931367487219 -0.0187156553673407 -0.00852604408259204 0.0450165640329776 -0.00145873166084063 0.00253051254680051 -0.0277219085155258 0.0180488238702219 -0.00887983212505782 -0.0181542646357701 0.00890166138375121 -0.000627424392595715 -0.00765961795034652 0.0191392776626304 -0.0355498339344387
  9 153.817954702145 ""  6.20453358256735 0 0 -0.0723491623449093 0.0776926708845622 -0.0338638923066217 0.0532159211573986 -0.0468224174743457 0.000516906202016413 0.0401555547984411 -0.0310619273707257 0.00103663694487203 0.0477500061553595 -0.0223639610795182 0.00518842100123291 0.0201621127571097 0.00596180140157909 0.00406772939898275 -0.0145081746284287 0.0259423719844698 -0.00146340645372023 -0.0130540748976346 0.00961661383023225 -0.00191215405565914 0.0170851448872618 -0.0208133985630305 -0.000150856318914106 -0.122220719173989 0.173124281782682 0.0619754050571915 -0.137450862160349 0.0843826595506428 -0.170716526204282 0.0666285149760734 -0.0324928509383346 0.0073201619944596 0.0231257369098747 0.015035830469076 0.00600359225100406 -0.0402879803311634 0.0511548195606518 -0.00490533665583701 -0.0376801120554097 0.0218038968656131 -0.00471265891689853 0.0141677710481708 -0.0295468406622238 -0.00237923701124979 -0.0657565129567358 -0.0718517479086529 -0.021343590537429 0.0176356314540112 -0.07075627813074 0.0117596424345715 -0.0262870441853115 0.0370456082734587 -0.00131915580031176 -0.0459817653292084 -0.0995469363623434 -0.0167739406227518 -0.130510004963639 -0.0957698818669699 -0.0509180865414941 0.0305833067481002 0.0870165537879412 0.0224229651445516 -0.0475337086995637 0.056795545427147 -0.0179973037575896 0.0212236693498171 0.0604233688252657 0.0457243075040754 0.0253167476274545 -0.0149899067806822 0.00812244684805995 -0.0968923144631349 0.150850864246605 -0.0127471487328417 -0.101448311274834 0.00564999279470406 -0.0940679479607812 0.0413023642605515 0.0824058781409994 0.0493673996847147 0.0461399858631797 0.0900064812773378 0.0464489896621967 -0.0208041871296006 -0.0241387247079411 -0.0409762991019973 0.0752574543505661 -0.106733561477949 -0.0026249301063338 0.0766517809999843 0.034471725068208 0.087201535386363
  10 170.576571128908 ""  0.503042482395567 0 0 -0.00992384842489289 0.0243729844350309 -0.0101151035546714 0.0497905810099456 -0.0415963479574907 0.0111452545993657 0.0340088465879915 -0.0235383821635892 0.0080187784015305 0.0402944376912035 -0.0220087902703513 0.010756700439311 0.0151581576399002 0.00212811341734915 0.00277831645516027 -0.0137820324781922 0.0241302429324513 -0.00694780993218566 -0.00952963100002143 0.0139669307711009 -0.00539207062582996 0.0168664511624048 -0.0113488046574999 0.00277402794357295 -0.0252650382013629 0.0743489158556854 0.0344779980447915 -0.0447301461573375 0.0222350208901855 -0.0741346508365807 0.0604677973538821 -0.0370744417729147 0.0169318033028103 0.0165523138549102 0.00475484945732463 0.00358438376912248 -0.0364745919741114 0.0453654955348855 -0.0141542886393024 -0.0285396348570039 0.0272115182122553 -0.0108993333350112 0.0173537966818263 -0.0163897167812735 0.00273289420582248 -0.0115458470319795 -0.0182657486403578 0.013073727085356 0.00353459833553316 -0.000635331379139429 0.00215422181545905 0.00120302716302467 0.0129385667518923 -0.00394050918595423 0.00377879465199446 -0.0400928006267959 0.0169050193753136 -0.0443362609597673 -0.0233996284161698 0.0159914210017809 0.0209811116839706 0.0147753395048783 -0.00989114339336546 0.0909298034578972 -0.0106699489540199 0.0221227550452427 -0.123810724191529 0.0395855389584491 -0.0277284975681383 -0.0601805008217374 0.0134385898234507 -0.0168021740603337 0.211908168696398 -0.215748096095993 -0.011801879028137 0.237878608160435 0.142168753714206 0.127464290506779 -0.132181203369561 0.0679735507653043 -0.0344600454387053 -0.205403064036604 -0.0597846448351297 -0.00557748658456436 0.079584576262136 -0.0135305363351182 0.0155754789276618 -0.177859524869444 0.199093656810877 0.0308361599417733 -0.193030382608007 -0.132920972853363 -0.123781987896885
  11 253.644581884068 ""  1.55426647529249 0 0 -0.00202703626451876 -0.0275122135519591 0.0357235176695267 0.099467378268319 -0.0905279719444653 0.0336765848246566 -0.0310155994187295 0.0350647266370795 -0.0352156132307575 -0.0597256549833899 0.0801328575566129 -0.0495848378137836 0.0112235064142424 0.021644501441432 -0.00268436815249718 0.0854577250187809 -0.0558083714003687 0.0424946764757106 -0.0011148708346087 0.0052584352145977 0.000232773141604541 -0.0746607497736267 0.0682152106263043 -0.0498036194223342 -0.0145674289587676 0.0214523982391681 0.0791623320447964 -0.0537945364868574 -0.0479827053756107 -0.0334493946997907 -0.0776429611584883 0.105775801857989 -0.066849771713741 0.0298777678932372 0.0175692371139273 0.00657529572047979 0.175046860845427 -0.134145421147911 0.0933346227968247 0.00289844896886414 -0.0106596228443775 0.0130008730285711 -0.107138420553816 0.0864235735821254 -0.066234051146314 -0.0261699620872014 -0.01571279569659 -0.00156428424136498 0.00420113780420644 0.0130046314757194 -0.0160729628132958 -0.0222036041143956 -0.0122561176154775 0.0285226721550931 -0.0489425307853613 -0.0398054774642592 -0.032565210823552 -0.0170931188596687 -0.00504323378044584 0.0200768251641083 -0.0447309339754065 -0.0332963359767842 0.0182525813521426 -0.00013107494968898 0.00332843632322186 -0.00203535322571432 -0.0112945093221998 0.00861557803915455 0.00391459728044796 0.00884994817023514 -0.00650311978755971 0.00156891615814606 -0.00227542329783336 0.00160324700201916 0.00207918457033018 0.00198517518339988 0.00675372770381643 -0.0110374401406729 -0.0238000093778134 0.0180407002823583 -0.00179848345656611 -0.0135591216723483 0.00721467930319092 0.0234719547150722 0.0226426397555604 -0.0109521556372958 0.000943180907642754 0.00858069040455553 0.00118264142827245 -0.00356160669828672 0.001966443445834 -0.0147752245093903 0.00995863772722103
  12 264.744037870173 ""  5.11371553941391 0 0 0.00551042478585577 0.0862776312634667 -0.0705814038013689 0.012069664426572 -0.0397458282605413 0.015773824530525 -0.0370450672078439 -0.0023790589013744 0.0319781050918055 -0.0719899641117874 -0.0211703237425373 0.0173377361442105 -0.0529695134823839 -0.0585251425754864 -0.00269579863425497 -0.0194999360293984 -0.0710842948006935 -0.00377228972171488 -0.0254725480645918 -0.0219121552832039 -0.00381240814377201 -0.0489474488280889 0.00880028390351585 0.0195760979492824 -0.0390834635017352 0.172841237667239 0.0155806742428408 -0.00723209129041693 0.135160434356741 -0.173256406601005 -0.0969191137428257 -0.0223184958627338 0.0293169236453657 -0.0593106271852554 -0.0759129317072442 -0.00655944956952017 0.00769074267645782 -0.100178555211138 -0.00998490246124337 -0.00463518151846418 -0.00855432160037706 -0.0224928375361208 -0.0517246195883126 0.0292096163083329 0.0194323210264816 0.0862343405873453 0.0654454225310906 -0.00883365673557929 0.0514292525767341 -0.00955182450761291 0.0430660613228105 0.0748807856663214 0.057282314312029 -0.0375279911714991 0.109584768378021 0.123580026508248 0.0372672033186742 0.0774150487504099 0.0373501993988297 -0.0733734714159623 0.12987373223131 0.122103868636031 0.000494346810710289 0.00132547359665985 -0.00552872758872183 -0.00116045539405022 -0.00155314546481184 -0.00483216610866219 -0.00176559674511435 0.00143517567240292 -0.000123872614842496 -0.00198074601643629 0.000719071248173961 -0.0068224218315754 0.000369132848596306 0.00144777648550278 -0.00570753350552098 -0.000308091511509236 -0.0275747447506939 0.000416202839555494 -0.0117710938552963 -3.88975982142977e-05 0.000244440306962417 0.0248693777275395 -0.00671029009525445 0.00353271842121248 0.000524030990985233 0.00369604407009666 -0.00469765231775485 -0.00218743151015478 0.00700434328409516 0.00775256790655242 -0.00527397170558775
  13 320.160688058864 ""  0.513336071425716 0 0 -0.0041408434775795 0.00403241459208976 -0.000185527322280019 -0.00308999914717519 0.00353886310144167 -0.0013145928590167 7.96889060413236e-05 -0.000222488141757231 -0.00113684917141932 -0.00122637867033133 -0.000594136260828721 -0.00129573096379783 -0.00155632567970204 -0.000339620970443987 -0.000354274068805368 -0.00236177552081475 -0.000707962910089546 0.000218267742731644 -0.00271559818971211 -3.00750974230361e-05 8.19889179627131e-05 -0.00180318452206591 -0.000490426463609769 -0.000552402569649405 -0.0105244288260162 0.00341434507181076 0.00246020045603985 -0.00337123180750386 0.00799547483784404 -0.00499950932082085 -0.0015272593237217 -0.000403687405448841 -0.00134679972829119 -0.000801629977912708 0.000302801859175192 6.42557204545743e-05 -0.00226803535120314 -0.000714395507318382 0.000531655446517277 -0.00315396382424765 0.000270056514027934 -5.35619055085627e-05 -0.0025111415601744 -0.00126044267568074 -0.000988222229158221 0.00207806590992146 -0.000464695526757921 -0.000550512810628533 0.00444771514111116 -0.00177384638360548 0.000404735736369928 0.00137923083361183 6.68663650441346e-05 0.00212710323006736 -0.000128357862915162 -0.000634841596591499 -0.00270519567863849 0.00759022397677562 0.00149380181279258 0.00139370806829775 0.00398723314546884 0.00128652687055412 0.00216682151380083 -0.0538231985386439 0.0171591027366147 -0.009940947415413 0.0503135750040689 -0.0100573708702786 0.00347246679302508 0.00242809740526116 -0.0100635394787911 0.00902374246836196 -0.0951461862882498 0.090178640721647 -0.000838456429189957 -0.105314203356023 -0.0361055461032631 -0.046793167901184 0.0316958278437263 -0.0356178508283828 0.000236214208294127 0.100394812713163 0.0519333459628717 0.00267478821326309 0.546250424394473 -0.11542930498446 0.136025583497215 -0.12597812015197 0.4651688344719 -0.136874304246552 -0.325614828029014 -0.419516932132007 0.0457811191039071
  14 336.426832788854 ""  6.13243276125681 0 0 -0.0282329245990341 0.0246790790970573 0.0543382651607566 -0.00875202297094293 0.037107369753207 -0.0173688489558954 0.00401456944173233 -0.0267002155239489 -0.0709181609334621 0.014514586381308 -0.0287262560016509 -0.067062404092682 0.00864638460979804 -0.00408041425830079 -0.00477360917439492 -0.0458943220271392 -0.0199239444317476 0.0300450733891022 -0.0604472753064453 -0.0511163125105613 0.0209520510984832 -0.0334311385371302 -0.0695117829745192 -0.03701692980742 -0.0714041897252632 -0.00792839303656562 0.0495613115614977 -0.0498890768877388 0.0099513627762719 0.0308682012121455 0.029398304290762 -0.0160963394977831 -0.0837242342872655 0.0440676683264168 0.0375792420507254 0.0154282269914617 -0.0587907291686766 0.000296072887839672 0.0616524974692234 -0.086954000402896 -0.0638970170819917 0.0401691174310058 -0.0693115700177933 -0.126289951370244 -0.061275438673546 0.00116079800955073 0.00105363687906218 0.0182467670770902 0.1216579438307 0.0807096585151977 -0.0178036437562981 0.0142658207252811 0.0400810399089798 0.0927088592127577 -0.0496486787969194 -0.0883249703718351 -0.0684904588148522 0.00139773280352147 0.0238798595161014 0.0766263824157562 0.00306818613541865 0.0193265726808712 0.079134979485923 0.00269215523116382 -0.00330434037712319 -4.50536391527596e-05 -7.93200427133368e-06 -0.00273960266585741 -0.00041535955570608 -0.000601707021488905 0.000964474877751709 -0.00157389690995462 0.0040225644841457 -0.00651884173281461 0.000122444057226302 0.00451345765800003 -0.0017273437251277 0.00283399192240988 -0.0219037978087096 0.00212466438581712 -0.00882425888955025 0.00407060880380597 0.00474170306937882 0.020639637205115 -0.0139000373240262 0.00499584307331016 -0.00169765716046295 0.00136035282502502 -0.0080743325768535 0.00202164700438653 0.0063819143370829 0.0104797476111878 -0.00662202235030828
  15 387.940077648735 ""  35.8188082318014 0 0 0.0185268836823279 -0.000473052963516218 -0.00616810921196314 0.0056133912423824 -0.00184164249426138 -0.00296950910079023 0.00427607887046507 0.00147753587946699 0.00680603847174651 -0.00457980358507023 -0.00380638721943507 0.00442494817971943 -0.0122871725887939 -0.000996301647764711 -0.00395863828776431 -0.00286621492248131 -0.0105745554090541 0.00101195023915906 0.000526136896699442 -0.00469512782370955 0.0037200152464223 -0.00928995282185406 0.00626427617662336 0.00525418236715045 0.045487083488556 -0.00775234081594115 -0.0257905644143278 0.0120045595702204 -0.0233725709919238 0.018406290642757 -0.00786842635296779 -0.00778343253689498 0.00922117945565261 -0.0202698108667321 0.00467340470493978 -0.0076200958067563 0.000699128269945125 -0.0143532001702833 0.000430868463066047 0.00701831346352617 -0.00315153338426602 0.000168419123532889 -0.0240024564644074 0.0150274128489933 -0.00270077886072083 -0.0147061435846704 -0.00891868194059066 0.0114049823804602 0.011566967795363 0.0144441942462487 0.00160455323024513 0.00270111652374415 0.0282321873357213 -0.00215846173594601 0.0114764654690812 -0.0397414878130487 0.0209574812390526 -0.0755423137023049 -0.0221713320618351 0.0103527563104234 0.00704702599349792 0.0345678860380836 0.00276300496895789 -0.00835955565700328 0.0470881916318019 0.0245335546946202 -0.0215170351618802 0.0187925561369167 -0.0626310670849906 -0.00612403939064029 -0.0469149385338805 0.047181279425765 0.0105869341572541 0.00780131123917267 0.0281854261683378 0.00866832058912659 0.0671801255895668 0.0270171699657686 0.540714971700519 -0.156697074312035 0.163920241160854 -0.0940554998612186 -0.126665157706499 -0.605586393083154 0.0129561779329986 -0.100501154615339 -0.0499203303617002 -0.00876350548785482 -0.0935072072128806 0.0847398224600413 -0.0166630125205997 -0.0742507163922746 0.1212920072354
  16 433.582154140397 ""  0.700999832361684 0 0 0.0290913900200305 -0.0057618284035971 -0.0112165196504036 0.00823586743406728 0.000807380932100808 -0.0107943868592367 -0.00107649375939123 0.00612128184365007 0.00183247727920809 0.0727032399141372 -0.0746921492175683 0.0380035607918918 -0.0813535055265108 0.0599051936381585 -0.0367826395134123 -0.00906973233490517 -0.00804273488676915 -4.77172824272482e-05 0.074050229613619 -0.0728356748851448 0.0397040960918597 -0.081507549867271 0.0701996849318952 -0.0295943303358529 0.087441834066491 -0.0197127671951245 -0.0501809313510603 0.0195954375057996 -0.0537909587353767 0.0471610209145548 0.152959744112784 -0.157245121580749 0.0833935079289353 -0.168613451763262 0.14032247572572 -0.0773228031566321 -0.013797539411702 -0.0042309674455684 -0.0038909750699791 0.16868512531418 -0.15028091667469 0.0774889250823809 -0.158287067314278 0.137084528813367 -0.0668009791054238 -0.0244692325307083 -0.0176848519915357 0.013427639916754 0.00811981057309219 0.00849506245600984 0.00177510495842084 -0.000870215779051054 0.039023025512028 -0.00870903866012606 0.0161769717984372 -0.0602682042717141 0.0313873248257786 -0.0902681780699852 -0.0284201012266461 0.0215989003769794 0.00774780233351807 0.0490137460607324 -0.00140459180096162 -0.00690091806903566 -0.0314538454908749 -0.0199587824432476 -0.0131140717061681 -0.00467527708973685 0.0464827640978488 0.0138867535496885 0.0275811157204089 -0.0288687412138016 -0.00844319367187795 -0.0191134031379689 -0.0267581071237409 -0.00574444618042811 -0.0290734367697661 -0.0251435540596716 0.0619832111551007 0.0538405996415936 0.0644262846844053 -0.0319012154538661 -0.029960628419225 0.0212492038553496 0.0172424065870179 0.064809315317985 0.0518065884034891 0.0289792210302652 0.0702318580759981 -0.0838513452108089 0.0236251325148968 0.0450948890218036 -0.0632765466627679
  17 438.446294672386 ""  11.4506846318355 0 0 -0.0336734848247728 0.00788860305662687 0.00923629192649324 -0.00911648235069596 0.000399796541465618 0.00730702744560568 -0.00323487493816252 -0.00287322272878147 -0.00585079885100811 0.0424156663094069 -0.0315052782904062 0.0139026022556843 -0.0277160266271731 0.0372528141329264 -0.0136721644572776 0.00485950831618461 0.00977585263293751 0.00068411815707937 0.0388063730008306 -0.0302909110934141 0.0150353198805496 -0.0326615641996763 0.0314387911003592 -0.025897193868018 -0.0844529292876784 0.0255322270545958 0.0476672819684294 -0.0319932304306376 0.0456589631049185 -0.0465361821177298 0.0822474759697046 -0.0604518252835164 0.0254424966354604 -0.068794283274363 0.0758656732955117 -0.0328646324227296 -0.000523223135540056 0.0151791798470746 0.000264232185738536 0.0745422569368251 -0.0710840549225707 0.0395606975760766 -0.0649913743717652 0.063289868196695 -0.0409812674041594 0.0249809465858195 0.0163971801906063 -0.0121118350407885 -0.004601612010395 -0.00847261434182606 -0.00251392612593942 0.000643424931134674 -0.0380323971879228 0.0105368471642073 -0.0181977783066227 0.0547433655063073 -0.0341032977245277 0.0995267552353907 0.0307956115511577 -0.016180992595798 -0.0040790264177933 -0.0484842686188648 0.00138931248128906 0.0195268241784424 0.074241529277248 0.047699654223983 0.0460924963512199 0.00905953204993597 -0.106671885871076 -0.0377717369479122 -0.0599782564677357 0.0653708092223835 0.0173528979292041 0.0586570729925487 0.0618835170276286 0.00813165210013149 0.0581988462567561 0.0616242574732979 -0.300632232527052 -0.108886312163395 -0.212862248528443 0.105614057755455 0.102803060050893 0.0856669245182441 -0.0491161102612283 -0.146331270216436 -0.124938079103109 -0.0787062236432703 -0.159815451914998 0.203297722930112 -0.0630949053302284 -0.103868255105744 0.138309805981253
  18 452.272671306527 ""  6.71380367430906 0 0 -0.0984276045936404 0.0201741806288586 0.0294411573353382 -0.0246239487136925 -0.007617890528732 0.0262680006972439 -0.00889110792537488 -0.00957177506240036 -0.0106447459426854 0.0334569572793905 -0.00813176991185524 0.00463796725998821 0.00811292448480754 0.0305749655034892 0.00161208904329299 0.0171628861847086 0.0313659333762755 -0.0014019961516628 0.0266920829704013 -0.00719287368258864 -0.000432069466618565 -0.00208561978913787 0.0103202634011803 -0.028941346784922 -0.26435243536105 0.0727456058717656 0.148674054884197 -0.0932669561509578 0.144624212404427 -0.155645907103814 0.0612320380926804 -0.0103484589545328 -0.00404924810163882 -0.00821641084039615 0.0424660688442372 -0.00644761346914899 0.00710557690348514 0.041906499252689 -0.000817651540147736 0.0288669843733453 -0.0331070061955386 0.0219030359869951 -0.0118446108619425 0.0283706867494256 -0.0328790357928876 0.0762855726149283 0.0521536523582988 -0.0324332999976575 -0.00743774192174882 -0.0151607260024918 -0.00644468147228983 0.00514601564849977 -0.11307118818445 0.0363359492444086 -0.0519729076444947 0.170075957435114 -0.0973369476600359 0.260287028908185 0.0831636200655414 -0.0510251360786016 -0.0134789167463619 -0.143649079010016 0.0112893571924057 -0.00914566306961963 -0.0279042347721208 -0.0169188999286801 -0.0304249199499207 -0.00331457696398198 0.0337983485878004 0.0151621686213581 0.0186349981668605 -0.0214937975037609 -0.000481146159124218 -0.0380015798115895 -0.0219601609765846 0.00508992285088477 -0.0109445717225802 -0.0185769017578549 0.24266081370668 0.0177233359112152 0.12845772045859 -0.0657924462640565 -0.0674354131518711 -0.153811829878435 0.0173133498967301 0.0502820353376945 0.0479114482329283 0.0341169159453985 0.0525344377567136 -0.0765941957147084 0.0286000961458018 0.0386881916592108 -0.0441887492755122
  19 506.788095146767 ""  8.72136072156012 0 0 -0.0562075180605898 -0.0722425748924292 -0.0698555016895793 0.00439272717419529 -0.0551238802064415 -0.110617863953799 -0.0499235781053579 0.0431704048573772 0.035620100882799 -0.0129906844653898 0.0213437297008551 0.0718952369725607 0.00517124010654737 -0.0263923740308547 0.0152520315159545 -0.00409979786849544 0.0290735175410953 -0.0344738361018549 0.0421070629069632 0.0119367927167685 -0.00842335381413229 0.0101928446762614 0.0294938492804621 0.0545395304237667 -0.133623147471063 -0.109716530754867 -0.0590022977944773 -0.117396216775593 -0.116741756335659 -0.117523125950442 -0.00930106791574666 -0.0338628485212284 0.117236884440971 0.0138155473073212 -0.105065863010912 0.0159918880717928 -0.0101191107530088 0.0289134249772666 -0.0615504783979382 0.105334226664646 -0.00581568175073444 -0.0121077621367171 0.0917317615645514 0.0396380949714761 0.100545028105174 -0.0116299706094795 0.0040978388618969 0.0107177147783058 0.071508570592436 0.0470252808051147 -0.00588810539458639 -0.0124147581154716 -0.0033251795485872 0.0747043112500603 -0.0707498805713665 -0.0534472555973892 -0.068987693173954 0.0159801733347913 0.02680728474354 0.0544113657821883 -0.0146503288879145 -0.00239721338872432 0.0773512313154706 6.55649669531111e-05 0.0015344019887859 0.000471588446589359 0.00120524638755677 0.000442401647164588 -0.000701193570278299 8.75432172483349e-05 -0.000675402054947157 0.000887763605413605 -0.00182550857389175 0.00280139982369539 0.00185570201030238 -0.00217578227086994 -0.000888034287290361 -0.000588017442252275 -0.0215263477578662 0.00137947814626741 -0.00899085131241289 0.00215484796931406 0.00306617101819275 0.0153517784236328 -0.000854775343627285 -0.00160922950405346 -0.0017838783528062 -0.000462935980807973 -0.0024513465843104 0.00297521547500841 -0.000333697683944378 -0.000864472929821991 0.00166502068955457
  20 534.500435213915 ""  8.68705370226223 0 0 -0.0244933598180893 -0.0183595793214414 -0.0250177511988008 -0.0402112337585792 0.0137517638045779 -0.0407899214201029 0.106831896976467 -0.111171090621455 0.067949432344643 0.0042759630521972 0.00140278220418503 0.0250702296933639 -0.0569479695623291 0.0534876275678257 -0.0205580352910981 0.0887801976816808 -0.0591531244054166 0.0285626524311715 -0.0407521166477361 0.0523941369039102 -0.0316610705094807 0.00864490218693987 0.00258763136528418 0.01010849517735 -0.0496467186785028 -0.0516440487102896 -0.0382833546321851 -0.0234254854401822 -0.0224246255693978 -0.0154266626566892 -0.13418961488331 0.124918746801578 -0.0367859145780039 -0.210012721563162 0.166586143671663 -0.0932140871194244 0.105808608011739 -0.0756922335428363 0.0308160176823269 -0.183439482426613 0.183354961243674 -0.10088560310553 -0.126752095180571 0.157039411806048 -0.0523101932626808 -0.00218004957539862 0.00250381424139935 0.00307750138110499 0.0227501858666752 0.0140239181144793 -0.00088858225244941 -0.00357514724672805 -0.00275163551105133 0.0224331804054984 -0.0219161235452299 -0.0135675125866591 -0.0222920168895033 0.00980644878138097 0.0100706301155548 0.0161557691087492 -0.000837598496216263 -0.000213609592126247 0.0237315906861706 0.000370579363822249 -0.0022988857906162 -0.000548150082778419 -0.000800211193710035 -3.42296454580119e-05 0.00225389709160147 -0.00192568055676062 0.00278251913035128 -0.00243714175962165 0.00300843921930211 -0.00378197251507176 -0.00319691672742177 0.00297192442588534 0.000226149607849388 0.00267865168649332 -0.0188238884198105 0.00431644954216404 -0.00495099152277248 0.000704446983135351 0.00220415011576388 0.0129450438264322 -0.00465976088789355 0.00572118421327064 0.00187309527787139 -0.00163099370948196 0.00357787269130885 -0.00342095372203504 0.000285197454185054 0.00455231272101109 -0.00386165542127646
  21 598.593214636993 ""  2.3467954613165 0 0 -0.00238048144111462 -0.0134823706185046 -0.0162700527578243 -0.0939521821152686 -0.069567594359003 0.0657097679047117 -0.0811663957688266 -0.072298728356772 0.00333178783181286 -0.00149355980137766 0.0253839144975388 0.0354349110515951 0.0257797060083655 0.0422157892002869 0.0471386485870559 0.0741346723001313 0.0877263757840304 -0.0163275232319184 0.0170666637582382 -0.0245307520661894 -0.063988052039269 0.00168168608386057 -0.035589898978228 -0.0841726566500104 0.0788584127149892 0.012672976286945 -0.0353737173478178 0.0194207176935307 -0.0267618541652156 0.0458463007352052 0.0848682829801994 0.0618019470611818 -0.0260013865192014 0.00174368955937506 -0.0246732757260488 0.0307299012346348 0.0727002381412623 0.0940696067199351 0.00310942244961392 -0.0405950644779914 -0.0822532603914229 0.00571856049585764 0.0571306986165239 0.0192213216272431 -0.0493069001870002 -0.00122721062746218 0.00875930042177764 0.0198011539297653 0.0446484248255606 0.012125419375187 0.00783238185959748 0.00635383373744951 0.0512690468791176 -0.0277038069940574 0.0635584369507839 -0.0450945627238327 0.0525134130890874 -0.0896513825287747 -0.013667958733724 0.0134320104554134 0.0334807911348547 0.101196759735119 0.0111370384690586 3.73934695392275e-05 0.000223370412203993 0.000365943990414864 0.00374174351539447 -0.00027634596303559 -0.000585782905908537 -8.88422225431308e-05 -0.000441550633229654 0.00058675728690741 -0.00225466044594812 0.00502426368232787 0.000447234848478015 -0.00331225378918248 -0.00331889205807843 -0.00108088966577524 -0.00550917772203761 -0.00163144634382712 -0.00383749500708319 1.2603920072399e-05 -0.00276951679554967 0.00425337224487554 0.00135728128970441 -0.00134112221069076 -0.000499214823962396 -0.000940379106779261 0.000220880177740685 0.00142219685306601 -0.00113501492481462 -0.00157050596637653 0.000611499169526057
  22 629.922306012491 ""  0.37228109722756 0 0 0.00641450445369912 0.0120313435150071 0.0174851064254164 -0.00265164313865174 0.0059683004999511 0.0130521311762113 -0.00286658181534141 0.0224639141483007 0.0488306962432875 0.0601240083101462 0.0899616215438968 0.0512980397674181 0.0856148097682259 0.039380890689622 -0.110013514812664 0.00445514581003585 -0.0226937167131064 -0.0487725049617104 -0.0626440618151445 -0.104706367638383 -0.0690246795613294 -0.0780544253373132 -0.040246940936651 0.0864973205182214 0.00700528295143086 0.015332186121026 0.0193910107342637 0.0142144865517971 0.0230755387427174 0.0146061102870897 0.0121372819708819 0.058355964281541 0.0930823567539687 0.0556758162255389 0.00377422916853753 -0.127593216051536 -0.0175615138215519 0.0352731211326585 0.103933269908074 -0.0246765276853242 -0.0780334300092425 -0.105346348154395 -0.0518675409987803 0.00488943596983481 0.103277082376129 -0.000270521378434118 -0.00123631591049549 -0.00244722325773761 -0.00682205315520892 -0.00230429713615903 0.000510282080402977 0.000195279046868788 -0.00462973151471752 0.000668445990502758 -0.0058247971706459 0.00719701236399555 -0.00334601116237845 0.00788863271811758 -0.000250781931693809 -0.00473198838191005 -0.00471098625959222 -0.0110483559008615 -0.00345895952515007 9.04754722607295e-05 -6.58272813783712e-05 4.68912395879834e-05 0.000915719277720281 0.000136242761975522 8.89764035550822e-05 -0.000158135286245515 3.0657159906914e-05 -7.81732386958621e-05 -0.000729200253708479 0.00213512554797796 -0.000191994265976216 -0.000995443016136991 -0.00130258309476075 -0.000141712362274379 -0.00364787677169133 -0.00155663756715892 -0.00142559026650518 -0.00180667080687232 -0.00265080274536191 -0.000536842383619601 -0.000186507174490423 0.000240473032007387 0.000353662636248504 -0.000543113935814604 0.000478166536663855 0.000259213683496795 -0.00034422225536514 -0.00033112088401412 -0.00087326838464794
  23 718.686492102769 ""  19.7073675548466 0 0 0.00425849829996238 -0.00163009211557031 -0.00191458219600063 -0.00132882270963275 0.00359489471832536 -0.00397039691742422 0.0721263242825316 -0.0658729508979826 0.0345080731449679 -0.0475932543277874 0.0438078417641264 -0.0213913679209793 0.0752840041362058 -0.0687554001510389 0.034863670121333 -0.0591722596885482 0.051341091281927 -0.0278419704900769 0.0756938392449666 -0.0679011327657067 0.0361280430186619 -0.0465809427880034 0.0432488500505176 -0.019802588147218 -0.0119009668466285 -0.010107497926268 -0.00103926712499061 0.013441947921104 0.0108369696938685 -0.00438902867085188 -0.252821824476643 0.233735439802525 -0.118147457744934 -0.0110209320854341 0.00867246453617616 -0.0054530349328355 -0.251148343179758 0.223770022295274 -0.118240656099385 -0.0120609202314184 0.0139572319123168 -0.00775150604456495 -0.254703336786329 0.235264074963966 -0.11959658480873 -0.00348424229790148 -0.00206552851604465 -0.00273112358779537 -0.00184796102458544 0.00280820780971313 0.00180239198835864 0.00159083432796417 -0.000978282618841097 0.0028776556190681 -0.00518224811157141 -0.0020864676319598 -0.00380903458410331 -0.00438572517080924 -0.00191048359938286 -0.0025058027006451 -0.00224045278839765 -0.00238692435640682 0.00284386663904253 -9.53196744973196e-05 -0.000820994769842501 -0.000133403906016052 0.000704431062158963 0.00106477516829648 0.00109413270364532 -0.000873659569654955 0.000527678362279717 -0.000795709438898305 0.00109726809156776 0.00158533684185186 -0.00328534811499337 0.000264241549778368 -0.00069463175589288 0.00142564581645507 -0.0121616825226087 -0.00226589284090157 -0.00339544879371997 -0.00459497197559313 -0.00544035811708034 -0.000138681835171292 0.000363691306790924 0.001171462129256 0.00139595532952772 0.000152654757698659 0.00122130520777521 -0.00268389376725573 0.000315483687135241 0.00101071314348912 0.0019215588269236
  24 785.502389093808 ""  64.217237211503 0 0 0.00952064859656874 -0.000149959353243887 0.00463276572824581 0.0170157506673481 -0.0132768377513058 0.00463052193260537 -0.0941913190769833 0.0844883846979608 -0.0433266305648956 0.0409456219743341 -0.0396650500526502 0.0246930724444702 0.013167023641945 -0.0165068831611431 0.0153370094093284 0.0587624864716307 -0.0466869241414368 0.0258897161400202 0.00857080215247029 -0.0126807802534194 -0.000924335295838108 0.0353838832423626 -0.0363945730958094 0.0113284197474734 -0.00605937334788126 0.00486659633533826 0.0163451122801835 0.0126830889403447 0.0130278029102164 -0.0120204692709191 -0.119533786722379 0.114648983731409 -0.0555673307743891 -0.306766015256389 0.263844653824018 -0.134253150485746 -0.344472835398818 0.315200468646112 -0.164527061223289 -0.268044993946675 0.226483956953802 -0.123037597836847 -0.0577859611028333 0.0530461532290983 -0.0333952615061617 -0.00237145875480767 -0.00352887625573627 -0.00483348509568124 -0.00429300223355167 0.00352941334528402 0.00252508076889675 0.00473082024632434 0.00166301034502404 0.00104501908579693 0.00232625699211646 -0.00200255617544193 0.000895475728935859 -0.0108621301217716 -0.00578734422026319 -0.00692078025903875 -0.00309293267781151 -0.00116677385114415 0.00134168245502311 0.0006330268369306 -0.000745244561209402 0.000417662765486032 0.0020450338951711 0.00193121833589335 -0.000219173741514973 0.000517379159620135 -0.000620372755861704 0.000426714377915107 -0.00550465114883698 0.0100661483698447 0.00257510860552318 -0.00561034082587954 -0.00681970376025094 -0.00706808859673189 -0.00438928133775299 -0.00377364303820065 -0.0021359912331313 -0.00982330959054741 -0.0115226059917712 -0.0049910633346714 -0.000712113365502638 0.000250279454634478 0.00137529905702592 -0.00245102798522861 0.00218394547290314 0.00314053093289937 -0.00121106229809128 -0.00135253374207073 -0.00527515669364762
  25 801.86489795957 ""  18.6789402972359 0 0 -0.0714575746754399 -0.0396288956765488 0.000119789621916376 -0.0437914840908904 -0.0372325475668778 0.0422844905998742 0.00875145919470501 0.0149261237662325 -0.00440897340075548 0.024175851621049 -0.00295757208223355 -0.0631053700753006 0.0430387481992432 0.00379561386339002 -0.0728354712537533 -0.0305582462492724 -0.0361161456489004 0.0115641028957939 0.0206832649461382 0.0466303639908479 0.0592677070100046 0.0118917054087877 0.0322700746095096 0.0477478404657369 0.0322254162588146 -0.0406662555639878 -0.0489940514002637 -0.100424010085783 -0.125733784791606 0.0853614242907497 0.000472771851381959 -0.0221532953640215 -0.0439492089354678 0.0736911940260888 0.0938951959917443 -0.0545883974357445 -0.0681129333291026 0.00136182357107104 0.000222361386197292 0.0469046235525481 0.110838326565094 -0.00388831745474467 -0.0211022680714612 0.0228461296777375 0.0316019229947468 0.0349766588649322 0.0690063836260946 0.080206002405089 0.0641139517559718 -0.0570957927293533 -0.0476327356125167 -0.0684792209577596 0.0215645892085352 -0.0649940019375424 0.129554637257828 0.00772789295573135 0.126476771030389 -0.0466091667471058 0.0318532978854986 0.0471174278197148 -0.0476729260187874 0.113241709079951 0.017751796782927 -0.00128722116940998 0.000925176345612886 -0.000665538617357493 -0.00104789621767449 -0.00155680174034408 -0.000104409703333557 -0.000160023174325778 0.0003810581847941 -3.5425813471528e-05 0.00598572992974324 -0.0108035624230149 -0.00311295683793343 0.00630655555534972 0.00810104262709989 0.00875266794915492 0.00294012854896223 0.0036811071102762 0.000957476061601557 0.00863415655523 0.00876736094292277 0.00399587258235618 0.00208337999680022 -0.00090037389238046 -0.00131079058532508 0.00447700999614105 -0.00312287502035178 -0.00462022467923828 0.00112004695943516 0.00051806113331092 0.00956434373321996
  26 838.831710184453 ""  16.1678812071263 0 0 0.013590535392049 -0.0134292910422502 -0.0318875214600608 -0.041247511038055 -0.0273334489717543 0.0316423081730756 -0.00375797872957536 -0.00137812186639621 0.00160022030505255 0.00991746567049887 -0.00252183049513422 -0.0379129108869267 0.0199644691805223 0.00819469944908669 -0.0422637322723057 -0.016840672720749 -0.0146232112346773 0.00547682658040489 0.0131728155175618 0.0269230211147108 0.031964220795005 0.011982930053326 0.0108532410393581 0.0209291841809086 -0.0222775531374081 0.0113081239893815 0.00353243138315232 0.0464102613415043 0.0476929224921326 -0.0676724069816146 0.043467529465846 -0.0303872606573166 -0.0275753835880176 0.0751011653342152 0.0263010642317802 -0.014587799413851 -0.00863604796064984 -0.0198646996265407 0.0118213629036412 0.0225600460367526 0.0606672597745417 0.000437368521396578 -0.0317632512904143 0.0344343873586019 0.000133540595606946 -0.0322889998037105 -0.019911487670235 -0.0333683016356622 0.00108631620218913 0.0436268453199926 0.0442515196314413 0.033498779468392 -0.0201795708665606 0.00311764179621704 -0.0657877594142484 -0.0201016223319431 -0.0592792766795687 -0.033290303230879 -0.0207081801478976 -0.0423426376617291 0.0401000336579004 -0.0386410306835047 -0.0165594672987075 0.0508835629789838 -0.0243629571279596 0.0126772022694733 0.000347631635298698 0.0260236615110407 -0.00466495553607179 0.0249940217535504 -0.0100125900838469 0.0162311580058473 -0.205103900174083 0.267627618063876 0.191499035899839 -0.152284422768295 -0.202589434295393 -0.333880548406515 -0.0498045233166048 -0.00226560363804553 -0.0221197808213423 -0.128777828157246 -0.130442602427261 -0.0615751371386131 -0.142483606284676 0.0440223850871538 0.0229234903518684 -0.190266513557103 0.111443905368938 0.255048184585317 -0.0543519720917462 -0.0389219682935791 -0.343223128057349
  27 843.153695760062 ""  16.2263760853054 0 0 -0.0246052189684662 0.0205346969038633 0.0501199030941201 0.0585856285409846 0.0375554823698952 -0.0457930280643112 0.00934017326355478 0.00483443792796782 -0.00253248614203685 -0.0375803715737361 0.0243801430482972 0.0420865177851362 -0.0431420291640413 0.00171787385504059 0.0526173691746008 0.0232386714047052 0.0202598560992386 -0.00733133454451997 -0.00281629709945757 -0.0513052749794405 -0.036542587661407 0.00835797593370045 -0.0367470614143176 -0.018503306278512 0.0312258436294634 -0.0161196466767037 -0.00453582932575428 -0.0819042254862969 -0.076607569236651 0.0972635636650153 0.0965552713871596 -0.108136531036074 0.116035992390801 -0.00262172517769032 -0.129079740487295 0.0688176637476833 0.0105036923470622 0.0284462437970289 -0.0184410364213203 -0.140128810472558 0.0126362852109547 -0.0504369021456825 -0.115502762947252 0.0932632770815829 -0.0793502418256291 0.0505453589664164 0.0324612310460312 0.0524497842154482 0.000820045105929726 -0.0628698935734204 -0.0656261242512158 -0.0497873277730481 0.0251286288133909 -0.00742104290125428 0.101197921242037 0.0366412865183213 0.0932075506818379 0.0337757177284053 0.0207026122507069 0.041891391426804 -0.0636614739426031 0.0533565563288179 0.0243397466275613 0.0325696794645169 -0.0096950255189661 0.006577066401016 -0.00813731375822376 0.0076969031583475 -0.00469413627663531 0.0174675970857146 -0.00537732149773899 0.0103759524618136 -0.125634097509943 0.150219500632382 0.130786614300154 -0.0862951850650991 -0.113322289702581 -0.205497645951605 0.00720579497991642 0.0111091399591372 0.000280354982131765 -0.0503729064767235 -0.0449254036813875 -0.0258887626409687 -0.0902203603315107 0.0236060754633154 0.00309079724002212 -0.122603894461576 0.0684017194278305 0.169751476939868 -0.0358549088526896 -0.0272427593528037 -0.21731936311266
  28 850.934349953702 ""  2.98616678441628 0 0 -0.00389608011329857 0.000305899282863321 0.0160298413704899 0.0147276090064359 0.0106031730772751 -0.0123259637535859 0.009183864762098 -0.00530314180468616 0.0017916104542897 0.0456816931366229 -0.0438933623672918 0.0371002268609987 0.0233918352944701 -0.030126529997811 0.0293011220245219 -0.00171363290601847 0.0103712751771025 -0.00590856960038905 -0.04090305536492 0.0230948124934418 -0.0274623348309908 -0.05057889625754 0.0395088866107658 -0.0280240499209002 -0.016798002273815 -0.0119834693131874 0.0126899155874707 -0.010487058350195 -0.00590136851841191 0.0135846038891201 -0.361164684403669 0.332088421894825 -0.15350984527022 -0.223896366802419 0.16909838315679 -0.0867649821783258 0.0513994540457595 -0.0383130848724571 0.0173020898139079 0.248734762638348 -0.249790944670841 0.11956465579076 0.312578446893452 -0.289966875682473 0.145946943980881 0.0136871677845321 0.0128543323764544 0.0170245758960879 0.00209201285380512 -0.0200865112674388 -0.0213908744492223 -0.0166688549636151 0.0104220476326087 -0.00496701599120539 0.0473222910797708 0.00647766587161342 0.0423322200194349 -0.0118287427827052 0.00404908000598368 0.0120600522284903 -0.0325779497332669 0.027398481501573 0.0175419471020417 0.0167394316412199 -0.0038928644919811 0.00188312365866896 -0.00705077338491554 0.000399592804765875 -0.00422273247421791 0.00853343141427878 -0.00143351045272703 0.00557270465065028 -0.0618004391133511 0.0663799319355558 0.0686343734614138 -0.0403846981058701 -0.052717195949925 -0.10610746199111 0.0256423278326609 0.0215640112009723 0.00547169962436506 -0.00902789274014759 -0.00335481183374257 0.000490310108954651 -0.0449530899391008 0.0104912774141082 -0.00312451948218176 -0.0631669601896929 0.0333857229054898 0.0891324886954305 -0.0197258564558487 -0.0157345124123528 -0.105611503527797
  29 874.203664252126 ""  21.5203985158978 0 0 0.0353343268440068 0.0263406534742898 -0.00716555306198494 0.0224369911998839 0.0190129854591072 -0.00973449884297048 0.00584038022966014 0.00566992656486963 -0.00141162196172792 -0.00489540176186276 0.00248558740608142 0.014691800565075 -0.0127901584053813 -0.00435349910689965 0.0213755869368332 0.00462980321607855 0.00315691647027668 -0.0019849675815709 -0.00720389829155824 -0.0153697221452483 -0.0157157347128451 -0.0022568430979289 -0.00635171317959543 -0.0118324905414308 0.0789314459292944 0.0510524486479139 -0.0131193578121799 0.0596673946266424 0.0488759207177837 -0.00404077209986588 -0.000959406846174325 0.00835345098570761 0.0110949422498196 -0.0305187716050518 -0.0175737476264925 0.0125063954893748 0.000934729408531609 0.00486632979777623 -0.00617131535700958 -0.0176498414000354 -0.0261288436429562 -0.00379041442327412 0.00351473085680286 -0.0132079156168309 -0.0103244607115734 -0.1058662910517 0.0777070530190311 0.0687288230969111 0.0955083798340283 -0.00890464384420065 0.0574121903721986 -0.0544816366698687 -0.103164776635243 -0.102117062680766 -0.303181706889513 0.0457811457696813 -0.132264607914163 0.0176244595410164 0.0638724689179851 -0.0243817455304684 0.0102687397501329 -0.157337345205408 -0.165458112584441 -0.000358558190231036 -0.000892875742359798 -0.000265363041787789 0.000739728997950236 0.00102286903652311 -0.000260079850397108 -0.00059816236732881 -0.000393536078530274 0.000706127934197607 0.000244393347228316 -0.00023717736920868 -0.00181766971179908 -0.000392768451319998 -0.00088218582246928 0.000105883141375251 -0.000501023707635407 -0.000216757088752294 -0.000628354362286108 -0.00282065711012629 -0.00339507649301052 -3.04879773422634e-05 -0.000267663887477268 0.000680251122527189 0.00323820196177753 0.000824916273175777 0.000427833989688875 -0.00222119693282499 0.000591064924485305 0.00100917791396787 0.000862503392261544
  30 891.542849183837 ""  10.2468088002856 0 0 0.00151477963195297 -0.000377508328086169 -0.0036729364957424 -0.00278440616857489 -0.000692741670027824 0.00200242677003618 -0.000467638374729721 -0.00230295741682348 0.000933341486639638 -0.00175621127560734 0.00196490500702522 -0.00311237789010214 0.00176003229184652 0.000304810738466864 -0.00247786026609997 0.00112290579625594 -0.00246079449703676 0.00122014934127083 0.00158916175074435 0.000536001200622372 0.0023268032308645 -0.00105258428250732 0.00190125902326154 0.000434497132993925 0.002826953595919 0.00107834280781623 -0.00297699112519027 0.00599472372872549 0.00327971719566265 -0.00114301887858869 0.0143643692446451 -0.0120263294331469 0.00352258986739651 0.00251748123790503 0.00372169341694589 -0.00206900190679385 -0.0138981666945627 0.011344743819376 -0.00497944243196045 -0.00473797583525082 0.00905013939854494 -0.00296984933306496 0.003940261509295 -0.00176329119041994 0.00317604211373156 -0.00364912651504345 -0.00118976716253705 -0.0028455463449637 0.000219009837556763 0.00283405089814971 0.00387028976919262 0.00191063371807921 -0.0010966520210009 0.000183458141972081 -0.0100788184942176 -0.00181086876291085 -0.00856886278775754 0.00670568559250524 0.00366281477697395 0.00563933728172361 0.00728747456707277 -0.00474335426654587 -0.00525541493193689 0.010497128709783 0.106796137017842 0.0642453305893954 -0.0509954706177367 -0.105221227720876 0.0494603796823352 0.0523174728474001 0.038761618636288 -0.121726346911268 -0.0539608795010168 0.0537004870620883 0.187117507252101 -0.0309103056531583 0.0553743736417127 0.0603937185525667 0.043913613198947 -0.115189443434083 0.0938315770316327 0.0617606071553935 0.0224402430959148 0.0697796774897062 0.0621949446052093 -0.124794728814682 -0.461645898728858 -0.0504635091307927 -0.0686254989890857 0.111320247937799 -0.0576884011646409 -0.107438888273262 -0.0577072313480879
  31 914.521771849864 ""  11.8221332715231 0 0 0.00517295569304726 -0.00849336777390591 0.00916327541801244 0.00991459272270352 -0.00778091480917201 0.00187729332696987 -0.0443709190101461 0.0446954894357541 -0.0219083337419295 0.0599256329733006 -0.0549290959327666 0.0292698070527438 -0.0173644433456404 0.0135572180156982 -0.00464130586348226 -0.0511651045594429 0.0468014871639351 -0.0246123959002892 0.00033945617804556 -0.00179897764638261 -0.00142609316168 0.0585612784178847 -0.0537920643087517 0.0274024498326626 -0.043715377921564 -0.00595281460475706 0.0341988854133174 0.0138029249450172 0.0267319008315034 -0.0305045334212595 -0.309072632166975 0.28894558636862 -0.146545402163734 0.086202102693785 -0.083194326421249 0.0436325525730165 0.314335532098362 -0.282173617151206 0.145048560714514 -0.00464627672750958 0.00132827830522278 -0.00267045183501751 -0.319793080779946 0.292396196598372 -0.154639133721788 -0.0011860407583895 0.00780254651001392 0.00231245512238651 0.00449095896902009 -0.000214502259218991 -0.00156283452853661 -0.00208532535496273 -0.00251843465039693 -0.00903268511462206 0.0432702049549104 -0.00386965794598177 0.0370401027416596 -0.0571725650842012 -0.0130768607461474 -0.0197416740501756 -0.0349888143598651 0.0112338754568566 0.0179247267630572 -0.00382045689545783 0.00328252399846643 0.0151855498781777 0.0105829943834422 0.00897749492973877 0.0114827944976624 -0.00048450557467126 -0.000541145442315963 -0.0204407547139938 0.00602977145450554 0.0264163074895424 -0.0166216672066498 -0.0110538270382911 -0.00804917044883931 0.0344538575863279 -0.0880494766616784 -0.0816662399911559 -0.0151895754119129 -0.0644608861495236 -0.08044248595449 -0.0534487400423511 0.021732309757787 -0.00719291613802352 -0.020525355063345 0.0217290213151427 -0.0116441578909558 -0.0457400093427144 0.00823854493908757 0.00301969987468461 0.0136460836254715
  32 937.223521824034 ""  89.7832366166947 0 0 -0.00360527732682704 -0.00444974568378669 0.0138188940188295 0.00212405214711254 0.00588459405277285 -0.00602641032743443 0.0187634219857093 -0.00539228005384855 0.00363488105665304 -0.0152887632312826 0.0131538737954862 -0.00106808372844301 0.00175198532153858 -0.00596844666935676 0.00909800289046347 0.0142875597568962 -0.00969004610411449 0.00450177133571165 -0.00824824857865639 0.00263575111528156 -0.00653576226045597 -0.0129712678634033 0.0105076858829857 -0.0088410613896251 -0.0380726750767788 -0.00275582485010531 0.0307249603501964 -0.0124905413768946 0.00996876029139895 -0.0254406616444552 0.0647953579112893 -0.0661446797330802 0.0415655675071659 -0.0415396300183927 0.0225338475597884 -0.0112683298213278 -0.0671969639466213 0.0624865550672907 -0.0375716214710376 0.0338997344824834 -0.0420957297575454 0.0190114737452974 0.0760882293932335 -0.0861107596354203 0.0314869253329435 0.00557166385237023 0.00800047492042317 0.00241389627120212 0.00332786533155959 0.000747215782295406 -0.00348815774880574 -0.00152653001899784 -0.0065806589908212 -0.00790870197958913 0.0603416882885557 0.00258886020614462 0.0493842765742512 -0.0710059635694207 -0.0249805278241498 -0.0423299311732824 -0.0407404202813698 0.0065878922576447 0.0209127043459008 -0.0172820106838753 -0.00642439900603011 0.0752471638602366 0.0492819396250678 0.0656824207058419 0.0404811296673074 -0.00162017208540231 -0.0194337823793989 -0.081296100207171 0.0161486219419823 0.108289511659269 -0.0573467582451633 -0.0513178282816313 -0.0492988455182957 0.107339719827831 -0.384290206338743 -0.377088874314826 -0.071526996611304 -0.269045193327824 -0.316049930067852 -0.273908117635214 0.0562480134623606 0.00373140567139941 -0.000402199971912355 0.0860566063155358 -0.0180324306080347 -0.214986672958708 0.050987373564779 0.0300007366732979 -0.0135934707605244
  33 961.605897941909 ""  5.22572453181824 0 0 0.0123517826251505 -0.0638787734743084 0.0420237713558431 0.00555466496995416 0.0255039437443888 -0.0112013677111022 0.0152945169554866 0.000522044669926264 -0.00149712277706503 -0.00424036619975727 0.00863302062918826 0.00818268073298694 -0.0143950225409161 0.00430069200854093 0.0081017054562463 0.00555001001811771 -0.00770817827656883 0.00156893107127492 0.000638738648793541 -0.0112407878103555 -0.00501490961432483 -0.00600421601671096 0.00518497141189433 -0.00461636091995302 -0.284063355176232 -0.0162719744865625 0.220038293096585 0.0577550435075946 0.166936008418602 -0.237238404184604 0.0335434316301573 -0.0339092752452702 0.0341860433340363 0.0262966507881289 -0.0483920440733083 0.0271059496504853 -0.035806593570054 0.0278142339298539 -0.0210298287842409 -0.0281162106396439 0.0128481682953576 -0.0176072788662509 0.028865704468726 -0.0311630147105738 0.0111524748801022 -0.0194575650777422 0.0344292417952925 -0.0319652772666998 0.0252750197360695 0.0319005426640473 0.0214999047477587 0.00941448696604672 -0.0451098028598765 -0.055086786269993 0.365926392491162 -0.0520463918362964 0.279012049569568 -0.430839930039417 -0.101566415432764 -0.146934526813169 -0.241721375717446 0.0368414822605974 0.129783627812215 0.00389161535346967 0.00326016864529057 -0.0175109480324111 -0.00522846330274281 -0.0148811028261046 -0.00526932739424635 -0.00117847105570294 0.00870464417549321 0.0154116090117039 0.000389674572197418 -0.0126247280964584 -0.00124605062889583 0.00418014206514123 0.00231180455488507 -0.0059608012748066 0.0543495945989916 0.0849662861436208 0.00477991454180255 0.034107888328842 0.0341439013757834 0.0633759970911576 -0.000117008088221024 -0.00846020262600885 -0.0190427682087615 -0.0096932666528048 -0.00738657055162308 0.0396025628503999 -0.0139124551360056 -0.00935649355608129 0.0308594838078275
  34 993.479594917558 ""  0.45170034279326 0 0 0.00843644617854371 0.0038929780467552 -0.00587422613988216 -0.00253635727271323 -0.000584157745575381 0.000390800072811856 0.00296073136351987 -0.0057387316857065 0.00256735096830742 0.0379331543922463 -0.0384693657425635 0.0146257445161385 -0.0628127809350511 0.057895299448068 -0.0300580969797534 0.0132900888187337 -0.00786363177650358 0.00407549607718385 0.054491443569219 -0.0491756031628385 0.0258365267794458 -0.0479845291264821 0.0427604390777662 -0.0180827883688318 0.00513407823316017 0.00332567127708501 -0.00512820231543296 0.0146027632929728 0.00949170005110668 -0.00280258211739308 -0.2107345878105 0.199188421678031 -0.109365129822859 0.37258804323912 -0.334965672256486 0.172942566323686 -0.0645961258729062 0.0624364377710818 -0.0321842613050291 -0.311960688470108 0.281845724636308 -0.147949162034766 0.24994092863001 -0.228125826997712 0.125287393873031 -0.000122562949087464 0.000902226181014227 0.00688297718158777 -0.00244734282974847 -0.00680676880288032 -0.00691480434776451 -0.00396138499440333 0.0044174274008812 0.00792749758700861 -0.033161760829581 -0.00202929924613249 -0.0245256424883215 0.0303217845793792 0.0147061933469359 0.0244573590393708 0.00354485844462894 0.00899012348502904 0.00883435534846816 -0.00241909054943752 -0.00201629065647367 0.00879951140442883 0.00209849195365007 0.00645325402949693 0.000857066606862282 0.00100785920885196 -0.00433805210808437 -0.00655548266454522 -0.00124485934498105 8.75546493249005e-05 0.00614477154730246 -0.000752350010453439 0.00114621797913878 0.000103490648378961 -0.0156623102038614 -0.0283393200476926 -0.00134271320089584 -0.0035117375000832 -0.000808924767198212 -0.0188900099169826 -0.00268319726934674 0.0046594633988411 0.00948838032518925 0.00222373137299663 0.00496737576188495 -0.0151294598055691 0.00613302702806776 0.00407060591895927 -0.0190978024763407
  35 1004.67201486198 ""  0.721912451084888 0 0 0.00218949144806579 -0.0272863603725193 -0.0534495934344294 -0.00116841813509161 0.0148281500825498 0.039893779603506 0.0122402275090662 0.0163022845396911 0.00404446453323167 0.0365424388929653 0.0920781317688211 0.101617456674182 0.00405342835275089 0.000473660125433277 -0.00828167471619325 -0.109435339238801 -0.102216169298779 0.0322277298920851 0.00180482716125426 -0.00234969224815523 -0.001881337600996 0.0694921755263003 0.00502650930821871 -0.139390854699939 -0.0222519920018531 -0.00523763633689506 -0.0219044215444908 0.0165739312281583 0.00498664953470474 -0.0686482996397277 0.01412366812825 0.0803341674849677 0.126711582801753 0.016887440724323 0.0229160409954451 0.00650024470802374 -0.109691983700992 -0.106273991182204 0.0550899313112035 -0.0102859794652603 0.00498883998935974 -0.0142662150847321 0.0677340386444143 -0.0150624911368533 -0.149585264989703 -0.00124855102888694 0.00559500196779654 0.00686476943968406 -0.00109770016223725 -0.0063999241189239 -0.01142536722783 -0.00759928603630779 -0.00167480853826487 0.0181438273882046 -0.0239209662753133 -0.0340883737413472 -0.0319555545277554 0.0127540113941199 0.0288084727970244 0.0566989404470848 -0.0148491889413437 0.0471060481376503 0.0664809930388086 -0.00129513830735065 -0.00104095706105788 0.00216609209732219 0.000146330910280542 0.00171402683866908 -0.00011888710092258 0.000472106357887657 -0.000808525886264492 -0.00138422439505226 -0.000884033412238829 -0.00219277085379773 0.00328606643970027 0.0021228580072091 0.00326760945742949 -0.000773985555523724 -0.00207445530493003 -0.00349999161156117 -0.000242368253046255 0.0027016809795069 0.00331700578267765 -0.00268628384394627 -0.00195532058116151 0.00133087053191142 0.0014897605839722 0.000206004353936973 0.000953915991966451 -0.00228390516942316 0.000817847202185292 9.78807830169258e-05 -0.00585739512280389
  36 1012.39312554868 ""  2.47360615815851 0 0 -0.034145106473937 -0.000576996410745153 0.019017197655511 0.00541182591825422 0.000224016151299745 -0.00503244267606929 0.00108270924619847 0.00377129628472488 -0.00405466113714262 -0.0114779785622636 0.0153081017194301 0.00356027872556594 0.0422793258325736 -0.039040960457231 0.0188923194673016 -0.0569141540704135 0.0483071233701481 -0.0265447769114028 0.0544241093983903 -0.0487612950321807 0.0282757952903054 -0.0220867373161895 0.0211021096127311 -0.016195045624617 0.0173499886804106 -0.0310814955867875 -0.0278639927516572 -0.0512714510360584 -0.0577328343663076 0.0763520870734262 0.0792128190420507 -0.091430119070871 0.0661711047945531 -0.281702771085648 0.24283494182225 -0.132571221752869 0.33379576361335 -0.303379546273315 0.154688165285104 -0.352856134942388 0.312518627149634 -0.159403662030923 0.162330298427636 -0.160537356674252 0.0710764273936226 0.00387062201835486 -0.0100279107941269 -0.0160738554301437 0.00453391966530407 0.0154615003775742 0.0195679594181183 0.0113127960682589 0.000693930614197194 -0.021822045874309 0.0437274205304001 0.0253410291597401 0.0360564231771107 -0.0167294547195131 -0.0323735446560853 -0.0606761017759378 0.0445184409015175 -0.0446879716878467 -0.078358707896212 -0.0017574979936951 -0.000964344721059579 0.00423368980538993 0.000888697537273637 0.00260246101617738 -0.000241410106822008 0.000821908473181139 -0.00200121870637387 -0.00285535439545841 -0.00026126636309992 -0.00169685723432809 0.00324789205614089 0.000210833484212273 0.00181806051874813 0.00146732992128317 -0.00290961958086638 -0.00832746838778693 -0.0002108695350336 0.00230244053200237 0.00430425790565078 -0.00439084259497687 -0.00163749537180205 0.00196278986565063 0.00348515760560849 0.00126188646634851 0.00164153054197089 -0.00634175288322283 0.00237124003681744 0.000872122566569448 -0.00852890204558513
  37 1015.67241849531 ""  17.982476232157 0 0 -0.115322671066331 0.00422766488143408 0.0647107843358856 0.0213603765853328 -0.00867723389663208 -0.0164656271653686 0.0104528490667507 0.00413975415077271 -0.00882516765954212 0.0116062421503028 0.0161655005403472 0.0415766298955338 -0.0149898644284204 0.0117863741046436 -0.0138998430492317 0.00188754964765294 -0.0283613399011824 0.008349257712113 -0.0114929294744876 0.0168145157179916 0.00494039800326147 0.0135173173807123 -0.00475990405211807 -0.0249338899403798 0.0702699796805029 -0.119122238329467 -0.115014577198484 -0.167914803834232 -0.2021747544257 0.289221418271501 -0.110497975814129 0.0532464286884463 0.0503477373823768 0.088566822273873 -0.117701827703774 0.0340113934169503 -0.108892010751613 0.0687177128578293 -0.0509715338397019 0.0718773070220084 -0.0712533410195051 0.0548954826337702 -0.0344603431673459 -0.00346690149814653 -0.0524110600146084 0.0149263497450977 -0.0365789595993115 -0.0478830422549715 0.0134855273151211 0.0476117824481251 0.0620884247760555 0.0363946564033511 0.0108796078175249 -0.07020629520783 0.108853789106564 0.0999212296580766 0.0988638172145558 -0.0158407804041033 -0.104384458949427 -0.199639734754837 0.176604128451916 -0.156804163895362 -0.286994284507698 0.00373443765867469 -0.00105625748582535 -0.0066027912763239 0.000338219800630761 -0.00330307822762015 3.28945539682236e-05 -0.00260358172648763 0.00754343636201373 0.00428714671555829 -0.00080974576426372 0.0123972493370308 -0.00972298344466056 -0.00942126847337666 -0.0174247953267769 0.00649068972109019 0.006318102906658 0.0281509855183374 -0.00262083801835737 -0.0186795743201683 -0.0249775028357937 0.0123658926804024 0.0113084475095221 -0.00969910948770846 -0.0222504777108007 0.00130304287638148 -0.0114951704192129 0.0120594162551581 -0.008473134481464 -0.00548489287187617 0.0341698601538296
  38 1035.24987941445 ""  4.62075342439882 0 0 -0.0460532533867201 -0.0414270230947682 -0.0428683420245555 0.0200210367146335 0.0280254776479624 0.0436500493541577 0.0157419886452926 0.0207197209628685 0.00131024245344336 0.0105652363896977 -0.0142425235870505 -0.0470892870510041 -0.0206411292634571 0.0163074473794119 0.073449173824165 -0.0209316198906754 -0.0180306815100896 0.0139818294833018 -0.0104930477420706 -0.0476991014147792 -0.0803619018107119 0.00772024504307621 0.0211319636826404 0.0357946044284005 -0.01361409498794 -0.0480127263437829 -0.0574467299075303 -0.0339187598232692 -0.0580446651636346 0.0173915911598587 0.0715806071703146 0.0364710335244218 -0.111232029194633 0.0553077354247877 0.111745631235261 0.120419467084928 -0.0377854049506514 -0.00148493312672107 0.0444270445704305 0.0774525882239534 -0.0224500124881809 -0.136607368849001 0.06632067173858 0.156951808461487 0.0750398645236556 -0.00070562986091923 -0.00516003278956738 -0.0191020794738739 0.00653369277793325 0.0134992492903106 0.0174474729306618 0.00594276088898647 -0.00223149820688101 -0.0135057241639591 0.046698215597225 -0.0283353705238775 0.0124389621574371 -0.00912342902626324 0.00635483460352733 0.0130638647740922 0.0388521712956627 0.00620277526983828 -0.0200070121927391 -0.0355243848968083 0.0119955984598041 0.0542616858599744 -0.0082737791520684 0.0156108082516666 -0.00787627981990958 0.0223880602838899 -0.0616951400931008 -0.030246718050915 0.0138704593627445 -0.108862706359967 0.0721039470945186 0.0943892294986387 0.17360616186122 -0.057926793701356 0.0163917229965003 -0.16447654353722 0.0327375675308257 0.212945933687513 0.272687840512279 -0.0321236010575288 -0.100170785698123 0.0817819855469511 0.184946781050966 -0.0170264901136355 0.0988302125895388 -0.0873397501234762 0.0685273981428354 0.0438689054909187 -0.282660163803739
  39 1036.50058898336 ""  18.4247243793539 0 0 -0.0323643265090367 -0.0284584179757823 -0.0477981830270188 0.0138620847205196 0.023203378543645 0.0412488823773795 0.019183885595748 0.0201030748837334 0.00361969315695433 0.0114542953876808 -0.0135302908955098 -0.0506163715116907 -0.02082310215715 0.0173542857934072 0.0779168478649409 -0.0255257826750557 -0.0194895673736681 0.0138503742309567 -0.00470370731863427 -0.0528062367294942 -0.0819437228350266 0.00338759613449294 0.027528133169139 0.0327652155317755 0.00848291016156491 -0.0298408037104415 -0.064233043406728 -0.0287670725273565 -0.0526047750966181 0.00786537869509173 0.0898785845847133 0.0385042358641709 -0.121464219345314 0.0545008455719524 0.127496806527735 0.125640661315769 -0.0283380584235056 -0.0165314635924174 0.0483276668950198 0.0539630647197878 0.00716755862799222 -0.159786765381811 0.110094213242522 0.122993901626011 0.0942103258082388 0.00630316670094026 -0.00185495939924281 6.39980117680645e-05 0.00131935619817074 0.00407322024779367 -5.60979985846149e-05 0.000292705830770892 -0.00100223021870549 0.00496771487895457 -0.0138354537868982 -0.00542469175071954 -0.0203825277437266 0.00947980717217182 -0.00112099921857121 -0.000243964862309768 0.0374453648718544 0.0126911476569887 0.00159059281673473 0.035224423426206 -0.013864125101744 -0.0529370515072366 0.00879534675459425 -0.0134327486576904 0.0084842647659597 -0.0219810718182676 0.0623951358895003 0.0291736972935244 -0.0150627508582195 0.11040347312663 -0.0714766235203431 -0.095649915631493 -0.175833701705424 0.0565023831707557 -0.0221217999925194 0.163620126007636 -0.0343935271300297 -0.217404300109455 -0.279144856537929 0.0265060610567623 0.099731983111302 -0.0822101743771831 -0.189091463767247 0.0152692670598834 -0.0983356934214762 0.0891816229526507 -0.0689431842414411 -0.0449255811125796 0.284248802833566
  40 1052.47164024919 ""  75.1647618796687 0 0 0.0522252327507459 0.0737402232183495 0.110692114172925 -0.0460030667521488 -0.0721410334179958 -0.093917393233637 -0.0373486971996518 -0.0429891862253108 -0.000943943667427353 0.0342492680217303 0.0336537146654117 -0.0113632865008359 -0.00177328497617855 0.0206352641440452 0.0436779503237818 -0.0636887070424536 -0.0652401180904081 0.0095166662845371 0.030389853328622 0.0137145347278239 -0.0375851301376029 0.0129350949026825 0.0222469287240162 0.0153628701997654 0.0388977485716331 0.0642301420280965 0.0993804460238941 0.0389147148233274 0.0833206420740479 0.0460678827279787 0.166688131857662 0.102764004596426 -0.114491079693172 0.0757497413746293 0.13896263186692 0.0944110714605293 -0.0586040246340701 -0.089360115288918 -0.0375482161678895 0.165937651472146 0.103631952724347 -0.164457315495957 0.110152836586795 0.158498982301453 0.0788845136726665 -4.22836844634665e-05 -0.00422267237915203 0.0103178461587266 -0.00477391377965815 -0.00692689274324501 -0.00710256136035377 -0.00127719767256516 0.00883813851277239 0.000275721891144658 -0.00709805443725541 0.0678373944203143 0.0385835736165238 0.00636577742558616 -0.0331573064638056 -0.0623371444720642 -0.0442234598331343 -0.0528155874985916 -0.0384073731586331 -0.00243798883396389 0.000108802044931954 0.00395048961546677 -0.000395112351107407 0.000719148725002782 -0.00173225580792536 0.00139913715305451 -0.0034003342910566 -0.00220930694015507 0.000286065488858099 -0.00735802918977119 0.00616958385137291 0.00432620110298273 0.00785443316078978 0.00205712651515045 0.00797289262917612 -0.00650232843322136 0.00290504533430797 0.0134465514033695 0.0195969123683673 0.00214775619444689 -0.00503775110725763 0.00433970358493689 0.00945818182438231 0.00189287236854079 0.00271162611818395 -0.00700226271110523 0.00241919176490965 0.000613375404505182 -0.0155955000058803
  41 1091.90536362077 ""  8.87608116474305 0 0 0.000899805872593206 -0.000802860731008581 -0.000569918304607857 0.000446332617242088 6.34073339063133e-05 -0.000131591217491911 -0.000240138525643939 0.000736149747073283 0.00027967535155929 -0.00168277449478281 -0.00157617937645485 -0.000738746509501265 0.000764308010633984 -0.000540894878320083 -0.00211745547150016 0.00129248711794112 0.00211999250921724 0.00105636042367149 -0.00152309720819409 0.000145786437742713 2.85475720877432e-05 0.00151777717926859 -0.00103377021665647 0.00053057721322408 -0.00291432185846142 -0.000710898077397869 0.00135235837286438 0.000766751176915465 0.00125472910888669 -0.00423198047845068 -0.00560628376678893 -0.00593243044874179 0.00422015108677545 -0.000388857583302636 -0.00201749726587663 -0.00300549391973943 -0.000106747960184015 0.00531118305306355 0.00791629157796905 0.00106103719850005 -0.00843030527873466 0.00672666340315041 -0.00671959897853478 0.0150449925619525 -0.00236568387339253 -0.000287261386091584 -0.000855531584206884 0.00110345054804117 0.000148609122277177 0.000159729020474128 -0.000659702869081651 7.51295115726013e-05 0.000141851275059607 -1.92059494219697e-05 -0.00199323625542736 0.00375130742477925 0.00163652152035005 -0.0031190430366701 -0.00494370657639193 -0.00796871541656017 -0.00306301631135805 0.000347933362989473 0.00146656215451132 -0.0535151727703358 -0.121303059746319 0.10068746586914 0.0273459656481728 0.0959580855364162 -0.0559629815237843 0.0223293447657668 0.0244970024714152 -0.0601225225400872 -0.10978337776838 -0.182519304389685 0.255534179252096 -0.0902348565921488 -0.176437257515746 0.240158129376164 0.155231379734542 0.30452392916959 -0.0395112246248813 0.0359379989768348 0.114824291276831 0.0514482190831641 0.0457361490294485 -0.0723859422007675 -0.239003449180097 0.00381397937259564 -0.0793536199684946 0.0349687055925214 -0.0464090094014991 -0.0766605431381229 0.00310557454136877
  42 1106.72598679842 ""  8.41764457381953 0 0 0.0306549291474361 -0.00527567221875957 0.000989352824853369 -0.00347466053158637 -0.00023816139591379 -0.0168833501880495 -0.0145697150557218 0.000578616590000751 0.0327574629059832 -0.0531262724312028 -0.0640505864888522 -0.0118027663135085 0.037286821436416 0.0119594323699375 -0.055387868079619 -0.00783045294149049 0.0235896356459545 0.0621753710887835 -0.0211801871522522 -0.0349440918500315 -0.0225391702444591 0.0547444942156976 0.0405934327851913 -0.0381790397498574 -0.0533649623643219 0.0146444903144931 0.0559037311394035 -0.0185616270503486 -0.00903399020063946 -0.0893707121161627 -0.218898936365323 -0.173681512489945 0.131412732075782 0.105657932435591 0.107100144542058 -0.0211983947724805 -0.0490823336768297 0.138333838315957 0.370221389710398 -0.128278814043715 -0.105480991797179 0.0694481989297513 0.227981035954296 0.282756519768587 0.0668886463769354 -0.0138783957679141 -0.0112077059316082 0.0320147353582658 0.00643384980184928 -0.00586655223691837 -0.0253775698817645 -0.00285499096806901 0.0291199219415397 0.0270616763575901 -0.0408073365344857 0.218095751226201 0.117740821640241 0.00869527925802873 -0.103357876540356 -0.200895896059668 0.00559855473104848 -0.157893722139676 -0.151593310355665 0.00039361402596619 0.00376535628324522 5.01618073037479e-05 -0.00077733624422474 -0.00268913642770653 6.28885614271848e-05 -0.000342675778982522 -0.00267813590433331 0.000309710432933491 0.00350608363131659 0.00690212412329735 -0.00655803992830031 0.00315227718529477 0.0072723055375922 -0.00236278802094103 0.000468395164972549 -0.00512665191096216 0.00119534218637238 0.0040566538557835 0.00386073161003628 0.0039538475175647 -0.00189398041643549 0.00306371335191954 0.0106574905982911 0.000834830866303099 0.00443795544004858 -0.00641884989927178 0.00407325294518194 0.00415817527352514 -0.00602453393094847
  43 1114.40373518049 ""  6.03565896721224 0 0 -0.0259185323110573 0.0446828626718499 0.0401881920293659 0.00926827065660859 -0.0193231198515844 -0.035428048962424 -0.00743380321288775 -0.00303438755734128 0.011123242875719 -0.0273960286391228 -0.0314517950161317 1.21447486177898e-05 0.0191790897468303 0.00715983855367378 -0.0271696692099182 -0.00623517451523176 0.00967870718619513 0.0320055872929505 -0.00923564226830901 -0.0158752503924208 -0.0116578185508541 0.0292509540863862 0.0236953351473783 -0.0179675756305021 0.0762148794313687 -0.0227024827507929 -0.0635852065540899 0.00874002615509448 0.00547930883164185 0.161592261041633 -0.134040118039313 -0.0897565108000455 0.0829537667202944 0.056826612833012 0.0554570486209617 -0.00799750014740416 -0.0282323869805457 0.0698467127336195 0.19294271881333 -0.0580746859167627 -0.0496318822639516 0.0313787617137924 0.132018599882053 0.164147239672215 0.0445144871510499 0.0247564222254195 0.0248659596654465 -0.0578099797539918 -0.0142709600337131 0.00640889045073852 0.0467925135805766 0.005464705433611 -0.0567891944060663 -0.0542769701051299 0.08364903649406 -0.395271171919298 -0.206511983944342 -0.0392285110643694 0.182375994132672 0.352012193254141 -0.0412097265878117 0.254309064359322 0.256682902651146 0.00186858189290016 -0.00175941312725737 -0.00287815035114197 0.000362273185713671 0.00174791736253479 0.00103353761134533 -0.000870034897229399 0.00289602740317091 0.00103409636513706 -0.00208725477431387 0.00241667151800037 -0.00023647602704872 -0.00486493845847287 -0.0104172007474475 0.00241082857863372 -0.00288229398824772 -0.00596741032491594 0.000404295220375816 -0.0150744264569226 -0.0173016139041927 -0.00841134840183967 0.00464108369395834 -0.00371787876358448 -0.00855009655113517 0.000570839827975883 -0.00487338739473685 0.00466716350699029 -0.0034507985920019 -0.00216568114480176 0.0116305181753293
  44 1159.49122409498 ""  5.07277273480446 0 0 0.0203974507370789 -0.0848748380156554 0.0606372245365564 -0.0188343954778214 0.0149531626973836 -0.00715704305233916 0.010313690496704 0.00527823185135434 -0.00840047954686349 -0.00192054187923217 0.00153036192176004 0.00411212449625882 0.000608827551000319 0.00439402641572689 0.0074816052411344 -0.000195359645698128 -0.00170816681860601 -0.00244089710474606 6.20082286535443e-05 -0.00209705240614136 -0.00360236744116002 -0.000297146091303615 0.00061954989137189 0.00309789609506875 -0.166962607383323 0.0585653481068229 0.26157754545833 -0.139037010397796 -0.0817832986535099 -0.249731494074875 -0.0266347669105573 -0.0241938733670833 0.0344854715099053 0.0100042898628902 0.0199262803585124 0.0137922368810013 0.000296956402549105 -0.00530133735641777 -0.0134560575736729 0.0117348271357989 0.00675325177444856 -0.0156815053252309 -0.011491826944929 -0.0114022547611654 -0.00418057573511033 0.000552723952094033 0.0306007550913918 -0.0186732948221061 -0.0102117798810989 -0.0425994653541642 0.020415653146851 0.0279456862392124 0.102256670618787 -0.0371889004360971 -0.0765734970993207 -0.203464264017881 -0.204884429603095 0.0247834193120946 0.153832479690344 0.248493132360262 0.158394505432006 -0.138891371105159 -0.325383922788913 -0.0286833310296477 -0.0184821282328006 -0.0316642934864615 0.0132011953634082 0.0118379607600552 0.0176706471864952 0.0229444934609725 0.0228387183489374 0.0149657219795174 0.0082557242979408 -0.124759261299863 -0.00811952774282491 0.0522227465655625 0.0709043078079377 -0.0231373779334371 -0.0665627939499938 -0.0828339869757757 -0.00358910921898709 -0.00673608630242219 -0.0129310516635423 -0.0672226937050818 -0.0242474937161858 -0.0134085776588208 -0.0858538286029219 -0.0463169863072993 -0.00823496150929971 0.139057806114051 -0.0394899626712616 -0.0471414010471957 -0.0130915060806563
  45 1162.03581427249 ""  8.16707201903383 0 0 0.00546029565021919 -0.034334011643893 0.0209243800185578 -0.00402607941113739 0.00987768835646139 -0.00206493256456178 -0.00120069349093228 -0.00371119736186396 -0.00311244148126712 -0.00047113209456762 0.00134415957407393 0.00157865885590181 0.00121221945721193 0.00211113337620198 0.00148334332113108 -0.000435733267831733 -0.00180737976466938 -0.00224743182635668 -6.38886106706738e-05 0.00015797124198146 0.00115244979414094 -0.000100836170864567 -0.000199175449382787 0.0021781974322512 -0.0613499383522958 0.0237626180330757 0.0990623294126872 -0.0506600031400143 -0.0317962169913431 -0.0899521351309236 -0.00110563705717927 -0.00533770576234481 0.00749821109700629 0.00531496256680802 0.00808549356984514 0.00405164544327533 0.000457883168174242 -0.00511722004114546 -0.0120192319240881 0.00437865322261935 0.00481419083796154 -0.00407719132495344 -0.00361859928120808 0.00814693244834731 0.00129845137254486 0.00324358651205278 0.0137336784624005 -0.00515623167213325 -0.00557580456267172 -0.015501445344957 0.00775983690786299 0.0122000217847926 0.0369968129226198 -0.0147817957862496 -0.0391700925817441 -0.0928216502657363 -0.0962861764729161 -0.00730645461948152 0.0511112191776285 0.0846078719144016 0.0630124769886599 -0.0441628346763878 -0.114808878235939 0.0836799735011325 0.0437661929005644 0.0789220229948353 -0.0356818450877183 -0.0256930614973911 -0.0455875550760752 -0.0647795146580478 -0.0546775073327959 -0.0391940311417473 -0.0306382018821634 0.339576542344933 0.0298093787408051 -0.1546786348843 -0.222596357437144 0.0667231151693073 0.169253116482034 0.210227781869492 0.00948479633358864 -0.0101733722204869 0.00571100878344402 0.157047672988348 0.0748444706718748 0.0282731576356939 0.211536743549521 0.130954017074637 0.00696045682814229 -0.371010645910902 0.0973285482883176 0.121150943087282 0.0629854245241627
  46 1178.39050061792 ""  0.499530220528747 0 0 0.0124966806682558 0.022732438833984 -0.0318578528943502 0.00643501883805958 0.00182494999145357 0.00271283419241222 -0.0155368656481103 -0.0120313120853549 0.00675199071934759 0.00220182617000334 0.000383636031880323 -0.00258632791142253 0.00124868821673888 -0.00245754044830218 -0.00717776262539269 -0.00076038844453804 -0.00116965479807475 -0.000761847830884419 -0.00109730161204849 0.00276815503097106 0.00712515731392818 0.00120967803324358 0.000569349235260593 -0.00104289097421562 0.075680452267921 0.0372131884180993 -0.0551148710093239 0.0566932751435576 0.0452887881566487 0.0186650827368269 0.0425966574560558 0.0290724142940495 -0.0410482039973754 -0.00827614396347865 -0.0162725401233761 -0.013463069163039 0.000162318390560811 -0.00287604561408983 -0.00604657913198715 -0.0189911768228752 -0.00873595663583887 0.0238039203384952 0.0207955037810132 0.0323470355603803 0.0125022837140584 -0.0621418186881666 -0.00616829578616368 -0.086935620452261 0.0374918005382995 -0.0194891460125292 0.018468597445437 -0.0524322881651707 0.00270721672360621 0.0456424028557664 0.395066760368245 0.0928226763713371 0.367838324912357 0.224494522103572 0.257918433084901 0.408765841339671 -0.103351673618204 -0.276313470558229 -0.19604572560611 0.00692197249254259 -0.00200448723892485 0.000438541822158342 -0.00138151025047092 0.00387184352353039 -0.000162556114599073 -0.00461239561626631 0.00134456966785111 -0.00149962387342016 -0.00631389045163805 0.0133299608323524 0.0077179036894576 -0.0143826285758714 -0.0268181359113329 0.00126969560615091 -0.00131036622842846 -0.00536006360626742 0.000754004435741223 -0.0185304734124824 -0.0187679320427733 -0.0129816657970255 0.0103596900825794 -0.00382926169698954 -0.00201036214609648 0.00591612831223323 -0.00587771636310496 -0.0116573068546221 0.00098030390409374 0.00393841559957084 0.0192912787953167
  47 1188.90317483519 ""  8.87506404489616 0 0 0.00483885920717038 0.00540688675291096 0.00502666427135635 -0.0105831575293475 -0.0110440370566004 -0.00244717759329071 0.0161582408862654 0.0257097235583473 0.0190012996393915 0.00696694350650304 0.000654560477754132 -0.0139422401976794 -0.0278868098054211 -0.0382481922332465 -0.01398865350562 -0.00559921625405603 0.0321287585260431 0.0734445358140763 0.0481061942381769 0.0253018147196907 -0.0537244822226326 -0.0201187717525579 -0.0278812206394929 -0.0112053633971429 -0.0151774934280465 -0.0161438753923507 -0.00307968205693755 -0.00689392454816445 -0.0060013478163406 -0.00224931033465896 0.00507587039122612 0.00103972078475225 -0.0142208743378595 -0.16206676439251 -0.227259756251055 -0.0920986653733674 -0.0657149125925555 0.198117999765557 0.522535147014843 0.337681870801543 0.212150070350902 -0.31339348866976 -0.181780857433883 -0.26230258359299 -0.115434983560169 -0.00254023420825997 -0.00144586289387873 -0.00359569440442671 0.00134992889982404 -0.000633528276684723 0.00164835866122133 -0.00163211847262415 0.0015719550428192 -0.000704532227427329 0.0129632297682535 0.00404882322962741 0.0128624858332876 0.0154389991035905 0.0120303421805572 0.020034698606726 -0.00996688005380803 -0.00845631615663849 -0.00692713509252773 0.00172684612702693 0.000866155724927534 0.00125229737035859 -0.000776707579853761 -0.000825771595620887 -0.000589171791368487 -0.0015115164261188 -0.000677253743491676 -0.000504613917384754 -0.00104569238620373 0.00482572384709216 0.00237984127582664 -0.00186295692408403 -0.00267299730835588 -0.0022216376009958 0.00235336126099963 0.0053101813858346 -5.69675085170112e-05 0.0018310115756591 0.00191824712020489 0.00303709888575381 0.00173503956576729 0.000397651143936712 0.0035099646227692 0.00329288522636983 -0.00083675164277518 -0.00743763814180613 0.00109054901964137 0.00217098857933839 0.00101322380656645
  48 1190.99771539656 ""  3.71100830567322 0 0 0.0105959559258134 -0.044712177017691 0.0346971924299938 -0.0136188307198661 0.00759811876223229 -0.00664847362450837 0.0181257247139644 0.014367731424786 -0.00921797479285877 -0.00441367374982338 -0.00216333644701574 0.00446925985278554 0.000537535304394631 0.00557632100394287 0.00901507502305182 0.00172701740563684 6.20392530714252e-05 -0.00366354808375414 -0.00230092425475055 -0.00560038378990485 -0.00520852117879128 0.00101537742010383 0.00141068086485113 0.00161229872129135 -0.0153806159632426 0.0961390755676974 0.151569598730638 -0.0918358436897014 -0.0551186464893371 -0.153619092771531 -0.0600064599996543 -0.0357060813613177 0.0528753574668646 0.0221462788197138 0.0354787052902639 0.0223404304236771 0.00286362931690247 -0.005161820586568 -0.0189117294088215 0.00182001236224832 -0.00220263392512296 -0.0104045348858432 -0.0209925310822047 -0.0266860658686289 -0.0131848757224615 -0.0254532079882425 -0.104110550817399 0.00548035693544502 0.0171014208303832 0.0392179395888195 0.0208989422942916 -0.0182948625151847 0.0194331534380594 -0.0962701797189721 -0.0675774328113729 0.26215339235367 0.140594202230011 0.526247822436291 0.027072050391419 0.0668255067284695 -0.117356182428313 0.343738406916907 0.24194517869838 0.00412944455177005 -0.00114595424985592 0.00042606642723637 -0.00251860518083403 0.000375325702978255 -3.48118277464039e-05 -0.00276515352904647 0.00117355556962785 -0.000474717990607954 -0.00155350011700422 0.011406900701113 -0.000110413658860598 -0.00499851380061482 -0.0112953745675495 -0.00267504088725962 0.00302290276958152 -0.00332592706545042 0.00250826585557188 -0.004030341472253 -0.00262075818769443 -0.00575608749639548 0.00654789635689183 -0.00138899979915794 0.000187947776421949 0.0045071518547152 -0.00492508223832019 -0.00642017931411055 -0.000132849959273223 0.00194942916321608 0.010660526236812
  49 1207.75702054446 ""  22.7191595152942 0 0 -0.01230122075463 -0.0231844208284424 0.0111399897588899 0.0136441123001002 0.0176898652371739 -0.00294793809674562 -0.023353256477533 -0.0230118556045814 0.00569997695586397 0.0450253410540328 0.0369511384855375 -0.0255645595485154 -0.0343923898859405 -0.0532879585254362 -0.0296622818512972 -0.0045088444415028 0.00531592727560028 0.0202702729620124 -0.0161174162008313 -0.00258682499930548 0.0286679857713374 0.0174901003169868 0.0223569165310778 0.00576410908280976 -0.000364678070580628 0.0233253069475383 0.0433237668712207 -0.0161827349347486 -0.00297601797352685 -0.0235871567331449 0.337144528119024 0.218357627414224 -0.279762260703648 -0.306872876835153 -0.435539866001324 -0.188911741343052 -0.0211013148797928 0.0502146687552209 0.141702376256412 -0.174038646796094 -0.103271356513741 0.170650893342139 0.213286437228216 0.299753997369922 0.130926343615344 0.00630475898196956 -0.0105735620500054 0.00590335537393086 -0.00136775399443625 0.00465342684118101 0.00447710744390448 0.00194037326624354 0.0107121192561174 -0.0205432507655119 -0.0422230089857392 0.00168997108975596 -0.0328454997167324 0.0437929167708821 -0.0130242331251753 -0.0171344297404034 0.0108161659392004 0.0533636822193608 0.013878124788446 0.000189279420054635 -0.00187621087169269 -0.00121280088156866 0.00010849297867148 0.00134092626685695 0.00129316936961454 0.000121949006996583 0.00193368214283308 0.000327564578228697 0.000914007491331362 -0.000278580006658765 -0.00382765291167156 0.000742165957429322 -0.000749045440336961 -0.00578844000138096 -0.00443488460605436 -0.0135488838814836 0.00133983986319576 -0.00302276312310842 -0.00213219364300848 -0.00716881275699977 0.00201683310623242 -0.00134496553092098 -0.00487205334208843 -0.00167600654891642 -0.00211966909906878 0.00590555297341666 -0.00174866709946327 -0.00141414030406672 0.00452367590460011
  50 1254.96267349568 ""  256.719138456864 0 0 0.0228142727127545 0.0372197329443707 0.0185830760809325 -0.0788298725682671 -0.0868143530109849 -0.000455984383844905 0.122053184808811 0.135603972005071 0.0141328604925141 0.0460790177248797 0.0279243664989685 -0.0453865565511353 -0.0488187961669131 -0.0398636534849758 0.0269367294376127 0.00535937146427741 0.0164844500221743 0.020268177643028 -0.00959898413724263 -0.0307591244139191 -0.0388695521713263 0.010435765580742 0.00890661575545259 -0.00760323967906934 -0.0851017536732612 -0.118801780998622 -0.0579083964128004 0.00751552521350025 0.00939989610238563 0.0139443312040761 -0.0841037981565363 -0.0559850469442601 0.0754624711194097 -0.0818447937304109 -0.084809199148501 0.0123464428043056 0.019357376396054 -0.0289355825291839 -0.0948559054902293 -0.234961883495914 -0.179559984480259 0.158363977131236 -0.0131570108429312 -0.0360791930804778 -0.0320571613190132 -0.00378586976022707 0.00282885322929485 -0.00288945450136277 0.00113237714377169 -0.00437019785826502 -0.00068759546137906 0.00239701825617639 0.00645241040210686 0.00839751437792058 0.00993475345090502 0.00369548445864272 0.0111168439316925 -0.00678406235349042 0.0154652549865676 0.0274480910221462 -0.0430013190858531 -0.0460443545082617 -0.0226423680487976 -0.00112194096117213 0.00450154091597671 0.00339303165793704 -0.00119881945048496 -0.00488700734657176 -0.00280559726981763 0.000592304782180697 -0.00350716252765203 -0.000693128424324327 0.000368890627224681 0.0121428776944647 -0.00100496663904495 0.0049174796945268 0.0114434629068198 0.00835478262643685 0.010877558702054 0.0330838318269477 -0.00285842960370263 0.00662045405538233 0.00114067125233935 0.016328177775662 -0.00967473795978887 0.00714718218848561 0.0140525474837354 0.00679190107750763 0.000618844094924137 -0.0126198242461906 -0.00120547934988636 -0.00291253566598136 -0.011920299958177
  51 1260.2036866238 ""  5.95284274229208 0 0 -0.031387792932865 -0.0114732725802549 0.0267628442080936 0.024826415457258 -0.0133825781799711 0.00268091632699763 -0.00732079174975355 -0.0145049473573301 -0.00777476273486244 -0.00475501704134801 -0.000168258519235092 0.0054332334916138 0.00407938900574712 0.00383335436566914 -0.00132534328474548 -0.000426266071173429 -0.00167731170103619 -0.00170630257237237 -0.000256236370411907 0.00246104864091169 0.00437818567780204 -0.00139599472613202 0.000835497109226886 0.00292599923640319 -0.355099939552297 -0.391984038346905 -0.106394084527344 0.271909601899224 0.27629655492921 0.163956454816061 0.0189972319635814 -0.0211429734502 0.0156619384736371 -0.0020167559316395 -0.000139896332236102 -0.00481623838867063 8.05450273107814e-05 0.0008846197747897 0.0100322776982854 0.0219405182290653 0.0156305305732953 -0.0136415990295938 0.0168807477913976 0.0221888397453283 0.0150703730878387 -0.0950169549427498 0.0252833164378506 0.0126859901876779 -0.00623040743226201 -0.0275158720261852 -0.0443342898331115 0.0893083924410946 0.0183413280263985 -0.016416795140571 -0.0745519804026075 0.177518006734108 0.109454917478684 0.0552647697612192 0.114829498370233 0.13277046894399 0.317284330377923 0.1786979136663 0.0430170513442201 0.00243546365211188 -0.000737815168053939 -0.000887914053152602 -0.000485634370625705 0.00190127310723026 0.000538566747341019 -0.000889127810521808 0.000863160895967303 -0.000354638685050331 -0.00205938350643416 0.00147828116546172 0.00370180995038418 -0.0048327386223585 -0.00956145769197909 0.00190923013163729 -0.0037716439655218 -0.00825570664515462 0.000595833448375584 -0.00497203222424169 -0.00447967115062073 -0.00612932318453303 -0.000644216509291712 0.00115862444849145 0.000958976682138878 0.00251863796030708 -0.00326049323171719 -0.00265166403128026 -0.00206395726446767 -0.00171253749895915 0.00765392074923461
  52 1284.32290361885 ""  4.64836248249105 0 0 0.00396207279999242 -0.0132637610892973 0.0167136912577701 -0.0209480560945294 0.00440405382297453 -0.0107952224442268 0.0138779318438419 0.0108685174972635 -0.0103168802711198 0.00386255278154527 0.00252322444826399 -0.00011418899444059 -0.0028804063614074 -0.000108622749265796 0.00627893930551237 0.000228930288095529 -0.00047886030389904 -0.00154377338032344 -0.00399942284071374 -0.00516351548542723 -0.00060929533359747 0.00433507333662678 0.00592382277346685 0.00286318862517246 0.260901872211213 0.283971892743754 0.125766416632473 -0.187776857417055 -0.196215240873841 -0.0838221331433883 -0.02895253325722 0.00664798574779758 0.0080349469019255 -0.0257936209276738 -0.0345368523002941 -0.00632910707694123 -0.00293893863373789 0.00465053427889409 0.00964194533711722 -0.00793345341504225 -0.0065457607502738 0.00126498542726698 0.00015856712244301 -0.000373251764246461 -0.00082166044531889 -0.0608071874471655 0.0372186561950612 -0.0152563246836438 -0.00709766005388009 -0.0040698426371329 -0.0372244278325365 0.0400801748175395 -0.0695217083807638 0.0374397862548377 0.0867995315105821 0.101014752331926 0.154558220471125 -0.114632517445388 0.0532751294713273 0.0366200731884601 0.486401420587069 0.165943972025463 0.100637880184085 -0.0334997411429805 0.0358805647639069 -0.00624333244522877 0.0120390311451565 -0.0133038396189829 -0.00853531614043692 0.0343481058835593 -0.0290687730798509 0.00529685884392476 0.0341256889241777 -0.0077717537442926 -0.076168905333669 -0.0415607238353751 -0.00285577114752218 0.233041611292049 0.0192054224458444 0.140954730994745 -0.0285581000207597 -0.0863145437422912 -0.12467786353461 0.0448965391915672 -0.0826917073363147 0.0250277342495251 0.0405316325275245 -0.0485347093604543 0.0825935833835826 0.0500073248201363 0.0232256146098004 -0.011621350509324 -0.139491112817805
  53 1286.1252797466 ""  2.24285373043781 0 0 0.00249753388029106 -0.00606497594389879 0.00802129870674583 -0.0133385535953916 -0.000766583237592767 -0.00565933118543252 0.00946712407889211 0.00998038193924452 -0.00487663383950957 0.004638021240654 0.00348055108716727 -0.00261639434867833 -0.00382013732086926 -0.0024740148356975 0.00332655755804408 0.000280844716146823 0.00122475680916192 0.00154886977316155 -0.000692868905029111 -0.00254909694085888 -0.00283678766630331 0.00106119786809938 0.000563940449707471 0.00133249745572581 0.135607846373417 0.147397999165938 0.0643186005877055 -0.0914935994519212 -0.0975925849672458 -0.0399392518394409 -0.0270903591246307 -0.00725680198776163 0.018154219881118 -0.00995415672683267 -0.0124481383656767 0.000287883579730369 0.000278319114414439 -0.000806841017904593 -0.00537120197335747 -0.011003803691172 -0.00899269079249953 0.00574732775991332 -0.00322165750302214 0.00593972327096761 -0.000709498374158435 -0.0302964619604323 0.0208722833202734 -0.00610768283611673 -0.0041373628922313 -0.00116043465360587 -0.0194668150827224 0.0212071634219615 -0.037200160195069 0.0208932381826066 0.0434074969004887 0.0451896249704732 0.0758211945040119 -0.0780069057891963 0.0146247670128642 -0.00358873991972527 0.249430309902509 0.080807475398328 0.0516531517978886 0.0627670814954232 -0.0659854465023631 0.0138716274209739 -0.0201686256700443 0.0230979090832312 0.0153437669887906 -0.0685982125737892 0.0537682293426367 -0.0108312026221885 -0.0741566996569877 -0.00168464539549215 0.174455984706366 0.0911906714649609 0.0265178072577507 -0.467920681323417 -0.0359416636516958 -0.248552280512902 0.0497246032474308 0.168714694225317 0.236317054660444 -0.0776614373749236 0.162304706025643 -0.0493973934384454 -0.0737712673463289 0.0969221632674528 -0.157987835976396 -0.107889761290248 -0.0416760722273381 0.027908263834092 0.263586904886116
  54 1308.7641407077 ""  34.8770734073264 0 0 -0.00493274648543127 -0.00869814252478975 0.00632552607564833 0.0322709378425252 0.0311043976573637 -0.0133137629423727 -0.0605666689964728 0.00793751990471354 0.147584949866841 0.0440846216648309 0.0198280133187702 -0.0553086059474402 -0.0350042763180328 -0.0654299027962803 -0.0515683868473455 -0.00897789191210167 0.0297648063607016 0.0762191730533496 0.0654652246755492 0.0469842570903959 -0.0494220366959371 -0.0504500539252724 -0.0763322332019677 -0.0415735598621391 -0.0253915354144043 -0.00803950255066245 0.0215275320893312 -0.0505884987458178 -0.0508972715513428 -0.00728863673403271 0.0367871594005086 0.0168285980159893 -0.0577196031600501 0.184050174325682 0.238860473193594 0.0711164800770424 0.0272527262104736 -0.0639314657673638 -0.178567533981567 -0.116737565853181 -0.0696119994740869 0.113264280098186 -0.00304153053626867 -0.01499885640702 -0.0100636778116348 -0.00559477856909256 0.00148202731753785 -0.000756152900428851 -0.00187502452483383 0.000263167344530756 -0.00106564301000449 0.00632349563789067 -0.00565847189957517 -0.0101332100100513 -0.00012708368697381 0.00615283500120197 0.00609159136101117 0.00417223634483411 0.00560960257441276 0.002915034721441 0.0511810135922245 0.0395628378711497 0.0150340138914267 -0.000818295359512694 0.00066598192958411 -0.00143324485764242 0.000710319018564354 0.000968765756261132 0.00032580843947492 0.00105020123297449 -0.000474451330547629 0.00055454017611306 0.0017615802331956 -0.00393032254813763 -0.00334257607419619 -0.00575552551101166 -0.00665226767757962 0.0100671619140976 -0.000823455949637888 -0.00563467061662306 0.000468297459138741 -0.00604018671449672 -0.00479343453777859 -0.00176717423261532 0.000968637221702341 -0.00204543120835184 -0.00272813090053777 -0.00451118325813952 0.00442706477239741 0.0054270401368473 0.00301779985264322 0.00232247127325991 -0.00470830630945378
  55 1355.99365184261 ""  5.77171162325783 0 0 0.00173632997405621 -6.04181356069738e-05 -0.00192755817054245 -0.00182458006690707 -0.000276024571750326 0.00240887515591639 0.00192316492507574 -0.000932933646164327 -0.00846159324703431 0.0065999033050453 0.00534140144433596 -0.00320301240009636 -0.00142857726007072 -0.000989187174817814 0.00155637566737787 -0.000386715496831041 0.00322127461989211 0.00725817514367913 0.000701110631880044 0.00106493151208945 0.000879042328120878 -0.00635738244933203 -0.00761140181726394 -0.000458854745979883 0.00543327605390691 0.00675000691130775 0.00157363296328339 0.00102156780850573 -0.00165055244283801 -0.00236688388648435 -0.0415849278057062 -0.0240377036563983 0.0384080669233598 -0.0152523983933463 -0.0204765870304493 -0.00613596845532374 0.00420284320621738 -0.00948237548197181 -0.0275972742230683 0.0223272878750797 0.015021008228878 -0.0180671386060742 0.0221716221153126 0.0376160420828283 0.0183390537792702 -0.00211710672510478 0.00212678497435515 -0.000512676152309609 4.91929373935296e-05 0.000290638331033956 -0.000683132252824639 -0.00104576558586744 -0.00238578630983339 0.00235366558879687 0.00935723224394375 -0.00890349006631156 0.00476317317677347 -0.00372893340091709 -0.00170495216055526 -0.00768342533992314 0.0139495056666241 0.000961510362760755 0.000488962979041596 0.0128394095387827 -0.0602121171756021 0.0218338443407986 -0.0585900541937336 0.0230958267062468 -0.00479331901037454 0.0414039374012595 0.0297382532278875 0.0116875036706687 0.189311558704282 0.354140535016823 -0.572583539304032 -0.119049359664658 -0.242674173595516 0.198142382506184 0.0109379137080539 -0.244762597475377 0.0673492368928436 0.186646139016567 0.303525650582531 -0.0283920368512911 -0.00832404707048691 -0.004730090750137 -0.0865494081547313 -0.0225127554770975 -0.0343555044763007 0.153058954548681 -0.0540598251537784 -0.0808400659726045 -0.0627067037260714
  56 1364.72169860921 ""  0.844765682430509 0 0 -0.00852289574408531 -0.00664955211064333 0.0147251041859915 -0.00076496453204534 -0.010041300698314 -0.0217355454190799 -0.00456832079961331 0.0264424684307732 0.0626672958300511 -0.0526018019728695 -0.0419899251812936 0.0292984722910291 0.0056879221310242 0.00282452182646966 -0.00653329135746174 0.00558026110541958 -0.0289636542221595 -0.067483823626661 -0.00399123015540664 -0.0110450442926577 -0.0127112981799142 0.0573480363765927 0.0683963411343761 0.0107728681901297 0.0151586045003946 -0.000327998510593426 0.00814707947320866 0.0113296779751692 0.0281549539872958 -0.00297241695707219 0.323898693913802 0.194132760605235 -0.299571105290844 0.136809777187658 0.186853452886456 0.0680704372286773 -0.0403271948521132 0.0932688121024575 0.263878784513984 -0.211608090593393 -0.146684644588325 0.170164945818221 -0.23792765449596 -0.351728148676548 -0.178754306666281 8.708524314639e-05 0.000430878242271872 -0.000510156549376257 -0.000641308233886823 0.000547793728955247 0.000232190509340779 -0.00144097061145813 0.00169255640765522 -0.00317581042405416 0.00360249027434137 -0.00536819628818629 -0.000555028530704361 0.00363770203749045 -0.000374851876308507 -0.00398696613756787 0.0416121780996403 0.0175606833890543 -0.00530878405454298 0.00273296969533323 -0.00776786758003991 0.00247850366938881 -0.00719232863014161 0.0026846894881568 -0.000583383844315774 0.00362462311797443 0.00391415901243057 0.000512024075274042 0.0182011594403982 0.0398107534002479 -0.0577868418683392 -0.0109200545372731 -0.0264648056728472 0.0176658332566654 0.00171994677527013 -0.0284596329599704 0.00835364525441697 0.0286487372784621 0.0442428601995008 -0.00257596842932521 -5.96688824076013e-05 0.000980687034416352 -0.0069234173546943 -0.000339343360102171 -0.00820734962802234 0.0151823092967077 -0.00804710651355402 -0.0107623446099289 -0.0013284143457932
  57 1403.26313953405 ""  30.3690463838599 0 0 0.0555198609047248 0.0805003306840755 -0.00441201757275234 -0.00372099026633118 0.0109404135927122 0.0249881540796609 -0.0140996040231477 -0.0118523022457491 0.00267122115055908 -0.0128217424200332 -0.0104189631388791 0.00770714050313489 0.0125431276180465 0.0126654054567719 -0.00175290438489505 0.000546249419638223 -0.00557782159526612 -0.0121144777045056 -0.00614287512372986 -0.000128876347682321 0.0131086395219839 -0.00013556683142616 -0.0024345566734578 -0.0037941760889035 -0.214888441267608 -0.259640403689238 -0.128140068508283 -0.449293550936308 -0.470298745176767 -0.107195900435257 0.0740127509005581 0.0533600864331619 -0.0787663376786404 5.54043639859135e-05 -0.00555706322963698 -0.010106090671699 -0.00154928371078296 0.000757142235196663 0.00198737520247155 0.0281840304570093 0.0226885144430887 -0.0174545596462707 0.0108253112639323 0.0149412607965935 0.0040954238927084 -0.0376347611598474 0.0146750703689507 0.00269793187456769 -0.0059680204062761 -0.0164880354109841 -0.011211933861965 0.0949618885834114 -0.022772584107265 -0.0141867675733775 -0.0552808083990296 0.0969358837580442 0.0356503367920832 -0.0677141349180414 0.0553199462194248 0.100838787397945 -0.282059961523141 -0.0636585762329928 0.100613848636089 0.000532629473254423 -0.00145140620013861 0.000677808193905715 -0.000897019626816997 -0.000288046294447715 -0.000649878780527876 0.000132473088498216 0.00116227661714273 -0.000694900296948178 0.00153642931442306 0.00517325248366592 -0.00557139459185019 0.00148382218542817 -0.0002897955634004 -0.00225582039402577 0.00448012437096114 -0.00792940908691558 0.0029300827640128 0.00641832850995615 0.0116290757870184 0.00474880767226218 0.000312224680048725 0.00282605627476211 0.00368257173202997 0.00188249558417307 -0.00674054834581796 0.00251076319495282 -0.00428740243503357 -0.0048031456264607 0.00299290279459647
  58 1414.71072353602 ""  2.0003927918285 0 0 -0.00114697028052846 -0.000664708506844737 -0.000248769064107229 0.00148777301103158 0.000626358072695072 -0.000350066299670917 -0.000232728362076881 -0.0010446754259499 0.000361052010143005 -0.00166739003666107 -0.000832359764884998 0.00149949801703054 0.000133415869056345 -0.000365162214529051 -0.0011562677113622 0.000481193643547651 0.000125777818273472 -0.000743871446505726 6.92216657209739e-05 0.000631627011976037 0.00107517944623488 -0.00100401523102488 -0.00106681084857211 -0.00035343999742717 -0.00257267588653862 0.00102037290178935 0.0020004514849327 0.00239599071912876 0.000840613853560926 0.00537468399652916 0.00727716585404183 0.00466850418348178 -0.00633230193389033 0.00457438464863632 0.00613240576957993 0.00115459823831146 0.000187001088856574 0.00147261099686684 0.00235553443233002 0.0022321783191162 0.00218630224061656 -0.000659361718305845 0.00253362567354693 0.00305549897783804 0.00196525299339552 -0.00122252737226101 8.80589083347999e-05 -0.000239582788341238 0.000106583072489164 -0.00102827951731802 -0.000346695636648189 0.0017819785511335 0.00117530335026555 -0.000574078972559564 0.000230958100612714 0.000529745468870564 0.00110143674377194 0.00741818148006779 0.00665150644672153 0.0103957916286564 -0.00610184590612136 -0.00122892519229346 -0.000123745050236808 -0.032072384317478 -0.0138154161418906 0.0554077593534683 0.0144221251063737 -0.015769205549006 -0.0148779084164097 -0.0143744043106331 0.021234595775211 0.102006194984903 0.0925314463532169 0.0657469353761842 -0.208681333380462 0.0897557041814147 0.163307562732272 -0.251353580630134 0.0232562750903371 0.144389270055386 -0.0359977391181502 -0.0583856497078776 -0.0989962651190913 0.0333525524385296 0.00089311438610772 -0.219322472247307 -0.434938086105736 0.254696119764348 0.0445989571707712 -0.361726755260656 -0.0601454147138418 0.0353435630490374 -0.409883462396889
  59 1441.1749596792 ""  10.4356038265523 0 0 -0.00273133688711457 -0.00198042403067089 0.00106316723630922 0.00202185882041687 0.0010357692562998 -0.0011253798625933 -0.000474404171389038 -0.000435592900962017 0.000572085798146898 -0.00223889852337345 -0.000899707377886819 0.00190668231678457 1.01906578807303e-05 -0.000681912420876876 -0.00176236902073069 0.000642134389598078 0.000718819840742203 2.75083148368159e-05 0.000560853548015955 0.00118286537611403 0.00108852080683719 -0.00209665926976328 -0.0029452567252294 -0.00125550098368553 0.00826857680919522 0.00540186692345713 0.00115880954870616 0.00557544858911404 0.00978036331432515 -0.000336667898445336 0.00774897082860979 0.00324747463425165 -0.00472416586180912 0.00686371872217391 0.00776427913502868 0.002073650940562 0.000719669958858491 0.0013464231185681 0.00108077462361515 0.00499097675152413 0.00414842418360514 -0.00265250727446507 0.00507800135799233 0.00553953319583591 0.00306644325393256 -0.000842277731478139 0.000222064663893469 -0.000617992731525743 0.000210323182760695 -0.00155057251074536 -0.000508517887688056 0.00194202940819314 0.00183246217966706 -0.000468667040194812 -0.00112650153186098 0.00351958926081933 0.000306619367736426 0.00607028959348041 0.00931096591226703 0.0177248643345259 -0.0067932901617141 -0.00200474072331168 -0.00133848869552547 -0.0551364799305739 -0.0187173375853423 0.108723227675924 0.0213772821518162 -0.0255372395524755 -0.0279694635246326 0.022686515739817 0.0142873988490354 -0.0736548857438157 0.155718708717723 0.116406848134053 -0.328247369673073 0.134378693176069 0.269179614722733 -0.408634879125922 0.0748931746391663 0.223832707204514 -0.0427034570786841 -0.100449856830132 -0.165418927638569 0.0936830610739658 -0.0294479180958724 0.149237458137085 0.197543518467651 -0.118872839651362 -0.0851400613803563 0.221177669848627 -0.0374361637404157 -0.10484974031798 0.241228398445006
  60 1458.80359190354 ""  1.72434928432266 0 0 -0.0827995981711944 -0.0429930627110126 -0.00859044462846663 -0.00065330392794122 -0.00285535154272977 -0.0137169704544506 0.00413612451275294 -0.0010867608112807 -0.00979871504950358 0.0140424178713321 0.0127983280588444 -0.00382830892253576 -0.0132923143331792 -0.0128362275060902 0.0037795912782131 -0.00146367445542604 -0.00172116543996442 -0.000502522235314888 0.0128999113810017 0.0071427415398687 -0.0138805535562034 0.000196245033926635 0.00605654693069648 0.0113844039585434 0.276434481321264 0.30782225272964 0.092103292480223 0.105206049832642 0.0872594270744668 0.155012867683459 -0.0569611013438765 -0.0224045689742137 0.0511092915963996 0.00878179949633302 0.0187678927924563 0.01885299177744 -0.00902766599457008 0.0153557507114106 0.0468317457965663 -0.0526663708168102 -0.0350621543962174 0.0449978864292718 -0.0226981020110967 -0.0248889203907032 -0.00175373383518151 -0.0334781271071976 0.00958751104900417 0.016076686439067 -0.00173262963450039 -0.0251690735758627 -0.0169827343425218 0.145051017018864 0.0240365890476299 -0.00555282444813794 -0.166935850763927 0.174639296209113 -0.00962153642461342 -0.123062374731816 0.0568207834940143 0.155228368047841 -0.458590305602153 -0.145047648713834 0.0655343641919377 0.000364590856710432 0.000253092129950425 -0.00185787202921109 -0.000913848903274539 0.00100484339625584 0.000447128240877284 -0.000953485726062844 -0.00141287103818006 0.000394470616795019 0.00172077032135548 -0.00399328338468121 -0.00178164751109198 -0.00761880434492588 -0.0108120272000591 0.00983192975137307 -0.00174060282983756 -0.00825033966634559 0.00156103744348151 0.00336173072958174 0.00451206769244641 -0.00144281917958774 0.017787174620193 -0.00866925649978253 -0.00410109677968824 -0.0114532846698255 0.00773646620275708 0.0116201076463132 0.015754055312307 0.0191075938157042 -0.00560904557728219
  61 1489.49250405195 ""  1.25383647589217 0 0 0.0173552817276302 0.0111851700270548 -0.00790181905393643 -0.00313530548680417 0.00578751681381199 0.0213207561137748 0.00989862370502482 -0.0352282296002285 -0.0915831168467882 0.0401740299617728 0.0553191148956711 0.0220754118793031 -0.0703761612699024 -0.0690834216224629 0.0164027556260014 0.0160742710241758 -0.0265408203690747 -0.0851744666342628 0.0605767031022501 0.0652445118253226 -0.00340264024714726 -0.0503301033296498 -0.0364468188995891 0.0365929999551962 -0.0511953910278697 -0.0375339560011106 -0.0125080072999403 -0.0242546447061645 -0.0373484083398541 -0.0114516458755842 -0.069480708096558 -0.00987477342629178 0.12907153973599 0.141861472471301 0.235176808069177 0.152515849604913 -0.0511139641681956 0.160685404606263 0.418010788123657 -0.146477736748764 -0.0616711976690763 0.192559114912191 0.0497233803334485 0.114692006039557 0.11371788891413 0.00302278674297909 -0.000803724183860895 -0.00152347098876447 0.000423488224415094 0.0025863864766932 0.00151655835236958 -0.0157997739644052 -0.00410521958176157 0.00311839338555053 0.0184341854250306 -0.0179374466078476 0.00268247049606372 0.0125658609058368 -0.00588724754623375 -0.0165625334454509 0.0377700461411035 0.00939328126301691 -0.00366200737365825 0.000210823301379076 0.00255176212403669 0.000388629222289868 0.000526366734333219 0.000188798701185073 0.000298876533386348 0.000966721424106078 -0.000780082672552878 -0.000111649645584883 0.00832505834814746 -0.0163210548843431 -0.000104349059561097 -0.0119914917778499 -0.0110993737154489 -0.00666601986966673 -0.00093198167272441 0.000901008638731592 -0.000494244396776471 -0.00431828876509373 -0.00551722917502663 -0.000930965952309398 -0.0114104907570023 0.00231665565422784 -0.00168568941189992 -0.00102304304916013 0.00849168191112957 -0.00404145564515402 -0.00093878309856076 -0.00334080876495288 0.00602639726846454
  62 1501.25488028136 ""  3.88393172993176 0 0 0.000304223442609257 -6.86637591803923e-05 0.000749181536311007 -0.000216696622289031 -0.000290511881958857 0.000841757133952469 0.00301218796488548 0.00144530326035855 -0.00196883632368069 -0.00137032956714845 9.48187303017982e-05 0.00304017252540469 -0.00233078563410846 -0.00344553528582799 -0.00148229195859792 0.00199187992324294 0.000912013708841338 -0.00212822234336691 -0.00104942200929703 0.000392982946141116 0.0029256667201418 -0.00227900667614498 -0.00283075771889968 -0.0013511898823061 -1.59062033566059e-05 -0.00901484616715371 -0.00640370038444678 0.000453338416091584 0.00503418530769106 -0.00806316849109159 0.00882150920590796 0.0065897488165357 -0.00535683196223426 0.00936640005326309 0.0140729913394569 0.00516001589630676 0.000755978831016766 0.0051526549125476 0.00676302226114295 0.00678809533289303 0.00589555206277197 -0.00373678102177439 0.00915432327965057 0.0112012513110242 0.0055406243928542 0.00202922946360618 -0.000944327864575352 -0.00105763912049546 0.000438716999929205 0.000344406705337977 0.000519768528752434 -0.0032321324260988 -0.000128855089348484 -9.67041067837304e-05 -0.00246171973533101 0.00793732960366157 -0.000931619571135749 -0.0068532505542424 0.00060850915803433 0.0077704423093997 0.0084269715615061 0.00242590312497476 -0.00243281878251397 -0.018503389986951 0.0045561753022449 -0.00896049675430431 0.00329919618585439 -0.00781436271172775 0.00133227999515012 -0.0415526179241026 0.0235634504390651 -0.00364535488525168 -0.0439792940519953 0.0581870743611107 -0.00343069005357167 0.0500344238537498 0.0790714180244177 0.092424343715424 -0.00659903476242494 0.0556387577195581 -0.0133935768950157 -0.00944464522699836 -0.0223270188470689 -0.0191728685777059 0.593609409698359 -0.0604613056260069 0.237267749249049 0.0434946484715686 -0.492704350892889 0.257243962629994 0.0389789563845979 0.160046900585982 -0.422961230529305
  63 1511.85228679253 ""  1.88734439791968 0 0 0.0149527602469971 0.00635215106140912 -0.0160611391566192 0.000764305704404134 0.000202152566694443 -0.00131574884646972 -0.0129821468643026 -0.0124273226099119 0.00268093897790863 0.0101933323914024 0.00380709135870616 -0.014506045231489 0.00728632037389841 0.0136894518118545 0.0110719483285065 -0.00884594909616994 -0.00906570551926585 0.00157627292318964 0.00820515563739263 0.00186615786954582 -0.0138229571596845 0.00896388203598804 0.0150599838045168 0.0108474138901023 -0.129995120461488 0.0444756456211923 0.0909566144027811 0.0131928004455219 -0.0775776508570627 0.131494529868069 -0.0429550387943298 -0.0339689306347746 0.0333564534488769 -0.0421493841588359 -0.0539072703952355 -0.0161773538770473 -0.0106165281961371 -0.0121255852852635 -0.000572479850530077 -0.0458432619197753 -0.0336866863910806 0.0330012148726001 -0.041271895843694 -0.053023834942688 -0.0188722524373464 0.00120213358810677 -0.000532099347134609 -0.00106425389201812 0.000154083400026719 0.00143381702974531 0.00108055348852951 -0.00816186670283678 -0.0027279527613155 -0.00110602307774175 0.00895189744697215 -0.0085527135964583 0.00122137895914082 0.00706716929139276 -0.00204747510021958 -0.00737877004877972 0.022567218601328 0.00908747532912945 -0.000927717807108781 -0.0120064072795626 0.010954470010275 0.0237577796768188 0.0014747780665564 0.00381586971945253 6.11573569979063e-05 -0.022399012910553 -0.0346736604001253 -0.0039259650085917 0.17169887513615 -0.211085923888768 -0.126847978311077 -0.160897477749776 -0.148944895407903 -0.168408560108406 -0.00341453546090067 0.00940489292712296 -0.00239516245401152 0.0045585920726984 0.00920861840019234 -0.00602168536188158 0.272490509052201 -0.184786795399733 -0.178352117128685 -0.277776835788318 0.311595318514004 0.168730302420228 0.381161648953681 0.448604792486028 0.0766494861012259
  64 1522.4517387127 ""  86.5711177315782 0 0 0.0327335747816861 0.0113943677329459 -0.0466358071036154 0.00994924883261732 0.00874679526222361 -0.00314910169086341 -0.0496583141148143 -0.0501026405357563 0.00614607556289367 0.0329464738315077 0.0122408178793108 -0.0466311673832793 0.0255329518616714 0.046635799106912 0.0355371820413416 -0.0316086914118382 -0.0314934527473278 0.00679670914639559 0.0387645223106995 0.0162883960133449 -0.051111597752955 0.02061613094052 0.0425280440739625 0.0387673902444251 -0.315172227768032 0.152164295436631 0.247677632098154 0.0463615003496676 -0.193444446609065 0.356165831108998 -0.156860677470919 -0.114975186235751 0.116647740869187 -0.134529598977426 -0.175604295174227 -0.0525200289979125 -0.0389773868297102 -0.0374549803343574 0.0111914787670356 -0.163445877630467 -0.115625648741281 0.125589875047671 -0.129615497273143 -0.165500136470501 -0.0479851607426971 0.013553431568466 -0.0089423878396653 -0.0069504297022649 0.00240254452507917 0.00360789396063634 0.00421425294132218 -0.0216426913852891 -0.00706849326713556 -0.00431501292175992 -0.0205708715270026 0.0603731904416097 -0.00396025901157038 -0.0517277142784176 0.0019505490163085 0.0473835556313165 0.0391135335001931 0.0195891626317625 -0.00161557549726918 0.00184894075587904 -0.000291315214005959 -0.0042813393295212 0.000778425516203096 -0.000589053992795256 -0.000998018977333386 0.00678764638049218 0.0140144149809684 0.000642223549316454 -0.0372469878404291 0.046007008161871 0.0274165305208094 0.035770049313603 0.0369808728754285 0.0346219990774953 0.00623085954187944 -0.00417811314365859 0.0016497530649529 -0.0117363161570087 -0.0140249758762525 0.00850682675172793 -0.0705694446385897 0.0636391029446616 0.0731174862300361 0.0980840253493257 -0.132085717008247 -0.0450806133349892 -0.133932464561376 -0.153934970966703 -0.0441273536498533
  65 1528.04900533792 ""  2.01858954424272 0 0 0.00738338117442538 0.000811317146910738 -0.0149115234733924 -0.00186605487048876 -0.00296912608544051 -0.00189161270116315 0.00849308021468115 0.00897210993617364 -0.000394244138702864 -0.0047504759163514 -0.000873185484113288 0.00803688086790182 -0.00663700829919474 -0.0102839016843809 -0.00551152740900877 0.00725328386555537 0.00512766859428956 -0.00546316606218717 -0.00855566838841304 -0.00296791598148792 0.0121496936095643 -0.00400444197344202 -0.00784181881575363 -0.00788200606292891 -0.0988098173683348 0.0650340988899538 0.0916527702267546 0.0267645846032905 -0.0566805085793229 0.130149118079594 0.0335782438845594 0.0224272731932552 -0.0230119739073298 0.0274207958469466 0.0379220017584694 0.0135605861318637 0.0069144548220032 0.0116536380856539 0.00776066157211372 0.032975594111086 0.0238038431003667 -0.0235282458125155 0.0271254172681448 0.0295897407223409 0.0095605609101121 0.00353166828667525 -0.00244445632589003 -0.002288271263625 0.00104800016013396 0.000672097466227856 0.00104312854351784 -0.00512048878728767 -0.00126288313114658 -0.00129325420396824 -0.00743551011851222 0.0206942210293935 -0.000626361691444687 -0.0163385369210236 0.00363680338250248 0.0208715748540028 0.00988710463272574 0.00462431994418337 -0.0013003319441021 -0.00547622482316773 -0.0731803641278912 -0.0223217342779807 -0.00183886981968968 -0.00712720314559127 -0.000766745657132931 -0.00503887621881955 -0.0193030368828209 -0.00339639736620169 -0.31135169047272 0.491316970831353 0.0776170854575065 0.386727343543896 0.366924951078793 0.243963215431824 -0.00495428928914595 0.0283212461000359 -0.0100161354128693 0.0156702134268463 0.00933978335133062 -0.0260451843559421 0.0333567122194081 -0.0813334814224723 -0.12275763305672 -0.135264446135732 0.211666105886375 0.0409571364885625 0.166124161219554 0.175880352649798 0.110587206536438
  66 1531.82735613251 ""  18.290336401963 0 0 0.0186116539885994 -0.000877502921361034 -0.0443511920436715 -0.0114104964573916 -0.0139558469171173 -0.00685898046892995 0.0443615779793721 0.048345514029058 0.00243182786676545 -0.0269659998060193 -0.00915407516352537 0.0379432660715278 -0.025720784363216 -0.0442720145874261 -0.0305734791591352 0.0323190978661744 0.0293005652887553 -0.0123279476413493 -0.0465974413097661 -0.0230261636529006 0.0548355086489759 -0.010535863344289 -0.0318890403158446 -0.0390941666570428 -0.278340744458031 0.21052012297237 0.278361223786697 0.0910004667697214 -0.158162497640982 0.392364473796379 0.158033177238436 0.107109667462881 -0.116226534710664 0.120496873212755 0.158948894748518 0.0495192480089994 0.0386503543915169 0.0372815912154803 -0.0108474724826115 0.162156396967288 0.113247465105926 -0.128456924934921 0.112398622597942 0.138614752659917 0.0300095041762219 0.0244459726601305 -0.0165614910648604 -0.0113310527486248 0.00513390278554465 0.00399356009375625 0.00535290019406037 -0.0205611252011224 -0.00449450529027352 -0.00550195030645538 -0.0699957224417467 0.149421836424373 -0.0118173658103283 -0.134823554029331 0.00793091555594815 0.117901988934784 0.0292015418415755 0.0159145149556545 -0.00532019678559026 0.00314358308559223 0.0188823602604865 0.0037722404628218 -0.000601058237352046 0.00286811344671998 0.000329897051039787 0.00288113739728514 0.00535759684303885 0.000694033171594166 0.076251285732099 -0.12489963890327 -0.0132218771558352 -0.10044599990074 -0.0987360196380824 -0.0547102928672134 0.00137586291502415 -0.0158122932928717 0.00478466147140367 0.000263706878511054 0.00142894155703597 0.00863448152091859 -0.0295672369458974 0.0289170977198493 0.0346574934935256 0.0406857698932452 -0.0531080512196753 -0.0190045051335392 -0.0543873809419467 -0.0623390900457721 -0.0193272991393175
  67 1550.31629215906 ""  4.11430815282648 0 0 0.00322832901462607 0.000578084728013168 0.021752699634986 0.00405593123548287 0.00481977748974037 0.00350017500484078 -0.0068155222300968 -0.00814333675657275 -0.00162044710040274 0.00167855003283094 -0.000273671009810934 -0.00398980435708427 0.00566030990098875 0.00844620793416871 0.00409727151662268 -0.0058776621249517 -0.0051604916837053 0.00264451898955044 0.00979851241070187 0.00580377931783236 -0.00964097560874571 -0.00105274860148504 0.00203300335556249 0.00610899866818016 0.0893575931775292 -0.122657970667067 -0.121273486504688 -0.0197228173674233 0.0912125473598608 -0.189439226071008 -0.0199653414750007 -0.0154784003768629 0.0155690043093685 -0.0179550607953002 -0.0245540882762029 -0.00896918052456322 -0.0066904162379592 -0.00684728404959961 0.00176011944350631 -0.0263713077048702 -0.0177501360058838 0.0223345924801044 -0.0142263940664468 -0.0157629213561362 -0.00051364924325675 0.0830098664334625 -0.0534650697177978 -0.0347235584319323 0.0129225655016419 0.00890696209312024 0.0136914006235574 -0.059302988031149 -0.0065517219363309 -0.0113169521068748 -0.245591816425222 0.501139024180484 -0.0465000569341073 -0.469155109197445 0.0227512715916839 0.401611527229685 0.0892366070742138 0.0444596408011495 -0.0242000346671826 0.000361671812183117 -0.00295594802713563 0.0014985721857567 -6.17316998526511e-05 -0.000988938814915673 0.000303579476370449 -0.000714198920556039 -0.00293454835917827 0.000286854465156899 -0.000151953345365592 0.0114978380440402 -0.00820923441977345 0.00496328210329672 0.00266298449703169 -0.0013009917175533 -0.0128676444087223 0.00708732158029044 -0.00582419660678998 0.0118758735158917 0.0140197959433452 -0.0115190218610885 0.00501880836730785 -0.0131031191019637 -0.021648206455975 -0.0188010997207024 0.0345028437758145 0.00358984112057123 0.0255467459008268 0.0283578080897497 0.0139850169802409
  68 1609.27174764156 ""  24.0655131627127 0 0 -0.00626930902602798 -0.00392806718868405 0.00700341130033014 0.0067177616352408 0.00163423933137925 -0.0124245857964359 -0.0383739978674708 0.0210075366360848 0.123465239039819 0.0648867458419826 0.0211706745863338 -0.0967096280505774 -0.0107412022929777 0.0245760811298229 0.0703803261694663 0.0283852983906761 -0.0365883219008451 -0.130801806159219 -0.05754303506373 -0.01548060991373 0.092450504798823 0.0129010046717368 -0.0181512869347575 -0.0627806929450871 0.0237945531186666 -0.0105604733395696 -0.0129040818741493 -0.00193038536719042 0.0191025396745452 -0.0235549453955194 -0.146510958137754 -0.115751154542282 0.0822768957472214 -0.0648304043431979 -0.0470616299648829 0.0483459303529847 -0.0138083044078075 0.0813894241077662 0.184632111378586 0.108934077039621 0.0942550743852445 -0.050784935215013 0.0524650298542817 0.0327969595999177 -0.0443232427415242 0.000156831440931482 -0.000309391094251687 0.000184433422985215 -0.000464714641633501 -0.000549865062473907 -5.54768411702591e-05 0.00272177682758219 0.0011894107070075 -0.00207200747396694 -0.00476068067965168 0.00476835240601087 -0.00183455213313391 -0.00362476527598677 0.000691143834745864 0.00405719861151782 -0.00436059531802222 0.00112596382886255 -0.000538570545401956 -0.000608849326105626 -0.000303853159037194 0.000125486264670853 0.000439354589673653 0.00118190294598873 -0.00118896486935391 -4.65133123355401e-05 0.000547352376316441 0.000190934744180283 -5.52706605173333e-05 -0.000663586747633963 -0.00115011498905796 0.00139740366374055 0.00208766219579992 -0.0023234520282019 0.00760768046106286 -0.0123955936289812 0.00398766208306971 -0.00588764393692546 -0.00385946146507831 0.0135104955503206 0.000436039720255689 0.000118710502319744 8.34264185761977e-05 0.00156145041761918 -0.00278769548184995 -0.000275966912560375 -0.00181935215253998 -0.00222634675621672 -0.00171691388387548
  69 1625.65956740754 ""  65.3729005665186 0 0 0.0080529013931855 0.00855506624444065 0.00366056732386238 0.0028984360780566 0.00447707929510807 0.00333196371224841 -0.0524791605127793 -0.0694223546214258 -0.0260880256984951 0.0691429590946972 0.0666876269978061 -0.0171183389480203 -0.074525418063756 -0.100961452706356 -0.036130125778997 0.03475723215166 0.0575396945033443 0.036451677412011 -0.0749222117992326 -0.0726716928613811 0.0197114076617951 0.0856408374556366 0.109597389308979 0.0303902887181714 -0.0051376583112759 -0.0406796906670348 -0.0263088722146567 -0.0292823778165917 -0.0110759663618269 -0.0350704944015471 -0.0731579445444787 -0.0229369606511159 0.109730382230981 0.0996570639856323 0.143460171612791 0.0644607290596593 0.0555420015763202 0.0194111048371417 -0.081375687774898 0.0760787083196919 0.0214201603819449 -0.120399044645688 -0.0992957734232784 -0.152890975387065 -0.0883577340099305 0.00135492977530678 -0.000730784901622566 -0.000556036976045723 -0.000504720467129875 -4.77573353388633e-05 0.000138909211692476 -0.00244957685401189 -0.00113557159307114 -0.000305383519040749 -0.000766138845894829 0.00390532564201472 -0.00063102616315875 -0.00355442002409667 -1.94197298157909e-05 0.00332622113946175 0.0044748845676745 0.00284861272672131 0.00112764767275905 -0.00111145682126632 -0.000981419655885825 0.000547634792201776 0.0010090525156525 0.000608383459173985 -0.00105064784391247 0.000436032440120065 0.0005867191406992 -5.22138677094699e-05 -0.00330056633898896 0.00541004919984259 -0.00220355703150277 0.00619389380587292 0.00756933725744199 -0.000725078347043421 0.00576281657776617 -0.0067959001649686 0.00202480564668879 -0.0091361880630296 -0.00724906609832377 0.0094628019501391 -0.00163431880183958 0.00094322928778456 0.000562861594524365 0.0016219348449061 -0.00298685730476251 8.58694186429449e-05 -0.00340948772490495 -0.00411506319326979 -0.00135507474522146
  70 1685.99007300186 ""  9.86903506960046 0 0 -0.000244856542522605 -0.00113467837052147 0.000342625341706547 -0.00154863532648965 8.34993753169779e-05 0.000144801501431616 0.00467229109156988 0.00195753528635808 -0.00286858220550196 -0.00264659269669286 -0.00151597350202957 0.00241413244155222 0.00112105007322074 0.000922961765046218 -0.00072082417503192 -0.000994152809261423 -0.000120012477723711 0.00183781961284779 0.00223225572834987 0.00135001142878193 -0.00241657691322299 -0.00180325027121608 -0.00143470531332412 0.00116659893451542 0.00636321949795431 -0.00579372520254037 -0.00554460783946783 0.00145484627866061 0.00488806708469913 -0.00908303607579157 0.00492842937869681 0.00277411150798417 -0.00335183341436027 -0.000126394192046272 -0.00100225737978359 -0.00167610728508404 -0.000563920572272469 -0.00168725533783524 -0.0020398241715377 -0.00333616962624546 -0.00276588716727203 0.00305299985795678 -0.00258460861290392 0.000165845462214304 0.00143113273345758 0.00200034010882052 -0.00114858652756069 -0.000514970966629905 0.000296639404203088 0.000194774536141526 -0.000146139145487415 -0.00200720742549465 5.47961729046961e-05 0.000328025663743909 -0.00310495082731097 0.00910580217445126 0.00101090757871656 -0.0100309802074035 -0.000732079861553573 0.00535066812418721 0.00409003405097946 0.00173981876851069 0.000118814197175898 -0.0160744068505938 -0.00424142060612967 -0.0142967974468582 0.00431191850146865 0.0510562496132078 -0.0486912447213727 -0.00138516663293602 0.00184864780334481 0.00402764565869151 -0.0339710001625399 -0.0243766561577651 0.0162675241671261 0.0318836911724327 0.0475914999973916 -0.00154516879772112 0.330021395168901 -0.515548316772268 0.183443135212007 -0.220973693252045 -0.19238577308532 0.64233666275206 0.0322176780132781 -0.0184529805382455 -0.0177747958649442 -0.00590967931331425 -0.00146158159249176 0.013670892252041 0.00974758207519403 0.025346130242536 -0.0216990934834392
  71 2905.19384872184 ""  62.2246554569034 0 0 -0.00014198872686382 0.000242779002009504 -8.25018707365411e-06 -0.000255942321710206 -0.000128923881262498 2.81908151705283e-05 0.000304848288094915 0.000327074262997421 -1.41229614012542e-05 -0.000103068889742081 -9.32462485219713e-05 -2.13465798302123e-05 4.10640841134588e-05 5.88730898168553e-05 -1.41117350826003e-05 -2.09662631627181e-05 -3.94808351565113e-05 3.30266437505931e-05 -2.52497175525767e-06 -0.000201560744926646 -8.62240056832866e-05 0.000124863483121541 -8.26060428282337e-05 -0.000145015093402133 0.00088388442624463 -0.00141012299253987 0.00129137787780372 0.00137792251359108 -0.00120472951119294 -0.000961994222840077 0.000379778717606512 0.000450004987479608 0.000433023733959148 -4.01401323365611e-05 -7.25130947419289e-05 1.81669235685646e-05 -0.000257141682643879 -0.000166697017199527 9.65067312550604e-06 -7.49032182043326e-05 0.00118481201937558 0.00104967584086506 -0.000429545513320124 0.000486372619129206 0.000698825052196037 6.67566057481899e-05 -0.000121019357051091 1.52136865558901e-05 -3.04955308659105e-05 6.35529603632118e-05 2.42469682459121e-05 2.92226162413481e-05 2.36104443556304e-05 -5.7403447760745e-05 -0.000555966187127654 -0.00010034605459739 0.000290377704577772 -0.000436969879897676 0.000158971034381606 -0.00104891744314013 3.46184496180244e-05 -0.000380657004074857 0.000478380454952073 0.0547459850800326 0.0319543246008956 0.0399151991155556 0.000654553166856121 0.00163053296767042 -0.00128260744873834 -0.00510829503037709 -0.00344314091269234 -0.000713069212930288 -0.755187145721129 -0.347063329121818 -0.466427040592673 0.0896049511967969 -0.057297525853629 0.00574198635268385 -0.00495337875948441 0.00725117184684448 0.00488680974761263 0.00258101807672187 -0.00178305744660879 -0.00735911102443986 0.00716208029938014 0.0357406119882819 -0.0103914452812643 0.0444098630920675 0.0190843841192846 0.0266001145929276 0.0163742977760054 -0.0173352643659786 -0.00154313639922069
  72 2966.12006097301 ""  26.6925451927669 0 0 -0.0346009118843275 0.0140059677288545 0.0530665871357774 0.00157416158588552 0.0019548786221521 0.00141203247407375 -0.00114269166061285 -0.000875047289579272 0.000766926616678686 -0.000345373747971679 -0.00125442862382333 -0.00157160937045144 -3.04800053412635e-05 -5.26847984606219e-05 -0.000155487039320439 -4.50360831092282e-05 -1.38266215204674e-05 5.01483221288487e-05 -2.82268417808426e-05 2.64172820170504e-05 0.000123630687527531 0.000326484998279843 0.000340383295169939 -8.98746263364246e-05 -0.202506919443177 0.299987739745776 -0.37094003179601 0.590355497064119 -0.493966234859169 -0.282222972841869 0.00769933204331005 0.0162152327466383 0.0176214514180754 0.000743379517053922 0.000216316178094 -0.00103584457366285 0.00128723021873206 0.00100429184566116 -0.000545085384200091 -0.000258762354241339 -0.0011034462446288 -0.001503701492688 -0.000890896996513324 -0.000615476587913236 0.000448978871284599 0.00075016128734686 0.000263336986507074 -8.19106536223566e-05 -0.000415490791848172 -0.000365309256259064 -0.000346219390179081 0.000841522629123306 -0.00013655718917451 0.00087077234014221 -0.00213874237242441 -0.00114066768143638 0.00134715783684284 -0.000652401354127186 -0.000427588681385185 0.00020123755633393 -0.00478775466871308 0.00940584552245863 -0.0108084831290584 -0.00060463350170587 0.000369135997911819 6.90219919078986e-05 0.00032326687433618 -0.000260867751350472 -2.321233754955e-06 0.000325492393452317 -0.000316303123385504 -0.000413209312673677 0.000965497164913093 0.000579648217689053 0.000516991906175736 0.00610611659545867 -0.00506877726960691 -0.000842937394586607 0.000247425760866979 -2.87911434207427e-05 -0.000356972125689113 -0.00379595080563084 0.00277529663287742 -0.000367180882849978 -0.000928656291956795 -0.00381313133931051 0.00160494673487368 0.00375303326279532 0.00169454374199517 0.00238627934778363 -0.00665306083237444 0.0055567054387562 0.00089730962221658
  73 2992.09888388729 ""  41.7679658485011 0 0 6.7119825555094e-05 1.08656477497568e-05 -0.000431816586507194 -8.67231802694275e-06 7.79152267269847e-06 5.42455656411938e-06 6.02871685135945e-05 -4.00644151070768e-06 -2.5115126923031e-05 1.56868622886484e-05 2.40425812592954e-05 3.3908465491947e-05 -2.13352802381222e-05 -1.41227818453414e-05 1.46816528532532e-05 -2.85313359875758e-05 -1.15662486710673e-05 1.39583159143291e-05 1.56857733595395e-05 2.5403847941822e-05 -3.65713145875804e-05 -8.83643260712289e-05 -1.62864810712553e-05 6.40276734234744e-05 0.00194687299072849 -0.00285339431110543 0.00360113512663872 -0.00277012884791799 0.00247515681378124 0.00137240020531694 -0.000109953546776989 -0.000276650966396166 -0.000302515306112559 9.60546187310207e-05 1.11575129753504e-06 -0.000153294025755935 0.000249542638983975 0.000246539263287319 -1.76474796978568e-05 0.000129264033474996 0.000233158323607042 0.000320925063768493 0.000603284084028136 -2.75440430761706e-05 -0.000575056912178768 0.000110680886715946 -4.16819391448952e-05 -5.97884021216466e-05 1.41788783049188e-05 1.84343732675743e-05 9.02478247889887e-06 -2.94230834914053e-05 1.27468235323057e-05 -3.3279541396329e-05 -0.00110492857051587 -0.000558357445394179 0.00117673474759318 -0.000270591061494336 0.00082538592678541 -0.000561667176973344 0.00017326721222459 -0.000354034235353923 0.000372162795356334 -0.0612981294324957 0.0460696210313099 0.00293421077352502 0.00162219307107439 -0.000914450611616843 -0.000673749882532908 0.00966511258779597 -0.00964343796088134 0.0158142053020406 0.0471599931068799 0.0386461192035367 0.0424506893304101 0.682401758786944 -0.586735356916833 -0.0735122213466242 -2.99068333448918e-05 0.00549768189810566 0.00445374324212668 -0.0180282764350828 0.00983621246706174 -0.00145060904517557 0.0603074344366165 0.191682553857812 -0.0820513781954765 -0.173092213091717 -0.0844349576249433 -0.10593157161242 -0.00671489177174292 0.00453942282356979 0.00218306767657549
  74 2993.97373905155 ""  17.6401031465369 0 0 0.00182527859878791 -0.00195720207764528 0.000179783389388162 1.2373127895406e-05 7.13531242716627e-05 1.47169391620175e-05 0.00011230844392058 -0.000154277416398154 0.000136223321930899 0.000182626523803544 -3.00907474961715e-05 7.3168251890932e-05 -9.00860599991528e-06 -1.66414097972388e-05 0.000139757783973088 -4.87645532967953e-05 -5.89530846991405e-05 -2.36240939186715e-05 -3.92732721316571e-06 2.27671533042246e-05 -5.48177612540102e-06 -4.96750055472652e-05 -1.9321055445935e-05 5.13779094601586e-05 -0.00534472010321002 0.0087960354409202 -0.0113455622121941 -0.0167103137832305 0.0136555044205639 0.00876109313028638 -0.000265417563336419 -0.000655971218803045 -0.000663151746204663 0.000411461569404741 0.000117989592526451 -0.00115481207138265 0.000370918933382705 0.00043391396618674 -9.78366868299519e-05 2.28010038926232e-05 -5.34285967330369e-05 -4.28272594951912e-05 0.000554568469012423 -9.14272216948379e-05 -0.000611555992327147 -3.29410235554184e-06 -0.000108070379794286 4.68980170128662e-05 1.65563650480799e-06 3.37775526361564e-05 1.97345029202798e-05 -3.08011579480934e-05 0.000159657497687643 -0.000197534744170137 -2.27881249013742e-05 -0.000104061678069804 9.04030197934735e-06 -0.00027715182340455 0.00107195343976063 -0.000942009041269001 0.00097540324863848 -0.00227773095284791 0.00243566905412604 -0.0166443109523067 0.012228145685266 0.00197899644641713 0.000574749169886846 -0.000327048789764348 -8.65913634078209e-05 0.0122607095483876 -0.00494645299932327 -0.0444811844260449 0.0120044660348834 0.00910970911427245 0.00665369566526309 0.182929582696303 -0.156875366696695 -0.0216658907688986 -0.000379373210244339 0.00333326207235561 -0.000156222050527318 -0.00554909854835111 0.00390898881857264 -0.0018519962471383 -0.141584256223434 -0.486700654319981 0.216226369220908 0.423996687773744 0.194795015760959 0.26037504305005 -0.430659316750566 0.353454160625123 0.0460240907310354
  75 3008.99217169646 ""  17.158944764552 0 0 0.052414166906195 -0.0624866826288486 0.0341093776541128 8.20328395050174e-05 0.000493914582994759 6.14632023393866e-05 -0.000355703067249555 0.000142323091967376 5.47203541429473e-05 2.63948932265904e-05 0.00017761464426092 -1.68503494011862e-05 4.89747353907726e-05 -4.56614531762005e-05 -2.74501252619566e-05 3.01929915445659e-05 -1.04116505639114e-05 3.48312155919916e-06 1.39513792520491e-05 2.380655059973e-05 6.07193202456821e-05 9.08657735650512e-05 2.401942589084e-05 3.08658298407908e-05 -0.283381704365204 0.452262918186203 -0.587769962080393 -0.351564501125019 0.280603761816722 0.182223419590615 -0.000350499297275554 8.65538686622844e-05 -0.000736441383244494 -0.000336359485399051 4.7533130312808e-05 0.000581080257013912 7.99022191566438e-05 0.000306759352489198 -0.000100922922838223 -0.000161961769031553 -0.000398253081027792 -0.00059391237990649 0.000181153536285193 -0.000106685315476025 -0.000340273398365874 -0.000945958377902588 0.000223784206578611 0.000202673507548873 -0.000305948727581844 0.000109693028634626 -0.000178303885520761 -0.00252235559948499 0.00939397821109966 -0.00982806500587622 0.00692558617068323 0.00581385388612741 -0.00968086819947288 0.000154663800035309 -0.00999961310119576 0.00483015867532967 0.0501699452581256 -0.112093646793533 0.120518282827147 0.000687197630321735 -0.000303854717351476 4.97706590811772e-05 -1.01295441795176e-05 1.98135708392856e-05 -0.000113158109835993 0.000207182662091133 -0.00154299301529753 0.00152367212983545 -0.00236776652174053 -0.00134805686068943 -0.00147300289777174 -0.00562321119596721 0.00474509690557147 0.000666450352964333 -0.000148266247146493 -0.000494706834286478 0.000377526614736665 0.000606804764111854 0.000645334308659022 0.00148155932269324 0.00771220974314356 0.0241146305340108 -0.0112240008514709 -0.0115686468581026 -0.00543314790987819 -0.0070306920831191 0.00165832345147758 -0.000827291046339926 0.000180831654226855
  76 3041.18133729128 ""  19.1648151423928 0 0 0.00245245544234957 -0.00276464928928126 0.00138710607219255 7.13263055031899e-05 0.000110981933883097 -4.05262828667515e-06 -7.43826845365539e-05 -4.95588683028765e-05 6.60659077420745e-06 2.11622390329321e-05 3.52199195039498e-05 5.74647549755791e-06 8.26558037968235e-06 -8.89585807199305e-06 -2.46015963853537e-05 1.31945674859063e-05 7.8069273026132e-06 -2.15870982656224e-06 4.73382815739845e-06 1.39949158305631e-05 2.7525922536744e-05 2.65916907933618e-05 1.10535592240074e-05 -9.76324228569052e-06 -0.011290132474314 0.0196689680612528 -0.0254359393700069 -0.0192507270107412 0.0149385388220341 0.00957374660316289 -0.0001147984240299 -0.000170676963157253 -0.000217135257171529 -0.000143158616945678 -9.92065400365863e-07 0.000283648987078693 -5.72793658996401e-05 -4.43652484452464e-05 9.78096746765886e-06 -7.67162577804604e-05 -0.000224717289247865 -0.000285321796081352 -8.84736539522384e-05 -2.54023794182004e-05 0.000102895787940363 0.0501255975392005 -0.0223694937065121 -0.0241013171925411 0.0012916502454669 -0.000158286837940107 0.000107236833993348 -0.000853049883160591 -0.00821737176033556 0.00712431482886634 -0.469804614276122 -0.263823171771612 0.533071051989918 -0.0963401235875361 0.535813329895392 -0.232195767115839 -0.039707538000959 0.095130068588998 -0.101547528288199 0.000136702710418206 -7.96676027715525e-05 1.69811168881638e-07 -0.000126217491648046 -0.000323544630055676 2.52974008032255e-05 0.000655164818989709 0.00121409678306473 6.51921931820695e-05 -0.000329581354838443 -0.000159520914428321 -0.000283236704430663 -0.00122802128391109 0.0010533393323115 8.69814498381017e-05 0.00090989879261925 0.000832057275254093 0.000412807194228596 0.000289972730208943 0.000397579790671589 -0.000166589138448653 -0.00260902211905357 -0.00934959981052599 0.00448569776153061 -0.00792631753642786 -0.00366723606785438 -0.00484692175340211 0.00258471074516097 -0.00163322579827157 -0.000229252978151223
  77 3052.84999761595 ""  36.6329879703671 0 0 -0.000378329373718426 0.000565681213644264 -0.000566334425076159 0.000102733290767034 9.13503889032675e-05 -7.61836187709973e-06 -4.57139685260104e-05 -0.000226973492585204 0.000128876880475581 0.000219305179399565 2.9632559151119e-05 0.000124167292641913 1.4197043396155e-05 -4.6941541783513e-05 -2.86302249196317e-05 3.55574607420724e-05 6.96705391522375e-05 -5.34725500273968e-05 -9.97989282543613e-06 7.61420758753608e-05 0.000113517847040137 5.4651205728589e-05 -6.48856561094594e-07 -6.03886637087055e-05 0.00312510954718448 -0.00449841076293342 0.00681648357442401 0.00188076809899645 -0.00175044556220545 -0.000586048334921085 -0.000607790070484967 -0.000990560007146132 -0.00116327159304075 -0.000209338894251233 -3.20249613132141e-07 0.000403471098395518 -0.000355865966841534 -0.000457446551428835 0.000132295777564091 -0.000264462364756526 -0.000974830256354998 -0.00105787122515846 -0.000447499749712676 -7.7953041987932e-05 0.000605561744036459 0.00033863269943323 0.000152930684146034 -0.000313588712399891 6.5641309889992e-05 -1.22786358485695e-05 -2.26251559002819e-05 0.000932054029096143 -0.00249049673755855 0.00251996149570408 -0.00450209699689392 -0.00286842105516219 0.00561526635784344 -0.000346158282013826 0.00257830011391118 -0.00126294926342475 -0.0117183789114619 0.0282537442490796 -0.0299462594910232 0.00426480888256642 -0.00775494402490152 -0.00233858442133766 -0.000212223686437672 0.000557886849163219 0.000101522670272898 -0.0106211264195116 -0.0861062777157074 0.00670871723147202 0.0242911223851998 0.0103842551566424 0.0153055135878254 -0.0779605111662203 0.0666713729644343 0.0101021398435074 0.00132881991399126 -5.97036967260014e-05 -0.000357533662422061 0.00246796473559884 -0.000577872439465728 -0.00213732044783657 0.198762923471062 0.654177534995183 -0.305439612076099 0.282917528519498 0.113067261420343 0.18138799038928 -0.356218446141678 0.267984299529447 0.0464214902608457
  78 3058.82630764191 ""  32.9430666648247 0 0 -1.69855685147852e-05 0.000206963059532097 -0.00020553399074117 -4.56251443848133e-05 -1.19511596781841e-05 -2.96879457101738e-05 0.000177235830639116 -8.61675776371278e-05 0.000131056680680484 0.000227314248806134 -9.65792797717717e-05 8.82221893565092e-05 4.00940478331658e-06 -4.86560618325059e-05 7.05444058460194e-05 1.88061376537505e-05 2.29284029616606e-05 -4.59841568587917e-05 -1.14061738121399e-05 9.4436015945714e-06 4.61142095979154e-05 3.09230589753048e-05 -4.99787198503118e-05 -4.66990744300123e-05 0.00156758841287973 -0.0018148147032268 0.00281143680771263 -8.54175597862835e-05 -0.000149194134728391 5.90837702578345e-05 -0.000134883420316756 -4.57880841874653e-05 -0.000159866866879234 8.88135811137979e-05 0.000104817501642695 -0.000448963163222314 -0.000534922698177054 -0.000463826388607634 0.000100892424214998 -0.000221567995210516 -0.000430944551024673 -0.000559221198939872 -0.000119160870688619 8.96835221636076e-05 3.32157960055722e-05 -0.000618757888860935 0.000349758236109832 0.000257130300062742 8.74476011169395e-06 1.19237835214036e-05 -2.43729708798694e-05 0.000767826101002072 -0.0017804395739297 0.00182704041101285 0.00510213009678403 0.00295345620104779 -0.00564190203697381 0.00105770266153024 -0.00685446570316682 0.0029782116083526 -0.00850344717742121 0.02036349531361 -0.0214413705137326 0.0146595062297106 -0.00569375226697692 0.00216969103010761 -0.000526088624304697 0.000140364681599181 -1.03053709708148e-05 0.0843291758672057 -0.0067528305560782 0.0196282081514854 -0.0541507675392168 -0.025874395979596 -0.0373614536974803 -0.111129116077259 0.0941197509901637 0.0152370157747313 -0.00135971065156899 -0.000239999683870394 -0.0010944396030342 0.00456732473411991 -0.000290688578023977 -0.00233346129911584 -0.0028119010233043 -0.0727282129260551 0.03572801068054 -0.527151900532178 -0.254694928106171 -0.340261558145387 -0.483820704158677 0.40974106207667 0.068546698515686
  79 3060.67050668852 ""  28.0548066635474 0 0 -0.0114077128473686 0.0103886514518047 -0.00505854429560871 0.000374372745548714 0.00015443952444197 0.000123282782477615 7.2765396901274e-05 -1.30339335091982e-05 0.000191396431639344 2.85663908587661e-05 5.27622196271695e-06 4.28175255247363e-05 9.52933309115512e-06 1.16208486643841e-05 -4.49795609519762e-05 3.01505258336841e-05 3.66167474970904e-05 -1.86726238283748e-05 -2.58089630001181e-06 3.52554490972258e-05 4.771587991653e-05 -3.18323622088948e-05 6.36770867202322e-06 7.21456821042534e-05 0.0448862402768314 -0.0778770947662376 0.0982713533658964 0.0736066507633243 -0.05354123637008 -0.0363353559052698 -0.000378583125200134 -0.000761993002891883 -0.000439004987085919 -0.000298916436963764 -2.85380689884274e-05 0.000593674171019822 -0.000318274421427396 -0.000348561013047627 0.000112713527431024 -4.66459090931453e-05 -0.000195205823746333 -0.000293669393948312 0.00067808037579384 0.00019809676645022 -0.00134634392761448 0.00850082911354241 -0.0114958052225419 0.000146628457711298 -0.0010108115086593 -0.00036669906198062 0.000638292733364694 -0.0215105793880623 0.0541637317752184 -0.0546972692353046 -0.0466799735128357 -0.0253294950734939 0.0456643846256652 -0.0197391802403475 0.140584988067335 -0.0570979282352891 0.248693636758592 -0.611450939569988 0.645348169929094 0.000628632791069583 -0.000597108191744194 -6.71247792486163e-05 -4.54729076569316e-05 -3.9281572427734e-05 6.09896059887242e-05 0.00232626348374531 -0.00370838474554219 0.000839897669886678 0.000149273257060504 0.000105655711047672 -9.45077317724962e-05 -0.00746579772850664 0.00638720853785147 0.000968305118754241 0.000216662436798674 0.000396412375506282 -0.000243826888802408 -0.000118037365007022 -0.000327499148443594 -0.0010168795386258 0.00775072658527528 0.0236418492094812 -0.0108731183550785 -0.00494987413591069 -0.00356159116827709 -0.00323139876547809 -0.0309715682143689 0.024574043218463 0.00417632532300766
  80 3122.81188566696 ""  1.47512314260887 0 0 0.000137342077187144 -5.73634664132138e-06 4.79482791656363e-05 -0.000126658662196523 -0.000109558090293876 2.31984093632837e-05 -0.000243547148571544 -0.000354052691965589 -0.000172457607104631 -0.00136972215157972 -0.00500696194415579 -0.00692962070662094 -0.0207663942070587 -0.00239352930186052 0.0398360892696445 0.0301232858830507 0.0298629358456627 -0.00697141378852959 -0.0114667464474755 -0.0308538550698774 -0.0345688472584424 -0.00769073414695919 -0.000193100960443131 0.0156258708793419 -0.000102101188482718 -0.000246405262628758 -0.000217828455568147 -0.00147455577140537 0.00067031513787983 0.000427245295911051 0.0249770345394479 0.0684021585087499 0.0812797587091211 0.241064317617829 0.0243788234704725 -0.469398646491268 -0.360075034922311 -0.357103209869389 0.0834816289179638 0.132649394495756 0.361398062716617 0.408166324902336 0.0991665026708713 0.0107114841747139 -0.186111496389256 -2.14943399384418e-05 -0.000196169783044134 0.00013941056635898 -5.81542905415996e-06 -4.52985301245574e-06 -9.31707708090025e-06 1.2635948708019e-05 2.06415819752157e-05 2.07181213846959e-05 0.000662734655344929 0.000373123049117587 -0.000778615266238226 -0.00036881872721232 0.00187126028136483 -0.000774861588092306 -8.62981371846185e-05 8.38293462648042e-06 1.3386344861554e-05 -3.37655082587442e-05 -8.42533476210765e-05 -2.59078579773606e-05 4.10034954428808e-05 -2.76717578552363e-05 -1.03888982099507e-05 -2.00728457230569e-05 -8.66859212729434e-05 1.25714965372653e-05 0.000731021126123518 0.000260211937722737 0.00044240986133761 -0.000417944731781717 0.000406828694431486 1.62423575236313e-05 5.20066323816312e-05 -5.67996406576816e-06 -8.22562631121086e-06 -0.000485465711165968 0.000602154308721477 2.45195832496774e-05 0.000223451685066113 0.000957392463035453 -0.000423481247156983 0.000229635557219642 8.83948237207785e-05 0.000176265607777909 -0.000199071497425499 4.54243436351791e-05 9.06142108228716e-05
  81 3130.67787844625 ""  10.1203669968152 0 0 9.9614134665044e-05 -0.000167001145174618 -0.000257443197506154 -6.05303545430667e-05 -6.18181122681228e-05 -7.305592619491e-06 0.000359310139666258 0.000351925016270969 -4.67081124337413e-05 -0.00159313802445965 -0.00629324316767937 -0.0090082332956738 -0.0263301453110926 -0.00269616175444906 0.0511792155116087 0.00425673786841495 0.00284575949925664 -0.00363325170898811 0.0120822397832575 0.033563121509011 0.0384166602693697 0.0104783528354441 0.000169230553107131 -0.0214985893289155 0.00117270924028633 -0.00173245504318182 0.0021448998112727 -0.00363390417724015 0.00283465515851582 0.00179424327585862 0.0316120119398372 0.0867124124969894 0.103090367433034 0.302243397094848 0.0297246672377359 -0.590108951112025 -0.0466799526045526 -0.0439611592262066 0.0152842113976374 -0.141842328526188 -0.388741590228702 -0.440816560189435 -0.134246313983908 -0.0146008919873882 0.251851701293977 -7.77155134325361e-05 -0.00031314232871336 0.000245185396743679 1.58277497764157e-06 6.08714618429867e-06 -4.79127539118492e-06 -8.85004238251939e-07 5.13410242750549e-05 -1.51648021195869e-05 0.00142759812199068 0.000785586553250546 -0.00163730752235524 -0.00057947999867349 0.00277945011007314 -0.00119063362836148 3.69208552573356e-05 -0.000422969539260986 0.00043310936058495 1.98557339853364e-05 6.91132104226625e-05 1.51294831788055e-05 1.23092779577133e-05 -1.52267378871702e-05 3.56325543080236e-05 -6.4284882310678e-05 5.31897491044821e-05 4.88645140810037e-06 -0.000492451299669484 -4.77963281752988e-05 -0.000345739380677756 0.000388683773595848 -0.00031919637084978 3.57648876253534e-06 -8.77175324304682e-06 1.88554786967102e-05 -0.00018355892261074 -0.000261396197584958 -0.000254186479768542 -0.000266238825397168 -6.55401444207334e-05 7.50473282231347e-05 7.17399197116436e-05 -3.32902884289823e-05 6.90397771298928e-06 -2.49971978696305e-06 0.00089557093568466 -0.000796154172401197 -8.38567706906183e-05
  82 3135.47226595697 ""  11.8890730871101 0 0 -0.00124102606997131 0.00103042828734067 -0.000293039474604148 0.000136077279800871 8.20267788669367e-05 7.10896716908032e-06 -7.89697205138134e-05 -9.17518171506591e-05 4.77997911096373e-05 3.42605047094814e-05 3.47726307020473e-05 1.16038882731123e-05 -0.000148916864753331 -2.9679376530146e-05 0.000265047534047463 0.000204789111386479 0.000193612412150571 -6.64642336916112e-05 5.52233827835621e-05 0.000173943509116753 0.000199642403105171 -7.1766593265187e-05 7.85935718283874e-06 0.00015022522899876 0.00220259409472525 -0.00794827219847938 0.00990221197782726 0.00436164882989136 -0.00408443892622196 -0.00126521839035544 -0.000191454873833004 -0.000332781511403255 -0.000269092319991359 0.00161735298671436 0.00017275080761162 -0.00311629693586765 -0.00224552675615566 -0.00221308556183523 0.000553644717661602 -0.000664101909492812 -0.00185874582230328 -0.00214899654314073 0.000972188602040449 0.000119134757374499 -0.00177213064933244 0.0190308567488111 0.0735130336054265 -0.0581300211853482 -0.000305940642316675 -0.00145934922023302 0.000633229270483267 -0.00119461864806025 0.00471053417581582 -0.00455111860981203 -0.36799645381598 -0.195326021466449 0.402824689227696 0.140302158951978 -0.665927528309346 0.278431861819914 0.0260399503657068 -0.0537367092918139 0.0490616233691657 4.63157275204255e-05 4.17084646804966e-05 8.19542026472333e-05 0.000108463915721889 0.00043445169965949 0.000186813351303441 0.000165813477597836 -8.4935009500565e-05 -2.46526496766323e-05 -0.000142086429446939 6.60890272422259e-05 -0.000185924638675853 -0.000233533891098633 0.000306160678659025 4.41130435490435e-05 0.000285152752286878 -0.000134878664356197 -0.00207257814447091 -0.00126586409103206 -0.000718391185809409 -0.000801356571238671 -0.000194315260407452 -0.000304206968627878 0.000187721559623198 -3.38026822411481e-05 -2.08531760092939e-05 -0.00035308125495271 -0.00168315954053959 0.00117722093764612 0.00012339068951408
  83 3144.81610128431 ""  21.5043663640802 0 0 -0.000212220866420829 1.80763960694181e-05 0.000276864300409098 -0.000142679311150497 -0.000201212687031464 -8.85461802499205e-05 0.00118905038975677 0.00173398404921829 0.000856125789758724 0.00164482341298456 0.00679588976676871 0.00985919233208931 0.0119898719754006 -0.000428955615871993 -0.0264965473386221 0.0397558515298528 0.0399951942024793 -0.00811104349197817 -0.0018223121104912 0.000220209516729258 0.00428349347279959 0.0246518937495416 0.00257333097187985 -0.0464983419220361 -0.000728241800091881 0.00175934066700022 -0.00161045095904167 0.00316353534726185 -0.00191572212715982 -0.00119093022010965 -0.033004666385919 -0.0906467065522707 -0.108000256603865 -0.144444284392218 -0.0116030230184959 0.287124137812685 -0.451470466858066 -0.44852868331281 0.103221100816548 -0.00350931589962608 -0.0176336133003793 -0.0262730500321566 -0.286953307335244 -0.0340962204890256 0.532710047020912 -9.68182797381474e-06 1.61251392814721e-05 -9.77573048015697e-06 -7.05022345806003e-06 3.26714143683848e-06 1.09264797505229e-05 -4.71304187229555e-06 -7.97419514552833e-06 -7.10350738305771e-05 0.000102259831086751 4.8073164365368e-05 -9.59013595351765e-05 6.49691612592534e-06 -0.000252903817287119 5.48017290539802e-05 0.000134770892885435 -0.000180122794186848 0.000174274528805406 -0.000111218773729363 6.75052870543255e-05 -5.80407335547922e-05 3.79656078867365e-05 -2.05801594588798e-05 8.531788440116e-05 3.14092814543323e-06 0.000110237540409579 -6.02057888307778e-05 0.000453627995523835 0.000535368283757178 0.000224515024584408 0.000937922832892798 -0.00075433606890455 -1.36496799238769e-05 -2.92731722003005e-05 -6.3573320683422e-05 -0.000457832588898419 -0.000519030993517586 -0.000328991645021495 -0.000474861817222308 -0.000362072020877781 -0.00137891695898244 0.000641335222034082 0.000180311332966858 0.000145271561433997 0.000200963771059977 0.000177849434353498 -4.07695060951703e-05 1.19338882284468e-05
  84 3152.33763923523 ""  9.47823171090229 0 0 -1.15732670289802e-05 0.000188017481180892 8.15990862997725e-05 0.00020124530742695 0.000304320542420952 0.000229115183342097 -0.00105558490134676 -0.00198676203018468 -0.00164372098819219 0.00242184765061356 0.00702369126899646 0.00865807812416162 0.00621994899749144 -0.000780091983118152 -0.0148448234487465 0.0295251121134506 0.0286526711838751 -0.00801406225060501 0.010675161098897 0.0282236595669959 0.0312611854351029 -0.0280383382294874 -0.00460229797042376 0.0497240951650263 -0.000862769290195405 0.00122796554122655 -0.00153697203988795 0.00290555200609794 -0.00224486633650156 -0.00143090271162939 -0.0322882003146499 -0.0858530076681989 -0.0999650805560618 -0.0776425479939952 -0.00528211044386115 0.156151633239228 -0.325198996328055 -0.321503261940137 0.0773176008635217 -0.11199245659893 -0.305706550853033 -0.34559046740914 0.307163859435848 0.0390823535957815 -0.565466543419758 -0.000100164698685479 -0.000256748976841956 0.000228929829872214 1.66150338776844e-05 1.39194420457278e-05 -4.08690737201799e-06 9.6130746871974e-06 -0.000139078113231467 0.000136445616493189 0.00172245963624309 0.00086656878562645 -0.00176351666212592 -0.000501798821897106 0.00232874852617082 -0.000921743767207799 -0.000413052786284238 0.00136967550927435 -0.001386059781024 8.44502062142134e-05 2.87999577299125e-05 8.70154764217544e-05 -8.08011769218428e-05 4.70799677026706e-05 -9.38221933016612e-05 -7.8102434305647e-05 9.83322266652801e-05 -1.40591067356885e-05 -0.00109285430545113 -0.000683806213362495 -0.000513865394014163 0.00012832189512271 -9.3674240372231e-05 -0.000124508122292946 -7.95951735739209e-05 7.63963356265059e-05 0.00057038967668717 0.00108630946091901 -0.000237651171589373 0.000603252167592002 -0.000112802134442566 -0.000528578144700143 0.000209884302912704 0.000204172806764441 -2.8779803269578e-05 -2.09109031263331e-05 0.000642078449008809 -0.000637039171577816 -0.000210456171080234
  85 3166.70552279798 ""  3.9830288021618 0 0 0.000447327024297346 -0.000648180142351733 -0.00117758176112006 0.000196039067605656 1.77321343015558e-05 -0.00036302920103873 -0.00190648023364615 -0.000722410769511348 0.00268728151045369 -0.0189480774636134 -0.0506084286377357 -0.0590110639625791 0.0111776496133071 0.00237330340324059 -0.019253188320293 0.00643555755105424 0.00693185172793606 -0.000427471446714913 0.000877054406307809 0.00289736051024689 0.00365841065382195 -0.000588451468089232 0.000211349989301583 0.00161695091277594 0.0040334741215743 -0.00808405048050738 0.00902737244853084 -0.0161972238129121 0.01072606221768 0.00754147145857663 0.220963747386065 0.581456860294113 0.672442632586829 -0.109276576521362 -0.0126417449477849 0.20966374675735 -0.0693847441302908 -0.0695384104559344 0.0145677700300846 -0.0114469616986236 -0.0322967064234431 -0.037262888199882 0.00805290585510049 0.000451837872414652 -0.0158111506002513 2.2139341716823e-06 2.47119124793841e-05 -1.85475423934759e-05 3.15226018285437e-05 1.51973450526777e-05 -8.6449548960914e-06 7.03806466073208e-06 0.000126940557146554 8.75191680697888e-05 -0.00051875078194096 -0.000189732628122111 0.000342189966871663 0.000105908461230552 -0.000394430339366209 8.45162177588007e-05 -4.41687728178413e-05 -0.00080429040546636 0.000697077769149565 -7.80662078620303e-05 4.10958769523554e-06 -3.55614439769063e-05 -1.98012529038345e-05 3.43965001126953e-05 1.69869972332495e-05 4.43195720460594e-05 -0.000120361498526534 -2.30972409551831e-06 0.000469701520654144 0.000351162631930648 0.000369213311980819 0.000278737862116499 -0.000207080064943972 6.80357892685422e-05 -4.05067593149147e-05 -1.123968485301e-05 -7.20106503457075e-05 0.000229986633617151 -0.000461404229015734 -0.00011670138116708 8.72400299624796e-05 0.000470552532738522 -0.000195124654488394 0.000694840607129247 0.000174034751721031 0.000368354774419206 -0.00122078632824479 0.00067204880441541 -0.000241787526309762
  86 3439.99556463029 ""  21.15220711598 0 0 -7.28263278631569e-05 -0.000421034072137713 -0.000495116144329129 -9.35124997330139e-05 -0.000236205198446715 9.38066840690449e-05 0.000905814566702505 0.000516863724754931 -0.000189396723259432 -0.00013991234457979 -9.65885638753387e-05 0.000112976176334381 4.81022338265201e-05 2.04542817404127e-05 -3.10107831927291e-05 -4.49957117168402e-05 -3.526977839488e-05 2.07552425467715e-05 3.97400186068855e-05 6.23427475226835e-05 6.27652284957179e-06 -9.77302006650174e-05 -0.00014819800132457 5.20406285298651e-05 0.000750929379499368 -0.000477958705470745 0.00148147619136155 -0.00137450631402809 0.00233919577894946 0.00173875837712872 9.77467406440006e-05 0.00014868487709335 -8.44275984391644e-05 -0.000312823278394732 -0.000110187580196745 0.000464234364832448 -3.86136122163935e-05 -1.23910581443955e-05 -1.52084272646857e-05 -0.000288984102451962 -0.000550500196016193 -0.000500241419400414 0.000501044406495374 0.000487205759322186 -0.000818925711571426 -0.000101860471817357 -5.44188599697738e-05 6.35965023655186e-05 6.03529083279645e-05 2.14189476888925e-07 -9.6293419510702e-06 -6.61491168154933e-05 -7.64404875325739e-05 5.20358689928909e-05 0.000937404628955511 0.000244181575689668 -0.000560955125571396 -8.55108083033961e-05 0.00150795817164835 0.00030251048462207 0.000130374161385599 0.000164660250389539 -0.000230433515710916 0.00253118978952563 0.000935284787059527 0.00134692872525549 0.0193657198486197 -0.027182946351952 0.0437335172234726 -8.09116157463563e-05 -0.000283106442638579 -4.11137284848115e-05 -0.00592301875564095 0.000791924352598741 -0.00563084547124864 -0.00842798130113746 0.00752567177441807 -0.000260806277300799 0.252213530921165 -0.0996062869559654 -0.60661022823819 -0.541717747680968 0.463456039256814 -0.00869061984480714 -0.000162029483750269 0.00141924787204686 0.000396124840235994 -0.000491440861943166 -0.000331391232710225 -0.000910683275203621 0.00087037128442482 -0.000560877781921788 0.000253506127730709
  87 3510.19198013084 ""  24.4869651966482 0 0 -0.00013186134511554 -0.000300797357756551 -0.000441294260435195 -2.6881304289875e-05 -0.00019545787252273 9.73923033739637e-05 0.000738270304030998 0.000408442340151794 -0.000158910477632513 -0.000106139495389933 -8.01325507508367e-05 8.75292132515692e-05 2.65682979948961e-05 2.66786937879128e-06 -1.9455770953497e-05 -3.69520871009054e-05 -2.47436963086372e-05 2.94715552536179e-05 3.61017493805859e-05 5.67374290654553e-05 4.56253349686842e-06 -5.86558421289272e-05 -0.000118833233232947 -4.8338582668691e-05 0.000683588432894956 -0.000469122233858101 0.00166608670404354 -0.000838131900568925 0.00175501774143851 0.00145814300121974 6.27008878221947e-05 0.000235633880531528 5.00074530630154e-05 -0.000258851957772078 -7.83628078537668e-05 0.000355441571712811 -8.2617376524458e-05 -4.92714746503366e-05 2.58398213733543e-05 -0.000188266492010072 -0.000361922915825649 -0.000342144459215949 0.000322819233314312 0.00030667850111593 0.000214348677535977 -6.20447024864692e-05 0.00014437496271261 -0.000117547294854365 4.72226166710366e-05 -1.80312657724827e-05 8.19301973631787e-06 -5.26463495665003e-05 -2.90818207619087e-05 1.4325636828405e-05 -0.000106895847795759 -0.000371215255448413 0.000523710715053862 0.000610448653920829 -0.000690496128564914 0.000801139682315773 0.000192554659877906 -0.000159784148527655 1.81600983719808e-05 0.00108637230172913 -0.00179355462458889 -0.000584484676749037 0.0523685517540043 -0.0363274131242856 -0.0433453995537705 -9.37583657185394e-05 0.000280072984248494 0.000315777854874451 0.00114513266718328 0.00123451533442589 0.000591821642752364 -0.012927309370988 0.0140351496075968 0.000680653710907726 -0.233723094432086 0.0973565166460432 0.651067649502366 -0.498246119994293 0.413357132540454 -0.0461149292051161 1.57988266356514e-05 4.22071466660392e-05 -0.00102629681125202 -0.000209798273331406 -0.000397437994412217 0.000296128380639619 -0.000419504742218144 -0.000288586253646772 0.00124949381515297
  :::
 } 
 m_exists[87] { 
  s_m_exists
  :::
  1 11111111111111111111111111111111111111111111111111111111111111111111111111111111111111111111111111 
  2 11111111111111111111111111111111111111111111111111111111111111111111111111111111111111111111111111 
  3 11111111111111111111111111111111111111111111111111111111111111111111111111111111111111111111111111 
  4 11111111111111111111111111111111111111111111111111111111111111111111111111111111111111111111111111 
  5 11111111111111111111111111111111111111111111111111111111111111111111111111111111111111111111111111 
  6 11111111111111111111111111111111111111111111111111111111111111111111111111111111111111111111111111 
  7 11111111111111111111111111111111111111111111111111111111111111111111111111111111111111111111111111 
  8 11111111111111111111111111111111111111111111111111111111111111111111111111111111111111111111111111 
  9 11111111111111111111111111111111111111111111111111111111111111111111111111111111111111111111111111 
  10 11111111111111111111111111111111111111111111111111111111111111111111111111111111111111111111111111 
  11 11111111111111111111111111111111111111111111111111111111111111111111111111111111111111111111111111 
  12 11111111111111111111111111111111111111111111111111111111111111111111111111111111111111111111111111 
  13 11111111111111111111111111111111111111111111111111111111111111111111111111111111111111111111111111 
  14 11111111111111111111111111111111111111111111111111111111111111111111111111111111111111111111111111 
  15 11111111111111111111111111111111111111111111111111111111111111111111111111111111111111111111111111 
  16 11111111111111111111111111111111111111111111111111111111111111111111111111111111111111111111111111 
  17 11111111111111111111111111111111111111111111111111111111111111111111111111111111111111111111111111 
  18 11111111111111111111111111111111111111111111111111111111111111111111111111111111111111111111111111 
  19 11111111111111111111111111111111111111111111111111111111111111111111111111111111111111111111111111 
  20 11111111111111111111111111111111111111111111111111111111111111111111111111111111111111111111111111 
  21 11111111111111111111111111111111111111111111111111111111111111111111111111111111111111111111111111 
  22 11111111111111111111111111111111111111111111111111111111111111111111111111111111111111111111111111 
  23 11111111111111111111111111111111111111111111111111111111111111111111111111111111111111111111111111 
  24 11111111111111111111111111111111111111111111111111111111111111111111111111111111111111111111111111 
  25 11111111111111111111111111111111111111111111111111111111111111111111111111111111111111111111111111 
  26 11111111111111111111111111111111111111111111111111111111111111111111111111111111111111111111111111 
  27 11111111111111111111111111111111111111111111111111111111111111111111111111111111111111111111111111 
  28 11111111111111111111111111111111111111111111111111111111111111111111111111111111111111111111111111 
  29 11111111111111111111111111111111111111111111111111111111111111111111111111111111111111111111111111 
  30 11111111111111111111111111111111111111111111111111111111111111111111111111111111111111111111111111 
  31 11111111111111111111111111111111111111111111111111111111111111111111111111111111111111111111111111 
  32 11111111111111111111111111111111111111111111111111111111111111111111111111111111111111111111111111 
  33 11111111111111111111111111111111111111111111111111111111111111111111111111111111111111111111111111 
  34 11111111111111111111111111111111111111111111111111111111111111111111111111111111111111111111111111 
  35 11111111111111111111111111111111111111111111111111111111111111111111111111111111111111111111111111 
  36 11111111111111111111111111111111111111111111111111111111111111111111111111111111111111111111111111 
  37 11111111111111111111111111111111111111111111111111111111111111111111111111111111111111111111111111 
  38 11111111111111111111111111111111111111111111111111111111111111111111111111111111111111111111111111 
  39 11111111111111111111111111111111111111111111111111111111111111111111111111111111111111111111111111 
  40 11111111111111111111111111111111111111111111111111111111111111111111111111111111111111111111111111 
  41 11111111111111111111111111111111111111111111111111111111111111111111111111111111111111111111111111 
  42 11111111111111111111111111111111111111111111111111111111111111111111111111111111111111111111111111 
  43 11111111111111111111111111111111111111111111111111111111111111111111111111111111111111111111111111 
  44 11111111111111111111111111111111111111111111111111111111111111111111111111111111111111111111111111 
  45 11111111111111111111111111111111111111111111111111111111111111111111111111111111111111111111111111 
  46 11111111111111111111111111111111111111111111111111111111111111111111111111111111111111111111111111 
  47 11111111111111111111111111111111111111111111111111111111111111111111111111111111111111111111111111 
  48 11111111111111111111111111111111111111111111111111111111111111111111111111111111111111111111111111 
  49 11111111111111111111111111111111111111111111111111111111111111111111111111111111111111111111111111 
  50 11111111111111111111111111111111111111111111111111111111111111111111111111111111111111111111111111 
  51 11111111111111111111111111111111111111111111111111111111111111111111111111111111111111111111111111 
  52 11111111111111111111111111111111111111111111111111111111111111111111111111111111111111111111111111 
  53 11111111111111111111111111111111111111111111111111111111111111111111111111111111111111111111111111 
  54 11111111111111111111111111111111111111111111111111111111111111111111111111111111111111111111111111 
  55 11111111111111111111111111111111111111111111111111111111111111111111111111111111111111111111111111 
  56 11111111111111111111111111111111111111111111111111111111111111111111111111111111111111111111111111 
  57 11111111111111111111111111111111111111111111111111111111111111111111111111111111111111111111111111 
  58 11111111111111111111111111111111111111111111111111111111111111111111111111111111111111111111111111 
  59 11111111111111111111111111111111111111111111111111111111111111111111111111111111111111111111111111 
  60 11111111111111111111111111111111111111111111111111111111111111111111111111111111111111111111111111 
  61 11111111111111111111111111111111111111111111111111111111111111111111111111111111111111111111111111 
  62 11111111111111111111111111111111111111111111111111111111111111111111111111111111111111111111111111 
  63 11111111111111111111111111111111111111111111111111111111111111111111111111111111111111111111111111 
  64 11111111111111111111111111111111111111111111111111111111111111111111111111111111111111111111111111 
  65 11111111111111111111111111111111111111111111111111111111111111111111111111111111111111111111111111 
  66 11111111111111111111111111111111111111111111111111111111111111111111111111111111111111111111111111 
  67 11111111111111111111111111111111111111111111111111111111111111111111111111111111111111111111111111 
  68 11111111111111111111111111111111111111111111111111111111111111111111111111111111111111111111111111 
  69 11111111111111111111111111111111111111111111111111111111111111111111111111111111111111111111111111 
  70 11111111111111111111111111111111111111111111111111111111111111111111111111111111111111111111111111 
  71 11111111111111111111111111111111111111111111111111111111111111111111111111111111111111111111111111 
  72 11111111111111111111111111111111111111111111111111111111111111111111111111111111111111111111111111 
  73 11111111111111111111111111111111111111111111111111111111111111111111111111111111111111111111111111 
  74 11111111111111111111111111111111111111111111111111111111111111111111111111111111111111111111111111 
  75 11111111111111111111111111111111111111111111111111111111111111111111111111111111111111111111111111 
  76 11111111111111111111111111111111111111111111111111111111111111111111111111111111111111111111111111 
  77 11111111111111111111111111111111111111111111111111111111111111111111111111111111111111111111111111 
  78 11111111111111111111111111111111111111111111111111111111111111111111111111111111111111111111111111 
  79 11111111111111111111111111111111111111111111111111111111111111111111111111111111111111111111111111 
  80 11111111111111111111111111111111111111111111111111111111111111111111111111111111111111111111111111 
  81 11111111111111111111111111111111111111111111111111111111111111111111111111111111111111111111111111 
  82 11111111111111111111111111111111111111111111111111111111111111111111111111111111111111111111111111 
  83 11111111111111111111111111111111111111111111111111111111111111111111111111111111111111111111111111 
  84 11111111111111111111111111111111111111111111111111111111111111111111111111111111111111111111111111 
  85 11111111111111111111111111111111111111111111111111111111111111111111111111111111111111111111111111 
  86 11111111111111111111111111111111111111111111111111111111111111111111111111111111111111111111111111 
  87 11111111111111111111111111111111111111111111111111111111111111111111111111111111111111111111111111 
  :::
 } 
} 
