# Supplementary material for: Cut-off Scale and Complex Formation in Density Functional Theory Computations of Epoxy-Amine Reactivity
Source: ACS Omega. 2021 Oct 25;6(44):29424–31. doi: 10.1021/acsomega.1c03229 (PMC8587129; doi:10.1021/acsomega.1c03229)
Supplement: Supplementary file 1 — ao1c03229_si_001.zip [file ao1c03229_si_001.zip › Final_structures/Primary/A1_E3_B3LYP-D3_CC-PVTZ-F_ canonical/Epoxy_frag3_reactant-3_isomer2.vib]

{ 
 s_m_m2io_version
 :::
 2.0.0 
} 

f_m_table { 
 i_j_atom_total
 :::
 31
 m_column[98] { 
  s_m_data_name
  s_m_column_name
  i_m_width
  b_m_visible
  s_m_units
  :::
  1 r_j_Frequency  "Frequency"  10 1 "" 
  2 s_j_Symmetry  "Symmetry"  10 0 "" 
  3 r_j_Intensity  "Intensity"  10 1 "" 
  4 r_j_Raman_Act  "Raman Act"  10 0 "" 
  5 r_j_Raman_Int  "Raman Int"  10 0 "" 
  6 r_j_x1  "x1"  10 0 "" 
  7 r_j_y1  "y1"  10 0 "" 
  8 r_j_z1  "z1"  10 0 "" 
  9 r_j_x2  "x2"  10 0 "" 
  10 r_j_y2  "y2"  10 0 "" 
  11 r_j_z2  "z2"  10 0 "" 
  12 r_j_x3  "x3"  10 0 "" 
  13 r_j_y3  "y3"  10 0 "" 
  14 r_j_z3  "z3"  10 0 "" 
  15 r_j_x4  "x4"  10 0 "" 
  16 r_j_y4  "y4"  10 0 "" 
  17 r_j_z4  "z4"  10 0 "" 
  18 r_j_x5  "x5"  10 0 "" 
  19 r_j_y5  "y5"  10 0 "" 
  20 r_j_z5  "z5"  10 0 "" 
  21 r_j_x6  "x6"  10 0 "" 
  22 r_j_y6  "y6"  10 0 "" 
  23 r_j_z6  "z6"  10 0 "" 
  24 r_j_x7  "x7"  10 0 "" 
  25 r_j_y7  "y7"  10 0 "" 
  26 r_j_z7  "z7"  10 0 "" 
  27 r_j_x8  "x8"  10 0 "" 
  28 r_j_y8  "y8"  10 0 "" 
  29 r_j_z8  "z8"  10 0 "" 
  30 r_j_x9  "x9"  10 0 "" 
  31 r_j_y9  "y9"  10 0 "" 
  32 r_j_z9  "z9"  10 0 "" 
  33 r_j_x10  "x10"  10 0 "" 
  34 r_j_y10  "y10"  10 0 "" 
  35 r_j_z10  "z10"  10 0 "" 
  36 r_j_x11  "x11"  10 0 "" 
  37 r_j_y11  "y11"  10 0 "" 
  38 r_j_z11  "z11"  10 0 "" 
  39 r_j_x12  "x12"  10 0 "" 
  40 r_j_y12  "y12"  10 0 "" 
  41 r_j_z12  "z12"  10 0 "" 
  42 r_j_x13  "x13"  10 0 "" 
  43 r_j_y13  "y13"  10 0 "" 
  44 r_j_z13  "z13"  10 0 "" 
  45 r_j_x14  "x14"  10 0 "" 
  46 r_j_y14  "y14"  10 0 "" 
  47 r_j_z14  "z14"  10 0 "" 
  48 r_j_x15  "x15"  10 0 "" 
  49 r_j_y15  "y15"  10 0 "" 
  50 r_j_z15  "z15"  10 0 "" 
  51 r_j_x16  "x16"  10 0 "" 
  52 r_j_y16  "y16"  10 0 "" 
  53 r_j_z16  "z16"  10 0 "" 
  54 r_j_x17  "x17"  10 0 "" 
  55 r_j_y17  "y17"  10 0 "" 
  56 r_j_z17  "z17"  10 0 "" 
  57 r_j_x18  "x18"  10 0 "" 
  58 r_j_y18  "y18"  10 0 "" 
  59 r_j_z18  "z18"  10 0 "" 
  60 r_j_x19  "x19"  10 0 "" 
  61 r_j_y19  "y19"  10 0 "" 
  62 r_j_z19  "z19"  10 0 "" 
  63 r_j_x20  "x20"  10 0 "" 
  64 r_j_y20  "y20"  10 0 "" 
  65 r_j_z20  "z20"  10 0 "" 
  66 r_j_x21  "x21"  10 0 "" 
  67 r_j_y21  "y21"  10 0 "" 
  68 r_j_z21  "z21"  10 0 "" 
  69 r_j_x22  "x22"  10 0 "" 
  70 r_j_y22  "y22"  10 0 "" 
  71 r_j_z22  "z22"  10 0 "" 
  72 r_j_x23  "x23"  10 0 "" 
  73 r_j_y23  "y23"  10 0 "" 
  74 r_j_z23  "z23"  10 0 "" 
  75 r_j_x24  "x24"  10 0 "" 
  76 r_j_y24  "y24"  10 0 "" 
  77 r_j_z24  "z24"  10 0 "" 
  78 r_j_x25  "x25"  10 0 "" 
  79 r_j_y25  "y25"  10 0 "" 
  80 r_j_z25  "z25"  10 0 "" 
  81 r_j_x26  "x26"  10 0 "" 
  82 r_j_y26  "y26"  10 0 "" 
  83 r_j_z26  "z26"  10 0 "" 
  84 r_j_x27  "x27"  10 0 "" 
  85 r_j_y27  "y27"  10 0 "" 
  86 r_j_z27  "z27"  10 0 "" 
  87 r_j_x28  "x28"  10 0 "" 
  88 r_j_y28  "y28"  10 0 "" 
  89 r_j_z28  "z28"  10 0 "" 
  90 r_j_x29  "x29"  10 0 "" 
  91 r_j_y29  "y29"  10 0 "" 
  92 r_j_z29  "z29"  10 0 "" 
  93 r_j_x30  "x30"  10 0 "" 
  94 r_j_y30  "y30"  10 0 "" 
  95 r_j_z30  "z30"  10 0 "" 
  96 r_j_x31  "x31"  10 0 "" 
  97 r_j_y31  "y31"  10 0 "" 
  98 r_j_z31  "z31"  10 0 "" 
  :::
 } 
 m_row[87] { 
  r_j_Frequency
  s_j_Symmetry
  r_j_Intensity
  r_j_Raman_Act
  r_j_Raman_Int
  r_j_x1
  r_j_y1
  r_j_z1
  r_j_x2
  r_j_y2
  r_j_z2
  r_j_x3
  r_j_y3
  r_j_z3
  r_j_x4
  r_j_y4
  r_j_z4
  r_j_x5
  r_j_y5
  r_j_z5
  r_j_x6
  r_j_y6
  r_j_z6
  r_j_x7
  r_j_y7
  r_j_z7
  r_j_x8
  r_j_y8
  r_j_z8
  r_j_x9
  r_j_y9
  r_j_z9
  r_j_x10
  r_j_y10
  r_j_z10
  r_j_x11
  r_j_y11
  r_j_z11
  r_j_x12
  r_j_y12
  r_j_z12
  r_j_x13
  r_j_y13
  r_j_z13
  r_j_x14
  r_j_y14
  r_j_z14
  r_j_x15
  r_j_y15
  r_j_z15
  r_j_x16
  r_j_y16
  r_j_z16
  r_j_x17
  r_j_y17
  r_j_z17
  r_j_x18
  r_j_y18
  r_j_z18
  r_j_x19
  r_j_y19
  r_j_z19
  r_j_x20
  r_j_y20
  r_j_z20
  r_j_x21
  r_j_y21
  r_j_z21
  r_j_x22
  r_j_y22
  r_j_z22
  r_j_x23
  r_j_y23
  r_j_z23
  r_j_x24
  r_j_y24
  r_j_z24
  r_j_x25
  r_j_y25
  r_j_z25
  r_j_x26
  r_j_y26
  r_j_z26
  r_j_x27
  r_j_y27
  r_j_z27
  r_j_x28
  r_j_y28
  r_j_z28
  r_j_x29
  r_j_y29
  r_j_z29
  r_j_x30
  r_j_y30
  r_j_z30
  r_j_x31
  r_j_y31
  r_j_z31
  :::
  1 51.764456181363 ""  0.177502061072892 0 0 -0.00606409539075349 0.0307912929455747 -0.0301437123531869 -0.00840832705930014 0.0402848156514099 -0.0441764469011487 0.0182067510898857 0.0154353101096002 -0.0171903458497928 0.0399690105786352 -0.0184014285428888 0.0261364478324105 0.0681131166402017 -0.0433955713597791 0.0567952939541451 0.0741314429638687 -0.0347541104797618 0.0437499136635906 0.0513782521394091 0.000104172371280857 -0.0018658639042388 0.022850114434241 0.0253991076250577 -0.0328106907567826 -0.00253192933676797 0.0191054143302145 -0.0331764044885734 -0.00752591396431414 0.0322513687877329 -0.0207897532739079 0.0349606005853904 -0.024657305400373 0.0350485095702474 0.0841127366409816 -0.0684876018338026 0.0888278571548396 0.0952677453395621 -0.0535601699963032 0.066506405751198 0.0568315501839501 0.00699096561366294 -0.0120919273254748 0.00956736675841998 0.0485091594636542 -0.0626505459147263 0.0122676088995208 0.0233041829219641 -0.0089840159827516 -0.00558876039734595 0.0303179536714011 0.000441351383253084 -0.00484927428169133 0.0315805833282707 -0.0208724762032463 0.0176618080463186 0.0210693652092398 -0.00563173864267251 0.0217065877800827 0.0194585149481815 -0.00885542673761289 -0.0111520362876279 0.0342900052546839 -0.0256507684521817 -0.0837890134569718 -0.0538870824249536 0.0210753920481679 -0.03802885503258 -0.000776771631962573 0.0598218013671766 -0.104871698689035 -0.0478638416465881 -0.0518184643531295 -0.102991524844292 -0.10270052393473 0.0517346951789432 -0.0842261105340269 -0.0512207239737824 0.0143117654246039 -0.0379371799470034 -0.00257321995787192 0.092144231069585 -0.0332337188655506 0.00329095454422632 0.0808266164100573 -0.129074530657792 -0.085403441011335 -0.0769720197804936 -0.094502478481292 -0.00276693440633157 -0.077205072405397 -0.106371594885802 -0.0497508612245869 -0.0537956001685571
  2 56.2352278373588 ""  0.271693180230586 0 0 0.0365006732680311 -0.0453348869105157 0.0470075638551553 0.00793256932878189 -0.0113534330398417 -0.00187395605601185 0.0109500110325674 -0.0156414894397406 -0.00605389974172114 0.0287396885567241 -0.0378131201822489 0.0279777102381413 0.0306731252803789 -0.0397291874587673 0.0222468593248923 0.0156089074914513 -0.0203908667476345 -0.0163062486912414 -0.00186021855984365 0.00141370217637111 -0.0501101225954157 -0.004320361764857 0.00391665261490744 -0.0452636304904684 0.0706830162483122 -0.0883701080573138 0.0373446180467863 0.029543940160396 -0.0352448112992468 0.101078611263932 0.0403381080800838 -0.0525785113207157 0.057249745698292 0.0436550158206509 -0.0560092467579783 0.0472321672299258 0.0176457291747453 -0.0224340072485266 -0.0198284663992371 -0.0121388967718875 0.0151762190686116 -0.0782676955378385 -0.0143383769524283 0.0166113090421781 -0.0669998302363014 -0.0184804666526413 0.0208411477176662 0.0013611165196642 0.0307056015517064 -0.028022686974008 -0.0386455402208912 0.0267441300251916 -0.0329481500758475 0.0364919053302359 -0.034689775709464 0.0370522846527402 0.0133693253876177 -0.0426388385133531 0.0490041284821347 -0.016291722194032 0.0420887346208538 -0.0537980383874045 0.0736869092241393 -0.0305626332037247 0.0936678609245836 -0.00827057034220421 -0.0171959326171165 0.00291594650945409 -0.0445643597101072 -0.104524835644659 0.094557185820636 0.0755525410164191 -0.00944228605241922 0.10796687357298 -0.0296446038060215 -0.00771572843294372 0.152666008127099 -0.020330188904087 0.0244384652503451 0.00739223113311102 -0.0952062958093097 -0.0281584255633667 -0.0455499586401144 -0.0370103673461445 -0.112933179305161 0.158953406633686 0.101931508206944 -0.126494838138568 0.0887257186893172 0.0986438143339279 -0.128729680350772 0.0364827123302553 0.0875958002909226
  3 66.6934461057134 ""  0.934059520890541 0 0 -0.0270518446242479 0.0163635502827608 -0.0514311811539171 -0.0470075693546183 0.0331203782608609 -0.0769567717303309 -0.0246121531501736 0.0129536847593939 -0.0351470992046982 -0.0183129621440365 0.0109910994734317 -0.0240562351283048 0.00537316555114392 -0.00914381821917829 0.025497740717483 0.0214670598042066 -0.0268374962562599 0.0612721890687309 0.0130546313267655 -0.023080487206983 0.0468145539182193 -0.00969199945428307 -0.00317887062239208 -0.00107280991090522 -0.0655281469892898 -0.00540370593900992 -0.059624133928538 0.000631874709534882 0.0513652273014098 -0.0607214884110938 -0.031324654604927 0.0255129376308625 -0.0532910350050199 0.0105314488620991 -0.0104788168213092 0.0341553125714056 0.0389962494523839 -0.0417846459022453 0.097495795597591 0.0249496801077228 -0.0353970213954943 0.0729728657049299 -0.0140966167645075 0.000284521385905033 -0.010345464290306 0.0844828906469669 -0.0591034811324163 0.0640813920500003 -0.0124026585648077 -0.0622900752072207 0.0979638787955328 0.010218688352588 -0.0234554368156866 0.011922257692073 0.131852656245407 -0.079670425869777 0.0925038827761263 0.107616752648227 -0.0559493263645454 0.0513692125251729 0.00840795087691416 -0.0195851494685972 0.00492036112525041 0.00848446832724946 0.0513685572160429 -0.0416053790843169 -0.00351060301683753 0.0252774256483059 -0.0574665225040685 -0.000536030125382354 0.0507951243366587 -0.0117891294493765 0.0194805686114841 0.0643633056661412 -0.0546615079757358 0.0135956583524119 0.061520861621997 -0.0385837887794262 0.0160455916159258 0.0258365665593923 -0.059870950774539 -0.00971485466701388 0.007775023459449 -0.0676396754113004 0.00434602054278371 0.069952310181178 -0.00152101977666336 -0.00787318547296439 0.0402833644356502 -0.00109900853570661 -0.00490875778503256 0.0408198532864762 -0.0106881457836252
  4 81.8843206344774 ""  0.950076958780606 0 0 0.000586972656515522 -0.0088032600990467 -0.0120464551372459 0.0390326445045877 -0.05621230961066 0.0575119142479834 0.0164469201927314 -0.0333123602083204 0.0350467059655035 0.000819961385028752 -0.00950105184440237 0.00400479783964188 -0.0191736046775709 0.00798317114170865 -0.0185646287140321 -0.0230591307230354 0.00141640739604843 -0.00822264703338034 -0.00663148935825072 -0.0232337988392315 0.0243307469921338 0.0123434251376073 -0.0405030129101668 0.0455271531913962 -0.0120410653580414 0.0527315100629991 0.004026554305878 -0.00811626580590559 -0.0398598704345648 -0.0642459575850515 0.00439498778474289 -0.0058252039780999 -0.00113092094587783 -0.0308597043999977 0.0259737633429246 -0.0418850412700582 -0.0380396649676777 0.01478732683803 -0.0245359006397191 -0.0105478518865554 -0.0280565240576947 0.0314546223958743 0.020250352086642 -0.0519879577176614 0.0625448837632349 0.0159188478600679 -0.0529477627855047 -0.0138229827247916 0.00468816168844196 0.0356146355627088 0.030931901389766 -0.0122901611723165 0.00379290015155966 -0.0380183616767373 0.00279525289580298 -0.0606203863223203 -0.0529531968230137 0.0485327711017253 -0.105887357084756 0.0245177066777474 -0.0438840909940822 0.0356196682654246 -0.0946470197702992 0.00190202283433922 0.0369882110936297 -0.0213620250106136 0.0719954766986282 0.0704274797568946 0.0167218337804679 -0.107017767220521 0.0507923669024549 -0.098390414565765 0.00188724355033088 -0.0515727914705824 0.00624079182793526 0.0280689750191803 0.0957821944131878 -0.0212736879248462 0.108251234410611 0.0689574628858153 0.0552500702140854 0.0676495880596324 0.037697192178596 0.03928376508069 -0.149911252651877 0.0281788059798736 -0.123062185562904 -0.116451390086171 0.138034501845557 -0.119505141072499 -0.135537281177407 -0.00393114852744937 -0.107327140391484
  5 96.9223052264583 ""  0.796574170607502 0 0 0.00309027374408423 -0.00538914744662172 -0.0257183032339593 0.00182977383890291 -0.0220104916332828 -0.00143423134528028 -0.00464032333312321 -0.0128206250898797 0.00119460021719977 0.0333510099431126 -0.0361917601790759 0.0685838524467853 0.0193180724578472 -0.0239412263274799 0.057076935060991 -0.0336708359629452 0.0126357974116344 -0.0232481564396594 -0.0690141111722882 0.0332730007339124 -0.0872733536811504 -0.0529424980503809 0.0186479450118771 -0.0714833991497543 0.0107499673237265 0.0191646094472347 -0.0186235665908064 -0.00116754261323829 -0.0148948140052248 -0.0358201250002644 0.0701295306546826 -0.061357598713383 0.124308510266176 0.0476295512200875 -0.0406599344417382 0.106916976837975 -0.0456236766501281 0.0233370487162607 -0.0350450915263633 -0.107617984622173 0.0587273889176041 -0.146371947337647 -0.0760408765269027 0.0305761674335721 -0.118063045885112 0.0391275303692086 -0.0752355504133255 -0.0140737541463456 0.00626184694659259 -0.000150073589508229 0.0320706577416866 0.00188325685416721 -0.00902453647580547 -0.0447780404702485 0.0439738460687243 -0.0914592053164421 -0.044177992606984 0.065174126942609 -0.118768397198158 0.0179743993288801 -0.0168611341760885 0.0200858294643642 -0.0969660536244847 -0.0123483128248826 0.023038723242087 0.0363617388602496 -0.0195783820188127 0.0702935967603392 0.0561115171709226 0.075152592399948 0.0186842081563646 0.000898022730301332 -0.0410298096315024 0.0413251534697125 0.0541261469077617 -0.0401591185377531 -0.0353332581052784 0.0274926307607843 -0.0363201119803702 0.067048021669999 0.0871528763944265 -0.0128514833809212 0.0947600785919749 0.0568483019469545 0.0828169301292543 -0.0207428596785515 -0.0144345760296815 0.103856404223373 -0.00411788144581185 -0.0185869513878515 0.105205932180796 0.0779604003379687 0.00738608842514934
  6 107.315628041252 ""  2.15968369972416 0 0 0.0343240170039485 -0.0393349739353255 0.0462507329616008 -0.0434078859954294 0.025581470615817 -0.0480335091137605 -0.0273462477399226 0.0112794069796651 -0.0230283193218211 -0.033907649582239 0.0151469688666822 -0.0346298693467467 -0.021456955099087 0.00450918261209041 -0.0148667077993721 -0.00136160856297948 -0.0103345071947858 0.0165850794477642 0.00506179979561732 -0.0139176945813353 0.0282457902003351 -0.0073346500845767 -0.00237898686434858 0.00883454034954819 0.07820420043828 -0.122218981569877 0.026339217117519 0.0433300184764679 0.00777889954039577 0.141182975421484 -0.0462686477855262 0.0270561816505204 -0.0587122035972557 -0.0268897851045839 0.00672561776199091 -0.0241806682528977 0.00847133434870725 -0.0189108486837324 0.032014754740363 0.0199430233109592 -0.0251624145811736 0.053652755900863 -0.00213219570816828 1.21948981303553e-05 0.0177104127347209 -0.0262315001089792 0.00547526762372557 -0.0135805224840424 0.0326479303080548 -0.0747062259629838 -0.071018666171968 0.0422717666007069 -0.0531083848470722 0.0377223489434389 -0.0300751281030509 0.0155231623225131 0.00427636930521219 -0.0758063797897751 0.0505940701917107 -0.0368600118356652 0.0878308504630163 -0.0846772056155467 0.0931659907906123 -0.0138250464897784 0.0140085800004892 0.0368565222305349 0.0277656441900421 0.0950407076929849 0.0892255135929156 0.021897395678348 0.0173061564138123 -0.0619356908859942 -0.0532544067278945 -0.0243453353102049 0.0812117816697871 -0.0330818161008046 -0.0211712301106363 0.0231044865786338 0.0163859749891528 0.0914357754885263 0.134433945872166 0.0359791108792243 0.112758196770463 0.109315368121362 0.000659257696963855 -0.0497991134073263 -0.099503823378014 0.0532790142773531 0.0492924044524799 -0.102748613870389 0.0407121484783125 0.0556288267845245 -0.0596709663970883
  7 129.966562683774 ""  0.071887396139482 0 0 -0.0336350431740252 0.0396265425800886 -0.000431472278313477 -0.0499970668497045 0.0461559949822079 -0.00776747858656568 -0.0287398964808258 0.0306552600855082 0.00467924905588103 -0.0173387232808078 -0.00534826363994241 0.0319314917160452 0.000703281523705169 -0.022534985424151 0.0222919717751494 0.00615455297814793 0.00117670240736377 -0.0178570199525316 -0.00231087421315844 0.0365507277999931 -0.0405520148651657 -0.016377665491414 0.0497738728512231 -0.0235709197504143 -0.0337790218459229 0.0362272295201101 -0.00143724347944637 -0.0237046015017728 0.0554264318408497 0.0044329458055939 -0.0216413817478065 -0.0189770298887889 0.0542647728867174 0.00811408738931869 -0.0529144735669325 0.0418075114315665 0.0171782712690423 -0.0095026655430776 -0.0293543629415129 0.00272506659706757 0.0527357567668851 -0.0673019331771413 -0.0204589350943651 0.0750221071658301 -0.0387047266641589 -0.0261887823955415 -0.0354393287292287 -0.0144788407923134 -0.0394210747448282 -0.0473667691844036 -0.0155467032453256 -0.011742449866181 0.00242035862040971 -0.00855063768376017 0.00371975684042844 -0.058964458864338 -0.0216070150580111 -0.0587847718302517 -0.0270857000397169 -0.00869193668394092 0.027505870013676 0.00358005969886396 -0.0119270070270513 0.0988695944570987 -0.020439729561428 0.0223903605312057 0.145392180751691 -0.0479014814347192 0.0249533010281086 -0.0406052623164788 -0.00957789655222272 0.0193816775130402 0.121705097307362 -0.0823985751271917 0.0236114960783433 0.135573211110704 0.065913559624998 0.0229115822076128 0.177692435150087 -0.0453705544679385 0.0165047011486045 0.137890253482471 -0.0855517108676369 0.0378726937135906 -0.0742184890778662 0.01827396196148 0.0208666096885067 -0.069466589100536 0.0580338519353057 0.0231267704108325 -0.0831489766349464 -0.0958013507549961 0.0136780091018316
  8 139.151429647025 ""  1.52939726574453 0 0 -0.00816675899917798 0.0645897929369785 0.0323532955111163 -0.0122375872104811 0.0346237869611303 0.0805762428585562 -0.00155682272924342 0.0266140629926256 0.0523766420162592 -0.0262871488404712 -0.00585874099690616 0.0166552890052354 -0.00461446468444183 -0.0296487294502376 -0.0361697020096882 0.0462753594010288 -0.0146134323754223 -0.0468397052147222 0.0753623729917271 0.0201712151118901 -0.00694814996526429 0.0492380001908039 0.043052495790202 0.0405795774240393 -0.013874597992399 0.113699897702142 0.04536363229438 0.00506534144469909 0.071659456533278 0.00100036481719096 -0.0582642884502168 -0.0155082293030611 0.0238346745778039 -0.0282648449056562 -0.0602638773040541 -0.0667257148154972 0.0612841456967862 -0.030070743173722 -0.0838913079745542 0.114371419747938 0.0321883270408575 -0.0142031351060817 0.0695662897354034 0.0741621782168397 0.0726870526875919 -0.0116734399377479 -0.104121341791524 -0.0384381512344937 -0.0162433274523232 -0.0720824701536987 -0.0229159709859745 0.024382127316757 0.00210563575807149 -0.0242241318967635 0.029654379051568 -0.154030846907451 -0.0888254891211471 -0.0695073075948666 -0.119754935824618 0.00116525596585607 0.0901289754143604 0.0244513996233715 -0.0669774890751954 -0.0347618712818939 0.0132723436276979 -0.012996147934237 -0.0728242209316779 0.0192023313731168 -0.0228114385106413 0.0108726042386101 0.00962865200200514 -0.00417386667581328 -0.0278790038702522 0.0378960578654711 -0.0263451830124572 -0.0425656661609145 -0.0145688471424863 0.00245111532261184 -0.0741842412801661 0.0182381066009843 -0.0128953589011774 -0.075950609368797 0.024404835439902 -0.047067527512403 0.0343579247505214 0.00409500223876819 0.00115202728552215 0.0104593980874211 -0.0162254839372246 0.00519334337892738 0.0217151159120911 0.037363993928376 -0.0127683867528733
  9 181.672424327206 ""  3.74499325050607 0 0 -0.00523179276798876 0.000309837535390064 -0.0195456776791979 0.00163695785750895 -0.00083063424597615 -0.0165360398274594 0.0114482359893698 -0.0110264483811757 -0.000744116008725374 0.0114544681859054 -0.00692582246818704 -0.00128793058167361 0.00238129459677927 0.00157778440405603 -0.00894400939358851 -0.00677470718357045 0.00393227394235061 -0.0159158803569105 -0.00290899359752389 -0.00433356178076262 -0.00723265016753953 0.00778468552040155 -0.0133529663430349 0.00242895297669043 -0.020583737382639 0.00288376556931842 -0.0196421059687453 -7.98563439802793e-05 0.00349707551145693 -0.0313380422427134 0.0136754797734076 -0.00588847888129366 -0.00231250623862946 0.00124301340409877 0.00761159673479472 -0.0122474856330765 -0.0156293958024954 0.0117218620178712 -0.0260821385538695 -0.00886027517686654 -0.00378479798806965 -0.0106526843798737 0.00956485343764712 -0.018055378638797 0.00941111030782003 0.00840845455954309 0.0161833305094277 0.00422455622623546 -0.00371641016925 -0.0142106910937195 -0.00502437597893362 0.00163664052128007 -0.00389199196093995 0.00163034699562146 0.0177118309751536 0.0187355056623621 0.0253510754021944 0.0070591207943478 0.0336089498778952 -0.0125019173356924 0.00566638752311395 -0.0146617648483318 0.0209030101909284 0.126372941380693 -0.0147534822569598 0.0693243383107283 -0.106395667560808 0.037766857540289 0.017363255822332 -0.0336608186986424 0.00207751944795306 -0.0131072983117588 0.322535453050587 -0.126175964232059 -0.0529626579197561 0.209952903099509 0.052758702810372 0.300845627095851 -0.109116048034655 0.0349841367650874 0.0511567845190397 -0.136891154009566 0.0533504146038965 -0.16445993758603 0.128487535850403 -0.0374288975994148 0.024199655905741 -0.221590778516914 0.126603323567957 0.121549198290025 -0.131503763435471 -0.0661610239148191 -0.249247179023031
  10 187.184781434861 ""  10.4855108471669 0 0 0.0583850010118714 -0.0377796820738811 0.0790144934979637 -0.0535114080747769 0.0341654763271462 -0.0307577037543349 -0.0399948838263551 0.0177002021131832 -0.0122728101755901 -0.0485116205035367 -0.00174209745350481 -0.0201649553501419 -0.0257961058708706 -0.0249007498579002 -0.0160951921177273 0.00537781616570657 -0.0289180948786477 -0.000602374329536437 0.0101809604514108 -0.00644408658299062 0.00302625126652788 -0.0159670890075541 0.0179584699112907 -0.00432550628619906 0.201930764690384 -0.131974744198084 0.0618694301718187 0.0245757571574224 -0.0224845753668825 0.2517509636313 -0.0661317121278716 -0.00181724372628836 -0.0247256568203333 -0.0313598111795488 -0.0410092693865778 -0.0209943500376066 0.0249094324544323 -0.0468475589475323 0.00809344881693107 0.0355114010400329 -0.00698451334428303 0.013113928475755 -0.0116825110577114 0.0332429121782596 0.000531648754994664 0.00849625195474103 -0.0705486995431527 -0.0233976011748515 0.0697184742653937 0.12041383001211 0.0404385080036212 0.00824609635981769 0.0142383640242903 -0.0298842046199362 -0.0663429925461843 -0.0648261488283194 -0.131116980223948 0.0562746140820128 -0.180915697429592 0.0658763292797493 -0.0525200530242913 0.0759935095491175 -0.139726551184953 0.0236860467464319 -0.0125487804839166 0.00440661817881023 -0.0118380791368564 -0.0176543134839067 -0.0111206813436537 -0.00585751706648243 -0.0108191832765382 0.0122678775921269 0.0563950520760823 -0.0214826155724532 -0.0194836544185298 0.0375426156420217 0.00350373613786916 0.0352817392911322 0.0236589832073305 -0.0165253022937746 0.000263872014361924 -0.0253994531692199 -0.0428856526676702 -0.0500771309261852 0.0179558051365398 -0.00065834051663149 0.0247972439364924 -0.0364438418740343 -0.00104699689012107 0.0378260130310609 -0.0225759571532713 -0.0290184331023524 -0.0168261221473831
  11 228.693952791702 ""  0.694977189720917 0 0 0.0116672006664401 0.0475749967747111 -0.0488955188292036 -0.0507814247910992 0.010650600243581 -0.00129809641401866 -0.0401329789489267 -0.0110162701749753 0.0577073351213065 -0.0509128351459933 -0.0555911459595577 0.0574358671224876 -0.049686310271464 -0.0686355954050396 -0.00498924904719399 -0.0399996973333856 -0.0409296967682891 -0.0517910667771377 -0.00886215228115256 -0.0175037924254488 -0.00525328081721243 -0.0146375180687989 -0.00964704534203123 0.0594864899899376 -0.0246474484590079 0.09277979250789 -0.0385901621855247 0.0464362808880733 0.084867168760028 -0.0837440326192633 -0.0723148703296011 -0.0699596726715197 0.0781254731934083 -0.0637298491060741 -0.090841462660317 -0.0218410698845385 -0.0467442446922582 -0.0371067264023358 -0.111107607556605 0.0176866564266345 6.01915657198769e-05 -0.0268840860605953 -0.00302377378663943 0.0096499276549012 0.0762773165910845 0.102112765252277 0.0956045713082345 2.94364477021385e-06 0.0647873673303338 0.0164253456647033 -0.0249735369278663 0.0580789156607611 0.01172567072471 -0.0181191902218547 0.106825142303766 0.122945133010505 0.0698854174160206 0.130800838319238 0.138967250801892 -0.0563085566092919 0.0560970417625812 -0.0150358690631024 0.0322153072214917 -0.00676454688955327 -0.000538223069499926 -0.003497718660099 0.00790248957594885 -0.00406122112137673 -0.000371980431874665 -0.000262438373645307 -0.00146726275722136 0.000607563978482716 -0.0180259863378312 0.00423506844936143 0.00403306138949381 -0.0108565216220143 -0.0032267008763158 -0.0167941731090058 0.0036662276129025 -0.00342773112407721 -0.00861350802124006 0.0108099535836523 -0.00161686151964062 0.0119916790320936 -0.0153533585832615 0.00157868669059884 -0.00312296103178266 0.0137524879319522 -0.0071174622938935 -0.0106848099979558 0.00566123054686514 0.000349851761937079 0.0189287911725028
  12 253.635117914672 ""  1.68132213831206 0 0 0.00228988517532145 0.02097766124103 -0.00508893254880853 0.0473321232114913 -0.0549354819439282 0.106223295755449 -0.0486078016800376 0.0266034407881743 -0.0363395282329175 -0.0750461820384429 0.0272631484464425 -0.0763854493821941 -0.0173555188956111 -0.0288577787449278 0.00194141075711674 0.0398771979951811 -0.0637906580422464 0.0809497246551077 -0.00854732309505873 0.000481524622242731 -0.0142927605299602 -0.0646890334338971 0.0499342885652132 -0.0852086465228481 -0.0785921230888534 0.121058506481874 0.0178137333223693 0.0267198316621007 0.0119318073860285 -0.124471711446808 -0.100243996954438 0.035153874569688 -0.0971460006678982 -0.00797270236039929 -0.051372357858891 0.0228314841360195 0.103986826125711 -0.119778034073868 0.178351090143732 0.0111299364097158 0.00293788043057113 -0.0114300847134717 -0.0779843570342576 0.0728544044468055 -0.116228951022746 0.0235722065491034 0.0225193695666156 -0.00173035112431999 0.0309581878376406 0.00377421806323994 -0.0135325493150136 0.0273088544546496 -0.000433643030528529 0.00363020353959275 0.0192040581246286 0.0296129419428161 0.00735701203068187 0.0236034694530652 0.0311258985987186 -0.0111728816466966 0.0315698478103806 -0.00654662775928968 0.0151674498424856 0.0164310081672804 -0.00173503188409402 0.0091001349581243 0.000849224232858936 0.00320095228433462 0.00678867443936816 0.000407823396438353 -9.66739133320795e-05 -0.000132681482276932 0.0314512839070393 -0.0137126262006211 0.00119429735845046 0.0235936461488415 0.00715814869428117 0.0248231256685486 -0.00939359202475639 0.00236519238207566 0.00779868040215994 0.002203544649414 0.0133677149259488 -0.000237568743833459 0.0221059531273696 -0.00592818162898177 0.00474325394337956 -0.0223391659515069 0.0142040508819449 0.016311256735362 -0.0107825830450242 -0.00640357011565836 -0.0299272619262947
  13 319.128298464809 ""  1.85182624584563 0 0 -0.000548154007355539 -0.000284436662673032 -0.000602389757928768 0.00117517945777631 -0.000854731515332886 0.00141643567211359 0.000892036656245018 -0.00092420145233195 -0.000182079184703025 0.000241671518403373 0.000234033114887461 -0.0015870381201794 0.000624678613286319 -2.42449525837446e-05 0.000349474161186093 0.00139827914924027 -0.00151523477874878 0.0032198760744606 -0.000599846047258081 -0.000382687027590063 -0.00028914500418561 -0.00156649688427252 0.000369495497500559 -0.00307624858105491 -0.0041204374049205 0.00197764686407778 -0.000126344194146619 0.000862749794976355 0.00078071480731963 -0.00377178659838648 -0.000396710452762927 0.00116475916408742 -0.00333399829743288 0.000607792308480546 0.000704639741350514 0.000187201994456589 0.00257243716111297 -0.00254234769590665 0.00644017611448999 -0.0011859128585306 -0.000607923569068792 -0.00013240153812424 -0.0023850829047874 0.00363627839491496 -0.00419119220540255 -0.00187463723193168 0.000679902358546612 -0.000528282197038677 0.00167466960899642 0.000605849010465344 -0.00162196433856406 0.000303495604478719 -0.000760249194910381 0.000894247586183874 -0.00327506059649333 0.00115576941598032 -0.00161478252650946 -0.00302811995960787 0.000211073624725059 0.000400563069690502 0.000794889941007662 -0.00126552005753158 0.00170375791424733 0.0595260647217686 -0.00897904267785961 0.0175785065679095 -0.0503724617708366 0.0138460002126109 -0.00857489129244983 -0.00584582375240152 -0.00188897782558047 -0.000885767414779972 0.130581294633175 -0.0460811879720463 -0.027486208764549 0.0887090414952907 0.013870848981284 0.0994143379660691 -0.00210736670924234 0.0136782775243137 0.0260287920492405 -0.0825141523045774 -0.0219837537158829 -0.131762650009956 -0.535331805844615 0.0539965268989111 -0.154983511258631 0.354573685289523 0.0565301814241523 -0.36212204900684 0.0845872641285263 -0.103205034878939 0.500448106378741
  14 374.311347697949 ""  33.7032858010491 0 0 -0.0189586128112355 0.00488252146089942 -0.0247309637630962 -0.00268794474067138 -0.00332016284322066 -0.00494774710357232 -0.00011644285643294 0.0013628875238692 0.000699040467849268 0.000159421578104027 0.00199702560877168 0.00198563710042195 0.00302651369971246 -0.000408910508988148 0.00364237501235862 0.00243816006048585 0.00297275576399196 -0.00227442145058418 0.00296131107555824 0.00339324020874757 -0.00253057813681806 0.0039427257747117 0.00108091343494914 0.00352035504545486 -0.101925737187562 0.0264690540547626 -0.023913057197913 0.0159345385612282 0.0313911451519184 -0.09298770196698 -0.00302135347830501 0.00389059068441424 -0.00235169301326852 0.00320718010292753 -0.00339385217194964 0.00479986007121147 0.0011986194624822 0.00389631196486 -0.00617783680255412 0.000773551209852857 0.00430653352070291 -0.00534863993902369 0.0106352182705743 0.00989929163814346 0.0153103006293981 -0.0289565986269645 -0.00584884138124789 0.0051457648737811 0.0296893484908671 0.0156469117769037 -0.00267872431009477 0.00581507512257695 -0.0177852157231122 0.0243301962190894 -0.0616452074782723 0.00270351454200217 -0.0264428661896164 -0.0379543550163677 -0.0261536030958285 0.0290335625702233 0.000477157109977178 -0.0190371446445693 0.0258299141194386 -0.0287338998084149 0.0311344126457086 0.0445599709368082 -0.02559957904953 -0.0411316940537161 0.0246954621045187 0.0310298724012242 0.0415577044430172 -0.0420645983734123 -0.0208943355895968 0.0250351226715832 0.0416961169642199 -0.034103889903149 0.0243051828730808 0.0403627698843454 0.519236994934273 -0.0236127994035938 0.100133856345041 -0.210141951590352 -0.574246569806871 -0.23315926538676 0.0762278514121288 -0.0661823833321741 -0.0782059511268235 0.0387591179709477 0.0663457407184138 -0.0580296815512372 0.0565517470439994 0.12418015842756 -0.0988883848064717
  15 394.508154639794 ""  12.006312650564 0 0 -0.0388523606808185 0.0573639100381878 -0.0409305303811389 -0.0121947648755419 0.0242317886600568 -0.0136244496606826 0.0134837652419321 -0.0120046641363875 -0.0131855599144757 0.0149913614301458 -0.013339381356419 -0.0145215405489105 0.0120880329985614 -0.0080288467392947 0.0137003303659558 -0.0188875084310615 -0.00315737632439171 -0.00376171658366231 -0.0224531556576214 -0.0112002738371135 -0.00793791272906274 0.00696479270638087 -0.0301092951217695 0.00574897725082552 -0.286822656487004 0.101445851389594 -0.0465512699146699 0.0736326002901588 0.143681283725194 -0.242868985451993 0.0134479408022193 -0.000392301174765563 -0.0368837006912465 0.0238146443270185 0.00400396664139235 0.0295286387286268 -0.032334296859336 0.0091118628237242 -0.00967620922460908 -0.0393173475850504 -0.00846333107022536 -0.0191633212433517 0.00402286930037643 -0.0553311913274838 0.00567772372283904 -0.0930394389131244 -0.0508353080235568 0.0146946788727766 0.101791029789293 0.0458917437485585 -0.000667218955540924 0.0537407644861068 -0.0230634300709509 0.0933492831349771 -0.173955719171656 -0.0607786297177418 -0.132565620452466 -0.169285847287372 -0.120749303547402 0.11494232845487 0.0576161076138804 -0.0128958753617371 0.0713757723816193 0.00626931548273085 -0.0128457967523891 -0.0207479906886162 0.00729388525572558 0.0213702208437942 -0.00995205816310286 -0.00923388797599319 -0.0181076516976304 0.0172136040239745 0.00174449153487724 -0.0105466581109738 -0.0183255686488777 0.00667122445442161 -0.0135308973611549 -0.0193930819290756 -0.109750397153818 0.016672744624189 -0.00357962055800168 0.0506194089010811 0.147468420022375 0.0480957366516782 -0.0135935531906133 0.0283289773035152 0.037525081921191 -0.0190986877964977 -0.039549100172419 0.0338992320881802 -0.0185536594896769 -0.0460521163812847 0.0336642087322626
  16 424.849345625713 ""  1.53064214812703 0 0 -0.0208951657305605 -0.0962851146609836 -0.066978104062831 8.02914975982815e-05 -0.0748337326423358 -0.0303596109168602 -0.056714037374978 0.0286608750291538 0.033403027694875 -0.0420586828365603 0.0533966417239796 0.0605380145977129 -0.00412501350643157 0.0151952301600937 0.0130655064990215 0.0595691993714806 0.0446581849786357 -0.0214384158854186 0.0704923702056909 0.0505023047232767 -0.00497321787376441 0.0132950660176079 0.070358783677312 0.0285525755489814 -0.103733727183202 -0.0795073269232027 -0.0655374266074436 0.00218480753028793 -0.0824305532861455 -0.130418156645534 -0.0541449635155005 0.0395682141890161 0.0781240898826197 -0.0238515070516116 -0.0523245884697791 -0.00224924076635159 0.0764323486456698 0.0282356801486824 -0.0482530238561617 0.0958315974717442 0.0544405227652273 -0.0011193006097606 0.0422725307819461 0.146784187181851 0.0659454303690716 -0.015356978490168 -0.000305528093837802 0.00590453422460987 0.0332095996938771 0.0187126416840678 0.00141488759867315 -0.0338843273640315 -0.0919729260400793 -0.00223298907444032 -0.0990788595977077 0.0639810320881579 0.0225141076241366 0.0669500448840477 -0.0204604325171781 -0.00894331609872982 -0.102220177476948 -0.096522625129824 0.0064303945560174 0.00349643579357896 -0.0115921951696207 -0.0173741205912429 -0.000464803625155514 0.0251315274217527 -0.0056196086837585 -0.00590436463421562 -0.0170185768684017 0.0156491334006465 0.00221656925822349 -0.0126777770501595 -0.0162026224267811 0.0033388536500021 -0.0149714180998921 -0.0111043730931044 -0.0198927085935401 0.0226702464778578 0.0274127905219705 0.00817124670433078 0.0568517558462603 -0.00359252092354218 -0.00390816481183854 0.0256716712970216 0.0360524006264621 -0.017139576053097 -0.0414561247479433 0.0345530711492357 -0.0132683669976736 -0.0392800265344543 0.0285612784002034
  17 437.821004104228 ""  0.291164706384811 0 0 -0.00488088238941276 0.0100008264212408 -0.0061968625267236 0.000845177146637111 0.00305907913212279 0.00109218862837174 -0.00153379396325392 0.0037501001191448 -0.0102075430196591 0.0573212491037033 -0.0512356281301782 0.0982449419176217 -0.0511828218311206 0.0422256895971567 -0.0945444248910754 -0.00651904468266864 -0.00236553168594169 -0.00103862376641163 0.0489686651968092 -0.0489237729452452 0.100677863220585 -0.0579215144332205 0.044832907423373 -0.105516377941302 -0.026237248606948 0.0212093250092542 -0.00478997622369954 0.00194796469968653 0.0117688040146176 -0.0298410011858299 0.116413422912379 -0.103875757124876 0.208616616972714 -0.109668938263717 0.098973036722408 -0.203005695503391 -0.0122303433214021 0.00276930015242091 -0.00804623309936674 0.113915532468614 -0.10299146414045 0.220312182841504 -0.103273310429966 0.0797090956990167 -0.199502471489908 -0.00942525551886602 -0.00422932151263564 0.00245181388856596 0.0099162303632213 0.00249397516262016 -0.00013670272769909 0.00717472091466795 0.000334849177382929 0.0105728548615875 -0.0143285528515302 -0.00790400975171841 -0.0132418933235282 -0.0217943696401486 -0.00981853967174473 0.0130948506334471 0.0102877643277474 -0.000275829942113486 0.0111180901270735 0.00319232966691966 -0.00186191000427616 -0.0013129259282753 0.00251399425775892 0.00360060652554189 0.00104110460952321 8.66613133822313e-05 -0.00239234199324931 0.00305737895636478 0.00339321070097823 -0.00389603936504511 -0.000400282450781824 0.00300058940347403 -0.0016507943531238 -0.00120137232844867 0.0111222672864165 0.00332606960011787 0.0105926275986249 0.000612818111385965 -0.0013335169587766 -0.00317123297871755 0.00307593216946355 0.00314104172096511 0.00668779668996734 -0.00422708558731786 -0.00306476455706346 0.00729286958838422 -0.00246652984174469 -0.00679449863044005 0.00124309991398512
  18 451.133502850158 ""  17.0154457098646 0 0 -0.000539699014697374 -0.00797359838482119 -0.012128606067777 0.00230255726870789 -0.00856453649174668 -0.00985373419890778 -0.0110861209937912 0.00612180295517831 0.00307667872767432 -0.00621257789983868 0.00630418363861593 0.0129373571126123 -0.00135335359485847 0.000160297204710719 0.00136116767184147 0.00665933643388582 0.00542218566003551 -0.0061470996135116 0.010582673260747 0.00502302683015303 0.0021828780299575 -0.00183427627176256 0.0114496006861583 0.00462257216173975 -0.0314074083522277 -0.0081967539363816 -0.0144708872498752 0.00937593617902331 -0.00340317362173466 -0.0371254988247184 -0.00753702702732627 0.00148779173332816 0.0204181742395728 -0.00396732279505287 -0.0109824000506983 -0.00023174824037834 0.00870116456956185 0.00345200380271554 -0.0114727053616347 0.0204020204668453 0.00428825633491843 0.00776928723183058 -0.00058228840152186 0.0119379022834181 0.00687517061385488 -0.0117116347477861 -0.0109254395610278 0.00276170961790042 0.0120255225036456 0.00945039064836027 0.00422357894089383 0.00264066339754279 -0.0103550870348861 0.00917053957003294 -0.0302778287104432 -0.00763162891066947 -0.0184372517685762 -0.0143039133823892 -0.0200247712474791 0.0122543555154487 -0.0111528175746545 -0.00545666571494282 0.000344483572270488 -0.000661544273675384 0.047436361977753 0.0835155850394443 -0.00728670965078199 -0.13669403009588 0.00674858056187391 0.0167182304375521 0.0752756484413269 -0.0660455257742324 0.0216963102950455 0.0689688374270571 0.0562958528241839 0.007645349752362 0.0718199265856297 0.0684643433317729 -0.332190396216203 -0.134593914336109 -0.269873842742991 0.102160731466092 0.135669097451604 0.219062572101465 -0.017907211896449 -0.126162320168016 -0.169818963317801 0.0742829138282033 0.220937870409312 -0.169979098670589 0.0407868058269027 0.159757981879257 -0.12488418991161
  19 520.561616874143 ""  1.72646940882044 0 0 0.07998903636671 -0.00269573255334531 -0.0406341239787525 0.110418875412569 -0.0195332594253098 -0.0492210764562771 -0.0319020225161877 0.0844696025624493 -0.0484980568087 -0.0284120602563603 0.00131350678976538 0.0115665730064043 0.00539294777332059 -0.0634720816151608 0.017740458948976 -0.0537043934535695 -0.0351068216120264 -0.0529995091023764 -0.0019612461528845 -0.00850851808947169 0.0368233954003246 -0.0456073646720586 0.0339299815084104 0.0486298462818901 0.0814801942417929 -0.0392944534001724 -0.0515253954810962 0.0390583567749968 -0.0638860304098866 -0.0410897335025357 -0.0520784889596803 -0.064550795367595 0.118690603314479 0.0475682861841924 -0.103506892505207 0.0970594608802573 -0.0531365437828058 -0.0368485129838105 -0.0741149238215481 0.0987015060760761 -0.0185875258766378 0.0912134106024742 -0.00938345895014843 -0.00320964291171713 0.125461019038664 -0.0482905295350075 -0.0104615632602286 0.00737976033295207 -0.0400036871059453 -0.0127793599233277 0.0194547012962457 0.0272010161927061 0.0716576305152135 0.0316123365272158 0.027861143292653 -0.0910765174165325 -0.0514788079135676 -0.168187308549215 -0.00738525189823933 0.0551801268905039 0.0327603030252797 0.061026601581236 0.049208189920459 0.00121634736624159 -0.00141794737806369 -0.00288911694926451 -0.00145174895001923 0.00762770447229617 0.00139340488791402 -0.000274452009210985 -0.00282412006919946 0.00176787778900164 0.0015938514348156 -0.00497400533031356 -0.00177829910525721 0.00133471722839809 -0.00129006246363033 -0.000860077922131128 0.0160450862097545 0.00693200108653851 0.0138279611308498 -0.0102411589722043 -0.0122274804274405 -0.0175120022119489 0.000349332593241888 0.00525247426654233 0.00566616814661094 -0.00229207341821355 -0.00881410728398946 0.00557740888984778 -0.00154743273141915 -0.00709265568716631 0.00451335978427879
  20 534.692904726848 ""  7.92554607605031 0 0 -0.0444312612566436 0.00622597068001837 0.0394520236547793 -0.0304867855907056 -0.00451793982924441 0.0684711809043754 -0.0674037311722049 0.0334357111841282 -0.138170082546534 0.013222313295463 -0.0016171185663042 -0.019488356039526 0.0402959326810942 -0.00813460173550054 0.067869129611538 -0.0357635832896772 0.0624197834054042 -0.0760671424084428 0.0319137432248241 -0.0297416058872953 0.0494538590562016 0.0238519000858951 -0.0225871573125989 -0.024619087069233 -0.0443903529495978 0.0520465553691721 0.053425261603722 -0.0291077687600557 0.0206290156137187 0.0186405796077489 0.123943537407147 -0.0568636228294582 0.111931002779367 0.12444669526181 -0.0709410959155599 0.218611282251227 -0.0526213934900708 0.0776247836305118 -0.092007132069642 0.0799319020297242 -0.111523378915419 0.211481488218792 0.0984481523570007 -0.0854672635782091 0.130924513705049 0.0319497698295802 0.00513347715416062 -0.00567873638252374 0.0203390218800417 0.00544501462522764 -0.0127016767543559 -0.0140888095333228 -0.0330629284629739 -0.0194965510145457 -0.0044620738791948 0.0472324675130198 0.0293608467854846 0.0969314977118753 0.00556197806833008 -0.0336454530345322 -0.00859104696859726 -0.0257747521798195 -0.0318628301018161 0.00230288003014012 -2.37075111154243e-05 0.00179959251894906 -0.000735040917431302 -0.000933009473585757 0.000417545684030063 9.66908460286481e-05 7.9358460566151e-05 -0.000833590959324366 0.0053604047929771 -0.0016005438345431 -0.000506850792015263 0.00337580370674326 0.00367784154976237 0.00205003957613424 -0.00399629328274271 -0.000692668977701113 -0.002160962738175 -0.00110636188819434 0.000990663107581516 -0.00367245984111835 -0.00173684320533656 -0.00207961224031917 -0.00252564557879382 0.000473922127916493 0.00202092213541364 -0.00185181066658143 -0.000666757116846142 -0.00098734931986804 -0.00146758818376227
  21 629.46099773778 ""  0.568152116509996 0 0 -0.00149405277492852 -0.0132390334287273 -0.00768741235743754 0.0285388257935115 0.00646288634354739 -0.0111325799030911 0.0449291699822975 -0.0167417275814286 -0.0274121361584955 -0.0161042686874959 -0.115242189636938 -0.0459259329872865 -0.122045124932787 -0.0315582382424424 0.0512393927903188 -0.0449454858339419 0.0143182373955998 0.0305326508499539 0.0074217710192248 0.136179238674492 0.0593299508633279 0.099090120757208 0.0402752188172848 -0.0348583802824213 -0.0120406654113831 -0.0218793232246358 -0.0104554910277344 -0.00694044840802221 -0.0229389023685844 -0.0144575566576932 0.022815532070542 -0.0970114504195851 -0.0611125016381091 -0.100410166420342 0.0297084285145669 0.0717292198902914 0.0525689863625763 -0.080142083212743 -0.0621150066836355 -0.0225992577586929 0.123959987574677 0.0706130890010312 0.0845162095678184 -0.0254311974092073 -0.0466643669776109 1.77211834812094e-05 -0.00266867387688022 4.28871808418273e-05 0.00277014501922764 -5.77932914335169e-06 -0.00141750950404075 -0.00760063432034818 -0.0117986254636353 -0.00287087637314351 -0.0141149935264051 0.0103013963722411 0.00708706259212169 0.0198440247413063 -0.00402117796095572 -0.00665035573625713 -0.0124609280951371 -0.0104325885155962 -0.00614049967127996 -0.00100869739173894 0.000113711010113334 0.000404467236677905 -0.000583112192216245 -0.000553808428397097 -0.000882817188606974 -0.000146258547999834 0.000195932741958095 -0.000303816828747641 0.000377320040724507 0.000983186559541131 -0.00139375551763395 -7.13782826406665e-05 0.000662581782745864 0.00248146655893239 -0.0042377526134173 -0.000432351955945078 -0.00177281572800754 0.00153560118872945 0.00418026192419798 0.00393500646617035 -0.000498682111566176 -0.000847333287218476 -0.000963125733521247 0.000915248725814592 -0.00121779449262797 -0.000837471210521758 0.000733552817378892 0.0017525089683548 0.000368269280661134
  22 655.360595415305 ""  4.73947932987356 0 0 -0.0659127605893622 -0.0115081696895343 0.0357216835999276 0.0533262072087288 0.0597370955819628 -0.00065542738187917 0.0621434451905859 0.0786576598924634 0.00593929959527216 0.0466254098189654 -0.00656438490718919 -0.0224244594428604 0.0554388412027059 -0.0342929263495547 -0.0501229050437237 -0.0572194655308663 -0.0794855836375635 0.000575141448056794 -0.0421759492715918 0.0242349446408542 0.0293742346873963 -0.0508591907290589 0.0512871641552699 0.0599643177327519 -0.11157554753031 -0.0271863744941922 0.0301046526101518 -0.0556577768400008 -0.00651665451358662 0.00113867658426735 -0.0550294899913327 -0.0414583131304282 0.00163259142067177 0.0719699467000267 0.0410175040524639 -0.041900967043702 -0.0732257783952924 -0.063902523461004 0.00827718152664995 0.0488970828544482 0.0700334133392349 -0.0185491342667196 -0.0800466360373525 -0.00906558271111269 0.0207657107580467 0.021722465592873 -0.0120418763249177 -0.000592836457838089 0.026457969164639 0.00413304333554295 -0.0197450383288408 -0.0582179379287158 -0.0944977205848063 -0.0256529069185445 -0.108791552281515 0.117896318408404 0.0841000153178483 0.212597462964061 -0.0201161733152226 -0.0705836669987809 -0.0566978742690331 -0.068318641844724 -0.0750385434700219 6.98139179802364e-05 -5.05045977989481e-05 0.000216379377559859 -0.000258411897903361 -0.00140164584642628 -0.00124626728476166 2.66335070035729e-05 0.000409027474905944 0.000167991187007815 -0.000159735436252653 0.00162353774097834 -0.000160948231333549 -0.000727738898756114 -0.00211587035116449 0.000887889109057552 -0.00711926007317481 -0.0013483938356883 -0.00252147389304374 0.00531903961490398 0.0111720477808658 0.0100666122617763 -0.000500044349900792 -0.000845399839808224 -0.000541168173941267 0.000293070359308526 0.00269007834645746 -0.000914217008155831 -0.00011563823972817 0.000666335431302723 -0.000578104107773282
  23 720.014950047309 ""  20.5888943928415 0 0 -0.00708651245405965 0.00255746311666489 0.000571990172452667 0.00210474247660876 -0.00133597721970195 0.00346200686303272 -0.0476344144693068 0.0382464898722902 -0.0865594077318289 0.0291887878450859 -0.0263697328526209 0.0543629744396251 -0.0501433543193654 0.0431474934361939 -0.0871336836738846 0.0371170178141969 -0.030123669341445 0.0685418370124949 -0.0467489429788479 0.0382920301977732 -0.088044944983982 0.0360968295087568 -0.0316603184187077 0.0583576784614698 0.0059452875130927 0.00927619709224309 0.00366839775215194 -0.0177127311413722 -0.012328772373749 0.00135330956923404 0.163949271700697 -0.143708799779556 0.301606064173437 0.00819079641011757 -0.0075400357275392 0.0196024378690692 0.154469486920022 -0.131224940269459 0.285611819110919 -0.00406718342385464 -0.00500146600524052 0.00372213409538721 0.1419240791248 -0.117975734853366 0.276981457475462 0.00162686859113571 -0.00136007353272845 0.00327212924276015 0.00602766640182427 -0.000844501256468143 -0.00239734439985527 -0.00104169601489721 0.00452210970632163 0.000524571612524052 0.00264748774928953 -0.00471159057943625 -0.00342373525602451 -0.00765189259969249 1.96311969608862e-05 0.00533678939449056 0.00627894877892232 0.00127855033460237 0.00528369862471331 0.000147139463549557 0.000322981422986838 8.99987185405586e-05 0.000312449404878879 0.000538084714477244 0.000702774847951893 -0.000269491919825699 -0.000606847721946888 -0.000675307276954597 -0.000263439452010591 -0.000556317656348749 0.000237106069915225 0.000478267894299972 0.0027232098334689 -0.00125301173000639 -0.00544585149708429 0.00063024235514032 -0.00534628664474983 -0.00149062771850331 0.000530972790691787 -0.00677784727035861 -0.000722701371297871 7.01041302513444e-06 -0.000643266320976907 0.000363417838174385 -0.00420538788209783 -9.18260645131143e-05 0.000130204773304118 -0.000254090960533299 0.0006316516271661
  24 777.231389222847 ""  9.63036663271949 0 0 0.0971000434159623 0.026499853742633 -0.02692577540496 -0.0304390141840673 0.0153643316024987 0.0206470645774248 0.0129107113073737 -0.0060233808756956 0.0192649561749342 0.00745788209335807 -0.00223329080490903 -0.0211049708882532 0.00667343944809127 0.00272133969759142 -0.0141941731368775 -0.0162513536883625 -0.00142905785303365 -0.0125381249659741 -0.00739579374110052 0.00512237528116887 -0.00112596447356564 -0.00096418417180875 0.00438158730204387 -0.00969291301122716 0.0829286431556549 0.110753068642074 -0.00498608799657131 0.185106715787779 0.140820933532897 -0.0524679993298621 0.0595061020653265 -0.0222706609571954 0.0330451565833487 0.0654353528365433 -0.0254743243647277 0.0872704134424177 0.0445284358693499 -0.0533702870316198 0.108600741612446 0.0403835001279028 -0.0302230899427191 0.078504210934061 0.0139150874677365 -0.0230233506693168 0.0250850347555067 -0.0855086394418122 0.0569354878368258 -0.075800919073208 -0.0495964363404693 -0.00839358001127241 0.103324766111417 0.0614711448522148 -0.11163253433275 -0.0329354716289613 -0.151667791213872 0.146501038430618 0.0515515852277058 0.0913877814515831 0.00775161194904657 -0.0884057564212412 -0.0583990357891369 -0.0514756351135016 -0.121446712835421 -0.000275418172665369 -2.90965529698939e-05 0.000446647576849539 8.90866477495384e-05 -6.31404190808553e-05 -0.000396879282725479 -3.09760579701983e-05 -0.000296558719855796 5.29987632483585e-05 0.000189214072115418 0.000496873455248886 -0.000261573335316641 -0.000336307608494315 -0.000701310971240756 0.000988568292046938 0.000538509882484005 0.000233128256243676 -0.00155002123153102 0.00058887551985378 0.000477706326016375 0.00132085630508724 -0.000324295829365229 -0.000958568392261054 -0.000362548772529222 7.72687075021756e-05 0.00033135284720608 -0.000289404255945197 -0.000112189043100134 -0.000243669815706252 -0.000223878787455709
  25 784.943436577903 ""  63.0742787897176 0 0 0.0240867726627217 0.00604623237930688 0.00525221498656448 0.00518635191769424 -0.00468889029719103 0.0190361713910122 -0.0566691502020879 0.0467842437226347 -0.102263753321292 0.0288912638953748 -0.027914238590573 0.0513587344299592 0.00769700957157404 -0.0103779979282833 0.0257352771953048 0.0345076227690188 -0.0273025365107539 0.0633989409230697 0.0049049828175376 -0.00605688787966512 0.00543093358929255 0.0217171765797509 -0.019157822666065 0.0314547502863192 -0.00326688487953997 0.0273663184320865 0.00980944176278058 0.0569048267937235 0.0417716457796015 -0.0191785776316736 -0.0825930353635452 0.0825169476566119 -0.175156706239887 -0.201381950493265 0.172002189009691 -0.35699960539308 -0.210017485637888 0.18307593723476 -0.387898433320578 -0.149536497714495 0.118471551915124 -0.271845639282545 -0.00966559035384967 0.0147011114549387 -0.0361342895694078 -0.0159658104901795 0.0136811898973071 -0.0256821416320151 -0.0195841333573493 0.0016697242276741 0.0242689754040439 0.019979621166333 -0.0270289908427844 -0.00461122352654768 -0.0234940082083435 0.0314662269111882 0.00936205974818522 0.0311908924966331 -0.000894628319197573 -0.0276043863731502 -0.00764216371816577 -0.00889228526685284 -0.0309918072244036 0.000215818145167873 -0.000126740282088337 0.00114883819413278 -0.000577734601730592 9.21455594412563e-05 -0.000954580109554026 8.08001230461249e-05 -0.000329460342497265 -0.00011779194215647 0.00404455914839622 -0.00146675723569015 -0.00148513773451413 0.00178067004399196 0.00334108767297118 0.0022217840065087 0.00181793169218115 -8.8771716590011e-05 0.00264088673029101 0.000154053949907917 0.000303077508080637 0.00159772791678208 -1.14698327550806e-05 -0.00191652079143911 -0.000905058228748146 0.000211073059141043 8.79219970601269e-06 -0.000131207600606031 0.00115266633607731 0.00144154881478075 0.000182262587439168
  26 833.602108690507 ""  11.2332827109213 0 0 0.000289159370805805 0.00292969591857901 -0.000404881058203465 0.0046851674275569 0.00338597535413102 -0.00112303538875597 -0.000191673861437961 0.000107996226880436 -0.000255885148592306 -0.00331956447445312 0.00216524552302332 0.00141088986115247 -0.0041014039289604 0.000471805109224535 0.00140682905575582 0.00138592213895221 0.00159133671559057 -0.000784132069226982 0.00103438234559376 -0.00468967586648105 -0.00167003684157005 0.000398203800076511 -0.00282290776898703 -0.000888905146004718 0.00851733809551138 0.00397482770852974 0.000678678585297161 -0.00429223150861357 -0.00055156818258928 0.00689455118557703 -0.000124644893678494 -0.000478313274116621 0.00764413325247798 -0.00303088828452603 -0.00721310072417354 0.00530836545697191 0.00214448157970492 0.000771589552761623 0.00202327295013445 -0.00425406401987216 -0.00461237919164925 -0.00397469144167584 -0.00417824839435991 0.000873455540555431 -0.010284039740257 -0.00358713418194769 0.000461097897801364 0.00371777618581735 0.00464999906757082 -0.00394376608978134 0.000678110442874028 -0.00428342185189594 0.000740327242453423 -0.00456170255737956 -0.0138664448257675 0.0100303069553735 0.00923781809260016 0.00485521202140849 0.00170526163734186 -0.000525327654169598 -0.00117069654576515 0.00230856407167817 -0.00816247796623502 -0.0662557100903412 0.00509026945135443 -0.00708409092252547 0.0124946256462247 0.00258916718722861 -0.026470906511652 -0.03687935851838 -0.00384465444808676 -0.00456592052710804 0.287888879045736 -0.337815558032982 -0.180467217843188 0.164534023668983 0.33041136194067 0.33245596444188 0.0795086350843863 0.00557679413650042 0.0475008726892404 0.0662152126062372 0.0117931353769294 0.218779559901334 0.159130167334328 -0.0589428555640011 0.036748265965176 0.136743550962842 -0.37804297919944 -0.0318411137768753 0.174984062724493 0.366887800016178 0.10572683559933
  27 841.627359707117 ""  29.7128567489735 0 0 0.0020866121492087 -0.0528204214432788 -0.0290701703231848 -0.100737676664944 -0.0588370885818463 0.0328519943239221 -0.0117024199083562 -0.00632845558537699 -0.00295114958262215 0.0660914178656308 -0.0286480534486096 -0.0383273529586891 0.0924271918090057 -0.00648316288859021 -0.0495479145948625 -0.0344715842232288 -0.0322135549655249 0.00319107823002612 -0.0159192810196899 0.0866042128224681 0.0408950114117691 -0.0153757985559052 0.0508982783891508 0.0280580748042968 -0.0129891737715943 -0.0344481491788948 -0.0234494650473684 0.0222137991836477 -0.0257951989650827 -0.0299754819882151 0.0366206211462534 -0.0108505019175008 -0.0890102351121834 0.115228431830423 0.107824512084551 -0.0460638599325898 -0.0321799450260367 -0.030455354278021 0.0178198569385125 0.0821856946089696 0.105079122788092 0.0479489848161189 -0.00554120605607118 0.0169006225166052 0.0619520713241675 0.0319066036644645 0.00984170541411245 -0.0320601649254507 -0.0379097770906066 0.0317262307693457 -0.00369061405264111 0.0456117890475392 0.0226312811983684 0.0393007331933038 0.209311181042966 -0.157805407561752 -0.132109355367623 -0.144379775929407 -0.0109168458800518 0.0562491962184397 0.00949950682141763 -0.0404881292664333 0.158426188928611 -0.00368104436087808 1.17693563589696e-05 0.000396932627412035 0.00116195929777531 -3.26763091193263e-05 -0.00227995577732005 -0.00208381651353346 -0.000449191669092708 -0.000264220983313326 0.0162510546087669 -0.01847226131172 -0.00990967577690634 0.00873754393436702 0.0174052951423486 0.0195612294057237 0.00329359716992802 -6.79118109196686e-05 -0.000373261539433913 0.00519738324921178 0.00373500612886837 0.0124440229027514 0.00893355870690692 -0.00364164464153176 0.00191271089548688 0.00760481679734498 -0.0207648530654622 -0.00185351585485787 0.0100591826204326 0.0209623206270604 0.0060843657934194
  28 848.220306245235 ""  39.3813988556645 0 0 -0.0219722036825162 -0.0138053374212862 0.0602474366145049 0.0433264033447535 0.0210141271920242 -0.0274183691889741 0.00807822868007468 0.00216188378474468 0.00361404480187893 -0.0100145447888104 -0.000698786381765737 0.0486167930659608 -0.0321346847963952 -0.0018211918722346 0.0258318021693378 0.00561454811114515 0.0173672963345111 -0.0154709262212751 -0.00493261837403249 -0.0203817080210197 -0.0356088842184803 -0.0040184877273339 -0.0097124081268986 -0.0225847005144207 -0.248299574008604 -0.0599301166471728 0.0347755146161509 0.0694586164460965 0.0563215902786742 -0.0914439581771619 -0.125803075769194 0.0936937670893185 -0.149417741569775 -0.0720404442647891 -0.0224701076892619 -0.0312157250036688 0.070295756635958 -0.0400200812497459 0.0943864722291903 0.0545576975693109 -0.105187258116311 0.134676937166035 0.0540386194004206 -0.0508118778357245 0.0936668230209317 0.0645363497143594 -0.0148357908810096 -0.085441300805183 -0.0985588323983044 0.0680761954487559 -0.024732019469396 0.0543631912863719 -0.0517685350905472 0.0869887616000786 0.150484433439362 -0.0587513354993078 -0.0528097087642019 0.151331293267095 -0.0763606481355361 -0.0603382266374765 0.0622838870154869 -0.0396111100212132 0.0809675361916389 -0.001824212080343 0.000320765422994583 -0.0015700323321362 0.00155309745738729 0.000891109615129647 0.00266191426177195 -0.0013029356020149 5.41566443317207e-05 -0.00157449458604101 0.00626608579138614 -0.0151843567314646 -0.00294300777387267 0.00519494700610028 0.0117568824600698 0.00530925049699566 -0.00579409539304441 -0.000187097347713341 -0.0108709565491597 -0.00455644045809728 -0.00748873809030325 -0.0139267158761418 0.00662093152894018 0.00474418625275701 0.00315344500981217 0.00366503581884162 -0.0187819591840014 0.000542027135983116 0.0058383830630548 0.0107185859567842 0.00545929489442779
  29 858.101399538805 ""  3.18690765123939 0 0 0.0135273620576089 0.00746735659821036 -0.0149122581825076 -0.00549069228227569 -0.00377000696229772 0.00705436222586531 -0.00460097324969717 -0.00106154163654676 -1.04116637208744e-05 0.0395869523493633 -0.0290982867582725 0.0624444240867744 0.0239247346297827 -0.0160324027030454 0.0276790628968463 -0.0167137242894756 0.00315790385099357 -0.017758504102176 -0.0273643637510516 0.0255018019781389 -0.0449538809292408 -0.0184473131182301 0.0198317495423718 -0.0418363109365467 0.0698847873299721 0.0193301719053928 -0.00918720785658575 -0.00967579268263525 -0.00760394469709357 0.029085206957895 -0.230456251170742 0.210712057365456 -0.441108652924704 -0.102792953765767 0.104814382893126 -0.206882552693203 0.0628132564861622 -0.0651514020997861 0.135625390207528 0.179141083786226 -0.146032086791062 0.333617567808686 0.150587725128286 -0.122942988528823 0.308651421542587 -0.0259847270385251 0.00254858764621929 0.040369417339145 0.0413747509982342 -0.0304513454942628 0.00670285371739944 -0.0300924663705929 0.0245387305089596 -0.0398252377936181 -0.0783676669654669 0.0396606071241479 0.0421057949053549 -0.0434774531266945 0.0357504493389178 0.0149713150099335 -0.0300555284643139 0.031583484347536 -0.0595209410862395 0.000387541351739507 0.00107448055647721 -0.0014386833108175 0.00189686614700816 0.000177974192000526 0.00299240193211012 -0.000473360779444497 -0.000589884927411043 -0.00152496530682321 -0.00277888886021491 -0.00244244909966211 0.0018351419758317 0.00112351891156995 0.00424724047918036 -0.00357430548131607 -0.0111299225207375 0.00055052060858563 -0.0131200732008154 -0.00229755811023006 0.000204028249469714 -0.0145597615916236 0.00124279306136486 0.00225778984892224 0.000235003948597049 0.000763652766026451 -0.00917136862642137 -9.32356684110262e-06 0.000308276817870197 0.000295310141244278 0.000169864258205548
  30 888.702284598401 ""  15.3982690363754 0 0 -0.000444251040099469 -0.00089645482453073 -0.000359255777514214 0.0013601513180078 0.000753241893331383 0.000585445580501083 4.79825165622251e-05 0.00171979531549253 -0.00132145396974175 0.000722179518144148 -0.000264651526513811 0.00360496547186249 -0.00137497870789485 0.000204013661740067 0.000382906747852778 -0.00169427118114492 0.00077034764463019 -0.00197709779803944 -0.00048787224297139 -0.00159558569423682 -0.00170237849893116 0.00175917076196897 -0.00174328466965035 0.000963848290087048 -0.000606070627885153 -0.000566674179728069 3.74875758212884e-05 -0.000686099704820959 -0.000213485120162636 0.00139546050662323 -0.00979476704002894 0.00808042278904104 -0.0140107323626653 -0.000459163598721485 -0.0020713905691068 0.00263795187493048 0.00659127857247792 -0.00645173870175234 0.0151067798367528 0.00213716869013232 -0.00581866283409952 0.00650084937745194 -0.00202568541906851 0.00622856742081988 -0.00859162842053148 0.00058376703388685 0.000643857437388009 -0.00135534818354761 -0.00119949162107733 -9.36383645150131e-05 -0.000549029245079794 -9.20091606813441e-05 0.000389256610022456 0.000503500315193487 0.00616725190015326 -0.00328799629861803 -0.00146043088016976 0.000470961303817437 -0.00242012073294115 0.0018009823627198 0.00249242951495883 -0.00284558398629713 0.00632697745894879 -0.0209034255356173 0.06165789833411 0.102107477090744 0.017565893861553 0.0525987960504048 -0.119456941648607 -0.0109713747196195 -0.121513631910288 0.0503606009541521 0.00474920210749489 0.208704717031271 0.0176748239928407 -0.0329593665174586 0.0532764534505568 0.0525135329247842 0.161168492540095 0.0622207590658328 -0.00482488916115318 0.0676813000962355 0.0411670386478074 0.106223524076598 -0.0608271196254966 -0.456911001405205 -0.120768319159701 0.0263120139088695 0.131121591175586 -0.0768116311717517 -0.025828452380083 -0.0496149345123122 -0.124957052473567
  31 924.329667448298 ""  7.2435708985644 0 0 -0.00613108542582522 -0.00024506310376083 -0.00346444933599642 -0.00121115733442148 0.00976079355526166 -0.0103521485088684 0.0300920782588515 -0.0242981103248712 0.0536457558030423 -0.0382331787464602 0.0381887854002115 -0.0601654438382055 0.018235459778087 -0.0151999292349442 0.0316083231529189 0.0233473489435731 -0.0328742599221404 0.05759133153256 -0.0153872645668737 0.00807236300295096 -0.0250208118569499 -0.0260536490342964 0.0290080397590206 -0.0709687878981017 0.00629033110469231 -0.00266752140522369 -0.00304167478777182 -0.0145662967894795 -0.0103910800968061 0.00145761869869379 0.163779443938904 -0.152563988985355 0.336360978592942 -0.101298289811287 0.0905394356075484 -0.186780997255361 -0.192891625993061 0.153265963286791 -0.325857703811054 0.076060163051915 -0.0739014394550869 0.152039078261779 0.202727207184508 -0.160700945440228 0.40043218897036 0.00390959147362042 -0.00110435727505086 -0.00522359171504426 -0.00378185677390903 0.00522479315429235 -0.000938184753370838 0.00262637336875581 -0.00730164395037299 0.00682857778330179 0.00925936574112204 -0.00740742793804256 -0.0109647630025245 0.004584631563352 -0.00739174311325553 9.04741583742376e-05 0.00501383357493416 -0.0132431331621666 0.0177174164578365 0.000515881845539409 0.0170744262701054 0.00359606676228036 0.0102892250635718 0.0065527661949289 0.0106046771388949 -0.0076939383449272 -0.0197175131122162 -0.00107458566151534 -0.014062638186033 -0.00421583236831762 0.0221388893214953 0.00637746257640059 0.0423186774342326 -0.0172662532849091 -0.0518543294119777 0.00637669928803846 -0.0982392398735014 -0.0208391149735338 -0.0143890264553328 -0.0984388818756569 0.0119400970852166 -0.0395506734763528 -0.00351851649532592 0.010426723317899 -0.0514859355161561 -0.00689806025858884 0.0112259233430064 0.0165141730434236 0.00320311793277821
  32 942.04932826167 ""  74.9440334676187 0 0 0.00655523666386446 0.00245947529259861 0.003819227158974 -0.00157805816360922 -0.00394589822514276 0.000177502028764838 -0.00845085954781276 0.000219273531073519 -0.00910816987440949 0.00896674502206194 -0.0102742741475353 0.00949819309641678 -0.0023985949689455 0.00442674256152851 -0.0117287493788416 -0.00227490019677536 0.00761758445114981 -0.0115675742450592 0.0065700187175486 -0.000611883722642604 0.0145176852403836 0.00015116431849727 -0.00258237984961742 0.013182543385241 -0.0109204169646219 0.00585354481314723 0.00269478704792419 0.016477404575491 0.00954706593598559 -0.0132085167358869 -0.0267996774427335 0.0275325268653848 -0.0682530561786315 0.0358862435689849 -0.0269567394356587 0.0570624610878997 0.0381239709023106 -0.0269090138739424 0.0561290558382769 -0.0357766428411898 0.0400476458961634 -0.0719042302048964 -0.0415896804601053 0.0264493955812782 -0.0711524170993011 0.000664882164511447 -0.00670565234669502 0.00873415453484843 0.000629007417305832 -0.000218204690019672 -0.0019615140749142 -0.00207009852335323 0.000767493047415044 -0.000892662101687624 -0.0208984083329808 0.0103234383372193 0.0129295260108819 -0.00138194929885135 0.0110344996425605 -0.00894086823906587 -0.00958941074665101 0.0173201807402649 -0.0307542059642734 0.0119289889161091 0.0777560658866025 0.000965636535289349 0.0365137048472385 0.020802132731236 0.0703141782834235 -0.0353666571866198 -0.081597579625467 -0.00866028313207009 -0.0728070352796579 -0.042023538294735 0.115286199181581 0.0335126310214717 0.190101882469049 -0.110332562246825 -0.254256900249778 0.0164548981671041 -0.446219157774633 -0.119678329497292 -0.084050678283676 -0.482437137670241 0.0695164232614111 -0.135945358397746 0.00345898782451995 0.0421695835001693 -0.234406619477777 -0.0258650577360179 0.0529639762888098 0.0741894069116753 0.0285461028876473
  33 949.375191329546 ""  20.7278852673691 0 0 -0.137431124992256 -0.00700473739652706 0.0246399356039393 0.0327100558125343 -0.00940467144515241 -0.0160725975568099 0.0103721586269211 0.000433827110649755 -0.00216897652311944 -0.0078937056036256 0.0035110075196251 0.00784597351614394 -0.00458498389789062 -0.00221282140495506 0.00670932436507604 0.00730545937776843 0.00845990838570969 -0.00590148737286201 -4.81031704225288e-05 0.000835603129371969 -0.000803526130335899 -0.0085788043289686 0.00105047910142827 0.00662054177968596 0.0334140855354647 -0.110230592359145 0.00707102871239195 -0.268491813824528 -0.153593946473776 0.14782960255743 -0.0579994212935784 -0.00150693942149667 -0.00241183886465054 -0.0219068229414 -0.0107930466304564 -0.0187597068784887 0.0249524756126461 -0.00694268201152035 0.0121159028923186 0.00452528123626604 -0.00225821587174798 0.00731573270283705 -0.0162314827195815 0.00126868578295537 -0.00747985690794944 -0.0290167761771859 0.0780373506927397 -0.103468444960564 0.0540056163459066 -0.034789680677383 0.0948600716746691 0.067990565982973 0.00458640426835776 -0.0341842328884001 0.140726513308019 -0.0798714908209888 -0.182355480336571 -0.147889751195849 0.029329024342998 -0.00223396949229776 0.146437238881939 -0.00564822395769658 -0.0146613080806452 0.00125978658716527 0.00422274572574694 -0.00137335905507487 0.00116769409944866 8.72178849180364e-05 0.00471115453566102 -0.00154329480738062 -0.00369586945640254 -0.00046746921487046 -0.00434531915159855 -0.000736495455350902 0.00542148782984108 0.00190694330268256 0.00858636152540036 -0.00600073668747436 -0.0122942795132 0.00113580696487622 -0.0214032918393335 -0.00568092872763424 -0.00459097447495076 -0.0191051754491749 0.00303747763878878 -0.00570878848841051 0.000336259448991154 0.00201767326354764 -0.0108627191046762 -0.00139616867734173 0.00186379954056523 0.00214200449664127 0.000910470414202388
  34 994.378524495173 ""  2.19255308072909 0 0 0.000715884884119071 0.0117740700120475 0.0211283775417288 -0.00031666414268929 -0.0185334964863854 -0.013853486044256 -0.0119164831096773 -0.00663962460901252 -0.0111198275913581 -0.0130104541381768 -0.0285496725733963 -0.0641067345837261 0.0436654677166836 -0.0360764247742204 0.0719203163829656 0.0251358610002472 0.0597298048723738 -0.0409151118345898 -0.0174680025803801 0.0258377433381997 -0.0253246702644083 -0.0273132716633858 -0.0146839781391318 0.0769301922705116 -0.0453956693398397 0.0111662221332126 0.0160320086536875 0.0120233337308595 0.00794319359817452 -0.0252472646554389 0.146322399314003 -0.153810728386131 0.200398246601356 -0.243315281365681 0.198519757738888 -0.454980003287272 0.178365584283331 -0.0692906486196582 0.209154922851818 0.0866953103746933 -0.0592939704643757 0.170490435932682 -0.181787461102846 0.0960245832684719 -0.229215100238857 -0.00356007200037265 -0.00770217796218506 0.00210146544369577 -0.0037230177944196 -0.00363843425853784 -0.00403492718852321 0.010538009091847 0.0131475717304751 0.00810492360854507 -0.0504581407042987 0.0488360301668075 0.0557798036620763 0.0597054135416071 0.00566008786646483 -0.0350735520639536 0.0262256073611835 0.067510064148197 -0.0869156558780648 0.00124441546314968 0.00314768462314703 -0.00195849225967963 -0.000659678945949095 0.000394328979919962 0.00259675041576242 -0.00088308326570534 -0.00294965810174275 0.00075150686708211 -0.00115037860155258 -0.00171196506798791 0.00272434528898914 0.00186667123940756 0.00618854395560665 -0.00414356879430705 -0.00217558875776393 -0.000274511023081258 -0.00579104453521883 -0.00498389584083434 -0.0061800231282266 -0.00913617753587375 0.00326403254969727 -0.00667732520756056 0.000584322974919096 0.00212471968302163 -0.00226802233209858 -0.0023242403402422 0.000838594925945112 0.00122754104987406 -0.00116384875992533
  35 995.697457018255 ""  17.374890376623 0 0 0.00890271504325292 -0.0110319841770349 -0.0805621236303126 0.00610592101996303 0.0558312079900234 0.0496409733454033 0.019139286156269 0.0368842077372524 -0.00601167558125373 -0.0136342275195262 0.0538055256683256 0.0160880780585968 -0.0080415114830804 -0.0118324282905294 0.0493564832522401 -0.0605751199674217 -0.0312266614846306 -0.0213362754355154 0.00510325395024173 -0.0361351160996918 -0.0210997219292859 0.064688609279303 -0.0185801772308169 -0.0181791561081508 0.238907648662502 0.0124351238820371 -0.0529627942303609 -0.0460643369025057 -0.0129124647352376 0.109459093770064 0.0234874068245235 0.0206622647887435 0.0936370592952482 -0.135302173880066 0.112828654306506 -0.179559769612471 0.0238325065864188 -0.108609654881885 0.167259585625392 -0.0012021995751884 -0.0393288232403711 -0.0269406227072412 0.0177902107678661 0.0190385176771115 -0.125705908204051 0.0173923056084716 0.0113268740779775 0.00691214303647455 -0.00175437811054912 0.0246270325578375 -0.00217205928024142 -0.038561202881537 -0.0617112531736682 -0.0126087381593466 0.116236936274565 -0.13757624301699 -0.173883202399242 -0.14584103262961 -0.053783458253008 0.131300360906337 -0.0828277576446695 -0.266008602775559 0.345662176432986 0.00155144846629251 0.00362856905002931 -0.000632098302951363 0.00131184689101516 -0.0010909057075238 0.00544347431265855 -0.00233580078128697 -0.00280500418956933 -0.00136572166070487 -0.00649768270176661 -0.00299948305418254 0.0084413969538988 0.00133616183853867 0.00814719016645467 -0.00941539364553928 -0.0199237607906456 -0.000757278317838073 -0.0278437496374369 -0.0056590639754209 0.00278088843368946 -0.0286033547231856 0.00503174396735658 -0.00122418308189235 0.00195159669110079 0.00171074651496331 -0.0147291812773892 -0.000621526520313461 0.00354464815762306 0.00608727498596877 0.00375794576798975
  36 1010.16956352389 ""  10.6838821457595 0 0 0.0055170355141969 0.0116757103539281 -0.0414129558739967 0.0151165950198622 0.0292824664028714 0.0210718896563437 0.0113563850189023 0.0108145775340718 0.00117876159956041 0.0237768021888801 -0.100409854597334 -0.0466106899516426 -0.0438811029454796 0.0173323904920752 -0.00550566501098606 0.0982351493778387 0.0651722874038084 0.0266676488535189 -0.0141589269850583 -0.0172590311480551 -0.0482851819526008 -0.09029041102493 0.0117019707358715 0.0703735188223821 0.157826558484454 0.0223005300460267 -0.0259302831683132 -0.0265758036851089 0.0146875744913767 0.0862209120469433 0.0192775022800989 -0.0442284362169466 -0.149123956767522 0.0575021572162555 -0.0869246266916605 0.176560769749651 -0.0235251235501885 0.174305219489651 -0.205302849244128 0.10926072044633 -0.123762114513889 0.193424969420003 -0.143196105359553 0.049763874329072 -0.0261163907305351 0.0100679220844416 0.00450977028607986 0.00697395656632867 -0.00288973140481831 0.0150326126110328 -0.00323907551369017 -0.024955347534485 -0.0397701471108953 -0.00795608132278637 0.0418461210392155 -0.0638046888402957 -0.0977114270861415 -0.0615280121602816 -0.0435351901384944 0.0802695847292675 -0.036345291528936 -0.166083643243936 0.213567882285159 0.00127586449101845 0.00242499205208691 -0.00202775630615763 -0.000357514644603433 -0.000762635413642748 0.0022701978551122 -0.000654615805481778 -0.00181140331677204 0.000627548520735632 -0.00228649822255804 -0.000299540310929349 0.00243650693917077 0.00143347342432142 0.00440893885283848 -0.00382471316580997 -0.00344011943358514 -0.000622394641664644 -0.00477198058416639 -0.00133053616278617 0.000970268788826022 -0.00397068884735509 0.00218855919113281 -0.00419148226965356 0.000512270037997219 0.00203585291149793 -0.0023654107457491 -0.00191411768113399 0.000100519874024493 0.000771185583501792 -0.001450088793535
  37 1020.14322013194 ""  5.12687174824493 0 0 -0.000607888356266145 -0.00959318552759603 0.0106450414170314 -0.00801946116908311 -0.00878088220708888 0.000404231142344911 -0.00261574172654777 0.00381746021541724 -0.00620578923878624 -0.0108046572556541 0.0609768251414586 0.0308434055707723 0.000354383152513428 0.00238646374313968 -0.0198215183375844 -0.0236914482188151 -0.0653265106133876 0.0431175421527127 -0.0353213715454572 0.0497775623160466 -0.0675412158776783 0.0824964070231014 -0.0400694510398577 0.0218158695178908 -0.0520203613149262 -0.010844501487265 0.00639476332333979 0.011857532576365 -0.0073582053632091 -0.0319567845253867 -0.0308048793176489 0.061535361276427 0.027076379668874 0.0651968783824216 -0.05436594887181 0.104176388238692 -0.176789881144 0.0629591004042337 -0.250167667524157 0.254868742983335 -0.183967420869486 0.447734179924183 -0.131164253052283 0.107246106936155 -0.417430119527504 -0.0031748615302629 0.000416102456208382 -0.00185758860670379 0.00257519155586115 -0.00526049010385955 0.00232896154952808 0.00676568312604464 0.0122726555134178 -7.77200390360402e-05 0.00112440563787863 0.00847038633356021 0.0233353705110471 -0.000317109464989283 0.0200663208989775 -0.0216355686406694 0.000206350906753778 0.0491850387983826 -0.0648616742573062 0.0014765002248202 0.00520405317998702 -0.00278403604865361 -0.000636414875672895 -0.000227869565725044 0.00537538112130721 -0.00134968290553039 -0.00412598947700365 -0.000158506287683148 -0.00146034795727973 -0.00265501172067412 0.0034984922847189 0.00212388474273451 0.00779519492442545 -0.0055785697471634 -0.00886124347633418 -0.000653248679067783 -0.01712751417892 -0.00776271351546302 -0.00735838771696159 -0.017160715257035 0.00447861047614861 -0.0046090978664595 0.00175715430097589 0.00188418101672138 -0.007657677618854 -0.00176101076918528 0.00161977783916365 0.000859169994029386 0.000678992274308978
  38 1031.88434357757 ""  1.24506769648144 0 0 -0.00112407347789905 1.04259688437762e-05 -0.000345232388476139 0.000138048257402673 -0.00142584690202433 -0.000605963478700404 -0.000646824498761938 -0.000568050613694424 0.000520568925730923 0.00256529610925268 -0.00110952782532357 -0.00208457812015519 -0.00259032045574747 0.00274473039917519 0.00260387748466009 -0.00375610781274647 -0.002776609981938 0.00112032080852348 0.0021457789839216 -0.00349205199550211 -0.00402248386270723 0.000976233865119857 0.00241867446899411 0.0020740324879219 0.000655275213472154 -0.00304415644239613 -0.00102051916523422 -0.003315696896686 -0.002269577887783 0.00238248324574982 0.00999632297226098 0.00199190206882731 -0.00501771457992855 0.0016633389904988 0.014206929413895 0.00707194823558322 -0.00705948074174809 -0.000296354939388511 0.0011987491782389 0.0124174046646975 -0.00368382040421318 -0.000656486313125126 0.00474576232652721 0.026548775295212 0.00280559063156799 -0.00123125614552494 0.00098125611178361 -0.00141977350684189 0.000414868362090258 -0.000941860742273508 -0.000294436657663244 0.0015921693049259 0.00206086229931272 0.000702462030594095 -0.00510329257609345 0.00547362990449711 0.00254155475649832 0.0125712369821497 -0.0062832062395432 0.000649048337188832 0.00522567385231073 0.002305316683524 0.000479650374692753 0.0119483244136226 -0.117223529965785 0.0116594878915042 0.02342157621852 0.0067946328495951 -0.0349955030174221 -0.0456316172077658 0.0776744389797164 0.0724046406120061 -0.11547712125523 -0.0887357045307576 0.100562373286738 0.0206969292151228 0.0414359180968182 -0.227465149339139 -0.0951527924786256 -0.0140693660736317 0.244429319513997 -0.00375739070899764 0.160145867588854 -0.381549975214832 0.0656035888950011 -0.280613678435074 -0.06130633298 0.110711793714192 0.144151580890685 -0.0980026508607645 0.0770733411983905 0.413599048918495 -0.0773788823970639
  39 1042.6904975147 ""  2.74130268233189 0 0 0.00289535686767144 -0.0434684093231992 0.0200234580970001 -0.0137223437710518 0.00574062203504355 0.00148342134525286 0.00405031850034111 0.00887817901055419 0.00466943359144027 0.0549559417821982 -0.0122270628776023 -0.0396902703057256 -0.0766568750395907 0.0528380195445808 0.069178821458854 -0.0586236291690404 -0.0520153689689296 0.00525081391449474 0.0637055892561759 -0.0801836266344473 -0.0732378130054078 -0.013518455393823 0.052596980929597 0.0342089646676187 -0.139290961952367 -0.00172356847531154 0.0224352953247282 0.0539635602839634 -0.0132215338982509 -0.106890204773319 0.252811011170893 0.0524403625846866 -0.0817670959764823 -0.0169787326371765 0.269499692584919 0.122601866304559 -0.0732349219433157 -0.0498093534120728 0.0241745972997317 0.272046226783762 -0.00629458179252999 -0.141622472755855 0.0393888255232147 0.257565866541073 0.0790041022037277 -0.00482588493311748 0.00669301853935142 -0.00587681412418262 0.0110139993372571 -0.00979678552972414 0.00758107769496369 0.00280717635488689 0.020178795388672 -0.00842764507937469 0.0827210087867942 -0.0377953633328983 0.0325185968074787 -0.0755083403358869 0.0719336689733799 -0.0412852540209506 -0.0527981057860619 0.0841420834538238 -0.121160508665387 -0.000844288191042153 0.00475481841150275 -0.000689305450415363 -0.000519608320054969 -0.000835657580456865 0.00167342763287997 0.00173857501850388 -0.00333196497711318 -0.00308064911760866 0.00518702366419727 0.00408197982547459 -0.00532059875919888 -0.000727533092234521 -0.00180555441412766 0.011748409670099 0.00035202158690475 0.000253227648842499 -0.0144177207156086 0.000777135294445381 -0.0048081600025765 0.0147385259157973 -0.00195436162777102 0.0120588202896225 0.00297193151830734 -0.00462841829108486 -0.00594169330795654 0.0040429047584093 -0.00239389650055423 -0.0153706785412255 0.00338531817159795
  40 1058.79031489989 ""  22.5101681285215 0 0 0.0419420990343513 -0.103662136491469 0.0299694088724466 -0.00847968589590784 0.0699182042300232 0.0209713443502302 0.0268185127803245 0.0304841627142705 0.000735896175827 -0.0229090499689781 -0.0123725140233196 0.00340776140146577 0.00922264651976749 -0.0192739102292263 -0.0123918003127308 0.0326993288326978 0.0365358054185397 -0.000902421024499388 -0.02666581052651 -0.00684667399891763 0.0130437676235912 3.89685317762561e-06 -0.0153843703871706 -0.00738433383849309 -0.287164044857567 0.0491322761975384 0.0536526627241321 0.172871798214649 -0.0116520188003381 -0.269802304408464 -0.106113035484267 -0.0629935172083349 0.0636049438098583 -0.0245840021704647 -0.102810433760577 -0.0503135032101799 0.024768477041702 0.04840941229492 0.0171822648434943 -0.139997753807645 -0.0450671011378171 0.0427028205181753 -0.0218914823712487 -0.103428160227964 -0.0282769670681682 -0.00437056188773263 0.023785202349336 -0.00445645361997449 0.0289371080487009 -0.0113420955253888 0.0166621431224527 -0.0328193044667148 0.00379396906842298 -0.0432600174381069 0.31260796092956 -0.191116854104305 0.0124849801018859 -0.307450052417128 0.184427794229509 -0.0427182030458292 -0.237410385465935 0.0565172682829642 -0.137743745106337 0.000639883619275287 -0.00445685156807391 0.000352376504934516 0.000779644545499681 0.000533677751081608 -0.00162761873619935 -0.00153496491398806 0.00313103117825772 0.00197205607417838 -0.00510544238260643 -0.00476258979422269 0.00483348436824102 -0.000519240067627166 -0.00425088730506084 -0.00407058187795932 0.00112798998344913 0.00132995937536223 0.00224040452116457 0.00108760549815123 0.00484818883745318 -0.00648303161756118 0.00229146715650109 -0.00680015558762924 -0.00140886388523631 0.00369716925921674 0.00343637854416722 -0.00320998274166471 0.0021014964922218 0.012927638803637 -0.00212753425716791
  41 1100.92166177942 ""  7.16273418134492 0 0 0.00299562755961302 -0.00160717945123304 0.00332691490746824 0.000267819134449361 0.00129545291948362 -0.00169362321526253 -0.00171023490815881 -0.00296545118472906 0.000785327003905375 -0.000287285801371987 0.000501995087925779 0.000552046239543786 0.00115575702072379 0.000419815614273555 -0.000669723397749717 -0.00109905279553955 -0.00132097021698462 -6.0564412921998e-05 0.000206097520410375 0.000281674326390974 0.00167351480976088 0.000702942228853527 0.000878897805532864 -0.00208462177850675 -0.0116304941313814 0.00801235994017617 0.00514245371150614 0.00970679798746709 0.00309738023845491 -0.0107124940546607 0.00173674680364117 0.00118851524393867 -8.29180537038412e-06 0.00186820765008287 0.00265468517392272 -0.000128705322008763 -0.0002578618274612 -0.00207312801852999 0.00117917997491898 -0.00529457276380721 0.00404979331633582 -0.00686426261794889 0.00953090193226294 -0.00140297572404489 0.0152152343286442 -0.00156427236128705 0.00290192832466082 -0.00271784795497644 0.000831984873329206 -0.000896635769065345 8.6692140651055e-05 -0.00409607610084086 0.00305415921966476 -0.00174551901547685 0.00741168069668305 -0.00365349270800424 -0.00384462080379694 0.0175107734029189 -0.0127836904847015 0.00547022938106937 0.000475085907592141 -0.00915686796802766 0.0199124218391514 0.0404502994327947 0.0726358608588748 -0.136231189314505 -0.0408481657265306 -0.0474002519879271 0.0935998064766509 -0.0115695182220497 -0.0444659500546899 0.0457738066793076 0.0992719495409968 0.248788546193022 -0.230520908181627 0.0924277037152206 0.216873619544775 -0.16657496152062 0.000643476631488361 -0.0553149946157605 0.329975891950739 -0.0128838438604177 0.0306805210609589 0.125513447548383 -0.0220525877037293 -0.285121977687222 -0.0755034314635259 0.0654685675784249 0.0912052133477017 -0.0820829691256302 -0.00369344685148499 0.054269783543248 -0.112914931591472
  42 1103.44927649411 ""  1.13181871549656 0 0 0.00583234754781851 0.0488004247491187 0.0579568417993276 0.0041235559257344 -0.031501804193989 -0.0326695690092588 0.0068665548251518 -0.0391939187620376 -0.0208855057513916 0.0369413543173345 0.0788451610004006 0.0164103764586026 -0.0459527209227618 -0.00256241912453606 0.0233857011078152 0.0301979720607069 -0.0476403573773318 -0.038696906728729 0.00659343072492125 0.0604696910107856 0.0293066247335308 -0.0641614281587033 -0.032334147347367 0.0126800917892149 -0.0108041662727206 0.131960555733624 0.0751693785612975 0.080320630454354 0.123750857163128 -0.0116590394835758 0.285687000473091 0.176362382162717 -0.0567720510318347 -0.0854522837343522 -0.106351392771817 -0.00608743020478809 0.227765703092996 -0.239781073291107 -0.233472718778418 0.13524468367167 0.130457770198622 -0.0396291042082265 -0.112309782991587 -0.249793014466896 -0.00835619736351167 0.00793651395649385 0.0118236212586166 0.0106213112200311 0.00684616564521981 0.00753514593079141 0.00323195229164479 -0.0347869693319979 -0.033852943796953 -0.033347697861108 0.111894797041946 -0.0833048170409726 -0.0400813805392723 -0.158045642446312 0.0493309093786964 0.0400470314481724 -0.0550460830912429 -0.0884119511170567 0.0616395286728829 -0.000264170848991702 -0.00371752695934255 -6.5813940495773e-05 0.000265904133535514 0.00209989623151521 -0.00205599814793633 0.000262978831839291 0.00255462272544035 0.00256514925671955 -0.00153872499114598 -0.00734955009758572 0.00245797259911733 -0.000574090077069061 -0.00483674313943044 0.0012387560792727 0.0072114664982357 0.00231543552221497 0.00383624636363583 -4.058284990838e-06 -0.00347325600865984 0.00203887185895778 -0.00178979037543054 -0.00650992793045593 -0.00242797882456925 0.00214600702158713 0.00836426451322604 -0.00168011883723108 -0.000796361101272649 0.00417890257631982 -0.0040769601590825
  43 1125.65512676393 ""  26.0021205945933 0 0 0.0177136042764124 0.0811973479943433 0.0998040779637307 0.0321304051486639 -0.0552946176478784 -0.0722517160152405 -0.0423015194667308 -0.0357141139679481 0.00857648665146064 -0.0284398582743922 -0.0384805956752578 -0.00439180353078066 0.0459011156385834 0.00731828239245228 -0.0215161915680771 -0.0314908894154193 0.0102865378367371 0.0220649489291826 0.00379498497978548 -0.00506588883582205 -0.00785610724141864 0.0381554672539631 0.027609155769267 -0.00280147860266364 -0.054940971205986 0.202641250015983 0.120788711628762 0.099782488956751 0.132338169565077 -0.0507047400969858 -0.120662282982105 -0.0842954031875664 0.0371608200876264 0.0793359295600094 0.101172149002717 0.00363900337279895 -0.150842040253381 0.126683511332442 0.139933824777976 -0.019719880159974 -0.0256398669758403 0.0171409386340974 0.092310175278716 0.267217318879605 0.0328120878348059 0.0178206853408794 0.0234534845175199 0.0107133695669885 0.00613893641845106 0.00416583474645696 0.00982868869307837 -0.0565315862973895 -0.0436081578267478 -0.0570865164490924 0.074465867943078 -0.0754767824181173 -0.128445357481353 -0.171642552061157 0.0131583944290864 0.0975621390356177 -0.0104939843678992 -0.164862578405698 0.153486802987397 -0.00242126981509938 -0.00231428626943763 0.00217638972748156 0.000943354433622478 0.00116012031327182 -0.00169999240684718 0.00133288727759754 0.0010619574508861 -0.000279196515014643 0.00261316151129987 -0.00542867010861363 -0.000916739985947806 -0.00156783457969179 -0.00388275683693238 0.00713547923700559 -0.00130209751336061 0.00189991643311688 -0.00915971200342909 0.000242148516578533 -0.00343195138172426 0.00154589948592321 -0.000994724095309518 0.00581835814289754 0.00133724537515025 -0.00207466137125941 0.00466945300589311 0.00183387500561898 -0.000779340721260318 -0.00377484546908276 0.00092404168406335
  44 1130.78570644483 ""  0.544275538976511 0 0 -0.0300234428188133 0.0653068722577095 -0.0365340419573402 0.0188218417255336 -0.0235473317001333 -0.00142016809643507 -0.0107352287855323 -0.00857070165056371 0.00159306537210075 -0.00454010895653007 -0.00749608975302667 0.000202427951927763 0.00925957318389076 0.000499685451008368 -0.00484612896756003 -0.0064396953644613 0.00212299922154482 0.00447512420328517 0.00116518893964926 0.000692956171308053 -0.00103481242256567 0.0066945994805095 0.00481252222563059 -0.00138233296010611 0.203037698975977 -0.0639882747509921 -0.0576247765788429 -0.0707820251107215 0.0951539659917436 0.221837859270597 -0.0252308939601533 -0.00963463915565839 -0.00438298248556462 0.0162600678661403 0.0160333395659727 0.00141977471338226 -0.0293767195048206 0.0246112057685636 0.0272187969268323 -0.00254143291471469 -0.00332972642702199 0.00437752474951198 0.0203801566890528 0.0530512568960551 0.0110314215917804 -0.0324126428949797 -0.053793241000071 0.00808496494364753 0.0111362431142156 0.0531345767349538 -0.01749383791451 0.0173587804141359 -0.0709688014712554 0.0448077084577765 0.346587564765753 -0.157856725153183 0.404131388910401 -0.203909151200979 0.296231226808235 -0.27141965932729 -0.139407364350867 0.0794741733011018 -0.223571252571195 -0.000922157721915449 -0.000804473989280935 -0.0053881392058283 -0.000511342325883594 0.000204022975523569 0.00255417090452946 0.000797186745840815 0.000197325572098796 0.00387161829028838 0.00760381307839513 0.0042169918525446 -0.0137022089796459 0.00237932881845298 0.00258125019662724 0.00178417283674187 0.00236773029586146 -0.000577500459398261 0.00613612389726652 -0.000468492715655846 -0.00287873366676889 0.00710221010394208 -0.00365794601771634 -0.0125605331743078 -0.00393902190279859 0.00263491682154096 0.0145596933632337 -0.0033386692211019 -0.00129339567504721 0.00218283851316237 -0.00727331876054008
  45 1170.56785171338 ""  11.6315575327228 0 0 0.00623309617558581 0.00201602823037183 0.00413874434967179 0.0002121721860763 -0.00106298409130501 -0.00369581162301246 -0.00399366213929352 -0.00473174653515741 0.000793350176003424 0.000128736292957775 0.000127921872492684 -2.55349047036289e-06 0.00171035264104904 0.000800379381272899 -0.000460581590497301 -3.57845718963349e-05 -0.0016544794911555 -0.000506002737665774 -0.000700099804169068 0.00190929775776793 0.000936185105091776 -6.50468202320641e-05 3.83206891898725e-05 -4.97406841025725e-05 -0.000559824438349656 0.0309318801858462 0.011620452807268 0.00706278005383502 -0.00229472242305544 -0.0140427399442224 0.0107866721428353 0.0043419995745398 -0.00374689448670317 0.0030425576975947 0.00402574690878667 0.000759119760811626 0.00309027196654701 -0.00470926105586878 -0.0049021047552809 -0.00224290953983547 -0.000165640019633463 0.00404804983631691 0.00286257314078161 0.0108820402959101 0.00473930707361721 -0.0324888576713852 -0.000265853456615667 -0.0153007551868664 0.0150751116461088 -0.00283443435544035 0.00173503005084648 -0.0154909323199031 0.0161866614192089 0.00284123004755654 0.120493301500427 -0.0670478927854707 0.0783269614567049 0.156434480260163 -0.0356909269388128 -0.0595520006231555 -0.00574897981682235 -0.0349709800611475 0.0960511577924064 0.0851001104550673 0.0512568184821839 0.0689896744626682 -0.0425820492466448 -0.0378401586953442 -0.0365729899137944 -0.0473278099846982 -0.021174190152246 -0.0751388808543592 -0.176650504893323 0.110404309711846 0.262907593273155 0.0121715890922773 0.0936123272373349 -0.289472543552652 0.0886078162148196 -0.0350346891914508 0.32592607017049 0.0414374501027546 0.156789725335889 0.0499218728598653 0.127311859085076 0.146723206706284 0.0672187500502797 -0.0119926105353498 -0.376202058195388 0.0265217923053014 0.0554362024880701 0.0560612913844338 0.146782104625003
  46 1178.41097269263 ""  1.89029034855832 0 0 -0.0210271227271098 0.00399427498276972 -0.00978643143251466 0.00438735054613748 -0.00356508706594159 0.00629461160447047 0.0106028920781957 0.00961160225133186 -0.000457358344501661 -0.000392907205820053 7.79945164870576e-05 0.00018252278066208 -0.00400665821479824 -0.00118641060128101 0.00156595838196802 0.00020204033331615 0.00275512302417323 0.00113688025303761 0.00119501460338564 -0.00397074427587112 -0.00250956108160057 -0.000130690031947349 0.000895410593346388 -0.000586588315606181 0.00543084185289633 -0.0998885695004137 -0.0359364584063795 -0.00738063384355161 0.0514380325548847 0.0765811391266499 -0.0244205631996346 -0.0104455407514092 0.0107426743378432 -0.0065710087600203 -0.0076224034971009 -0.000460514677401673 -0.00646424442898892 0.00903413561880397 0.00818270715275153 0.00276654661769762 -0.00351738419923248 -0.00341444137744944 -0.00090827561701231 -0.0158206537933999 0.001852567762122 0.0955300087745967 0.0136002825915027 0.0500573983734569 -0.0472850045596268 0.00881925193648872 -0.0141017558227584 0.0466999162931202 -0.0606993672482451 -0.00427408215426797 -0.304050659821321 0.175900324678388 -0.223705313749422 -0.490038345493707 0.0951755666790204 0.218866522194311 -0.0170359269185848 0.134570524256193 -0.357570406458859 0.0295708826257231 0.0158623468897487 0.016923947557362 -0.0161869771961476 -0.012038669104485 -0.00979288505889487 -0.0166469547266157 -0.00666520213305696 -0.0209155604131607 -0.052133080199532 0.04435734317905 0.0743228764744941 0.00577281757659303 0.0290775983498402 -0.0985522017690499 0.040122669866552 -0.0129023267531194 0.119441556989495 0.0150771610425922 0.053818494067288 0.032260054957011 0.0407644439482682 0.0336047650791689 0.0184327247639509 0.000349856008020521 -0.113629999898838 0.00376111479801822 0.0184784950049223 0.0270316396365513 0.0420404312738844
  47 1189.42533691313 ""  0.600687016051888 0 0 -0.0017640865606019 0.0226408008210624 -0.0095617214846031 0.00737002256956667 -0.00905812989048504 -0.00152420035045317 -0.0062265987597124 -0.000501436024974756 0.00291465749899225 0.00440380160123334 0.000622117994479241 -0.0020302718769362 -0.00136962626352573 -0.0137830992006241 -0.0056836835004518 -0.0106603926380372 0.0111968555134037 0.0108567141917808 0.0128930919592588 0.00656895077464479 -0.00363283326595412 -0.00171479174676497 -0.00559787833999322 -0.00245503136979836 0.0538765180060634 -0.0324119707122491 -0.0218277059527733 0.0231632080424216 0.0886277567783083 0.0810002527199536 0.0339645232702801 0.0114257557961953 -0.0106589175903918 -0.02567043378694 -0.0863666872283898 -0.0274644485061534 -0.0769441047244663 0.0759210579977231 0.07927876265019 0.0821433577652937 0.0361486608644425 -0.0307361383802734 -0.00768434936552384 -0.033676118180046 -0.00592763658536988 -0.0369324195592088 0.0947116164559003 0.036594574842519 0.00436619351944379 -0.0320362519870359 -0.0404088561908421 -0.0095387333185359 -0.0365859695599632 0.047090583130407 0.281121766824371 -0.230265705798992 -0.227197839258116 0.296108298225643 -0.314193257833136 0.30966332188078 -0.24052217632594 0.193888272453839 -0.355636067788743 -0.00382136304256942 -0.00135158030623288 -0.00164202195774018 0.00215968399397471 0.00118605845111474 0.00112384600542497 0.00229051047922789 0.000421988356117584 0.0017147908649092 0.00642594206055308 -0.00469196491799379 -0.00902703194097151 -0.000587117086833083 -0.00166209075208315 0.011831099566056 -0.00669808404584908 0.000896828712449552 -0.0128829437217277 -0.00194823018982563 -0.00541660310578609 -0.00696041965709242 -0.00533495707870775 -0.0025385936669999 -0.00238649245897629 -0.000966567462258129 0.0122225322237112 0.000352099508750853 -0.00231593237498649 -0.00499885865468816 -0.00460593073371014
  48 1190.35466730545 ""  4.5827773434057 0 0 -0.00147038397195196 -0.00177122285208459 -0.00815081006704686 0.00813426804688241 0.00907854754444849 0.00308391865069037 -0.00382564016802316 -0.0273082258559746 -0.0113395893320757 -0.0225247381453923 -0.00739241432759477 0.00922329326142367 0.0195710522430196 0.0560790799191566 0.0158072895981167 0.0410341837272645 -0.0504452703119235 -0.0454101455823595 -0.0598808693536429 -0.020043975157059 0.0202189125387589 0.0130544559436707 0.0312308685033347 0.0102661537261204 0.0241371504828125 0.00583074716827536 -0.0034725623806185 0.00480546315788201 0.0184260135124509 0.0196677766555776 -0.0869822084557494 -0.0319915180943841 0.0298161369380607 0.122963663657404 0.362791189473797 0.106666782937007 0.312486730762698 -0.314724321085559 -0.323302218491569 -0.385644389629569 -0.16015091395192 0.150914857184523 0.0658737408002833 0.248533564596001 0.0526989183819275 -0.00614960721116777 0.0204500919831767 0.00949281425217546 -0.000979993656120722 -0.00684142277903184 -0.00995027444665044 0.00143875809335376 -0.00891685470100915 0.0126020661727803 0.0505976823062073 -0.0438396399043616 -0.0534680051002743 0.0584927487386424 -0.0690641828571286 0.0731334619315744 -0.0548643246813852 0.0514836035130429 -0.0929927798987239 -0.00262087158495906 -0.000410021808754175 0.000204358530916565 0.00123816372185403 -6.39327707016645e-05 0.000247499807338077 0.00125097619107971 -0.000251708246953337 4.09160515047282e-05 0.00475781134236465 -0.000404072273859149 -0.00604171559458196 -0.000672944338223894 -1.70923118020487e-05 0.00570917588736903 -0.00475776326415609 -0.000109382967719641 -0.0063646609587039 0.000136030710262184 -0.000889001756750971 -0.00207950668334341 -0.000600017602030173 0.00359843191897488 0.00125271076990256 -0.000747959145293205 0.0049071919929538 -0.000101516644683228 -0.00113106774046779 -0.00445928367643453 -0.00075770591692819
  49 1210.70607294467 ""  21.3420699177777 0 0 -0.0111324025491059 -0.0145392819351547 -0.00539303296028634 0.0147208146884281 0.0170928175837611 0.00290022660739137 -0.0276623877041629 -0.0252437677756721 0.00441870065203934 0.0484320450073307 0.0288041869106847 -0.013993646180364 -0.00963335607961285 -0.0546968565501005 -0.0199394299387944 -0.00785287296870149 0.00100698324505433 0.00501288984199889 -0.0399204791973136 -0.00683496371017073 0.0156907522320547 0.0200092063566258 0.0395509648459324 0.0114112147289152 0.00217191628362288 -0.0104584877742077 -0.00138868821380367 0.00714905214749851 0.0215744737006661 0.00987836347331558 0.437081638741752 0.180730017485996 -0.143441267765056 -0.14065713931942 -0.444641978967881 -0.136458980155751 -0.0459533025303202 0.0372213244624402 0.0422879109920206 -0.330458245806507 -0.129336206456876 0.129757422444101 0.118814619462291 0.420569463063934 0.0957771114716373 0.00490154483142395 -0.00250196719996892 -0.00513214640409834 0.000246682640991402 -0.00150536911598087 0.00284371529245711 0.00101935117959227 0.00498338103365406 0.00243081676850601 -0.0254504249396423 0.0178471242433565 -0.00797129607375165 -0.0127667706136505 0.011074424432904 -0.0111863104766437 0.0116826597802607 0.00849608335714823 -0.00369322621664065 -0.00232960361391467 3.75538415556202e-05 0.00111706959235563 0.00138980106157038 -0.00128880817886359 0.00023228536378985 0.00108198775804453 -0.000870950170360987 -0.00131909427475158 0.00278660925182857 0.00639103855476744 -0.00557973614944793 0.00059522535201145 0.00486784465541553 0.00475679915935749 -0.00663906250710034 -0.00129053841235016 -0.000575479261143972 0.00146854303517825 0.00344554740835671 -0.00376546758890712 0.000745882142297402 0.00762763035282475 0.00258867084703316 -0.00217266314380578 0.00233020951160123 0.000822696330078553 -0.00036140373287719 -0.0050918569387418 0.00162367298945652
  50 1260.24792594732 ""  238.285684463644 0 0 -0.00812241715893292 -0.041868726820892 -0.0325693546593064 0.0677051018665157 0.0954765897688292 0.0214026686520371 -0.0864033781406104 -0.150539487577511 -0.0249079482751905 -0.064600548438497 -0.0217671301682335 0.0252931146891334 0.0529047177471428 0.0404594978413615 -0.0094545228745528 0.00959064022644151 -0.023630096817117 -0.0165066636333655 -0.0182316451085728 0.036750305358728 0.0260346730621477 -0.0113787549826408 -0.00259610772272443 0.00639279232327625 -0.000827352576669513 -0.0242948419168125 -0.018488961748549 0.0497530178138559 0.0921349838143253 0.0528355157164446 0.127405892312457 0.0491962597223335 -0.0387173059774277 0.0630594541221234 0.0627807805259292 -0.00577651071585731 -0.068803288849184 0.056704998279781 0.063373217531825 0.278205068591772 0.158488710840222 -0.0725144664743212 -0.00907619867966995 0.0416849744525304 0.00998211514737504 0.0159962458892885 -0.00569750388286896 -0.0242352549435116 0.0048994910901729 -0.0114548096361845 0.00741879173294751 -0.00952283165299753 0.0127647602034732 0.0183752015799378 -0.0586009298818691 0.0411646928116377 -0.0428298484779071 -0.0207606261443231 0.0232878383626825 -0.0393132099625389 -0.0975717044457397 0.0251221851182938 0.00438252960301967 -0.00535457473001056 -0.00124673529567811 0.00294113161609274 0.00134565730896897 -0.000530976381649414 -0.00259389676842458 0.00656135628306513 0.00134303714179383 -0.000638640143165404 -0.00715015989602945 -0.014915494355783 0.00879143358835691 0.00831246809157506 0.034057401478335 -0.0039367601334007 -0.0015185651586124 -0.000409446742942102 0.0190936386163408 0.000582796553515477 5.96082023937591e-05 -0.00791717116012153 -0.00956574110727162 0.00750512329653892 -0.00290954775986226 -0.00421336197756091 0.00546275749004129 0.00669637321105483 -0.00852760234242056 -0.026338682279794 -0.00555000143703406
  51 1274.8160695994 ""  29.87982549019 0 0 0.00451938271697121 0.0396697090138536 -0.00970620110480018 0.00321717256896674 -0.037595019704311 0.011154219072311 0.00243378656554889 0.0319271826894775 0.0155988105685206 0.0156570757328704 0.00295310515742492 -0.00876694577946319 -0.00806104606680914 -0.0140670826532772 -0.00249541917454982 -0.00604680200378447 0.00892788992822002 0.00771195961794974 0.0124649527995061 -0.00135523657118314 -0.00744697045180602 -0.000118831150024065 -0.00980986007904542 -0.00559965675988462 -0.161916061352947 -0.366053143597724 -0.133998339717023 0.171862372115448 0.375326747340332 0.220451948855586 -0.0157844292320362 -0.0240191027105532 0.0277185832015833 0.00867711834963372 0.0391671933919917 0.0116716840309773 0.0282526883790173 -0.024620840315373 -0.023393126120438 -0.0656128859680944 -0.0335810973739457 0.0196093402074447 0.00185993582449079 -0.0153129078951741 -0.00222573406074533 0.0417863263363483 -0.00958031843624975 -0.0807128708005915 0.0309888169336197 -0.0434647662840725 0.0265760753990269 -0.059969579138247 0.0500366667950928 0.0442094593268882 -0.115215807859823 0.0782137564907651 -0.151221317711381 -0.00759772842090996 0.0599198199867843 -0.139651714394818 -0.418341736095891 0.0195487031064572 0.13269221692462 0.00153713186388157 -6.27922636142224e-05 -0.000448647591653293 6.59852123156606e-05 0.000847399067083801 0.000249260941693704 -0.00197021588455863 6.25374199232448e-05 0.000300527533016921 0.00103133760751015 0.00398030000634824 -0.0014128864457118 -0.00281941130274741 -0.0124296138757481 0.00380719266825553 -0.000402104015186832 0.000968044030803604 -0.00681185325587493 -0.000812401190879993 -0.00459282710354745 0.00364968649955949 0.00297466054334477 -0.00220781715845364 0.000925973737697922 0.00147223584790867 -0.00197626103414393 -0.00193724163614415 0.00200331296859414 0.00714717944541001 0.00171435360003376
  52 1288.14347926896 ""  0.539848288450741 0 0 0.000953834806605027 0.00255509283639451 0.0017934865496894 -0.00336021298555169 -0.00435526716103885 -0.00184066544501527 0.00232724127081837 0.0104727090131083 0.00492008018650369 0.00729292317370176 0.00248994715953567 -0.00326857470494261 -0.00384051278740702 -0.00555486955602466 -0.000612079164436436 -0.00235962132143147 0.00378416691854475 0.00308734507668768 0.0044075508572999 -0.000151683476733412 -0.00242807524077743 -0.00112184302016597 -0.00509264160256504 -0.00139327000641454 -0.00517942126331666 0.00290469638466595 0.00206630865392623 -0.00752248997310508 -0.0105770299968856 0.00185138795917982 -0.0152241312688766 -0.00707481113073601 0.0056598642548263 0.00020950273698208 0.00636446187127027 0.00321485899296683 0.0104516928452623 -0.00878049601665291 -0.00965712108228369 -0.0137510321205149 -0.00753866888879199 0.00378341239198865 -0.00172618153862169 -0.00432245856704706 -0.00331710965089212 0.00191873446060376 0.000276503410833394 -0.00140586107752769 0.000302802099657874 -0.000329780385809266 -0.000401923475095623 0.00122083827198457 -0.000921990168701064 -8.16271809876213e-05 -0.00371668755769676 0.00624692124696124 0.00385412554284783 -0.0146819782631793 0.00335785295265574 0.00297858377469697 -0.0186333249780363 -0.000811106369135518 0.000921934274715006 -0.0922364837957098 0.0160335948206923 0.0293348843715296 0.0162693164858752 -0.0302752066367547 -0.0137373105331125 0.0942026751248512 -0.0173326951011272 -0.0162497632733696 -0.00665597117312841 -0.218474952016115 0.0420421478891242 0.11108088385307 0.547161893630939 -0.0682148878880449 -0.0710037011442113 -0.0475733014324314 0.292331287230874 0.0167585659027153 0.166641024678273 -0.270161803657811 -0.144577854873569 0.129759397518463 -0.0259392293113705 -0.112283858593607 0.155847522043788 0.114000292410284 -0.0530669462614904 -0.296208097027753 -0.0320339551664267
  53 1299.90802110426 ""  6.14644630538057 0 0 0.0117585286960454 0.0217067905239254 0.0118133108010032 -0.0164620329732741 -0.00106344006858242 -0.0243062407223497 0.0113041022732715 0.00207167455484566 -0.00725727847139527 0.000972918575733885 0.00165068597727709 0.00195778847730155 -0.0021097330422898 0.00406968122069191 0.00330580398956809 0.00108053180557856 -0.00235229205969787 -0.00193550041426812 -0.00356856547861397 -0.00271048581815793 0.00094386300216015 0.00158021969509881 0.00524197509768925 0.00226617237690272 0.220813208300198 0.434685978248265 0.145792856620546 -0.220359240558091 -0.377335830661469 -0.142801225376943 -0.0218640916305283 0.00968720149681073 -0.0190649996733545 -0.0147887923645828 -0.0350963627045427 -0.00616635762572385 -0.00757681270664376 0.00543439842938847 0.00329962625190485 0.00505067844122321 0.0010429133071863 -0.00316874375907221 0.00172205591648345 0.0099732107089924 0.000983752259741857 0.044064211849761 -0.0168031640934972 -0.061287263486897 0.0153900915395019 -0.0254766481090161 0.00292597708279651 -0.0062200945875857 0.000713926712580104 0.0970884010290827 -0.121620240563174 0.0873847802555762 -0.101264957928293 -0.0306053216286618 0.0428294835459241 -0.0962926884497057 -0.493816993201249 0.0776045420626441 7.72687806794743e-05 0.00239623223958153 -0.000214868092093549 -0.000231169488470177 -0.000892814862650632 0.000904564095335738 -9.66492757895662e-05 -0.00226251270849527 6.46808953757001e-06 -0.000109793592957508 0.00124562527231998 0.00646930472960906 -0.0013973245622341 -0.00212675547914702 -0.00962809009716053 -0.0029067373356406 0.00396707070850155 -6.03002277883007e-05 0.00138838216765268 -0.000504955977048882 -0.00422376204032355 0.00741362266332536 0.00379688839882348 -0.00226351403809388 0.000812008589777916 0.0017761546343926 -0.00407804941502759 -0.0022257774478228 0.00185574145094847 0.006898188535262 0.0018699909225922
  54 1311.61099746144 ""  47.0925134542738 0 0 0.00184696510179902 -0.0102256985932455 -0.0026640999495378 0.0362595286474748 0.042371419955324 -0.00527428496247286 -0.132193686358199 0.0289000283313402 0.0874526391155749 0.0581571866019063 0.00747853968806758 -0.0290774315339251 0.000580351692398834 -0.0805929581737383 -0.0386564177731858 -0.0437784514636688 0.0468790115288118 0.0459691247029723 0.0786182893429572 0.0437797877511842 -0.0212007999184602 -0.0229524657076838 -0.0928591444966911 -0.0312950745230952 0.0044938669920976 0.0435459909630703 0.017041613607763 -0.0569444512842725 -0.101589337319076 -0.0370885470927264 0.0884562821614628 0.015122754176033 -0.0439509184051998 0.126694863199593 0.281966953049319 0.066245160351081 0.106274258802371 -0.0956390659314382 -0.101194178980422 -0.137134519957356 -0.0384818300166101 0.0488053025650114 -0.00221304469466598 -0.0174367370039239 -0.00850643566663584 0.00399112897020633 0.00190410141456708 -0.00243953703888091 -4.81053937140512e-05 0.0020791158709573 0.000954146012618918 -0.00617856079215448 -0.0129105945899662 0.00632921739469865 0.00544877839794203 -0.00349435691276673 -0.0141297146615058 -0.0214004955658436 0.00905945408002804 0.00134296189156871 0.0401246768240058 0.00657460761614817 -0.0341846599885975 0.00433661464480914 -0.00207164555881354 -0.00110466889531415 -0.00122871202809616 0.002077692497696 -0.000179035690536039 -0.00293331028602437 0.0012647957325689 0.00096246970697651 -0.00529893479954362 0.00377579929534449 0.00478461382455813 -0.000919126602615034 -0.0136032745558175 9.73702313276185e-05 0.00514876039602507 0.00335012228434359 -0.0125102687794015 -0.00107475877081679 -0.0121268323565618 0.0183139971258323 0.00581296774728656 -0.0049249222747841 0.00101215446158551 0.00508099275782499 -0.00299006061239857 -0.00491200155447348 0.000254315730674708 0.00762768266666558 -9.01198112352592e-05
  55 1351.45580852226 ""  4.10553318637332 0 0 -0.000116787651966826 -0.00125707810650133 -0.000300559585699191 0.000725394747553418 0.00284396870498675 0.00119560664732569 0.00211206501872793 -0.00506828854969838 -0.00405789762365671 0.00653585906052707 0.00476205991089602 -0.00161667924286878 -0.000871263931381776 -0.00164546041330581 -0.000374745517781723 -0.00400050456082945 0.00642125729802248 0.00492302775363644 0.000673124998623978 0.00379832189419204 0.000778747133550109 -0.00757410919523069 -0.0128201959742907 -0.00106866825531176 -0.00520073133191703 0.00373820152486736 0.00147759672107958 -1.67071703024676e-05 0.00195683317907183 0.005849266791446 -0.0483779021714366 -0.0177540312748095 0.0182447829937046 -0.00564118852744113 -0.0159025718803974 -0.00440505358389949 0.0217036385383424 -0.0180752790213185 -0.0201610068771598 0.0395489713464557 0.0178007655214575 -0.00939698742138991 0.00651390162469588 0.0511184604938634 0.00652162174687963 -0.00023561612521931 6.75857211603642e-05 0.000571688492481384 -0.000312218462466013 0.000102357312417969 -0.000836112486931951 0.00361907641577175 0.000149862754678923 -0.00286521062900686 -0.000647492789042042 0.00467705699021293 0.0117697972313659 -0.0085070573642497 -0.00220803241386183 0.00702906482313221 -0.0118952289907871 -0.00368300011944779 0.00518759020732304 -0.0513953624079458 -0.0204078581719528 0.0493829655306457 0.0576203934732424 -0.0182078198177127 0.0102787341654793 -0.0194674687306871 -0.0040768314780368 -0.049326487508426 0.214226604567498 0.582053799360746 -0.373110908078335 -0.0671001736586779 -0.137059932976337 0.217267196658733 -0.120861470508053 -0.0420393524482214 0.208848117489981 0.0150288771855848 0.106156577151084 -0.33581970859016 0.0278789481226093 0.106807878440151 0.0203590487794606 -0.0619678469238601 -0.12103848258845 0.0360112505518577 0.0402221988998826 0.0477938269013536 0.102884015398028
  56 1372.10965307714 ""  2.41505539521204 0 0 0.00753938763498902 -0.00202768689715074 -0.00650902725242115 -0.00549171986527435 0.0164286650656675 0.0134037775968209 0.0278570224428081 -0.046472280040489 -0.0371121430617172 0.0645680921558199 0.0399138227354054 -0.0165571908311718 -0.00705829025539892 -0.00143440342200163 0.00313945610011692 -0.0432150840847363 0.0464784078827129 0.0451848912888498 -0.00263718042084871 0.0106956589463283 0.00542311072891782 -0.0402775542541321 -0.0691512189678582 -0.0090259152734719 -0.0225483258806243 -0.00435080282222224 -0.0082578924761395 0.00166040411779868 0.00135037428065589 0.0192887630684776 -0.42173603407105 -0.1571017454202 0.153424125141792 -0.0842618212628192 -0.229291612095841 -0.0624128456925653 0.17457652684833 -0.163898042807893 -0.170289669054389 0.245762083263179 0.111757808655873 -0.079713650245922 0.106755673617276 0.452922483679162 0.133845233815674 -0.0030179748649421 -0.00135114692898921 0.00424281032919601 -0.00236233221042453 0.000610014880792842 -0.00189534416545928 0.00826556673222922 0.00195277707367753 -0.00560821802570188 -0.0026107722370094 0.000719044225622423 0.0118695394700169 0.00860753487871613 -0.00894474416138838 0.00765224682958621 -0.0289541370408638 -0.00790647645041026 0.0140250168868438 0.00737472944681157 0.00227434918656993 -0.00645837999050013 -0.00665427082924641 0.00158115451550455 -0.000674260532694643 0.000678719726098362 -0.000835529361514776 0.00583570043586967 -0.0278000093887021 -0.0637936312256694 0.0442962556108808 0.00794470454101051 0.0112808706833157 -0.0228722471691354 0.0120083559013054 0.00531019423001842 -0.0344154265362147 -0.000452920229924469 -0.0132384716949326 0.0472915351705604 0.00206443478374865 -0.00708637289932255 0.00269095444290375 0.0101758584509181 0.0176431607376502 -0.00954799652831816 -0.00314385073041273 -0.000129812755663472 -0.0124392189547549
  57 1414.88602833549 ""  2.86275624970525 0 0 0.00251536268837862 0.00248866989597179 7.49624398127085e-06 -0.000191555253961006 0.000666887568488605 0.000635145247637916 -0.000169604955799288 -7.30332308769512e-05 0.000274791084040375 -0.00237328900974916 -0.0012735300717677 0.00080760184224953 0.000828715441577021 0.00118838137518557 0.000160613965296319 0.00119919004222558 -0.000824150257417727 -0.00105176397002675 -0.00116256231304472 0.000345639998635932 0.000701544056152744 0.000139750668266692 -0.000341315314198874 -0.000423199669728748 -0.00491981649496981 -0.012477889051339 -0.00474156671090032 -0.00562532408126158 -0.0111671116889984 -0.00511045740483838 0.00829138635295282 0.00314416209619905 -0.00319017496501238 0.00125213495046878 0.00210666087723208 0.000408186085584022 -0.00148758637842839 0.00203136946237776 0.00162492603514117 0.0060035802970189 0.00259845648926005 -0.000885824135395985 0.00076971356817907 -0.00646649596231806 0.00097096917276357 -4.0823870567281e-05 0.000175409815964494 8.75627195713174e-05 0.00043188307001492 -0.000221136183276585 0.000603142300150452 -0.00246974063748806 -0.00101808163511001 0.000753190668764729 0.00150506185027015 -0.00375066939745163 -0.00732579268810397 0.00261787917287587 0.00350296999859767 -0.00479277500284876 0.00678979350932789 -4.69729765777463e-05 -0.00202888611385636 0.0039693729265208 -0.0501209457992395 0.0173962296106957 -0.0147869783494245 0.0209773942144617 0.00524184355053455 -0.0101733193144741 -0.109159994848842 -0.0155540382381282 0.00315927784348142 0.152227587049356 -0.0443826278369783 0.0796421619176429 0.223936053099853 -0.153123830387594 0.0456065321589022 0.0303160454525007 -0.139394083570268 -0.0128048898022215 -0.0605182972864309 0.114369716414879 0.0315706401001754 0.434453883946371 0.229769078830572 -0.0814480556153181 0.452355794395259 -0.124182459745173 0.212841308778213 0.377790016230644 0.0119051539223968
  58 1428.07130450682 ""  11.3073125367176 0 0 -0.104336943950377 -0.0993367462372339 0.00156984631380526 0.0183313992528272 -0.00859259753685474 -0.0179831106263477 0.00967455586193235 0.00801462543112302 0.000333551180977854 0.0135459845268367 0.0135644842490473 -0.000811699600345664 -0.0147545764021158 -0.0215686811198665 -0.00237095061540974 -0.00474099026909951 0.00500813089507769 0.00493303154444744 0.0218861174375044 0.00334920917793901 -0.0101512490926945 -0.00498934177024492 0.00680021342496025 0.00534802364466181 0.255352251232113 0.370174371246028 0.150943196786981 0.246818762143169 0.43337489767054 0.0892899288750822 -0.081624180000387 -0.023702099754657 0.0333746365225937 0.00602644056600447 0.0438533855077292 0.0177473288936932 -0.0232753862123774 0.0218440335880523 0.0236586818035496 -0.0744207266514162 -0.0349846575873995 0.0229291604629917 -0.01785712709012 -0.0408751563578241 -0.00523577069159845 -0.0138971224316196 -0.0131025640213321 0.0230613921604639 -0.0133820217672042 0.00029734094500403 -0.0120990349600456 0.0840871472655014 0.0444127149239879 -0.0288841261156813 -0.0558838753412555 0.042155174704269 0.0968328839942686 0.0334550337250766 -0.0486353496986593 0.0420941855659524 -0.20598809583485 -0.00177002908092208 0.0909742685633046 0.000790928338406251 0.00401346101203792 -0.00235328239215144 -0.000104741102568439 -0.00121565071733677 0.000109082932639938 -0.000719599741247558 -0.00605023376092185 0.0011765350903317 -0.00634361811900237 -0.0147453778377943 0.00977752568855476 -0.00310669703108973 -0.011176943105904 0.00905559850446181 0.00158188101098865 -0.001064454266237 -0.00102437753247063 0.00131404527530984 0.00625086909323673 -0.00280842268557582 -0.00165981985211611 0.0190346145167237 0.0112975040011712 1.24435079588565e-05 0.0224694807084625 -0.00903174242859224 0.00869634738724097 0.019969616360449 -0.00693685391286154
  59 1438.96138812057 ""  14.6268713769709 0 0 -0.00266813693708766 -0.0441030809706006 -0.0303778679226403 -0.00456201824323654 -0.00869576345845296 -0.00360981707927196 0.00784753685209195 0.00917485801663248 -0.000549308455525734 0.0116169028670612 0.00188313565360748 -0.00505249457125937 -0.00351094508726369 0.00360657557436409 0.00361577886378793 -0.00367972676266602 0.0038200114555649 0.00369578787737304 -0.00303800418720945 -0.00837438635392395 -0.00223034817955056 0.00425788152044216 0.00671303001490359 0.000959765527588256 0.204560212961706 0.251270740454783 0.0604860348088927 0.160255695283076 0.200538276156788 0.0226183592225916 -0.0695559690494535 -0.0288593209216618 0.0204059485580172 -0.018069109361784 -0.0390588667722028 -0.00857907227633708 0.0164322465174754 -0.0166658528107237 -0.0169081515860115 0.00949393664095062 -0.00429643649991207 -0.00684735838066551 -0.00406878129636151 -0.0225708944280445 -0.00937010904375158 0.0222430225899787 0.00660657719762016 -0.0289792707737391 0.017495460598563 -0.00497066410551201 0.0230891894559934 -0.120583137423484 -0.00898734020523191 0.0861259398000394 0.00124742833076011 -0.0696198899378003 -0.286932273650183 0.0360233876162667 0.174749114073959 -0.213721155792144 0.499972884098513 0.126694981586611 -0.194700481324155 -0.00149598161556558 -0.00794181831326285 0.00248775539943551 -0.000457999008676158 0.000825125783306014 0.00105939473196996 0.00153837463654827 0.00403111394921525 -0.00190105249622134 -0.00110139008883615 0.0296021374074047 -0.00990022405127585 0.0118918843007836 0.0307072343528034 -0.00846188648690943 0.00474774826876489 0.0031662847336472 -0.0093515211806004 0.000446189556557019 0.00412288125836766 0.000932869413525853 -0.00201411096952763 -0.00745209786020294 -0.00779646320114055 -0.00300897342812739 -0.0144151475451479 0.00855369785040558 -0.00463613516147302 -0.0127536035721075 0.00475385666022263
  60 1442.87875107552 ""  15.4831792367426 0 0 0.00408936292721242 0.00141099064100027 -0.00190934791792661 -5.30331730721103e-05 0.000721787978053469 0.000528556310207292 -0.00101892428852699 -0.000234904382789549 -0.00017113669284022 -0.00219590368523086 -0.00107568478473626 0.000637121182630393 0.00134792775244413 0.000320299095222 -0.000654984652846113 -3.66332290135951e-05 0.000589673762056718 0.000341150545550145 -0.000966907431233202 0.000338926126438139 0.000977171279800031 -5.86264713314279e-05 -0.00196565900067204 -0.00137424938486851 0.00439441746665937 0.000303841562762288 -0.0023784785806411 -0.000296089031263541 -0.0063402833440141 -0.00540214094255487 0.00708911906389917 0.0027774121746051 -0.00285185034815242 0.00203009814359256 0.00185644707763336 -0.000353913976292389 0.00217314790288669 -0.001185358726099 -0.00178875234794904 0.00665839651450889 0.00466319996023203 -0.00348539716356783 0.00355588156790566 0.00323617036536851 0.00560673454635954 0.00285809163778383 0.00141465363793743 -0.00486347504832346 0.00180815420169656 -0.000225644093926183 0.00173179020808316 -0.0117378156482358 -0.00257672502648097 0.0070532316189631 0.00343665468061113 -0.00085052681931875 -0.0120493639184749 -0.00652233868785996 0.00832775718085899 -0.00808684779300606 0.0401722155304041 0.00893574641807851 -0.0175138847909522 -0.00339784927088603 0.123081714977868 -0.0342625597442165 0.020676465340031 -0.0433500808337913 -0.0114020828329875 -0.00943530486299425 -0.0670457316740602 0.0169096212930341 -0.0156270762129124 -0.333705962964052 0.127067599724263 -0.165121327144075 -0.421090059886942 0.273870436491703 -0.023561872302326 -0.0537245510490573 0.263187363105237 0.0365339240417958 0.159880792234894 -0.210970997077141 -0.0498000230930901 0.175327334495823 0.107254548212174 0.00231162401036531 0.192550127047576 -0.0848225044070576 0.0821482310741588 0.20744956526353 -0.0985353576420039
  61 1489.8756205106 ""  1.53207095395729 0 0 -0.0224514067370406 -0.00736115378579638 0.0102669126260615 0.0121049528261738 -0.0106988981093165 -0.0133848782048101 -0.0504002808913878 0.0647735750644459 0.0589777035338824 -0.0312440274237739 -0.0674801586882405 -0.0149371621720503 0.0690539046822275 0.0682938173306655 -0.00524939479035741 -0.0535336126404352 0.0474121504097941 0.0512714584115418 -0.0567984313526908 -0.0691465770497175 -0.00167800400851171 0.0610447043959405 0.0243644423626264 -0.0214337620373473 0.075794004349467 -0.00938696671581315 0.0128515551028818 0.0365070920417214 0.0459611440373597 -0.0590177693132098 0.155610281018709 -0.00096727518294755 -0.0846962103447018 -0.0319709780896722 -0.263446885129798 -0.107921047412393 0.254460912720469 -0.251906452615075 -0.257684932619313 0.238603138385727 0.0377740954986316 -0.108657639988822 0.0239534208957932 -0.141877463324976 -0.0728398830764477 -0.00086141490049746 -0.000939580041235317 0.00109358644313391 -0.00100395287042729 -0.000102640803887456 -0.00185591140498813 0.012013274537851 0.00418371738328113 -0.00628464789590836 -0.00333962050987835 0.0104707214406311 0.0276250123689954 -0.00631010521288431 -0.016304835965009 0.0193635329207977 -0.0410168670733751 -0.00474216639418433 0.0160333914086204 9.98416100516836e-05 0.00167601633449623 0.00196746289068492 -0.000745859374962241 0.000417397716879077 0.000669110262563275 0.00259767674586293 -0.000255459297416128 -0.0024220221243247 0.0235911269858633 -0.0132685873960146 -0.0139299479802141 -0.0113293705605487 -0.0119113575356543 -0.0266239977586872 0.00198302768185477 0.000279042317180421 -0.00205907905205058 -0.000935690892610563 -2.15511088214252e-05 -0.000297548183346635 -0.0241315602115305 -0.0162823707472123 -0.0172420661575233 -0.0356196160674478 0.000522565529191153 0.0338456556381685 0.0175236814293723 0.0205923122093406 0.0216394122834976
  62 1501.45456001543 ""  3.53636067732882 0 0 0.000547909206325701 0.000897931238412102 0.000198610670969771 -0.000291886758813621 0.000980510636953066 0.000873894418833628 0.00194950667875009 -0.00405058887711429 -0.00299743037741804 0.00204544939536529 0.00358604736117086 0.000560301244173937 -0.00334120258493185 -0.0037626451382271 5.40593441854353e-05 0.00252342991738843 -0.0018751034924199 -0.00239301471998016 0.00254330655688993 0.00357174619880791 5.37107816451533e-06 -0.00334139662973626 -0.00141815262417852 0.00137871656479818 0.000476699472332049 -0.00524672036663593 -0.00168083529449528 -0.00115849088001373 -0.00311670360401056 -0.00409741423863805 -0.00843428797223314 -0.000196113647996437 0.00435009142605474 0.00175192784182995 0.012609896622269 0.00525671784524489 -0.0109453163473017 0.0111961837489642 0.0118170249068259 -0.0118343781369178 -0.00262692825489524 0.00689673909648853 -0.00211119831669839 0.0135924361689355 0.00127589782409428 -0.000279437279734423 -0.000163036860890226 0.000633083340633206 -0.000148286041652991 -4.5723891245322e-05 2.24963802341746e-05 0.000327784054818368 -2.68312630174867e-05 -0.000268653079093037 -0.000196388462885824 -0.00150873286560555 -0.00267948190829647 0.00242704447299466 0.00144991312712957 -0.00226175250816401 -0.00188265345126713 -0.00055797220348811 0.000812411204343757 0.0207347069293525 -0.00622174559079006 0.00691758579436853 -0.00751214100918186 0.00252523896725095 0.00454434911674554 0.0474693267116017 -0.0084636470950147 0.00681191552620914 0.0332363324755921 0.0229106842273289 -0.0142258521437927 -0.0101133322879875 -0.043288650096109 -0.074870892768642 0.0384557666014825 0.00864185187152382 -0.0594092631997025 0.00174164362373498 0.00645488356024485 0.0304798809844059 -0.647790168621717 0.038840225336537 -0.205992673263989 -0.247133518936841 -0.262108087592724 0.356799844635642 0.127351780423637 0.366473657509729 -0.259628519942613
  63 1507.28689193483 ""  3.70015267893984 0 0 -0.00852686089222793 0.00318489601556058 0.007259431967863 -0.00183877374588385 0.00162025358900343 0.0023756829989708 0.00878317508372667 -0.00045794151934226 -0.00475017624874511 -0.00405157080577063 0.00463970161266726 0.00445856178557659 -0.00552611319133634 -0.0118904190030713 -0.00258636334158416 0.00822644636142802 5.72441466412304e-05 -0.00445186849018792 -0.0027057420412589 0.00602062254421618 0.00395041067906092 -0.00584563257868898 -0.0105780771013391 -0.00184763700184722 0.0887525871850343 -0.0639383620274045 -0.0101034178271972 0.029656488231732 0.00804707244538145 -0.1044405736805 0.0101293605613034 0.0122822661907758 -0.000780099577192778 0.0133052504715235 0.0453340382363772 0.0142660674019448 -0.0152327676894884 0.0247735819556335 0.0200764000249888 0.00961601316024342 0.0112883896802351 0.00198446970733823 0.0113983038950023 0.0439205231458564 0.0160905182570193 -0.000117356864270639 -0.000408652684422214 0.00182077277918676 0.000255407857036089 -0.000177735322033861 0.000196718497019538 -0.000767764792295072 0.000182626789066516 0.000653208320498795 -0.00261192718799684 -0.00546987855806425 -0.0161148702619277 0.00669757562536682 0.0110065231438882 -0.0128825432018363 -0.00111892790285636 0.00125311947627764 -7.84439769899605e-05 0.000439850788579832 0.0218831830958338 -0.00608038663731612 -0.00197639111433085 -6.47198599247193e-05 0.00350703948112962 0.00711079428434379 -0.000360877628985155 -0.0451349455863873 0.123669336580751 -0.155429025197879 -0.0625788169241502 -0.0786864080272218 -0.102033620377963 -0.148345590421128 -0.00818639192356375 -0.000168241493954919 0.00149084764330661 -0.00201880538851266 -0.0100890138999604 0.021478598249174 0.117894113520776 -0.311590186049846 -0.126169578649986 -0.419771893374631 0.252330102487695 0.288753767857516 0.204589501434709 0.0703638912514167 0.583955315002056
  64 1512.16631373297 ""  49.4911785502031 0 0 -0.048784232318669 0.0213210101655866 0.0445014661599685 -0.00857996377746389 0.00148540591158101 0.00783818180614001 0.0276197957199258 0.0170216028999589 -0.00684157958101157 -0.025437315941742 0.00247386556053418 0.0153520868572621 -0.0056376589920626 -0.0319818945281877 -0.0121312341026763 0.018833753024027 0.011373603809414 -0.00486731217622514 -0.0215589693652793 0.00644343850499547 0.0143455063719924 -0.00844948020182099 -0.0359668401053321 -0.0119740658489024 0.496674511168738 -0.362798957739626 -0.0534137415171847 0.163617639745834 0.0434145416930251 -0.588690942012689 0.077804840118393 0.0504706535800789 -0.0226130705291435 0.0469435707739789 0.12143738492957 0.0327978641264225 -0.00370321632372425 0.0400911403826112 0.0211011297319261 0.0828958622687183 0.0511357353769617 -0.0205623015661197 0.0446356432149101 0.141704305024298 0.0379599534633234 0.0021370805893015 -0.00101275001168124 0.000409268131312478 0.00225250519779862 -0.0015674089088471 -3.34244223256181e-06 -0.00530793935419685 0.0017100378725922 0.00416619033544922 -0.00691291105542522 -0.00391595299371731 -0.0256886252592935 0.00985037210605184 0.0175799126113132 -0.0227254673374893 -0.018370468546817 0.00599461779748483 0.00485164155468527 -0.00217476505462988 -0.00260716901295341 0.00629775451531733 -2.98546116761098e-05 -9.94867636127887e-05 -0.000367958061258184 -0.00160156378077009 0.0013281913653941 0.00928129448373486 0.010796961508884 0.0131127099414526 -0.00894615614049164 0.000483884004204356 0.0163271820730819 -0.0124627323653676 0.00307252550019174 1.00853652883517e-05 0.000728823620261767 0.000863104035336675 0.00442774303957768 -0.00320440834871708 -0.0153378191985129 0.0626614801290428 0.0280350094115545 0.0931861924033165 -0.0543317275515232 -0.0641898871855492 -0.0478846282527794 -0.0267963684032739 -0.119227448959399
  65 1529.68327154019 ""  41.014454739399 0 0 -0.00582624788524672 0.0118759343802697 0.0113395281453311 0.00731284830623207 0.0153396979123714 0.00526313526199233 -0.0423336673942975 -0.0560590336512484 -0.00435800904988445 0.0459189172107779 0.000931450270806002 -0.0241513300416019 0.00870347592574736 0.0624534996781232 0.0247180981395551 -0.0385356958163501 -0.0318118081772863 0.00584027103158015 0.0727380833768078 0.0118699859133472 -0.032954617727245 -0.00867091510401274 0.0518653855000128 0.0279278954822757 0.175758360473928 -0.14340359978518 -0.0282623711577176 0.0595650238848685 0.00591119479272248 -0.219940353202685 -0.200885024642458 -0.104921225891049 0.0587419391325902 -0.0869270183472122 -0.211832066973958 -0.0532163522925786 -0.0349364533178837 -0.0502580720161899 -0.00467194061737366 -0.223450086356182 -0.110137112187708 0.0679397167435724 -0.0917790616392125 -0.208975051012477 -0.0425665894272745 0.0146600254999004 0.00653433023014925 -0.0480522673558617 0.0096284811527337 -0.00483433169749582 0.000790933023184261 -0.0328431390564268 0.00141845172137075 0.0168357131282304 0.0393003168708167 0.0995220851648354 0.231021653049608 -0.116830088644019 -0.162272322612216 0.17801636595838 0.042798990440876 0.0172823898811456 -0.0128911541794395 0.00834017027941933 -0.0114807307040246 -0.0278186505303609 0.00263861217891214 -0.000228220327302812 -0.00389841750169099 0.00196630103397487 -0.00188702239930273 -0.00651186371532245 -0.197905749719731 0.102356398859172 0.119418874626557 0.0945907132653821 0.0591121686287986 0.236716034654836 -0.016283250437522 -0.00189955597880105 0.0169386155542854 -0.00196753010954939 -0.0179728724280828 -0.000677359791750155 -0.00400393557484217 -0.0383010222556398 -0.0237371799701466 -0.0645903450072821 0.03004328131025 0.0466128663889458 0.0348514889024797 0.0279221591834866 0.0695355223418125
  66 1533.07447510744 ""  18.1567555264546 0 0 0.00112662816317011 0.0017067828655459 0.000278326834575898 0.00402284976579441 0.00717625649488456 0.00201366276998309 -0.0196389830064604 -0.0258378564423674 -0.000950956336030925 0.0237040381691337 0.00163183495916905 -0.0121587165730484 0.00173884208515618 0.0280251812088016 0.0122828442681754 -0.0153160962060091 -0.0167167376979284 0.000471056300228281 0.0337188846555755 0.00762416415651424 -0.0143813435186363 -0.00509118453766876 0.021538274555727 0.0127273653130932 0.0401941646593167 -0.0282507197296635 -0.00750378040149786 0.0172594102515408 0.00497230544221924 -0.0472364941234204 -0.096658972924835 -0.0503111128486082 0.0289818631837982 -0.0411553146444573 -0.0937388147359534 -0.0223441070903873 -0.0233771522865439 -0.0156836929975198 0.00519286082586182 -0.104821782349388 -0.0486225587619124 0.0327346040009478 -0.0410100332779981 -0.0922242330251473 -0.0182106086913521 0.00714315136501768 0.00347367931300305 -0.0246223456935184 0.00502748855603812 -0.00276750031661315 0.000835358300867803 -0.0172607896880075 0.0010806841526994 0.00876850385173642 0.0210369412537229 0.0498067522138536 0.116990367617527 -0.0599205966978504 -0.0818325501815207 0.0897045677059639 0.0296928889636958 0.00978501036324911 -0.0085381294572605 -0.0199451463407386 0.025704559761015 0.064923333603062 -0.00351035364678805 0.00261726690096268 0.00751341004555765 -0.004206270150686 0.00273169369158464 0.0106528539648193 0.459404000613261 -0.231181572335879 -0.279308680385169 -0.221840389106859 -0.144349446114258 -0.540945154469219 0.0222051774538425 0.00702277578471026 -0.0317771054215022 -0.000218282944517525 0.0200347777012605 -0.0018507612310854 0.0174242027988594 0.0767668726463736 0.0503019543561126 0.115641279041227 -0.0432171523923009 -0.0890420598337462 -0.0617006957346568 -0.0521109294525446 -0.117247293048979
  67 1535.40775133887 ""  8.57981962902426 0 0 -0.00907070299723555 0.0151934437374249 0.0157432397769132 0.00754909538606914 0.0113244019250906 0.00209597554856829 -0.028768438018998 -0.0349399256467208 -0.0010656814486804 0.0223122032706053 -0.00382313460628764 -0.013843310456159 0.0104337064674433 0.044351348084446 0.0152747549922573 -0.0266908751049637 -0.0214063799025835 0.00441474804784782 0.0494931717598015 0.0104434917926148 -0.0213706137591352 -0.00754133894686753 0.0283341548135608 0.0165871476702499 0.025041430042113 -0.124024494232068 -0.0222536953820363 -0.0252428435170987 -0.054928923100573 -0.099865979853494 -0.101214300233284 -0.058283511042161 0.0278137427601712 -0.0529683404733941 -0.138575203656601 -0.0371279721663965 -0.0205767012405131 -0.0370384882993784 -0.00626817375115061 -0.143128241738366 -0.0686987431342732 0.0439237906254193 -0.0566323781369984 -0.128182746183124 -0.0233429606022219 -0.0269072078018926 -0.012902093592399 0.0938800240391964 -0.0177521651318207 0.0086394296799504 -0.00223623201105818 0.059421541127385 -0.00841006698200754 -0.0345347127128085 -0.0774641814304985 -0.19553875946687 -0.460971947308431 0.23039811293081 0.324289578397709 -0.355065647094897 -0.127303598053726 -0.0430457759562653 0.0365469221140606 -0.00112950920710856 0.00323971894727119 0.00254765977141985 0.00112585027437677 3.16447846509632e-05 -0.00166873884274947 -0.000585108975690332 -0.000756376204882676 0.000176182011336971 0.0171155468695782 -0.0072450143875926 -0.00942951104994309 -0.0108215305682308 -0.011592669788154 -0.0118113258986349 -0.00419337425842277 -0.00304926997625334 0.0291964334806873 -0.000871382796569506 -0.00615966198440152 -0.00454548394050707 0.00244538193435107 0.00706430994312825 0.00462789960478226 0.00636125864485989 -0.00069753601332008 -0.00659884200413362 -0.00245000339829007 -0.00166297585312398 -0.00587888320267319
  68 1609.15826885308 ""  21.3000390680495 0 0 -0.00807533789726174 -0.00221903554147512 0.00442819754259965 0.0125145824386903 0.000101989056977317 -0.00765860891327961 -0.0977725893426063 0.0479396342458131 0.0767065574928832 0.105057564378304 0.00224057742714696 -0.0565842261639842 -0.0433144754383212 0.0462450333600589 0.0455627163957044 0.088600271280543 -0.0692033030248879 -0.0806888687513138 -0.0916926594444439 0.00407640213847184 0.0507727389724868 0.042114268543565 -0.0343464414814522 -0.0377604737560707 0.0178002125337971 -0.0126437527215193 0.00309387207560708 0.00659490525205735 0.0082170512336034 -0.0220127828294535 -0.169371054245776 -0.115942230725405 0.0376462041745787 -0.0831313335293732 -0.0534037239933964 0.0212559897036117 -0.109510067462656 0.123467871988838 0.11714658360618 0.109650351036806 0.0886460136293825 -0.0153857112440016 0.0635698266226156 0.0253764495746698 -0.030142885370069 -0.000872958721386348 -0.00054743629238361 0.00265331512008878 -0.00106548890962179 0.000333049402804188 -0.000597623533947653 0.00609872291054524 0.000207514030194079 -0.00387908639318427 -0.0029050726024151 -0.00140288762429757 -0.00272776907636275 0.00317552912162546 0.0025611075898853 -0.00181794333666541 -0.020355640008462 -0.00429123249478628 0.00706238656980279 0.000633350335216495 0.000427096522599218 -0.000832671824546395 0.000777453117969439 0.000432399527802489 -0.000826043138443536 -0.000135025217702029 -0.000306332015803909 2.26150631385605e-05 -0.00628691887382834 0.00115156433671654 0.00517968539982967 0.0020589160516142 -0.00149139924992057 0.0092881431745627 -0.0092635862364399 -0.000472816899669746 0.00670954454948844 -0.00168018426558502 -0.0102475259929992 0.00277895977539297 -0.000897648814862734 0.000722546360653642 0.000211047313867502 -0.00038278386155848 0.00029411194055023 -4.12098362241409e-05 0.000793079011329273 0.00187088915952032 -0.00050680161413744
  69 1626.78861632011 ""  69.2879017310592 0 0 0.0047766507671024 0.0118293675796403 0.00461097774790023 0.0018061607048225 0.00541667225949001 0.00215840459769243 -0.035597269473291 -0.0802402700454607 -0.0192498930402228 0.0698690227491484 0.068721241029607 -0.00541031739390518 -0.0446663024560922 -0.11439009022486 -0.0298537812102042 0.0115039542521196 0.0684814692297722 0.0258547290358899 -0.0742283109973925 -0.0761504427399251 0.00472749921932923 0.059096156471634 0.127967537107012 0.0279662598143104 0.0072782260650241 -0.0524272323636445 -0.0116596774124268 -0.0124375802341937 -0.0271805194130467 -0.0407956091897368 -0.120975413694397 -0.00870029241372757 0.0628520583310982 0.0485263488595879 0.161831886217024 0.05082568434672 0.0866667227913533 0.00492324739343614 -0.0447335961045503 0.12452914084539 -0.00209754365123027 -0.0664199687363978 -0.0395308099027962 -0.214067826962062 -0.0745667459685303 -0.000781375040949595 -0.00031460278299941 0.00275230693779756 -0.000613153399744687 0.000183829119766787 -0.000157574582925455 0.00120269609018289 -0.00215330261494947 -0.00183545234137082 -0.00170533295055836 -0.00598145653540508 -0.0146686138191986 0.0084367411524009 0.0105466712329394 -0.0116118591088471 -0.0134225505394296 -0.00460586367961292 0.00380813211794568 0.000345883602702945 0.00133187192614138 0.0018063170578913 0.00242607097407807 0.00240830274607622 -0.00283477634905947 -0.000388529295514171 -0.000783380088940289 -0.000349292300892573 0.00633631391876837 -0.00213933312571807 -0.00182675757997817 -0.00433465351220521 -0.00587150142535053 -0.00651603136178991 -0.0309981580204635 -0.00104414187200616 0.0258673338845378 -0.00702439472108832 -0.035890129237142 0.00659690754005265 -8.67248261559792e-06 0.00498072787947366 0.00246413005509645 0.000271221698275602 0.00131742005758984 -0.00215573075641026 0.00133316962215477 0.00286786499908389 -0.00103245967049788
  70 1677.63792484055 ""  21.2931352094208 0 0 -0.000422074254479226 -0.00265616787101547 -0.00159037007249301 -0.00183023852439881 -0.000956734768298823 -8.6082493964322e-05 0.00634234302377053 0.006855768639663 -9.52937500405867e-05 -0.00597193922212428 -0.00373076885104836 0.00155965916667673 0.00245107398687328 0.00420776923164184 0.000693426995200642 -0.00130144057677538 -0.00205329812268018 -0.000239955969273961 0.00390612093648813 0.00342804597097613 -0.000550414678723679 -0.00365393515909781 -0.00737006622696047 -0.00139384884758223 0.000669132992988849 0.0103446699667626 0.00182734872758137 0.00444594291597813 0.00579578904816157 0.00817557678076189 0.0107719472643928 0.00346128945772374 -0.00442139900190354 -0.000528274530793101 -0.00512271863598595 -0.00227159614264645 -0.00244397073065822 -0.00118004920760421 0.000762465279680633 -0.00488166324591697 0.000211133932398846 0.0028366015154917 0.00340570749886247 0.0164067249616579 0.0041149799428395 0.000598206272541375 0.000563620820299379 -0.0011800335841267 0.00125385992161489 0.000658966077288834 -3.88297358417744e-05 -0.00164535798942782 -0.000885036946258448 0.000846942395103484 -0.00027365847566597 0.00217512187028507 0.00296656958622884 -0.00713531471189385 -0.00190839236381576 0.00536712231388145 0.00935355261721526 0.00048536329655699 -0.00343974509373316 0.0132551908761129 0.0153123823398775 0.0124873470578023 0.0408052718313095 0.0363611326220701 -0.0432970140219261 0.00108530842383027 -0.00535120051708657 -0.0020721674911891 0.0136134011650098 -0.029910316886491 0.0358441686851627 -0.00909881328979403 -0.00205254229053229 -0.0468187440565878 -0.615922773669811 -0.0303730301609561 0.335542336451014 -0.112336896717327 -0.605656950287233 0.180574449258129 -0.0312684791812977 0.0333364381681036 0.00506765196888145 -0.00125727673943718 -0.0151413498240869 0.00335874823105594 0.0107146418692719 0.0195630127432122 -0.0267149806040389
  71 2888.70474164115 ""  86.5981992674129 0 0 -0.000339133674281818 -0.000110119224336244 0.000407791081747029 1.95442244662959e-05 0.000123100587263828 6.31889972251611e-05 -2.39422068407173e-06 -9.49556094740322e-05 2.30264505906332e-05 1.86373450596974e-05 5.95446356013032e-05 1.82461753119005e-05 -5.51097811554121e-05 -1.99722726110497e-05 1.45456171132411e-05 -4.99205039482941e-05 -2.50520894227378e-05 1.29364477755159e-05 1.42829909737128e-06 2.06050836044304e-05 6.60985474035139e-06 0.000335512953877012 -4.64250745375734e-05 -0.000198185293541128 -2.20910134407484e-05 0.00229003495254876 -0.00743434197454896 0.00360196239262676 -0.00251459767467444 0.00152467229745311 -1.784793272155e-05 -0.000362464447767928 -0.000215401293802632 0.000277719670602979 -4.03781988325335e-05 -0.000216176552043079 0.000266304143662106 0.000378065180790177 1.99905855592205e-05 6.91429864575155e-05 0.000168334954255464 7.07820833267308e-05 -0.00213591136264374 0.00060065596166046 0.00282670459561801 3.34771273485872e-05 2.52948900927327e-05 1.03477904334874e-05 5.23026129663133e-06 6.18554662880565e-05 5.40067308573647e-05 2.30893874771242e-06 0.000104679074771926 3.52225125998289e-05 -0.000202718059530777 -0.000275317772471744 0.000326121106395502 -2.3245388943309e-05 -0.000676947401561734 -0.000100543435066757 -0.000168559202635505 -0.000680797468210914 -0.000444404412214688 -0.0452931429598577 -0.0217950095118299 -0.0567510994124184 0.00123824587348824 0.000691349907406997 -0.0019390088242511 0.00355635527843674 -0.00143760750643491 0.00479723786372543 0.600414296701062 0.230186437440295 0.706393842642789 -0.0701234162577052 0.0140056725506312 -0.00298562251614844 0.00607110957400443 -0.00195558469464345 -0.003817987020519 -0.0067958492497357 0.00914990754597331 0.00166139496970825 0.0142567374266764 0.0102600533671446 -0.0379526287452501 -0.0310720590082814 -0.0102401997137999 -0.0319475736017211 -0.0343834258691753 0.0148214285656404 0.0120424960228945
  72 2938.97069305068 ""  35.7907913876654 0 0 0.0537675451352449 -0.0213775212699198 -0.0271519677181907 -0.000807776965649042 -0.00295519794433866 -0.00168645455629802 0.00152905164245353 0.00110776698185331 -0.000361115819482176 -0.000538340171242422 0.00152741545144235 0.000989706825635809 -9.15850238324156e-05 9.61464145710766e-05 0.000156136532817684 2.06315467281594e-05 -9.9802944261172e-06 -1.28592821515443e-05 0.00012125688870312 -3.90438807907695e-05 -8.65506569550648e-05 -0.000354605232926783 -0.000411664688602425 1.99657480814374e-05 -0.00913232590284965 -0.15618363529908 0.533452243971832 -0.627240219082956 0.448138248961838 -0.187562791233535 0.00238909725245586 -0.0204114607936262 -0.0119516388405262 -0.000743411418964388 -0.000163883023170941 0.000267970193034209 -0.00128423551035677 -0.000895307391153203 0.000152487941191744 -0.000570697194575564 0.00154409154895164 0.000972877365773395 0.00115362789892012 0.000660754986520342 -0.000185318283020289 -0.000294444420234244 7.2320753310138e-05 -0.000162815249438041 -0.000463140886116035 0.000155569299052617 0.0001438550236421 0.000504768745014236 0.00428000358843166 0.00310876332663113 -0.000139498311601202 -0.000741830074358402 0.00039432048160679 0.00064672507038849 0.000716662834739763 0.00173441368862848 0.00448900347483752 -0.052381567520102 -0.0325778241973982 -0.000340202161386244 -0.000148906742022976 -0.000493143649767821 9.21237382422058e-05 4.43469932871071e-05 -4.87650799609028e-06 0.000101479291821246 -0.000128517753332691 0.000142510396894298 0.00494581013547138 0.00166164280318121 0.00581716409996531 -0.000721475255593118 0.00019038763882944 -0.000380584316776187 -0.00118631163677653 -0.000637824621805018 -0.00040038499264207 -0.000507780640166964 -0.000157689221958176 0.00038587909132164 0.000663496957690484 0.000700322800638561 -0.00185760393175177 -0.000270931480514531 8.95565555651243e-06 -0.000244427516321138 -0.0016362594620775 0.000751324096804273 0.000527317489024652
  73 2969.19435843939 ""  30.2214058666687 0 0 0.0322241515718353 -0.042725195792943 0.0715320171158543 1.36497897322018e-05 0.000412439136614675 0.000140510234231816 -0.000350086851016994 0.000144631220790881 -0.00021757727021552 3.90542759154512e-05 3.87879626517376e-05 -8.85374983130192e-05 4.77913331952397e-05 -3.77842299028726e-05 3.08302513583024e-05 2.62646547991689e-05 -5.56420767542713e-06 1.76758579321389e-05 -3.21230375111334e-05 2.44400905975841e-05 4.6851146451006e-05 0.000131514597686555 4.48503544807482e-05 3.36989940131972e-05 0.0486647927597528 0.212318211386272 -0.749272609539596 -0.435970374901853 0.294172931614762 -0.107068976564606 -0.000119125574927531 0.00067932358364525 -0.000281458193501447 -0.000436172478852808 0.000114939544278496 0.000217194925334744 0.000138144445274695 0.000299547040569836 -0.000166214363640367 0.000159715619245302 -0.00049758838973072 -0.000374815375094712 -0.000256084062421862 -6.98126008701535e-05 0.000277766085315793 0.000699375093551131 -3.53439997047652e-05 -0.000510520397684642 -0.000698563125563043 0.00029518149487992 -0.000145235131539287 0.00078441487298784 -0.00145163251082698 0.000884876025251592 -0.000359312703644512 -0.000748026996049146 -0.000626794430182079 0.00080501652498938 0.00124366439986091 0.000808344569192218 -0.00122925766001796 0.00501367420148117 0.00269585618846578 0.000893355176419612 -0.000221631063312644 9.1451405441357e-05 1.02652380410155e-06 6.47229284519098e-06 -4.82336079823536e-05 -5.75992101211252e-05 -0.000340401133924858 -0.000118288169309359 -0.00261476118238296 -0.00099107017317684 -0.00322504184219104 -0.00840468723234568 0.00424435125242697 0.00227748215424747 -0.000344813946806257 -0.000135142163672199 0.000634331876604828 0.000175229687875191 -0.000150713323059135 1.71478800205974e-05 0.00107654339346088 0.00142133614268111 -0.0032892483496351 0.00335798357867164 0.00100529166643789 0.00350533783593516 -0.00345471444886235 0.00138465622047959 0.000867743954938582
  74 2984.68618525488 ""  28.2729913019948 0 0 0.000284845828634365 -0.000302610902351102 0.000352989318220333 -2.19412712633992e-05 -1.34894956251059e-05 5.54179896850373e-06 6.35213588090417e-05 1.37442667698707e-05 2.2883697837331e-05 -6.2577249944191e-06 1.58471148926054e-05 1.1891408433429e-05 -3.4798315214527e-05 2.6389832328581e-06 2.10363043846959e-05 -5.05704982957913e-05 -4.56204465811301e-05 1.18304284723833e-05 1.26374058674061e-05 -2.75340653923752e-06 4.91059664551228e-06 0.000174384162828302 -6.5513887369487e-05 -7.55578256307157e-05 0.000293412692279064 0.000882217548041227 -0.00323011002324227 -0.00370808839259527 0.00258080626948315 -0.000978992022240012 3.27569269876023e-05 -0.000158209704762876 -0.000101203708209865 0.00028057953836505 -4.12555285983985e-05 -0.000181767516865609 0.000429788838328744 0.000537303689076282 -1.25911194602784e-05 0.000110418826586177 5.04461932444061e-05 6.2212827146785e-05 -0.00134385881049038 0.000223516790240863 0.00125284136300364 6.91771863238687e-05 3.73549504817948e-05 -6.92021851824877e-05 -3.04090334522235e-05 3.98945461106738e-05 -1.41554621842114e-05 3.65127467885027e-05 0.000117809176124243 9.05120968028365e-05 -0.000836783178186421 -0.00113144114739536 0.000456180382728341 0.000277766286866503 0.000420680630969819 0.000521530310923826 -0.000128299541641494 -0.00146928954166635 -0.000841018580779711 0.0073708079707965 -0.00544994616212826 -0.00318206215270623 -0.000152380063992346 4.31717748936344e-06 -0.000108026470713582 -0.0184010090592456 0.0475006202492253 0.00382029516295426 0.016892240001527 0.00807261755989843 0.0160698112864087 -0.110915518974038 0.0489405072297398 0.0260228645504713 0.00237039897749756 0.00201983424636927 -0.00228073705773547 0.00380540812065838 0.00203205396957992 -0.00130582958273559 -0.149245469241345 -0.17925080344363 0.421647028898282 -0.281451322346403 -0.089336996244557 -0.288237976958827 0.650877111671246 -0.292813308748167 -0.179244843598481
  75 3010.68068231928 ""  14.6485258413235 0 0 -0.000353081441761982 0.000531804432686665 -0.000795555414218598 9.38244998290135e-05 2.88785030798418e-07 5.3269539400181e-05 0.000118652810895395 -0.000217152685909487 0.000166302029572454 -5.03960395826053e-05 2.35629915711641e-05 8.54588037079234e-05 2.17670488091671e-05 2.55731593332725e-05 -1.44065973021905e-05 6.13309124113393e-05 1.04844039781572e-05 -4.98068529235853e-05 -0.000130820039300843 6.33084096497662e-05 0.000116059896085175 0.000224197863042435 3.2802255703124e-05 7.36508800508434e-05 -0.000890086083310091 -0.00195974535010698 0.00813360662156922 0.00489649840109707 -0.00343057569306305 0.0015146814214748 -0.000114924401219452 -0.000228667097415518 -0.000289523985801101 -0.000192969012416663 5.35656425858765e-05 0.000177408630268166 -0.000226307220905936 -0.000294579250737904 2.99410934282754e-05 0.000310699500863791 -0.00135760513233875 -0.000753091473782563 -0.000699673305705486 0.000193878704785914 0.000175274753878771 -5.74066146772594e-05 -4.59506684351261e-05 0.000111085800548495 -2.18071490324089e-05 1.23600449745385e-05 2.57261918152006e-05 2.9152798627604e-05 1.80759726474507e-05 -5.00482521420546e-05 0.000772464067650574 0.00110976251085662 -0.000316566120727785 -0.000246496098768704 -0.000987742071330209 -0.000775898466939704 -0.000115138901167294 0.000440212987515214 0.000283797450045129 0.0661251872802603 -0.0265443819585984 -0.0126397909225413 -0.00129512073401462 0.000840515840569859 -0.000167088792797663 -0.029275434423329 -0.00853973121063094 0.0122765373809777 -0.0124804857118283 -0.0188077919607513 -0.0327400601445304 -0.783924686306905 0.333816108350334 0.181922422532158 0.000155704091749381 0.000510054387281973 -0.00536282903813083 0.0218211219302609 -0.00534596339171174 0.00010188493740333 0.0816617041867087 0.112605431277748 -0.26230205698014 0.134571022599237 0.0479184179458625 0.154289955172745 0.134416256395752 -0.0636422745891906 -0.0344420479590604
  76 3040.32602336206 ""  53.5227112434899 0 0 9.03849797847388e-05 -0.000159678895920154 0.00019364279192015 1.80376072437588e-05 5.41462501107858e-05 -1.92055947547187e-05 -0.000120253968188314 -1.49176734616995e-05 -7.26482710053652e-05 2.7631022782697e-05 1.72324645218627e-05 -3.75640760204918e-05 -6.3720863956242e-06 -7.59188278149506e-06 4.05967710508702e-07 1.8786211508217e-05 2.56671811529653e-05 -8.55531729048008e-06 3.83543095487941e-05 4.77038957573166e-05 -3.59860043582492e-05 -0.000424714545607809 7.16074649209697e-05 0.000148948109972154 0.000248287979186477 0.00046560330914217 -0.00207945253276733 -0.00119998666501798 0.000872329984506638 -0.000407511366417723 8.43594775492791e-05 -0.0001582666087078 3.41313936528708e-05 0.000160230635954444 -3.48870771349948e-05 -6.79339381676154e-05 -7.22083639635411e-05 -0.000155381185747803 5.28767004249108e-05 -7.0658623729501e-05 3.24172106745037e-05 0.000205680974557059 0.0034100372814577 -0.000630791238787546 -0.00195372759439241 3.46171622520793e-05 5.71801327466697e-05 -7.87873513925574e-05 4.61208187743717e-05 -3.81941204235485e-05 -6.64752114465911e-06 -7.56210028038634e-05 -0.000318827876639599 -0.000164895056692226 -0.000586222339293767 -0.000944571886772539 0.000319092419706984 7.88138333817365e-05 0.000635334281863644 0.000501120338579956 0.000301545098830552 0.00351899458057975 0.00193458262206795 -0.0290236485004568 0.0116083310498373 0.00575296056757147 0.000923255422317708 -0.00026733319033505 -0.000220689613118319 -0.0666679406260656 -0.00529798170483317 0.0443762628969077 0.0112026766333325 0.00864541907520274 0.0180634272222269 0.328304788028085 -0.143215490328868 -0.0755227897510866 -3.38982869393056e-05 -0.00255206862551703 0.00142061258318552 -0.00833620811448342 0.00624698496319988 -0.0015557965867905 0.176090084705518 0.250891855688521 -0.554379244550582 0.118122417467899 0.0484811051415465 0.152439428493648 0.502800409584414 -0.240420323876312 -0.131747820669585
  77 3048.39972761854 ""  25.4928924414491 0 0 -0.00260605843915402 0.000624686775897036 0.00196656268292207 6.49019231550332e-05 -0.000170671795255872 -0.000257424686793278 -8.8128587740641e-05 -9.86455181782386e-05 -2.58987713718157e-05 4.73748703043166e-05 -2.40652155252488e-05 -3.15853385345858e-05 2.6447449144308e-05 -1.5905581115809e-05 -2.1496384038607e-05 -3.27795902362283e-06 3.36870885146721e-06 3.80006410159972e-06 -6.62869736905086e-06 -3.46132492434841e-07 5.40950001108349e-06 1.97225672892887e-05 1.27092842089274e-05 -9.16366828306482e-07 0.00258677557854646 0.00830115289013804 -0.0243976265000062 0.0240028314861819 -0.0138304504538675 0.00612952462249796 -0.000185364750990319 0.000706587533547929 0.000478167232939362 -0.000268509926843385 8.18395070336293e-05 0.000201553273000044 8.56137424464395e-05 8.74510877124499e-05 4.28686290998157e-06 2.18016688303518e-05 1.40579627316907e-05 7.73976409204091e-06 -7.54175259354858e-05 8.87886270964338e-05 3.09562964647066e-06 -0.0200635465456215 -0.0167186778163829 0.0382743118954774 -0.00125813940659862 -1.2106421352859e-05 0.00126391833826709 0.00541254716827615 0.0441368092608144 0.0239708680506554 0.336542386327616 0.49289205288715 -0.192565749176233 -0.119088400668239 -0.286704955843442 -0.275912256007115 -0.0192579168043405 -0.531141471110181 -0.293816771588664 -0.000152065142081666 9.10961865135483e-05 8.42081132013856e-05 1.26824139053104e-05 7.13490487132694e-05 -2.67555847521511e-05 -0.000309853584887916 6.81858812197735e-06 1.25160182161194e-05 -0.000409579294405134 -6.03359687837762e-05 -0.000402529602477878 0.00227815815893407 -0.000940882831072779 -0.000482596254382392 9.77152811474124e-05 -0.00108490099921757 0.000327278681294362 -0.000239213957127953 1.13662781010402e-05 0.00016801532432173 0.000279611506593266 0.000475267258518688 -0.00099533416347219 0.00125251772993306 0.000458371385341376 0.00139720749580878 0.00216860640859546 -0.00104818663115573 -0.000614273924741558
  78 3055.09727451988 ""  43.0410402016655 0 0 0.00356154126751075 -0.000551486462438933 -0.00241820144280565 0.000148468197210232 0.000314284734641014 1.72811136659181e-05 0.000206477524934905 0.000205223202505828 -2.51300464569287e-05 -7.53506354916867e-05 -6.19501003275142e-06 3.94905585932009e-05 -0.00011890176321128 3.8449806757079e-05 8.86416946037731e-05 -3.84968910068374e-05 -4.09747254656637e-05 2.28820453514537e-06 3.79878792982217e-05 -8.1642094286332e-05 -5.54418964993318e-05 1.36558631775345e-06 -7.18703312026789e-05 -3.16195285490012e-05 -0.0030526495260726 -0.0102205374597545 0.0282927583743949 -0.0332602689275112 0.0176420755139658 -0.00757157811720652 0.000279647317940323 -0.000523200421063955 -0.000444537674664225 0.00139208369369018 -0.000293684326466379 -0.000896530576549208 0.000124696084404667 0.000147387906605613 7.61013024839768e-07 -0.000250438741390023 0.00102830712640037 0.000616801042987774 -0.000346444811359824 0.000330820039292447 0.00030759793255097 -0.0139629714919171 -0.00819150883536487 0.0374002647001329 0.000484001896797789 0.000757289118158272 0.000272589426615026 -0.00118176210224285 -0.0554349562545347 -0.0325282503966378 0.260189711847676 0.370010910202518 -0.14704307929842 -0.121984682629689 -0.272358592709027 -0.262373462089537 0.0247864789080907 0.64011915696756 0.354740331011298 0.000104613182930705 2.14643906066571e-06 -3.76137104293904e-05 3.84809250785338e-05 0.000383669768070084 -2.20738876134998e-05 0.00087196974306637 7.06926672519146e-05 0.00106936791226183 -4.87717928243825e-05 -5.38864062302206e-05 0.000114205301686623 -0.000729779544045418 0.000441783272874238 0.000110705325176609 -0.00031909079658343 -0.004862762261762 0.000322489978839554 -0.000767063139464776 8.37359600916208e-06 0.000521720811597113 0.00136994919854623 0.00147909208933272 -0.00332667204193909 -0.00972957156672012 -0.00350539663747731 -0.0102443361470092 -0.00209091290637709 0.00104936372377026 0.000859972352964826
  79 3059.9563351273 ""  37.2777187350532 0 0 9.32674196239329e-05 -4.71140945144241e-05 -0.000167886641536224 3.90151182253259e-05 7.89427970393786e-05 7.27057259051723e-06 -5.5017159019377e-05 -0.000118223099442218 -3.96369296708015e-05 -1.44470675643147e-05 8.38613022230465e-05 5.14368416153737e-05 -6.70757360142241e-05 1.5793899984871e-05 5.10295087460034e-05 -3.98587894955843e-05 -8.88868568968829e-05 -2.2941978866689e-05 -5.03539562533588e-05 0.000216594866683151 7.10103863837811e-05 -0.000374438656957654 0.000132636750766397 0.000144218725302473 -0.000152842436796304 -0.00047129154762348 0.00171082296686429 -0.000917789593466349 0.000611147730462463 -0.000168818778495006 0.000103542107919156 -0.000787367245951547 -0.000412529345272252 0.000640999570242117 -7.376401178775e-05 -0.000398597015738137 0.000860058016634443 0.000950154081419429 -2.00764864214656e-05 0.000447451453865993 -0.00180023703385853 -0.000903603506470891 0.00376313020259485 -0.000883104503079863 -0.00153509936837633 -0.000163385041998995 -6.16941869778879e-05 0.000525442135874549 1.85277335760947e-05 2.02982208722078e-05 9.53784344453833e-06 -3.91956634523725e-05 -0.00093513242153618 -0.000545752429317599 0.00332237226164528 0.00469947099013298 -0.00184770832119986 -0.00182386073140194 -0.00402093190924739 -0.00381805268742582 0.000462803602553624 0.010888398366088 0.00598506437563532 -0.00911863363497853 0.000563804043358445 -0.00415393397756597 0.000238871533837735 -9.82481799507275e-05 0.000317306596139531 -0.0452544839910085 0.00360315972312291 -0.0745129212755081 0.0423840857905728 0.0191638385803736 0.0504234025076796 0.0611156678505003 -0.0277974699623779 -0.0137356800447429 0.001626533340775 0.000555274018448373 0.00115456413106929 -0.00283039846332132 0.00157532933262331 -0.001018604375217 -0.144056640468068 -0.174481596827318 0.383046320603186 0.54719456818969 0.199465690996931 0.571048607430575 0.139499361506134 -0.0678675696874623 -0.0583095746201418
  80 3118.55453094261 ""  0.667417532025506 0 0 7.77678301514283e-05 1.5043539449167e-05 8.54251214116041e-05 -0.000144784316942042 -0.00018019971080215 -9.41637809734867e-06 -2.03343702768698e-05 -0.000148458197034879 -7.16465952229412e-05 0.00282213121631765 -0.00903968101048859 -0.00583032239628589 -0.0416955616211849 0.005929229280974 0.0256032798418182 0.0302450134573861 0.032344135229567 -0.00130734010015198 0.0072406859648335 -0.0375989026269512 -0.0209774119267267 -0.00836112277265635 0.00195787050997604 0.00484799581272374 5.6286644147198e-05 -0.000465240251475828 0.000317726864594411 -0.00173004464035694 0.000731011075241676 -0.000642109666981831 -0.0255021955146855 0.117392001610892 0.0696016840302907 0.488819628489866 -0.0739759907404331 -0.302256819470269 -0.361322643569405 -0.387580263867197 0.0149405605803715 -0.0886699383670496 0.440707121131465 0.247836059589119 0.106803009697594 -0.0164722811989586 -0.0580276042894397 -6.5583358092823e-05 -0.000149222845829353 -0.000101754242594548 -2.72528270205032e-05 4.31251235790459e-06 -7.09931074266634e-07 3.51228796323217e-05 0.000114486234249734 6.9155651800039e-05 0.000189562818669588 0.000350144573667885 -0.000164088402134984 0.000641777981648777 0.00131040620492438 0.00126569133605943 -0.00012705516920639 -0.000996423778115541 -0.000522837237423059 8.82875423733751e-05 -4.99862941469385e-05 -4.41880982578586e-05 -9.57432132362046e-05 -3.7591186463628e-05 1.3714602448324e-06 -4.55976247357749e-05 1.41252037423286e-05 -0.00010808163444488 0.000268067653140249 0.000100098906973769 0.000446674909109343 -0.00102160426773618 0.000400605862757934 0.000364990684412569 0.000264384410883314 0.000740934547010384 0.000109863569256894 0.000287319895056496 -9.3670741964933e-05 -0.000180473630068499 -0.000223398402111968 -0.000316617295843645 0.000745622580894359 0.000404307255077611 0.000181772566357887 0.000518453180023947 0.000171646474890391 2.04965032486204e-05 8.65076987012377e-06
  81 3127.05415365559 ""  18.8977014298597 0 0 -0.000216504704516548 0.000209927242470977 0.000197299682176986 -3.17683950940656e-05 -4.57825470429772e-05 1.43097469729024e-06 -1.76414752353195e-05 0.000245211167009154 8.37380470687109e-05 -0.00371379516580391 0.0102680339464543 0.00689460930233925 0.0461119241325544 -0.00712086735923616 -0.0285745251072207 0.000292095163872867 0.00400529038488349 0.00170541413379699 0.0101925994619957 -0.0505558327653533 -0.0284637653571707 -0.0112600123559104 0.00301200725476561 0.00673594463742309 9.19976890733748e-05 0.0010586378882837 -0.00346345371532338 0.00384499127634705 -0.00249097569816094 0.00106687621662794 0.0298267355596604 -0.134703820639938 -0.08021727964623 -0.530711623264929 0.081606976055996 0.328800439373701 -0.0205385907861417 -0.0284442295690495 -0.00219997628741394 -0.118335692878061 0.581945004261368 0.327867295422047 0.1445454064875 -0.0225158837434264 -0.0785665037078446 -1.83007674015981e-05 -4.20699150475724e-05 -1.33969615510199e-06 7.15285179064803e-06 5.91956126588262e-06 -5.83073319748499e-06 -3.08382078025229e-06 -7.96302834776136e-05 -5.37929918573609e-05 0.00023006981209524 0.000267705989147952 -0.000156890650897555 0.000150273722777587 0.000251213638286816 0.00021342158968091 -6.60063600895679e-05 0.000501941533225445 0.00032331284164706 8.64840618468852e-05 -5.52982166034899e-05 -5.06696691477246e-05 -0.000128953547005761 -8.70358367426617e-06 -3.57302312371135e-06 -6.30629818364562e-05 2.01007982904495e-05 -0.000124375386499928 0.000361438988251643 0.000161554104794474 0.000605762557715745 -0.00101066175574127 0.000492639862779058 0.000433637504824099 0.000221551148424593 0.000412537032762856 0.000134306173485245 0.000226113864373184 -0.000132703094580349 -0.000226953359797911 -0.000279518370535197 -0.000369349094785278 0.000804523022608466 0.0004749806482509 0.000138387196994673 0.000666571543388525 0.000318934031017352 -4.40470747024048e-05 -2.87893639696972e-05
  82 3143.23759073216 ""  22.9220221759282 0 0 -0.000302971951031732 0.000155866526797737 0.000158143773666068 -7.1895762477534e-06 4.23012481013788e-06 8.60139685589863e-06 0.000569532978167043 0.000668597378135425 2.48960838971068e-05 -0.00508692861981553 0.017251371446181 0.0109762088673747 0.0220722839228851 -0.00620766497233616 -0.0150228664225013 0.0458128436575821 0.0492815031641871 -0.00177045619270566 -0.00761422917536507 0.0225125512732701 0.0143440197389762 0.0215264206596703 -0.00428659004987606 -0.0122679113397232 0.000112014357046154 0.00150594111549916 -0.00343861411930137 0.00468495252355175 -0.00255620236925755 0.00150000261113351 0.0446908821174775 -0.210707284129209 -0.124374158185607 -0.252190513098043 0.043292313378245 0.158340770261755 -0.51695890660157 -0.554422124157708 0.02157105070057 0.0575891431068992 -0.25965561753423 -0.149092141505997 -0.256186037133291 0.0381559239967431 0.13887572056817 0.000899222941358281 0.00168952738437033 0.000659902173129712 2.40878281731644e-05 -2.33070110363185e-05 -4.94188713525493e-06 -2.49067100575738e-05 -4.00214244149757e-05 -3.33700253651906e-05 -0.00595571256110411 -0.0085004649056012 0.00354877164473816 -0.0046759163540383 -0.0112370090030169 -0.0112688549328555 4.61591278640374e-05 -0.000192769497370279 -0.000253074175787425 -0.00016176379309692 4.59646620630555e-05 4.89994243168829e-05 0.000207955946547585 5.64016568134158e-05 1.37496891171754e-06 -0.000107697978226008 1.33131148643365e-06 -0.000102589627004315 -0.000204584497942576 8.29144002952938e-05 -0.00060437955182142 0.00145549020047249 -0.000652050031269862 -0.000622901850880017 -0.000340907226416334 -0.00106188924455629 -0.00017884247894246 -0.000491201680854803 0.000174025840882409 0.00030854636852623 -0.000102884394548144 -0.00011379261516804 0.000397732675127233 0.000848106663734128 0.000495795499868021 0.000935473721830187 0.000769042898697119 -0.000404225913744545 -0.000180121144478037
  83 3145.29750835626 ""  12.9866599440441 0 0 -0.00016311428585851 5.21465321443652e-05 0.000936034190966579 0.000269536442735888 0.000140724169000783 -0.000286022263126383 -0.000165453958909889 -0.00019429322195103 -5.48990253643091e-05 0.000262851767630582 -0.000829057519137755 -0.00053569037189533 -0.000366564922506415 0.000111015530014772 0.000257832953550318 -0.000879438926898785 -0.00092873870260735 3.93089435441739e-05 0.000166850467748663 -0.000627030393285837 -0.000373356029455148 -0.00023252842427595 0.000104695386759621 0.00016350676537458 -0.000978149855814213 3.25568347963785e-05 -0.00150271855403865 0.00122957502897641 -0.00045080595614712 8.12984510111006e-05 -0.00216101774798984 0.010279304271933 0.00605738396461317 0.00439373669896054 -0.000743604499533858 -0.00275422108648921 0.00993570723037506 0.0106410325696724 -0.000438092868238116 -0.00151051524843833 0.0071187557184721 0.00404670020359723 0.00297518062540037 -0.000419420784194855 -0.00174117282810533 0.0428314060564891 0.0797739112453467 0.0294703274479057 -0.000835007278568191 -0.000840115984584073 -0.000243918400153739 0.000711331100055579 0.00386986414741606 0.00224354041452592 -0.297757356020073 -0.419664332181922 0.175119507726228 -0.209601303378233 -0.519344491193911 -0.520912714391866 7.45346468667694e-05 -0.0439666629722649 -0.0329635842406146 6.54586703543572e-06 2.22987274807754e-05 6.07169318842176e-05 -9.91576230045637e-06 -0.000283369756279894 -4.1741414470835e-05 1.8357645979757e-05 -1.7316177804151e-05 2.44980280727625e-05 -0.000430288476025768 -0.000112001754758038 -0.000599849908976705 0.000207662571354104 -7.83989243846297e-05 1.96635661013071e-06 0.000122631064339092 0.00326996120538072 0.00137126595144533 0.000481292462132139 -0.00023422614563481 -0.000104473691022151 0.000151297351017961 0.000219075539850216 -0.000393793818242225 -0.000124092413414787 -8.27673811184365e-05 -0.000131743079833005 -0.000248677200630667 0.000101494760938231 7.59926473594283e-05
  84 3152.86623103644 ""  11.2372766942669 0 0 -4.7477602351907e-05 -0.000216582224984982 -8.60428047992684e-05 0.000100734447639112 -0.000289203358156955 -0.00022982849288299 -0.000334223093231345 0.00266901131112091 0.00153228059202406 0.00124154738841321 -0.00600803405970156 -0.00346124339668489 -0.00431155542868603 0.00141140992903997 0.00302031859669523 -0.0114570567612377 -0.0109090188832933 0.00121650104589337 0.00241277202563495 -0.0243687168432691 -0.012351423960025 0.0685174720212725 -0.0083093931226696 -0.0368268504968846 -4.57841096275793e-05 -0.000275216612039528 0.00195655287406384 -0.00182736995386106 0.0013870701553181 -0.000340306147851449 -0.0147334128221888 0.0720136494688726 0.0421990101507361 0.0484463488752831 -0.00880360908129527 -0.0307895163738687 0.116550591011181 0.12339575418 -0.00553945294095212 -0.0496693434826186 0.255367040540173 0.141696921738249 -0.771378969781153 0.106490166507199 0.415621445441661 -0.000140322066824856 -0.000266990004966809 -0.000162883131762382 2.04085010016815e-05 -1.69472030847843e-05 1.2206375286608e-05 3.60500618627684e-06 3.22797563708774e-05 2.24020467633954e-06 0.000772711088139349 0.00109016603509813 -0.000409809975755138 0.000656076591461916 0.00220988216015027 0.00214303267902159 -2.11804487606375e-05 -0.000496300672007634 -0.000203170034890449 -0.000193179603976248 -1.59061815829194e-06 0.000221919709620119 0.000494541173433785 0.000203969707904021 -1.77972313333415e-05 -0.000410172773963753 -0.000119823882854036 -0.000245978496120532 -0.00144185523738295 0.0002551754129116 -0.00293349275039714 0.00191300663499086 -0.000771509761048489 -0.00100191700075949 -0.000537453413384255 -0.00265781211584812 -0.000490629107099672 -0.00101676231086275 0.000189009102077362 0.000423297076041072 0.000353750278043081 0.00061997725038314 -0.00105727302197187 0.00336975889924558 0.00147354736981052 0.0039691497787797 0.00158966566185692 -0.000706829426365986 -0.000240998928476227
  85 3158.50995489989 ""  7.496527972747 0 0 -0.00080719871842781 0.000806924565046183 0.000718726314230049 -0.00038042073487056 -1.98320883853173e-05 0.000196633481883695 0.00311686213048614 0.000387487618019824 -0.00153555135155704 -0.013635018572856 0.0661823291601246 0.0388173588734541 -0.0232266091951984 0.00212257583000247 0.0136776830933112 -0.0088230489574916 -0.0110225250634495 -0.000365178891851521 0.00162161817515741 -0.00550343862992926 -0.00337854364989161 0.0009960780336839 -0.000472577587408724 -0.000690330981206119 0.000819230072994362 0.0046194095718794 -0.0125496222012888 0.0154257576840996 -0.00868274857499412 0.00417572690568105 0.152199408268256 -0.759037229562276 -0.443365859379321 0.244303735923367 -0.0351917550047752 -0.150233657436379 0.102051911217181 0.111750012012626 -0.00313455627981184 -0.0134346758377638 0.061100594504985 0.0348932138704549 -0.0104974681047334 0.00227129276940645 0.00624181953093488 0.0003317689199526 0.00059083898306284 0.00021848696586359 4.74601785299875e-05 -1.57728296546496e-05 -1.35566753309639e-05 -2.47726213763729e-05 -9.73763405927401e-05 -0.00010113220517462 -0.00207423907344301 -0.00312601151934284 0.00115488506439257 -0.00139256777585082 -0.00349433929122209 -0.00375626172142905 -0.000321061079008357 -0.000688160561642256 -0.000231214828461036 3.94310577942544e-05 7.44587402932359e-06 5.58191040923617e-05 -2.84829898003291e-05 5.23454323622196e-05 -1.01328817104741e-05 6.18659129005102e-05 -1.83828709585179e-05 7.04650599778166e-05 -0.000633381957001406 -0.000124122168253863 -0.000672491068090164 0.000172797613857943 7.80525934051882e-05 0.000172262512553253 0.000158977354665847 -0.000632531527217558 5.17804581296891e-05 4.73247703582623e-05 -1.21202387292253e-06 -6.66580153139429e-05 0.000172459528069879 0.000219219779276384 -0.000491035370273667 -0.000435255239023127 -0.000279504088506181 -0.000497098573866859 -0.00045396067956104 0.000193708652682269 0.000114867600849219
  86 3430.94797054939 ""  34.2282556529096 0 0 8.75222215504174e-05 4.10074970733006e-05 -2.04234953191048e-05 -2.83805824684501e-05 -0.000213962358062485 -1.62452696502217e-05 0.000163444601219427 0.000241719705232691 -1.26125760977854e-06 -6.8571025052212e-05 -1.39640192804921e-05 3.8824546161399e-05 2.72328324994997e-05 1.63296041619963e-05 -4.97306920789862e-06 -9.67438799422366e-06 -1.84603265418713e-05 -3.22104638459932e-06 4.28253433831868e-06 4.13373481488791e-06 1.97791304247143e-06 0.000214406527710696 -8.23558733716351e-05 -8.89953286878978e-05 -4.30907976016389e-05 -0.000242116473172682 0.000313763756925861 -0.000822284269262099 0.000119048162949954 -0.000131160477745884 0.000227600073572736 -0.000346971959962523 -0.000298847475879592 -0.000180806561886696 -5.93932562314591e-06 7.35902489922802e-05 2.28747146713872e-06 -1.66540990074255e-05 -3.22312121374661e-05 -3.21856435973016e-05 -0.000264040452109922 -0.000132689493358802 -0.00296083928597309 0.000445876565300636 0.000965119621411208 -6.75240928511315e-06 -0.000524560622794659 0.000318854274862826 -0.000194304118205629 6.43768761943085e-05 -8.49848172064181e-05 0.000368960742315513 -0.000296329640892846 -1.28502056579429e-05 0.00142503224143591 0.00308110990805777 -0.00142034764681755 -0.000125885518370421 6.08676430294336e-05 0.000142554536603955 -0.000800079147198476 0.00230247844843832 0.000799965944821919 -0.00313612394010451 6.433919236467e-05 -0.00184994978674468 -0.0448870680425873 -0.0298193536522693 0.0104961159703971 9.72761354236608e-06 6.04161998176898e-05 0.000135635724256232 0.0081900957664331 0.00334140679164177 0.00347594683415204 0.0160813499495514 -0.00659131492801669 -0.00200987000250769 -0.0616549521181098 0.629573768639714 0.0229359055731539 0.695053336900945 -0.208367775057052 -0.150147803421228 0.00103144268068399 0.000258173032474315 -0.00183091680077468 0.000459363109993795 0.000637302458564406 0.000589925111372385 -0.000711572310815826 -0.00124525552174143 0.000175070714698442
  87 3505.11871393244 ""  41.6126401882442 0 0 -7.95867860128945e-05 -0.00015357140190241 -3.68281738285274e-05 -2.3447051288222e-05 0.00026478484072181 2.82163380041229e-05 -7.41110859871546e-05 -0.000182411609782037 2.04327479237457e-06 5.74017885311999e-05 2.33492675492644e-06 -4.30137291265999e-05 -2.04112031681099e-05 -1.77573075941979e-05 -1.11267879208615e-06 5.06867088818399e-06 2.23214933485669e-05 9.12843349311884e-06 -6.63881234217453e-06 3.51168382216534e-05 1.18916058629295e-05 -3.17698559651872e-05 3.32453108802507e-05 6.85167220874837e-06 8.96293613751229e-05 0.000304088103643797 -7.58906498296332e-05 0.000517608866318864 0.000409367393340689 0.000149313008191221 -0.000234339341096887 0.000410223650383018 0.000378716778375997 2.76269296425756e-05 1.73667803112293e-05 -3.03021749602505e-06 -0.000120411570486709 -6.68011938959121e-05 4.71646359094417e-05 6.08999351598553e-05 6.18012283628395e-07 2.77046044496919e-07 0.00156771535535612 9.28891652536255e-05 0.000195644937350779 -3.89211340981774e-05 0.000520857259287544 -0.000344362513289698 0.000270465213191848 -6.72921532720125e-05 0.000108962829064523 -0.000450206487201059 0.00026736576540468 -6.97578712720916e-06 -0.00107075888433017 -0.00266892866524031 0.0013694314492583 -1.19551506014822e-06 -0.000364402009292763 2.50792230719715e-05 0.00104713471868367 -0.0020787325525846 -0.000637120550083441 -0.00153012501246508 0.0011984595290292 5.47076497054577e-05 -0.0438690031984372 0.0625415136940977 0.0103901944821558 7.45116883814919e-05 -0.000321094417581469 -7.67752614601484e-05 0.00303643524599447 0.000193085001693312 0.00422317490487163 0.0128181599800773 -0.00578005488717455 -0.00284855405782306 0.0263154481406285 -0.726200612470394 -0.0348761454294873 0.587267590612052 -0.150761080108806 -0.111550984997538 -0.00027408534681707 -0.00108741690551976 0.00193701944789723 -0.000154105377954749 0.000100212462281991 -6.39734704829122e-05 -0.000340129604340415 -0.00135537507914951 0.000241543452365004
  :::
 } 
 m_exists[87] { 
  s_m_exists
  :::
  1 11111111111111111111111111111111111111111111111111111111111111111111111111111111111111111111111111 
  2 11111111111111111111111111111111111111111111111111111111111111111111111111111111111111111111111111 
  3 11111111111111111111111111111111111111111111111111111111111111111111111111111111111111111111111111 
  4 11111111111111111111111111111111111111111111111111111111111111111111111111111111111111111111111111 
  5 11111111111111111111111111111111111111111111111111111111111111111111111111111111111111111111111111 
  6 11111111111111111111111111111111111111111111111111111111111111111111111111111111111111111111111111 
  7 11111111111111111111111111111111111111111111111111111111111111111111111111111111111111111111111111 
  8 11111111111111111111111111111111111111111111111111111111111111111111111111111111111111111111111111 
  9 11111111111111111111111111111111111111111111111111111111111111111111111111111111111111111111111111 
  10 11111111111111111111111111111111111111111111111111111111111111111111111111111111111111111111111111 
  11 11111111111111111111111111111111111111111111111111111111111111111111111111111111111111111111111111 
  12 11111111111111111111111111111111111111111111111111111111111111111111111111111111111111111111111111 
  13 11111111111111111111111111111111111111111111111111111111111111111111111111111111111111111111111111 
  14 11111111111111111111111111111111111111111111111111111111111111111111111111111111111111111111111111 
  15 11111111111111111111111111111111111111111111111111111111111111111111111111111111111111111111111111 
  16 11111111111111111111111111111111111111111111111111111111111111111111111111111111111111111111111111 
  17 11111111111111111111111111111111111111111111111111111111111111111111111111111111111111111111111111 
  18 11111111111111111111111111111111111111111111111111111111111111111111111111111111111111111111111111 
  19 11111111111111111111111111111111111111111111111111111111111111111111111111111111111111111111111111 
  20 11111111111111111111111111111111111111111111111111111111111111111111111111111111111111111111111111 
  21 11111111111111111111111111111111111111111111111111111111111111111111111111111111111111111111111111 
  22 11111111111111111111111111111111111111111111111111111111111111111111111111111111111111111111111111 
  23 11111111111111111111111111111111111111111111111111111111111111111111111111111111111111111111111111 
  24 11111111111111111111111111111111111111111111111111111111111111111111111111111111111111111111111111 
  25 11111111111111111111111111111111111111111111111111111111111111111111111111111111111111111111111111 
  26 11111111111111111111111111111111111111111111111111111111111111111111111111111111111111111111111111 
  27 11111111111111111111111111111111111111111111111111111111111111111111111111111111111111111111111111 
  28 11111111111111111111111111111111111111111111111111111111111111111111111111111111111111111111111111 
  29 11111111111111111111111111111111111111111111111111111111111111111111111111111111111111111111111111 
  30 11111111111111111111111111111111111111111111111111111111111111111111111111111111111111111111111111 
  31 11111111111111111111111111111111111111111111111111111111111111111111111111111111111111111111111111 
  32 11111111111111111111111111111111111111111111111111111111111111111111111111111111111111111111111111 
  33 11111111111111111111111111111111111111111111111111111111111111111111111111111111111111111111111111 
  34 11111111111111111111111111111111111111111111111111111111111111111111111111111111111111111111111111 
  35 11111111111111111111111111111111111111111111111111111111111111111111111111111111111111111111111111 
  36 11111111111111111111111111111111111111111111111111111111111111111111111111111111111111111111111111 
  37 11111111111111111111111111111111111111111111111111111111111111111111111111111111111111111111111111 
  38 11111111111111111111111111111111111111111111111111111111111111111111111111111111111111111111111111 
  39 11111111111111111111111111111111111111111111111111111111111111111111111111111111111111111111111111 
  40 11111111111111111111111111111111111111111111111111111111111111111111111111111111111111111111111111 
  41 11111111111111111111111111111111111111111111111111111111111111111111111111111111111111111111111111 
  42 11111111111111111111111111111111111111111111111111111111111111111111111111111111111111111111111111 
  43 11111111111111111111111111111111111111111111111111111111111111111111111111111111111111111111111111 
  44 11111111111111111111111111111111111111111111111111111111111111111111111111111111111111111111111111 
  45 11111111111111111111111111111111111111111111111111111111111111111111111111111111111111111111111111 
  46 11111111111111111111111111111111111111111111111111111111111111111111111111111111111111111111111111 
  47 11111111111111111111111111111111111111111111111111111111111111111111111111111111111111111111111111 
  48 11111111111111111111111111111111111111111111111111111111111111111111111111111111111111111111111111 
  49 11111111111111111111111111111111111111111111111111111111111111111111111111111111111111111111111111 
  50 11111111111111111111111111111111111111111111111111111111111111111111111111111111111111111111111111 
  51 11111111111111111111111111111111111111111111111111111111111111111111111111111111111111111111111111 
  52 11111111111111111111111111111111111111111111111111111111111111111111111111111111111111111111111111 
  53 11111111111111111111111111111111111111111111111111111111111111111111111111111111111111111111111111 
  54 11111111111111111111111111111111111111111111111111111111111111111111111111111111111111111111111111 
  55 11111111111111111111111111111111111111111111111111111111111111111111111111111111111111111111111111 
  56 11111111111111111111111111111111111111111111111111111111111111111111111111111111111111111111111111 
  57 11111111111111111111111111111111111111111111111111111111111111111111111111111111111111111111111111 
  58 11111111111111111111111111111111111111111111111111111111111111111111111111111111111111111111111111 
  59 11111111111111111111111111111111111111111111111111111111111111111111111111111111111111111111111111 
  60 11111111111111111111111111111111111111111111111111111111111111111111111111111111111111111111111111 
  61 11111111111111111111111111111111111111111111111111111111111111111111111111111111111111111111111111 
  62 11111111111111111111111111111111111111111111111111111111111111111111111111111111111111111111111111 
  63 11111111111111111111111111111111111111111111111111111111111111111111111111111111111111111111111111 
  64 11111111111111111111111111111111111111111111111111111111111111111111111111111111111111111111111111 
  65 11111111111111111111111111111111111111111111111111111111111111111111111111111111111111111111111111 
  66 11111111111111111111111111111111111111111111111111111111111111111111111111111111111111111111111111 
  67 11111111111111111111111111111111111111111111111111111111111111111111111111111111111111111111111111 
  68 11111111111111111111111111111111111111111111111111111111111111111111111111111111111111111111111111 
  69 11111111111111111111111111111111111111111111111111111111111111111111111111111111111111111111111111 
  70 11111111111111111111111111111111111111111111111111111111111111111111111111111111111111111111111111 
  71 11111111111111111111111111111111111111111111111111111111111111111111111111111111111111111111111111 
  72 11111111111111111111111111111111111111111111111111111111111111111111111111111111111111111111111111 
  73 11111111111111111111111111111111111111111111111111111111111111111111111111111111111111111111111111 
  74 11111111111111111111111111111111111111111111111111111111111111111111111111111111111111111111111111 
  75 11111111111111111111111111111111111111111111111111111111111111111111111111111111111111111111111111 
  76 11111111111111111111111111111111111111111111111111111111111111111111111111111111111111111111111111 
  77 11111111111111111111111111111111111111111111111111111111111111111111111111111111111111111111111111 
  78 11111111111111111111111111111111111111111111111111111111111111111111111111111111111111111111111111 
  79 11111111111111111111111111111111111111111111111111111111111111111111111111111111111111111111111111 
  80 11111111111111111111111111111111111111111111111111111111111111111111111111111111111111111111111111 
  81 11111111111111111111111111111111111111111111111111111111111111111111111111111111111111111111111111 
  82 11111111111111111111111111111111111111111111111111111111111111111111111111111111111111111111111111 
  83 11111111111111111111111111111111111111111111111111111111111111111111111111111111111111111111111111 
  84 11111111111111111111111111111111111111111111111111111111111111111111111111111111111111111111111111 
  85 11111111111111111111111111111111111111111111111111111111111111111111111111111111111111111111111111 
  86 11111111111111111111111111111111111111111111111111111111111111111111111111111111111111111111111111 
  87 11111111111111111111111111111111111111111111111111111111111111111111111111111111111111111111111111 
  :::
 } 
} 
