# Supplementary material for: Cut-off Scale and Complex Formation in Density Functional Theory Computations of Epoxy-Amine Reactivity
Source: ACS Omega. 2021 Oct 25;6(44):29424–31. doi: 10.1021/acsomega.1c03229 (PMC8587129; doi:10.1021/acsomega.1c03229)
Supplement: Supplementary file 1 — ao1c03229_si_001.zip [file ao1c03229_si_001.zip › Final_structures/Primary/A1_E3_B3LYP-D3_CC-PVTZ-F_ canonical/Epoxy_frag3_reactant-4_isomer4.vib]

{ 
 s_m_m2io_version
 :::
 2.0.0 
} 

f_m_table { 
 i_j_atom_total
 :::
 31
 m_column[98] { 
  s_m_data_name
  s_m_column_name
  i_m_width
  b_m_visible
  s_m_units
  :::
  1 r_j_Frequency  "Frequency"  10 1 "" 
  2 s_j_Symmetry  "Symmetry"  10 0 "" 
  3 r_j_Intensity  "Intensity"  10 1 "" 
  4 r_j_Raman_Act  "Raman Act"  10 0 "" 
  5 r_j_Raman_Int  "Raman Int"  10 0 "" 
  6 r_j_x1  "x1"  10 0 "" 
  7 r_j_y1  "y1"  10 0 "" 
  8 r_j_z1  "z1"  10 0 "" 
  9 r_j_x2  "x2"  10 0 "" 
  10 r_j_y2  "y2"  10 0 "" 
  11 r_j_z2  "z2"  10 0 "" 
  12 r_j_x3  "x3"  10 0 "" 
  13 r_j_y3  "y3"  10 0 "" 
  14 r_j_z3  "z3"  10 0 "" 
  15 r_j_x4  "x4"  10 0 "" 
  16 r_j_y4  "y4"  10 0 "" 
  17 r_j_z4  "z4"  10 0 "" 
  18 r_j_x5  "x5"  10 0 "" 
  19 r_j_y5  "y5"  10 0 "" 
  20 r_j_z5  "z5"  10 0 "" 
  21 r_j_x6  "x6"  10 0 "" 
  22 r_j_y6  "y6"  10 0 "" 
  23 r_j_z6  "z6"  10 0 "" 
  24 r_j_x7  "x7"  10 0 "" 
  25 r_j_y7  "y7"  10 0 "" 
  26 r_j_z7  "z7"  10 0 "" 
  27 r_j_x8  "x8"  10 0 "" 
  28 r_j_y8  "y8"  10 0 "" 
  29 r_j_z8  "z8"  10 0 "" 
  30 r_j_x9  "x9"  10 0 "" 
  31 r_j_y9  "y9"  10 0 "" 
  32 r_j_z9  "z9"  10 0 "" 
  33 r_j_x10  "x10"  10 0 "" 
  34 r_j_y10  "y10"  10 0 "" 
  35 r_j_z10  "z10"  10 0 "" 
  36 r_j_x11  "x11"  10 0 "" 
  37 r_j_y11  "y11"  10 0 "" 
  38 r_j_z11  "z11"  10 0 "" 
  39 r_j_x12  "x12"  10 0 "" 
  40 r_j_y12  "y12"  10 0 "" 
  41 r_j_z12  "z12"  10 0 "" 
  42 r_j_x13  "x13"  10 0 "" 
  43 r_j_y13  "y13"  10 0 "" 
  44 r_j_z13  "z13"  10 0 "" 
  45 r_j_x14  "x14"  10 0 "" 
  46 r_j_y14  "y14"  10 0 "" 
  47 r_j_z14  "z14"  10 0 "" 
  48 r_j_x15  "x15"  10 0 "" 
  49 r_j_y15  "y15"  10 0 "" 
  50 r_j_z15  "z15"  10 0 "" 
  51 r_j_x16  "x16"  10 0 "" 
  52 r_j_y16  "y16"  10 0 "" 
  53 r_j_z16  "z16"  10 0 "" 
  54 r_j_x17  "x17"  10 0 "" 
  55 r_j_y17  "y17"  10 0 "" 
  56 r_j_z17  "z17"  10 0 "" 
  57 r_j_x18  "x18"  10 0 "" 
  58 r_j_y18  "y18"  10 0 "" 
  59 r_j_z18  "z18"  10 0 "" 
  60 r_j_x19  "x19"  10 0 "" 
  61 r_j_y19  "y19"  10 0 "" 
  62 r_j_z19  "z19"  10 0 "" 
  63 r_j_x20  "x20"  10 0 "" 
  64 r_j_y20  "y20"  10 0 "" 
  65 r_j_z20  "z20"  10 0 "" 
  66 r_j_x21  "x21"  10 0 "" 
  67 r_j_y21  "y21"  10 0 "" 
  68 r_j_z21  "z21"  10 0 "" 
  69 r_j_x22  "x22"  10 0 "" 
  70 r_j_y22  "y22"  10 0 "" 
  71 r_j_z22  "z22"  10 0 "" 
  72 r_j_x23  "x23"  10 0 "" 
  73 r_j_y23  "y23"  10 0 "" 
  74 r_j_z23  "z23"  10 0 "" 
  75 r_j_x24  "x24"  10 0 "" 
  76 r_j_y24  "y24"  10 0 "" 
  77 r_j_z24  "z24"  10 0 "" 
  78 r_j_x25  "x25"  10 0 "" 
  79 r_j_y25  "y25"  10 0 "" 
  80 r_j_z25  "z25"  10 0 "" 
  81 r_j_x26  "x26"  10 0 "" 
  82 r_j_y26  "y26"  10 0 "" 
  83 r_j_z26  "z26"  10 0 "" 
  84 r_j_x27  "x27"  10 0 "" 
  85 r_j_y27  "y27"  10 0 "" 
  86 r_j_z27  "z27"  10 0 "" 
  87 r_j_x28  "x28"  10 0 "" 
  88 r_j_y28  "y28"  10 0 "" 
  89 r_j_z28  "z28"  10 0 "" 
  90 r_j_x29  "x29"  10 0 "" 
  91 r_j_y29  "y29"  10 0 "" 
  92 r_j_z29  "z29"  10 0 "" 
  93 r_j_x30  "x30"  10 0 "" 
  94 r_j_y30  "y30"  10 0 "" 
  95 r_j_z30  "z30"  10 0 "" 
  96 r_j_x31  "x31"  10 0 "" 
  97 r_j_y31  "y31"  10 0 "" 
  98 r_j_z31  "z31"  10 0 "" 
  :::
 } 
 m_row[87] { 
  r_j_Frequency
  s_j_Symmetry
  r_j_Intensity
  r_j_Raman_Act
  r_j_Raman_Int
  r_j_x1
  r_j_y1
  r_j_z1
  r_j_x2
  r_j_y2
  r_j_z2
  r_j_x3
  r_j_y3
  r_j_z3
  r_j_x4
  r_j_y4
  r_j_z4
  r_j_x5
  r_j_y5
  r_j_z5
  r_j_x6
  r_j_y6
  r_j_z6
  r_j_x7
  r_j_y7
  r_j_z7
  r_j_x8
  r_j_y8
  r_j_z8
  r_j_x9
  r_j_y9
  r_j_z9
  r_j_x10
  r_j_y10
  r_j_z10
  r_j_x11
  r_j_y11
  r_j_z11
  r_j_x12
  r_j_y12
  r_j_z12
  r_j_x13
  r_j_y13
  r_j_z13
  r_j_x14
  r_j_y14
  r_j_z14
  r_j_x15
  r_j_y15
  r_j_z15
  r_j_x16
  r_j_y16
  r_j_z16
  r_j_x17
  r_j_y17
  r_j_z17
  r_j_x18
  r_j_y18
  r_j_z18
  r_j_x19
  r_j_y19
  r_j_z19
  r_j_x20
  r_j_y20
  r_j_z20
  r_j_x21
  r_j_y21
  r_j_z21
  r_j_x22
  r_j_y22
  r_j_z22
  r_j_x23
  r_j_y23
  r_j_z23
  r_j_x24
  r_j_y24
  r_j_z24
  r_j_x25
  r_j_y25
  r_j_z25
  r_j_x26
  r_j_y26
  r_j_z26
  r_j_x27
  r_j_y27
  r_j_z27
  r_j_x28
  r_j_y28
  r_j_z28
  r_j_x29
  r_j_y29
  r_j_z29
  r_j_x30
  r_j_y30
  r_j_z30
  r_j_x31
  r_j_y31
  r_j_z31
  :::
  1 52.2927575547458 ""  0.183122778566267 0 0 -3.65044577405024e-05 0.0346351760757481 0.0110604947328273 -0.0206714478061587 0.0551939563817257 0.0143194100021915 0.0168865948658372 0.0225156976942681 0.00365619006113997 0.0254427770236563 0.00287188031534741 -0.00124429291545758 0.067800329476619 -0.0304984188299301 -0.00964708779367858 0.100815681985617 -0.0444466579473725 -0.0139266711672952 0.0907022191329272 -0.024429437662302 -0.0090391120165433 0.0496254221118819 0.00904177351337705 -0.000261314018778847 -0.00252607326997846 0.0240005423084453 -0.00341322429655868 0.0142833811654403 0.0348988133644635 0.0261900330010691 0.00263507551008487 0.013225660047182 0.0012939687578391 0.0746811086268186 -0.0457428259825737 -0.0133862417772566 0.132343350101843 -0.0695336396691473 -0.0204423467115271 0.115838930324963 -0.0350065533959998 -0.0118021572912417 0.0438415220716062 0.0238087193984025 0.003842280143437 0.000855529453897275 0.0270627718770398 0.00601345690399211 -0.0099886295614882 0.0162563293517437 -0.00363977665530978 0.00507809700890014 0.0244773036603957 0.00536673407731954 0.0103631773202131 0.0209109548397318 0.00458128698002855 -0.00737884135245734 0.0386526620086011 0.0114361410490589 0.0172075288033881 0.0167215559434269 0.0032794791937898 -0.0853444325984695 -0.0246333204760557 0.00947257370993051 -0.0803978957219887 -0.0172264523470174 -0.0264613079751333 -0.11314500729321 -0.0520558513312723 0.0138381675749553 -0.0693734257310087 -0.00971817117829029 0.0167504234408164 -0.0820822685091909 -0.0245858536913861 0.0287807072964598 -0.0807907066486679 -0.0161789191725231 -0.0420272887436641 -0.0931510746354105 -0.0288787767804817 -0.0336454317391296 -0.119641043018378 -0.0538092318805231 0.0404150161021299 -0.125312025307706 -0.0645178261621247 0.00861219572136071 -0.116648404288559 -0.0585228306244521 -0.00434085137739665
  2 66.5213535333848 ""  1.37621378812576 0 0 0.0301225544232798 -0.0357961296085711 0.0106994145800755 0.0315068834637583 -0.0226374813148128 0.00502666725673214 0.0130482170530223 -0.00655483197625759 -0.00213876850248831 0.00627306372318521 -0.00795208322256044 -0.00539549296833619 -0.0187093928838806 0.0122333973116399 -0.0133417930518756 -0.0350981643870581 0.0323942289666082 -0.0175729876961039 -0.0255441479786144 0.0318118670392689 -0.0140593912336954 -0.00171298033642804 0.0122996475131081 -0.00648162410276293 0.058043906555896 -0.0422347040249681 -0.0169140848955677 0.0205800795066042 -0.069556080335093 0.0330099787893435 0.0183069163265859 -0.0233727413971192 -0.00220764272950955 -0.0250171090854591 0.0119424626136961 -0.0159835725271106 -0.0536967786962574 0.0473389454854048 -0.0235764265525757 -0.037434033994897 0.0465309447399921 -0.017251290734507 0.0038709539979698 0.0128769792443807 -0.00379440407768132 -0.056458388196666 0.0838639203115208 0.0435339548413621 -0.0140167450973419 0.0825420023975997 -0.0364175974768428 -0.00103565579863898 0.0114560993444728 0.0195146946169633 -0.0839111215366991 0.105677152554211 0.0710863032747726 -0.0720744585909989 0.0999373542368044 0.0552748212737798 0.00800555029119507 -0.0157961609993769 0.0314266880172255 0.0247460847268292 -0.0315336406932408 0.0274880582916159 0.0356982056665699 -0.0116210724942357 -0.0703208293379419 0.00544816452178414 -0.137797777464566 0.0618133511765966 0.028844411284005 0.0187121017133305 0.0755825301292351 0.0267729935651778 -0.0141836782728451 0.0342183555831701 0.0347509789694016 -0.00743955748966541 -0.106833821361951 -0.00235710297586463 -0.0425362933169665 -0.0882348444846416 -0.00380155889871887 -0.147006545808722 0.136322279659544 0.0041464031663398 -0.187985175320559 0.0152481234411671 0.00294343595589533 -0.158576941303884 0.0588684450571615
  3 73.1286524321193 ""  1.58878872010422 0 0 0.0104475490004587 -0.0234580283667135 -0.0155410798206176 0.0600697399197128 -0.0663388820182308 -0.026984998126943 0.028758347448388 -0.0390198964361288 -0.0170298222979357 0.0005094582099614 -0.0025854785739834 -0.0131672827818939 -0.0243168725716338 0.0167202887915409 -0.00270668886691882 -0.020341058453198 7.59266778034054e-05 0.00426808881395652 0.00743691543285596 -0.0352861885158063 -3.72589165734991e-06 0.0306725094381227 -0.0544005853085509 -0.0107138969132681 0.0275531681897855 -0.00211179754050332 0.00612656459224186 -0.0287292730509064 -0.0414585695233084 -0.0406226482896243 -0.000441982550255753 0.00685887569462231 -0.0172664196226275 -0.0442024740351611 0.0431927313540561 0.000514020575433573 -0.0377742445655968 0.0139141589459308 0.0123872705396474 0.0102188229330129 -0.0478883265639656 0.00500907419588489 0.050753706725238 -0.0812008107225655 -0.0138511773597919 -0.0155671517155922 0.0313048902958925 0.0093029311306646 0.0230344521007126 0.0595261852939805 0.0171224017510472 -0.0139290596411495 0.0206094509859569 0.00495343909442236 -0.0478047560997988 0.0533951140124952 0.0207621995439279 0.00311725018100987 0.00461002760239204 -0.00293158816632681 -0.0466715915809718 0.0358688644678869 0.0144152548308287 -0.00935711785730752 0.022431100533534 0.0279494769229712 0.0708749881244249 -0.0154030563430129 0.034354872948955 -0.146942766715358 0.0724161966398556 -0.0176091170987126 0.0205825238759698 -0.021776321482703 -0.0302997719115008 0.00533665450973122 0.056631023768522 0.116799544457855 0.0659371095275573 -0.068511753204794 -0.00175475759979485 0.0816067625443669 0.0104174873431184 0.0559988991218602 -0.196372707188199 0.0966338565614221 -0.0190385018992325 -0.184812066022015 0.116874941260838 0.0442724868252499 -0.164652347294263 0.0418169011141357 -0.110583268404116
  4 85.77490378946 ""  0.660913577428212 0 0 -0.0206535779116734 0.0240395900855657 -0.020492644436109 0.0352797214746456 -0.0300065672227081 -0.0314004327944669 0.0158171272372053 -0.0131886237843937 -0.00693361165240823 -0.00645646405456567 0.036571612557468 0.00508749206855857 -0.0228781933888584 0.0493368786900309 0.0338728938921167 -0.0159842200513877 0.0107760877664253 0.050161119275769 0.00829982503395243 -0.0408462606517339 0.0376634458242207 0.0235959479816761 -0.0525452209867878 0.00906281494290024 -0.0117142675922901 0.047627006669765 0.0100959700110992 -0.0646128565413655 0.0114979328549244 -0.0560476972624829 -0.0110595413305524 0.0623426342564735 -0.00548773301624537 -0.0391572197234422 0.087894165664182 0.0437068217364918 -0.0279067716962739 0.0200163287391457 0.0718473324794291 0.0139666830511749 -0.0705187056394428 0.0496657677337104 0.0393866523341332 -0.0908557900675281 -0.00127713815386442 0.0218600041629833 0.0129731389877369 -0.000903255431252829 0.0447588560889668 0.0609765312021753 0.0893826321579872 -0.0353750099335468 0.0591706837352314 0.0117977394161974 -0.00730787336914746 0.0312245978725894 -0.00150709597537644 0.0719937674005404 -0.0454647646844248 -0.0372728894633635 -0.104188930716642 0.110158368134806 0.0201065327477154 -0.0271017469053702 -0.0456505109994721 -0.0704948494639668 -0.077022159980587 -0.0305419225487434 -0.0384752984821675 0.0544370395321031 -0.0390192161600807 -0.057029440208398 -0.0421460125317723 -0.0376033656164427 -0.0553361175094273 -0.0358125555466743 -0.07305654828053 -0.119576662307527 -0.0740493972032412 0.00105816519224751 -0.0115167133761714 -0.0800111859268328 -0.0275274542510392 -0.0340825480636849 0.086228686691748 -0.0504613616690877 -0.0789113885286046 0.0741530867800521 -0.0487813275729639 -0.076682612818756 0.0649979035265658 -0.0139726594730301 -0.00561936359324319
  5 91.0074644572549 ""  0.120812172958617 0 0 -0.00476791431105446 -0.0149729522969068 0.0188733637524418 -0.0282367309283442 0.0179054330391122 0.0186168907114902 -0.0189193643304797 0.00910933475152826 0.0112256063972622 -0.0838484180855004 0.0596418288812609 0.00578639006934877 -0.0736430029357782 0.0514271404437664 0.00569529211419734 0.0032085209095731 -0.00858917231444742 0.00955135155297396 0.0690032549028884 -0.0602848267984502 0.01416197694404 0.0571312439519784 -0.0504586762949874 0.0148618777695045 -0.0263585848194402 -0.0333592080229451 0.00469427593357187 0.0200042908023887 0.000904223250409973 0.0304059717499266 -0.141598918492254 0.107207355227476 0.00283361627493156 -0.124146592969015 0.0907307930360573 0.00205976139130969 0.0115572221340847 -0.015268584753831 0.00920179139066751 0.127673914250015 -0.106630368288167 0.0176573362563612 0.105450013598743 -0.0880480767366429 0.0193275937858171 0.0148493535992149 -0.0179458667467092 0.0315214107604332 -0.0124669115485339 -0.0492536362170641 -0.00619174283135466 0.0178782293560813 -0.0455216979790684 0.020585566326494 0.0378493130422098 -0.0304368016871334 0.0435198779934272 -0.00114914185027101 0.0195106543045384 0.0375984210481403 0.044437404713061 -0.0778893217858433 0.0253700044859019 0.0348371613919517 0.0499851423224646 -0.0198528627939239 0.0397999120282439 0.0661327992336047 -0.0992921580945952 -0.0166538270116329 -0.0115864975526921 -0.00821953857113715 0.0653586940385456 0.0825360328172748 -0.00184326507487597 0.0393498644779471 0.05092012264824 0.0169357045612012 0.0391515726663095 0.0795216750751056 -0.14678861506641 -0.00646485908909864 0.0457821132517467 -0.102772101366011 -0.0239806797441 -0.018450055746956 0.048206781775122 -0.0406207583207707 -0.0418355379482618 -0.024171802943226 -0.0224993392894542 -0.0198456006870252 -0.0404090942563079
  6 102.283967985284 ""  1.12541707489181 0 0 -0.0315324092749456 0.010309659054858 -0.0215920578547208 -0.0122635863934851 -0.00540583495680394 -0.0279043692172709 -0.0133404559838757 -0.00572548088179216 -0.0175896456660704 0.0346799164395899 -0.0351054611992734 -0.0093195506938154 0.0434348092247925 -0.0426280310613368 0.00231030763154821 -0.000166731597628862 -0.0199491917599942 0.0058409256944934 -0.0543251880670641 0.0128119311904243 -0.00222709561936437 -0.0612632003361055 0.0190170539054619 -0.0140422863642962 -0.0299142325474499 0.0176268306346427 -0.0121896773509718 -0.0497154992962071 0.00554707943509313 -0.0370428270273387 0.0653843220375742 -0.0540155758461252 -0.0108087839308741 0.0833200407378342 -0.0646544344030688 0.0090320165531939 0.00657839606631476 -0.0254411994612213 0.0140275248461908 -0.0894364391109532 0.0323326857318728 -0.000512606708505531 -0.101628727877434 0.040758487245842 -0.0221736715322251 0.0610393463103022 -0.0478745376256338 -0.00832471983997087 0.0544984163234988 -0.0102650174712658 0.103446916130069 -0.0255343701502811 0.016441312510369 0.00911101758170888 0.0512980269065582 -0.0422770523555236 -0.0118209302020067 0.115502176381158 -0.0985582073946741 -0.0514387805625647 -0.09077689690897 0.0654426191428305 0.0164825463923124 0.0208638790948317 0.0544189400342133 0.0214647516444248 0.0255528365151393 0.0772603472538788 -0.08382796445033 -0.0476970898096802 -0.0318166483977972 0.0388623903713491 0.0608101266282005 0.100075679318191 0.0481576565773542 0.0269977980379048 0.053603831165412 0.067989471871042 0.0249044336905687 0.0932633284684742 -0.13032789256316 -0.0238167361460526 0.0465299750926836 -0.0959373412094654 -0.0578069392090029 -0.0416263835584731 0.118718360163735 -0.08201090145918 -0.0752934238741698 0.0157878699090238 -0.0558083883971577 -0.0434146666566943 -0.00563260171502418
  7 133.562890239246 ""  1.77611350653643 0 0 0.0351056428212358 -0.0424885310674796 -0.00260403473796929 0.0554234942732373 -0.0611165001092855 -0.00818698997311953 0.0286882569397184 -0.0388527884602004 -0.00396001444548402 0.0263079951096498 -0.0331657704773609 -0.00244739497878102 0.00267074274028101 -0.0142478170117587 0.000501120061046523 -0.0195133053829908 -0.00254157725293466 0.00180759034130464 -0.0153887920289331 -0.0101958965261682 0.000257269662663802 0.00868698090914019 -0.0291928984842618 -0.00250805724220439 0.0254485992448946 -0.0351831234837757 0.0120303661537322 0.0237224030370628 -0.0321394642974271 -0.0246125518017352 0.0446624222164535 -0.0450580691694162 -0.00301864588478308 0.00203029610466522 -0.00950583315075284 0.00229595533090598 -0.0376989256655271 0.0119474436936475 0.00424936879157258 -0.0304808259498956 -0.00140702603363124 0.00078630328621687 0.0117736861012731 -0.0365020029926202 -0.00448743416946565 0.00932407039758057 0.0283886588538988 0.0332500728803298 0.0122334592884243 -0.000131091203566384 -0.0485398663560623 0.039685919026856 -0.0433317865013857 0.00610003933077845 0.0120197865594513 0.0318239051404653 0.0646918395061016 -0.0101930373064462 0.0706386933609522 0.0412820207815965 0.0638643072744572 -0.0888217185932178 0.020621724431991 -0.0628657047895422 0.0701872764893153 0.00746816237242455 -0.128066076644268 0.10441436211312 -0.0127050783967044 0.0184023925280043 0.047853815183886 0.0339358381345787 -0.0599339966115474 0.106662875431596 0.0421967732441547 -0.0709890942344706 0.026411947744705 -0.0372078688051164 -0.124211570098671 0.135228280386705 0.0448615796242014 -0.107552935109291 0.0622039592738187 -0.0603131504034652 0.0616128258904223 0.0271340514157877 0.0334880939979021 0.02521468298843 0.0181044023287619 0.00223082100622268 0.0297158438310664 0.084486263190423 0.0828126491714614
  8 146.294259549634 ""  1.0128797608439 0 0 0.0282501420240514 0.0242219364595657 0.0527959767229736 0.0318444389012944 -0.0268960320719286 0.0749463794657607 0.0346524245804864 -0.0248729014757202 0.0547971762157294 -0.00230413087928724 -0.0428391657695557 0.0300963016479879 -0.0409787991459597 -0.0124289783063511 -0.0265424481194108 -0.0302784628369261 0.0348449539826918 -0.0532093675841283 0.0292473388255622 0.0402031362862088 -0.0263737989251634 0.0631344747359203 0.00908097846009227 0.0297420227919654 0.0705979211832582 0.0533482199370348 0.0699696294268727 0.0189183381024048 0.0203307607724581 0.0461900321730192 -0.00838201296042318 -0.0734417701446778 0.0468707422056732 -0.0810733372162818 -0.0259329552111835 -0.0484291478374733 -0.0629004922970421 0.0614554503939354 -0.0924381463705749 0.045162416319623 0.0709397765588188 -0.0454350485242276 0.102968603291655 0.0225553448596614 0.0534965201896815 -0.0615181645945473 -0.0852176364922246 -0.095233842300845 0.0018127399892534 0.000784528585327586 0.0191038209472943 -0.0179940176870142 0.0522902966999457 -0.0310642848959281 -0.109187333362785 -0.0713995267127534 -0.193898708997212 -0.0583925949773808 -0.19806990880965 -0.065638377253785 -0.0342687028581926 0.161543700271061 -0.0903722280088324 0.00784310687731196 0.00441314222740674 0.000560075290483631 -0.0257134108929516 0.0257858564313104 -0.0252201873274546 -0.00918688367208272 -0.00163554894957112 -0.000807182393574423 0.0463084309193906 0.0220663812223762 -3.34555747240603e-05 0.0081783524232819 -0.0276422853464327 0.0233123696263764 -0.0240830554367694 0.0576781249574818 -0.0424103096568421 -0.0596816913778354 0.0151615932756851 -0.0231887833237483 0.0107074915528732 -0.0147084063002554 0.0177808046931404 -0.0420045789134564 -0.01777830014827 0.00113701202953173 -0.010084026915908 0.0231212982791851 -0.0223456991109664
  9 175.316147249136 ""  0.650311121693343 0 0 0.0273756309732057 -0.0315885084291109 0.00674657393713925 -0.00487014388354885 -0.00598686214336087 0.0147072130500807 -0.016279990861886 0.00483136152497402 0.0108406247622783 -0.0231550154142708 0.00290204321395526 0.00741640099950674 -0.0034633133796975 -0.0137188448774252 0.00135859180343668 0.0194397078221693 -0.024610224856023 -0.000854560721006737 0.00984026340918227 -0.0091406127170452 0.00161227403567253 -0.0122339128016203 0.00806712462884047 0.00762647713303015 0.0554128430158914 -0.0436018257434828 -0.0289936791267919 0.0399754745796107 -0.0560128184683562 0.0437739840891334 -0.0307510566373948 0.00473775219059709 0.00928911941487668 -0.00190263056796287 -0.0212669371696316 -0.00123898830571873 0.0404588888116805 -0.041345254292058 -0.00472092675320889 0.0224097626314031 -0.0131735958458124 -0.00036396615445968 -0.0109281618978804 0.0129728780930189 0.0104777408086052 -0.0210970016227156 -0.0205812680151624 -0.0213753365440461 0.0317238650367531 0.0261089628856486 0.00916159180323042 -0.00245778684268519 0.00467492545183111 -0.00809695971916911 -0.0627467076637293 0.00255662883491545 -0.0394694511013309 -0.00839315644027452 -0.0725311180518296 -0.0196136387508245 -0.026622329319368 0.04401847652577 -0.0188784420900453 -0.113158195748916 0.0899676319659314 -0.0501555821240194 0.0660122548926648 -0.00643806737880305 6.2312559309285e-05 0.0221443987211979 -0.0197113937526413 0.0181159273253486 -0.350210611944293 0.0561945744620347 0.0288380759278051 -0.116328840559882 0.274398504470821 -0.214657124693915 0.056855696241554 -0.165201926581963 0.0767509864485094 0.219524494701678 0.0410306859264321 -0.00540331045335256 -0.103056790239778 0.0455267378976653 -0.00745094108412447 0.247995238110518 0.00546835514018241 -0.0765156608227424 0.0309324710503315 -0.197607453188935 0.18718822190966
  10 202.525729544144 ""  8.74032835355147 0 0 0.075333878272336 -0.0691056037070134 -0.0118987149215757 -0.0583492273038345 0.0275384061818364 0.0188303080516826 -0.0572835774883644 0.0174108677690358 0.0146533447362883 -0.072135627120536 0.00643337790380986 0.00550252271170393 -0.0380383392962796 -0.0241405955685441 -0.00884230500976925 0.00715277407606912 -0.0461912586359151 -0.0134550170282801 -0.00103007328853241 -0.0204590165479271 -0.00514861149756801 -0.0412343221483246 0.0132232854722138 0.01019356762731 0.119208668397412 -0.118170735889802 -0.114482989422887 0.139744891684072 -0.113204778185301 0.0999091942975699 -0.0952271965489725 0.0143349591593466 0.0103512638991822 -0.0408829968415531 -0.0343313528269543 -0.0142320669895608 0.0436032330701875 -0.0752964956529255 -0.0227056981943232 0.0277808157808913 -0.0270051249082294 -0.0110031828740258 -0.0447257295545372 0.0266179558865947 0.0145827533100127 0.0181040335213952 0.00764288014447499 -0.0251053206710085 0.11906714853362 0.0826053316359561 -0.0052019041940958 0.032888876356514 -0.00475368057673877 -0.0273606632498129 -0.0676633780248683 0.0638655488612385 -0.0119781623090797 0.0548543946319974 -0.0665524890271375 -0.042921438021243 -0.0227070639017729 0.041594835309516 -0.0236133628626885 0.0251877371649509 -0.0294672622590517 0.0251807272189903 -0.0362620967782591 0.00189051970134659 0.0163939649587398 0.00137387354635741 0.0227985516203866 0.00242144197547837 0.0973746481352799 -0.0199294172193146 -0.000124076217988803 0.0243602403027981 -0.0906517944595082 0.0677937463344681 -0.0326817310717165 0.0461717328278312 0.0247151033680324 -0.0558513969742589 -0.0269654848759803 -0.00656287417104935 0.0574162450032684 -0.00274414262831926 -0.00491543793198444 -0.0745873893364027 0.0173376123646945 0.0370063921171673 0.00172492184530233 0.0981057558223472 -0.0427416678221627
  11 238.685944582384 ""  1.37766771407384 0 0 -0.0235486942270983 0.0871265425126549 -0.0203073441702691 -0.055046794459119 0.0194144176834258 0.025106613270988 0.00326999098993173 -0.0428992248793391 0.0471059215592275 -0.00318505391388522 -0.083772518401822 0.0312691452106036 -0.0464453229513975 -0.0563257870078482 -0.00979026370227642 -0.0722694448214161 -0.00525991238548875 -0.0267632967759488 -0.00943724091794553 -0.0138464750097724 -0.0039512226043335 0.030389876990078 -0.046507711133811 0.0385500774884496 -0.0459882912515231 0.117602338943602 0.0407631915175792 -0.00241021479347376 0.145921176405523 -0.0527111887858934 -0.00539977260606333 -0.113503028478676 0.0470750269209209 -0.0694110992125593 -0.0652047804238577 -0.0226505452358476 -0.120239047834562 0.0333023659051549 -0.0544245115810707 0.00160912630619993 0.013819473065412 -0.0201774361046743 0.0569493570861514 -0.0429642125362917 0.0519590338853729 0.112095666862173 0.0821898050112059 -0.00321598388967115 0.0215623812591771 0.013873291076144 -0.0299839267051946 0.0280446973261433 0.0303432278713655 -0.0322898294864855 0.173737099458046 0.0540845687759555 0.0567840861081377 0.123652174142372 0.161852477765811 -0.0402947844234493 0.0447711745084567 -0.0247034571732905 -0.00607759276758385 -0.00942742825411514 0.00628860465428909 -0.0104486876603709 0.020589233432156 -0.00958532245241618 0.00170862379674025 -0.00179461560979304 -0.0106879105950451 -0.00340557220491893 -0.0421789994753525 -0.00237091177628907 -0.00336780880154573 -0.00839423920569808 0.0350768377132164 -0.0278689432290734 0.0188859606674334 -0.0308416109130469 -0.00567544486761404 0.0282190903067872 0.00610225142214409 0.0143156362159433 -0.0413607154587971 0.00918575662641929 -0.00780031919451742 0.0445509100837357 0.00256131362323057 -0.0151527835603714 -0.00323706087993842 -0.0597933297426559 0.0185645254758936
  12 262.859415271619 ""  7.95755262421828 0 0 -0.0122150460054559 0.0557304568822536 0.00667465647863649 0.0994371892151883 -0.0988982241276546 0.0107613165257742 -0.0393669512249302 0.0190745479261112 0.0335796040451457 -0.0931738332873645 0.0364418432786392 0.0196623055321634 -0.0275772315768756 -0.0232194177093486 -0.00917587464386521 0.0651196952043787 -0.0705088769535257 -0.0158375202468615 0.00122588402433927 0.0115880089026452 -0.00721476853429727 -0.072347752378041 0.0664820213077343 0.0203690842041737 -0.0510392705760782 0.130437612277121 0.146013821888972 -0.0682916676338309 0.127466413267494 -0.121612390366255 -0.129289493298969 0.0428934326384527 0.0291819470275045 -0.0276819785370679 -0.0472703874566668 -0.0193835806021293 0.152641058161717 -0.140254370493267 -0.029967973878803 0.0236966440898825 0.0211782554344297 -0.0184880007874546 -0.087833737785661 0.104377279909185 0.0306059316519935 0.0333865203416385 0.0261973468534434 -0.00710334950871967 -0.0105017909421389 -0.00662768883579888 -0.0197993294225043 0.0177914237825371 0.0181399699282375 -0.0106445690040741 0.0676231584328948 0.00601551431155971 -0.000823211903316577 0.0244968262416103 0.060902974608226 -0.00866447261871379 0.0386869209362138 -0.00174130448225356 -0.00995060320296201 0.00857817243347082 -0.00600660499852651 -0.00439898394876665 0.00500278583947088 -0.00520831151836929 -0.00258055675575535 0.00105881728242002 -0.0102896229615858 -0.00619407983047541 0.012567557202681 -0.00790841543362709 -0.00769642675575359 0.00837348040811177 -0.00754706058266158 0.0016576452033713 0.0046284358894526 0.0124255420173692 -0.0614532042186758 -0.0497845203107447 0.0108146428745691 0.0326925694023405 0.00898850247828709 -0.0161426920040676 0.0036983446335976 -0.0102634068243388 -0.0181751106000349 -0.00766156239296161 0.000795818383306252 -0.00237073462490916 -0.0136148920504299
  13 321.191445005238 ""  0.204246433764721 0 0 0.00222867917733986 -0.00286410750404254 0.00089197202374237 0.00140468292575356 -0.000506550989744093 -0.00087844852918838 -0.00210052021521314 0.00141603661091639 -0.00241903970993256 -0.000959585880163512 0.00270079893679992 -0.00194971010895996 0.00140882788531737 0.0010677614592239 0.000133433745774125 0.00216926321870291 -0.00117853911931306 0.00100253109727321 -0.000767630008165009 -0.000886211699379996 -2.80488803941844e-05 -0.00248463706757025 0.000812140608940195 -0.00201353532023883 0.000487524774318839 -0.00373801919665869 0.000349580888562444 0.00243237384425734 -0.00261770940980735 0.000689881172583605 -0.00128740550293015 0.00473140264148336 -0.00280471346482532 0.0026408244630907 0.0016177334218081 0.000855556537589682 0.0042164902679423 -0.00284856648930677 0.00247413224948855 -0.00140161552946065 -0.00187724605862539 0.000632627988910715 -0.00436339604692826 0.000524078133881245 -0.0029917331883709 -0.00534026164667774 -0.00234890983719227 -0.000269641157127042 0.00281612385995815 0.00275092323938513 -0.000797412452097075 0.0013983615582566 -0.00187862388172973 0.000450608399752354 -0.0117740186444166 0.00122206328960524 -0.00289398693156135 -0.00601120871610191 -0.00800686698402921 0.00207021021798382 -0.000271494958921678 0.00122606589417034 -0.000545826629685586 0.0469334558282204 -0.0303932060665395 0.0227547653778107 -0.0344564337261289 0.0153944686880542 -0.0109493401779724 -0.00145138009707715 0.00826815764707784 -4.81842377960566e-05 0.123714209795383 -0.0160931389060195 0.000710319186702403 0.0476970054280314 -0.090068178127444 0.0735108363199583 -0.0293905521187596 0.110314348783658 -0.0822557900737116 -0.142107600388283 -0.0123618492596363 -0.00158532994790709 -0.45812669585415 0.264436526244681 -0.192044729017525 0.430915786722865 0.299578816063793 0.0481181001238648 -0.0341993628869909 -0.494494791399643 0.114104296666448
  14 400.904375679549 ""  14.0562102074611 0 0 -0.0424611356864666 0.0820632989102798 0.020680068962458 -0.00548425624617342 0.0217559842203832 0.00800429582424512 0.00300142831399514 0.000901744647372249 -0.0223293036560855 -0.00612002130515365 0.0044052289476497 -0.0269538340092614 0.019102600722469 -0.0152168309963168 -0.0035919670496845 -0.0172229850269734 -0.010065991211917 0.00636359596988341 -0.0312511365423958 -0.00730771749651536 0.00203768755002216 0.00577388002047245 -0.0281993355250203 -0.0160188382289129 -0.240148851463252 0.115829323133645 0.19139373342198 -0.0216017810711007 0.283183667443346 -0.146641146105725 -0.0255127257693146 0.0284662369361717 -0.0317864847119099 0.0456467020209458 -0.0135409734685115 0.00774987483460065 -0.0261923482679414 -0.00309851678874261 0.017294856717436 -0.0561642589771307 0.0024243767859052 0.0049950166767291 0.00307683003416372 -0.0552637701407876 -0.0296339960069765 -0.0861706479992142 -0.0460194046685449 0.0340534142658898 0.0949798028604991 0.0382369411901717 -0.0282027893681273 0.0823554582743689 -0.0650920259669653 0.0303930439238109 -0.214967320662275 0.0200311289713319 -0.0387844660905597 -0.13170817496402 -0.15671255061653 0.114194600965486 0.0820752418205353 -0.0496525042227546 0.0189051155403457 0.00693205134308782 0.0091323837400177 -0.0156605658041793 0.00578804516918239 0.00271403761307088 0.0215978909177206 -0.00455555408814905 -0.0199956109309299 -0.013164846084174 -0.00641788719696562 -0.00037996001157292 -0.0182060353884883 0.0071299010432134 0.0157022861922567 -0.0203546953255416 0.0056846251738052 0.0236633986781206 -0.0475349362857821 -0.0495659046704288 0.0397264150595485 0.0771352046130362 -0.0100634818418341 -0.0255208345792796 0.0297018259173068 -0.0136009759994016 -0.046361465965056 -0.0330276266526105 -0.00763663426866982 -0.0324941910517343 -0.0250167550752689
  15 411.318026224713 ""  30.0208813848269 0 0 0.0145202192721399 0.00949190000681309 0.0157219847866479 0.00310633126157484 0.00958856467339348 0.00929131990020918 -0.00154288359501055 0.00297928413406156 -0.0161987481052273 0.00284733700331741 -0.00273104260450795 -0.0183945001252771 0.00260890428953203 -0.00255369266428673 -0.00328132182042948 -0.0120725219514231 -0.00643302963451879 0.00399695718465201 -0.0107039364436639 -0.0136323864986337 0.00109180729180603 -0.00378736159652007 -0.0129341768532827 -0.0130933223068614 0.0230434938631853 0.0120901937845678 0.0147063715630844 0.0152468747008246 0.00207539192166915 0.0217616175889808 0.00850918248390741 -0.000363824158864951 -0.0210799113589255 0.0139427060928772 0.00391477995880489 0.00389527124734138 -0.0162528354386452 -0.00318211400809816 0.0114534096590126 -0.0134647360877346 -0.0191781877323043 0.00444795661505833 -0.00898039995072463 -0.0282265868026906 -0.022364831453912 0.000605998091275232 -0.00134634536019672 -0.00292323267704571 -0.00413256059125954 -0.00098747889401417 0.0031756127315506 0.0132186729698989 0.0132116952388652 0.00555573853603227 0.00509182335059867 -0.00690829961211909 -0.019816133407907 -0.0100837877031241 -0.00368737789459006 0.00904364702562446 0.0200693437014855 0.0171268316358917 -0.000758101905454436 -0.0671835413934605 -0.0276934129249791 0.0483537547821832 0.0395655518593153 -0.0586810594902696 -0.0563889283024027 0.030943036841768 0.0732995205897759 0.0520858378098142 -0.111351544076649 -0.0433244814994513 0.0549660329152352 -0.0610352662452767 0.048419788776265 0.0303906743842842 0.0291229655503137 -0.0306732324808193 -0.609815543974555 -0.324515702961583 -0.0168800511974766 0.107151910826171 0.143567284762633 0.0488715742153706 -0.107970416894093 0.0575590294441424 0.128720025030774 0.0902314768682676 0.0597878365700178 0.193085177362865 0.15119894155106
  16 425.184415760772 ""  5.14784682409832 0 0 0.0767153123360065 0.0374309289663141 0.0818594923230347 0.0291633537170838 0.0409632604123997 0.0603363591635591 0.0232596891680342 0.0054249962796086 -0.0648124113386118 -0.013651581731314 0.00046532379309439 -0.0871786056966272 -0.00898380260787457 -0.00368251203046343 -0.0186134051293825 -0.0353918044712732 -0.0636438677526462 0.0202973975193133 -0.0604950399228128 -0.0560840875964571 0.0136382859145403 -0.038462838687559 -0.0405820788279812 -0.0477141672524783 0.149342195538724 0.0269188411547394 0.0192743068167751 0.0785674506113661 -0.0240121221438506 0.13763535362056 -0.0161193188198686 0.0258482696655556 -0.0967927374417169 0.0209149621615777 0.0482790481530605 0.0156973354464711 -0.0265238929961882 -0.0715548974218409 0.0536677425326424 -0.0867594130018751 -0.0590946324409494 0.0221212448629055 -0.09900879199649 -0.0894356766763007 -0.0976132130177784 0.019840370373724 0.00883141196312977 -0.0157147199859114 -0.0446573357721805 -0.0186521382827175 0.0104667170487119 0.0447468571285202 0.0845843216083686 0.0253324934872275 0.0839202641216204 -0.0433431938720324 -0.091839931621173 -0.0344373773166266 0.0287238461675278 0.0364629064547473 0.100995828165019 0.0939178239127579 -0.0122005810901785 0.014354397779832 0.0113605282875953 -0.0149899158564942 -0.00693116322040143 0.0138063402578319 0.0218722779073733 -0.00655493355472441 -0.0203311771377526 -0.0141055085319835 0.0150584583611202 0.00943275187597351 -0.0171786365126563 0.0132696005545931 0.00109170219252955 -0.0157953987296395 -0.00494413265299138 0.0230814223894997 0.0788405122614159 0.0223465683449272 0.0262191670436633 0.024527024425084 -0.029766695143501 -0.0184639316055236 0.0355095836156078 -0.0147151825722993 -0.0432759223889501 -0.0311845160659116 -0.0130226240972145 -0.0489170170496124 -0.0360825113641264
  17 434.978397991488 ""  0.318324945635535 0 0 0.00451438995009862 -0.0153579495746767 -0.00184738631599102 -0.00188795001929625 -0.00662681418490598 0.00182907802991096 0.000711583304057453 -0.00441516663098234 0.00545534932874419 -0.0974935630330296 0.080220368395977 0.000559877522711193 0.0914283176067048 -0.0721570345110233 0.00760540468464793 0.0065356861084103 0.00354419843957115 -0.00233355164240313 -0.0909810812989566 0.0806391032903441 -0.00855157534891508 0.0975440766355931 -0.0744431841988344 0.0090873629053134 0.0247963325220393 -0.022493896256452 -0.0238737530413306 0.00718881467688422 -0.036055884613876 0.0204542803656532 -0.196703896306999 0.164939395125086 -0.00605904862532905 0.196470759658124 -0.164189777332069 0.0108274348323689 0.0141445958874416 -0.00254939452198238 -0.00411944491093233 -0.200096536827756 0.168483892265922 -0.0157268058910245 0.193131812307505 -0.143804150844167 0.0201714454961641 0.013649057008482 0.00746502704069313 -0.00699130801254927 -0.011146943585193 -0.00256274814537924 0.00317365743523555 -0.0150737471829482 0.00667226421984691 -0.00718130684725977 0.0297384105474704 0.00071232309058955 0.00992700383055549 0.0254483815354109 0.0230183041808074 -0.0240661667926538 -0.0179065152961127 0.00729664609670687 -0.00551381574438926 -0.00132961752776333 -0.00264221658475716 0.00315952788422874 -0.00126666215490587 -0.00109227925894913 -0.00636208074472764 0.000844341850576415 0.00426402733151853 0.00243629921607071 0.0033917974514705 1.75592089176151e-05 0.00344093608457908 -0.00141338521437936 -0.0048733094674863 0.00553665147437347 -0.00122132653455016 -0.00777331400721587 0.0186570973962529 0.0175788181483413 -0.00997575976086883 -0.0214061596782294 0.00296453577602181 0.005281963517196 -0.00812019655450323 0.0020768279810593 0.0101301734044838 0.00733522314020492 0.00165419228316661 0.0086682968385932 0.00488125228976869
  18 463.613937670351 ""  29.3623142139389 0 0 0.00807534316015609 -0.0372625612604172 -0.0059450176507399 -0.00681426463617484 -0.0102540444938589 -0.00430863798995039 -0.0217965850236049 0.00441565436867359 0.00214848456937731 0.00430351381822888 0.00280380972061265 0.0100155796085693 0.0119443855427051 -0.000789005338816669 0.00570278861664726 0.000769724374475018 0.0224186153250975 -0.00170243095246405 0.0119942988664292 0.00436043617342781 -0.00570536426459387 0.0108024817949081 -0.000146498044499512 -0.00265968454138722 0.0417940943272279 -0.0406246727525405 -0.0307962068640599 0.0107052550516469 -0.0783006655139489 0.0346045582213471 0.0243482460992386 -0.00755904080806949 0.0080243736461482 0.0241244849211807 -0.0215927974254926 0.00147289648116483 -0.00444428779796888 0.026730226684393 -0.00358356946717894 0.0234195596097816 -0.0108541713698712 -0.00188858794276825 0.0423625096219326 -0.00950409237817909 0.00748105603893587 0.0156180644162561 0.00697949556676624 -0.00806663160690428 -0.00608036595158339 -0.000880339028729602 -0.000934349296362555 -0.0211732577122171 -0.00328806156811315 -0.0124047701013373 0.0273234086237923 0.00577569078015407 0.0255705817335086 0.0384211288436015 0.0252404412566162 -0.037408240600283 -0.0307393394056155 -0.00414484913348116 -0.00627444068799253 0.0239933409513714 0.0503418905756604 -0.0506808699189577 0.00499897855546327 0.0247561136655314 0.115713579730511 -0.0103250936607898 -0.0592885014761409 -0.0426604404201119 -0.0387255219528889 0.00154074009385483 -0.0675459235146817 0.0244211563803438 0.0821452631796871 -0.0785933163193831 0.00603550622059216 0.173202670426137 -0.357362103548239 -0.365147521457547 0.17665910936747 0.390834238728667 -0.0426192594217415 -0.0772696141851382 0.134698017947269 -0.0306579819440569 -0.166355386550904 -0.131528336894671 -0.0227194120265657 -0.129772417447847 -0.0791910191050845
  19 520.615357888932 ""  3.90006147070521 0 0 -0.0505355118504678 -0.018016086216185 0.063844822349684 -0.0534791629113632 -0.0336879452204624 0.0971411074431402 0.052859534447501 -0.0947130300683523 -0.0321989457273894 0.0170927256904433 0.00752757029246151 -0.0222624155962221 -0.01188102630445 0.0608918636918586 0.0265735864615122 0.082958580566886 0.00716698690213702 0.0222696305409332 -0.023246625973342 0.0299511205315504 -0.0171744153440503 0.00552851057662038 0.00748098950874073 -0.070794961480966 -0.0478991846479441 0.0173118214105729 0.116471898097929 -0.0123861762247944 0.0475323687226683 0.0466082852111503 -0.0312833118351498 0.131243367062294 -0.0644350493308187 -0.102439151403129 0.136758166956994 0.0215954093648582 0.0917953520032544 0.000300339962375213 0.0348122332541994 -0.147795525182489 0.056110891357268 0.00886004727805406 -0.0899633653897218 0.0907441321147933 -0.0751573056395561 0.0393186305338507 0.0151870114053432 -0.0228419181732704 0.027012574801312 0.0206313040541094 -0.025509243239352 -0.0534592581701475 -0.0419106091090794 -0.042512035612104 0.021316362712448 0.0481895786752722 0.0920875346635169 0.11988340159523 0.0380607326211343 -0.11573992516107 -0.0650224734676112 -0.0243560039207193 -0.0455511080204984 -0.002790303048732 -0.00110459612537676 4.74537238215083e-05 0.00126051384554655 -0.00123533436698877 -0.00194138281486745 0.00015748135649987 0.000937434285737905 0.000826243240180402 -0.0033383638280785 -0.000394290610908668 0.00100308757795549 -0.00238252386473905 -0.00178105871732982 0.000110686036377113 0.000825446861484841 -0.00485347254410235 -0.0107554651817731 -0.000301873915804417 -0.000133976173744086 -0.000502589290421646 0.00162780526249544 0.00111531558196727 -0.00362788948485018 0.0021296215825265 0.00280067666162711 0.00158305073097577 0.000948893439410279 0.00247160607798291 0.0046582762927684
  20 538.836151828056 ""  7.35087067909802 0 0 0.0252575213253705 0.0104218293655664 -0.062483461877697 -0.0148016774613616 0.0518541256637449 -0.0673269452364375 0.119682436649648 -0.0761155632606337 0.0322964209849422 -0.00107290762256993 -0.0121214579434401 0.0235097291041929 -0.066685605675517 0.0253917737732076 -0.015688488169879 0.059337100833376 -0.0788438711733597 -0.00908280147896938 -0.0487366530436126 0.0440834081679375 0.00531725347441405 0.00801449600666477 -0.00564724601735972 0.0476277110144567 0.0178648360717888 -0.0288171592544416 -0.118934133905996 0.022721324432547 -0.0361583973890846 -0.0226113841652553 -0.155805683394332 0.0685576828310367 0.0368411397815517 -0.208908751739395 0.12743084274377 -0.0292553654209467 0.074136977021357 -0.0906566321297532 -0.0196828291736271 -0.166206837114622 0.184342533666555 -0.0233496294441567 -0.125551806133688 0.112278062077015 0.0418243527312042 -0.0283847430015481 -0.00949028868830259 0.0194606283651928 -0.0145467994972588 -0.0132411745862339 0.0185920940880904 0.0297880108760496 0.0190643326139232 0.0248593092541212 -0.0218621906383594 -0.0270429394043932 -0.048960995354261 -0.0767701977961637 -0.0264194359158695 0.0761618024553055 0.0278256429163495 0.00331236667871923 0.0350487111245999 -0.00125040310120231 0.00657199277107638 -0.00481556174913574 0.000645809487807533 0.0025863973939542 0.0139405292114958 -0.000414687277511571 -0.00343735763069504 -0.00293440588415672 -0.0116702217460564 -1.69606528277553e-05 -0.00626979210768486 -0.000505461173889514 0.0114180664386427 -0.00920118421337079 0.000522670383700041 0.0206317719343534 -0.0699308343943006 -0.0536596984779236 0.0189434302362573 0.0480460519409349 -0.00259183930587534 -0.00565030004067525 0.0145891801575941 0.000610041196210632 -0.0153768219758934 -0.0144776272243995 -0.000853991075943889 -0.0115237132519897 -0.00146048450386347
  21 628.96513706448 ""  1.02350135818036 0 0 0.0105526147322113 0.00915017281471927 0.00918879131611288 -0.0232516519598888 -0.019181862011748 0.0194103297199309 -0.0192955783480626 -0.0174748305693704 0.0500220650218762 0.0555844209676043 0.0728932860683463 0.0851145560840242 0.0700666337116233 0.0822646572588106 -0.0772804481093348 0.0193663475831065 0.0186799104344822 -0.0507280708974696 -0.0586324435205522 -0.0821463679463972 -0.111266103412656 -0.065184924403266 -0.0738469834820616 0.0484108187431146 0.0245362359730804 0.0173037739540808 0.0120807297984995 0.0175670510842235 0.0122415477452339 0.0132592149100151 0.0344534570828507 0.0462560740544584 0.102731673117438 0.030652709300695 0.0348242763747612 -0.113898480347857 0.010457941059733 0.0236162897072346 0.111935028324151 -0.043849025514429 -0.0635246834565963 -0.124784863861707 -0.0273031860934825 -0.0189015414003764 0.0892874822404075 6.7019770902416e-07 0.00241230058309332 0.0025799472456253 -0.00202690059958757 -0.00168340826669869 0.00324843789597166 0.0157866923025583 0.0122212742114184 0.0061161021039997 0.00786908680107251 -0.00768460872656521 -0.0260339023865839 -0.0220457414860777 -0.00186129322040289 0.0267492927879838 0.0224790197254588 0.00652661646340242 0.00638296783105323 7.97428390205389e-05 -0.000292939266363452 0.000139754439511749 0.000311646567507451 -0.000131174589060776 -0.00107487413518211 2.18039213063107e-05 0.000186630335409828 0.000203824593003884 7.92653352269686e-05 0.000172070381000231 0.000622713103087433 -7.24386436351911e-05 -0.000519233530317742 -0.000576528231563419 0.000286609285303704 -0.00227239797381976 0.00677018449380189 0.00456983444640616 -0.00120718399520557 -0.00360832961049349 7.7217370731084e-05 0.000251662822191886 -0.000448562888025557 -0.000429243428621062 0.00101007397792028 0.00130947252253998 1.93269782319915e-05 0.000413299064195608 3.68461211404133e-05
  22 652.35748800533 ""  4.9870979056575 0 0 0.0438292024836855 0.030635155936468 -0.053350980322412 -0.0598357319077973 -0.055108217638959 -0.00314644010891881 -0.0630175694108498 -0.0743842455843381 -0.0161479040637802 -0.028176017144803 -0.019561493233639 0.0383453250909531 -0.0114739528652076 -0.0168868574681476 0.0851462013663769 0.0529517265945003 0.0803820788250641 0.0144277760857776 0.0190020601242285 0.00972004509460518 -0.0477675830443889 0.00229057696841147 0.00612579965544041 -0.0955228241603735 0.0797211980878358 0.0426640715502667 -0.0606263984848996 0.0450682365975923 0.00746644485414383 -0.0332593954726934 0.0429612652247536 0.0489026089402539 -0.0147992853735732 -0.0359687408401971 -0.076410802694816 0.0499200422536602 0.0563675183973522 0.0778348747884315 -0.0180641398556988 -0.0313558301406326 -0.0754488912906569 0.00701910659984655 0.0440373482831604 0.0468555634091788 -0.0583757411189153 -0.0143897192884735 0.00803252670528452 0.0170359600388782 -0.0158227465439753 -0.0142110911149443 0.0246864815445475 0.0845862117101673 0.0662421866784339 0.0351947877902754 0.0289360657193555 -0.0536885433433985 -0.169475154831528 -0.148865708868213 -0.0231979218932165 0.166571215276776 0.0981843417649865 0.0174568308632559 0.0588761469919103 0.000628184812091325 0.000628068801172109 0.000251355304531024 -0.00100785616296325 0.000131885377749265 -0.00179965534602855 1.13856896608155e-05 0.000265556124242271 0.000531087476592075 0.0016966461347667 0.00154220020324663 0.000718220386573187 0.000313310435594277 -0.0015037369876208 0.00044058558328018 -0.00089333981144615 -0.00231657465792016 0.0183270372992275 0.00852417630056966 -1.78370262660662e-05 -0.00480530085829791 -0.000545311563981494 0.000609166300695989 -7.46163717789991e-05 -0.000189790106920974 0.00107128079919616 0.00130519333538796 -0.000102708900339042 0.000607794260295551 -0.000303407911128006
  23 719.056315570678 ""  18.3900987867384 0 0 0.00384246730370918 -0.00266069218919724 -0.00501074548155668 -0.00199804969414198 0.00405264735768517 -0.00124760206133985 0.0816098434910678 -0.0630751106360384 0.00640725597821342 -0.0500798845567022 0.0430920322419165 -0.00414351146686788 0.0845799761037515 -0.0669822665596128 0.00100257725969959 -0.0680383808184783 0.0484464932851601 -0.00586078878913573 0.0847907687440608 -0.0668892152786152 0.00815383889113148 -0.0516943998208551 0.0430588928393839 0.00461768500809638 -0.0105132792451654 -0.00972159587555486 -0.00628526421582931 0.0130983451013208 0.00589633751156517 -0.00261836675717927 -0.283552881524538 0.234266352740719 -0.0166860494234762 -0.0125712919501893 0.0133800946296014 -0.00406640866302876 -0.280001698862535 0.218054121967864 -0.0185314511896384 -0.00915112209774579 0.0193204226183768 -0.00278500652463696 -0.280324608357571 0.230159088427046 -0.0121602204437075 -0.00156471796372107 0.00165659567822249 -0.00102754406113321 -0.00332500963155743 -0.00013336695110607 0.00365992984016136 -0.0017529904560174 -0.00331072808606162 -0.00231273319299674 -0.000140992051611284 0.00201797152207997 0.00696661586368275 0.00587880255842284 0.0021174436547042 -0.00868076028693456 -0.00777244392413808 0.00160122707874438 -0.00147691178568128 -0.00102372742492127 0.000792489940170611 -0.000871462033026823 -0.000332511738127234 0.000818182126411437 0.00226305269172784 1.32820478056176e-05 -1.53249934666509e-05 -0.000436634233175248 -0.00162259759774645 6.82990832998144e-05 -0.00128758195789459 -0.000464842592366885 -0.00122699325186364 0.000107740923247474 -0.000435602542102568 5.54600349079294e-05 -0.0124827609735438 -0.00471656653399808 -0.000524038609725251 0.00217807873480263 -8.1387914150812e-05 -0.000560560191578038 0.00268173328986684 0.000538413487580802 -0.00211379783519259 -0.00254023382613143 0.000265033299119214 -0.00185652464762746 0.00177081041985833
  24 779.774339628121 ""  15.0217174152274 0 0 0.0788970513115964 0.0350667058935524 -0.0589728540756155 -0.0130280153119652 -0.00270148811217604 0.0363967207867296 0.0367862298062413 -0.0256797759778057 0.00235333896847107 -0.0139085224309995 0.0170767034384292 -0.0187689073393112 -0.0025988941888209 0.012773226397006 -0.0118123105358672 -0.0293101202746974 0.00911178173782622 -0.000434298946065233 -0.00690208457120428 0.00461120332736669 0.00715032432678778 -0.0135067158551143 0.0151676876836532 -0.000828854950467518 0.0752286814625316 0.0860395239478512 0.0184723408981725 0.170437554873702 0.158788821733525 -0.077561184907602 0.0702792973956395 -0.0313613733153955 -0.0225993791857579 0.140669875981188 -0.0802045121874503 0.00618926843709577 0.143599131194682 -0.129239971268539 0.0164332743376628 0.120111138429842 -0.0891947826786274 0.0115011185905735 0.0369247960437802 -0.0395212445956539 -0.00307613395109675 -0.0840372255927325 0.080368847663387 0.0123109723627441 -0.00783221269054707 -0.0575163009914583 0.0937639654087182 0.0104454790730496 -0.0725475252536375 -0.0998423448573014 -0.0646603088284118 0.0852756000108847 0.172376305590018 0.0424866560040338 0.0516270587231835 -0.10063381894908 -0.113612921501245 0.0207325816394504 -0.0753530153871501 0.000753441541913002 0.000502190095565091 0.000180636440040952 -0.000377883131160112 0.0011904806237111 0.00181185125869414 0.000328175763529926 -8.60388632125025e-05 -0.000763037487775086 -0.00430382351226443 -0.000559883007242062 0.00138568047650017 0.000218970347674377 0.00386509474723316 -0.00482087253340227 -0.000148719269263969 0.00225059848024191 -0.00746986594042813 -0.00228316156452545 -0.00646487378917735 -0.00492072537362135 -0.00175978891477457 0.000441741093408865 0.00167369110180531 -0.00182395093774687 -0.000611363643178533 -0.000252078707660443 -0.000555700855990641 -0.00196900403258891 -0.00492138083309045
  25 787.01233070168 ""  61.0267345108621 0 0 -0.0368816728569376 -0.00859786253653207 0.01324508110307 -0.0140813261791988 0.0137160542227165 -0.0103651504700928 0.0969995476457497 -0.0803467828317278 0.00526721082590567 -0.0432139263917382 0.0370780565620376 -0.000564131501577131 -0.0154227283057216 0.0157792285903134 -0.00425771386767098 -0.0583215916930606 0.0462211220183442 -0.00505081554103197 -0.00884442002582787 0.00976051521236617 0.00257768284042228 -0.0356975639534452 0.0298591219191285 0.00577156374149556 -0.0166225343068657 -0.027477594027228 -0.0288702259507943 -0.0746198187353552 -0.0766522787852757 0.0378904434204921 0.109290980185958 -0.102829889066522 0.0141872743319348 0.305820780153279 -0.242309313538921 0.015604048596383 0.360193016784281 -0.28853138405837 0.0211153490110105 0.271732867558694 -0.205810112436712 0.0165929723212193 0.0526695788275589 -0.0419525826412278 0.0128019538898293 0.0332707599594936 -0.0373248234256867 0.00377888834973661 0.00932193071317118 0.0197136366871839 -0.0435984816237932 -0.0121773829476502 0.0316184478735289 0.0406001987136059 0.0165198045399783 -0.0329815210035327 -0.0561265242895421 -0.0209932186184064 -0.0220694161910803 0.0512927127792631 0.0373237208127127 -0.0125090341310188 0.034002095937338 -0.00156222099796786 0.000169857500258191 -0.000320440065228446 0.000317672229098264 -5.83419969341704e-05 0.000644675251454986 -0.000640748955043417 -7.56831229520932e-05 3.96283560608034e-05 0.00701335365618009 4.64558505707899e-05 -0.00439151259989199 -0.00124557706818058 -0.00409542075686923 0.00701745818641116 4.34752829475312e-05 -0.00040701195859237 -0.0112453464986472 -0.00272153156113129 0.00619604003266746 0.00753304284961958 0.00319189567560561 -0.00197339450589255 -9.20166615438159e-05 0.00520808442903198 -0.00209459441184804 -0.00486816714101416 0.000533831938443352 0.000126541936609191 0.0076868349692955
  26 813.927290413737 ""  1.83067211972403 0 0 -0.00176747058698391 0.000679771739025487 0.00140021273453161 1.81605080576379e-06 -0.000255179696718568 -0.000309813709878638 0.00251610687381553 -0.001210195913959 0.000484957585019952 -0.00228508358353366 0.00116542387175936 0.000415324738137062 -0.000987026382239238 0.00080544718847476 0.000241127997262263 -0.000969856287492716 0.000757432474661082 0.000141233155117534 0.000718489250774238 -0.00120621467600408 0.00020790527545678 0.00218794385375427 -0.00123388513328356 -0.000361036688361227 -0.00160249671235236 -0.00213712647697286 -0.00309032586843469 -0.00430188190368245 -0.00108099535756935 0.000263875610091103 0.00831150766017906 -0.00814345571603487 0.00117909140216975 0.00964289763128743 -0.0080363327794256 0.000717497583196753 0.00472279508801323 -0.00374735244026911 0.000486342637271396 -0.00431833947203097 0.00227458382111093 0.0001579165454652 -0.0129790802237778 0.0108943393988991 -0.00171157980943257 0.00137764822515381 -0.00150198489416904 -0.000212138882313287 -9.56347558460585e-05 0.00150398931372781 -0.00148320270407082 4.76281933168469e-05 0.00049674965033493 0.00158460452721531 -0.00109116987161785 -0.000107968037570667 -0.00259014561203071 -0.000516986814794331 -0.00179181566282476 0.00158025631626675 0.00144319122016032 -0.000125302301629937 0.00114603423231283 0.0600234643519567 -0.0327466130763219 0.0265640602137201 -0.0103128543361555 0.00233621118924543 -0.00685598956113121 0.0274179263642818 -0.015426278415776 0.00918290770306678 -0.429281089514554 -0.00630503664643705 0.277476279400612 0.0205695638687448 0.244155565855963 -0.427147202997592 0.00202914651857123 0.16562560116782 0.0379779964199589 -0.100292841072008 -0.0876006492242514 -0.0653802815010245 -0.134289385898819 0.0767110616172599 -0.0660731947390386 -0.224399220945829 0.159903713773763 0.299081486907511 -0.0399993291480158 -0.00432887495931391 -0.402453790529576
  27 840.053748687401 ""  23.7544439061584 0 0 0.0256693066130126 0.0370057406359165 0.0440541907679753 0.0699026919057485 0.0776436998976997 -0.041283008287043 0.0109077729816632 0.00537079872892002 -0.000959132479684885 -0.0282770547451277 -0.00946514457762127 0.0726760681934897 -0.0436823818855126 -0.0389226323722665 0.0816173354502499 0.0267497844859134 0.0359731902776123 -0.00309300056205374 -0.021121994632344 -0.045097089914755 -0.0788848534866813 -0.00708215396314008 -0.0251890131339647 -0.0528888648067464 0.0520528579788479 0.0172251852378051 -0.00267115116605282 0.0149243020882179 -0.00399113690294625 0.0718469510053693 0.0347163553235151 -0.0509817269553342 0.0770839851255809 -0.0597819244573759 -0.146091242694379 0.0325013680262575 0.0289695632747123 0.0313738677003089 -0.0102885585808416 -0.113905954513658 -0.0711235637518423 -0.0407868995998262 -0.0595088893996513 0.0394073293686655 -0.0509143375031356 -0.0202670305241071 -0.0276752206068883 0.0447505092518909 0.0338558663034332 -0.0361009365966892 -0.0355287013123279 -0.0669318269969333 0.00898199865788813 -0.0195558764052013 -0.0961823347135283 0.0635591152384854 0.292968720465719 0.0979444592807584 0.044495711127419 -0.0950640987164151 -0.0722005072155667 0.128349666450167 -0.0946230157788825 0.00075210628647619 0.00109007594592168 -0.000902641288370429 -0.000188298514809801 -0.00324527113570074 -0.00358482234054144 -0.000611496995850156 0.000698021782453381 0.00205536909112646 0.00237115852441652 0.000605102457146867 -0.0017351692284971 0.000778520807705868 0.00016960680043771 0.00119397588688803 -9.91082463728707e-05 0.00214830124918856 0.0135565784052568 -0.0002770437238221 0.00909168901089551 0.00933742017221193 0.000338238437843603 9.39120751367398e-05 0.0021552142287891 0.00109083134116558 0.0011080101090444 0.00167060865994419 -0.000141678909420688 0.00175647491011775 0.00448556493558302
  28 847.195504449631 ""  22.7317752939948 0 0 -0.000558224515243144 0.0356787765547686 -0.0498912982246295 -0.0296139474393201 -0.0456873526954197 0.0352866183862843 -0.0133854558611772 0.00054202125836616 0.0024559097241015 -0.0291010885927419 0.0397959923292898 -0.0415865277839268 0.00130450888160422 0.0349839681124005 -0.0412977960002004 -0.00315641672887145 -0.0262907209479426 0.00431624978941407 0.0391175806424507 -0.00410669546252507 0.0377779733617155 0.0364696376096928 -0.0152133813078962 0.0192992849210664 0.162264634138724 0.0754669585294874 -0.0924629038801925 -0.0198974923092752 -0.0738690620350193 0.0357708581291323 0.266407809885179 -0.19750049338875 -0.0293914105696327 0.162178553232262 -0.0320232308458815 -0.00643654559441772 -0.0920264314352227 0.046082336284792 0.00565943237209963 -0.162483268321909 0.198438081171129 0.00683568257174387 -0.193181110896041 0.161758093171808 -0.000756969523649952 -0.0124655666244495 -0.0267710834906103 0.0831936757551943 0.062583539714447 -0.0571955162566514 -0.0492428278608718 -0.0546751085955486 0.075905222748755 -0.00995793259914956 -0.0705304674098783 0.0115038315308976 0.101186696689707 -0.0814036965617961 0.0254596699730316 0.139788550600923 -0.0671569600103147 0.0580007382404563 -4.92274762724644e-05 -0.00098779566290224 -0.000293785511502657 0.000203272303548335 0.000778143723000705 0.000864607279189393 0.00165463222390211 -0.000237527628158802 -0.000266697224169355 -0.000723250675381836 0.00417756775791394 -0.00163408216932883 -0.00342233819810427 -0.00082505112934745 -0.00300318163435968 0.00444509882322102 0.000658775285165576 -0.000174058730993287 -0.0114995959795675 0.000632109080616143 0.000265674057230423 0.000624752480714343 0.00206307318582518 -0.00157784576293358 0.000518529153329512 0.00269510163976875 -0.00265064484566306 -0.00400874106155909 0.000958910462086982 -0.000675413627441902 0.00658161544151567
  29 853.690244476298 ""  15.5369835184267 0 0 -0.00966780623368827 -0.0258119498873483 0.0283890624574533 0.0110602901844155 0.0197557294768322 -0.0173046315825516 0.00280526057328178 0.00493476091139941 -0.000203107295721826 -0.0494649365282054 0.0347537945520579 0.0133043598963801 -0.0409520363588766 0.0184744167673629 0.0126254740311058 0.00805603498089916 0.00638230419370688 -1.91447473331202e-05 0.0315498042599735 -0.0341896752633458 -0.0113343467100529 0.0431423396176555 -0.0414037380614092 -0.00412530731105189 -0.0986661779795524 -0.0457958221760865 0.0536919762958489 -0.000725093171714613 0.0374413161534282 -0.0246860814772027 0.317348317040015 -0.282068766652253 0.0417607794616275 0.19927751012425 -0.199465803057537 0.017502438282604 -0.00687422915755178 0.0179001321608143 -0.00382967391548358 -0.25252836408307 0.176353985096542 -0.0220475847117135 -0.309844459248893 0.251616231368301 -0.0290340923739129 0.0093338873288031 0.0268630394008826 -0.0669646835843816 -0.0478131432442988 0.0456690223708139 0.0432443221794132 0.0519856450057637 -0.0628383963943887 0.0066570694860458 0.0606360360538828 -0.014884646076592 -0.124269211172712 0.0425151898167004 -0.0318021509535546 -0.0849414297058299 0.0650831184935616 -0.0795032071442704 0.0162733606517879 -0.00219803357650041 -0.000654213333744696 -0.000195708858249348 0.00124368598632269 0.00282864505216552 0.0022775720051704 -0.000394638991517557 -0.000288346601023864 -0.0014334589225381 0.00973091000964637 -0.000796880774434921 -0.00589469088248973 -0.00143531433305199 -0.00520541616500375 0.00844391808604271 0.000770214874275747 -0.00828462088451479 -0.00328429968299066 0.00500159780082334 -0.00657926788975224 -0.00911484957952398 0.00349946227441701 -0.00233096981316648 -0.000108689524539208 0.00440763208749768 -0.0043548770224744 -0.0071784922350321 0.00158940357045702 -0.00141766000698489 0.0108161519166286
  30 877.186177083197 ""  11.3276865020163 0 0 0.00120989723823891 0.00197474974142912 0.000961298667593305 0.000693307518559669 0.000125721984258027 -0.000599279713367121 0.0012863876512709 0.00141302012440521 -0.000138374626780049 8.66085522363836e-05 -0.000336449736118385 0.0019130859813604 -0.000291052241834681 -0.00191243067998078 0.00235974444768246 0.000900664499991338 -0.000107305637419015 -4.78497096370195e-05 -0.00122554581525983 -0.000337623225694455 -0.00231716125509294 -0.00144437211212224 0.000437792808279431 -0.00173077074107683 0.00956332829926014 0.00252874914415906 -0.00575291241844705 -9.16528198876717e-05 0.00129394383280804 0.000182276664569559 -0.000611861489359905 0.0019677759123406 0.0012857356635204 -0.00719766404168191 0.000527739137451705 0.000786951879433965 -0.00357791324888022 0.00336385754832651 -0.000842333963981892 0.00177718706564877 -0.00525593468290265 -0.00110390244886084 0.00823782697875566 -0.00773895890961708 -0.00130473289019428 0.000706337641731674 -0.00239676231117447 0.00126697587447797 -0.00040653509708213 -2.40974075236959e-05 -0.000374633408890824 -0.00207502057655699 -0.000370445305755029 0.0004561182832812 -0.00256343682291491 0.000307545516188973 0.00392480497043061 0.00104205943728103 -0.00122645153564651 0.000392569231748705 -0.000940221068637687 -0.000911944249978478 4.06938917868657e-06 -0.0658949835777935 -0.045347702312786 0.0954553925485457 0.0396931353124758 0.111943783505493 0.0484109074861826 -0.0020214394077946 -0.089254859146443 -0.117156591979237 -0.0326800275627927 0.0188320490010331 0.136438070066932 -0.0510922802325038 0.0161857015057786 0.127209544857892 0.0349025524091175 -0.0065736204992786 -0.10111856003659 0.0765906621838031 -0.0210777655535856 -0.106150297969172 0.13060125799272 -0.089113396806871 -0.456984306866775 0.0668012056208329 0.0683493994071523 -0.00678888275697295 0.0319208890402003 0.0837050299679037 -0.0213901183106632
  31 916.293097046369 ""  10.1412898983892 0 0 0.00668334820340431 -0.0017887937595429 -0.00140558663619973 0.00504145851644501 -0.0158534281434779 0.00112441898740411 -0.0566696451023877 0.0445122215546095 -0.00146772363595775 0.0693242647180023 -0.0551029441437411 -0.000766268600052645 -0.0155133748385209 0.0145340977851273 -0.00442290677148814 -0.059930918553486 0.0462671913308107 -0.00338911891081151 0.0049514627691368 0.000567626923826528 0.00318131691399593 0.067760129560903 -0.0550902726668712 0.00632060047357205 -0.00225628359169008 -0.000271780438615893 0.00718951262255564 0.0107630157058848 0.0102534835888908 -0.00766602366233367 -0.343462217505303 0.294223158596509 -0.0291510370258295 0.0961761094311582 -0.0685900679249656 0.00511622111035636 0.357144481144797 -0.287242681717185 0.0212899112906289 -0.0153112495403075 0.0225430097948822 -0.000592653920045537 -0.368854468845557 0.305072762949068 -0.02437198442656 -0.00145408957187392 -0.00141892231403161 0.00760750972460498 0.0046616055654018 -0.00728863226492728 -0.00371917389089854 -0.00338973767276795 0.0121055643982641 -0.00155023989671849 -0.0025446789719888 0.000222921351180924 0.0133821647446458 -0.00887118912961792 0.0098544896615763 0.0124757889305966 -0.0110187361700447 0.0255113451288259 -0.00583619328439949 -0.00105651387714903 0.000774452622540587 0.00111193670139332 0.000172861099251804 0.000614066987120857 0.000518207905263437 -0.000357379511167358 -0.0009955422068988 -0.00193666131094231 0.00166927832417221 0.000679676901261869 -3.36933750958978e-06 2.444017365545e-05 0.00254695966818569 0.00470453069185043 4.75670567771207e-05 -0.0024828811691654 0.00409430420569696 0.00155670401425907 -0.0026688341342392 -0.00323028806335926 0.0028232843331635 -0.0023232467707598 -0.00456805541556895 0.00170653675073429 -0.000238911415038255 -0.0020020599066385 0.000804486800886576 -0.000309664692188733 0.0040612841790147
  32 949.762578076717 ""  19.5290944542631 0 0 0.105301184658197 0.0176494233451026 -0.0836349545900995 -0.011639327832727 -0.00176006610162756 0.0313116097719145 -0.00632708378589662 0.00121936056736416 0.00583339013439753 0.00180280192759904 0.000753041508560707 -0.00800411732476404 -0.0012215750102689 0.00509592046571271 -0.00241247184971598 -0.00321372222986926 -0.00789462871600898 0.00264465696445862 -0.000602557653671174 -0.00352681707086098 -0.00260869646063387 0.00355244995945583 0.00262597120345546 -0.00906809302711241 -0.022265312536041 0.0780318173140549 0.0840483476616929 0.196273505011257 0.23242125848618 -0.182417423214453 0.0295393422441269 0.0139595854645831 -0.0220223278786009 0.0256916048057618 -0.000297404817470774 0.00606237963508748 -0.0144756066329765 0.000601908334218842 0.0108827675601021 -0.013686756472146 0.002259033067121 -0.00186220694350743 0.00583156506595994 0.00421179403629182 -0.00768075004380795 0.0515122377783454 -0.121406239143889 0.021128567589418 -0.0783222375372165 0.0832037144841925 -0.027213937995911 -0.0476754928699183 -0.0226643980888608 0.061377066229738 -0.0171584308807484 -0.0384328950467397 0.215309920151016 0.119709749612747 -0.0315656633534631 -0.0820301677653455 -0.111837640941497 -0.0259408065529209 0.0985174382621307 -0.000174726579917249 -0.00174500204687547 -0.0021859701842349 -0.00121570554410262 0.003915443269934 0.00550813699775642 0.00238038123425925 0.00423626504843219 0.00104811279806494 0.00134780306371713 -0.00593793307964063 -0.00723212343964558 -0.00146926612612779 -0.00895836278306368 -0.00848841075564658 -0.00208807786727894 -0.0242927051216051 -0.028884319723613 0.0109223338111298 -0.03002008449312 -0.0344608707895852 -0.00893400702099951 0.00508412424567574 0.0253007516383483 -0.00585389172498421 -0.00938497220862708 -0.00746749357685516 -0.00109281987208455 -0.012533438506478 -0.0100301979413196
  33 973.094253952703 ""  119.776229951475 0 0 -0.0162425652251962 0.00836778821037338 -0.00123650368289869 0.00792669461343039 0.000677215350296108 0.00818631835379532 0.00652828348118002 0.0128041406237675 0.000931914765133721 0.0011006309682836 0.00324980588599185 0.00986160008375031 -0.000366236045121042 -0.00624038301225381 0.00844032654645692 -0.00607221242054261 -0.00573846516186712 0.000424784662436863 -0.00671151415902923 -0.00202410971977271 -0.00971190811308557 0.00477520262217218 0.00163430278123346 -0.010832796862097 0.0374463897479197 0.00544566508650351 -0.0419972357653376 -0.024115194836205 -0.0263391903941649 0.0244259086197396 -0.000592010840499176 0.00232655662719493 0.0117896079685333 -0.0233351291388559 0.00818935158010116 0.00637808578908341 7.02615411711064e-05 -0.0117646805506147 0.00245007269353736 0.0129286181725506 -0.0249565023042137 -0.00636686607639135 -0.00304806122338998 0.0046007120127474 -0.0144893541703838 0.000898968218218341 0.00773161703900801 0.000415220570296069 0.00673622469751892 -0.00363826834628396 0.00370834320990555 -0.00530493148063469 -0.00372181843254634 -0.00679688764981749 -0.00744636952807374 0.00397960490698662 -0.0512464659108782 -0.0258583192437669 -0.0154675812333383 0.0340356567504518 0.0100028774820494 -0.0515969085232921 0.0133793561576727 -0.0140187633674506 -0.0302438297414662 -0.0126791092471845 -0.011675304856973 0.0605661084101087 0.0686493884727612 0.0376971529888557 0.0440007879557351 0.00585243041785295 0.0138958083486823 -0.0677131802853931 -0.0637666732771471 -0.0352300242149858 -0.151794077314871 -0.109062176304967 -0.0267059455588344 -0.334848693901851 -0.429690013185089 0.18350277750345 -0.293169058612874 -0.383922487413203 -0.115093163754148 0.0626758399182626 0.287006589945185 -0.0822172063998714 -0.100338302912958 -0.0672235316784965 -0.0118910852384116 -0.158821902721297 -0.171773294839198
  34 991.613808232469 ""  6.45761721371925 0 0 0.0231101566885878 -0.0145605133445373 0.058176025956321 -0.0335406160511975 -0.0165692014259007 -0.051389757137509 -0.014096633602092 -0.0280293969804336 -0.00625865321508404 0.0181546854480198 -0.0445570537660961 -0.0391241645831914 -0.0461460578964147 0.0507047197931643 -0.0204555707765919 0.0437135506403811 0.0311325685655882 -0.00292651194533868 0.0531215302445594 -0.0193869976539963 0.0275335970889568 -0.056426816609998 0.0120343849200461 0.0487416132629286 -0.0949115127555862 -0.0353476187952181 0.0928937838857174 -0.00728859316386937 0.0473733338574597 -0.0405169740076658 -0.174905179265579 0.120637312781698 -0.0569524097944406 0.317366432326819 -0.247906666319161 -0.00417055739488424 -0.0311445745393176 0.0955372126371034 -0.023515200841843 -0.226100180823601 0.217650784751436 0.00756338480062434 0.191589721812014 -0.179660504067359 0.0765606999509213 -0.0130783788747988 -0.00733297508025454 -0.00148888627809627 -0.00501889577876258 -0.0113477594705519 -0.00659419227082796 0.0380378895056037 0.0256239024354188 0.0133746859563879 -0.0049114147655097 0.0208834169771608 0.184016158031114 0.0700198928011126 0.0723197508023306 -0.106699107105289 0.00839576729513445 0.270399151485931 -0.117256531452311 -0.00320977485555915 -0.00418211428754613 -0.0012773921031971 -0.00136245722327341 0.00910315988854729 0.00738556470804915 0.00639931481105204 0.00434729446358454 0.00128999272903911 0.00610562894805504 -0.00157473511613551 -0.0030642899305336 -0.00715679461386386 -0.0298160262075156 -0.0164326336809237 -0.0044264135489472 -0.0576146297751746 -0.0529587827093305 0.0323476248799266 -0.0273748945189805 -0.0446553744277138 -0.0181224479314481 0.0103281219966745 0.0313625743448608 -0.0147331050859692 -0.00868706311638445 -0.000205937760377184 -0.00156116082721014 -0.0195530220956296 -0.0321272308527771
  35 993.989073416942 ""  8.69301658087729 0 0 0.0264398649120452 -0.00869928483499549 0.0602644462381965 -0.0346314668622831 -0.0201302569766807 -0.0545374616238576 -0.0230619063376337 -0.024040056280569 -0.00535361150136507 -0.0464236908281817 0.00367798256598549 -0.0486963364477915 0.0538708152324622 -0.0288242423341536 -0.0183702426894511 0.0340810500585744 0.0516145430220019 -0.00327725127759515 -0.0309266069261338 0.051635376017268 0.0267196359913775 0.0134726234008678 -0.0523216812580833 0.0573961629159924 -0.0795939645224036 -0.0260007432981452 0.0922937856651211 -0.00910099811630116 0.0451095232994113 -0.0378049142812025 0.166455837442542 -0.170750464294784 -0.0409777461677456 -0.266789108766933 0.217177591675639 -0.0472412527767474 0.0711330547528467 0.0273588831074714 -0.0194083513050646 0.264518828121622 -0.17645787611452 0.046451783068909 -0.217926341910187 0.140408921778129 0.0470005252362135 -0.0123398780564569 -0.0127975076028725 -0.00242616511850515 -0.0103213398517394 -0.00614880095089765 -0.00658966502319754 0.041779196289357 0.0202337297916533 0.0165712055444009 -0.0128113080072467 0.0253326236082286 0.207668620202642 0.0896650228953584 0.0652870057173216 -0.126737452457389 0.0159050824889495 0.270081717191098 -0.118970469320368 -0.00243145010014474 -0.00304119424945275 -0.00139636704452271 -9.36453250076103e-05 0.00636722101873012 0.00453730165418108 0.00390109185967098 0.00280544854322721 0.000569130054312775 0.00430557511260164 -0.00174909133298192 -0.00329253541259349 -0.00481011984581681 -0.0200164737980651 -0.00952387415652505 -0.00219286262267729 -0.0387937135157372 -0.0315369074517231 0.0210343371139871 -0.0185523023120674 -0.0303814052782672 -0.0102205160689252 0.0054592786052861 0.021015855416247 -0.0089196286978761 -0.00470239397967342 0.000149349229473784 -0.000813816972656307 -0.0134878751351839 -0.0179831852933293
  36 1010.64300441747 ""  1.86650881163374 0 0 -0.00147661558716913 0.00877146566520497 -0.00690261817459189 0.00667483295714123 0.00616614715628133 0.00557181049308021 -0.00116608792206684 0.00395521096924587 -0.000442448859851305 -0.0266012178832194 -0.00641780833545747 -0.0404996431639949 0.0444854222190031 -0.0418764503218411 0.0129276129543154 -0.0323112456732683 0.0824509767249104 -0.00411967389599555 0.0546364047334097 -0.0539427067107535 -0.00614163385481399 -0.0403201166563362 0.00647632073598841 0.0371083999721407 0.0322778508050084 0.014435200718339 -0.0185652578367555 0.00617117887096484 -0.0080837144990226 0.0178084140361249 0.111214995582612 -0.102900780209621 -0.0417087592929118 -0.318008039221036 0.247338266203807 -0.0122375561316801 0.393068315446653 -0.256110200103522 0.0239011298594234 -0.385469930054103 0.294669090088477 -0.0307612481110083 0.173791783142733 -0.157727973576459 0.0594513161732439 0.00344251046029871 -0.000891527613892777 0.000162977184341781 -0.000895611105017909 0.00446532510901855 0.00154421279923829 -0.00896481356797066 -0.00804018277654975 -0.00247696511410958 -0.0059591696176362 0.000243667737967458 -0.026601816269225 -0.00497222159645613 -0.0206636477745148 0.0137666374497253 0.00448567324587163 -0.0649319727471837 0.0242453148960312 0.00024139857360646 -0.000487579579044877 0.000190844500285432 1.54382643092573e-06 0.00013384564620066 0.000222221662698394 2.79308763192332e-05 0.000452685329725954 0.000122557272547497 -0.00185036491298333 -0.00120446877134766 0.000338132558076249 0.000133183243570529 0.000238313670187955 -0.000865084822703397 3.3819635837517e-05 0.000278380690361072 -0.00214391505113046 8.19759666282976e-05 -0.00137446671436098 -0.00148465933567057 -0.000775508118199645 0.000727006873931052 0.00111579525643153 -0.000394756927565126 -0.00161685513605042 -0.00151638137095969 -0.000239485175084176 -0.000199322162337645 -0.000857337342188743
  37 1012.50124824017 ""  14.2120927536524 0 0 0.00964198761389403 -0.021164865797723 0.0324203292759404 -0.0324765540664209 -0.0193159894274475 -0.0284010597574073 -0.00915241306013276 -0.0135321858826598 -0.00152916139142416 0.0273059154713982 0.0563379893187647 0.116268396698474 0.0300212936587508 0.00121834337893052 -0.0384010997798792 -0.0962096389776697 -0.0808847079625331 -0.000770171537728651 0.0328112314371801 0.0076906686099236 0.0422135458070383 0.0345859258217527 0.0487719004234023 -0.113840865857417 -0.0914660885641211 -0.0363636412947991 0.0675024884632711 -0.0266352423648384 0.0258427460356872 -0.0558972602457907 0.0525902958371883 -0.0301173305010141 0.151285244970982 -0.0931558544819961 0.0982941710998976 -0.0420204317013355 0.037576607638015 -0.192232981525847 0.000487206819379257 -0.100767132197681 0.114769047861207 0.0291694871476159 0.0800448842191117 -0.025325008819758 -0.131222469810702 -0.0115141532554755 -0.0047960988219296 -0.00315015662006237 -0.00421204242717398 -0.0084786099064226 -0.00496708472544091 0.0383272089426034 0.0210654088887078 0.0136157686217868 0.00789151650921252 0.00825326231057717 0.138094252916374 0.0483020131500398 0.0663480790138226 -0.0827575247176358 0.000414045776777101 0.235967360114949 -0.0943005347627081 -0.00139497828262125 -0.000935161204469619 -0.00109602886461999 7.66986103596146e-05 0.00189111403892691 0.000373855056021704 0.00141379024317802 3.49901728699039e-05 0.000844084427741283 0.00533713758643992 0.00309567918716674 -0.000134026986973646 -0.00188057278037456 -0.00788159387001738 -0.00173806494716267 -0.000699276785209103 -0.0122803617057057 -0.00495550620160605 0.00718490884431512 0.00114929510280378 -0.0030202462009215 -0.00390025930474696 0.00245828749232466 0.00152548730016785 -0.00440594075630313 0.000790550294517425 0.00461322085935629 -5.37749225179702e-05 -0.00231192418729111 -0.00680539708336788
  38 1038.99227603999 ""  12.8832792627369 0 0 -0.00278504454729141 0.0207881137403521 0.0069488133583307 0.00110012387400513 -0.00481936659513155 -0.00371903965679551 0.000152624481506915 -0.000472491989334273 -0.000534909539790284 -0.0051679499922106 -0.00853757576618161 0.0155331687950139 0.00288539810665264 0.00279131725728385 -0.0325235158770721 0.0168056429905864 0.0201278013645126 -0.00230273941563263 0.00182671148100007 0.00410995152343411 0.0356749382589636 -0.00707795980316793 -0.00735617301092627 -0.0143126292106236 0.0371477608987665 0.00087580481466716 -0.0486790109630352 -0.00371855268616414 -0.0188122365607465 0.0419333086521117 -0.0503914690897759 -0.0339350357122897 0.0412041423958271 -0.0243438316223919 -0.0492953051803311 -0.0676287305442187 0.0162790591031453 0.0241056065771177 -0.0100796083961715 -0.0364748107795435 -0.0363546904992056 0.0682409617773432 -0.038020368184441 -0.066670823855561 -0.0537707152352578 0.00317832208868523 -0.00373328282734323 0.000172804193192098 -0.00455321405567621 0.00375161527486442 0.00123829552483869 0.00180123484946524 -0.0071577805917165 -0.000477839172471622 -0.0395726291379691 0.0272256355928637 0.0198379981086225 0.0239688980471026 -0.0328630180944755 -0.0131905200304411 0.0291244301974269 -0.0314886616992219 -0.000743234971301057 0.0340582833346782 -0.0527305282353776 0.00784484457482061 0.0187002600880047 0.0182498707873319 0.0148190079044688 -0.0525278744423835 0.0427421884659409 -0.0153628277174345 -0.218578331479112 -0.303875940195919 -0.125871059111392 0.0602738186750679 0.278274350809734 0.00103010327732498 0.0479602175781044 0.36770352777315 0.0927833919365129 -0.148457754844555 -0.308218957514824 -0.258141102031863 0.101810430688048 -0.0555273514836434 0.107835356334794 0.123595665148486 -0.130904958431395 -0.263317623805156 -0.00405839231607695 0.00726442998601959 0.294167269935561
  39 1041.36950529165 ""  2.54107305531624 0 0 -0.00414358406746064 -0.0275712250771127 0.0062571616323877 -0.0140003973676062 -0.00761337704768196 -0.00365269154082044 0.000321489745350514 -0.000827147480615961 0.00238620026397471 0.0217558974066477 0.0267470908579551 -0.0516861098984873 -0.00950810310364768 -0.0062940959840691 0.107666891552709 -0.0573205285115728 -0.0705137321649761 0.00717641790664785 -0.00142776935891924 -0.0095955765802097 -0.115531985299988 0.0202205447125353 0.0276206865458626 0.0468641327272091 -0.0663221515800083 -0.0221894417990695 0.0503543683570784 -0.0215477838783998 0.0256414063999324 -0.0625841081896567 0.160085070707829 0.142229321652524 -0.14800515066786 0.0980711994095738 0.162215373668443 0.229615508032773 -0.0600055323791382 -0.080075847857451 0.0242697760918414 0.123326410327514 0.135785203055408 -0.228309734106812 0.154332838213852 0.207103148197994 0.183300320710987 -0.00602388317354874 0.00195134678738657 -0.00108696626920201 0.00293519076043236 -0.00731850723305962 -0.00334552766904676 0.0187925520221715 0.0149144713577215 0.0062903495100466 0.0354989462413101 -0.0187029352810156 0.0293322547372686 -0.0145412518543898 0.0594975672500001 -0.00770242391093006 -0.0310654283822528 0.145253772041697 -0.0441249211030949 0.0092089879326171 -0.0252246975403412 -0.00810940452338439 0.009068625869692 0.0129695987741438 0.00616686591613567 -0.0190391144805223 0.0119409574119445 0.00328041957737723 -0.0665523195558336 -0.0990070407000581 -0.0470129139660621 0.0169797958576205 0.073306682441095 -0.0117930837239166 0.0182940168100236 0.118400145585547 0.0266119748405861 -0.038284849106952 -0.0816292423258052 -0.0739113562699392 0.0320574117901979 -0.0165531911486326 0.0240867238395063 0.035419751189381 -0.029684988574726 -0.0619937866449337 -0.00270465891468965 0.0121118526103512 0.101490249874945
  40 1047.82592933689 ""  13.8606156209432 0 0 -0.00339864219624148 0.000766304218057901 0.000712768049154755 -0.00113541357345122 -0.00124959038348307 0.000131371687938681 7.52881236567307e-05 -0.00181917917566389 0.000105132100397514 0.00201882418337538 0.00296945127432491 -0.00396618195506669 -0.000737432665943831 -0.000519298068500527 0.0075808140762298 -0.00452353351343118 -0.00608972706180175 0.000505068620149915 0.00056343673005391 -0.00022043227213324 -0.00831716426153901 0.00123932259375035 0.00193969417606145 0.0033605728950273 -0.00371664115681058 -0.00244246811710936 -0.00332220239947883 -0.00614129400724386 -0.00520586940788563 0.00340117733293257 0.0168549110691361 0.0105364537219895 -0.0120795667733104 0.00797986648206898 0.0125579824638306 0.0171838708150146 -0.00614333589250146 -0.00561074844692612 0.000898968568056979 0.00930184801832319 0.0135674303648201 -0.0177928512219114 0.0117853373934309 0.0152423757717744 0.013840955888576 -0.000232744511255965 -0.000905840109004008 -0.00064262624833846 -0.000917338419653702 0.000496587279750619 -0.000471429200557215 0.00494040359038576 0.000644910684430589 0.0017326806944686 -0.00686263645365087 0.00595320133202619 0.0136214594451817 0.00682495448243953 0.000333307012694114 -0.00816185235940039 0.00330513365884964 0.0168875312474394 -0.00695421423159399 0.0116110610549822 0.114384782931782 0.145833427759811 -0.038167102954509 -0.0941930179208034 -0.0274729164472162 0.0429287585542779 0.0195803016397059 -0.10876095389666 -0.018100751120368 0.0739923959476024 0.123979620097028 0.0100049577223151 0.130584648121456 0.14541417937361 -0.0415400254124065 -0.060762822647012 0.015814404821806 -0.084249884283354 -0.156479143340575 -0.0650025831765341 -0.0240941930065065 0.00337915358021611 0.132729522088061 0.0189044661642196 -0.146977959574785 -0.253961263050182 0.0200325591050211 -0.141445220957928 -0.166662912081608
  41 1057.35999245882 ""  15.8912056853264 0 0 0.00640631006565784 -0.113529105087665 -0.0460683932299457 0.0162186239399045 0.0421725746868524 0.0478719699006574 0.0279675808722015 0.0303960108982822 0.00101647620514403 -0.0159129735795892 -0.0123452864289871 0.00509289814708839 -0.0028818980594746 -0.00765457329786254 -0.00772958770845273 0.0225437768680044 0.0286524423366707 0.00207146040233407 -0.0146277301166956 -0.0179911520320699 0.00255753731084331 -0.00276775880680444 -0.00561604732873268 -0.00511262073497935 -0.241455059149016 -0.0391422207878569 0.217827601050811 -0.0113515297464622 0.152519594243111 -0.303333563636155 -0.0387679578855821 -0.103231086946229 0.0543491166049668 -0.0485389948109673 -0.0403698954023584 -0.0413831136478285 0.0255007846195829 0.0279026433189096 0.026988089045486 -0.0619909118404488 -0.072245366704503 0.0427186488471599 -0.0455683295128624 -0.0494022664575889 -0.0449902944605583 -0.00721963416524857 0.0187172770702356 0.00612279692396028 0.0276686540137299 -0.0206078292085041 -0.008809637852049 -0.0166623890599948 0.0331176726519097 -0.0044473457383516 0.241329915164596 -0.168952719918299 -0.165557241971995 -0.22510533985804 0.227103629832793 0.171451717321911 -0.254705064927641 0.26390272727472 -0.0106684050806338 0.0042132282407419 -0.00218354451390829 0.004737911091101 -0.000211900546166275 0.00132103959365763 0.0021876923206306 -0.00376631486630528 0.00463216822454996 -0.00420846051226152 -0.0220058725812335 -0.0267214413230044 -0.00728087823819296 0.00567358068848653 0.026536512839364 -0.000291170570219833 0.00200957985251936 0.0238423788336862 -0.0107533389726638 -0.00616854762008395 -0.0374215221301637 -0.0355736530743506 0.00854027904068968 -0.00481408989669279 0.0130489488378591 0.0115236669585805 -0.0150965598424734 -0.0301939269474038 -0.000257585714142671 -0.00344510275914873 0.0206224426401052
  42 1098.24297285066 ""  3.62365906087951 0 0 0.0569538281366332 0.00856492430499582 0.0744319508723136 -0.0223312160913859 -0.00756884136699842 -0.0503715742284716 -0.0112424853196163 -0.0185455205784764 -0.0346201893607519 0.0418789073872764 0.0561209897627543 0.0300504819260513 -0.0190702540275734 -0.0203723557970035 0.0379078649278919 -0.00688408049157436 -0.0134016921609963 -0.0589069041675233 0.0278192417211857 0.0362669576552583 0.037068011601192 -0.0377212644574765 -0.0441038608011276 0.0257839561038263 0.0598587804751408 0.0616047882862237 0.147405080961903 0.10860133900561 0.143317534516307 -0.00306064587976617 0.191971032107723 0.203282451314447 -0.0799284001688379 -0.0665768133011075 -0.078231309089869 -0.00107947440467319 0.00593403518915262 -0.0205896782667121 -0.344089283398551 0.119631994630167 0.149088828427082 -0.0393491081299212 -0.144460779547822 -0.185037157484621 -0.0776852176433349 0.0177972212111944 0.00562582214561184 0.0105517039506038 0.0142798107639623 0.00617118683195142 0.00370561492917841 -0.0703457082372258 -0.0163959443460006 -0.0305767965811714 0.0946066117575513 -0.0753847052243416 -0.169877736805507 -0.159867566962924 0.046484254975164 0.182154898526705 -0.0776702513398427 -0.135386626744373 0.0447383815369581 -0.000235373990320258 -0.00197170124847269 0.00252725763565608 0.000472373511976438 -0.000173475320202861 -0.00176060282605927 0.000814793406269974 0.00237239087365601 -0.00164389928791055 -0.00723481449366073 -0.00890097012403374 -0.000938580903587465 1.03193027751812e-05 0.00422400053251529 0.00146145579711959 0.000717683869879694 0.0038666637819434 0.00746825941775644 -0.00129455945914614 -0.00321469203209083 -0.00436016744271126 -0.000894120064188936 0.000522928209428272 0.0113764035320754 0.000732315504439405 -0.00606006596854163 -0.00938618268466369 -4.66999695272639e-05 -0.00545836380821582 -0.00202067354457888
  43 1116.40396400662 ""  21.0002757700934 0 0 -0.0651783758107854 -0.0238851429658718 -0.0867299156088618 0.0162974892711982 0.00305762399633171 0.0814442022402451 0.0229461355344287 0.0307208041494818 -0.0154585256776674 0.0364647404015403 0.0443045775489575 0.0120814976117471 -0.0259141669188552 -0.028042785946068 0.0440343243720918 0.00851427924980852 0.00672473786887038 -0.0497568420524535 0.00869017502906886 0.0107058976029866 0.0143706076260724 -0.0374767842779399 -0.0448285975151562 0.0180261607342778 -0.0556231484727651 -0.0481407060107157 -0.123694650941983 -0.102944959765454 -0.12060546772156 -0.0264698737600298 0.134869322062055 0.163323229427069 -0.0697388871933521 -0.0784273309585702 -0.099305179069825 -0.00332003376077421 0.0194624463108488 0.000630435600474658 -0.300197396853024 0.0622183129342004 0.0798148960236923 -0.0315137715645564 -0.19475963434422 -0.254660540251831 -0.141334737749817 -0.0159299863775672 -0.00396008308078862 -0.00777760814949287 -0.0146041377051826 -0.00828305061579897 -0.00631645100788718 0.0741963878922307 0.0234120273792432 0.0327224447838904 -0.0913034409098077 0.073495187628227 0.155300457735254 0.155761662751795 -0.0549700703299344 -0.170496897722739 0.0549929814989666 0.152906675799012 -0.0330446267410881 0.00128784314051022 0.00259528734014007 -0.00449373619093696 -0.00119101690018659 -0.000591981147058443 0.00240780274949292 -0.00119476216114978 -0.00318276404928464 0.00301905512825534 0.00547465620113464 0.00892828677915897 -0.000411260970874813 0.00188794106468762 0.000436793733430734 0.00180227202143401 -0.00105709961033547 -0.00109139390906902 -0.00954781762575787 0.000946897004818418 0.000503980145588304 0.00267739047484531 0.00174650451559087 -0.00109169094210009 -0.0138285806814614 0.000496120620397515 0.00914963067514652 0.0130691987401987 -0.000336563995255646 0.00842188146770291 0.000789517519610141
  44 1131.82643932337 ""  3.64907436079128 0 0 -0.0415891046186745 0.0768093075005916 -0.00793453180493939 0.0152426688183392 -0.0166002480889412 0.00375862050966124 -0.00576739266988884 -0.00511564025217669 0.00383027625173485 0.00294795371818198 0.000765099174086665 -0.00303893627997698 -0.000729509285675373 -0.000903391385222582 -0.00324798548457887 0.000146854406555671 0.000318956506702383 0.000284619215279282 0.00159618914413969 0.00250981773364025 0.0027492409500742 -0.00243206677463733 -0.00217958373479015 -0.00143926298560853 0.116534856319951 -0.0158490160587557 -0.240064414333204 0.0525887234443246 -0.103886628637135 0.263282191094568 0.00542086764717723 0.0305693454936002 -0.0175804047912701 -0.000817152890066681 -0.00632560964208467 -0.00587504436775613 0.000691973230380299 0.000219707603629986 -0.00503689920009643 0.00301021687539133 0.00138113670772729 0.00314713070524113 -0.00146514427468009 -0.00693841262468131 -0.0027517016798886 -0.0447121721680814 -0.0561093150110248 -0.00913636151798228 0.0125640109845052 0.055221966187153 0.00676740734536193 0.0332581611487481 -0.080291256607271 7.76523849645378e-05 0.402376822462559 -0.328665576501133 0.103318726688343 -0.169941257316799 0.394498165383481 -0.0128406107262959 -0.166921054227399 0.187209241450281 -0.051021853290976 -0.00116963619113828 0.000301620929997249 -0.00118470882749496 0.000442891282544276 -0.000589376744023039 5.00396070951561e-05 0.000839805600381859 -0.000806732256144354 0.000811281622605821 0.00421520227688711 0.00470865234686249 0.000458326232539151 -0.000983973936000429 -0.00338334437299782 0.00186080620376502 0.000312679521344475 0.00101837263258025 0.00267894847771367 -0.00332311975212384 0.00735249380672969 0.00971886676723581 -0.00143896822496705 0.000842846429892766 -0.00169126931647232 -0.00194569862194197 0.00231421311735068 0.00513338981964426 0.000182480769579737 0.000553846940058681 -0.00344095254038358
  45 1164.57384984457 ""  11.1149439064237 0 0 -0.000994184505705744 0.00375663408751651 0.0066461797819382 -0.0014662287594829 -0.00265295732773547 -0.00390910555670021 0.00160237140805491 0.00165832592468229 -0.000107460870766219 -0.000378203891313125 -0.000326931942601736 7.74489024975351e-05 -7.9878311985172e-05 -0.000175781379856419 0.000860290018350226 -8.21150516352489e-05 -0.000433814952241059 0.000782644130173647 0.000173664020647614 0.000106464107667733 -0.00142724321433605 -7.34257924045513e-05 0.000558901785663164 -4.76970418878506e-05 0.00150360871638949 0.000176128759208333 -0.00297589643376338 0.00276184204843211 -1.61898480146906e-05 0.0137219351461562 -0.00219106999488387 -0.00463274459317578 0.00277426059553845 0.000404029425398713 0.0024570018579207 0.00226257822613414 -0.000915303183498713 9.67956526778131e-05 0.00448967622672301 0.0020999697840207 0.00292677048183214 -0.00352191385696585 0.00358592773894582 -0.00168461332308834 0.000204794094285589 0.014142781444092 -0.00384662704588962 -0.00170778105492185 -0.00488372251813327 0.00297427964420542 0.00341236202950917 0.000648765255100992 -0.00595294281475385 -0.00807031123558415 -0.0385913352633209 0.0323294253252704 0.013956526176839 -0.0492371597072402 0.00583011374370538 0.0626402624740456 -0.00882775673262653 0.0302911810463242 -0.0254928161701727 0.0987868621308648 0.100999733315317 -0.0520080085494341 -0.0590828270358549 -0.0489591577946172 0.0497320374073853 -0.0605989605718541 -0.0598857529128334 0.0283174986617918 0.0543780111621642 0.143880399062187 0.010018042757148 0.114574484369237 0.189086025370122 -0.00685895203849704 -0.0562960248961812 -0.172133149228581 -0.214033790216926 0.0609049483576699 -0.255336844053709 -0.220821672427279 0.109782807646142 -0.0682032585879766 -0.304254269608494 0.0985396758224588 0.138135999854201 0.123831505864481 -0.00360110140561923 0.197851388582184 0.178676123336385
  46 1177.15191953413 ""  1.37218794894671 0 0 0.0252453650143836 -0.00604758037753174 -0.000408628301390457 -0.00832785181321046 0.0040894399422866 -0.00441211218939121 -0.00723479150603783 -0.00768764869279591 0.000193308446779636 8.79254177621785e-05 -2.90190338709722e-05 0.000209460933594979 0.00197544120501109 0.0021651089536462 -0.00212846470086359 -0.00113227754976193 -0.00168031075976907 -0.00140064549490034 0.000958241728869167 0.00121159192653815 0.00372133526050235 0.000315506532313705 -5.84850079363121e-05 -0.000547294829134185 0.0335553686286121 0.0528790140939085 0.0809258146546019 -0.0311200632347311 0.0171381579451853 -0.0813147763688136 0.00998465683279699 0.0136985189226337 -0.00934807748346274 0.00467446095751034 0.00579693526041844 0.000304036226332395 -0.00103873091679456 -0.00150874528669401 -0.0103856305534854 -0.00282298381030089 -0.00174673276111053 0.00645715691291081 0.00943851999225801 0.0141479271081024 0.0102702435424192 -0.110517269369904 0.0266481534450199 0.0188294318477225 0.0448270469911609 -0.0177987134164671 -0.0239520743106012 -0.0260373693803342 0.0434842163858721 0.0561948420913915 0.341179389002821 -0.286995788322415 -0.144968339767321 0.352033570480488 -0.0113406107210088 -0.462896584999936 0.087056458620493 -0.267460567732566 0.187334705058951 0.0156550628215986 0.00980254121099181 -0.00320624787838324 -0.00899616744551624 -0.00455630076829623 0.00587711802925344 -0.00942617695530397 -0.00479682903762764 0.00167003111789381 -0.00548380526593882 0.0046189451518003 0.00177116238446642 0.016897148086826 0.0296770366761777 -0.00823682472976546 -0.00857643118803582 -0.025088263398949 -0.0360326837034886 0.0176512478209548 -0.0349632690624388 -0.0381721238604315 0.0174487456494125 -0.0106427219331515 -0.0299723684938541 0.0170533329228907 0.0110666312977088 0.00224041754458614 -0.00113871834266889 0.0213365086923486 0.0298131692404809
  47 1185.47238592959 ""  0.30597595887316 0 0 0.00496121489072661 -0.0271688646047403 -0.00222495855929191 -0.00702939680559081 0.00460459569884844 0.00627426387586692 0.00625323276327371 0.00695094477826994 -0.00208423233387155 -0.00099178550395394 -0.000715943778376615 0.00136341647172687 0.000756699167124432 0.00139287099812696 0.00507227115745653 0.000670410660053611 0.000439912547161591 -0.00364430067590042 -0.00169438275960677 -0.00252848010761024 -0.00149453226691875 0.000340523412353969 -0.000243757558554027 0.0010029238856452 -0.0262946442312911 0.0148121931887617 0.0781040116589222 -0.090276566120941 -0.0206454966136864 -0.110431891192142 -0.0160764207431135 -0.0182433361044298 0.0142487266280537 0.0107760188481747 0.0143572691800898 0.0149765573869295 0.000974145366126682 0.000282919832118689 -0.0242511019692992 -0.00431688014889815 -0.00546328341430882 0.000434887903614278 -0.00986114137555447 -0.0085922974294002 -0.00749396301050275 -0.021796844080977 -0.0563594742495831 -0.0907371115243624 0.02836198881814 0.00102024647859432 0.0450150293687907 -0.00713151048843973 0.0663530711806877 -0.0140663606909167 -0.0611236554827689 0.0440210920358291 0.404079048997744 -0.259174490243704 0.433444693025688 0.00902006959995238 0.338427290914562 -0.404106017224643 0.0749576946642509 0.00117155324788926 -0.0012114753076602 0.00132761426188962 -0.000570559808453818 0.000704908572618168 -0.000403180429277794 -0.000690535166732678 0.000929777635117972 -0.000487892915157746 -0.00444164957108953 -0.00404200572766848 0.00130165403085567 0.00103562502436652 0.00286739156201825 -0.00208830393861936 -0.000476011071732941 0.000504984165412962 0.000166171099017679 0.00279288489283565 0.000708039603590587 -0.00162324665057216 0.00174198055961924 -0.000974874539689291 0.00286407282061229 0.0019110219995639 -0.00212601656979018 -0.00449978194327447 -0.000127772521923965 -0.00106590255978973 0.00364331958099856
  48 1188.64004382017 ""  5.58971797177245 0 0 0.00642905932159908 0.00116570619163588 0.00605458153545729 -0.00917810052411365 -0.00717508389206162 -0.00480547909359032 0.0127488702653379 0.014598474020683 0.0231808167865695 0.00520914489728069 0.00523364928592413 -0.0123280525470089 -0.0255315386435875 -0.033529732628269 -0.0232672766498975 -0.000589047738120306 0.00542551401702528 0.0793583054862124 0.0403105267701035 0.04626659714699 -0.0453650847886597 -0.0192421661871844 -0.0240605634825366 -0.0174310270717762 -0.0121710995708432 -0.00724251464084819 0.00446073630230717 -0.00740151010641591 -0.000447211573093484 -0.00931195238575066 0.0113991706940227 0.0149282394498234 -0.0192513786911078 -0.154891625072702 -0.202664787337433 -0.147405196417694 -0.0210472980346 0.0154147146692532 0.565039085973098 0.288500032359863 0.341974436089513 -0.259202727576506 -0.167718237733928 -0.230304477800401 -0.174894055542221 -0.00219864247232534 -5.68597826395002e-05 -0.00143045547027154 0.00224893407297724 -0.000515170250925262 0.000691607852318705 -0.00367123765287431 0.00243391585990475 -0.000137781935007513 0.00775084894323192 -0.00613071332922506 0.00140222895014066 -0.00220377849949343 0.0103515547602071 -0.0050134527641015 0.010325203038617 -0.0213794435206921 0.0063416536956631 -0.000554647736743233 -0.000416858710638985 -0.000148768353170786 5.77555471890798e-06 -0.000124497202036281 -0.000320160236011548 0.000502345475285243 5.72715917689062e-05 0.000226264468362739 -0.00012918172696004 -0.00123899368778768 -0.00119786889103389 -0.000154715113295056 0.000952373458701075 0.0019394819669001 0.000219724104737446 0.00355015653766137 0.00203766961359759 -0.00049287425325945 0.0017199498376155 0.00188864592328105 -0.00122523235888675 0.000791835422237204 0.000996833605418227 -0.000662116295201225 -0.000397767579135136 0.000273989530798988 9.10221988464155e-05 9.183279719229e-05 -0.00209174647040378
  49 1206.63853502096 ""  20.388830340842 0 0 -0.0118657999550315 -0.012669629262937 -0.00393600765017098 0.0134523936932073 0.0152488194716721 0.00409453517150878 -0.0201435289803975 -0.0248162985650393 0.00141235403818904 0.0401379110597996 0.0484477454993354 -0.0168747610868367 -0.0344321341951976 -0.0455515592683644 -0.0420033723567613 -0.00262942649374112 -0.00204604770556568 0.0204681127016913 -0.0136280539180824 -0.0138004735378273 0.0279807851762111 0.0166119190820794 0.0212794137159663 0.0106056071875975 -0.000704010498576735 0.000362544899091356 0.0105094240875352 0.00832695686475568 0.0151701556425622 -0.00347217143871386 0.297562252931638 0.33471511419621 -0.229434345495482 -0.294582912356705 -0.387907878148913 -0.293378047461622 -0.00804341766035536 0.000350016872632644 0.140024170260147 -0.151049182771501 -0.177905870921067 0.147809490940556 0.203794832529447 0.266904255180748 0.202168285866012 0.000817074085857803 0.000372456117414356 -0.00777774113521937 0.00146907778864312 -0.00321919590775213 0.00164731963154114 0.00208642588177881 0.00544710546054593 0.00315463377540282 -0.0208802784818709 0.0188073378395241 0.0180313414718618 -0.0131944383819779 0.0180569598301548 0.00173297393385726 0.0167469180848038 -0.00105322701742203 -0.00107195018293437 0.00145542795009403 -0.000550094986850015 -0.000304675349962745 -0.000794870967240022 0.000659453960520729 0.000526239931734756 -0.000816615837813747 0.000297184771819451 0.000270406968095279 -0.00302829174269993 -0.000783438694527685 0.00156591606011736 0.00151181601674995 0.00217166245579604 -0.00142163542622887 -0.0010395879905649 -0.00549499490170224 -0.0040730009790793 0.00366725337469282 -0.00162140011247369 -0.00384715162003692 0.00147676960400209 -0.000568291145120984 -0.00140076364530467 0.000869777353436865 -0.000617387410551499 -0.00132206791265216 -0.000410877258793931 0.000217344816671619 0.00254362670446806
  50 1264.78433530974 ""  205.990568178786 0 0 0.0298983782994276 0.0139683103863749 0.0315535894698759 -0.0797784907596426 -0.0716023677962532 -0.0202337253125014 0.104253666809488 0.125758353169737 0.0454052597262011 0.0379201223646617 0.0433632153509717 -0.0365814677656112 -0.0399969210035909 -0.0479613175372113 0.0151472389847422 0.00486427816849561 0.00802836282169376 0.0252930278862933 -0.00773772452400043 -0.0132023611731846 -0.0450473434145153 0.00778988734374026 0.0108950792015012 -0.00434548839487472 0.0688089468734455 0.0375847765759597 0.0359337561469874 -0.180096700249273 -0.101708241487159 -0.11149610188894 -0.0793510362314562 -0.0771597230046013 0.0598180257630325 -0.0673693082270073 -0.0857264268775641 -0.00745228294080472 0.00706964402447543 0.00381050334996319 -0.0824242444856879 -0.178019181527954 -0.214498731003402 0.0948455174807615 -0.0229995401059662 -0.0391438174672107 -0.0484465756695781 -0.000753134952547132 -0.0143186050915068 0.0380471970367673 -0.00902984716447263 0.0217196012817195 0.00425551077844149 0.00356921230735405 -0.00881227616095047 -0.0359270301759987 0.0755258659920377 -0.0744358185574275 -0.00871786930633273 0.0283671386091192 -0.0553210912779715 0.0225551346847526 0.096887268448525 0.000445004794194082 -0.101806806193088 -0.0153222991976262 0.00836107309646725 -0.007662030653914 0.00468426448231711 -0.0066592113119295 0.00117857419184579 0.0127027725684922 -0.00734217147022491 0.00419918536649392 0.0325473876699574 -0.0026036344561127 -0.0416176425717012 -0.00510046789210227 0.0221180269962374 0.0583783008288004 0.00847890510883 0.0568849806430668 0.0221597850258997 -0.0280124175351087 -0.0243788067168622 -0.00360739832357604 -0.0245758602724744 0.014004465646581 -0.0116816799963159 -0.0273001991393234 0.00907482428098517 0.0393169484342185 0.00603066318626547 0.00146581993761793 -0.0367293942217356
  51 1280.40304942465 ""  38.4228178880104 0 0 -0.0125793272312664 -0.033148278657295 -0.0135001006924603 0.0152844509584113 0.0357817248189425 0.0146054398684155 -0.025940378448459 -0.0307561213101385 -0.0361537667874637 -0.015823610943264 -0.0186176928328468 0.0190606591034798 0.0157756810625358 0.0196417948369595 0.00447352548402855 -0.000664506762913767 -0.00218657729991877 -0.0186701828060884 -0.00622852317468278 -0.00660869804284807 0.0188272690423963 0.0049111526911758 0.00540963591294806 0.0105953829753144 0.139019413696922 0.108861398046817 0.102685056952932 -0.187285596482308 -0.0943884742183407 -0.153690787438372 0.00988827254464637 0.0281557800684105 -0.0108353736143165 -0.00898714754385349 -0.0144981341725451 -0.0208166189032113 -0.00465789833800869 0.000890996992395706 0.0565315263620672 0.0661685481590636 0.0800421041621039 -0.0417931164670548 0.00830843508774742 0.0186545170418207 0.0203033082568797 -0.00201122328125141 -0.0389151034978971 0.0988808245552678 -0.0259640189248562 0.0532543703826635 0.0201531463785722 0.00252242886679636 0.000134163758179344 -0.102113553241298 0.171733730568723 -0.173607009759338 0.00602048198086385 0.0567497809709597 -0.138817250206811 0.078071584666383 0.398568222324349 0.022677905494582 -0.367168511660899 0.0197039181690588 -0.0145494388200689 0.00891989194011495 -0.00607645916564959 0.00495036232878532 -0.00409883846417918 -0.0175512012867251 0.0119791850634765 -0.00809120588055451 -0.032369888972278 0.0356384894193067 0.0835612637013157 0.00711521756822416 -0.0265735330431186 -0.0797525759851947 -0.0105975521547874 -0.0633037392929591 -0.0147239472963017 0.0312730666486302 0.0551303556014391 0.033644746472123 0.0342216853495245 -0.0187407623626537 0.0213176684996768 0.0331824988701409 -0.0136170435897874 -0.0559368492099269 -0.00731260883652506 -0.00697637038352475 0.0594881578150714
  52 1283.97379117525 ""  11.235786300433 0 0 -0.00620236408392946 -0.00929857996953385 -0.00462762495304338 0.0136887244850146 0.0177160662454091 0.00637081419296596 -0.0191318957061054 -0.0241945455546695 -0.0241925627505943 -0.0124240594376234 -0.0142183012741451 0.0131366190589563 0.0117333438415663 0.0148307259821624 0.00173596331145332 -0.000332436680567036 -0.00135120980314475 -0.01335102503944 -0.00373092867207697 -0.00371887343432817 0.0140196626774086 0.00248004056311297 0.00307393198479721 0.00641870354107603 0.0303982826907499 0.0209693583352211 0.0172351891737896 -0.0280496523562687 -0.00026962482745145 -0.0356569360508888 0.0161578057847189 0.0195551324134895 -0.0118061636996456 -0.000935300035382823 -0.00250405909526943 -0.0115156605694217 -0.00242530765668511 0.000520736930136718 0.0386890353777722 0.0458687291767443 0.055874241539113 -0.0273952896389506 0.0110232837244519 0.016319850602986 0.0177916498249506 -0.00275183858700085 -0.00674202210360423 0.0165088045727563 -0.00295391354902409 0.00777927555068702 0.00338173989610665 -0.000383482633090927 0.00329029425598558 -0.0164711480970419 0.0327590654067161 -0.0331921261378299 -0.000339049583709018 0.0124665813358998 -0.0167893526087061 0.00500077458973782 0.0735414761724133 -0.00341454389448819 -0.0582456212879921 -0.0811073441155364 0.0614833945327464 -0.0344971907933967 0.0247902859371821 -0.0173625497474382 0.0164925371836097 0.0733326745388673 -0.0502708816733928 0.0353005071014499 0.116416787042449 -0.18236732370261 -0.370489887570686 -0.0306789150099687 0.10305721200428 0.330591945375369 0.0427114062873386 0.255274438871194 0.0681571709847767 -0.129493131985311 -0.239532309133689 -0.156482791145837 -0.14288698904449 0.0778230685258207 -0.0888285596067474 -0.131970378697293 0.0559019230720605 0.229801469651227 0.0289127932475868 0.0322515140083047 -0.258769803818249
  53 1305.91754429214 ""  27.2638128771428 0 0 0.0249598165636538 0.0191715493996816 0.00896896095820975 -0.0319898113403069 -0.00812205924160725 0.00174454238489433 0.0237240140285122 0.026932417453259 -0.107068184086877 -0.0260976428389144 -0.0304154422838759 0.0365485000627006 0.0268925585973943 0.0367973440960305 0.0456337542140068 0.0013908492766968 -0.00236401177341197 -0.0578916352457226 -0.0377459479198305 -0.045142214389382 0.0292472855565743 0.0336081225634793 0.0422823768027167 0.0416472580902389 0.283265559151908 0.213022661435047 0.144812127762241 -0.308358479683421 -0.215058679735422 -0.148568196480533 -0.0392124028970209 -0.0138104253522732 0.0371969694488607 -0.119377712978697 -0.158755423626696 -0.0935287665824213 -0.0099361790230214 0.00274040748478183 0.139397726327989 0.0786086256315477 0.0933365598523294 -0.0706808583454489 0.00785756814655164 0.0229255109445314 0.0210003401557132 0.00466946375279027 0.00547848325756384 -0.0364820775907752 0.000659909083612475 -0.00698260161296776 -0.010972290025058 0.0292795953470918 -0.0375320962862589 0.0333229414539048 -0.0580734589242204 0.0582210198197799 0.0307105028613167 -0.0249333624577155 0.0311840874317527 -0.0157565081640378 -0.270231990829693 0.0281019335094979 0.177543755152964 0.00321645147960571 -0.00372350170328381 0.000568869598819053 -0.000575906732229783 9.75618718689223e-05 -0.00155547256145203 -0.00368905228051113 0.00269431316194984 -0.00238354008587372 -0.0004418919298109 0.0193929403029976 0.025132336966387 0.00104998427704794 -0.00536517277880882 -0.0169463902876998 -0.00141612844477586 -0.0109147349164447 0.00827762525709989 0.000535896066041146 0.0122475716649611 0.0118616903719839 0.00648773790085012 -0.00378751429476025 0.00671652201030159 0.00540773953569635 -0.00197081107408044 -0.0108294126657143 -0.00102700587881346 -0.00197307694130253 0.0156433502537362
  54 1313.97584087256 ""  32.4781927104206 0 0 0.0214311182953378 0.000902397887099814 -0.00202264415824246 0.0169718943648981 0.0566877212817388 0.000113723262881878 -0.0475147795242235 -0.0506188922207089 0.0942634677475222 0.0186029577099035 0.0190725777922185 -0.0269088613625861 -0.018904293762957 -0.0277108491293585 -0.0493211293055316 -0.00224593374205689 0.00149691649517784 0.0532934615345345 0.0397113732012068 0.047662018246672 -0.017909808554982 -0.0358250614892759 -0.0470691625961742 -0.0421131783640399 0.266129922109008 0.221128650234478 0.187729668740945 -0.383027188434608 -0.261057619268929 -0.203518207946229 0.0225296914292478 0.0646993999824332 -0.053782906549964 0.128213655713985 0.164165582575077 0.0877813961565879 0.00519393026128906 0.000123247570917598 -0.116969705265409 -0.0398871057432243 -0.0437492857520999 0.0502506100334158 0.00566354373788188 0.0053462953894934 0.0018315114457195 0.00688125777155291 0.0050297010962014 -0.0236937213350895 -0.000137879428209443 -9.43840850792892e-05 -0.00482295647632773 0.0136030173718516 -0.0452461979570635 0.0184300087759089 -0.0328498049356328 0.0364406658150069 0.00569326686140003 -0.0342319949518461 0.0210636091473762 0.0139196636466399 -0.149564997019011 0.0448233987294234 0.060537926009741 -0.00109160654871205 0.00226720218381362 2.62347442894757e-05 0.000222545835899792 0.00150324013430216 -0.000367600505072984 0.00160155904880213 -0.0017515271746061 0.00192192896273213 -0.00334720550956359 -0.0200581260325808 -0.0208369172144242 -0.000791679706832369 -0.000596466612244614 0.00531954773493385 -0.000200997329384737 -0.00428700822778603 0.010248303689939 -0.00400310543143758 -0.00971539061850463 -0.0102641828836177 -0.00356642926899662 0.00183371061754822 -0.00537616113433828 -0.0019518358925463 0.00103290429312265 0.00585945153004363 8.67090259326083e-05 0.00239108017005025 -0.00961001278805495
  55 1363.5868740746 ""  0.775654957245435 0 0 -0.00262236899912409 -0.00497992009078577 0.00906385839378041 -0.00382441376395434 -0.00208482946668903 -0.0215283112807014 -0.000130585831493682 0.00351607594472283 0.0665276377827171 -0.0472282968060118 -0.0560285536222397 0.0187552083695714 0.0060754283587052 0.00718688542621117 -0.0047455342535985 0.000248298971865795 -0.00559152600967642 -0.0760458499267111 -0.00584780705585016 -0.00852577437227219 -0.0135966761474754 0.054143338585515 0.0687485004456274 0.0282182008753766 0.0282741828538805 0.0012452487542344 -0.00031979103890185 -0.00772330147557615 0.0164041704029989 -0.0181320565549142 0.275807588803445 0.312183887323662 -0.251839382675059 0.128546653532107 0.167792109778037 0.111215103681576 -0.0170864412083024 0.00203983589371733 0.286484839365638 -0.177978818789356 -0.211294637548804 0.129828689980281 -0.229579589481705 -0.30190037488036 -0.262157480232702 0.00123791503370192 0.00351208319271966 -0.00375338525466947 0.00256845457545151 -0.00165730474707903 0.000101184240115092 -0.00563726285573714 -0.00422840560878527 0.00736650348357565 -0.00361598337173857 0.00617568158909622 -0.0116892921244188 -0.00704573825332837 0.0113743585829859 0.00194247056242877 0.0237627161964541 0.0146688660524279 -0.0221712323267745 -0.000993955458735496 0.00105986735497275 1.72848195528399e-06 0.00163512869034499 -0.00114554430532073 0.000411890757069349 -0.000539578780853129 -0.000179667013538579 -0.0012966517742673 0.00595878471107751 0.00990747174180837 0.00528197461685573 -0.0031607511824054 -0.0107385003566955 -0.00929591387348537 0.00192668859311825 0.00527282808305742 0.00266064154336456 -0.00561979295016877 -0.00445579277510458 -0.000513401477031957 -0.000337662005237129 -0.000925587274177655 0.00318886952060544 -7.07690381320154e-05 0.00257668851092192 0.00129060026639085 0.000574018923740925 0.00152423650892981 0.00546724443931726
  56 1394.93028234027 ""  11.7035881248813 0 0 4.19031576103474e-05 -0.000104980689205732 -0.00306025247131325 -0.00393844190221922 -0.00383446175276573 -0.00166774567318485 0.00404477455790071 0.00457922632538181 -0.000658817034358205 0.00215792868458028 0.0026277187904613 -0.00194246966179129 -0.000780592726701223 -0.00073172735879395 0.00325599066830151 -0.000494545247232066 -0.000777951875294451 -0.00169469540418299 -0.00133067421886982 -0.00200657670335081 -0.00237091653779449 0.00390094647214682 0.00461914208290467 0.00337058364650888 -0.00627634615657436 0.0131434997469419 0.0213227155926526 0.01364433867384 -0.016187558659289 0.0271280257884601 -0.00711726809361597 -0.00829584230168001 0.00627765937794039 -0.00801722748624448 -0.00966115296758556 -0.00302764260865322 -0.00111318928725551 -0.00100377840656562 0.00459508556218374 -0.0105522402192422 -0.0117744792720487 0.00467342637030871 -0.0113608988895456 -0.010348386616563 -0.00995497975447334 0.00104356236997526 -4.10037647913605e-05 -0.000426714272613839 -0.00100012158938483 0.00122372778874163 0.000110785676693691 0.00147375793294369 -0.000899026212007039 -0.000771339972347595 -2.18828707437631e-05 0.0010697014201693 0.00617649048953929 -0.00183934833643984 -0.00719356029578051 0.00533417757159064 -0.00217518926909707 0.00296836980730602 -0.00157731720029662 0.0419432245586243 0.0563510638400202 0.0820926551166794 -0.0212214274987808 0.0240963988295664 -0.0328897969219962 -0.0221877143655306 -0.0184538319042548 0.0428747905958375 -0.120769569165197 -0.554987152455505 -0.444436698749709 -0.0106772328686913 -0.118391264064286 -0.237654237875375 -0.0444701066411511 -0.223943775321844 -0.00853702605985134 0.0468527912279556 0.174833733642598 0.100987521798605 0.0967274849241787 -0.0376077526101061 -0.194890650508363 0.125628469421 -0.0335425162267778 -0.0573857674234383 -0.0401992292507251 0.00981552906118051 -0.174121242510855
  57 1402.70336392759 ""  1.62485868960535 0 0 -0.00249514607640373 -0.00202775742187559 -0.00226494911999826 -0.000636372183689332 -0.000590032471682767 -0.000859777091521886 0.00111427324849143 0.000646020663965932 -0.00107699806439563 -0.000146134804804669 -0.000264012681616513 0.00121399938779699 -0.00138256960833512 -0.00192222491920232 -0.000403716747334467 0.000621205988728401 8.2027361161402e-05 -0.00252971833127364 0.000292430555315704 2.67200005624546e-05 -0.000638057326679285 0.00108004213060385 0.00130818864769722 0.00160985826081472 0.0098883874317172 0.0124652932699355 0.0127459519892585 0.0117421083631579 -0.00173340378926086 0.0130227731749273 0.00241194934348827 0.00219389016190365 -0.000368681241670861 0.00714991942433237 0.0095266105444505 0.00801491707543119 -0.000869872203643493 0.00114893661972946 0.0131821347411555 -0.00550408641519852 -0.00597468592326748 0.00402013704146613 -0.00429309140748318 -0.00496047205331801 -0.00343597482554214 0.000957387783742623 4.80812004556752e-05 -0.000572967368410698 -0.000884344620880819 0.000558061150729371 9.03776086599362e-05 0.00168074274837611 -0.000727871428124213 0.000123355780992104 -0.00208530113677385 0.00257845903527133 0.00526456931897803 -0.00125088322678504 -0.00506363774546479 0.00369604246948664 -0.00268735020286058 0.00492224180755203 -0.00116216082939601 0.0293829346078295 -0.0615384942045347 -0.0154828341733731 -0.0574805969116871 0.0255729352538885 -0.0173086082915993 0.0326358890305376 -0.000667418743596125 -0.0273327820266074 -0.120632383999189 -0.180498436549176 -0.0531960964734441 0.146662586673748 0.568892259218791 0.439298306428769 -0.0750839565480252 -0.269919736880651 -0.0876810069175297 0.179764784635278 0.254061073098813 0.123089070728989 -0.0283092351785966 -0.00204609343820409 0.158771829410342 -0.0902321588442671 0.0841340247280719 0.132464001081067 0.0371651804855723 -0.0501568943386621 0.0488225880694799
  58 1418.88472744428 ""  13.031794705878 0 0 -0.00160531125493267 -0.00125723102113887 0.000778259102212923 0.000341489987895217 0.000289514661653054 -0.000327140582789029 -7.55666728804959e-06 -0.000153518145678288 -0.00117499090762926 -0.000573253392433059 -0.000419418549567707 0.00140952777237745 -0.000908010161269007 -0.00115595787752665 -0.0008405858852751 0.00032365416045496 0.000142680930891891 -0.00168774422115782 0.000985531314875429 0.00115700660352943 -0.000108861695126052 -0.000182941142374559 -0.000714492166499109 0.000533518124921318 0.00706253746205903 0.00267428137874301 0.00139402171545617 0.00255501301953486 0.00486653007352163 -0.000302486604748864 0.00283674514262083 0.00245160053034017 -0.000725147350336417 0.00638858121609026 0.00783725076754211 0.00603989585266457 -0.000643757781849796 0.000893474338369093 0.00969836288928162 -0.00286595320211962 -0.00354917723777516 0.00342806818593939 -0.00267449512136983 0.00109669594472198 0.000736953098509376 -0.000223104763992547 -0.000457264456512401 0.000450670381716095 -0.000384204720203964 2.98957283106519e-05 -0.000147080594449942 0.00169122199805795 0.00123247831712216 -0.00140781372574127 0.00105655953772462 -0.00083327449250253 0.00371628958586266 0.000684604865226608 -0.0026427226866808 0.000258882198510098 -0.00596706812008592 -0.00255837186696935 0.00593073787195099 -0.00254359590978238 -0.0363207529837906 -0.0400359392986479 -0.00763837008774743 -0.00249490786792781 0.00448079103881479 -0.00982779960842169 0.0539508979914657 0.106378353281043 -0.000656045033570776 0.139017563264008 0.130120850965965 0.0467984872461446 0.173160153116776 0.191502527957461 -0.00556949393189819 0.00594165866039519 -0.00753174212679809 0.0267543954723683 0.0164133410248842 0.0101062995214202 0.189790041806284 0.0369653444115572 -0.420984088053704 0.101473271339642 -0.327079704041278 -0.328267492447163 -0.106960558919461 -0.215620784096261 -0.425395701197302
  59 1431.18615217221 ""  4.08219937761235 0 0 -0.0819120951117961 -0.0638200663245291 0.0271206108876112 0.00513496784576085 0.0078062966218593 -0.0210854920735734 0.0042335625075101 0.00155898340305093 -0.00123646540084353 0.00736716423637731 0.00950711719501369 0.00293194391472856 -0.0124116468722823 -0.015932122315467 -0.00632081767135056 -0.000477357816131537 -0.000264676324241782 0.00413036384981707 0.0114671953329029 0.013668585593226 -0.0119015584351275 -0.00138736213666281 -0.000581833374851491 0.00788327319667117 0.235184363864707 0.132539359854888 0.12168256571164 0.181618864065103 0.164146383466012 0.105769897748392 -0.0233114001954644 -0.0224116800242264 0.0285309672360843 0.0256141928097543 0.0340161897674149 0.0315398159650126 -0.0025227841895608 0.000182462326775906 0.0433941339055387 -0.0420112961187806 -0.0503625277916795 0.0344716819146198 -0.0148504640492337 -0.021207883655258 -0.00655758119076713 -0.00927298457081198 -0.032807821199883 0.0300486970255019 -0.0267483636144195 0.0154512647467308 -0.00488908919994902 0.100233496962202 0.0714310136750642 -0.0965846341266343 0.0712874714618696 -0.0645819443793371 0.223872178119049 0.034270142647079 -0.18146155447729 0.0373839698153443 -0.329284964304445 -0.155277367627487 0.318253046594236 -0.000775776627701641 0.00102530616416559 -0.000220269389688021 0.0011632711713501 -4.10326999100617e-06 0.000525716131785582 3.24833721048247e-05 -0.000957676502312037 -0.00186375939787213 0.00291723884159493 0.00598090061407576 0.00273088664954889 -0.00303383422813061 -0.0110643737119164 -0.00847923627779319 0.00157304154786699 0.00492264627671261 0.0069388043559686 -0.00694539366020161 -0.0118191481926415 -0.00763944088151671 -0.00668721047827666 0.00110018978940733 0.00656653220883674 -0.00279724190596315 0.00391984268544338 0.00408376658011885 0.00226942094844895 0.00679937217659257 0.0102533123071881
  60 1445.91517100778 ""  22.2304148448464 0 0 -0.0735418469160726 -0.0565288606411044 -0.0328626528946001 -0.00741184988852828 -0.00184914425591649 -0.019429335598832 0.00904076051599958 0.0100545333615429 -0.00295643042267196 0.013061317494008 0.015035594175184 -0.00871616357360217 -0.00714910526746433 -0.00871588939515084 0.00471459526145311 -0.00112473435408317 -0.000593046207022418 0.0089811106410857 0.00172442954643809 0.00124292395176328 -0.0124681651607337 0.00564820570816273 0.00774391926449733 0.00890240782052694 0.480985329513759 0.32357857801198 0.186572719130805 0.301630319293981 0.234781175597395 0.0981670207501603 -0.0774933530276036 -0.0731236626707471 0.0612928487980016 -0.0166472029277689 -0.0214567925035684 -0.00303348010488414 -0.00181788223963518 -0.00154166994948836 -0.00487752376841784 -0.0240008516039923 -0.0298083307195508 0.00873661610252842 -0.0230771298108185 -0.0291913619490712 -0.0204499867040641 0.00514757734537437 0.0055504327936273 -0.0154191916590514 0.0114985761896762 -0.00975509370017333 0.00346172473587676 -0.0216863056687793 -0.0282723636436185 0.0800042816251759 -0.121406669432662 0.0753953801775763 -0.154822116276679 0.00763851610312321 0.197178290544813 -0.0839856467261717 0.238929064700842 0.160541425867369 -0.191783619835301 -0.00122728297576832 0.00053690742758383 -0.00103802841987524 0.000508224037380526 -0.00189185576927126 0.000453394571848909 -2.35740416038405e-05 -0.000165678108896246 9.22362772272384e-05 -0.00121098918997441 0.00834375104876086 0.00671203795111402 -0.00277682814149617 -0.0121036273389833 -0.00119328024785501 0.00227566164067461 0.0206447487007572 0.00257681566220316 0.00171643535171383 -0.0050271629553346 -0.00290555378049925 -0.00435611780276782 0.00174807387535847 0.00150162639695276 0.00261833875327008 -0.000980285068758623 -0.00247261579620929 0.000105150915191059 0.0057719355453974 -0.00100213643181587
  61 1489.26818088042 ""  1.92059455072908 0 0 -0.0155553239899721 -0.0132804208488413 0.0172250172808498 0.00119065601601371 0.00251065143973242 -0.0195032186098629 -0.000245318854802383 0.00460427796764185 0.0968722447050582 -0.0402638149218124 -0.0518774392653066 -0.0317816884133635 0.061027786081027 0.0755287679965851 -0.00219621544352541 -0.0061752523969403 -0.000842231827174891 0.088673127368567 -0.056079180889252 -0.0702202553937154 -0.00901015912696423 0.0406544892138724 0.0482052453093569 -0.0297199482071081 0.0932914143391608 -0.0189966194053915 -0.0610714749063341 0.00177831276974926 0.08708147610633 -0.0653658974980627 0.0618847209535662 0.0672363132039618 -0.130121383595388 -0.128006849732148 -0.175188751061438 -0.198153856949713 0.0165737149776704 -0.0124708044889101 -0.443594428427155 0.127945894348029 0.14519495686938 -0.178809269283778 -0.0430423134766056 -0.0658355017451607 -0.130524003292464 -0.000323600821016332 -0.00127426304674223 0.000258076533866482 -0.00147656045881708 0.000822541932380007 -0.000926496882823149 0.00802895946348777 0.00545293201133576 -0.00675189657197571 0.0090106691020096 -0.00450424588465446 0.0235562552763582 -0.00185422260740418 -0.0197464917967045 0.00792955223680189 -0.0279403001185017 -0.0102780648529548 0.02716145318751 -0.00144136792324679 -0.00114867013213314 0.00285524080615834 -0.00120782439288961 -0.0006045040188645 -0.00046457988635543 0.00125208980242499 0.00403986571303619 -0.000133955629930903 0.0367077700137729 -0.000611788184115352 -0.0168185331431802 0.000323622649876852 0.0368203701885873 -0.0223503627787612 -0.00180797325911635 -0.00697591457022223 -7.17919297895189e-05 0.000807856446212181 0.00755326836958623 0.00663380308721253 0.026122640802374 -0.00565521454162291 -0.024185087257623 -0.0403052057283393 -0.00710634658353139 0.013421493188909 -0.00157365474842111 -0.0513470234721805 0.0193414493868332
  62 1499.52626453605 ""  1.89419671798062 0 0 0.0044050465077585 0.00160691164415347 -0.0101738782074304 -9.56775384572072e-06 0.000624639437213548 -0.00424050813911727 -0.0049487357519205 -0.00468950855152963 0.0111876874822877 -0.00124214204545533 -0.00209596513616084 -0.00915566260616433 0.00996401282842438 0.0128660173062092 0.00517083492396431 -0.00419748457136213 -0.00422798707668063 0.0107705222839633 -0.00394062682183055 -0.00544253513245787 -0.00742006250814155 0.00957142689541866 0.011352612379692 0.00311993050977921 -0.0625611879237 0.0384104323620865 0.089635941059569 0.0185305822549212 -0.069924483856529 0.0808491406131512 -0.00791955723372781 -0.01169676104793 -0.00486259108749204 -0.0304993709579241 -0.0418506454293007 -0.0352746522703665 -0.00169130818760185 -0.00726805609178896 -0.0533256722410782 -0.00438003255338494 -0.00622246228925934 -0.00937409466146789 -0.0248945272002975 -0.0284606228789768 -0.0301564742495222 -0.000505912132130212 0.000962492656719817 -0.000493261579771203 -0.000460348561443255 0.000321648110858916 0.000142417046228773 0.000523420506438469 0.00122765928165731 -0.0024956499178851 0.0105193425048194 -0.00473217028888298 0.0123007543701916 -0.00267847964692272 -0.0161938944951602 0.00749690030341979 -0.00235026105790796 -0.00370650356399621 0.00148276801325355 0.0143940167267801 -0.0100821399472781 -0.0198576781600381 0.000465488373646215 0.00718378542454013 -0.00138479920961598 -0.00461406025820983 -0.0419196029673235 0.0160416054491379 -0.243487961416725 -0.00407805153286665 0.12461758020735 0.026150468895077 -0.132485725911151 0.217343936311704 -0.00144859189214382 -0.0227728379926047 -0.00418710697370684 0.00278592685657257 0.0114467225846428 0.00334272897430833 -0.341840335862393 0.112436177570667 0.173252179833125 0.413812188159349 -0.0250576567554137 -0.211862283735909 0.0218441755911093 0.578860746503863 -0.237639129910828
  63 1502.25660030096 ""  28.5010863052669 0 0 0.0190894493769099 0.00764769917255161 -0.0534716269365244 9.12918615208646e-05 0.00244503203359944 -0.0111439318356703 -0.0143807164518095 -0.0162174693172355 0.0105442892254564 0.00709693522908606 0.00731228148469765 -0.0187580866061354 0.0123922665109699 0.0164508073229546 0.015607813990673 -0.00883252144495745 -0.0106098828272841 0.00634592909192462 0.000728820233326148 -9.06242421171085e-05 -0.0153611111433545 0.0161351635159754 0.0206820375838795 0.0146066293384785 -0.289303391523015 0.193913860332067 0.43170738418554 0.0985097715806567 -0.329344068048973 0.389385927056693 -0.0351754761310879 -0.0451010802775217 0.014592872392148 -0.0551377962093408 -0.0712079485542644 -0.0487258205068146 -0.00901225337171165 -0.013930810492359 -0.0402581687767238 -0.033287107533883 -0.0417120438798905 0.0111814623710484 -0.0533530588398112 -0.0688858719882986 -0.0546570988657812 -0.00132839498765424 0.000604193287781555 0.00271873174853436 -0.00143998394683091 0.000882804518045303 0.00165101131511387 0.000930037129609426 0.0039432183340414 -0.008995156187495 0.0157794393026146 -0.0104701874927017 0.0107324909459961 -0.00195383359148196 -0.0221999901149703 0.0115385782073143 0.0068331453957199 -0.00920778011861349 -0.00869795925865635 0.00632524639926201 -0.0015157733242699 0.00715392963747728 -0.00203583936192917 0.00150635608166578 0.000220212094942604 0.027849503071783 0.00737969252287252 0.00123583336940325 0.0436173333784478 0.000885242472647788 -0.010103652864596 0.00265586012640698 0.0321478471476804 -0.0646033335400493 -0.00177374956263142 -0.00888410138007435 -0.00370121593131759 0.00698552749866976 -0.00865147640400884 -0.0118228973011915 -0.18253940824223 0.137218328247513 -0.205473558948978 -0.29734201369502 -0.217199994170386 -0.0441957743851909 0.0482687818863631 -0.014833494116294 0.227599245901477
  64 1503.9149707773 ""  9.72180796062133 0 0 0.0113386562783317 0.00443984169606589 -0.0311794009205686 0.000252737650536509 0.00177128934426192 -0.00708641674781056 -0.0101724884921236 -0.0112877960889469 0.00809886260456277 0.00449630367866821 0.00457723818421156 -0.0135533496360645 0.00929348295189395 0.0124519150066004 0.0104749496597044 -0.00649497871798694 -0.00766683801004126 0.00651681715548372 0.000587041916477793 -0.000454603519649773 -0.0114668670654939 0.0114589073136687 0.0146364771247221 0.00970862238471835 -0.172170670870232 0.115318434050578 0.257388957602789 0.0576171527338623 -0.195225575056517 0.230738325280821 -0.025091221272429 -0.0323765567200074 0.00984452026807594 -0.039756501396527 -0.0523795472113318 -0.0367516995185642 -0.00622658117569031 -0.0103238994727794 -0.0336694042735988 -0.0247376961110812 -0.0270649296598394 0.00655754044433694 -0.0355184529667673 -0.0472233184809491 -0.0379626828392821 -0.00097251811625595 0.00020122294798881 0.00173005790175444 -0.000978214658148318 0.000561818136136777 0.000982633708932469 0.00104480110136925 0.0028996778744627 -0.00594252521199632 0.0105467235069828 -0.00703277774393253 0.00793173928662522 -0.000765383346344754 -0.0147181715439853 0.00674185171343402 0.00172918161678242 -0.00703036251729136 -0.00255241614461913 -0.0157074608825714 0.0100581022172324 -0.0195256736762618 0.00822251969425067 -0.00153985418945369 0.00409097842269448 -0.0379147726566717 0.0102137107717289 -0.0107858820030562 -0.0735542011235222 0.0229488617571645 0.0234323362716263 -0.011922908157707 -0.0822783656801097 0.12004837749325 0.011565767728747 0.0533288102422737 0.0168036816391391 -0.0192644181770782 -0.0540262906041035 -0.0395273139517277 0.434616962630107 -0.261342047869714 0.255896127698652 0.267078342215429 0.351483194738002 0.167821316338734 -0.0834411726478136 -0.244784395410334 -0.246829161390616
  65 1521.21559629115 ""  2.31557477557672 0 0 -0.00112973488631817 0.000324226000414228 0.00891474520649723 0.00157780395519315 0.00146289734178653 0.00203903740613869 -0.00652165518997033 -0.00680380120022398 -0.00141729880337779 0.00305564103219879 0.00336357426358584 -0.00599902847024826 0.00459419838641132 0.00660793368446571 0.00692484161764848 -0.00472489025326347 -0.00553164000745195 0.0012591854149586 0.0051838233451648 0.00597462828343852 -0.00776107592109272 0.00268329062679284 0.00381714212876713 0.00695391265204432 0.0448763118759093 -0.0360697706871118 -0.0771987977543054 -0.0206660849225876 0.0527152262096109 -0.0680695448078076 -0.0215979382906701 -0.0257562261218631 0.0142208805271742 -0.0190199445380683 -0.0273820288137439 -0.0160144344645877 -0.00489807585983486 -0.00755584087551794 -0.00310272624508298 -0.0208107579529678 -0.0258861127486962 0.0139518350488933 -0.0165211545031446 -0.0225662322273403 -0.0122833145403252 -0.000552130502536323 0.0038060689846005 -0.00521558121938089 0.000913272347766643 -0.000406835375645426 -0.00101732514257136 -0.00245241575718734 -0.00170463326362061 0.00414137665928954 0.0184045942739149 -0.00422057061899784 0.0244436443374176 -0.00848953592241832 -0.0275182080947557 0.0129552263189021 0.00135500844185609 0.00274450741694072 -0.000195956285974429 0.0437151399353147 0.0502242512561198 -0.0408226766257405 0.00279618664210846 0.0022790924169932 -0.000867739276068061 0.0123563846031802 0.0131291072805483 -0.00766433177204242 -0.573465795259704 -0.103013175805302 0.126064529214055 0.0402820317893517 -0.471178175482817 0.394247964011687 0.00273766001902713 0.0064416981960652 -0.0130940434769713 0.00724882517213991 -0.00338671014460808 -0.00888481860869466 0.0489364505459325 0.0142889779543972 -0.13688913283129 -0.239803971669841 -0.057783643856898 0.0637350523617108 0.0137911162480411 -0.183962202130337 0.166395408975155
  66 1529.12488602916 ""  72.8172078249774 0 0 0.00452712052421821 0.00580143091099341 0.0105322107109407 0.0149448844567253 0.0153061461159633 0.0090470740388721 -0.0555719742937516 -0.0663954147399781 -0.0148904768174722 0.0301704156469354 0.0326584512165952 -0.048542068558539 0.0328734140085665 0.0449639504144963 0.0549171017462148 -0.0361722080192321 -0.0448812169426138 0.00262326124597657 0.0463507521174084 0.0527812424736274 -0.0598474584706202 0.0193142867096699 0.0277735081939672 0.0592925414319586 0.0732883551476825 -0.0728711417116921 -0.153499617662678 -0.0467482650119513 0.0952906353806983 -0.139159745129695 -0.174870779176103 -0.200971443522097 0.113935673774005 -0.149524829104514 -0.194830351578599 -0.114418396978129 -0.0441264353069535 -0.0545479380519871 0.00584746857001811 -0.175727172966246 -0.209154253342639 0.124874632699158 -0.139285025330979 -0.17378039848375 -0.0877819724549047 -0.00628022105932334 0.0300292291437914 -0.0373476489074129 0.00713954492875263 -0.00425685217543648 -0.00606134839590962 -0.0197725446136099 -0.00878508968296479 0.0275182933733727 0.152251714274548 -0.040823998590161 0.187528107832003 -0.0657809656142909 -0.221227376761927 0.10389363791002 0.0342386266670193 0.0200070097654742 -0.021737141317061 -0.00697224160587806 -0.00808957360604413 0.00629349369135861 -0.00101229466599951 -0.00145849402066853 0.00107704222351851 -0.000375331523922204 -0.000536287460182272 0.000761913063603084 0.0972264081103061 0.019012643651046 -0.021015985847555 -0.00587879694263748 0.0834925779515313 -0.0641589892243094 -0.000312986091463133 0.00377447800484289 -0.00465560932945971 0.00517030024579628 0.000741166901110865 -0.00114851319460071 -0.00504287112322129 2.93475779054548e-05 0.00936639286696481 0.0133382627375267 0.00179428879446707 -0.00460822138156006 -0.00099000653554511 0.0112124803434445 -0.0112239430696747
  67 1535.43613022906 ""  10.5390685578215 0 0 0.00411696268985579 0.00464759760868997 0.020230320234824 0.00896516595200232 0.00943752486614951 0.00395748862512429 -0.026485994705923 -0.0319149363327901 -0.00417308516854707 0.00874213211515843 0.00896725970689752 -0.0207587233145837 0.0201836649386499 0.0270731015674409 0.0257078245133354 -0.0185603434520216 -0.0229656782719513 0.00219916238866505 0.0240728929418665 0.0276721769093475 -0.0285326130755963 0.00646224251137355 0.00976369555028021 0.0256086137187576 -0.0466314660374123 -0.0826120772818282 -0.0782902685974983 -0.0795547076454057 -0.0100386601583136 -0.0596903974641414 -0.0646653656345448 -0.077372886243468 0.0373276927002771 -0.0715853242626605 -0.0939121775965959 -0.0603129581454758 -0.0218411772183166 -0.0279945758367701 -0.00470305871270758 -0.0823165409803729 -0.0978204563060902 0.059810037336005 -0.0628696495174289 -0.0798268945989471 -0.0387690595208347 0.014329644780546 -0.0644447770965886 0.079172929656667 -0.0151791142898401 0.00895700083347793 0.011867122623396 0.036118251186633 0.0129157658603845 -0.0614000646913852 -0.328861346803405 0.0903606913716018 -0.406815541423802 0.141544396838903 0.481451941576176 -0.225033210865128 -0.108908519583936 -0.0587672485416435 0.0700615338974244 0.000799780537139645 -0.00115987792979361 -4.32541070600694e-05 0.000442095480531538 0.00213989551737234 -0.000678341438163392 0.000216111814550125 -0.000151813920512999 0.000255011959462267 0.00504182522323899 -0.000957142276270045 -0.00216867598346928 0.00213230008869057 0.0118915113065786 -0.0013393879393655 -0.0020626176484185 -0.0249634566612681 0.0104193421401365 -0.0164699612102782 2.33823681959403e-05 0.00388614037993739 -0.00290171968798746 0.00186618524332227 -0.00216625121029553 -0.00161190525912003 -0.0025421277247833 -0.00103774361716252 0.000616433484152347 0.00195926145049237 0.00147069592407908
  68 1608.95592004913 ""  19.8093585842273 0 0 -0.00497174815820705 -0.00571879976000657 0.005290600775541 0.00510447347617488 0.00692241722656944 -0.0117217769384198 -0.0221771535667355 -0.0189559413449979 0.129552575680265 0.047197119416985 0.0508117448012985 -0.0899483639405663 0.000871668507467209 0.00732998033684022 0.0794304439757254 0.0132958751467045 0.00562743824013336 -0.140744074310198 -0.0394530890405751 -0.0423610164127257 0.0867779811429574 -9.70683620237729e-05 -0.00467673366782824 -0.0706432161076623 0.0160337503830136 -0.00617788172607431 -0.00880553615339098 -0.00267398235560262 0.0160549052590186 -0.0134623210707347 -0.122245995584614 -0.144032831770516 0.0446707849686773 -0.0626790848769662 -0.0766321581975594 0.0273367843850743 -0.00222981403116048 0.0141648530778951 0.206853964067739 0.0899200351870873 0.110241003714544 -0.0168611693434168 0.0529982470069226 0.0604063640288346 -0.0247996286083267 0.000102210073148366 -0.00136475025239505 0.00146410332992018 -0.000922560094848369 0.000425748038321608 0.000155415042739755 0.00327900878999983 0.00220369995638088 -0.00492270036581185 -0.00178212919691008 -0.000260718422552942 0.00133412515236503 0.00127583590045783 0.000205800896311052 -9.97145059892296e-05 -0.0135296060117506 -0.00666543269030706 0.0116723860466467 -6.07421669643792e-05 -0.000603874822678895 -0.00080893675489423 0.000778937335819004 0.00117663318080033 3.60876461863883e-05 0.000100519894097846 5.61515659170368e-05 0.00016356808950603 5.50308624194333e-05 0.00207744741961809 0.00207179663525982 0.000809629899522112 0.00347518714365095 0.00398469594482589 -0.000453582944531586 -0.0111807791306158 0.00530328760053701 -0.0105210456042088 -0.00468614164328107 -0.00184169035217496 -0.000876171158744757 0.000368693380315656 0.000751509366150949 0.0015497013088477 -0.000532191853487261 -0.00104710370849612 -6.11274338746514e-05 0.00131687172042427 -0.00174964362599098
  69 1625.9805527686 ""  79.3807094879957 0 0 -0.00897046645541682 -0.00762716654752195 -0.00694181899315635 -0.00464232744627232 -0.00477676307435219 -0.00366828607815274 0.0543090176823771 0.0665534018761182 0.0335088017051466 -0.0664467768693125 -0.0806452327031996 0.00781433137946704 0.0700072439349802 0.0909853881207336 0.0529134254051529 -0.0346015730354093 -0.0459105777140525 -0.0382244988718235 0.0686175111878658 0.0844229349929058 -0.0074521373037386 -0.080716368306358 -0.102485532173569 -0.0523489324496374 0.0165499213648907 0.0385630941476776 0.0442237553009414 0.0371515611576922 -0.0019008074926126 0.035878143760206 0.0705062344445609 0.0770512065979743 -0.108911075639761 -0.0881795002373092 -0.11823118060768 -0.100216998591447 -0.0425092906729762 -0.0496227887179196 0.0578137961792115 -0.0640517871984661 -0.0713645944561229 0.111479196995938 0.0953611889548428 0.123707018078058 0.126463449534074 -0.000346180786758922 0.00187389968605035 -0.00239607904068348 0.000617155204368691 -0.000161580439297477 -0.000290780214648854 0.000240509670976067 0.000528474076906708 0.00323417289308664 0.00935531531148031 -0.00291715019793105 0.0130113149593403 -0.00573053162282736 -0.0155344963336401 0.00830121089355218 0.0117087710534903 0.00701021575698093 -0.00823397425981469 0.00044194627692418 0.000871449574272484 0.00140495646901146 -0.0019158725807963 -0.00233716590220319 -0.000374856478985601 -0.000235026368067516 -0.000340935134120593 -8.41447206199356e-05 -0.00409061377567511 -0.00567785529009236 -0.0030082141548667 1.00452045705031e-05 -0.00351965908256307 0.000266615447247548 0.000436762769167041 0.0207267059981833 -0.0120347978589087 0.0232042914124551 0.0131806262326393 0.00648403401291901 0.000952282628624384 -0.0005769092935828 0.00018043530512016 0.00252021098095787 0.00111783829766002 -6.08187576923117e-05 -7.64169266790322e-05 0.000890421574506502 -0.00153000585958838
  70 1677.71791589946 ""  32.7793798522351 0 0 0.00173289879177051 0.00189693749229782 0.00215694426941315 0.000962649935579596 0.000417518736507474 -0.000867751612816573 -0.00521372992615673 -0.00412223088862537 0.00155450909219869 0.00286775129373979 0.00326429421396551 -0.00180792732079675 -0.00170533627652418 -0.0022133603758354 -0.000489227391480642 0.00120515063619841 0.00156866622263035 -0.00102415818548464 -0.00294726676134153 -0.0035768147250331 0.00167237372015105 0.00342102434697028 0.00370846328584133 0.000746619920667589 -0.00454436816563875 -0.000704952785051212 0.00294660114451677 -0.0103199674878916 -0.00732845244658209 -0.000886101791126328 -0.00411951874631353 -0.00383099514570044 0.00356538803212214 0.00167148539037648 0.002164728637687 0.00298112354717068 0.00138930865133263 0.00159281802931807 0.00021282235019055 0.00314257343333012 0.00363724567910737 -0.00388150064853974 -0.0051754901845205 -0.0034221244918058 -0.00591129410787123 0.00157032754372632 -0.0026226305285764 0.00246432497690124 -0.00243720015407005 0.00179311337992431 0.00051406858588981 0.00349627501782938 -0.000285290751492319 -0.0038384018204245 -0.0137096379312828 0.00508764000508603 -0.00874752136063338 0.00521280097022023 0.0137072203416327 -0.00507181886133198 -0.0126766908231809 -0.00250846937858738 0.00669910049468365 -0.00861805178633232 0.00562480554759823 0.0233749338447901 -0.0400908508294831 -0.0555347181364935 0.0114060928705276 0.000837829975200661 -0.000559905121463494 -0.00144022928563716 -0.00748448968243788 -0.0408000274255987 -0.0245265900472451 -0.0216014317062517 -0.0490929487599637 -0.0326255993573385 0.0298118094593263 0.572634741450157 -0.334288012207939 0.651319290417465 0.204894666920032 -0.0111079082710716 -0.00640119426613022 0.00154733339735611 0.00670743939619428 0.0143417788454822 -0.00367934727422264 -0.0109017659484702 -0.000492641646539983 0.0106901733119944 -0.0162911560055377
  71 2950.12486801613 ""  53.0279490362774 0 0 -0.0365163901533477 0.0134657325540913 0.0550640961833805 0.00205010598741656 0.00112359341476164 0.00178343653483746 -0.00102062530621448 -0.00115086592660163 0.000367598375001784 -0.000214307341287389 -0.000398588818014528 -0.00117019838408133 -4.30333120448236e-05 -1.84022055812341e-05 -0.000182464545679128 -2.04724626867703e-05 -8.95107315492153e-06 4.25639656345202e-05 -1.81972714015694e-05 -3.24238918254226e-05 0.000105792178942211 0.000261418136666879 0.000360811360233572 2.10635162671347e-05 -0.142528101516736 0.3089779945193 -0.192061293866843 0.555088985011433 -0.483386529968633 -0.487674358910544 0.00541281169288052 0.00807173175047595 0.0136850579758132 0.00031746410492971 0.000414536739680861 -0.000385351585249294 0.000880054851435425 0.00098814389765723 -0.000256688715903564 -0.000279580542038546 -0.000549524847748978 -0.00150321885518589 -0.000816206965434379 -0.000686712111568677 0.000313158907919797 0.00021934130926473 -0.000185413348441092 0.000157837037090872 0.000461442160924919 -0.00017710254835836 -0.000507496958013034 -0.00342244403051661 -0.001751439542358 -0.00445044855560639 0.000950951251670371 0.00141377204575062 -0.000284560722045879 -0.00194963581350334 8.72605245870184e-05 -0.00159116472505746 0.0272290959490633 0.0298693134227173 0.0554557575362114 -1.80554341731074e-05 0.000418108793519918 -0.000618514942367578 0.000103659314918285 -0.000230911400237404 2.6739388507818e-05 -3.1263617074868e-05 0.000219944379150319 0.000351568162834666 0.00353158837830886 -0.0067060694091038 0.00705736426200629 -0.00402073118026916 0.000585079290083578 0.000469990547619011 -7.30693013651435e-05 0.000541283232548995 0.000376023866148526 0.000457835905397631 0.000705334193514057 -0.00180635365793491 -0.00221654746179649 -0.00440241259131017 -0.000601056241004157 -0.00153403447236836 0.00270763942879793 -0.00283716134900486 0.00433347483348473 -0.00044882836524858 -0.000614894284609747
  72 2975.85733435783 ""  26.412729734721 0 0 0.000384132496704584 -0.000298164400585766 -0.000323041468240005 -3.50500052056115e-05 -1.2143322301727e-05 -1.8021453426889e-05 3.64576430263199e-05 2.17227660990388e-05 2.91563464977416e-05 -2.44353749390091e-05 -7.77094106171969e-06 -2.19937968151819e-05 1.32507308505431e-05 1.97328993247945e-05 -2.75926726782469e-06 -1.68918989921394e-05 -3.00260458807495e-05 1.13522719259127e-05 -1.68164845701486e-05 -6.273983810024e-05 -0.000109588311909673 4.94536296733872e-05 4.35753513182373e-05 -0.000115768969419728 0.000607665757452973 -0.000796240633999152 -6.31626120378545e-05 -0.00478186712030089 0.00426805566346556 0.00402732972155587 9.46730681193848e-05 -6.18461236520359e-05 -1.34396575596727e-05 6.30285651090522e-05 -2.53432299483904e-06 -9.8405514505385e-05 0.000133389557071566 0.00018707668386887 9.97556857606208e-06 0.000208199229719399 0.000632446590071764 0.00118606670422467 -0.000403104994315599 -0.000546192594982583 0.00119591746889288 1.65625068875368e-05 7.61788089868405e-05 -6.72741765762134e-05 -3.37377301964324e-06 2.07688029747354e-05 -5.77522783236248e-06 3.77214740324773e-05 7.90718530686855e-06 7.65327343900164e-05 -0.000726405875667366 -0.00101167221120028 0.000124977079417945 0.000637216801365313 0.000224889644390712 0.000620780335402787 -0.000472188297047692 -0.000518334666393099 -0.000886441698227663 0.00239965601057245 -0.00324885172371888 0.00121242242709609 -6.91333565750818e-05 0.000162463997275355 0.000221610792233243 -0.0126822684141492 0.0179863618002833 0.0427967288904522 -0.0146583173225226 0.0302006373733677 -0.026151516323653 -0.0152962946397419 0.00180460754144712 0.00560844134998452 0.00250483728058145 0.000971272983051271 0.00030977676546101 0.000413208439542467 0.00184433248396702 -0.00067165239825693 -0.24953336034996 -0.503058043810179 -0.0799085999288906 -0.194392721329153 0.346114726040659 -0.348089946728932 0.593897174755803 -0.0553907927691739 -0.0776791415773299
  73 2983.42519803167 ""  31.6312767052963 0 0 0.000507673589049428 -0.000345737193486305 -0.000526996753845016 -7.15234375062655e-05 -3.48835388247231e-05 -6.75545812901745e-06 0.000155428173445141 1.21035063331115e-05 -5.39681985162578e-06 5.31856634583053e-05 -5.65273557766375e-05 5.35451919284692e-05 -1.55224598845684e-05 -8.04892685763826e-05 0.000129171676453656 -4.71323912874978e-05 -7.71552840278871e-05 1.45146276149754e-05 1.71297535936922e-05 -2.43598207100917e-05 -4.37072297482957e-05 2.36533654750948e-05 -4.39724714824054e-05 -1.92808776927359e-05 0.00131653700268262 -0.00200525919410269 0.000387014042373685 -0.00687675444831174 0.00612137228362786 0.00578690661492961 -0.000202413380821566 -0.000111234928472207 -0.000643644071582741 0.000437712156003463 0.000765792541691555 -0.00158100035161129 0.000392559200572403 0.000685935956132495 -2.76377977004755e-05 8.94521391699217e-05 0.000233893738244703 0.00044465068037771 -4.54806209769218e-05 -0.000103582284135879 0.000321549965437442 4.21318131361294e-05 0.000108155922931452 -0.000107656287654045 -3.26450236160784e-05 4.96949163376001e-05 1.2547149094251e-05 0.000157654938590043 6.76628123863208e-05 0.00019710204994753 -0.00122140337443915 -0.00165791892977258 0.000240623967295872 0.00100111449812892 0.000330158558046252 0.000890314666051866 -0.00148137234533623 -0.00147175283264508 -0.00243274410802457 -0.00380285121079635 0.0470582613756527 -0.0526066662771436 0.000724975238717714 -0.000259336099173849 0.00153333049512164 0.00276172437981734 -0.0157333576802664 0.00848215283700524 0.30205024742114 -0.601017196418101 0.605590670587418 -0.261150354436774 0.0337125500673769 0.0195943731918073 0.00132217714379677 0.00227354974375513 0.000726390491579615 -0.00514556827714001 0.0128768813455861 -0.0164082195223338 0.0422729643277287 0.0753360020680195 0.0101336343904114 -0.0658377130681281 0.113720714881953 -0.119246682198042 -0.0135921312826243 -0.00405912445324757 0.00388596313163539
  74 3008.35245664291 ""  1.70544278401834 0 0 0.0431674303420206 -0.0731955617672037 0.0211339398404026 0.00022395211308743 6.39685068227504e-05 0.000187909796517383 -0.000304985168785784 0.000166114894246772 0.000272576244782737 -0.000447515238576923 -0.000505433030492935 -0.00119214354349932 -1.22506116578913e-05 -0.000113300353017357 2.15924049208481e-05 -2.91852661377664e-05 -5.63999908731615e-05 6.96876001389121e-05 3.43623324565783e-05 9.75902267821885e-06 1.55677615579425e-05 9.91912485706202e-05 3.26627616201092e-05 -2.6611538928975e-05 -0.280703275633126 0.688336029981863 -0.459793280916929 -0.23544014321263 0.193128720993588 0.208423098194931 0.00361280505594368 0.00724881526832951 0.013361321645074 0.000486587174870499 0.000699105554606673 -0.00147915131959608 0.000315798134384893 0.000725234960382815 -0.000114891035020083 -0.000110520855576312 -0.000131435666208362 -0.000464613992539188 -6.56746129962454e-05 -0.000101281023729264 -0.000119684420655379 0.00039304635438137 0.000538658169023814 -0.000892436304650954 -0.000294691198853493 0.000104151220274494 0.000165327534904268 -0.000480412916877594 -0.00186608661776706 -0.000932204288365495 -0.00272211389467692 -0.00385748254147092 -0.000608078978895303 0.00393567012989957 0.00148644111592884 0.00340122370191237 0.00510053623771212 0.00691729270869623 0.0120925242837413 -0.000724357627563901 -2.05897879341955e-05 0.000138472743180212 0.000239606939328129 -0.000397949646637217 -0.00027835703186035 0.000481663092240034 -3.92914171393349e-05 3.09409242827377e-06 -0.00011707569592655 0.000126275765034911 -0.000193049411441957 0.00909734826741936 -0.000556090951624281 -0.00114119282667357 -0.00160093363826001 0.000313683412367756 0.000838720203338734 -0.000498155809160247 0.00131004450714654 0.0025366204494678 -0.000188927536572531 -0.000474775802247533 6.59321370192613e-05 -0.000330080738845739 0.000813165038622496 -0.000847578101511141 -0.00517249865117202 0.000478486119781255 0.000699178755978743
  75 3020.02818909343 ""  4.30258389397655 0 0 -0.000453206828550998 0.000742129387913974 -0.000192830433066672 3.74028334159395e-06 -1.83014640451311e-05 -1.66374377056998e-06 -0.000133634607108546 0.000124303062575498 1.36228184191623e-05 -0.000182672195043704 0.000142806684156484 -8.8812179975202e-05 -1.85465710035069e-05 0.000129888413666731 -9.08489703647537e-05 4.97373230731881e-05 6.86545607162065e-05 -1.11866184636984e-06 -3.18734756989951e-05 7.00177745592623e-06 -7.52805910822352e-05 -1.58879818427512e-05 0.000131486175017779 -0.000123300339150879 0.00260996097615963 -0.00678178774804969 0.0046246432469373 0.00277574692602447 -0.00235514174600141 -0.00236423238459031 0.00039656483012984 5.06374945241935e-05 0.000642922682001337 -0.00031244535073328 -0.000628970753053454 0.00110710086982662 -0.000523898013807921 -0.0008426618662578 1.17391861113916e-05 0.000135880836607676 0.000329463632491806 0.000768867142956667 -0.000592697819440023 -0.000658604477726038 0.00147769904034404 -1.50815760765996e-05 -5.77785796339547e-05 5.56264963411484e-05 2.02906040043323e-06 -1.50808383597655e-05 -5.19239785422113e-07 -3.06462392292067e-05 -2.21075664105654e-06 -4.65092981063244e-05 0.000528033221295008 0.000753393110082317 -0.000107699284028043 -0.000444881999926876 -0.000123764451913686 -0.000384091092633599 0.000342675313539238 0.000324905242630697 0.000506544282541264 -0.0545788238251749 0.0117162504546836 -0.000402077591464964 0.000978216238956884 -0.000907127489489142 8.52348226904032e-05 0.0622643540967101 -0.00206875389181695 0.0161172761089831 0.0322306327983362 -0.0819376769783787 0.0848876189291448 0.631143199583858 -0.0580935137778606 -0.0777749785881876 -0.0165339195041697 0.00292623713827699 0.00097302171513288 -0.000837850583251967 0.00185572871452908 -0.00434577620470306 -0.109060987257691 -0.253480182071539 -0.0370916196492828 -0.111496282832133 0.229788185829976 -0.233773002453108 -0.525649021367622 0.0518208881064788 0.0791156499404472
  76 3035.82162679767 ""  50.4053099929642 0 0 -0.000131220701953066 0.000127195503295529 3.35819542776733e-05 7.4838393060153e-05 4.99372713410384e-05 1.37719826724402e-06 -0.000129246918077673 -3.16341598338757e-05 5.36900614812379e-05 -2.35843173929015e-05 8.13579527477952e-05 -2.48845205304708e-05 4.81469022586426e-06 4.34064973653142e-05 -0.000108450940852399 8.43749093061326e-05 0.000149346834943602 -8.11032237388831e-07 -2.74152736835112e-06 1.77582693297396e-05 0.000124433335762806 0.000165282418693257 0.000162694666869098 -0.00032827709877484 -0.000209073647808958 -5.50156936381109e-06 0.000540824821950797 0.00150323871039992 -0.00146769097901349 -0.00112335097090002 -1.03225354490633e-05 -7.93330767907769e-05 1.38278671262406e-05 -0.000262697618030664 -0.00045161558027166 0.000902999358803085 -0.000798347896316328 -0.00129184413711829 -4.2091456972403e-05 -0.000352623154857532 -0.000655068925694009 -0.00121156506403216 -0.00178016372871931 -0.00153917802326435 0.00365664482510291 -6.63038599228214e-05 -0.000436448211374185 0.0004154121839036 3.4734153611452e-05 -4.15100697365682e-05 -9.1620630235914e-06 -0.00030935188842508 -0.000259068783215607 -0.000483773790176887 0.00432006412783379 0.00644650589418267 -0.000968867573331759 -0.00395318958540697 -0.00118019870285086 -0.00347769171488879 0.00340852689134288 0.00343713222045629 0.0053919871251264 -0.0121870883945482 -0.00691094670185051 0.00966506069226166 0.000597925713423885 0.00043002085444182 -0.000801560763285391 -0.0225913151816803 -0.0787530493681111 0.0233940864787099 -0.0438827906690148 0.0842422938338945 -0.086923214611023 0.183355157212867 -0.0182120493067712 -0.021893867741318 -0.00615519434277334 0.00197814682005673 0.0016620003830344 0.00170242748149416 -0.000580225170017057 0.00621583260655898 0.310005373320088 0.629169858188379 0.11808080363889 -0.212321521362715 0.352190418035793 -0.379352657094359 0.174342559539165 -0.0363925792168291 -0.0200412696839279
  77 3043.86331880938 ""  28.7491149445285 0 0 0.000965700931291388 0.000797750112194748 -0.00302250404234412 9.13916034268812e-05 -2.04750419345726e-05 0.000295816869441997 5.10253114254107e-05 4.85551079424674e-05 3.94186774354905e-05 -3.30028194201813e-06 -1.26365660255828e-06 4.51711896987097e-05 -2.56221230062936e-06 -2.25286566248385e-06 2.22416814702575e-05 5.26065303151528e-06 5.40612392943247e-06 -7.45136615635256e-06 4.46567693038679e-06 4.8424904611117e-06 7.48453893467851e-06 -2.19813324136212e-06 -6.55485118308321e-06 5.36254418947394e-07 0.00784975481043713 -0.0222757136701326 0.0142067289805421 -0.0187067661629916 0.0132904964122797 0.0153643181239328 -0.000216408016043288 -0.000306704672136367 -0.000700222175947317 2.63564370521732e-05 4.26795079265981e-05 -0.000160965044114955 -9.15948131642915e-05 -0.000105084413956018 -3.27739202736519e-06 -6.07771051100868e-05 -6.39873219361938e-05 -0.000140680398482034 -1.44492338959843e-05 -7.71110675663525e-05 -7.4630131491492e-05 0.00772143714306086 0.0389151316732828 -0.0310923542473115 0.000441975358723053 0.000710202759667429 -0.00164520422897907 -0.0234470515216067 -0.0214552631253716 -0.0308333938404986 -0.370915044195418 -0.569893954347132 0.0807171312607699 0.303006163812078 0.0944301546313657 0.282253948734765 0.245895071172291 0.255852152237189 0.40183981052749 0.000854565853856769 -0.000367373692864519 0.000183130766514294 9.38642830242805e-06 6.43314666521882e-05 2.50694321122591e-05 0.000812333543133807 -0.000613726140354138 0.000349386670635027 -0.00152894354009354 0.00332227009499439 -0.0033794064860126 -0.00871520470478227 0.000883699857754807 0.00118065252025291 7.33831515513586e-05 -0.000375666011082113 -0.000217865438193118 -0.000283974443125114 -0.000226678170857772 -1.39244104808079e-05 0.00090859694504962 0.0013704058568377 0.000356928538981476 -0.00288380225765854 0.00538507691742898 -0.00569938609922089 -0.00766880854004769 0.000618843155792375 0.00124658460330852
  78 3046.64591706525 ""  51.7039628027249 0 0 0.000160758466883026 -0.000177795026967071 0.000188939904322211 -0.000102020016309268 -7.24681404653481e-05 -4.07981837166673e-05 0.000262268161274752 4.65586200633655e-05 6.14827751466285e-05 0.000124430260113982 -0.000200273454416858 -8.07470365963057e-06 6.23184600063857e-05 -8.50550147526575e-05 3.29996255487969e-05 -2.50696541905641e-06 -3.12228568201777e-05 8.54479306069729e-06 -3.62928988474377e-05 -0.000176133396958865 -0.000119964513317247 0.000238540465225849 1.33469215259225e-05 -0.000281218861123901 -0.000634821248299245 0.00200104110429466 -0.00184351843507367 -0.000693240437888201 0.000589616466009696 0.000212592717664853 2.19359721411633e-05 0.000388944980527091 0.000265752323176014 9.63463141671403e-05 0.000353890299029609 -0.000591317860719492 -0.00024892439408909 -3.01215986160916e-05 -5.33912735770649e-05 0.00010874342486353 0.000765357761592149 0.0011791179715456 -0.00126906802748308 -0.000757550668649264 0.002397019431878 -0.000157564867883458 -0.000829108350503701 0.000638927812142389 -2.74893182908172e-05 1.81492683254171e-05 2.87720325105188e-05 0.000170875120714757 9.52435452756794e-05 0.0001035977675005 0.00756594850195287 0.0117383002656392 -0.00174645681804366 -0.00593719498756408 -0.00174750955185514 -0.00552419146313643 -0.00143730724136899 -0.00147639843129622 -0.00217661042450743 0.0596120021268094 -0.0189921246918903 0.00803732120512358 -0.00190527184442079 0.000945115433492137 -0.000174422460337988 0.054777882839324 -0.0195559414095057 0.0185103842181547 -0.0776490420263456 0.167458364578068 -0.175310340237403 -0.628701012875966 0.060221022338993 0.0818485582203413 0.017281745459835 -0.00776728805385559 -0.00367550086752787 0.00255890174043893 0.000582237304343169 0.00560832457809516 -0.028265778410384 -0.088351651872018 -0.0121514169704928 -0.142314568427416 0.274589763937417 -0.287719749283183 -0.483772756007837 0.0441655203818458 0.0783519371890878
  79 3051.55236582946 ""  46.7894224721413 0 0 -0.0023917295869436 -0.000662984524417451 0.00448848098807493 -0.000238569748405995 -0.000222571141798817 -0.000110738765932125 -0.000203187371244722 -0.000265650178476313 1.99654615680222e-05 5.78794973857747e-05 6.6008885456241e-05 -3.82692514227935e-05 3.01196761171695e-05 3.1902550427947e-05 -0.000140752372380446 3.30021625788307e-05 4.24880722721877e-05 6.35217925336014e-06 1.37778765980112e-05 2.83765973004579e-05 0.000103527765917606 6.71978601161524e-05 7.2403801024411e-05 -4.20599110372684e-07 -0.00814882756879802 0.0254230722455861 -0.0152608222797248 0.0347546135474422 -0.0230441653774851 -0.028402176286221 -5.22756342328069e-05 2.38877625255608e-05 0.000389332841349834 -0.000536186266527835 -0.000537958319862336 0.0014569322208519 -9.13435267030325e-05 -0.0001106986240431 -1.0239898015093e-05 -0.000326401077548292 -0.000477046175758016 -0.00115657632533194 -0.000304138953062234 -0.00031304202355657 0.000165911017883493 -0.000570240831477149 0.025072639039756 -0.0264963473384557 -0.000824294143863974 -0.000535381711675648 -0.000225496565744617 0.0314093961587045 0.031362130555306 0.0523159036728528 -0.234267126901945 -0.353384153388167 0.0550613353184366 0.249197282767715 0.075175475184244 0.221599168317651 -0.361800148607689 -0.37362224855427 -0.588359386917299 0.000164747099144482 -0.000387631807837518 0.000307657918934292 7.35435756714389e-05 -5.80949242854076e-05 9.50442141759201e-05 0.000203248915656585 -0.00100462217493392 0.000332310510148468 -0.00195063466617583 0.00433452212875583 -0.00409230061967947 -0.000416029773647577 2.5228335528068e-05 0.000189535011591609 0.000115085185414776 -0.000179337360683429 0.000399867423904256 -0.00105656010623388 0.000143354032790084 -0.00193052587749525 0.00346919694533459 0.0068676185001066 0.00136757055743772 -0.00309086073795947 0.00531823049150105 -0.00578906163685412 -0.00273494304428488 -2.68308176384678e-06 0.00048509642555666
  80 3120.91311795421 ""  1.57515872515329 0 0 3.02891292647703e-05 -0.000193375958093539 -4.3887715389119e-05 0.000114180628581089 0.000126948284095554 5.85577340247404e-06 0.000233954531138827 0.000287097545783571 0.000239241961475243 0.00172636343736445 0.00268420684013253 0.00788723962716084 0.0163580687855792 0.0172796264754899 -0.0395734531050236 -0.0266366658080094 -0.0333082518943371 -0.000411726176896139 0.0128230234436631 0.0192641441518621 0.0410251977516791 0.00567277173610702 0.00560838843795602 -0.0146798267572423 -0.000451043522510933 0.00176864767947191 -0.00077638995045409 -2.24706925041766e-05 0.000367742549639602 0.000528207212132281 -0.0287757426111077 -0.0414871024052376 -0.0952910815037337 -0.189405407429566 -0.199805926151698 0.467015624177466 0.318812334755114 0.398872138160063 0.00537581268043764 -0.149123774152063 -0.224894350956017 -0.483958312055443 -0.0742522814317286 -0.0751336377377741 0.173404297890563 0.000259992592032757 0.000144055623509257 0.000183266957232678 1.17261568534883e-05 1.94293441559951e-06 -3.52239874394647e-06 -7.10226185510209e-05 -5.45891631970352e-05 -9.41776718041586e-05 -0.000568958427686959 -0.000975787943960956 0.00018096875909838 -0.00247768624510374 -0.000777771993170061 -0.00223765113290701 0.000566196089010837 0.000578607369274061 0.000811130219703495 6.21430566101148e-05 5.1942417976638e-05 -3.88179840752885e-05 7.85982679902052e-06 6.57971839787759e-06 -2.62049037071332e-05 6.31762404147841e-05 9.6294373159883e-05 -6.02224207498416e-06 0.000281752141629511 -0.000519259012752989 0.000411232284611908 -0.000967382534016138 0.000168151678192025 5.86274363389102e-05 -0.000106285007616376 -5.95729742038205e-05 -3.30852927645812e-06 -0.000118036737759397 -0.000183417186077373 0.000376780553359232 -0.000532681360969956 -0.0012955741574191 -0.000180741496373994 0.000153327239172069 -1.90065644280162e-05 0.000228885550806149 -0.000404076231364178 4.96041944208683e-05 2.49196906346877e-05
  81 3128.70348779052 ""  11.3871639856762 0 0 -0.000113866556351522 0.000139312894065469 -0.000259665337456644 -5.29032946417149e-05 -5.38771080499039e-05 -6.78485841221387e-06 0.000324261763541707 0.000375503581623002 1.36485740347733e-07 -0.00194867059537535 -0.00307596431140161 -0.00978666298471038 -0.0200597693260402 -0.0211487994037822 0.0492422979241586 0.00281938773817763 0.00331783795883551 -0.00285461271190939 0.0141322739711202 0.0213555026882377 0.0467545895785553 0.00782100702314129 0.00771948028363547 -0.0206674621838957 0.0015807550937741 -0.00376168777646315 0.00248272829957689 -0.0013582376953842 0.0011266873813577 0.0011500441486806 0.0348022612411552 0.0503163438960776 0.11568942773957 0.229748616385556 0.242134346068213 -0.568385853848323 -0.0321741504254192 -0.0399286941336097 0.00445303307929566 -0.16466910040166 -0.248670296632266 -0.538080405223745 -0.102471827319149 -0.103713675739508 0.239229658854025 0.000159356215801633 0.000115782953043466 8.75570424138125e-05 -9.30160982340396e-06 1.20891914132851e-06 7.44542888547843e-06 5.76374383533381e-05 2.81264904941265e-05 5.31001109241989e-05 -0.000670830256121227 -0.00103204033090761 0.000259242453337496 -0.00138065664139504 -0.000467035855228641 -0.00128410085492813 -0.000290133016834715 -0.000271314805163932 -0.000475544329306139 -4.27096658265481e-05 -9.82524934578324e-06 3.00073614595529e-05 -6.64956945491521e-06 2.49005310277907e-05 -1.8188042343086e-05 4.56701337318887e-05 0.000158714313881715 -3.80962489921404e-05 -0.000229283975327537 0.000292176592200678 -0.000278472003063443 0.000718658098995215 -0.000179099450182437 -2.98606467445624e-05 -4.64131610357397e-05 -1.32868758581461e-05 8.49930195205514e-05 -6.29976740083371e-06 -0.000308081024206076 8.30721562383137e-05 -0.000598668488427957 -0.00153148555702882 -0.000161165957737721 0.0003214657493925 -0.00034648114211487 0.000596740821293411 -0.000233821634073754 -2.82601421456035e-05 3.32943530143528e-06
  82 3140.03643702305 ""  16.5563494650291 0 0 0.000316628345473877 -0.000502947338486843 0.000863545440556023 0.000147070668217103 0.000311173571692023 -0.000292844586064902 -0.000137877014432331 -0.000117046184252168 -6.32190420528161e-05 -1.73072386799268e-05 -3.01577088179706e-05 -0.000114001704288197 0.000207665745827774 0.000209148284341317 -0.000609878487006888 0.00085152968258431 0.00107419489595738 5.29954362976073e-05 -0.000136554251923154 -0.000190166375268525 -0.00021991250505587 0.000455936316174551 0.000469694706215616 -0.000969244070903607 -0.00194806918648546 0.00189522060376174 -0.00115179818186462 0.0011424185802191 -0.000691020992910194 -0.00109078323362889 0.000457264511789432 0.000629273049946238 0.00135469303635535 -0.00246580019031072 -0.0025854140031635 0.00632034918022872 -0.00963560833610439 -0.0120379781050289 -0.000231491041379063 0.00103440654402423 0.00152988959440056 0.00300958460478487 -0.0050654473773946 -0.0050098894345369 0.0114483061250341 0.0702626131846571 0.0495408380190088 0.0395004222133514 -0.00103764488451164 -0.000608139370410865 -9.93286282000155e-05 0.00270748127670369 0.00209701157353326 0.0030216551299197 -0.276887124324256 -0.425785197690533 0.0732472446858245 -0.554118521532454 -0.158826353669139 -0.534888490817369 -0.0255881699789424 -0.0197727637183427 -0.0454843893944169 4.4631416223355e-05 -2.43862352618341e-05 2.14540447920405e-05 -9.14202510098767e-06 -8.38898482503029e-05 4.94209740578396e-05 3.61897804824288e-05 -3.2371420521559e-05 1.69030194959036e-05 -0.000145655813644408 0.000251638250239167 -0.000278927653217641 -0.000391166291646463 -6.09515366908957e-06 5.66042388507155e-05 0.00018163588317249 0.000101404021229879 3.53020139071881e-05 3.6564057044297e-05 0.000789303152490763 -0.000681937898190353 4.22372452237252e-05 7.09002178288893e-05 -8.52723214789519e-06 -0.00015574628965215 0.000258841141048416 -0.000316082668597002 -0.000373647083789926 3.20713426407289e-05 5.57883418500592e-05
  83 3143.53406173393 ""  22.0511051846542 0 0 1.08990240865548e-05 0.000254171248276886 -0.000216126404045442 0.000144721197011574 0.000187819651992625 0.000127014665167455 -0.00115566637110094 -0.00146798146698682 -0.00125443314152989 -0.0020427824645526 -0.00325884094324885 -0.0106280783597411 -0.00890177813914412 -0.00905114979230687 0.0259834647296612 -0.0361452935744483 -0.045299152323185 -0.0017682308358432 0.000943648925371429 0.000731638845251564 -0.0055095377384201 -0.0187919437415671 -0.0190216644040447 0.0442798362816917 0.000993591835537385 -0.00339869995007235 0.0018062537146878 -0.00102105094168758 0.00047933164217299 0.000373721210846808 0.0360415036358606 0.0519848165431782 0.12015020387708 0.109469296705165 0.114867470264909 -0.277436757559698 0.409625593321042 0.512615603646588 0.00856476757975043 0.00940234985155449 0.0152493939489862 0.0441259002479234 0.219909064504332 0.223121607755273 -0.506219176579173 0.00155182676599027 0.00111712498762902 0.000862781510225683 -3.42986416011395e-05 -2.16734080861418e-05 -3.2832446234589e-06 0.000115733221217432 9.33074912622746e-05 0.0001856397896796 -0.00642244252312819 -0.00977204873187725 0.00164349053008965 -0.0119674072333268 -0.00333265398416855 -0.0116957842364621 -0.000874106240919435 -0.000795614460683353 -0.00172722578278183 -7.09304561635212e-05 -9.36582878887736e-05 0.000113165424495838 4.1759536951491e-06 -1.95996455235979e-05 1.66757208996679e-05 0.000108711532178845 -0.000361535995643289 0.000209942735586535 -0.000592067295076316 0.0010516101150715 -0.00110896257979949 0.0013341650328728 -0.000199143593010814 -0.000131658740717617 8.57238551285362e-07 7.74357473037655e-05 -5.15991738063137e-06 0.000100575753383125 0.0004178501416242 -0.000210618203449257 0.000821071485705733 0.00178321657106326 0.000328536452619377 -0.00132167648306178 0.00253419245670935 -0.00289476330195596 -0.00077706693474446 0.000129631314664079 9.72575392491154e-06
  84 3151.08785032789 ""  9.88243060994191 0 0 -0.00013413462478237 1.87703574394344e-05 -9.22636227343974e-05 -0.000221004771317532 -0.000245948583562558 -0.000287034604639252 0.00115115897713853 0.00154199576386056 0.00209591540142789 -0.0025452983934107 -0.00375048456646796 -0.00907833456814048 -0.00448256802727198 -0.00447173697236098 0.0144033726384691 -0.0257200217512608 -0.0320497732994306 0.000889658623566322 -0.0119417795289977 -0.0178282187773219 -0.0371684916747474 0.0224816781086701 0.0231426265710214 -0.0488567695376425 0.00119694208560258 -0.00264081740850724 0.00175876274093716 -0.00100699695208376 0.000790688399885483 0.000791377505046264 0.0332172065371728 0.0476954946253559 0.106100292298361 0.0577040155811111 0.0603211917018048 -0.148429294242698 0.284100909566327 0.355265888845892 0.00273113212598826 0.125950072239028 0.190062585059203 0.409351069675842 -0.245477685880478 -0.24971297959369 0.558853763561371 -0.000196814709902874 -0.000109693216208486 -0.000149439654191207 -1.34339492263276e-05 8.10873604300793e-06 1.52623714514405e-05 6.59783511293165e-05 2.1923767905191e-05 -1.0064869595726e-06 0.000454364822044099 0.000714457524919444 -3.19285587141127e-05 0.00174337755105061 0.000430904132348771 0.00171142077954429 -0.000386633522627764 -0.000316910459436944 -0.000269978424928043 -5.63728097950348e-05 -2.67570165194692e-06 -1.96809192440293e-05 -3.50879074054762e-05 4.37571016455489e-05 8.17383729703966e-06 -0.000173461018446775 0.000163568714119905 -0.000216730398870112 -0.000255270724047643 0.000146791164994785 1.26796003357959e-05 0.00128293386410645 -0.00040984358627589 -5.78469664930749e-06 0.000185786562908605 -4.84038584855496e-05 5.50324676495625e-05 0.000119180091323828 -0.0004050295043971 -8.93666517617561e-05 0.000170740278713285 0.000453876607343224 0.000112579974047699 0.00115913659002764 -0.00231996252740858 0.00249190442307719 0.000661788509183076 -8.16610537790529e-05 9.58157834024011e-05
  85 3166.77076318826 ""  4.72657979521194 0 0 0.000428097018472377 -0.000615473521413638 0.00120356923769459 -0.000185534024207382 -0.000187031504997284 0.000332208033500383 0.00164456804475568 0.00174146313130607 -0.00246736845567255 0.0218695945757672 0.0318434860562917 0.0705889552513626 -0.00838449965224017 -0.00910069115760356 0.0172784154454953 -0.00523560351099587 -0.00665010894573665 -0.00124099554268994 -0.000977979399722445 -0.00153070180298571 -0.00390815242000804 0.000340304482301718 0.000244014379737172 -0.00142933794779308 -0.00541703751497938 0.0164700949226458 -0.0101908537437486 0.0068227743342308 -0.00411196866141036 -0.00481305033078272 -0.255289957419884 -0.365729699783395 -0.805456722033738 0.0792525884789623 0.0841168729050396 -0.191346811279633 0.0556756639789958 0.0697461710506136 0.00260901545613765 0.0119022651201778 0.0181775544884468 0.0403728892326811 -0.00518878685934318 -0.00508646631283079 0.013096220759419 0.000354517673632602 0.000233727536194457 0.000191622922605902 1.8866474788987e-05 -5.30345684491038e-06 -2.07925658664262e-05 -0.000112550226735696 -2.23668634202475e-05 -0.000154189326484598 -0.00113338288890182 -0.00178604707767062 9.93813436945646e-05 -0.00246133229961173 -0.000566896776658371 -0.00247295758455751 -0.00024550359015581 -0.000164445901354906 0.000124068658809848 -1.54977042130258e-05 -4.45556184280585e-06 6.11554658489033e-05 -8.93153510317277e-06 -3.52992669202365e-05 -2.65278531648478e-05 5.60356607261108e-05 -2.54555276180781e-05 1.61993960031362e-05 -0.000464694763501497 0.000541286315478923 -0.00055553806503058 0.00108935688065243 -0.000349957106080053 4.8999899093699e-05 0.000123227980073822 6.55299342823033e-06 -5.76508715728392e-05 0.000169265613553491 0.000186238733734902 7.90638766361748e-05 -4.26268683211585e-05 -0.000152063147849632 -5.13062229958674e-05 -7.74953229390825e-05 0.000290259978298454 -0.000369314412471005 -0.000620298278755794 9.55266921288246e-05 9.90123094280162e-05
  86 3437.85995546129 ""  6.25747308260115 0 0 -5.41444336774635e-05 0.000168329624464753 0.000231250033850022 -1.23178385674445e-06 0.000147564481562432 -5.27184972402496e-05 -0.000255489170375224 -0.000186226203846089 2.43848230896037e-05 2.99971463266e-05 4.2182167632582e-05 -2.12044126339568e-05 -4.80327461480892e-06 -2.19433391371427e-06 1.31396370579567e-05 1.1409480944286e-05 1.32423297188474e-05 -1.43815237022649e-05 -2.05965536830475e-05 -2.78801989595485e-05 -2.14602481821637e-05 2.82807976203332e-05 2.80001415063347e-05 5.7953721783269e-05 0.000553429287713839 -0.00112808817187267 -0.000127694090903935 0.000568080036658141 -0.000459549070094636 -0.00104472327194173 -2.0816457884367e-05 -8.39246669386571e-05 -6.87358035205604e-05 7.37079301799797e-05 9.52042214075492e-05 -0.000140234809521583 5.05580794670937e-05 4.84120925935683e-05 -1.62037480863753e-05 0.000132237751424832 0.000133751572064418 0.000288289831653237 -5.80469684785787e-05 2.70342612982052e-05 -0.000363560261075373 2.70739122814476e-05 0.00015318317859564 1.64624711026855e-05 3.12825446837726e-06 9.81329058993683e-05 -6.91078722132446e-05 -1.14672355287581e-07 9.40776867896073e-05 9.15189044708371e-05 -0.000457999901040824 -0.000744049547533617 -2.3444391340605e-06 -0.000135916906301328 7.63043660707762e-05 -0.000263890082279965 -0.000376284008218521 -0.000689462954205246 -0.000813080554444483 0.00193154918562244 -0.000496902407211787 -0.002674566416648 0.037238664797027 0.0290304001320243 -0.0284156486653743 -0.000107671886172039 -0.000156304877611027 0.000317580653763929 0.00392477836259961 -0.0069544522321224 0.00694417617631219 -0.0170129595472536 0.00441482142093816 0.0013447646460821 -0.713601380187351 0.0628314509198492 -0.0209510575460016 0.19263786111209 -0.458335160893612 0.434329388802533 -0.00198342830953695 -0.0046839845584249 -0.00175645408494523 -0.000342315957295246 0.00150757842845241 0.00104506711454972 -0.00026681908529972 0.00109756647913925 0.00191419290889425
  87 3501.58017510992 ""  6.78174708771676 0 0 4.15473595699111e-05 3.25496955299721e-05 -0.000249669852768572 -1.68356959174452e-05 -0.000159443484964064 2.0448119612459e-05 0.000222623821260256 0.000199036042584419 -3.29926291089111e-05 -2.34117199177106e-05 -4.63976403694239e-05 5.75766789179755e-05 5.10048183978907e-06 -1.33351444151077e-05 4.59963883457011e-06 -1.29612617274015e-05 -2.0174903888795e-05 8.82845572889412e-06 1.59716590518795e-05 1.62702432720595e-05 -1.60377193591447e-06 -1.66535012492849e-05 -3.45756334352586e-05 -9.36846953545366e-05 0.000205383264262976 -0.000387182795614008 0.00128629326853351 -0.00039085079566136 0.000166000067051188 0.000941921085518137 -9.97039584789942e-05 7.02082297399285e-05 -5.92547774779898e-05 -1.78358215676679e-05 -1.39054888974068e-05 2.8723419204588e-06 5.19914930251168e-06 4.15504208577922e-05 1.87470468227147e-05 -3.33953206135282e-05 -1.38069117515708e-05 -5.62796344580967e-05 -1.156640147181e-05 -8.30753381287211e-05 0.000528369449623611 1.47659147022174e-06 -0.000183062901687199 1.70350387649596e-06 -8.01646471707796e-05 -7.03886368325584e-05 8.95443893324591e-05 7.48826565172087e-05 -8.62484499535781e-05 -0.00010856564065002 0.000366804988231458 0.000917278384694827 -1.17860564030132e-05 -1.09991221865595e-05 -1.25374422492085e-05 3.85698226350273e-05 0.000141549585960056 0.00061327522774058 0.000807550930793968 0.00217068457386955 -0.00147716659816167 0.00100493044551545 0.0578549358718577 -0.0376657706560091 0.0335857013829854 -0.00021340151243192 0.0001303446196217 -0.00014450374056773 -0.00667762144505291 0.0150745409675157 -0.0118069530465479 -0.0159614629870443 0.00115617621258068 0.00109007751961934 -0.643106583247676 0.0441610329105407 0.0156535418127181 -0.164799027570638 0.483197890899439 -0.482850935719118 -0.000126625179876361 0.00100233986425398 0.0001624752888569 0.000702553765755792 -0.00162737931988056 -0.000567587724155468 0.000517706407502765 0.000381584625549547 0.00110740970470743
  :::
 } 
 m_exists[87] { 
  s_m_exists
  :::
  1 11111111111111111111111111111111111111111111111111111111111111111111111111111111111111111111111111 
  2 11111111111111111111111111111111111111111111111111111111111111111111111111111111111111111111111111 
  3 11111111111111111111111111111111111111111111111111111111111111111111111111111111111111111111111111 
  4 11111111111111111111111111111111111111111111111111111111111111111111111111111111111111111111111111 
  5 11111111111111111111111111111111111111111111111111111111111111111111111111111111111111111111111111 
  6 11111111111111111111111111111111111111111111111111111111111111111111111111111111111111111111111111 
  7 11111111111111111111111111111111111111111111111111111111111111111111111111111111111111111111111111 
  8 11111111111111111111111111111111111111111111111111111111111111111111111111111111111111111111111111 
  9 11111111111111111111111111111111111111111111111111111111111111111111111111111111111111111111111111 
  10 11111111111111111111111111111111111111111111111111111111111111111111111111111111111111111111111111 
  11 11111111111111111111111111111111111111111111111111111111111111111111111111111111111111111111111111 
  12 11111111111111111111111111111111111111111111111111111111111111111111111111111111111111111111111111 
  13 11111111111111111111111111111111111111111111111111111111111111111111111111111111111111111111111111 
  14 11111111111111111111111111111111111111111111111111111111111111111111111111111111111111111111111111 
  15 11111111111111111111111111111111111111111111111111111111111111111111111111111111111111111111111111 
  16 11111111111111111111111111111111111111111111111111111111111111111111111111111111111111111111111111 
  17 11111111111111111111111111111111111111111111111111111111111111111111111111111111111111111111111111 
  18 11111111111111111111111111111111111111111111111111111111111111111111111111111111111111111111111111 
  19 11111111111111111111111111111111111111111111111111111111111111111111111111111111111111111111111111 
  20 11111111111111111111111111111111111111111111111111111111111111111111111111111111111111111111111111 
  21 11111111111111111111111111111111111111111111111111111111111111111111111111111111111111111111111111 
  22 11111111111111111111111111111111111111111111111111111111111111111111111111111111111111111111111111 
  23 11111111111111111111111111111111111111111111111111111111111111111111111111111111111111111111111111 
  24 11111111111111111111111111111111111111111111111111111111111111111111111111111111111111111111111111 
  25 11111111111111111111111111111111111111111111111111111111111111111111111111111111111111111111111111 
  26 11111111111111111111111111111111111111111111111111111111111111111111111111111111111111111111111111 
  27 11111111111111111111111111111111111111111111111111111111111111111111111111111111111111111111111111 
  28 11111111111111111111111111111111111111111111111111111111111111111111111111111111111111111111111111 
  29 11111111111111111111111111111111111111111111111111111111111111111111111111111111111111111111111111 
  30 11111111111111111111111111111111111111111111111111111111111111111111111111111111111111111111111111 
  31 11111111111111111111111111111111111111111111111111111111111111111111111111111111111111111111111111 
  32 11111111111111111111111111111111111111111111111111111111111111111111111111111111111111111111111111 
  33 11111111111111111111111111111111111111111111111111111111111111111111111111111111111111111111111111 
  34 11111111111111111111111111111111111111111111111111111111111111111111111111111111111111111111111111 
  35 11111111111111111111111111111111111111111111111111111111111111111111111111111111111111111111111111 
  36 11111111111111111111111111111111111111111111111111111111111111111111111111111111111111111111111111 
  37 11111111111111111111111111111111111111111111111111111111111111111111111111111111111111111111111111 
  38 11111111111111111111111111111111111111111111111111111111111111111111111111111111111111111111111111 
  39 11111111111111111111111111111111111111111111111111111111111111111111111111111111111111111111111111 
  40 11111111111111111111111111111111111111111111111111111111111111111111111111111111111111111111111111 
  41 11111111111111111111111111111111111111111111111111111111111111111111111111111111111111111111111111 
  42 11111111111111111111111111111111111111111111111111111111111111111111111111111111111111111111111111 
  43 11111111111111111111111111111111111111111111111111111111111111111111111111111111111111111111111111 
  44 11111111111111111111111111111111111111111111111111111111111111111111111111111111111111111111111111 
  45 11111111111111111111111111111111111111111111111111111111111111111111111111111111111111111111111111 
  46 11111111111111111111111111111111111111111111111111111111111111111111111111111111111111111111111111 
  47 11111111111111111111111111111111111111111111111111111111111111111111111111111111111111111111111111 
  48 11111111111111111111111111111111111111111111111111111111111111111111111111111111111111111111111111 
  49 11111111111111111111111111111111111111111111111111111111111111111111111111111111111111111111111111 
  50 11111111111111111111111111111111111111111111111111111111111111111111111111111111111111111111111111 
  51 11111111111111111111111111111111111111111111111111111111111111111111111111111111111111111111111111 
  52 11111111111111111111111111111111111111111111111111111111111111111111111111111111111111111111111111 
  53 11111111111111111111111111111111111111111111111111111111111111111111111111111111111111111111111111 
  54 11111111111111111111111111111111111111111111111111111111111111111111111111111111111111111111111111 
  55 11111111111111111111111111111111111111111111111111111111111111111111111111111111111111111111111111 
  56 11111111111111111111111111111111111111111111111111111111111111111111111111111111111111111111111111 
  57 11111111111111111111111111111111111111111111111111111111111111111111111111111111111111111111111111 
  58 11111111111111111111111111111111111111111111111111111111111111111111111111111111111111111111111111 
  59 11111111111111111111111111111111111111111111111111111111111111111111111111111111111111111111111111 
  60 11111111111111111111111111111111111111111111111111111111111111111111111111111111111111111111111111 
  61 11111111111111111111111111111111111111111111111111111111111111111111111111111111111111111111111111 
  62 11111111111111111111111111111111111111111111111111111111111111111111111111111111111111111111111111 
  63 11111111111111111111111111111111111111111111111111111111111111111111111111111111111111111111111111 
  64 11111111111111111111111111111111111111111111111111111111111111111111111111111111111111111111111111 
  65 11111111111111111111111111111111111111111111111111111111111111111111111111111111111111111111111111 
  66 11111111111111111111111111111111111111111111111111111111111111111111111111111111111111111111111111 
  67 11111111111111111111111111111111111111111111111111111111111111111111111111111111111111111111111111 
  68 11111111111111111111111111111111111111111111111111111111111111111111111111111111111111111111111111 
  69 11111111111111111111111111111111111111111111111111111111111111111111111111111111111111111111111111 
  70 11111111111111111111111111111111111111111111111111111111111111111111111111111111111111111111111111 
  71 11111111111111111111111111111111111111111111111111111111111111111111111111111111111111111111111111 
  72 11111111111111111111111111111111111111111111111111111111111111111111111111111111111111111111111111 
  73 11111111111111111111111111111111111111111111111111111111111111111111111111111111111111111111111111 
  74 11111111111111111111111111111111111111111111111111111111111111111111111111111111111111111111111111 
  75 11111111111111111111111111111111111111111111111111111111111111111111111111111111111111111111111111 
  76 11111111111111111111111111111111111111111111111111111111111111111111111111111111111111111111111111 
  77 11111111111111111111111111111111111111111111111111111111111111111111111111111111111111111111111111 
  78 11111111111111111111111111111111111111111111111111111111111111111111111111111111111111111111111111 
  79 11111111111111111111111111111111111111111111111111111111111111111111111111111111111111111111111111 
  80 11111111111111111111111111111111111111111111111111111111111111111111111111111111111111111111111111 
  81 11111111111111111111111111111111111111111111111111111111111111111111111111111111111111111111111111 
  82 11111111111111111111111111111111111111111111111111111111111111111111111111111111111111111111111111 
  83 11111111111111111111111111111111111111111111111111111111111111111111111111111111111111111111111111 
  84 11111111111111111111111111111111111111111111111111111111111111111111111111111111111111111111111111 
  85 11111111111111111111111111111111111111111111111111111111111111111111111111111111111111111111111111 
  86 11111111111111111111111111111111111111111111111111111111111111111111111111111111111111111111111111 
  87 11111111111111111111111111111111111111111111111111111111111111111111111111111111111111111111111111 
  :::
 } 
} 
