# Supplementary material for: Cut-off Scale and Complex Formation in Density Functional Theory Computations of Epoxy-Amine Reactivity
Source: ACS Omega. 2021 Oct 25;6(44):29424–31. doi: 10.1021/acsomega.1c03229 (PMC8587129; doi:10.1021/acsomega.1c03229)
Supplement: Supplementary file 1 — ao1c03229_si_001.zip [file ao1c03229_si_001.zip › Final_structures/Primary/A1_E3_B3LYP-D3_CC-PVTZ-F_ canonical/Epoxy_frag3_reactant-5_isomer3.vib]

{ 
 s_m_m2io_version
 :::
 2.0.0 
} 

f_m_table { 
 i_j_atom_total
 :::
 31
 m_column[98] { 
  s_m_data_name
  s_m_column_name
  i_m_width
  b_m_visible
  s_m_units
  :::
  1 r_j_Frequency  "Frequency"  10 1 "" 
  2 s_j_Symmetry  "Symmetry"  10 0 "" 
  3 r_j_Intensity  "Intensity"  10 1 "" 
  4 r_j_Raman_Act  "Raman Act"  10 0 "" 
  5 r_j_Raman_Int  "Raman Int"  10 0 "" 
  6 r_j_x1  "x1"  10 0 "" 
  7 r_j_y1  "y1"  10 0 "" 
  8 r_j_z1  "z1"  10 0 "" 
  9 r_j_x2  "x2"  10 0 "" 
  10 r_j_y2  "y2"  10 0 "" 
  11 r_j_z2  "z2"  10 0 "" 
  12 r_j_x3  "x3"  10 0 "" 
  13 r_j_y3  "y3"  10 0 "" 
  14 r_j_z3  "z3"  10 0 "" 
  15 r_j_x4  "x4"  10 0 "" 
  16 r_j_y4  "y4"  10 0 "" 
  17 r_j_z4  "z4"  10 0 "" 
  18 r_j_x5  "x5"  10 0 "" 
  19 r_j_y5  "y5"  10 0 "" 
  20 r_j_z5  "z5"  10 0 "" 
  21 r_j_x6  "x6"  10 0 "" 
  22 r_j_y6  "y6"  10 0 "" 
  23 r_j_z6  "z6"  10 0 "" 
  24 r_j_x7  "x7"  10 0 "" 
  25 r_j_y7  "y7"  10 0 "" 
  26 r_j_z7  "z7"  10 0 "" 
  27 r_j_x8  "x8"  10 0 "" 
  28 r_j_y8  "y8"  10 0 "" 
  29 r_j_z8  "z8"  10 0 "" 
  30 r_j_x9  "x9"  10 0 "" 
  31 r_j_y9  "y9"  10 0 "" 
  32 r_j_z9  "z9"  10 0 "" 
  33 r_j_x10  "x10"  10 0 "" 
  34 r_j_y10  "y10"  10 0 "" 
  35 r_j_z10  "z10"  10 0 "" 
  36 r_j_x11  "x11"  10 0 "" 
  37 r_j_y11  "y11"  10 0 "" 
  38 r_j_z11  "z11"  10 0 "" 
  39 r_j_x12  "x12"  10 0 "" 
  40 r_j_y12  "y12"  10 0 "" 
  41 r_j_z12  "z12"  10 0 "" 
  42 r_j_x13  "x13"  10 0 "" 
  43 r_j_y13  "y13"  10 0 "" 
  44 r_j_z13  "z13"  10 0 "" 
  45 r_j_x14  "x14"  10 0 "" 
  46 r_j_y14  "y14"  10 0 "" 
  47 r_j_z14  "z14"  10 0 "" 
  48 r_j_x15  "x15"  10 0 "" 
  49 r_j_y15  "y15"  10 0 "" 
  50 r_j_z15  "z15"  10 0 "" 
  51 r_j_x16  "x16"  10 0 "" 
  52 r_j_y16  "y16"  10 0 "" 
  53 r_j_z16  "z16"  10 0 "" 
  54 r_j_x17  "x17"  10 0 "" 
  55 r_j_y17  "y17"  10 0 "" 
  56 r_j_z17  "z17"  10 0 "" 
  57 r_j_x18  "x18"  10 0 "" 
  58 r_j_y18  "y18"  10 0 "" 
  59 r_j_z18  "z18"  10 0 "" 
  60 r_j_x19  "x19"  10 0 "" 
  61 r_j_y19  "y19"  10 0 "" 
  62 r_j_z19  "z19"  10 0 "" 
  63 r_j_x20  "x20"  10 0 "" 
  64 r_j_y20  "y20"  10 0 "" 
  65 r_j_z20  "z20"  10 0 "" 
  66 r_j_x21  "x21"  10 0 "" 
  67 r_j_y21  "y21"  10 0 "" 
  68 r_j_z21  "z21"  10 0 "" 
  69 r_j_x22  "x22"  10 0 "" 
  70 r_j_y22  "y22"  10 0 "" 
  71 r_j_z22  "z22"  10 0 "" 
  72 r_j_x23  "x23"  10 0 "" 
  73 r_j_y23  "y23"  10 0 "" 
  74 r_j_z23  "z23"  10 0 "" 
  75 r_j_x24  "x24"  10 0 "" 
  76 r_j_y24  "y24"  10 0 "" 
  77 r_j_z24  "z24"  10 0 "" 
  78 r_j_x25  "x25"  10 0 "" 
  79 r_j_y25  "y25"  10 0 "" 
  80 r_j_z25  "z25"  10 0 "" 
  81 r_j_x26  "x26"  10 0 "" 
  82 r_j_y26  "y26"  10 0 "" 
  83 r_j_z26  "z26"  10 0 "" 
  84 r_j_x27  "x27"  10 0 "" 
  85 r_j_y27  "y27"  10 0 "" 
  86 r_j_z27  "z27"  10 0 "" 
  87 r_j_x28  "x28"  10 0 "" 
  88 r_j_y28  "y28"  10 0 "" 
  89 r_j_z28  "z28"  10 0 "" 
  90 r_j_x29  "x29"  10 0 "" 
  91 r_j_y29  "y29"  10 0 "" 
  92 r_j_z29  "z29"  10 0 "" 
  93 r_j_x30  "x30"  10 0 "" 
  94 r_j_y30  "y30"  10 0 "" 
  95 r_j_z30  "z30"  10 0 "" 
  96 r_j_x31  "x31"  10 0 "" 
  97 r_j_y31  "y31"  10 0 "" 
  98 r_j_z31  "z31"  10 0 "" 
  :::
 } 
 m_row[87] { 
  r_j_Frequency
  s_j_Symmetry
  r_j_Intensity
  r_j_Raman_Act
  r_j_Raman_Int
  r_j_x1
  r_j_y1
  r_j_z1
  r_j_x2
  r_j_y2
  r_j_z2
  r_j_x3
  r_j_y3
  r_j_z3
  r_j_x4
  r_j_y4
  r_j_z4
  r_j_x5
  r_j_y5
  r_j_z5
  r_j_x6
  r_j_y6
  r_j_z6
  r_j_x7
  r_j_y7
  r_j_z7
  r_j_x8
  r_j_y8
  r_j_z8
  r_j_x9
  r_j_y9
  r_j_z9
  r_j_x10
  r_j_y10
  r_j_z10
  r_j_x11
  r_j_y11
  r_j_z11
  r_j_x12
  r_j_y12
  r_j_z12
  r_j_x13
  r_j_y13
  r_j_z13
  r_j_x14
  r_j_y14
  r_j_z14
  r_j_x15
  r_j_y15
  r_j_z15
  r_j_x16
  r_j_y16
  r_j_z16
  r_j_x17
  r_j_y17
  r_j_z17
  r_j_x18
  r_j_y18
  r_j_z18
  r_j_x19
  r_j_y19
  r_j_z19
  r_j_x20
  r_j_y20
  r_j_z20
  r_j_x21
  r_j_y21
  r_j_z21
  r_j_x22
  r_j_y22
  r_j_z22
  r_j_x23
  r_j_y23
  r_j_z23
  r_j_x24
  r_j_y24
  r_j_z24
  r_j_x25
  r_j_y25
  r_j_z25
  r_j_x26
  r_j_y26
  r_j_z26
  r_j_x27
  r_j_y27
  r_j_z27
  r_j_x28
  r_j_y28
  r_j_z28
  r_j_x29
  r_j_y29
  r_j_z29
  r_j_x30
  r_j_y30
  r_j_z30
  r_j_x31
  r_j_y31
  r_j_z31
  :::
  1 34.5454936012228 ""  0.281415861385466 0 0 0.0317196025662052 0.0106338996553071 0.00923220991902414 0.0306472591577296 0.0109732790368748 0.00885842401340058 0.0357435762219986 0.005948957430027 0.00612145187066582 0.0363242068062664 0.00458919117904213 0.00534930834740271 0.0420227581947767 -0.000942697803092088 0.00293575642991958 0.0472204386779242 -0.00507757988039202 0.00120021549667254 0.0470641806891184 -0.00407595073804681 0.00179262349816373 0.0418366392295284 0.000799512278652675 0.00405486105117124 0.0247310636523337 -0.0126907661366622 -0.0120672173508467 0.0575917422363896 0.00856949442853004 0.024482352277036 0.0326012729620715 0.0075134103470623 0.00668251607837762 0.0425814428880277 -0.00200251578160201 0.00237872172224038 0.0515145408553394 -0.00913921346284487 -0.000704223062434162 0.0516903500154126 -0.00791582677581837 0.000217411419415606 0.0439889347195137 -0.000988323233660451 0.00374047837826452 -0.0302582558307537 0.0974961506489896 0.040359670227279 -0.0517481815212524 0.0699411418489214 -0.0118074807386047 -0.00097733507096143 0.0489487408499401 0.017288679773556 -0.040964809341138 0.126091411797406 0.0602688723799291 -0.0273876606521746 0.103125361833417 0.0491480397402936 0.00762955840688599 0.0448299529314504 0.0213402821936392 -0.0681019357379675 -0.0747451931048944 -0.0245338108278922 -0.0647648004464638 -0.0762231108454371 -0.0259048178348441 -0.0619782052569102 -0.0786361438863264 -0.027183256369678 -0.0694688702180645 -0.0725933093901566 -0.0173911295150299 -0.0737745419771043 -0.0728046012415963 -0.0287022603071202 -0.0574152493874154 -0.0784633827604495 -0.0211856839080657 -0.0632751959619118 -0.0784292082332887 -0.0335131650012732 -0.0641598095437279 -0.0773416203933768 -0.0272930537872852 -0.0604483767529676 -0.0806694686846067 -0.0337483133742554 -0.0568327440068058 -0.0809978494028426 -0.022920137745312
  2 54.2351557927906 ""  0.448283468613089 0 0 -0.035812073076072 0.0519084891543281 0.00122165046043378 -0.047940324774744 0.0642947202722119 0.00285837957063886 -0.010625923774899 0.0252463167997326 -0.00726712764448469 0.0304460032981076 -0.0133531490354365 -0.0192524197056457 0.0738317836648215 -0.0563456811044643 -0.0314697292094429 0.0771836349820607 -0.061473565770243 -0.0320825650814239 0.0349483999062725 -0.0219787139435269 -0.0199045384016234 -0.00955534573855513 0.0217649934029831 -0.00722718326071566 -0.0210432833147659 0.0758472682502559 0.0103201147945586 -0.0623057655053091 0.0435840435865321 -0.00538328378218156 0.0292447902116091 -0.0104399150742736 -0.0191366979182295 0.105158282452938 -0.0854822371062896 -0.0405898779233369 0.110208198508355 -0.0937617392750923 -0.0415756988053989 0.0363137704097114 -0.0250770183967719 -0.0200806823304755 -0.0400414649130645 0.0514845430433897 0.00181792594992025 0.0381317400975334 -0.0517077945567393 -0.0367008963611229 0.0603834192422948 -0.020217422949047 0.032054231931822 -0.0004672681635528 0.0103452217997321 -0.00658715722042007 0.050351661375022 -0.0835147950914904 -0.060891055166778 0.0376195874550836 -0.0624048505219407 -0.0505476180581453 -0.01411549141705 0.0203875885985856 -0.0111503137135235 -0.0744472165508907 0.00310994957653415 0.0434365516148801 -0.0910184060472974 0.0207925655254919 0.00772493898330776 -0.0227249693475933 0.0152530245098592 0.0565201181599545 -0.0874467864720567 -0.0202732644052904 0.0674100138589872 -0.0882856312491067 0.00192011457189508 0.0365760569067294 -0.0780573523425917 0.0237038671173912 0.0121838759783947 -0.0811327492756836 0.0411996999426284 -0.0129411263677914 -0.0159249064718364 0.00359952750686256 0.0815589261534524 -0.00877849228416941 0.0346961939723388 0.0311441658875195 -0.00610707270912411 0.0156682946916617 0.0660970482889761
  3 63.7787061129446 ""  1.37514721097639 0 0 -0.00324020171376608 -0.00727253300670401 -0.0073101814354251 -0.0365032823410793 0.0394634493034106 0.0071873669848365 -0.014845363897002 0.0153974847128072 0.0090611523300808 -0.00281366931836607 0.0117672812954734 0.0114495380465565 0.0180960114090809 -0.0103647001975493 0.0125323675136432 0.0272456996410546 -0.030070064907363 0.0112264202036429 0.0140760316651379 -0.0261751429137512 0.00894519322838654 -0.00760358598797203 -0.00363639291079893 0.00798455607286917 0.0183248938453335 -0.00371536474780972 -0.037636316460418 -0.00641525440484363 -0.0398217935640714 0.0214616935396308 -0.00928654608368454 0.0255879011777215 0.0123436230878604 0.0276689763960713 -0.0128015133249777 0.0143840068850333 0.0433936991748878 -0.0468875116496255 0.0122570827768325 0.0196735418031089 -0.0396691456603566 0.00823256858053238 -0.019049383808177 0.0010461653399369 0.00684818700446937 0.000155687229330804 -0.00224384226723722 -0.0133058583555517 0.0245367094297361 0.0136690887614531 -0.0413917394472789 0.0108533093655396 -0.0181490411541059 -0.0205809060823656 0.00552526288162605 -0.0210188313058711 -0.0152190650090405 -0.0194969867584727 0.0191199765723873 0.00252592815644442 0.0237420540564178 -0.0484086655808303 -0.0286512322688804 0.0251218203948381 0.0525718654160512 -0.0186899322067685 0.0209163059649837 0.01858239054102 0.146892915978759 -0.0672150828538947 -0.054269434365112 -0.114112050510654 0.0490110469335196 0.091975529754247 -0.062500579409828 0.0780817580397721 0.12575811958649 -0.0306792169956038 -0.039641852340776 -0.036615943733023 0.147551419225505 -0.00112652022694369 -0.0124223264915117 0.205935293764374 -0.067115891500763 -0.0200616939865849 -0.227707448894686 -0.0921555596669804 -0.100991537027412 -0.0794211239840751 -0.109817172906532 -0.119931052666141 -0.104771516316234
  4 77.694367344543 ""  0.718540854132933 0 0 -0.0131381089387594 0.0188905478539439 0.00131194211846544 -0.0343543874724788 0.041127448259384 0.00473705315563881 -0.0233863383182328 0.0303816527306766 0.000491002357386359 -0.034212010263401 0.0406816068452481 0.00397114161581003 -0.0308927460460678 0.037204987498917 0.00273515790524794 -0.0159673474755321 0.0226770646227535 -0.00216806016508617 -0.0022558609208156 0.00947945318505588 -0.0065199587750015 -0.00526130985185768 0.0124105369598501 -0.00549683670144447 0.00109702221677536 0.0265619467156722 -0.0115492034881114 -0.0191747035919273 0.00344843988779529 0.0122753085520844 -0.046898837505977 0.0531233260679303 0.0081152771294952 -0.0407543926813438 0.0467527097063961 0.00591313796920182 -0.0145029320194026 0.0212423792215277 -0.00270555233908591 0.00947300020934034 -0.00194508728566614 -0.0103285816264278 0.00324590937524961 0.00424307321535399 -0.00792026364603742 0.00370837148202769 -0.0125464805531194 -0.00541377517172481 0.0186958857534163 0.00217901164360079 0.00533813758731255 -0.00056597153769728 0.00329980148383282 -0.000325920208937733 0.00855706246049156 -0.0280723464505715 -0.00943969392312925 -0.00462535232172821 -0.0102678235941366 -0.00733062832558423 0.00162154541119465 -0.00156653822963456 -0.00164135661690597 0.0251684511705106 -0.0608740455675581 0.00727565453953372 -0.0652951158005139 -0.0117052794613017 0.0213539512214616 0.163201784971273 -0.113632938009221 -0.0288836338516639 -0.0108208433863055 -0.127979633383267 0.065024306242213 0.0230504120708057 0.00994471086538393 -0.0332413385639908 -0.0913477782348572 -0.0514021415164728 0.0304739365547853 -0.0470920258805237 0.0554585783725327 0.00948191306674248 0.216807839066431 -0.14389520629667 -0.0357319467702166 0.201736357261894 -0.0520133240724461 -0.0919961319756122 0.174772215733977 -0.18508764768196 0.0172035643594746
  5 84.3990587170969 ""  0.0288754861476832 0 0 -0.00803520829856667 0.0130236452519664 0.00612808349044594 -0.0225572121633279 0.0273168868504607 0.00786783589227287 -0.00762260656519668 0.0101995650964718 0.00972353521086468 -0.0677913568658917 0.0824880059494513 0.0386906483766776 -0.0509898188314352 0.0640326679763448 0.0448353151412428 0.027452247825179 -0.02788561611758 0.0216874215144594 0.0848585765275934 -0.0972918844238162 -0.00666887210322695 0.066196740208073 -0.076787204925662 -0.0123142796454679 -0.000999989005032468 0.0141207570551593 -0.00431428822737886 -0.00536533244040909 0.00744810725690214 0.0127428399263961 -0.122872456400346 0.148994465949549 0.0543112390682088 -0.0961579804728231 0.118234939099451 0.066663248337633 0.0412120136068698 -0.0429306541053795 0.0263452674732656 0.141580491167588 -0.164608536340732 -0.0232926548307731 0.109157305906659 -0.127954776878889 -0.0315977714437772 0.0103149564670659 -0.0305179162658801 0.000714785278910159 0.0147018308903851 -0.0208762800608332 0.0331545841641184 -0.00184891004397079 0.00157439007360332 0.0121876970300064 0.0133445242666927 -0.0394737789280924 -0.00334519318862678 0.0116697341654481 -0.0410603046182929 -0.0118955762424941 -0.00656706850605207 0.0136605114663114 0.0156854986895378 0.00443375344585043 2.8543894633498e-05 -0.0531146950518785 -0.012563722531647 0.0128936844825397 -0.064083897536515 -0.0304724492991326 0.0356283419057017 -0.0252601543388799 0.0128183306830798 -0.0152500663182579 -0.0930521184789265 0.0358387779599738 -0.0213696652233583 -0.0241365798333043 -0.0196137739698741 0.0113893186903498 -0.0663858591501943 -0.0107674707397186 0.0268164476943091 -0.0584350151339094 -0.0228278968146787 0.0278391691616902 -0.0145151380943447 -0.0402786733510849 0.0449657222463341 0.0134180854497042 -0.0564176078612097 0.0615248469878942 -0.0547503059596711
  6 101.432605280642 ""  4.6731270798702 0 0 0.0130375620081926 -0.0348940343407758 0.0333958647632878 -0.0351694577765594 0.00862054704723514 0.0418318483438499 -0.0249819576821233 -0.000857389546360735 0.025835755947163 -0.0277370328076324 -0.0190689630236569 0.0119354997484789 -0.0117149090687062 -0.0323694365844697 -0.0109271652872209 0.0064020502151355 -0.0281658607496281 -0.019935646071504 0.00563155726338247 -0.00767012275853585 -0.00524276712423774 -0.0116069802047827 0.00617009623078688 0.0182112387489807 0.0495910591157812 -0.00156834019410666 0.0207533135737753 -0.0208944853135417 -0.0677107290744019 0.0469115731710886 -0.0397325301914438 -0.0263900678911873 0.0190149868064553 -0.0118359285972954 -0.0468536178207667 -0.0212834998239204 0.0199530962365133 -0.0389617410180271 -0.0373832809978117 0.0182213313118283 -0.00189930587212488 -0.0118036602878639 -0.0132167957095149 0.0220684312801792 0.028712146055852 -0.0418411319630651 0.0150010142137319 0.080608938571269 0.0694341349404226 0.074127133688511 -0.104731774835758 0.0593127385169098 -0.0831273653206692 0.0125506244258254 -0.0256112973065851 -0.0590781723422061 0.108133283390771 -0.14890298492115 0.118046014520899 0.149243991973995 0.146372264019768 -0.221202493587062 -0.00267568323098596 -0.016581351955695 0.0171082720705375 -0.0167256557177094 -0.02120305554347 0.0278303661502188 -0.0528796830580768 0.0271060181525707 0.0359757841497668 0.00100561478703715 -0.0275310668048916 0.00254554096989137 0.00710002893022942 -0.0347402446983713 0.00991122065094893 -0.0224045724586313 0.00811788156247689 0.0194066667398205 -0.0332421467628493 -0.00864642720720507 0.0397307401278974 -0.0916866218801295 0.0302218163084068 0.0252134305604715 0.0307607101940266 0.0390645257817163 0.0531799874908882 -0.0203999637044022 0.0439079598582916 0.044098795173515 0.00687671630435548
  7 129.310818814048 ""  1.38621747124819 0 0 -0.0639471277228881 0.0129376294544073 0.0658781355868804 0.00604830669764074 -0.0370898043866951 0.0730103199598345 -0.00419916596672443 -0.0265874520358255 0.0449601357517855 -0.0495560326823444 -0.0409191274320411 0.0169335888265719 -0.0579235278277251 -0.0256914911305284 -0.034141667569548 -0.0205151553978069 0.000947873877106349 -0.0555187434036423 0.0246694164188131 0.0136248313617754 -0.0277685814342069 0.0299220283469222 -0.00181792427699092 0.0238543628297466 -0.108841769626017 0.000664566223306775 0.122077270817505 -0.0903875336043286 0.0407040533351371 0.0255078068032415 -0.0802912527303811 -0.0659246918401425 0.0360471813134597 -0.0926727908653395 -0.0351100460788297 -0.0538187566260658 -0.0254692586140494 0.0126172020524191 -0.0915293103177857 0.0559482615572804 0.0372336953536645 -0.045335064725568 0.057396220152886 0.00581840810294008 0.0406946419062706 0.0834014931458832 0.0614699029464898 -0.0813242719461385 0.056708043841458 0.0529622568351542 -0.0129192753911703 -0.0401572863960663 0.0355473215911827 -0.0237503130328972 0.095403869045766 0.0694167159892177 -0.178220109611914 0.143404700624987 0.0677018284749999 -0.0368408544477207 -0.113355860455811 0.0296372211776444 -0.0830355113984209 0.0222530080828499 -0.021671561639407 -0.0014629561022437 0.0169771790929686 -0.0197563192150081 0.00493019654835191 -0.0151933567865718 -0.0105603923196721 0.00641792783705435 0.0310075594598369 -0.0222826057677983 -0.0321325099994355 0.0444488745108172 -0.0319510579779394 0.016216362422764 0.00015760878036255 -0.0121568990257854 -0.00753914103582271 0.0118797184442575 -0.0180907642685593 0.0265476141975431 -0.0131581194282883 -0.0098473109008485 -0.000207162114282623 -0.0255811609052193 -0.0135137211341659 0.0357725364258702 -0.0353177647957274 6.84996907344869e-05 -0.0114688390950552
  8 138.916010323466 ""  0.622659704266719 0 0 0.0318163591699196 -0.0408407838198628 -0.000876795176937118 0.0619554984325272 -0.0702289398408963 -0.00304503769623098 0.0370641043584152 -0.0429879974234179 -0.00226544845881659 0.000567284187566251 -0.0189080680483767 0.000795906684048601 -0.0284673745088254 0.0108337113866703 -0.00048034115865414 -0.0183141060087473 0.0138814782729989 -0.00559681220670827 0.0233872512697716 -0.0148513584899875 -0.0104675090146873 0.0504138374278431 -0.0438644176766776 -0.00851596792625207 0.00602129077378816 -0.0606849858905346 0.0137258148011914 0.0467382450109174 -0.0242305067603775 -0.00667238324398462 -0.00773107059196669 -0.0219689115141402 0.00536813917056224 -0.0584340626314128 0.0313762934220951 0.00300355438102472 -0.0402485704785528 0.0366065232262365 -0.00625722333451098 0.0350943722447576 -0.0154269656526007 -0.0157419748921977 0.0837642416468048 -0.0694446822537088 -0.013218777322888 0.0239226961712992 0.0228271602488545 -0.0108660831753559 -0.0180523538066419 -0.0122671478105871 -0.00786970094493646 0.00640670007386091 -0.00525596371463187 -0.00723415290504972 0.0147632740536149 0.0608106082634425 -0.0183287296454655 0.0574631127873379 0.0112820576294081 -0.00560745360454429 -0.0144543594895466 0.014294558900229 -0.0116709606912417 -0.0884775362196229 0.0848282353983988 0.0287186220348388 -0.103541300508611 0.0878536769497999 0.0485220093448102 0.0313036855056111 0.0157216886875094 -0.0243701546300151 -0.117041877502495 0.069194597986235 0.116243210153719 -0.135736801922744 0.148020783407149 -0.0320667705166592 -0.0592834576481045 0.0382680017724719 0.0961883047523796 -0.082508283535826 0.097576204145019 -0.0270365120475266 0.0421878750691873 0.0125075731374256 -0.0354106518550125 0.0645320239517344 0.0317062257770599 -0.112432825872876 0.077750419984228 -0.0496230827775375 0.039028286687773
  9 172.137519862163 ""  0.317260926191882 0 0 -0.000419883512890727 0.0162034343617999 -0.00130076176508305 0.0195728573961465 -0.0203424254603413 -0.01465087834684 0.0196038735201583 -0.0222390925878313 -0.0139755100475078 0.0341240168821863 -0.0275797596443118 -0.0120078567378932 0.00974905570081102 -0.0052045479037185 0.00543903420107718 -0.0253376067461216 0.0187309816468685 0.0186273289640803 -0.0225865106680636 0.00731202424194796 0.0109991066465215 0.00425771451048993 -0.0167160946126427 -0.00704239968812866 -0.0107444492942348 0.0283040924396062 0.0326104957313999 -0.0119073276077407 0.0393582505684287 -0.0280096372576346 0.0547114727742674 -0.0389891691175721 -0.0200612561665644 0.0154860764448353 -0.0029988019872356 0.00914143694505379 -0.049324468175706 0.040953149146367 0.0322759943118078 -0.0435924171582006 0.0187943999984611 0.0189936153818525 0.00169605562212095 -0.0199580709535097 -0.0105476522611721 -0.00477841098523756 -0.00436105639865197 0.0139468599238223 0.0202637848545979 0.0133176003950155 -0.00157583668681655 0.0109897943466604 -0.000969021746780783 0.00609215463097158 -5.91996057684029e-05 -0.0247565892245342 0.0200857093192961 -0.0257462594542794 0.00695840678986213 0.0157175672015775 0.0266669449394438 -0.0161637236947646 0.00909507221845131 0.0904907488740704 -0.05169326369064 -0.0431230382708907 -0.111298100582323 0.0519345316441158 0.0178782304764375 -0.0266949030772004 0.0251737541508491 0.0157493476788407 0.114648385377083 -0.186381434925553 -0.25132785044431 0.30912023297871 -0.0543591864989375 0.0769602884017518 -0.251686336240987 0.00645801231909163 -0.0275122824946214 -0.107470280085347 0.183883844991433 0.120899097525724 0.105719556493918 -0.0452844071438532 -0.0150665582390977 -0.0569535043134702 0.142613481244511 0.215584082128423 -0.220831457504336 0.0418565754332095 -0.111180495349013
  10 197.499055389511 ""  5.74715238078965 0 0 -0.0525301103010236 0.100324349115094 0.00901768371677367 0.0103625490509745 -0.0304763518417952 -0.0499100147720578 0.017152661880385 -0.0403929207353641 -0.056039144985766 0.0279440263408202 -0.0186028660303104 -0.035456089437265 -0.00698229357611396 0.0104190115797709 0.0154690892398773 -0.0468379930827606 0.00323787613263732 0.0352132822582595 -0.0314677575093266 -0.0481466632646024 0.00296598079461549 0.00251297248791073 -0.0695570201604078 -0.0457034654307996 -0.0833714784578794 0.140865979408694 0.115240267154144 -0.0825802730089289 0.186066780438902 -0.0872785898687003 0.0501703524411589 -0.00485185395109541 -0.0485811774406173 -0.00638065415227612 0.04320333729852 0.0390384354779093 -0.08131977640227 0.0320172561195595 0.0720015126640057 -0.0518779229457015 -0.064707837055862 0.0145715392705846 0.00331458378253035 -0.0972289859128094 -0.0660713433882558 -0.0246345182778472 -0.0117927639266004 0.035728192756707 0.0889867269736985 0.0799746841621925 0.0215190285962729 -0.000130060616751787 0.0337262981505104 0.0300223393123149 0.00448520379880776 -0.117192177448997 0.0328394902847064 -0.106767761838004 0.0325441507416929 0.0434071044497229 0.0463193653944922 -0.024326024317028 0.0314233158877256 -0.0233275468385554 0.01275406445471 0.0219377125672667 0.0310377008632164 -0.0167643234775015 0.0131822895436475 -0.00216282655126073 -0.0232584589699731 -0.00620886238213319 -0.027431774540124 0.0517778381351296 0.0742734083684535 -0.0797039309863565 0.0181733718752528 -0.0119696472337648 0.047663406913185 0.0175490073651943 0.00169850567204608 0.0216930797271515 -0.0548557544686851 0.0156707496542325 -0.0451615101499632 0.00452443104691142 -0.0130429001100407 0.00266119408575997 -0.0691873598457141 -0.0626166591059631 0.0527682906194009 -0.0363267796265506 0.0341088075053558
  11 234.549764983976 ""  2.53211893876581 0 0 0.0838514301329579 -0.0364866906177628 0.00596614795998 -0.0355826511670609 0.00545041064559203 -0.0261280305182882 -0.0458157706681314 0.00428562239705629 -0.0428069744075613 -0.0326539874050575 0.00896214775774986 -0.0310577335459164 -0.00992280191509105 -0.0212585799986785 0.00271293330532409 -0.0248160718416394 -0.0583700272122599 0.0155519611626073 -0.0645916304372651 -0.0505419907368455 0.0047151056761593 -0.0773115711868379 -0.0210259801774115 -0.0283777179308344 0.129974054523816 -0.0622342094484811 -0.105822359749269 0.160162157172835 -0.0688336160630947 0.0758584287686998 -0.0220372213859473 0.0291458441907727 -0.0395282339661872 0.0231410941887265 -0.0153361014479257 0.0193851606323394 -0.00426939361267946 -0.0831720616112667 0.0343177539551962 -0.0800859491585836 -0.0687326218205722 0.014119678164732 -0.101937583185131 -0.026405315386847 -0.0438288641071158 0.11423633249349 0.0941493820490638 0.0177405340594932 0.0255806148435749 0.0225142971497845 0.0466055350829837 0.0369285393933649 0.0281230866837267 0.0417016247681689 0.102109354174875 0.168539798643718 -0.0323210640891987 0.197979981542742 0.0759177565020407 0.0473047087429751 -0.0138844713087125 0.0679669442822812 0.0248925597685578 0.00139140418356101 -0.000511238417514802 -0.006568974885901 -0.00461036278029475 0.00249231687571356 -0.0051715708670834 0.00324488180871319 0.0089787846931013 0.000745030207716276 0.00117592037195583 -0.00536577631495929 -0.0112426782341805 0.00723636792059018 -0.00194087050401126 -0.0024518083569285 -0.00268496121200926 -0.00987512019247682 0.00334815220052645 -0.00187286880122074 0.00620813244360281 -0.0123716112129242 0.0111956790161859 0.00219797954569699 0.00767942617869901 0.00427743805325091 0.0201446103976572 0.00767227403450425 -0.00361144110466272 0.013599934102245 -0.00584543083768391
  12 255.426241095807 ""  6.05266076030726 0 0 0.0102932349660267 -0.022526635040349 0.00440705832249116 -0.102393912374575 0.10991865848678 0.0366332420155297 0.0354585776864859 -0.0344988934483374 -0.00141427975805953 0.0721403198789568 -0.0793158525257465 -0.019604442563734 -0.000254447789241465 -0.00883067021742744 -0.00505599356624571 -0.0753432336024443 0.0732278929120458 0.0184781005571659 0.00664870236927548 0.00210179738719456 -0.0021203862337184 0.0758555765484489 -0.0695858027565303 -0.0160402567682099 0.0665847304104808 -0.0490538365296476 -0.125311350222469 0.0520892305667957 -0.109935378157837 0.107669141331717 0.0949254529690453 -0.11154694160793 -0.02520649124524 -0.0121704712719689 -0.00378389357163584 -0.00584844883295403 -0.162434615609948 0.15885262277141 0.0411444788710768 -0.00274831521293306 0.0196191535871038 -0.000278365846828566 0.103837813996655 -0.0922299705619697 -0.0208585635043955 0.0130172035245233 0.0064653414049309 -0.00951705240820551 -0.00894820035581797 -0.00849147363992294 0.00207454619636418 -0.00570437709030388 -0.00135179059188845 -0.000421628931035955 0.0094665173061231 0.0245260324489696 -0.0186652856640026 0.0315399769372386 3.3088161120414e-05 -0.00582560951743338 -0.0199063704803662 0.00643690358978346 -0.00724828649999986 -0.00623648865483845 0.00339531871909126 -0.00372507981903638 0.00619076440478227 -0.00135876854995274 -0.0083430767729634 -0.00160043922422171 0.00980773411556555 0.000479237002913522 -0.00634198157794481 0.00976270870397988 0.00535003375724792 -0.015483352944561 0.0013631715655213 -0.00721056661794255 0.0476277907964841 -0.0318618438488657 0.030190502798537 0.0184398601307813 -0.00674802482262528 -0.0614096829413006 -0.0213414539681804 0.0177401076990355 0.0142476356776838 -0.00128507519200657 -0.00445209653474577 -0.0136773958161204 0.0185470297485789 0.022488972633892 0.00573824098043594
  13 325.956066578263 ""  0.30792629130201 0 0 -0.00188383561104699 0.000571024165104312 0.000159497615649962 -0.0023018418889368 0.00211585232284595 -2.39755791864461e-05 0.00209212271041557 -0.000856103681787889 -0.000986850076967616 0.00142377864522984 2.51265723728178e-05 -0.000611998939785315 -0.000825633207942597 0.00223324736923971 0.000758793853853614 -0.000232266630023847 0.000444359609425923 0.000726848581236604 0.000292622628177769 -0.000617398035965943 6.98766007702077e-05 -0.00031945391964223 2.95312047411379e-05 -0.000434706167154521 -0.00187003902259708 -0.00265300303139088 -0.004508881055398 0.00217317349424299 -0.00142799512440561 0.00382009983155529 0.00210302574227822 0.00011993957207135 -0.000980823348073429 -0.00265473036010587 0.00447569839763102 0.00175430076934726 -0.000561586607430712 0.000678738429615771 0.00146527934009734 0.00063949734190519 -0.00164415383956923 5.21304096368546e-05 -0.000767545022274937 -0.000378072772907486 -0.000874465555479404 -0.00193610895594167 -0.00334962653216516 -0.00206301638986116 0.00449897161818279 0.00295492688875337 0.00148063360216684 -0.00278826697838702 0.00240429914530316 -0.000315138921629462 4.133262718829e-05 -0.0104230624564836 -0.00273369260447623 -0.00655513843160571 -0.00185937575410932 -0.00286510208727864 -0.00208738947095234 0.000746123592072444 -0.000702186057038946 -0.0465478238987768 0.0240287675710886 0.0194945889284239 0.03491816800981 -0.0163022302226224 -0.010395690668587 0.000883647848656933 -0.00710974737909235 -0.00228926605601496 -0.0552606254060311 0.0621330122691109 0.0851103836454482 -0.113595431171808 0.0283428884787585 -0.0190928240141745 0.139079952698818 -0.0138709153491743 0.0400836865354413 0.0475459962267063 -0.0755039817274475 -0.115283562704143 0.47838020284567 -0.241808793446322 -0.177615046017782 0.0323445334815887 0.422302882577994 0.291888692001544 -0.445539692648343 -0.235180965254496 -0.150946601836774
  14 389.780634365202 ""  15.3768770548335 0 0 -0.067339015450922 0.0397474875311771 0.0466394104444139 -0.0195715649949185 -0.00444998269437927 0.0167452692162511 -0.00642904975813264 0.00728100035017133 -0.0348920290758493 0.0304414208371694 0.0128733492073008 -0.0275104842371289 0.0210370376412723 0.0298113865169939 0.0106477170199129 0.0103462837794731 0.0219705884687576 0.0167392775513083 0.00974976687815406 -0.0136943696303468 -0.0105282196137144 -0.000765865298616442 0.00561626406055498 -0.0400323872364311 -0.0483895066635079 0.201485157529455 0.234276775524085 -0.253193659633994 0.0963418391336085 -0.101989137588581 0.0637009539668148 0.0301489142494021 -0.0469462416775094 0.0242441464169803 0.0448552252554398 0.022168410126578 0.00037274312424168 0.0284578364439272 0.0381138646688504 0.00138740942192155 -0.0451734911476439 -0.00231041951170807 -0.0193602843385047 0.00891267643583861 -0.0450773419722003 0.0705866948435419 0.0639218692814771 0.040761884409187 -0.0621440538514876 -0.0747597824491806 -0.0428135442488435 0.0389866123740564 -0.102713358844102 0.0135024051775844 0.0391629516473002 0.214669779188886 -0.00972514916427878 0.193253723207669 0.067953342900656 0.119986151518276 0.0183205357447803 -0.102736174528137 -0.00414046903560626 -0.000764748864326397 0.00353691895794667 0.0105660439991638 0.0100519454544664 0.00187716025494945 -0.00920597637767151 -0.00333221547422266 -0.0117987053412446 0.000726786109039511 -0.000846213740031226 0.0120075717958877 0.0193659562799165 -0.0153730496635707 -0.0026155040180378 0.00553621694771663 -0.0415798599246749 0.0659933399065402 -0.0706248992399373 -0.0140996348598014 -0.00624834908257889 0.0806026645696721 0.0099587435023263 -0.0125526198115555 -0.0242171382529181 -0.00408800888828774 -0.00979146392526487 0.00541790364085183 -0.0169014910640529 -0.034033650558558 0.00423175921169531
  15 410.350791058105 ""  40.5711329610824 0 0 0.0131126125138919 0.0152284930709833 -0.0143168384626937 0.00428425803928424 0.0122561356490885 -0.00709355148461962 -0.00230669552426616 0.000355976450578849 0.0180774940716637 -0.00157154074396577 -0.0192711703206276 0.00977533430508191 -0.0142910446725684 -0.0109247798955157 -0.00300860639294122 -0.0143198803398353 -0.00291837541302526 -0.0043695049817524 0.00653461955811209 -0.00714861610956224 0.00153122140652908 0.00261302230515229 -0.00658415314917055 0.0187331529040554 0.0162803331899534 0.0199167700089717 -0.0109539036441119 0.00948144033606916 0.0210835052732215 -0.0216409708075586 -0.00266399584532268 -0.042020267375665 0.0141029489597844 -0.018891667501276 -0.0146275642787857 -0.00732375863568669 -0.0195928741070081 0.00370778551599429 -0.0108538116358758 0.022934768613169 -0.00402516967126225 -0.00627442318506721 0.00776694690585395 -0.00388683384270873 0.0222999353370592 0.00035207132638164 -0.00062452271188968 0.00122781471705839 -0.00381675914772472 -0.00368717669695313 -0.00136499789012306 0.0175431018945707 0.0104320283151833 -0.00488696453216962 -0.00413517453830945 0.00492006728815561 0.0194912428617953 -0.00345551939046208 -0.0113242281963976 -0.0152802817815925 0.0227732519014638 0.0171280612216405 0.00313398982119662 -0.0547777303734469 -0.000667809637210658 -0.0628664263696125 0.0204633688371474 -0.0737013777565781 0.0353036346060241 0.0444591782857626 0.0763637268629738 -0.0146779693936013 -0.050021933023015 0.0597709755818025 -0.0181577640447061 -0.0984388006863608 -0.010768518010042 -0.0819877077309824 -0.293437376061102 0.0950434112254449 -0.212504665324983 -0.143730707492511 -0.221769799918854 0.567592145852381 0.122127401141557 -0.0135842343361805 0.131251695621562 0.0995323993718718 0.216381316130639 -0.052838005425296 0.0733070584897209 0.126256001238775 -0.0240629467825422
  16 424.719092230261 ""  9.58068472107464 0 0 0.0379152238039672 0.0716768286586371 -0.0588700873399932 0.0200301924172696 0.0489979437990512 -0.0393193977208118 0.0127434799993068 -0.00355478993995131 0.0563462152861985 -0.00620130105875248 -0.0674924246322141 0.025586620424013 -0.075485023964816 -0.0192848693092133 -0.0113219934562778 -0.0444400938417278 -0.0347216190819619 -0.0232231156450376 0.0227386805587718 -0.0332944997473862 0.00585034200709218 -0.0232687924207867 0.000747152061721381 0.0776184045832378 0.0561099062793729 0.131155673260338 -0.00251095250742288 -0.0199317349446489 0.0848024534744114 -0.0986952255423691 -0.025369784293562 -0.145021297374298 0.0485053044313449 -0.117501796015466 0.000174493509092458 -0.0122820638355985 -0.0470773105654775 -0.0273350194490812 -0.0505434155325322 0.0858692712392019 -0.0204046445556578 -0.0248542841654328 -0.0406879112741648 0.0393528939974881 0.0967724746363891 0.00982744504038082 0.0102642903837888 0.0134022091932798 -0.0218601808074571 -0.0255253357572791 -0.00918500851288232 0.0745675973946631 0.0278249052391832 -0.0208704322926333 -0.0129922314225426 0.0546818958117429 0.088126566572905 0.00785002435699663 -0.0299894788692925 -0.0401643989788535 0.0948666142251617 0.0649592247413549 0.0156512856516186 0.0177686173540794 0.012136766265585 0.049675905800275 0.0123498486489991 0.0412577928780957 -0.0474283819899832 -0.0221490199343448 -0.0553052083403597 0.00842245289819097 0.0150517924780805 0.00959973188494988 0.0569359421457182 -0.00447371120264452 -0.00344091298276059 0.0454666941873913 -0.0483884786609536 0.165986449990141 -0.147460903207879 -0.00494101023627387 0.0769700063998316 0.0541696743901052 -0.0283268195806198 -0.0164329419668563 -0.111072403479798 -0.0447526976888369 -0.116055421488228 0.0226885058835727 -0.0556815052739294 -0.131217946897952 0.0280799624195712
  17 436.216634167439 ""  3.77736010310965 0 0 -0.00386644433022831 -0.0196996676612498 0.00967996535049401 -0.00444429670249833 -0.0109214697064662 0.00590916905214301 0.00204468232042572 -0.00348551525412564 -0.0134858472935368 0.0865749902483189 -0.0708317346449636 -0.0340978803635394 -0.0724743932952803 0.0887028969124465 0.0309815225392685 0.0125833378229163 0.00359344276212672 0.00442932682022615 0.0773146183662071 -0.072618487787934 -0.0273136046044293 -0.0844177455385009 0.0883654160490605 0.0124718415750473 -0.00323659168230837 -0.0349785361347362 -0.0125311878044022 0.0133412737704367 -0.0310364616458228 0.0282576067246899 0.169973039683112 -0.133060842442952 -0.0642432621044661 -0.165152100403086 0.184138993390044 0.0643233783872792 0.0213713665320917 -0.00586108837840816 0.00684209253010395 0.160667542067814 -0.17029566525456 -0.0519615468923709 -0.175301989977885 0.175667535370481 0.0387378941982257 -0.00589117618569009 -0.00472283668746712 -0.00581834861605842 0.00792216370574223 0.0109407637378442 0.00636436622726464 -0.019572556709539 4.04157703184014e-05 0.00441613760798029 0.00107984824373817 -0.0232043535074164 -0.0199485313297253 -0.0117781035845754 0.0035065145218253 0.00137770705944268 -0.0244765602789981 -0.00603030944571239 -0.00259075293226017 -0.00316218917500652 -0.00836256810700743 -0.0223174262991546 -0.0103149016074476 -0.0166745207038107 0.0245610303100394 0.00832398837291603 0.0234548265596985 -0.00279003224050106 -0.00174413277605762 -0.0137123705635981 -0.0337310793236131 0.0171197027511308 0.00177834442042821 -0.0164182765370816 0.0562919650443607 -0.10467898001793 0.106390607422002 0.0174708204862717 -0.0194216707898043 -0.0903951907382743 0.00134931753150513 0.0112568289544158 0.053016938077138 0.015318787040889 0.0422315707093579 -0.00760317099115816 0.0261061313132679 0.064118408612191 -0.0135255845243334
  18 450.822574116126 ""  26.9820888269228 0 0 0.00138627048802684 -0.0692203130280823 0.0240400336249597 -0.0155736347928364 -0.0279080886028653 0.0244586367341367 -0.0246355881886465 0.00499048785175674 -0.0214647477191015 0.0303614792555435 0.00387878330292305 -0.0148182031308922 0.0197019127149987 0.0273395508349019 0.0167852707431181 0.0213271807733739 0.0308412233437022 0.0150067424974425 0.0191607744884444 -0.00611126242128246 -0.0136241568988626 -0.00750285556157204 0.0233974031215419 -0.0322145228611892 -0.00521599469399341 -0.14899673120158 -0.074386966648066 0.0855156283506515 -0.0896728834664845 0.0848488375677969 0.0849765759496072 0.00570518503561046 -0.0423740361818674 0.0216937080207084 0.0287253482125923 0.0178419754610217 0.020828890367795 0.029361192188345 0.0272450834083133 0.0245869008348465 -0.0528155764278265 -0.00935167829177812 -0.00450340561736793 0.0172384875001477 -0.0345562249427936 -0.0134457544557854 -0.0139976480370146 -0.014057651132023 0.0231552947884446 0.0279450367850164 0.0137360888845311 -0.0540415060558988 -0.00186505957510015 0.0133460439588254 0.00602432703963029 -0.0639863749883147 -0.0590973284208007 -0.0276101553466822 0.0123324046452207 0.0118185280340785 -0.0657066862128319 -0.0247693296618501 -0.00804732408995927 0.0107758965903957 0.0215277481817254 0.0571734563067047 0.0258951953874679 0.0476073747454902 -0.0741199216275713 -0.0196610625996035 -0.059414709849593 0.00937050357255151 0.00781606974517891 0.0379671903121956 0.0847237794175029 -0.0425373829158694 -0.0119120074706512 0.0454226543348194 -0.211551400009485 0.313012258747809 -0.338737431697153 -0.0717848898768527 0.0528532430624251 0.327431032367959 -0.00763991641490558 -0.0236649270652387 -0.136605508454794 -0.0382203903347691 -0.117077271806214 0.0152531452870635 -0.0594603610621603 -0.166354148532348 0.0414126272224958
  19 522.130645638378 ""  1.09322744303238 0 0 -0.0468379374293312 -0.0208940487990789 -0.0880431904288424 -0.0578741812420652 -0.013071514835914 -0.117183811078859 0.00306967160264197 -0.0715932499959287 0.0262269056914429 0.00953630613570308 -0.0150185820317286 0.0812523163414972 -0.00692139641781959 0.0116578674236131 0.0223438570384476 0.0634532636542656 0.0294410295130447 -0.0199290334805693 0.0166116133139074 0.0544211125625424 -0.0182179446230593 0.0181879834331852 0.00496772170464777 0.0304981642326823 -0.00480154070904168 0.00503288176886607 -0.124587250744941 0.0100297160921386 0.00579454964139533 -0.0851180828893137 -0.0285453059655513 0.0256799035911568 0.0926726684672648 -0.0923268839708727 0.0100758471262299 -0.0105440995830582 0.067618907354327 0.0288546364856457 -0.0377439372094802 -0.0155304061614986 0.0941869707443636 -0.00825039517457422 0.0387815280963061 0.0772908419383318 0.0906396565134341 0.0311542469447815 0.0376150339168556 0.0362602186913193 0.0292215722703954 0.0147979791270697 0.0306271496285334 -0.0562040671676715 -0.0579520582023619 0.0424140134914373 0.0541986937270099 0.0382538159449062 -0.0992812363763792 0.0910628743446547 0.10039912767735 0.154988938606669 -0.0373050275165288 -0.0726395012271611 0.0465960370580827 -0.000955836003909098 -0.000713607667016898 -0.00121312647128237 -0.000633247770622261 -0.00144552726013816 0.00218871605833579 0.000400200236694367 0.00109029676934374 -0.000445387191325834 -0.000630471212028429 -0.00153402281499658 -0.00265068891966412 0.000783452254405748 0.000572567150263288 -0.000975490444727408 0.00211447975311416 -0.00169215185176255 0.00352015238001196 -0.000427812594819172 -0.00281520141684124 -0.000164168883432973 0.000210846603469459 0.000120695618115456 0.0033498068612645 0.00132070720874145 0.00278194438841781 -0.00171470314463624 0.00198826847665445 0.00354971289512867 -0.000836790487216157
  20 534.382762244434 ""  9.94028801720552 0 0 0.00746320347846989 0.00649014364104771 0.0309044538017744 -0.0202703391254622 0.0361995729256041 0.0416771635723899 0.120455855348775 -0.107858229115422 -0.0479690086457111 0.0042253081627428 0.000462676284277356 -0.0215629133559474 -0.0501977808426995 0.0520171867636149 0.0131798947341578 0.0696124522195583 -0.0838579880638153 -0.0204130282859563 -0.0631015937597486 0.047025135492924 0.0222262898664873 0.00287517859253337 -0.00743585076173426 -0.0130228502950758 0.0144415508061273 0.00282734935832769 0.0141805292153445 -0.00788181103916335 -0.020098152198567 0.0487707282061924 -0.140157895629284 0.149263155313076 0.0236371306579487 -0.182532576577785 0.201299022281587 0.0701678689171353 0.0857035200567683 -0.100453142476507 -0.0206431563091769 -0.209229650132956 0.183414128604168 0.0700156359451544 -0.148635030997525 0.122850425904747 0.0194547135325759 -0.00717354605487407 -0.0101271285513796 -0.0103980917535955 -0.00901884127891072 -0.00416761777364404 -0.00991355544883625 0.0122223842070973 0.0117892093958627 -0.00953146487598962 -0.0133325372890715 -0.00826771775360326 0.0214820590168211 -0.0206995549422642 -0.0252898481571238 -0.0384687150680591 0.00437972927498688 0.0123944666661166 -0.0149062754831483 -0.00215701225768774 0.00220750960513458 0.00401366771320216 0.00222299100120873 0.00460671014077399 -0.00785012187529321 -0.000716326451388142 -0.0032371085508935 0.00111467896324656 -0.00147485541303298 0.00460475394395214 0.00601015883011396 -0.00809823009958995 -0.00140008900097857 0.00270397360059159 -0.0343128949326671 0.0336848414857622 -0.041981921212013 -0.0169503762374726 -0.00385592053782873 0.0638848873579545 0.000687936621893676 -0.000886841506262578 -0.00957331555102793 -0.000429813554627749 -0.00758343293144712 -0.00328404895953408 -0.00090917469504721 -0.0132079144966241 0.00621660035859417
  21 628.772325653065 ""  1.25018307406194 0 0 0.0106026565147278 0.011877924360239 -0.00617110062469204 -0.0259417933742524 -0.0144819381328476 -0.0205120812497355 -0.0229517391123756 -0.00554027427170903 -0.0519342137495578 -0.074566277760834 -0.0537314962390842 -0.0585535995904856 -0.0639248930533095 -0.09796356784427 0.094180366474737 0.0231586113226865 0.00679895771390658 0.0527728928884393 0.0817010013195179 0.0545072151090116 0.0881442312211559 0.0606516168645157 0.0835170284559345 -0.0709133532628566 0.0218240203008152 0.0280483665584309 -0.00126072736865291 0.0102465244770553 0.0202002339250683 -0.0134071758921947 -0.0306427691658328 0.00511646462182146 -0.0890458060815056 -0.0463358583108599 -0.086714771295558 0.10921560577029 0.0110639811942947 0.0478894079317171 -0.1036802896048 0.0386720592402487 0.00258030345245038 0.115563602059223 0.0365588062945395 0.0641787528333656 -0.0922430384643311 0.00183528370815637 -0.000404348664311942 -0.00338727020015007 -0.00288623938424622 -0.00103197019054513 -0.00345170100593433 0.0179123240818195 0.0146067760497683 -0.00564403082185142 -0.00530943673145667 0.00526719196783235 0.0312488040321463 -0.0104829197568956 -0.0188231755758745 -0.0341985750293287 0.0130109814738173 0.0236069390989781 -0.00463518134630699 -4.3326503126464e-06 -0.000140852126954455 -9.05825985973243e-05 0.000284721421928766 -0.00043251716663995 0.000740138279404787 4.53288494492921e-05 0.000155275253940906 -0.000162415506730042 -0.000332149924860701 -0.000830304706619325 0.000588463312286963 -0.00030105898156549 0.000334126781613344 -0.000528958454764991 0.00331999669569061 -0.00289179741332612 0.00375190979582482 0.00196362044314847 -0.000499307654883392 -0.00627032696190305 3.7762998830695e-05 1.2050545810384e-05 0.000286186161332789 1.87280553771e-05 0.000495859982304628 0.000173187775468853 -5.08241022378437e-05 0.00133936307558672 -0.000846939171921456
  22 652.500952485856 ""  4.89470283016798 0 0 -0.0413431168071493 -0.0229121372112429 -0.0553251862330356 0.0640829788681103 0.0493271056601905 0.00307849228283756 0.0685601064741723 0.0706651435609167 -0.00313076741714091 -0.00913417670366231 0.0168050607449101 -0.0951508447660951 -0.0217431909356378 0.000433630182409312 -0.0462672673729896 -0.0631711787770539 -0.0733442236006992 0.00102963500301493 0.0180848941196657 -0.0033292471727722 0.0875907074089485 0.0291573254085258 0.0122802177408549 0.0399286759028208 -0.0586489906739547 -0.0642154532204483 -0.0876651854432992 -0.00594683051709526 -0.0400749324003289 -0.0241490867317117 -0.0450348324066433 -0.0336135532808914 -0.0690844527224948 0.0481710924132976 0.0578562359878035 0.020759225453146 -0.0615493425279899 -0.0681706808100739 -0.0350563332678113 0.0569741617151234 0.0493747149398113 0.062480532157551 -0.0408262560366631 -0.0459733783013059 -0.0266445798540509 -0.000661212268944671 0.011402002664344 0.0209888684147415 0.017255993053022 0.00405174842681614 0.0198851194204522 -0.0846565029377393 -0.0708695924137502 0.0288547795095288 0.0371970415813857 -0.00879558892552118 -0.175070608335897 0.0727248083439653 0.1088247438438 0.189080241795847 -0.0376137610125456 -0.10533247201621 0.0447696410182201 -0.000393710891152076 -0.00015770207415603 0.000104222483630299 0.000875477249891711 0.00072504751514005 -0.00162668744865405 -6.32513808135188e-05 -0.000396570477988358 0.000221139809667183 -0.000217934200996602 0.000857046024704452 0.000533141653915221 -0.00123237143209503 -0.00124444573207531 0.000285636224292732 -0.00796897038277196 0.00664356711634053 -0.0092484327087634 -0.00506632827401035 -0.00244602396311846 0.0202554446498769 0.000599899147928154 -0.000273237340370532 -0.00145848499991328 7.77713154866362e-05 -0.00103580799965605 -0.000721931756437605 -0.000160582984044375 -0.00207149003322258 0.000989127224983611
  23 719.477868582463 ""  18.1426079660911 0 0 0.00126644881187026 -0.0039879347739891 -0.00042573636743627 -0.00104336987878228 0.00468217078137935 0.00166689685273762 0.0734828691784978 -0.0697511464480078 -0.0234890415432305 -0.04659535186236 0.047866239025594 0.0111609597942413 0.0752948037724092 -0.0725003895909784 -0.0267221437672565 -0.060943668585905 0.0540172200050775 0.0190732966326105 0.0761397708996048 -0.0735073190115446 -0.0212126425578937 -0.0449212199220154 0.0458592065309807 0.0167024389148979 0.0101689295720491 0.00502776749857993 -0.00282858703810061 -0.00906789363104186 -0.0120076130434939 0.00160953528493581 -0.249866065688809 0.248335693255483 0.0763766366429341 -0.00803859757365483 0.0150777415739733 0.00456351050930798 -0.250611012316031 0.23852954621278 0.0797353295734019 -0.00958010492794991 0.0143234850404566 0.00590750550260647 -0.255800062004911 0.254439900011895 0.0815118716890935 -0.0016066958694292 -0.000179040766499519 -0.0022633890954845 -0.000129501092536689 0.00338488050600741 0.00294008300777561 -0.00333378708870453 -0.00348026463712039 0.00117024944038081 0.000857280829281342 -0.00453059593092819 -0.0109520238751591 0.000573333638973536 0.00216554789167676 0.00205918362866715 -0.00412535435229128 -0.00296112582283001 0.00122710431542057 -0.00138280006098768 0.000336549497112529 0.000396977549343931 6.87182718669892e-05 0.00212559725650523 -0.00187282126596286 -0.000338630600428447 -0.00065953896777532 0.000894569783557061 0.000261205145845791 -0.000371169838432805 -0.00432178349832763 0.00082580496540697 -0.00121811625238131 0.00241766922802658 -0.00443498271702015 0.000790662107481145 -0.00325640986845012 -0.00498598440325951 -0.00461896189328882 0.0141105358162671 0.00168000147244505 -0.0010470339400235 -0.00189039700573781 0.000944365977702305 -0.000271000582053101 -0.00233263521182977 0.000366020064034504 -0.00447120216030274 0.00323933109539948
  24 783.856014982169 ""  50.6072934591457 0 0 0.0457490876936211 0.0500305334835952 0.0547842098045038 -0.0125314227944787 0.00907547808178107 -0.0275068974327095 0.0601642585101567 -0.0587946241272091 -0.0195976483923391 -0.0210715410495284 0.0223293672657935 0.0117100128264829 -0.00736036415749287 0.00450022450764989 -0.000927970606197432 -0.0408350402491266 0.0308870520196151 0.00976277003105417 -0.00810386105525991 0.0127748750079813 0.00935389173166318 -0.0284005463149439 0.0285442791337748 0.0218803152475554 0.0864922637413406 0.0541778867153006 -0.00732932409398882 0.152136798574757 0.09571060367452 0.0702386595623345 0.0305784252333374 -0.0384939390601621 -0.00315533325784352 0.162498183946458 -0.161013413009113 -0.0553866090769953 0.220858286194255 -0.22275395222508 -0.079055237053603 0.207972821341244 -0.182490396696145 -0.0623464544588377 0.103590273434279 -0.0816767369943069 -0.00560686193546362 0.0449478594784585 -0.0818797390125444 -0.0264528149885203 -0.0505436636458799 0.0200107879683984 -0.0727334701131052 -0.0492056992710197 0.00950123497147965 0.0873724930542992 0.0475355615252551 -0.0475168345099782 -0.153976349994196 0.0518957386049093 0.0100822059053288 0.0832225315650083 -0.00385683031953211 -0.100106416596342 0.047342100633622 -0.000136290357604714 -0.00035479376824217 -0.000637414192508285 -0.000216102166708206 0.00151121583020641 -0.000806845371876115 -2.88871874990335e-05 -0.000930439821684188 0.000647837623321174 -0.000591823802199537 -0.000374151932228899 0.000476788480431114 0.000281447237564571 0.000199181599692507 -0.000540216299459509 -0.00167659296514452 -0.001371972762357 -1.34996377459876e-05 -0.00210337765388353 -0.00196438867777801 0.00471367437211001 -0.00029808360697121 -0.000891895983408661 0.000964395343986233 -0.000511025446105969 -0.00181709264654586 0.00114850722890031 0.000221346540971369 -6.44481231733099e-05 0.00043264636615167
  25 787.691232539706 ""  25.9644576969941 0 0 -0.04551759352295 -0.0372103157035509 -0.0425809609022127 -0.00758736789725596 0.0134482915003637 0.0296104941103968 0.0698561950700307 -0.0713643176890628 -0.0223351143522211 -0.0276748424514176 0.0277130573807179 0.00193855902859586 -0.00668395249222191 0.00969528547079195 0.00319214188361579 -0.0391725154888027 0.0443147186375884 0.0158035786174743 -0.0147137289543527 0.0122774234542975 0.00148163797733228 -0.0314922626992982 0.031303108646832 0.000746777096074632 -0.0830411926892085 -0.0553789271430963 -0.00709517088349885 -0.121108611524937 -0.0803558229913977 -0.0428322852270386 0.0487445729693432 -0.0394190561235549 -0.02412025217888 0.203300824324161 -0.191279171844343 -0.0621241892013087 0.273719372424035 -0.260336729523824 -0.0821018918879545 0.214337167693459 -0.222284962430488 -0.0709358298390227 0.064698630081859 -0.0870537683614641 -0.0440386855879182 -0.0383549219420734 0.0714777212049057 0.0265493508359682 0.0455583740004994 -0.0228535848188165 0.0586390954743461 0.0405749763064595 -0.00809638252375317 -0.0766950938081109 -0.0419318220404135 0.0463778355084295 0.138588236338512 -0.0437929421773572 -0.00616262295446543 -0.0653515164610915 0.000255220688912478 0.0846556229838936 -0.044583879219567 -6.64531667447869e-05 0.000391715835980667 0.000457317417874849 -0.000322375698868911 -0.000781701378207524 -9.66040537555462e-05 -0.000209702143326204 0.00042102607021144 -0.000690507679755564 6.68400622768788e-05 -0.000115438495155312 -0.00141940820367982 0.00137831835676409 -0.000444119470654385 0.00168796224056442 -0.00294896544890223 0.00762240825476534 -0.00634484903508119 -0.00278360788295535 0.000409910530881255 0.0104873137669575 0.00117301190325391 -0.000460901125509263 -0.000776695727247065 0.000509953186983687 0.00128008066087232 -0.0025147654352525 0.00202532010319352 -0.000461057727039494 0.0012368066734175
  26 816.409749698857 ""  3.03528707541187 0 0 0.00052344116291819 -0.000316952107592294 0.000239597170371533 0.000593469710875099 0.00113317310421178 0.000696696699113598 -0.00199621210855209 0.000385709629885715 0.000383341019099748 -0.00236645312323702 0.00154568629672962 0.000330432437202477 -0.00156548433000364 0.00141454988950651 0.00123451860296938 0.000715704456610732 0.000308187639725075 0.00017392198797449 0.0003674357802358 -0.000825277176436534 -0.000705325555287152 0.00203760900731938 -0.00197206599904636 -0.000804945287282738 0.00137262273711829 -0.00137444947868556 -0.00263894509220896 0.00191543309848259 0.00198744882478106 -0.00142732428913324 0.0168682193978739 -0.0162203018494263 -0.00607351888003499 0.00863893793673135 -0.00920145814109078 -0.00246015084400199 0.00272754061969721 -0.00172508059992266 -0.000447154012493166 -0.0088520478050471 0.00674517557598459 0.00234123428127154 -0.0108050385238971 0.011521268686895 0.00350467410752887 0.000552370828798111 -0.000851523842287737 0.000179760183740064 -5.66753259643083e-05 -0.000381443329404202 -0.000838509103259528 -0.000873659966241388 0.000832852286139114 0.000561467715343419 0.00074180582660897 -0.000961942132583613 -0.00132509437680073 -0.000151437828619692 0.00163912429919074 0.00292553025848472 5.42667715993603e-05 3.40671867349175e-05 0.00068813875863844 -0.0633727338774063 0.0306124129366293 0.0261391257289483 0.0108887556913567 -0.00467440311694152 -0.00472000109406178 -0.026891247911945 0.0154999225822708 0.00724064495366521 0.0619340943747593 -0.083902510523373 -0.480625781988977 0.355562124285024 -0.138990189149541 0.341023722346274 0.120207363199268 0.0965306836397477 -0.00721024965958984 -0.0171910297922416 -0.16195252392456 -0.033352132256293 0.142415365045221 -0.0651291161251633 -0.0639893019655537 0.130413093495642 0.133993420253553 -0.357862884072276 0.14011519779851 -0.275233440267627 0.25834922190277
  27 840.841994460917 ""  15.0566080979911 0 0 -0.00666778227374598 -0.0362755348573789 0.0595366905731103 -0.0922361786779307 -0.0658661586221408 -0.0672979849422776 -0.0114042997626779 -0.00782430561186004 -0.00375758903553142 0.0136774055631262 0.0351247024020558 -0.0498899989065746 0.0300270276501257 0.0616989669924687 -0.0770272880531758 -0.0364882330490796 -0.0343623277293828 -0.0111102471653379 0.0536100778632468 0.0195652357267766 0.0973341408716644 0.0300087502022126 -0.00688295819592271 0.0847123250128619 0.0324916725721745 0.0337126275530993 0.0903269576918448 -0.0381868777212814 0.00360568040202978 0.00672504902783897 0.0254292016790648 -0.00479127667895256 -0.053111444780492 0.112451817317241 0.0909739022181831 -0.0282935995853251 -0.0344294404984797 -0.031135491169855 -0.0204066420012211 0.112887003022613 0.121678965864821 0.0592853093064549 0.00513227525542014 0.0143187861691674 0.0964206881463402 0.0109054479340331 0.00605985708760881 -0.0105255527265089 -0.00135896016496504 0.0107780720730135 -0.00121789880313224 0.0367792585781264 0.0179099940394707 -0.00624179030748781 -0.0239669095831527 0.0131648598735254 0.19143450649714 -0.0652379423891746 -0.0908636069151033 -0.175270841197314 -0.0758802741310022 0.058566355272247 -0.065444112297383 -0.00210594453291915 -0.000717892776726587 -0.00285393509842899 0.00305576354015848 0.00744938297905736 -0.00366768842302436 -0.000567871658906877 -0.00311087534377919 0.00364065306222591 -0.00127323816369651 4.101250333433e-05 -0.00409919428149417 -0.000430402903703017 -0.00239138156791936 -0.000599833497854811 -0.00324550102063234 -0.0195199661601206 0.00943847854552386 -0.00669878676488161 -0.0128402791480791 0.0228374084907992 0.000929972656572607 -0.00422273430985137 0.00473364588439009 0.000561568875941612 -0.00285574511293472 0.000679610828894362 0.000117892028782635 -0.0061075149279345 0.00570143634625256
  28 847.98493504721 ""  31.1523897023234 0 0 -0.0425183136133169 0.00739171089920458 -0.0136570374317187 -0.00198943089252437 -0.00998360508176679 0.00560776830937938 -0.00215138364594673 0.000813017462612059 0.000311483832902278 0.0323681624698632 -0.0286956656024907 -0.0157136790180772 0.0319011677434408 -0.0215293358733568 -0.0149340269049843 0.00584495500518897 -0.00787898561066016 -0.00285972097457154 -0.016520553447916 0.0200916269359873 0.0130348331170358 -0.0390336449165502 0.0408102560575505 0.0160096627937043 -0.101535357194203 -0.124197732570266 -0.101949545591466 0.0756015145619904 -0.00774168033803379 0.0633967538656167 -0.218032004047892 0.21949345868823 0.0641554421411858 -0.184514006623412 0.198370693273442 0.0608936498195478 -0.0578094186005613 0.0540999400002359 0.018994992932576 0.140321881447455 -0.126046552251898 -0.0383189783693627 0.25468123934256 -0.26593712646752 -0.0845368043798028 0.0424282473068896 -0.00826737385947028 0.0815944340796136 0.0360921777066002 -0.0656736395276739 -0.0698828018916987 -0.0417303610585094 0.0861365473236929 0.00169790331610143 -0.000363141142340997 0.0695356585082842 0.223014545713492 -0.027660220392436 0.0166042724570545 0.0729847589056257 -0.0778864708416021 0.108110304248058 -0.02189751278266 0.000983516173537674 0.00117361027030687 0.00392745566746224 -0.00174725459543352 -0.00579173387944328 0.000789062812454069 -0.00021180406289875 0.00425467750049498 -0.00321724805894913 0.00233613505658529 -0.00295663270230595 -0.00711735010190772 0.00849412647175793 -0.00387650504024368 0.010289222488575 0.000355772122160626 0.0132659134476174 -0.00959062455019492 0.00178348172408741 0.00514604143828414 -0.00689075789768262 0.00324196027399298 0.004664653235828 -0.0117844134858156 0.00314787533444807 0.00458349478277448 -0.0129803766324431 0.00188997701018646 -0.00472540922306133 0.00230357190813307
  29 854.651859212254 ""  21.1581408238178 0 0 0.0325288012105713 -0.00321172207325359 0.0195225743844136 -0.00582731170820245 0.0026094360628199 -0.00970472443925886 -0.00452062451414415 0.00409561142279007 -0.00052436926195255 0.0377406676986256 -0.0366794457918479 -0.00813088420510767 0.0281043157953213 -0.0279045034470791 -0.00957354580507262 0.00182661985597477 -0.00595050360113674 -0.0030151736594852 -0.0254470000969135 0.0255937237729342 0.0109231319906592 -0.0364459516981621 0.0374033410484208 0.0158418560558789 0.0775546699082729 0.0962178161749475 0.0861054083186112 -0.0496069053408742 0.0142746735267488 -0.0408469073184328 -0.242426166171911 0.239359136300309 0.0819524062452134 -0.198706559984325 0.192101415793048 0.0629131352422831 -0.0285797356191429 0.0239785650186405 0.00452061408542782 0.171450980507885 -0.160595900633706 -0.0533319936712309 0.279304967914814 -0.271244633810938 -0.0792768658833815 -0.0435360997440613 0.0159253474781668 -0.0751398953895326 -0.0305976382587876 0.0563360352737519 0.0685724475853796 0.0485557788367924 -0.0834734212155787 -0.0102657120109061 -0.00649443587150261 -0.0536468166040811 -0.189538085382448 0.0248466120731793 -0.0247650286856795 -0.0863725847343349 0.0783719644348924 -0.104446786738636 0.00916683691614811 -0.0049917777537899 -0.00141731463634871 -0.00678965146030753 0.00594466406183903 0.0128518659251469 -0.00391180946708312 -0.00270343891339301 -0.00671194080255251 0.0064946255514725 -0.00152642102648592 -0.00276360136538664 -0.0196601680586641 0.00944066724869714 -0.00606707127732761 0.00400050500518483 0.00329394697987995 -0.0274076314095421 0.0197452214651984 -0.00737566164637945 -0.0254368326080079 0.0231967209952002 0.005489321612438 -0.0140259699062581 0.0147959140912779 0.00499603209927109 0.00230182707094139 -0.00829723164024059 0.00502305896758591 -0.0116098310085514 0.0132386686114939
  30 873.691363249298 ""  18.5989094306352 0 0 -0.00461502531276401 0.00277579432147949 -0.00484259125080849 0.00371111595149805 9.97593152745793e-05 0.00257040425688178 0.00155385584205486 0.00317147092452098 0.00105218418919993 -0.00176622686369653 -0.000277838034025282 0.00285921438231643 -0.00300756203523878 -0.00106291039855519 0.00423182188333806 0.00143811176101736 0.00120242592661024 0.000444073359080829 -0.00140371243945598 -0.00208281800799195 -0.0052221927037933 0.000679371569302114 -0.00119429624462529 -0.00488586159644672 -0.0141077021570175 -0.0126505928060979 -0.0111875431711248 0.012358325552266 -0.00101244680371748 0.0095939471788329 0.0107077092375561 -0.0126886121245221 -0.000732501596786688 0.0049460762694882 -0.0141557914607511 -0.00187001400907039 0.00240916183076372 -9.90255116483255e-05 0.000869728591558437 -0.0137351366879022 0.00185350441628252 -0.000430941416186217 -0.0106396978560448 0.00975571113516305 -0.00189408512641025 0.00381989859893054 -0.000147897360618802 0.00946600046829697 0.00456694635259082 -0.008304504030626 -0.00727723470100344 -0.00606044581533307 0.00841630105086991 -0.000268689572537328 0.000267489530062491 0.00802440978384783 0.0194630828099056 -0.0012739194408301 0.00527471044985845 0.0133541976222252 -0.00570772278010664 0.00983277128777229 -0.000140454683943722 -0.046520887347528 -0.00605667591191176 -0.113385925389811 0.0574698108962369 0.123685345869366 -0.00491693081624807 -0.0301181205510276 -0.117192242828693 0.0770398781866301 -0.024315110260964 0.0507123032946977 -0.118040361524033 0.000274686247837423 0.0507399443493001 -0.113304485019275 0.0416943931063998 -0.109471855760007 0.129227902578441 -0.0125735514708738 -0.0841991441167121 0.131364003035257 0.0167051434855806 -0.234460969218537 0.378568500086756 0.0278492468567666 0.0497692748238207 0.0548163016484379 0.0592521787902298 0.0333707889482148 0.0523837880418727
  31 915.367201108737 ""  7.40801488717824 0 0 0.000508485037075375 0.00978824757174343 0.00822937340603363 -0.00982826597071773 0.00967930158012421 0.00103308277110566 0.0475527205712232 -0.0499169474579421 -0.0159124468555002 -0.060926044754805 0.0598516240948122 0.0194789709861222 -0.00370814289395697 0.00422982771790995 0.000818455678970689 0.0525924366401344 -0.0513983122886653 -0.0172119293274366 0.0170020765516657 -0.0159862885671127 -0.00460524800307181 -0.0604770461657641 0.0600589712067979 0.0203295008122657 -0.00272400667117734 -0.0081948488687235 -0.0109057690739901 0.026180008410062 0.0121033933809164 0.019448877006715 0.335275892040963 -0.333708743425015 -0.107431230098791 0.0256927309829265 -0.0243126907255796 -0.00861105564664588 -0.318811258258854 0.309650436292636 0.102669341835318 -0.0935904743846538 0.0925627160889012 0.0310139546301711 0.308634506007223 -0.307685284302768 -0.095098799636375 -0.0106216567168648 0.00798706432863744 -0.004413661979926 0.00179795316790922 -0.0044718169342431 0.00557248441871709 0.00372698066853383 -0.00878074750504986 -0.00728466041308335 -0.00505585666488402 0.00269746778669921 -0.0266493769888638 0.00534786563677985 0.00523264716095721 0.00215169604701952 0.0115272724445902 -0.0181988683898732 -0.00622109776689411 2.31353040686161e-05 -0.000862703651856824 -0.000500835312175363 0.000127569946301188 5.12977703379014e-05 0.000980682294441688 0.000466919509031892 -0.000395701131826637 -0.000717086637846036 -0.00185031955595932 -0.00490478052949883 0.000919512301592215 0.000903798573270889 0.0023680968031743 -0.00155245643560434 0.00150186462662286 0.00900515633586126 -0.0038151206364406 7.96846301198483e-05 0.00230409621502172 0.00240838815970854 -0.00217739906334583 4.05032626843697e-05 0.00438964569609989 -0.000414731932910346 0.000943811251194621 0.00273712370185888 0.000185081193612732 0.00319514545837332 -0.00260664588866291
  32 951.678584142991 ""  100.002881295893 0 0 0.00186562036428566 -0.00668558919332034 -0.00843739942222859 -0.00376659016445827 -0.000541538985149218 0.00799541281713675 -0.00689375791173002 -0.0102404884230773 -0.000958197822846171 -0.0020500201776243 0.000291627877668331 -0.00944797540057137 0.00551882237755083 0.0033864113365802 -0.00757259220242791 0.0031190002730344 0.0030372371749769 0.00110764670716097 0.00186077034983118 0.00252889839952977 0.00756233031378366 -0.000419675005580306 -0.00254249388867156 0.00665367674015842 0.00455772800272476 9.61283209569704e-05 -0.000979537242807565 -0.0214258961644193 -0.00611771993694181 -0.0234073630494593 -0.00717380273000406 0.00987131857746237 -0.00980175283268047 -0.00449484626906676 0.0225166448501532 0.00121247594823534 0.00296443534495951 0.00371411607046299 0.00279407972026946 0.0147803918488556 -0.00481993352506695 0.00342681593191492 0.00168733529542135 -0.00468244446867661 0.00676585077130498 0.00427057526388438 -0.00709444060763369 -0.00410980161453071 -0.00700035325953757 0.0104797192410375 0.00353382777192417 0.00685548526474527 0.000708895142648193 0.00402320332533808 0.00519172686198832 -0.00833805889634331 -0.0112253252643125 0.00506539196492356 -0.00326390172607719 0.00055206720202608 0.0205412999479601 -0.000769573095829403 0.0133286043196102 0.00664484390532462 0.0255565302692437 -0.0144246459873308 -0.00512089135038832 -0.0674045650608249 0.0550207275302297 -0.036144834929622 -0.0512112942515436 -0.0136492139813567 0.052098790304366 0.143315062146832 -0.0627652833984736 0.02565003347226 0.115762431601622 -0.0548020356418969 -0.0170853169986935 0.457342282846686 -0.274134750127753 0.15889598124482 0.405911099699597 -0.286886972579025 0.0305338098367127 -0.185825125677326 0.312835401630347 0.0538878732133896 0.196831091679834 -0.0633829381664258 0.0994014327112231 0.140511701288583 -0.0336056310145594
  33 959.444500734202 ""  22.3140057292708 0 0 0.0534833718955386 0.0767711789248774 0.104922890538525 -0.00262562477291574 -0.00728401812303346 -0.0407753258318654 -0.0105725985484674 0.00389103756383618 -0.00709693223070803 0.0101032957256499 -0.00372546145314513 0.0123725361935655 -0.0034370121708605 -0.00121942124333489 0.00263333866918945 -0.0142176462165993 -0.00291890596210947 -0.00368609970755518 0.00715365331067005 -0.00173153963594286 0.0033260189889606 0.00698061795067325 -0.00392098392315871 0.00804219205990374 0.0860425753567222 -0.0110106128147932 -0.0716019371594191 0.250794701897458 0.110361577428462 0.172714509714951 -0.016166207712351 0.0281330838989838 0.0202140766886161 0.00325917265004294 -0.0130112728530657 -0.00242850648354991 0.0168551828339587 -0.0315794653316112 -0.0254755931419145 -0.0066740098099382 0.0381384735747336 0.00423101462028397 -0.00239148065884828 0.049227149950778 0.0406223132718929 -0.102555356209786 0.0808794144297912 -0.00219480964530204 0.0609622058998195 -0.09974705100774 0.00418484484828343 -0.0410180095704804 -0.0250859950721179 -0.0621156120561755 -0.0499604075373667 0.0240260716538634 -0.207753994509698 -0.00162187012234032 0.109606233687661 0.102826636889177 -0.0799111008189008 -0.0672261838059022 -0.113731522507762 0.00109085994084431 0.00257808637217119 -0.000713142692909819 -0.00113964449316777 -0.00651558273536442 0.00364027572657286 -0.00263516800363469 -0.00339767332515423 -0.000905918557083011 0.0047963001855614 0.0125720911167754 -0.00414194512775054 0.000872850210732912 0.00765713266683382 -0.00376777555250875 -0.00295318319818616 0.0345257718503828 -0.0226197452060382 0.0121844755640416 0.0334641721145317 -0.0226072871713553 0.00249032900074952 -0.0127223853905383 0.020453059893696 0.00384876145918509 0.0138517147819076 -0.00499660178538688 0.00710314360819882 0.00911819062516138 -0.00172631469644089
  34 989.615984170719 ""  21.1147807252235 0 0 -0.0106909058006763 0.0635171853780631 -0.0671994414854026 -0.0357061334751337 -0.0589531600592178 0.0637031373135145 -0.036212014090789 -0.0319789006474969 0.000859913707292907 -0.0200412395620585 -0.0157316848025392 -0.0694434204735453 0.0104953569263655 0.0392641985531651 -0.0321923145998653 0.0428004693840137 0.049495903442271 0.0142222643301937 0.0281541062463689 -0.00865539287250213 0.0272287000823774 -0.0227980262174489 -0.0281569364469713 0.0508849083151991 -0.0806761658144605 -0.105699881072009 -0.167259492196287 0.0807491224586476 -0.0214874000086223 0.0640375014873561 -0.0678001176296271 0.047325876936337 -0.0627136716974846 0.077389621562264 -0.00731143407894197 -0.0468743981541388 0.0809361588748314 0.0149493735589362 0.0260414326241952 -0.066429444395855 0.0769397812354201 0.0632773418586656 0.0113482456967847 -0.0584364632123898 0.0489594580720574 -0.0217700311502075 -0.0122711672874486 0.000510201782681748 -0.0141571351465003 -0.0118788103797224 0.00951615981977125 0.0473447420518333 0.0482165418825037 -0.0174486481278894 0.012951237947312 0.0332721457258191 -0.290042103502538 0.139564298740923 0.0559295328348379 0.175755822585365 0.390552231055784 -0.130338546387012 0.129125453923884 -0.00211489461530645 -0.00270212504532395 -0.000145678052150963 0.000529053404438709 0.00508301604965052 -0.00162215075075272 0.00385010368475546 0.00224883240488752 0.000381879414997809 -0.00704409409845445 -0.0192531372241191 0.00157221768983657 0.00275484477807909 -0.00284651560501318 0.00253155601815275 0.0111549461848166 -0.0166327722959235 0.0181767569103358 -0.00960763213487151 -0.0364261850362298 0.00788621247969904 -0.00495576701922382 0.0127330333149595 -0.0179028646545254 -0.00536465432559087 -0.0161024273949659 0.0115530331458126 -0.00794752835414196 -0.00242326081423217 -0.00413287591029834
  35 993.553983083789 ""  0.540172432319825 0 0 0.00544522812514531 0.0115229087785003 -0.0082442731534183 -0.00664478825658545 -0.00795793425708321 0.0104506841701376 -0.00176990269975873 -0.0111045235267745 -0.00101652717578484 -0.0540881934457823 0.0420805025567289 -0.00758708830744443 0.0533627913865473 -0.0461512646258923 -0.0205692881443109 0.0288157119982849 0.00271920700304354 1.45614899617816e-05 -0.0613173614726867 0.0632273863694043 0.0237627918949002 0.0318955484165429 -0.0509264049759933 0.00479223919250447 0.0018636142094159 -0.00331762623291861 -0.0202874214472406 0.0113828927741088 -0.000339920380385525 0.00695911574575612 0.236793970267182 -0.240147036843194 -0.103325568299811 -0.28703551939582 0.290520000195213 0.090940751751914 -0.060200105028892 0.0903276345635537 0.0323368949820024 0.375559817372568 -0.364443620226189 -0.115621011890114 -0.21717144689693 0.206158743196911 0.0904185020326897 -0.0082919162807577 0.00110837569350075 0.00121650621300966 0.00188277024357422 -0.00809597332394608 2.12905047121622e-05 0.00164569348184239 0.00976278290515677 -0.00458848136038183 0.00214286649846639 -6.90346636663966e-05 -0.0607653418803227 0.0167215797924391 0.0232186215717194 0.0432601092696767 0.0480831769397087 -0.0113905475524671 0.0167184140164056 -0.000493251289196432 -0.000440497137167589 -0.000802307787665734 -0.000336810461073217 0.0019561135665911 -0.000933659534504079 0.00189956072973967 0.00094173751013281 0.000706404128170835 -0.00245141393849733 -0.00532696044493083 0.00142384609191526 0.000344602435634376 0.000326708079849679 -0.000782373926789038 0.00438466707314026 -0.00860011533471575 0.00801160857129929 -0.00487804332226087 -0.0150010700291164 0.00481731939839516 -0.00360758383226353 0.00621633703728088 -0.00596238130843031 -0.00262857140857306 -0.00799858406986979 0.00626689504027673 -0.00456479943614112 -0.00328908380351181 -0.000996494758185184
  36 1010.78435473046 ""  13.3221526437295 0 0 -0.0194346413434891 0.0191498440918224 -0.021932935842661 -0.0227094002154145 -0.0314553925100746 0.0173113066438928 -0.00851195028192742 -0.00985531510620841 -0.00192822134547981 0.0540668188015087 0.0123681367100077 0.12789343901643 0.0111504963077281 0.0329167273402444 -0.0333438045475327 -0.0868030255708256 -0.0995074390832034 -0.0226753646447785 0.00564650116274739 0.0135676903124408 0.0448336662852044 0.0450788406529338 0.0709310359612097 -0.112824173087293 -0.0586793863462097 -0.0749347176814707 -0.0801588666590557 0.0218817473726219 -0.0342645674874937 0.0500068269705599 0.0283967152452511 -0.0090868247657296 0.148419365022638 0.0498277221883126 -0.00704530907087122 -0.0417671814814343 -0.150533765237158 -0.0436775765416268 0.000275746336641075 0.0845158441238758 -0.0611559538554714 0.0140668810045221 -0.0424766834450154 0.0886036344974067 -0.138383587445528 -0.0049381972635223 -0.0100096068738367 0.00107901375057604 -0.00953128570663595 -0.000645153894295343 0.00505852428783896 0.0286026335049539 0.0286322007220405 -0.00804763316918712 0.00185477541033683 0.0309734065802752 -0.110415323660153 0.0749406486503422 0.00550814975871612 0.0649335868657476 0.209322721533023 -0.0789648272128492 0.0613979539169998 -0.000741484225756666 -0.00141156296855585 0.000664893338645701 0.000343479682944936 -0.000163215002297079 0.000862200842913962 -0.000576102823266623 0.000108165579187092 -0.000992788232001253 0.000982885189095767 0.00267728402851588 -0.000406112716451956 0.00107472780591562 -0.00173590566461839 0.00173470865211965 -0.000916936045961895 0.00602147016046916 -0.00358107649901923 0.00337613762898619 0.00783945558094732 -0.00536932082578241 0.000693716856747241 -0.0015945383254631 0.00235716768623484 0.00150401655095274 0.00340209815285635 -0.00413053901510999 0.000860343043435596 0.00178343902687078 -0.00123964321298581
  37 1012.0096644047 ""  0.385894429166567 0 0 -0.0063777419203226 0.00142045108037255 -0.00161968875232787 -0.00353293256775339 -0.0017511917317117 0.000658630219062517 -0.00185897824575934 0.00176845985792894 0.000669705010839096 -0.0177666535651919 0.0281523168803868 0.0279643915507958 0.059658439409641 -0.053518971457298 -0.0213666277696744 -0.0707374281875376 0.0391549252824794 0.0145300865908783 0.042753838367532 -0.0400289640748444 -0.00959852858684788 -0.00450496129442788 0.0236153489611113 -0.0131264529588917 -0.0136848618959057 -0.0155946212495035 -0.0123722924702272 0.00499363669637292 -0.00444568563530795 0.00962723090584047 0.188414106125779 -0.183364066089378 -0.0360977567892584 -0.364409766353804 0.363020604809581 0.118626597921407 0.319360900314929 -0.341211095707229 -0.111373974185493 -0.270499595068407 0.268219776585554 0.0900861321325646 0.0972931161891924 -0.0867628857592545 -0.0520564177551307 0.00166540514404799 -0.00217522525448175 -0.00077867104642476 -0.00289424652287905 0.00271087147300644 0.00141327174300391 0.00583377844825899 0.00158185255734699 -0.000130076059268689 -0.000858503781879263 0.00741918941499451 -0.00135146818533615 0.0101761775371002 -0.00769835918379386 -0.00319337002468254 0.0283286688963621 -0.0154423943545355 0.00654512579516136 -0.000356019371378949 -0.000503409452674156 -0.00056519394463578 0.000207018974485931 0.000268083830492211 0.000344903868534696 0.000419792844523345 0.000392078677285693 0.000163306073672627 -0.000795419049765366 -0.00154460805787726 0.000257611954525523 -0.00027721165709936 0.000723638327413045 -0.00114526072638213 0.00081379590034815 0.00122678266952359 1.01009334336834e-05 0.000172212404499034 -0.000295745571003539 -0.00012684172823385 -0.00145632236596079 0.0013842186149683 0.00051663752605707 -0.000562864509033755 -0.00184857905566965 0.00101572347903156 -0.00182079044422567 -0.00106134092704072 -0.000709014559100731
  38 1040.11753974029 ""  6.52123423429577 0 0 0.011740975343712 -0.00740336311974727 -0.00376945278949996 -0.00434888048929837 0.00076912231373086 0.00503146568721919 -0.00559337082729833 -0.0042521492797362 -0.000354465900612788 0.00402859530189669 0.00170716812049792 -0.000651272535099047 0.00206963039019514 0.00052927429002762 0.0052153930387085 -0.00842095389983339 -0.00770434225966261 -0.00153519238771838 0.000231362494612691 0.00181194638490449 -0.00468584267193497 0.00336836653391382 0.0042277322029609 0.00139805832356605 0.0134814571171131 0.0187476546617356 0.0298832672465909 -0.0190503873448028 0.0144281738151107 -0.0398165570351351 0.00765935340160622 0.0245184883883575 -0.00632927208883103 0.0159423183795173 0.00966840556975366 0.0173394340590664 -0.00746008432059014 -0.00986005567611435 -0.000830503548642294 0.00976278547138528 0.015401684609909 -0.0114816129908214 0.0199015868981053 0.00764911172791473 0.00997179844712338 -0.00125716885123842 0.000697912989119198 0.000167354775975397 0.00104978948113778 -0.00255830360192617 -0.000656982248641494 -0.00326802972167973 0.00311891707259893 -0.000550840022884203 0.00985341233031692 -0.0293383057072096 -0.0189595264932665 -0.0201866107113083 0.0298044135844563 0.0261844069811384 -0.0240516172827788 0.0336713800182851 0.00188805206911476 -0.0340844031696035 0.0629149675211833 0.00527368351099214 -0.0243458353162589 -0.0202304589967592 -0.000238078753344807 0.0618499168803742 -0.0410644146434876 -0.0029571901223898 -0.086957272079959 -0.273091087968046 -0.117325204604312 0.262090072353375 0.307781708968673 0.0260905012917631 0.230526895719324 0.311745604994821 -0.0635956667503706 -0.103620660615649 -0.417222579402999 -0.0449793779662691 -0.130880835651349 0.0571367546379337 0.0561532663482111 -0.0761298163544908 -0.158854566353009 0.303674894875679 -0.0753740201401406 0.193652889415251 -0.204817223543221
  39 1041.11713152636 ""  2.83625608146753 0 0 -0.0297962615989063 0.00633903468391043 -0.000655221979021608 -0.00739073693375843 -0.0145483506582764 -0.0010010822902781 -0.00171868886771705 -0.000108097948916413 -0.00398122365766221 0.0233742886352382 0.0371404412817243 -0.0404347816743786 0.000507188049979212 -0.0365260174084847 0.116143422326132 -0.068197604549949 -0.0642774755232117 -0.0221093931370575 -0.016005581596381 0.0219656323113954 -0.108196051981994 0.030481203645133 0.00996875211725694 0.0570509262769735 -0.0393793508972687 -0.0602542482625027 -0.0744433394175234 0.031246642840699 -0.0264778745296863 0.0603316871896798 0.184886096897968 0.234430899040861 -0.147685529643238 0.153039101913022 0.0652601288487473 0.254349754311968 -0.0815544657657386 -0.0603421252597292 -0.0428378721762528 0.132589287794283 0.19080874135812 -0.206377401737793 0.159285711118536 0.118186674125794 0.181991256563754 0.00167247341626204 -0.00666578995502328 -0.000536717122800331 -0.0061715347132555 0.00570232645670035 0.00455948506529343 0.018482854735535 0.0111466445312126 -0.00390733479251483 -0.0149598814725395 0.0555259747399883 -0.00273580195060876 0.0568974652691196 -0.0428718094758594 -0.0148022036792845 0.124578436079281 -0.0839890143369445 0.0187520623295921 -0.00382180549438493 -0.0151834977431759 0.00668625268562438 0.00522005564166531 0.00761225962361821 0.00201675529382437 -0.0032408385657253 0.0035079540944793 -0.00924025597090306 -0.00224500735534427 -0.00678022447955958 0.0100466689021962 -0.00900963433841903 -0.0184121468093283 0.0061558625461324 0.000358967577113222 0.00822601824487012 -0.000441489414503657 0.00893601386465574 0.0235241464741527 0.00244075430597101 0.00293259580739977 -0.00492786717173 0.00791761658810447 0.00475708053701234 0.0204509895437097 -0.0188668908823496 0.00501131192001504 0.0115301988774551 -0.00898187227680459
  40 1045.9106820192 ""  12.5628246059646 0 0 -0.0154939117664908 0.00414925993028285 0.00654852682515409 0.00420591082897891 0.000890885564780568 -0.00594338622225352 0.00221397602988598 0.00121049203218207 -0.000638938618332602 0.00105912038370467 0.00234054890620555 -0.00236950588541783 -0.00149085664565357 -0.00387714410502147 0.00836725742740023 -0.00246371206210746 -0.00289774929708058 -0.00204435877325994 -0.00151663429747398 0.000878308134601625 -0.00675164715984405 0.00120354132820647 -0.000351176389567958 0.00423154587930055 -0.0155964691719257 -0.0289455022145668 -0.0393984912792141 0.0178902456674319 -0.0114058647880769 0.0362347046079263 0.0117807204319113 0.0122910332587146 -0.00882162121055109 0.00600932888127154 -0.000156182729964004 0.0143699661915453 -0.00652817403978401 0.00132223706101884 -0.00613789717595309 0.00754960064052991 0.00988611882660219 -0.012465647962043 0.00583917854186014 0.00408985697090566 0.00906258557615711 0.00171781568141234 -0.00190832729341523 -0.00107006896957195 -0.00245243879195648 0.00419598287358005 0.00208222480241131 0.00621323895056174 -0.00169788732544321 -0.000242939416712189 -0.0105628975628079 0.0315290456941884 0.0185169304274952 0.0236733847977863 -0.0317828588665279 -0.0261200183049287 0.0362702860607195 -0.042289547834083 -0.00155526433771417 0.0576206308694001 0.152883129589143 -0.086520520727378 -0.049022343492052 -0.0927502685602675 -0.0174289384205357 0.00974723864851178 -0.0248159324913044 0.112167557049289 0.064436737867796 0.205175530804109 -0.0731755989518133 -0.00586370380175889 0.0950674415955891 -0.0924354538157296 -0.120367686506442 -0.165918794865592 -0.0187992110689804 -0.0329191982182733 -0.0138909663764835 -0.0385439544517302 0.0194993266213036 0.0315265037305124 -0.106911803937887 -0.0159348672375451 -0.161709950763887 0.0772401750927694 -0.0321169938753757 -0.226046405953073 0.195212297150412
  41 1056.40285226653 ""  21.3918022768111 0 0 -0.0940134222581142 0.0334483892144056 0.058370751611012 0.0401194672759366 0.0144626732237686 -0.046031537743147 0.0209397603313342 0.02333231722484 5.85144676317032e-05 -0.0055255224006443 -0.00524324077807607 0.00534128001194388 -0.0144136024967142 -0.0119671159732523 -0.00727753393912612 0.0258626648490358 0.0253569987547618 0.000953565748956265 -0.00431436176523342 -0.0050132959426472 0.011973809945223 -0.0112916268540032 -0.0171619078726864 -0.00315935507705862 -0.0769036887320238 -0.188450848633607 -0.278491877251096 0.165652533467532 -0.061272240102916 0.271104744668791 -0.0378757934988349 -0.0562490780994874 0.0302729102421257 -0.0639996902026823 -0.0529681779885385 -0.0559108561453583 0.0193292352626705 0.0391904043310251 -0.0238297192906463 -0.0206668253108012 -0.058793440548502 0.0286025190395624 -0.101104869458787 -0.0213312763732478 -0.0402920977043546 0.0148157851969054 -0.00553763370390059 -0.0117358838911369 -0.00980150507992386 0.0289431428029458 0.0131128127687459 0.0213093624869992 -0.0350608148414068 0.00334399835357327 -0.0938567713500173 0.245376302279675 0.236975033360761 0.140529745650599 -0.257726268367488 -0.254953745497891 0.150426884406209 -0.312516925166499 -0.0604099396761213 -0.0111141115220206 -0.00827202915305333 0.0125188767209991 0.0022070241346391 0.00588102073912629 0.00117604052946257 0.0058816905605519 -0.00364486070405532 -0.0146367556534876 -0.0157652872584967 -0.0519099746677237 -0.00920192225271185 0.0366883923815903 0.0328220677792142 0.0157946575736955 0.0370871361880659 0.0685244453342466 -0.0174355071870912 -0.00614866700747157 -0.0370483148178185 -0.00396290636308486 -0.0183291056403926 -0.000808224150536996 0.0266213570949276 -0.00645407051730869 0.00416498785245327 0.0276481907937295 -0.00291395935802164 0.054650475619966 -0.0502479070383662
  42 1097.85648289877 ""  3.51123563973888 0 0 0.0216440392741506 0.0720777248084248 -0.0639517786072514 -0.0110705415583267 -0.0315842959561371 0.0477678518037744 -0.0153425016428065 -0.0247839661303561 0.0293854439934977 -0.0426217229002456 -0.0327462669746917 -0.0319930789623004 0.0310526590956162 0.0414033900351963 -0.0289894583350557 -0.00772649468399554 -0.0257445292886261 0.0534947784715204 -0.0226255097265071 -0.00860451862683327 -0.0391278039429843 0.0493348660760393 0.054882940865069 -0.0188098915776362 0.101672004678345 0.0929727144659152 -0.154253434468099 0.142831405984313 0.0578740969187793 0.0150150123179574 -0.158893079085575 -0.174242547072285 0.0410545159896143 0.140170781308857 0.121049409256118 0.0641991061011733 0.0115905600348583 -0.0964975364118303 0.32648388669371 -0.0676900082575548 -0.0694431969005318 -0.0146060476085228 0.202258965054821 0.173284721617687 0.117409413728855 0.0085745368553256 0.0206726709212746 -0.00893770398771349 0.00961484192682437 0.00929953158881356 -0.00358264724407704 -0.0326465540753527 -0.0698080518077739 0.0220281753626657 -0.0284761127577633 0.0500282262159275 0.171279639074399 -0.0268522112881968 -0.11205989533159 -0.197045597382373 -0.172909183055561 -0.00155097227632522 -0.0402734171571441 -0.00157179583362693 -0.000785519651076102 -0.00307708023177706 0.000700407762325458 -0.000453535913164352 0.00195150395528054 0.00160299982987471 0.00113446105662434 0.00224809188352811 -0.00190823865374377 -0.000908663721122017 -0.00181265622678137 -0.00181216306325331 -0.00466162631754614 -0.0010929354664223 -0.00118074039690321 0.00164990802754841 -0.000425186174869412 0.00309392656043504 0.00199126994679453 -0.00721747866307629 -0.000544374165281388 0.00587512964274466 -0.0101320023611471 -0.00181784517547541 -0.0081987580021718 0.0039446584475178 -0.00321869453610922 -0.00698464313679696 0.00369610590828328
  43 1116.32801927102 ""  21.7747049299453 0 0 -0.0277476135646543 -0.0820075360137748 0.0711813038378064 0.00230824331416411 0.0317647070867806 -0.075845290671046 0.0292989361246957 0.0222521620129108 0.0206237460667332 -0.0427804744296381 -0.0356844990593001 -0.0259073469412471 0.00896943651328704 0.0129112499901859 -0.0117654494296648 0.0106133198459012 -0.0059787050450418 0.0498455931609738 -0.0305352866548157 -0.0145103975382784 -0.0483328394151809 0.0406831409507924 0.043267324108157 -0.00390375205007019 -0.0844402465256036 -0.0739000835804204 0.160795208162191 -0.119095990885024 -0.038578395147328 -0.0205451038929997 -0.224736254693073 -0.251254815899832 0.0935212067645648 0.0753725535860997 0.0610336016721191 0.0445519380053916 0.0267664476138831 -0.0682846483227814 0.294717293595021 -0.0890040431930426 -0.0873207251958673 -0.0155274967553178 0.159536659500094 0.124375372033475 0.0942606949157545 -0.016470248899902 -0.021761114855539 0.00700429271496721 -0.00194528139522683 -0.00994569534755296 0.0046544612034292 0.0267375144313687 0.0772192547432557 -0.021551717069411 -0.00794543234112486 0.0340776441020467 -0.146378505849015 0.0710038770339222 0.0610799662658763 0.163854250984086 0.205381751545323 -0.0684467718799114 0.0236137764079676 0.00175557205238448 0.00158469910415997 0.00452569344231777 -0.00129954491884035 -0.000560891119899625 -0.00267650364600867 -0.00148044452050821 -0.00168521464428733 -0.00352035745670929 0.0034028164135809 0.00416232019611236 0.00142303848609248 0.0036374360506708 0.00605033310221264 0.00317729657557387 0.000970610514710171 -0.00165561947028024 -0.000766492359990513 -0.00356590942773359 -0.000421029718741583 0.00859744496567635 2.25623987255371e-05 -0.00698755205942204 0.0126513194451128 0.00114432115652597 0.00988495734324285 -0.000564710405935932 0.00522939672766375 0.00999915973780288 -0.00517368977442082
  44 1132.00362990195 ""  1.32997837538095 0 0 0.0712344696963344 -0.0392800425076448 -0.0301543273984442 -0.0152201840894523 0.00941048897169644 0.0212727914845087 -0.00640361713012531 -0.00653070642055779 -0.00212991964451294 0.00608403656955 0.00444208266705093 0.00287076578034237 -0.000444940124971478 -0.00025448076859159 -0.00140608091641616 -0.00156759606204111 0.000177297537836559 -0.00553656065796894 0.00427737350832959 0.00151597415417575 0.00788141798018765 -0.00624982315375925 -0.00394592980247199 -0.00032965835414352 0.0315164451820856 0.109721776999156 0.239644692484611 -0.0637013230809519 0.103693880562514 -0.226796625805225 0.0329375472672979 0.0418511867003313 -0.0158943390682126 -0.0126743993031593 -0.0066601088571545 -0.0103947038991214 -0.00331005886003233 0.00762251058727018 -0.035061342201675 0.00625275320891033 0.00911949943387278 0.00651791613044132 -0.00206839091866236 -0.0217200602994982 -0.0111183058595822 -0.0629907263610333 -0.0269136451044548 0.00551800707706436 0.0586127433701622 0.00222135751068252 -0.0114593464259718 -0.0782954351934946 0.0344590967973891 0.0176996170353533 -0.218005192800302 0.495252661723223 0.0253857459629171 0.331168252513451 -0.28588875445978 -0.083343871782885 0.0930010729897733 -0.199577642779964 0.0106937837847016 -7.07886950849996e-05 7.21173719883553e-05 -0.00106044396612986 0.000307556740918747 0.000146092634430386 0.000876838687549485 8.99480015823559e-05 0.000407723628986681 0.00106788505948838 -0.000769107731964939 -0.000811364515660022 0.000241155857270894 -0.000938422090060644 -0.00118183761029787 -0.000894123491959496 -0.000751506239191281 -0.00545994383784287 0.00347216412001135 0.000828932831453163 -0.00204706429078781 -0.00320183624118547 0.000101135078258203 0.00136807491622603 -0.00248142181742453 -0.000182358885838032 -0.00201390162888272 -0.000335764255507766 -0.00123098335015187 -0.00303870966623634 0.00206902320052715
  45 1159.66628916793 ""  8.0905350755408 0 0 -0.00202556970148777 -0.00529307081211749 0.0063603395291989 0.00261602912597718 0.00426649262998983 -0.00464222005326119 -0.00145066139934857 -0.0014812331548124 -0.000895879309649814 0.00015064717317488 -0.000930580376749018 -4.32746617811691e-05 -0.000222809289326636 0.000367150102354918 -0.000846197377837708 0.000263554532685598 0.000448056271346868 -3.83342730656408e-05 -0.000649535178553876 -0.00069748215532553 0.00128688458090247 0.000768964682205683 0.000708745204755434 0.00056246045876252 -0.00222827710479357 -0.00404666513528491 0.00787620959588523 -0.00457359663059608 -0.00627040965412843 0.00438911431102624 -0.00477736351637639 0.00316873162690848 0.00134495947028467 -0.00120649251213722 -0.00285606921097906 -0.00367184487052329 0.000102567009048493 0.000675715995037594 0.000123743438427322 -0.00241961581291327 -0.00688498017810762 0.00298931468657461 0.00469306710952893 0.0037909713433486 0.0043425711460646 0.000274747663886797 -0.00441312478677705 -0.00140816807523644 -0.00113070918791941 0.00151774994281417 0.00207073550169079 0.00243793681972194 0.00222576546062546 -0.00378236767219632 -0.00450671182104406 0.00884536398413137 0.0064571119524782 0.00252967149933041 0.0133832383038441 0.0231848855041858 -0.000596241319882318 -0.00174655294419637 -0.00865115623408112 -0.0833518106893062 -0.0648813196829416 -0.10994861467668 0.0447586003453111 0.0232319078478787 0.0754400416569214 0.0531985755447561 0.0428775155852811 0.0660083046940245 -0.115478232824763 -0.148990094002304 -0.0863326478211482 -0.0757114803666838 -0.139196520919847 -0.0661967352035546 0.0094222842261084 0.283189131268416 -0.108469027681083 0.11709993000181 0.205957846480891 -0.127804969695141 -0.0237628044780553 0.18455834516356 -0.297718534416611 -0.0473446038755823 -0.25477341928992 0.0822141695463946 -0.132286955087334 -0.183456878424544 0.0674993668632014
  46 1176.56486157907 ""  0.838823410807288 0 0 0.00377209800495465 -0.0232716774475131 -0.00894001284068184 -0.00521627770392743 0.00737880692780423 -0.00127337107408725 0.0108576097877149 0.00909950284564635 0.0035488655725921 0.000563325998721186 0.000692551515765251 -0.00100323020434947 -0.0017089851805349 -0.00316171867539495 0.00379641557878784 0.0014346104600719 0.00130717821458207 0.000170712907453536 -0.00159995193890885 -0.000225684230820805 -0.00440198663834896 -0.00101189456046623 -0.000520124426470517 -0.000987932436797829 -0.073278554797247 -0.043500843167954 0.0874776472849194 -0.00671961304441722 0.0428938256927654 -0.0722372049619752 -0.0128198579583412 -0.0141045800583824 0.00846253432996876 0.000317956493040777 -0.00132217766766867 0.00627171297953029 0.000509449341973049 0.00259909688927054 -0.00310766707995497 0.000146828259719954 0.00122674101531158 -0.0057628645879848 -0.0234434088050421 -0.0145798963148004 -0.0197502301620699 0.00290022001451185 0.107214943709859 0.0461691563421005 0.00488937441159641 -0.0414919066242558 -0.0354203012657532 -0.032203886290457 0.025143900982271 0.0610675288311692 0.180302861716064 -0.377006629631615 -0.243123641260172 -0.0809657677982256 -0.283687486540396 -0.512960731857457 0.22299581337859 -0.158693609663718 0.148776947366343 -0.00343300296952594 -0.00190433697463338 -0.00314071378385637 0.00163322869152268 0.000303464132737219 0.00289273843546005 0.00216087711101615 0.0011514986584483 0.00210907115748719 -0.0036919945518068 -0.00433745123986502 -0.004623985213234 0.000187339225401618 -0.00162579998416083 -0.00134801730892638 -0.00117661171892222 0.0107868518809091 -0.0056719538306132 0.0055658412575582 0.00976209614753453 -0.00785758947778552 -0.00159834621375098 0.00621375723103799 -0.00857069313313935 -0.00154501844707988 -0.00837166083654169 0.00390045658632459 -0.00476576547288055 -0.004617720622208 0.000800201236372179
  47 1185.49616215799 ""  0.751102146955509 0 0 -0.0282248521944348 0.00786498744834519 0.00883859761318659 0.00403637515643295 -0.00501739925373275 -0.00956814971901214 0.00463453145259957 0.00517933842520879 -0.000746922671391531 -0.00257115465056495 -0.00212961479205272 0.000478335235977263 0.00220241486672985 0.00103615466673004 0.00448194976637827 0.000389705729950103 0.00152345496281052 -0.00309840596015346 -0.00166371655567966 -0.00118338685015454 -0.00193916355136235 0.000706076164300741 1.41912280529552e-05 0.000644579230885838 -0.00147024420321446 -0.0314767139459395 -0.0895867909827986 -0.0263404635049742 -0.0807602415174292 0.0885475545853147 -0.021259623159404 -0.0296638370704171 0.0141022157238269 0.0210275271934091 0.0144474944564602 0.0212836920626837 -0.000578001878216564 0.0054726475206863 -0.0197872976136242 -0.00341847645766203 -0.00365322061976534 -0.000975060014870592 -0.00799822652066336 -0.00463496493849153 -0.00568281414717283 -0.0551250769708502 -0.0292071905609993 0.089862798638279 0.00399191219082456 0.0378278737316999 -0.0374178715643046 0.0683621205800979 -0.0259502742161936 0.0010857592807704 0.0017389792644901 0.0100060519216607 -0.398116522767523 0.358159178870234 -0.338979889645863 -0.0490341308234576 -0.311855796633636 0.444198119019318 -0.0062137491251583 -0.00244543950752797 -6.97587295760016e-05 0.000630559988296403 0.00120888317396251 0.000368272629025096 0.000229912292554377 0.00133873253264383 -0.000371658451214163 -0.00016627355840609 -0.00148874184607658 -0.00220817106729141 -0.00419858289244586 0.00457657796225468 0.00237151969070403 0.00324924262165928 -0.00329780307761444 0.00123520954097877 -0.00292459267162966 0.00170713708490351 0.00201617869965471 -0.00102324739141929 -0.00268215363964437 0.00180037437534069 0.000693252925563591 -0.00095572968187201 -0.00268699430598454 0.00428776640107017 -0.00247064259217619 0.00216483507747643 -0.00365110856258546
  48 1188.53941672626 ""  6.39361260032802 0 0 -0.00660883859396472 -0.004961444086706 0.00642547018734649 0.00956434104991986 0.00897827423711894 -0.00421624593856766 -0.0142418772288489 -0.0192762402981445 0.0204049702192715 0.021223420493786 0.025803373488685 -0.0124001369243217 -0.0465318914462669 -0.0307246509150636 -0.0525411289121317 0.0017761307025363 -0.0234540787341646 0.0762675158247522 0.029108829972721 0.035375417054325 -0.016837055788005 -0.00637614531113618 -0.00182566512817613 -0.0135664786148544 0.00457810728393205 0.00155102076497514 -0.00522352956408451 0.00790062171222476 0.00546444165159048 0.00338734372254273 0.193626462952422 0.239441142060555 -0.130343628581048 -0.334138287764413 -0.237259080982981 -0.308332944092539 0.0356481890260861 -0.144207346543719 0.544475485413257 0.17273925930373 0.213252815595392 -0.107219873606054 -0.0109512338807235 -0.00848235781767483 -0.0206156262538818 -0.00293365442460864 -0.000861283463912963 0.00601918255147329 -0.000721908399872963 0.00135817729736184 -0.00218446884707073 0.00565438525048459 0.000926998189694967 -0.000455163534436317 0.00460018951753297 -0.00937854431390837 -0.0292363966132822 0.0181696588881653 -0.0184371385577535 -0.00364115921400147 -0.00945230370698655 0.0207478068649179 -0.00028814055029027 0.000389575848072958 9.24327111724298e-05 -0.000141988013119523 0.000254963992076395 0.00041323011528489 -3.40411135665391e-05 -0.000396153782056899 6.31721498550924e-05 0.00021803576645889 -0.000779273587565477 -0.00305398970318529 0.000421459033292316 -0.00156168837939879 0.000104214953644272 -0.00125028073875636 -0.000581585922515145 -0.00220537719854009 0.00123049686499784 -0.000350832486959228 -0.00234346264514633 9.33055906577463e-05 0.00116168559879739 -0.000627845452079427 -0.00088707045749224 4.68830111163126e-05 1.46790427750041e-05 -0.00111756361459827 0.000936076281643696 -2.14312009386684e-05 0.00113428140568878
  49 1207.12270418709 ""  22.4264903830528 0 0 0.0144943790595413 0.0110998791577391 -0.00248573856809222 -0.016102639296664 -0.0143592315476821 0.00165900092936631 0.0244852817134084 0.0223425616668338 0.00603708761586469 -0.0179937333880436 -0.0207588193804461 0.00627536328695317 0.0150273276540983 0.00535077011447737 0.0299119271134744 0.00349391218651579 -0.00309829431821807 0.0204236907748874 0.0384512650340167 0.049653761522409 -0.0334285942188807 -0.0467318657577982 -0.0389186634039773 -0.0247347164020262 -0.0103061408522441 -0.0128898643162989 0.0103909687687254 -0.00443630631793 0.00374611412794869 -0.0032494939109205 -0.22958819849725 -0.277414887296705 0.149696784128946 0.17401071800257 0.11991195301226 0.173061115813209 0.0119455949843951 -0.0328706263439395 0.137291209202093 0.329337173101938 0.410053219252537 -0.217273333624794 -0.335628178756498 -0.247019645065861 -0.281297281231193 -0.0010672178575224 -0.00137221730864932 -0.00710228832121992 0.00193127675790252 -0.000805533967061383 0.00130985957396242 -0.00260999116921647 -0.00425761715157263 0.00173326966073992 -0.0126648173669839 0.0236746145417637 0.0215502410453875 -0.00928696209340823 0.0178338560343084 0.012841060759141 -0.0165724163150425 -0.00370824131302799 -0.0082440632223574 -0.00173151947115841 0.000444298696966073 -0.00141626763050343 0.000800701445534281 -0.000875395429078124 0.00101160532890992 0.000999411270523694 -0.000183234894208995 0.00105236201590916 -0.00207696118498214 -0.00264759195460773 -0.00300865859817219 0.00209251692834441 -0.000594514619451103 0.00115030998697493 -0.00207626367595919 0.0061657526257699 -0.0050391505246672 0.00302791451670827 0.00771607521362124 -0.00230689008150662 -0.00133458701861351 0.00260559617729399 -0.00354687881276494 -5.64673452085986e-05 -0.00265186211570752 0.00166545866879965 -0.00191042991093835 -0.000808556471788133 -0.000396004524072623
  50 1264.02143181246 ""  241.824150134158 0 0 -0.0231715173501394 -0.0282326133119159 0.0284613366536467 0.0843025698479018 0.0810997639757993 -0.00814930307257436 -0.123512280158895 -0.128833341067764 0.0286313628308036 -0.00804863728403235 -0.0065817649084852 -0.00797699725366235 0.0071415977069313 0.0221515387709432 -0.0453551944608518 -0.00561894846164821 -0.0148000939224523 0.0269163101168027 0.0501640452179785 0.0432901905727347 0.0230296889835138 -0.048257198888236 -0.0330016578552714 -0.0485562524084111 0.0425664584389209 0.0298100701404803 -0.0201059385418969 0.0336001391293371 0.0513973629730051 -0.0236134228550102 0.0258474072468916 0.04243497337843 -0.0404582322617095 0.225347352344633 0.184068863824866 0.145175333967323 -0.0124568701350628 0.0197348954102973 -0.0987895366952094 0.0737187626950978 0.073070132830466 0.0125576388891828 0.0912760830126262 0.0643996849501258 0.077244446646854 0.00567465236636264 -0.00220512390394195 0.0165558847103231 -0.00662561505497745 0.00357471150293789 0.00179032362885205 -0.00292884243401435 0.00603647322668799 -0.0129704358274036 0.0236798470089418 -0.0418799536396954 -0.01872086833171 0.0192817077684144 -0.0277707865461402 -0.00735848227761298 0.0106373721537243 -0.0437713965522568 -0.0341616433731352 0.0139889765627719 -0.00523874404728157 -0.00419003766545964 -0.00371412313658892 0.00643934020968811 0.00131968535193075 -0.0105700040363855 0.00545811906772507 0.00147506562647939 -0.00696829181770232 -0.034271022553939 0.0379273050700454 -0.0232493988290887 0.00718292873350326 -0.031446568320648 0.0209150933333154 0.00504240678566587 0.0160824754618478 -0.0142369967071862 -0.0529836120534211 -0.00442416139611609 0.0199576431496901 -0.0113734243425564 -0.00454611007029987 0.000975436830979192 0.0116167636717217 -0.0251913371945968 0.0160591086863038 -0.0197658217894715 0.0307267329359045
  51 1284.13934325168 ""  15.9720549043291 0 0 -0.044315664464621 -0.0117189849531446 0.0119495229858026 0.0212810426902028 0.000726396557219593 -0.0112274165534315 -0.00597509784154027 -0.0110134280756665 0.0131281189572705 0.00350765528510039 0.00554613684376505 -0.00477681445353399 -0.00526852297407063 -0.0029035145320172 -0.00692286131434955 0.000554042970425342 -0.00230063710727664 0.00846389572962055 0.00638665832388299 0.00724227969130032 -0.00186240496183543 -0.00811055707153279 -0.00471227070881195 -0.00862124879493102 0.143485491718889 0.131489803699378 -0.0975416833248055 -0.118912511594237 -0.175808084502604 0.130394211687837 0.000564229592533363 0.000149921405855173 -0.00311508440756465 0.0251172295454063 0.0187685804423868 0.0192776719653717 -0.000862598420166497 0.00535841031493008 -0.0238288897965354 -0.00667732524882259 -0.00756656740734601 0.00639066399022134 0.0129504471768017 -0.00418007605879023 -0.000311104962134633 -0.0459862962050652 0.0264807923610347 -0.0977980645560495 0.0452733618128718 -0.0376577661835177 -0.0314099407521506 0.0129814820933832 -0.0115858777709978 0.106126935368596 -0.123676580155042 0.213511259471675 0.0197075254656087 -0.125080419689163 0.107284183586166 -0.0564469244657254 0.163606916541157 0.349415380028385 0.45482653922678 -0.0170044982016222 0.00972719819235795 0.0061433294399371 0.00570449823252074 -0.00285363405213765 -0.00280081665513406 0.0149849241951126 -0.0079138037778481 -0.0062400433512509 0.008228784511374 0.0374432187542737 -0.0541865359642374 0.00440501702460541 -0.0532141524191974 0.052843738996339 -0.0313568184039967 -0.0386065426091053 -0.000373511355238808 0.013708718826889 0.053359922280694 0.0125080628183071 -0.0295393638388923 0.0132553899511873 0.0125546203888223 -0.00639121678595204 -0.0134639133965954 0.0499171807730112 -0.014368491864802 0.026111925881935 -0.0402742721401608
  52 1287.30807950563 ""  0.671583205787208 0 0 -0.00625962494339258 -0.00040328503545728 0.00145863075403314 -0.00364892631530955 -0.00597719812577249 -0.000959551154554953 0.00865457826273 0.0122913788549275 -0.0110300233898644 -0.00184125913663148 -0.00289506838019825 0.00297709203764875 0.00282679079147896 0.000744383009390328 0.00748470044302051 -5.94449623437106e-05 0.00237153044110795 -0.00720231094950615 -0.00699509407433753 -0.00735751550704299 6.32049014043586e-05 0.00790672761077003 0.0051003010431223 0.00789082526329819 0.0165027170689846 0.00701695923338255 -0.0232257368407933 -0.0240644004545736 -0.0300695435955043 0.0207301561272957 -0.00811046624356079 -0.0103052511856599 0.00798264587557487 -0.0258442738602817 -0.0220821899692133 -0.0187307246750085 0.0017592875723087 -0.00504360633143765 0.020349184540191 0.00217958224470893 0.00470094474977051 -0.00603134336368821 -0.0120554647733987 -0.0070206304183014 -0.00812079941363427 -0.00969508596841397 0.00534157104358838 -0.0199442633637059 0.00910973478457703 -0.00670100248998845 -0.0066808056100681 0.00371686429171479 -0.00453311139872665 0.0220247048583178 -0.0263549884564877 0.0443510369528835 0.00556094753864474 -0.0215281977849556 0.0167026005395614 -0.0148214914327374 0.0278925074296412 0.0761515894033527 0.0928637494998265 0.0859654339905023 -0.0533321661743936 -0.0339450761724597 -0.0258998463493124 0.014297232900756 0.0127648046029896 -0.0802434399627281 0.0438783294343614 0.0343020545264313 -0.0581055307999424 -0.236618712939391 0.284396727904028 -0.0146247992801193 0.32109733257215 -0.296335724856941 0.171892357273993 0.236585371941821 -0.018479836592787 -0.0728425675330792 -0.264184971805613 -0.0351919840905453 0.159429251978016 -0.0682213326181863 -0.0736602803918234 0.0306270001364493 0.0683547372670464 -0.262737068592061 0.0790956692520112 -0.143216622444786 0.220776547943559
  53 1308.17307867247 ""  48.9704380800387 0 0 -0.00838379644869426 -0.00449549375285814 0.0052774213485301 0.0437958451223281 0.0261540478825381 0.00932044033712115 -0.0567422454418256 -0.0109956462921186 -0.145904042601328 -0.0520873176814957 -0.0669382944172708 0.0455263756031794 0.0612022308820552 0.0485929450623704 0.0438982715640711 -0.00416960464336461 0.0202432176700794 -0.0739547840155025 -0.0353207984736307 -0.0543207510336912 0.055345317006954 0.0359792044394435 0.0201364921096358 0.0498666403335025 0.117709840142121 0.102620391459916 -0.0686853645927024 -0.133132653541827 -0.1250562277882 0.0503757278501439 -0.0073847109271496 -0.0202768036138113 0.0146960819718492 -0.100139918935874 -0.0700687134984975 -0.102085859061566 0.0160318657888951 -0.0430415474837037 0.172781156948651 0.19499757254746 0.227620306071655 -0.0845640854343468 0.0505214582036496 0.0210821248094065 0.0627163830176168 0.0045390462491617 0.00137691128530003 0.0101706630822382 0.000603099625347987 0.000522445035058906 4.73226776894903e-05 -0.0202746995660008 0.00889233776607649 -0.00589300633295754 0.012827544254772 -0.020364241091116 0.000764507830249405 0.00912851711636738 -0.0230591611698747 -0.0180487369234222 0.0293842770308171 -0.0302060378622372 0.00888995445948547 -0.00335070990759384 0.00431639547614703 0.00173247905444547 0.00109614248251386 0.00110318145571839 -0.000823587011159477 0.00447389445577656 -0.0025908246734056 -0.00361696455571454 0.00321318238943044 0.0117067202305915 -0.0138756651159147 -0.00832871984381275 -0.0353809683145431 0.0210514267468221 -0.00799205720750901 -0.0192137617530757 0.0074394645390645 0.00102309843802834 0.00510425633993336 0.00380270649044329 -0.0093662104239037 0.00168001796009963 0.00924487997640835 -0.00351783805629864 -0.00317251598422793 0.019482797595267 -0.00213859023951423 0.00738147814116911 -0.0122311212432132
  54 1311.54329972157 ""  6.62794537017478 0 0 -0.00822782824249064 0.00631466226610914 -0.00138982318246113 0.00670485552894823 -0.0371748011261978 -0.00277854319674605 0.0232627476107054 0.00831556032139836 0.0365383215002279 0.014995636249858 0.0202377784627272 -0.0118758517239219 -0.0168555938526902 -0.0138771657831084 -0.00875009135802083 0.00195371189749066 -0.00479382804345668 0.0194394054706169 0.00780487890410593 0.0133129378677264 -0.0151214365501142 -0.0116315576244298 -0.00550003096190719 -0.012618697872075 0.460632961696886 0.423309594592053 -0.213712182747706 -0.349671657167034 -0.363288031925251 0.171241175015227 -0.00357302352704031 -0.00884635705630937 0.00276742867191317 0.0158485781847755 0.00773641942008611 0.0195869091749094 -0.00129475351866552 0.0103101488692653 -0.0494354478219078 -0.04587818191819 -0.0487855799136535 0.0167379532377676 0.00184802677824093 -0.0390854468494452 -0.0334873087542011 0.00447823737102673 -0.000153405016839609 0.0369381455101704 -0.00234708741313667 -0.00410821011783046 0.00892942244137325 -0.0332997790366979 0.0603891039106651 -0.022722232350803 0.0404959725365792 -0.0712422585859916 -0.0622076777528006 0.0267790161304999 -0.0395137586590744 0.00287443932289071 -0.0115137145925529 -0.228401212464936 -0.189217189266251 0.00111217078192387 -0.00184771276200133 -0.000816794790779743 0.000337009169937264 -0.000499723297770605 -0.000733499649065879 -0.00232635973271927 0.00137782625065077 0.00194715620582468 -0.00314274650429733 -0.00923432410453917 0.00668330649067412 0.00784749086861453 0.0255829264811073 -0.0121764764020513 0.00531372426729239 0.0111069753445378 -0.00515532785827222 -0.00215003039026233 -0.00114379723572431 0.00933260949140755 0.00502313766005667 -0.00103687996698654 -0.00411283592756983 0.00177116094395499 0.00138099894134487 -0.0104186650984096 0.000879954022799446 -0.00421796291756389 0.00646419207938496
  55 1363.78576207445 ""  0.97497284368578 0 0 -0.0039296641946399 -0.00119654556799613 -0.0101055081757069 -0.00341666282628088 -0.00830691837295764 0.0209420503402018 -0.000884257135740658 0.0194787683137751 -0.0643437749656915 0.0613314855133142 0.0671238202040143 -0.0152724512387568 -0.00657127476327325 -0.0107150072920178 0.0121295009205958 0.00149011511942814 -0.0224967862967958 0.0724491464394347 0.00671662675087444 0.00522242030546205 0.00551954309182181 -0.053304305519119 -0.0445303446039399 -0.0275347354019539 -0.00881584255488538 0.0108265271405081 0.0160666465089293 0.0282982329325159 0.000324518233921382 0.00523836287868343 -0.257570729038135 -0.325389758540324 0.202525387614707 -0.206668828804006 -0.157296847549779 -0.163494725994163 -0.0245860386726482 0.0663784564821888 -0.27562006327759 0.141987965558764 0.170865953301102 -0.0777131420234609 0.316197394143282 0.220097446148545 0.298954506532103 0.00432315343081973 -0.0006353790408949 0.00343014898172204 -0.00113519722078066 0.00346997122015387 0.000478796212768101 -0.0055850891131745 -0.00481819067937092 -0.00850097149014475 0.00551215906221247 -0.00693676754719201 0.0128532821075146 0.00943849087075789 -0.0085999487475803 -0.00282988004712008 0.0224241613903203 0.0204733588477805 0.028571312586713 -0.00077560879974245 0.000790343476834734 0.000351622537149182 0.00145028967246637 -0.00111036987254226 -0.000453158368504861 -0.000628339980754287 -0.00058476393379304 0.00141852545565114 -0.00415012200011741 -0.0111375490175134 0.000404030363421952 0.00440545196642033 0.0109443116971598 -0.00239756668566137 -0.00497244486005158 -0.00257126302840093 -0.00251606917098849 0.00253041196208774 0.00581352751160813 0.0005244391485338 0.00025793331733063 0.000914652199586106 -0.00467637209104421 0.00250501572736623 0.00293581840362537 -0.00572813473646225 -0.000693439036134583 0.0036029489066774 -0.00116050685832019
  56 1394.1873129875 ""  10.0758761603442 0 0 -0.000506644192198009 -0.000925844638392858 0.00156555170793498 -0.00413120913323661 -0.00346713692275682 0.000598315396801427 0.0048329932206415 0.00374653250455389 0.00163366970332553 0.00425918507575747 0.00473753919740451 -0.0024522521618234 -0.00122374572980991 -0.002137935789468 0.00200774398311432 -0.000655605673060846 -0.0011796442028294 0.00160736020293821 -0.00112507614438361 0.000116340038173898 -0.00346824940781084 0.00278820794043578 0.0020071634861514 0.0023955003023714 0.0130708208141057 -0.0030745613160597 -0.0235036229675967 -0.0102828896845479 0.00772884501639757 -0.0117507051921799 -0.0112986062646379 -0.0108932833768253 0.00764636982287496 -0.0130479658313234 -0.00933623639734245 -0.00726997613901988 -0.00154989326451456 0.000470690697498858 -0.00654149281180433 -0.00943021618563538 -0.0101198645714056 0.00127658726771849 -0.0105167401459469 -0.00600378153282141 -0.00838786920064444 -0.00126972142938312 0.000414269668628824 -0.00102276932339261 0.00031256975810419 -0.00040056796118969 -0.00014147333800939 0.00192410563984455 0.00111406695638926 0.00260211290825704 -0.00165640683705296 0.00132353578464087 -0.00299259895541688 -0.000258023777628686 -0.00158677363124343 -0.00267608883715808 -0.00397138133492597 -0.00250584329082173 -0.00400921471126454 0.0570771856248765 0.0875578526559456 -0.0443516511539804 -0.013652962586795 0.0105603306074036 0.031023567364386 -0.0184867727019261 -0.000772786415738533 -0.053169122264782 -0.125300496356563 -0.32692127771666 0.200532953954377 -0.22104170235588 -0.609652469185713 0.189921581871144 0.0303276478099926 0.127348656325105 -0.021236601478249 -0.0307678297374346 -0.154188087714959 -0.0792001247194073 0.0394536299369712 -0.116097344005776 0.196707591736346 -0.0780748360788712 -0.021022260213256 0.156421609510975 0.117715441552916 -0.0781250033737583 0.0799516217765239
  57 1407.58162121174 ""  1.22835849150378 0 0 -0.00370107267952189 -0.0038788459916707 0.00146198632409042 -0.00143530591514613 -0.00129592736497453 0.000886978843086508 0.00197648733942938 0.00130603290325737 0.00163892672993233 0.00236802646247523 0.00300836404546336 -0.00223662903585031 -8.07268084823337e-05 -0.000777682683076563 0.00156097491982244 0.000343590049307689 -0.000752234374034306 0.00200780896701699 -0.00162904229911188 -0.00164093389199742 -0.000979731408651058 0.00076652682018219 0.00101015499438025 -0.000296841721191372 0.0183157811162817 0.00712208191102402 -0.0194345430495795 0.00370258659467596 0.0142299440092668 -0.0117855911612467 -0.00812388095267239 -0.00911838013999327 0.00472962003888756 -0.00921378383694279 -0.00712244023173375 -0.00621959339798514 -0.00120400097335451 0.00283015275607699 -0.00986581284748045 0.00354309205653163 0.0061691096963271 -0.00463391677390094 -5.79409870070778e-05 -0.00277933540831083 -0.00386308973657481 -0.00191690201982235 0.000653069568640066 -0.00131512820657685 0.00043561287377988 -0.000638249477699353 -0.000459903029744562 0.00284945079117817 0.00189381188131328 0.00294688734680068 -0.0023005512875345 0.000695747042972177 -0.00266816154147636 0.00187252960886868 -0.00188176678518953 -0.00181300994111236 -0.00419029452288704 -0.00112473858731518 -0.00419097398718736 0.0366687544449248 -0.0525015567384998 -0.00975486241889233 -0.0629675914155899 0.0304073707819977 0.0187167453622429 0.0191008283536706 -0.0135582005719468 0.0211882304280162 0.249193322821661 0.594184696370856 -0.117499379531856 -0.17705636770147 -0.287316139600312 -0.0035545368144185 0.232027937376518 0.289521949194463 0.020363635589714 -0.122078218009283 -0.333800664856944 -0.0537865216055021 0.0265148429892991 0.0265202900500498 -0.117594673914841 0.0301699162974867 -0.0398844604318905 -0.034709298211982 -0.0260192991986601 0.126738022763683 -0.0934572454027964
  58 1420.36564979663 ""  11.8456873254495 0 0 -0.00124261496355504 -0.00111907684120226 -0.0003067901861258 -0.000185792471071906 -0.00027938954727756 0.000353733043653091 0.00041029089531715 4.84144835726938e-05 0.00148510884541623 0.000209632227423342 -2.6426082145707e-05 -0.00103728560581839 0.0010043278627278 0.000835248584382226 0.000729267955370345 0.000250918957530158 -0.000512224200010207 0.00180151579950973 -0.00106443141714825 -0.00112249314940801 0.000146035657364448 -0.000344225147068219 0.000343968898809884 -0.00118103825690107 0.00373831715306989 0.00475488178269289 -0.000414964708366345 0.00727572812705494 0.00590098277243808 -0.00246032932887645 -0.00381458722504082 -0.000161636640212931 0.000532019240834763 -0.00470703813598764 -0.00440354004582236 -0.00508749834512715 -0.00102124082200976 0.00279369450930278 -0.00914520898371947 0.0059106833195921 0.00737204725778346 -0.00440065418712294 0.00237319457223091 0.000215151824241322 -0.000711492796688051 -0.000122028262776274 -1.51949651217338e-05 -8.59954416196935e-05 -2.35198967061496e-05 -0.000125604332756024 1.77288527599837e-05 0.000562903402535575 0.00040670695078713 -6.38716299729409e-05 -8.55236186368881e-05 0.00021535614335563 -0.000680942716051697 -0.000345330909402813 0.000803690314731689 0.000787224796594547 2.25978435718895e-05 -0.000166436322933556 -0.00104369007221389 -0.0107227424107276 -0.0450581228569141 0.0207771894729487 -0.00808595335492013 0.000916261901174455 -0.00554137798223526 0.0164028491453944 0.0873810670232501 -0.0811317014120374 0.0958244559739136 0.216581331454759 -0.0926238170618712 0.0322621591075989 0.152428379042122 -0.062781795824611 0.0350127782331155 0.0244389313405598 0.00370637013701953 -0.0112072923982361 -0.00806621051122559 0.00592734721422229 0.0950892681300532 -0.135078080473769 0.439675070374948 -0.213588631027982 -0.333007584173393 0.293812435671483 0.00929089507679352 -0.431031584071169 0.206934412560891
  59 1436.16673492327 ""  3.4304264822633 0 0 0.0758696042810289 0.0582142830011538 0.0352864275023535 -0.00600981604159989 -0.00421907861128425 -0.0209126124653489 -0.00228231169524044 -0.000337918295051642 -0.00328569123365227 0.00201165417433484 -0.000880400025917438 0.0090229261520037 -0.0151560630541773 -0.0108524497376643 -0.0142308939949366 0.000651684618933311 -5.311490780751e-05 0.00208767195007773 0.0151375296372967 0.0166970646443727 -0.00348654740940402 -0.0089428567846081 -0.00957810552011801 0.00231213234247432 -0.101751257741433 -0.130076030593416 0.0675969753529567 -0.236013268808859 -0.203656690681413 0.117387710665445 0.0192069441113929 0.0191708300380288 -0.00150042145287549 0.0536447201280412 0.0393181025106551 0.0479366254761763 0.00493689049027614 -0.012927097896216 0.052491067005125 -0.0330262667786806 -0.0425831113727564 0.028159144724457 0.0252354762688285 0.0091939578929598 0.030010450125513 0.0338845749091627 -0.00470287493323987 0.0280665149726674 -0.00760980618099995 0.0305853116274213 0.000747926560038193 -0.102740463017836 -0.0562696799173781 -0.106793453213201 0.0547966374372491 -0.135926984979771 0.211198833457786 0.184969792205276 -0.0875109156667745 0.026208555290219 0.256382580055077 0.219202048885095 0.351900535809005 0.0021593905228967 -0.00024329624774364 -0.000937086113972689 -0.00196734668996229 0.00060235212433771 0.00076296951318372 0.000114032923502598 0.000583072590090526 -0.000893081359217303 0.00653968329796129 0.0140832844091805 -0.00167697192634174 -0.00865395983653085 -0.0160910124566704 0.00179074990379638 0.00998559634409367 0.0171644775442508 -0.00202242596257141 -0.00555391563080931 -0.0151122005385646 0.000865749530965157 0.00572262930604963 -0.00443612426344369 0.00419258434660339 -0.00329783708625268 -0.00782198762079587 0.00369989420779326 0.00194838160140962 -0.000421705728892274 0.000476936497320464
  60 1444.77262301635 ""  26.861314988971 0 0 -0.0746729009647511 -0.0694638895112321 0.0226890456024643 -0.00546578659219916 -0.0078799791866253 0.0196806507984019 0.0107415590094289 0.00842512392966234 0.00570124077769171 0.00622556656923915 0.00897831620453792 -0.00816414885198649 0.00323707270553526 -0.00102734756948565 0.0132278865095355 -0.00129514965967875 0.00153836979133139 -0.00853799095158989 -0.0097167416489063 -0.00792103090943193 -0.00599644639614077 0.015722203091355 0.0121704616083672 0.010734150375601 0.335674450042003 0.328906545333152 -0.0953084396286565 0.402697196926674 0.358813937235187 -0.121137507943742 -0.0269248103006579 -0.0314314376700998 0.0145345512306066 -0.0318499473209979 -0.0270948412125 -0.0173900434624511 -0.00183453037299805 -0.00121906811530782 -0.000922760845427946 -0.0162782886258412 -0.0158362773591296 -0.0034766861033324 -0.0855835401367101 -0.0564096113890291 -0.0774169783777182 0.00653085425833275 0.000723380915726688 0.0118571419335151 -0.00770495579435546 0.0140266971775049 -0.000927490426525793 -0.0245195733494722 -0.00426720803995966 -0.0751290932038532 0.0437310687452488 -0.155839644501351 0.126379954407376 0.189741540872671 -0.0506486249013452 0.068985142395714 0.215210834539594 0.16091999699199 0.205812530084717 -0.00138815323026566 0.000548849559548555 0.000422267159412659 0.000868609157603168 -0.00109674487178989 -0.000581578346508604 -5.13787626382233e-05 -0.000681628844397063 0.000631676555891873 -0.00511559946129153 -0.0124999416178633 -1.3018312598642e-05 0.00290467717780507 0.00878484713231468 -0.00170256306615996 -0.00241401354345282 -0.0100775283470891 0.00171763912720095 0.00376960069110156 0.0162438856212211 0.00376688407297141 -0.0051353427471789 0.00397718805540105 -0.00417368359077866 0.00248711346585429 0.00733606691068068 -0.00142188962830571 -0.000326437006434808 0.000729867375022011 -4.1551150324825e-05
  61 1489.00186597633 ""  1.50308870651033 0 0 -0.0180513719271537 -0.0116669040018577 -0.0171262927772137 0.0026233261469103 -0.00299382280160302 0.020932369693688 -0.00373311456423526 0.0261859221577785 -0.0938508186703465 0.0481309710568532 0.0372042618907673 0.0359921205585744 -0.0627715131102816 -0.0635986931061501 -0.00154657854129125 -0.00992190479600194 0.0187306014750811 -0.0872244981870018 0.0703997545570002 0.0671573351566594 0.0139294786971644 -0.0438672062097823 -0.0521488719948863 0.0236309863318951 0.00783978208261065 0.0653752572178031 0.0525760158717553 0.0911686093931274 -0.0014962555287349 0.0320065215482807 -0.0532669878712752 -0.0936188457890429 0.118394420244953 0.143938078742658 0.0825629034902141 0.195579448254577 0.0268723648772483 -0.115138104469717 0.430751895838634 -0.149564131035382 -0.207378303989377 0.164868017601141 0.0669405300118062 0.0252819724985385 0.133114109844229 -0.00160539411977917 -9.43000857921367e-05 -0.000579955432035082 0.000484041886578392 -0.00225238509031192 0.000568974211440427 0.0104180575919025 0.00545538225195491 0.00946835529642655 -0.00432735719923806 0.0190508000726326 -0.0270280045488187 -0.0267025182869611 0.00677342317322242 -0.00822520997008881 -0.0229014126272046 -0.0211711200194287 -0.0351151216625097 0.000816818768556374 0.00127087855670111 0.00044668928490927 -0.000650041742077153 -0.000253017922690609 0.000191442472903861 0.000944074828274899 0.00348998969611244 0.00140330339807921 0.00217992410232556 0.00486660659153451 0.000721373101195407 -0.00136877299771739 -0.00741084431921643 0.00446148668718948 0.00120101675189387 0.00581809201746596 -0.00203356299907514 -0.00122352128338255 -0.00427871968344763 -0.00208884877199935 0.0211845274086649 -0.0171899727116896 0.0235791418580229 -0.00141706939769209 -0.0398062762102429 -0.0310392266717994 -0.0308083856791527 0.00368895030210912 -0.019695135642216
  62 1498.96976110493 ""  1.11164865560874 0 0 -0.00338509655064099 -0.00083589209776687 -0.00671035373114462 2.46546842924098e-05 0.000602737512128996 -0.00274786968934978 0.00414385278708052 0.0012593580224661 0.00777907573581158 -0.00759770313075551 -0.00767113245193468 0.00127855082566959 0.00210696600828235 0.00400627496062584 -0.00524544518349527 0.00400664710563563 0.00153624617279748 0.00754848651104233 -0.00784841353715452 -0.0089986520426413 0.00279017480557084 3.56888930197785e-05 0.00208020036205024 -0.00665645318592121 -0.0121885908766131 0.033962768113965 0.0621304013663762 0.0468430337223024 -0.0310873465362732 0.0495239020955993 0.0198985378146409 0.0243808308323067 -0.0175284888619581 0.00688351513170828 0.00716536969980152 -0.00312750324111652 0.00145390297397658 0.0133832135115953 -0.0327463782670209 0.0258987092766162 0.0337516508614185 -0.0188447651478521 0.00930395972979415 0.0105744862022189 0.00120652904706617 -0.000573797575280297 0.000698509592720726 -0.000466812394562854 -9.67326555271074e-05 9.60578606275028e-05 9.402303594641e-05 -0.000307703358091788 6.90228308690164e-05 -0.00128217239328193 0.00141377282705333 -0.00872309355118119 0.00671841048469059 0.0100356956240928 -0.000904832786752438 0.00430080668917549 0.00271611428082167 0.000809538909766347 0.000916739094887485 -0.00865810935089673 0.0195074221752354 -0.0183446455792648 -0.000321035201587937 -0.00643902250385699 -0.00390957813764041 0.00419485874110396 0.0326732951074389 0.0305714426121251 -0.071874941349737 0.0494938652881003 0.248685802827818 0.213008153494166 -0.0748148533601632 0.167823855810579 -0.00483447584999961 -0.0149933129697287 -0.00030913776270705 0.00430482467958789 0.0262529871722299 0.00610865787218156 0.278539392693396 -0.203702691335675 0.196427648707203 0.00716101435990242 -0.455876493470443 -0.436399657804992 -0.367657873337363 0.140937512420667 -0.272540197687198
  63 1503.99989050618 ""  33.6978046276312 0 0 -0.0248198950698904 -0.00374965798647299 -0.0613547610293524 -0.00178370107155125 0.000630631774681611 -0.0114599435908451 0.020332893502201 0.0162096383973063 0.0121381536735752 -0.0196037098561515 -0.0242453864452481 0.0141341351950063 -0.00434015999347175 0.00143064043614056 -0.0183904875858068 0.012472665890981 0.0106058953252311 0.00663072263552129 -0.0149333457575411 -0.0202726082917272 0.0155265648322475 -0.0115444083207169 -0.00443922182646059 -0.022789812510146 -0.111070679348287 0.269265321736758 0.508301271391769 0.370835487812437 -0.270059243092216 0.408246639104673 0.0696764968262969 0.0832178917818193 -0.0442391839162336 0.052832429690004 0.0450468502266098 0.0304696525447058 0.0127032732932572 0.0227054027026371 -0.0294320581741617 0.0707945199156867 0.0841126692027416 -0.0373903778579261 0.0520873656963988 0.0455596595905285 0.031534263922154 -0.00137346297493025 0.00209015316635742 0.000976008585281931 -0.000950621597929175 0.000953547060949122 0.00164470488403465 -3.39548552680132e-05 0.000837541885924817 -0.00709559236880553 0.00705489177881256 -0.0290584965292683 0.0150151058153838 0.0338026376483954 -0.00564232264952549 0.014606907573114 0.00357114315260891 -0.00652803086031315 -0.0144145601851275 -0.00469987673308556 -0.000627934308179103 0.000666291322670804 0.000267140569597279 -0.0015373197596434 0.000268079280084587 -0.0179016630596219 -0.00338906822844897 -0.00583734694566965 0.00316583539274398 0.00639617438620151 -0.0220207704711795 -0.00691071022318356 -0.000843843910811441 -0.000609632056915069 0.000615316538506476 0.0177859010515909 -0.00951659023392668 -0.00010246105906065 -0.000293796391274198 -0.000875671878026913 0.127317029394075 -0.0468848518888775 -0.128404489237228 -0.061697931103305 -0.0218382916191031 0.140831849729236 0.206157541358034 0.107496564404702 0.0686082649945968
  64 1506.0082042954 ""  6.92705269384022 0 0 0.0077602956488009 0.00105597311067282 0.0195284337739393 0.000380784171346017 -0.000459464885055376 0.00397072636986727 -0.00661301452345139 -0.00503795435178604 -0.00427039311330877 0.00622575952358837 0.00792117037887963 -0.00427375363925938 0.00175064754721365 -0.000623663583893851 0.00616255029365568 -0.00410166279741852 -0.0036551201045794 -0.00236537424033415 0.00448293595709143 0.0064151194280017 -0.0052968560123806 0.00428270607367031 0.00184109638487031 0.00807112019176246 0.0366232886005158 -0.0857365550554883 -0.164386967017791 -0.11781393485574 0.0898722489520905 -0.133546922448335 -0.0201750405067103 -0.0281321278102774 0.014056963714923 -0.0185814216795884 -0.012689365993141 -0.00916634733776791 -0.00471986738268917 -0.00686144815718489 0.00835031930421877 -0.0232428325293151 -0.0280466725803805 0.0116793871088159 -0.0184300475356869 -0.0165114762892281 -0.0118985826695518 0.000728449409975159 -0.000980255366148913 0.000125229445361389 0.000235279966256528 -0.000291298017942926 -0.000458442891283172 0.000183308559184134 -0.000145597655394703 0.00207933301013743 -0.00227340980478347 0.011594935683825 -0.00739408751190364 -0.0136477173525722 0.00219113212912925 -0.00538478519320717 -0.00138094516498734 0.00168331550002322 0.0036178534669473 -0.0191995705460085 0.00647052918013875 0.0216624013910434 0.00947982507025814 -0.00180276397661144 -0.00243979923463278 -0.0435587909651255 0.00979788042295512 0.0044986161056581 0.0159251482640783 -0.0522263373066164 -0.174487692829572 -0.0936381584736522 0.0416347125544251 -0.041386725855755 -0.0329596747909916 -0.0568528970859114 0.00878503402087633 0.0191522110374696 0.0578240304940141 0.00690502204564102 0.502768184497241 -0.227694558825429 -0.271449708893474 -0.166147119991083 -0.31025340182904 0.157292382299337 0.369277461767716 0.382606171660832 0.0397946574564982
  65 1519.80426707754 ""  2.43005478709411 0 0 -0.00163219078989386 0.00117845957377212 -0.00877007324613262 0.000573414779121747 0.00120484802294997 -0.00238072546704473 -0.00336304578733782 -0.00398750860622908 0.0037286660036389 -0.00110447030860913 0.000228739933523014 -0.00421828195904977 0.0059206278405845 0.0048820085712101 0.0043261437099046 -0.002378228794292 -0.00323163791441943 0.00278544228427442 -0.000486462634535723 0.0010206988487408 -0.00406219391569503 0.00448146550366463 0.00349613617612772 0.00301776800320854 -0.0201163036503079 0.0350553490536036 0.0756628739659182 0.0489810567149572 -0.0450146561533571 0.0630556976566162 -0.00650763112392979 -0.00695478905140555 -0.0013876566946945 -0.0168574530732573 -0.0133931919889707 -0.0171952468768557 -0.0040794414511256 0.000797830966623191 -0.0169240375665914 -0.00633211662072005 -0.00773761905569858 -0.00149681145762595 -0.0186891894069539 -0.0128739951069479 -0.0174757928622789 0.000840424958908793 -0.000427215487406032 0.00127186348011097 -0.000236516739507648 0.000444332621241978 0.000505251922085456 -0.000816567421330134 -0.00066530110494417 -0.0017932165479306 0.000714049798559913 0.00278021669172774 -0.00347946490063592 -0.00349004336070413 -0.000907241409774345 -0.00184890920864733 0.000447476219748149 -0.000959978854126921 -0.00180486398349936 0.0358288734315588 0.026394803295498 0.0639504918600573 0.00270323752427313 0.00219499179145815 0.00246930915475097 0.0130976390718729 0.00802152998458865 0.0138633641421299 0.106374153857053 -0.305271865493836 -0.520028996282284 -0.535301891955437 0.0225628741262416 -0.265248747547886 0.00427159593066123 -0.0057979859104604 0.00825535097737562 -0.00101793123663948 -0.00243362969471036 0.0118388814448393 -0.000858407085162137 -0.0302401723121342 0.151360421085868 0.0475228617814128 -0.108514765600407 -0.221169165858113 -0.237929389273096 -0.0172575981406735 -0.128953545785859
  66 1529.04425347808 ""  80.6361855071027 0 0 0.00454036757057703 0.00849752078545742 -0.0129014884338167 0.0162998759495995 0.0166865655270535 -0.00711507253467931 -0.0647912822393117 -0.0647826627592232 0.00382484093807378 0.0217120601996626 0.0397851128002884 -0.0551882549467237 0.0562682689721141 0.0343610996747974 0.0703692909884897 -0.0431297832067071 -0.0407149451091362 -0.0105829891710777 0.0379823005704029 0.0544856582908288 -0.0475597612884701 0.0366475412652576 0.0186070678182264 0.0547711964001951 -0.0554235062909946 0.0661746641717187 0.177908981249373 0.0897954289554521 -0.116427554122778 0.151290262660236 -0.162851980054027 -0.181563648064706 0.0573018603013483 -0.212432468859216 -0.162937409732991 -0.165353365069224 -0.0526012118861432 -0.0488480369101487 -0.0163795653864958 -0.175787719696424 -0.206209877453032 0.0799703016890087 -0.20934217077378 -0.15929616507255 -0.15342361887223 0.0220591699096288 -0.0152327505747399 0.0256183454531087 -0.00178442003544862 0.00567372404248073 0.00584408341794023 -0.012325581649604 -0.0103606306962947 -0.023297799522601 -0.00421170422977377 0.139751183871373 -0.117503498335745 -0.173681088613975 0.00689200637158501 -0.0697555065208506 0.0210473745759858 0.01714896640774 0.0177703326578878 -0.00384573802349961 -0.00285101353005886 -0.00583952897666856 -0.000193430593154957 -0.000327299236334052 -0.00124439104892723 -0.000662638683450869 0.000104867110002316 -8.78898297773577e-05 -0.00972292206467103 0.0371682518147756 0.0547316924716922 0.0582557436588996 -0.00036117391020633 0.0291745725696188 -0.000605553515558258 -0.00303954448236294 0.00180799632286119 -0.000735790969132474 -0.0010573891285405 0.00132719740635715 0.00702607336336978 -0.00201190966129035 -0.00851646233098145 -0.00333703792188571 -0.00307229630236491 0.00583736239731749 0.00854270610546886 0.00661202351227173 0.0016800068817953
  67 1536.25547408176 ""  5.81271084269692 0 0 -0.00333915576475934 -0.00587732843107995 0.0176702451575745 -0.00774926563162018 -0.007491189556592 0.00111127040684889 0.0226974541983955 0.0219446746504676 0.00185325676769009 -0.0051507272097857 -0.0108072900629104 0.0174213921037678 -0.0214791773523244 -0.0136781153676272 -0.0251781571191427 0.0164831225274472 0.0150391420754699 0.00560229115302177 -0.0181637055518427 -0.0234479756637233 0.0148054379477608 -0.00647488773299193 -0.00132083945249173 -0.0156623873060292 0.0713516710792859 0.0402308311320872 -0.0401096374980379 0.050900773232213 0.0781625907235153 -0.0314397857257676 0.0548111610760931 0.0607662028283716 -0.0187406784532127 0.0722700164294901 0.0552799554770297 0.0568945103497632 0.0190343815926601 0.0207253282339961 -0.00313971457492409 0.0615024447245886 0.0739768400913293 -0.0334847672673175 0.0521102884321153 0.0419320036016775 0.033072910263326 0.0648722768835026 -0.0461998059030213 0.0743673081617418 -0.00480156689517371 0.0166891257173822 0.015876437769989 -0.0267248801513505 -0.0238715921780853 -0.0703277730687817 -0.0167017062932726 0.422700110860924 -0.356576402733712 -0.527754547823104 0.0237996885742714 -0.209671647166617 0.0933587060933454 0.0846830711453532 0.0874618228350251 0.0011983300571645 0.000682560625676242 0.000227808993367798 -0.000789113092801933 -0.00012200139063604 0.000438427933214314 0.000206656240541182 -0.000115064220917369 0.000116473317502655 0.0012109203218586 -0.00665875303129923 -0.00688539363346926 -0.0110805880342108 -0.00419109575665929 -0.00413816765418723 0.00758821596893961 0.00623537623351154 -0.000332124487490398 -0.00113742211388289 0.00141970233661561 0.00334885524579756 -0.0027619242753636 0.000928201468934567 0.00239634037213385 0.0013279086377533 0.00149103978352113 -0.00242396482031389 -0.00313115239390347 -0.00211089622801081 -0.000734937998656327
  68 1607.88321541382 ""  21.7938025942009 0 0 -0.0059834872387849 -0.00404760574606496 -0.00661400715274135 0.00677895508794813 0.0030287240008362 0.0127463920263484 -0.0300457819392101 0.0113725536333329 -0.127716908548374 0.00462366059618944 -0.0166918490183361 0.0665109489044594 -0.0493465055105648 -0.0199823452363419 -0.0925132378017983 0.0191517967892483 -0.0258380183403225 0.136920701903877 -0.00309288707787154 0.0216652293572829 -0.074791437398906 0.0576496383443735 0.0264768475594488 0.0963464527128088 -0.00342878686858048 0.0144474445125615 0.0154315939453202 0.0178573175699331 -0.00778379553215195 0.00952362876372086 0.0569839882801478 0.0422060789409586 0.0379305445157354 0.105524076380961 0.0952061783265895 0.0402405476269652 -0.00479446434432538 0.0611045203796811 -0.197168727419276 -0.0688652551088549 -0.056403163731598 -0.042819146987221 -0.142506584760314 -0.118739128989327 -0.0728531921676646 -0.00173402941715638 0.000922610520347721 -0.00164453319084981 0.000249243131269803 -0.00110379046399708 -0.000377801276789507 0.00342127518619788 0.00206234617498248 0.0058267513512165 -0.000818590915815057 -0.00294368044951604 -0.000737012596031788 0.00233468642747782 0.00122421403773547 0.000998681990608666 -0.0117249901698799 -0.0105241174879016 -0.0145902772281414 -0.000593105260723955 -0.00113257744224033 0.000120415723353275 0.000778405959144652 0.000953552226960266 0.000372671653153291 0.00029734587757995 0.000143814826048617 -0.000148740139761043 0.00117734129314162 0.00758780354557513 0.00228547984192259 0.0051375961368663 0.00307075169182979 0.000938142273165641 -0.0109844087785974 -0.00425173806234579 -0.00212660807742168 0.000529531771193351 -0.00834522730186276 -0.00869450536010653 -0.00172920887693933 0.0012852669596307 -0.000415243828912809 -0.000210254678774114 0.00111465444040314 0.0020300559628198 0.000458299705008331 -0.00193763889181567 0.00120658019813429
  69 1625.56084853975 ""  75.2689357016935 0 0 -0.00913421995015725 -0.0092659731755579 0.00511615511101212 -0.00438008338289721 -0.00508353916548939 0.00319730748201313 0.058961467842658 0.0662878829181624 -0.0249743207074888 -0.0904665234868279 -0.102861058110592 0.0345688067944593 0.0772733121524038 0.0725168811331919 0.0194806710209039 -0.0384699565184524 -0.0505576387703269 0.0338018577425957 0.0787504140413124 0.0931654039873787 -0.0385171237188596 -0.0732780773773416 -0.0679378536699728 -0.0180191768889926 0.0357832052231906 0.0115898346767713 -0.0365367059297994 0.0129156325116282 0.0462411090150541 -0.0329774453091681 0.106603183705333 0.139052054013665 -0.100102351079619 -0.0735152670861271 -0.0354076189253671 -0.12106240396143 -0.0504710956397519 -0.0289450909228965 -0.0720226004481356 -0.102622993265264 -0.130040109982498 0.0752361278040612 0.0765426995261434 0.0384601708789317 0.115405851887953 0.00171891809783961 -0.00120175256825283 0.00204205691768541 2.02010571236844e-05 0.00060985435710672 0.00041400198103942 0.000781943208598144 0.000540781658767336 -0.00300128384000509 -0.000982061256097819 0.0118399608778339 -0.0110669048846805 -0.0164256007187346 -2.50252152861428e-05 -0.00726164215296218 0.00936002641952541 0.00832695618908007 0.00881291503945381 0.000958147349394205 0.00103058464658919 -0.000984654255267843 -0.00197330932447836 -0.00162435900253966 -0.00035524925685711 -0.000106779654209762 -0.00031130677933857 -7.75741186037526e-05 0.000745871197828851 -0.0015638038018461 -0.00125185141412368 -0.00540619675975982 -0.00697038183784726 -1.16672274717343e-05 0.0212536481041683 0.0134964785718832 0.00174807196239602 -0.00201619215045123 0.0111278449992635 0.0139071436675486 0.000324069463880492 -0.000440478562617844 0.000639828038702785 -0.00015338741575354 6.90881574508284e-05 0.00115145408335524 0.00146419834984005 1.86282997891951e-05 0.000668176928111525
  70 1678.44477694757 ""  19.8909138358351 0 0 0.00131593049888695 0.00161071463520329 -0.00104407742157519 0.000881129169844596 0.000284573993527361 0.000678346093745685 -0.00534328912556675 -0.00241515622576639 -0.002012346625959 0.00323194465158293 0.00270368795247767 0.000265264154990783 -0.00302094493947366 -0.00245757803526194 -0.00222374416789978 0.00128534277113441 0.00103402187280832 0.00123842494907623 -0.00167306464053963 -0.00175172014893582 4.56080752713944e-05 0.00283945870550643 0.002039167719469 0.00196517691279242 -0.00644436426291208 -0.00530594133788166 0.000848605743756509 -0.0006555006999277 0.00253791299903821 -0.00320280880367587 -0.00337138155801886 -0.00305705798140695 0.00444297049427028 0.00369999335033791 0.0025766289467295 0.00424343180977285 0.00144184866959963 0.00134597705577056 -0.000248127793117915 0.00178486434537004 0.00226656027765975 -0.00237515483300144 -0.00448727957636394 -0.00216479593861508 -0.00363883987760026 -0.000772099315729567 0.000243506902990748 -0.000580037648683432 -0.000291578307414714 0.000255131006536247 -0.000304484867880398 0.00107144198230396 -0.00013380916287115 0.00180573551400334 0.000148474909947007 -0.00271018764816528 -1.81849558164707e-05 0.00545412823048516 -0.00447494803230258 -0.000970261944050055 -0.00432309349153672 -0.00278783817715702 -0.00397888088934609 -0.00105444632454926 0.0131284723332213 -0.0223859634945403 -0.0383126596804399 -0.0419199735912835 -0.0377018946531907 0.000170229349087975 -0.00118410283872553 0.00137797248556056 -0.0287550387202173 -0.0532706767832987 0.00707413191485675 -0.022869054081059 -0.0552364543693784 0.00450850327006153 0.634823714478948 0.117396015692247 0.239411347032354 -0.0353971073125648 0.423862683611166 0.504664138779883 -0.00387141206712325 0.00435232439770757 -0.00790215941141672 -0.00381757213079935 0.00486990347786114 0.0187936529244451 0.0128240127628415 -0.00892708403508206 0.0128257105985154
  71 2957.43048193216 ""  35.5387180020972 0 0 -0.0329316855790582 0.0116020541018826 -0.054577459282293 0.00174132178408156 0.00177270518967227 -0.00156177115711158 -0.00108281983980411 -0.000905055385583011 -0.000697101121512973 0.000321644698912625 0.000326996007196692 6.34977046299965e-05 -1.85069117752664e-05 4.81951624221005e-06 -0.000107811383586538 -4.42681149313128e-05 -8.65937865789019e-06 -6.38085196280193e-05 -5.33573172741099e-05 -7.05847934531044e-05 0.000160799914149105 -0.000388930821305758 -0.000942874506007232 0.00148528416076966 0.571660707620369 -0.486397927934865 0.331790137702031 -0.197471960705658 0.32901398406449 0.339616535994381 -0.000892645999630573 -0.000582841711915468 -0.000426059816827192 -0.000348303640586444 -0.000879588162864826 0.00149096942146963 0.00122217715990526 0.00101141806618316 0.000500765414640844 0.000644496959433284 0.000310235571374384 0.000988933713610124 0.0082105829005482 0.01310998812894 -0.0167063778590922 0.000228927826399701 0.000368087131987773 0.000540311967407857 0.000222290642951981 -3.37098553822886e-05 0.000271465637907158 -0.0037342313389383 -0.00249938264828632 0.00422617207657032 -0.00186062547176268 -0.00117625482168533 3.42068012891752e-05 0.000868478773003955 5.73958703456034e-05 -0.000273844382617675 0.0345663489370509 0.0277112799712169 -0.0536503305432723 -0.000111662200116223 0.000185402385664841 0.000647497544082402 0.000124990969927032 -0.000290147686797616 -9.31787744141308e-05 1.15105239879944e-05 0.000280928352759162 -0.000249846685108609 -0.00330361671531093 0.00110456741665225 -0.000918970564296228 0.0041392926398768 -0.00377777691602084 -0.00713615624817607 -0.000459368848595588 0.000191821573646531 0.00201080797395294 0.000218269000560659 0.000449723463449263 -0.000285956997035245 -0.00216756701955519 -0.00348819899844832 -0.00121406637988221 0.00408078830009118 -0.00120032521913649 0.00126974615228417 -0.00188931805968879 0.00165123593527188 0.00302640625538616
  72 2976.04373759972 ""  25.2898220525685 0 0 0.000214413366664979 -6.66008610818136e-05 0.000371712189482447 -2.94718487624101e-05 -3.7438770697404e-06 1.40749909540596e-05 3.10993288443485e-05 5.99185442232947e-06 -2.23403122290281e-05 4.80596789939167e-05 -7.64799400849809e-06 5.85451254205059e-05 2.2476075706562e-05 -8.03335704383057e-05 9.14142853867253e-05 -3.52506198561783e-05 -3.9611115279561e-05 -3.93845650511405e-05 1.47100690915238e-05 1.46111934166652e-05 -1.85545459096234e-06 -1.79340489888982e-05 -5.63985507297681e-06 1.76136217495754e-05 -0.00389868342627825 0.00341785769652147 -0.00213206153636944 0.0016712132700327 -0.0027493895067471 -0.00240140594606255 -0.000171728784039199 -0.000232197086200352 -0.000645557564201919 0.00018896513704567 0.000656064989336895 -0.000759647756702659 0.000278095005822168 0.00031775843336185 4.85466539315794e-05 6.18357370760028e-05 -2.4649526172279e-05 8.05783650257189e-05 7.29893887555751e-05 -0.000118931530958408 9.38802436264564e-06 4.75437213555133e-05 -1.77605805356993e-06 1.39037600988435e-05 -8.67799983915472e-07 1.44376794406609e-05 1.25198264470242e-05 2.30625090357297e-05 5.26043841573461e-06 -5.40809036791795e-05 -0.000720100207228733 -0.00020178190462243 -0.000102329213904688 0.000109991032309682 0.000245698833618745 -0.000265465652847069 -0.000336251080176915 -0.00030460106989352 0.000559742091580036 0.00357199946798021 -0.00333684103154087 -0.0016357873408302 5.26495453681919e-06 0.000259533952078299 -7.19873102464379e-05 -0.00825279851416755 0.0329865651908606 -0.0349295440830965 -0.0276092277927078 0.00916832829822766 -0.011471830090818 -0.0195212432037537 0.0223335251842901 0.0338900354283971 0.000604869282183927 0.00101447287089924 0.000487185051648852 0.00289233682967308 0.000947519230750309 0.000721446711080526 -0.271608198842237 -0.437625829014323 -0.145276972168914 0.607140360538246 -0.16818220175305 0.183125523284941 -0.237159111988934 0.216620972834704 0.374902344962344
  73 2985.96757010871 ""  33.4100054501496 0 0 -4.52141640621716e-06 0.000266189273072432 0.000705005314624996 -5.59020917635175e-05 -1.04960183754929e-05 -1.3633529353606e-06 0.000140584866979864 -2.5350002586951e-06 -1.45933150944242e-05 -2.53922853318609e-05 -3.33024311601624e-05 7.32780669203107e-06 1.3107399443717e-05 -3.14409686695709e-06 4.10186686510173e-05 -5.28961247655859e-05 -4.11237226548471e-05 -2.27298876448817e-05 9.96658848939877e-06 -4.49505162079485e-05 -0.000117301143711241 7.90324829734878e-05 -6.70561167075064e-05 -7.8748370929695e-05 -0.00366741525464249 0.0033595372305544 -0.00188833781891856 0.00399907906251191 -0.00668769883981463 -0.00625240036555386 0.000149441342816835 -3.29602563668925e-05 1.7102263079122e-05 5.53945960188117e-05 0.000122996327458742 -0.000187128432562261 0.000356653552452473 0.00038679540286673 0.00010018179481721 0.000448191711627344 0.000231361295753408 0.00134496574598709 -0.000229626684884506 -0.000335861188574117 0.000717095441877182 3.53529150104177e-05 3.07273669640599e-05 -3.75316880416046e-05 -8.70790774917337e-06 2.01726627364286e-05 -2.58480803957183e-06 0.000118617812783024 8.37917113336218e-05 -0.000153697713769534 -0.000173403080696098 -3.544474862075e-05 -7.26842097536072e-05 -0.000236013340462427 -0.000561648144796632 0.000271858207697631 -0.00138286258709295 -0.0011280130258933 0.00195308869795317 -0.00924748863469775 0.0253330233167574 0.0645762202307636 0.000985053132666709 0.000276206869305817 -0.00134997733771227 0.00218212566564101 -0.0109710837478674 -0.0117750984462993 -0.291037708916528 0.0836262495976302 -0.0697414768478017 0.395976642143839 -0.392316409758167 -0.700975695262621 -0.00896694138827922 0.0071093427989341 0.0178892332587899 0.0036928006434136 0.00139792380225231 0.00117896401369595 0.0448219853272832 0.0656136399892635 0.0251518004142101 1.99014264851308e-05 -0.00392098525804386 -0.0032173260409653 -0.076098302611988 0.0659291445649005 0.119922199857563
  74 3003.94698900351 ""  5.70086506780129 0 0 0.0523213776148448 -0.0664927917836122 -0.0287108617316458 0.000123843508614124 0.000149222557758917 -0.000174042423382574 -0.000250672403099901 0.000237074636293367 9.66818472904935e-06 7.80882889370929e-05 -2.78336333593147e-05 1.1921353787158e-06 2.29262748958227e-05 -2.94138199910479e-06 -1.4896280320991e-05 6.11213342880598e-06 -1.59374290298168e-05 -2.79358161400498e-05 1.81286367108514e-05 -7.56627652342765e-05 -7.87153980005912e-06 -3.71130015338927e-05 3.59570694931453e-05 9.58247021716684e-05 -0.348027920958254 0.282392879707833 -0.209208692972081 -0.282008624529288 0.513004168883901 0.553394044538177 -5.91880330279882e-05 -9.14029000593637e-05 -6.8848400845703e-05 -0.00011495663184631 -0.000110008552580272 0.00026333561964406 1.53867813619056e-05 0.000300490862020116 0.000101492855783602 2.12447764591643e-05 0.00011221039081174 0.00021776010359799 0.000144523796391021 0.00168035995285397 -0.000710336244949565 3.69555189264746e-05 6.26923751107965e-05 -0.000469238874657763 4.27803424474795e-05 0.000658715036987805 0.000725996333662907 -0.0017121517233498 -0.00340237779543661 0.00301778918339495 -0.00500393400440892 -0.000947842452163964 -0.00069395729683268 0.000102679126375561 -0.000164252006393437 -0.000285502539628956 0.0298708723144746 0.0248168077439473 -0.0406362804178564 -0.000577236673035646 0.000358302411741667 0.000341820236623665 0.00011557897027396 -0.000463535752833652 9.32105437952128e-05 0.000130395209190304 -0.000228769549744693 -0.000251558054750419 0.00440946814647633 -0.00101026088504331 0.00143303777633498 0.00306705929509435 -0.00312395437911326 -0.00546662841960302 -0.000215110166759925 0.00180458310030817 -0.00101593050585386 -0.000551189752229031 0.000417362946414277 -0.000765714494963691 0.000677029924679835 0.000951992053985951 0.000289703957239964 -0.0005219014622501 7.09163904613056e-05 -0.000168796111123146 -0.00183549786558081 0.00166109731422948 0.00303516650214576
  75 3019.8937003202 ""  3.41098227001786 0 0 -0.000304317546449336 0.000396439657999409 0.000178300472941889 -8.83420038456317e-06 -1.93968164515464e-05 -5.08541694551618e-07 -7.63013061289368e-05 7.64156296054829e-05 1.51996086803145e-05 0.000121341772814118 5.11982942747148e-05 9.29081607056605e-05 8.07063779463509e-06 -0.000138129624719894 0.000107182583439913 2.66718303848307e-05 1.53552202760192e-06 -4.30382318297735e-05 -4.67343242457639e-05 0.000124099934932868 0.000108608636906215 -0.000234073352609679 0.000139369735912121 0.000165903201153803 0.00209342680697422 -0.00172043249773557 0.00121108939396086 0.00164479108139197 -0.00325074840961241 -0.00347816205620177 -0.000705067764086639 -0.000286765187319019 -0.00146558967993453 0.000327267531673094 0.00106344171653835 -0.00127365399284713 -0.000228726615491134 -0.000203247278315641 -4.04645988741414e-05 -0.000305052945765353 -0.000239351123123162 -0.000911369085022358 0.000481549481614985 0.000314049665767814 -0.000872781847051955 -5.62781008344428e-05 1.58007122805614e-07 -2.67751437004807e-05 2.85344733517699e-07 -5.50069074662683e-06 -5.27190327720052e-06 8.66199446106077e-07 1.93335914070844e-05 -4.2908990307344e-06 0.000857153236654511 0.00022764089041427 0.000126813513541674 -0.000119596097297459 -0.000253607366137731 0.000221126620511354 -9.37525569456143e-05 -8.61348042017635e-05 0.000126809518741499 -0.0542042722350178 0.019627167335736 -0.00268861013679751 0.00108053679523597 -0.000940905510895537 -0.000278036143316534 0.0630153065907336 -0.00121231732253765 -0.00490223522863828 0.588709707769794 -0.160556255093098 0.172078474420821 0.0685401121926388 -0.0737617078830933 -0.139272595317359 -0.0030272820762135 0.000946277199677389 0.00589829080997718 -0.0161592664776906 0.00554840122586601 -0.00370360222871918 -0.149224576258928 -0.271133186691456 -0.088302203294741 -0.445023866846454 0.129439612453549 -0.141423579739153 -0.160879173165577 0.160175376070125 0.288346527258745
  76 3039.09429795531 ""  29.2639637546382 0 0 -0.000282880111330424 0.0020433625883065 0.0041775636834189 1.78516519189724e-06 0.00014096096241235 -0.000290699773447459 4.20942944015962e-05 6.66984312355746e-05 -1.13329954767458e-05 -5.91827782976601e-07 -2.65320467507376e-06 1.71088753431602e-06 4.48875184801216e-06 3.31120069911733e-06 -5.86229068255333e-06 1.29442958411587e-05 1.46326892765823e-05 8.55520846300197e-06 -3.9790894825476e-06 8.7872344465355e-06 -1.66054558802441e-05 -7.09164917451549e-06 2.43996907827808e-05 -5.96734754113676e-05 -0.0128167658725835 0.00905520499430433 -0.00700862952108736 0.0169190257129282 -0.0344761174659488 -0.0359549304780542 -0.000117466051862506 -4.12068236590348e-05 -3.77994243789691e-05 -2.95832383051959e-05 -6.9897834977529e-05 6.74297599228669e-05 -0.000170832965973718 -0.00019605089901301 -3.88684455980557e-05 2.44458320545961e-05 -2.81435221562326e-05 9.00013903500452e-05 -0.000309853330262313 -0.000648297787224988 0.000824084876650188 0.0395795312591627 -0.00818368387804918 0.0281066656951881 0.000942085836184831 -5.1795414589789e-05 0.00170469812977539 -0.0263656093611391 -0.0226037171022971 0.0293842716458947 -0.636898722928159 -0.187474400985398 -0.0826345674484908 0.158803831849838 0.311153312725659 -0.240676435680376 0.304925652058268 0.241780039161799 -0.390327072729494 -0.00187055794150988 0.000464745913813725 -0.000605223843741276 4.1370243274001e-05 -1.83607251052002e-06 5.29329770137309e-06 -0.00224462837017255 -0.00351820127796131 -0.00293930083167348 0.0220623259528763 -0.0062238208501023 0.00647816673135927 -0.00021472976652111 -8.10587152215363e-05 -9.10951895781482e-05 0.000336482457622715 0.000259064897229494 0.000196399369110283 -0.000525604855486587 0.00055943621278394 0.000107405521713415 0.0228242317895912 0.0378022768823733 0.011319765355441 0.0168649399228035 -0.00576327173929161 0.00481014487152243 -0.0127709054952817 0.010239250187638 0.0192797900707526
  77 3039.89035681565 ""  43.7741729722585 0 0 0.000276549192091739 -0.000147705223806561 0.000206491573020918 -9.24501581024908e-05 -3.97573112958838e-05 -2.47189343869767e-05 0.000176066829502611 4.88307207080784e-05 4.82198011859742e-05 -0.000210824178266304 -5.22559893941382e-05 -0.000246996893510239 -3.07576214609037e-06 6.33789830191057e-05 2.8429918489718e-05 -9.82376656124296e-05 -0.000135446409489657 4.26289283342731e-06 2.15618257007341e-05 -5.44786016505884e-05 -0.000151157200407334 8.84253803081773e-05 -0.000121890793179107 -8.97727927757416e-05 -0.00345022304907365 0.00283017190250387 -0.00174162772436634 0.000523900225187587 -0.000994399920461872 -0.000305260748636902 0.00163991305387808 0.000450365278071122 0.00306679092814029 -1.87697791478377e-06 -5.56790271461337e-05 0.000134591362488592 0.000866180652814338 0.00110519186836833 0.000198485773692141 0.000407021761736631 0.000263653350563493 0.00119539925609537 -9.22175576123426e-05 2.89829476729849e-05 0.000229686200145665 0.00247654465299928 -0.000433639070245074 0.00165871561997437 5.0952798985063e-05 2.41211810922719e-05 0.000110601366162813 -0.00179742354543437 -0.00156608882001245 0.00204640107928379 -0.03939819855874 -0.0115908961077597 -0.00514641923980863 0.00940296728494917 0.0181657148671014 -0.014227265641426 0.0209094856690474 0.0165585389027463 -0.0267837080188622 0.027050448351817 -0.00578587585927201 0.0106946982007199 -0.000983234764738276 0.000217906407461126 -0.000902263187008411 0.0345288111570075 0.0560317039440417 0.0473661748551453 -0.330104438630869 0.0920868052714028 -0.096498580430179 0.0143758075281335 -0.0113967759317561 -0.0196111947084758 -0.00139121080422795 -0.000435674845581388 0.00346331915525223 0.0101225621290971 -0.00641016917160286 0.00376174789613335 -0.359817366206983 -0.595220894846196 -0.178181173496596 -0.263715611024263 0.090733724070495 -0.0743881035689705 0.209761182503713 -0.168598639985635 -0.317042811849241
  78 3046.53578032202 ""  28.8890172283551 0 0 0.000452916820287275 0.00251157353809817 0.00541521471562921 0.000265521984697662 0.000130778157114122 -9.07528005385099e-05 0.000259039963581525 0.000217715887548416 6.95725683534815e-05 -5.20717735574804e-05 -6.64790911248231e-05 2.49423142816747e-05 -1.67342353957123e-05 -5.39586376556803e-05 9.37392810524897e-05 -2.82619565495973e-05 -2.79165156742364e-05 1.68924294262125e-06 -2.49469850747987e-05 6.00478723054956e-06 -0.000127710758853166 -5.48985234902992e-05 -6.30582242555032e-05 -6.23749560302687e-05 -0.0186739171250846 0.0124269675499783 -0.00946710674156534 0.0188800625571896 -0.0438238129768884 -0.0455774380949148 0.000135384308573865 0.000200649694194967 -0.000158823855353458 0.000294053634496764 0.000665414530660317 -0.000973919582237336 -6.89974586011575e-05 -6.08477170526449e-05 -1.44486618683733e-05 0.000532792990644467 0.00013868141988368 0.00134331485451088 3.91915028718324e-05 -0.00013155394466834 0.000437164030988281 -0.0252571882201501 0.0121969338453738 -0.0245899730233581 0.000676203867259694 0.000745352259991202 -0.000190433100095545 -0.0356683195940241 -0.0298858136661612 0.0483793070874985 0.413107394578636 0.124409303705698 0.0589501075491555 -0.134684077411621 -0.266723393075185 0.196309509666467 0.424880373743271 0.338680618536404 -0.544099200382405 0.0046158170887274 -0.00195987850708572 -0.000600071030816245 -0.000117802335958388 0.000176524679083427 0.000111277844492056 0.00430618162375996 -0.00328464205082023 -0.00277750028504336 -0.0440998207959533 0.0124838521644767 -0.0131048105372331 -0.0105565837037349 0.0104422992391621 0.0198978578511268 0.000577531307433867 -1.93015508713266e-06 -0.00165754046869732 0.000651127750258746 -0.00124834677768426 0.000359255525507663 0.00602446059300591 0.0075909603219318 0.00211977949463266 -0.0322941401255131 0.0088511463706251 -0.0111611002822929 -0.0252277172556724 0.0227551117913502 0.0421981889193298
  79 3048.15000673381 ""  55.7647011408455 0 0 -7.69264341108139e-05 0.000306942847818299 0.000645410259166043 0.000113918320180285 6.47252534467551e-05 -2.48503337702501e-05 -0.00016232485052554 -5.38951646803898e-05 5.13373079795975e-05 -0.000134723711827756 5.46131313578445e-05 -0.000159473917946283 -3.68653339441979e-06 0.000101937158871674 -5.28056596549763e-05 -2.9517480702459e-05 -4.18096675101182e-05 2.0160860977682e-05 -8.77164589818733e-05 8.92901661448183e-05 -3.89075603531882e-06 -0.000160496254233153 0.000167711744209549 6.29032606425015e-05 -0.00123190749262391 0.0007934353964731 -0.000829650314594683 0.00226124062768416 -0.00511072255254971 -0.0056985490677706 0.000509023297640451 8.08265622424791e-05 0.000907794324116251 8.32696419384569e-05 -0.000313784458135753 0.000161121689106277 0.000787799477856552 0.000672481546667939 9.05887861399854e-05 0.000184320403774891 -4.00682840773686e-05 0.000167547309808539 5.55898571109236e-05 -0.000248268945807117 7.05374049653224e-07 -0.00230843862937748 0.00113708096732467 -0.00226804912043663 6.94503261052084e-05 6.52440162835082e-05 -2.40552551903715e-05 -0.00314164005862868 -0.00261989733814534 0.00425037748948696 0.0380697692723781 0.0115114675284912 0.00540977040235862 -0.0126143495260729 -0.0248519620813858 0.0183117218757767 0.0373518563118848 0.0298096454735445 -0.0477270500834139 -0.052261991926202 0.0221400748415106 0.00711814712441697 0.00169089402087496 -0.00100413125413977 -0.000422646803447545 -0.0499363391391845 0.0345161328835636 0.0287528413065074 0.496906328143724 -0.13935618330581 0.148509183743551 0.122073642126096 -0.121322262809556 -0.229597456684272 -0.00538876363555607 -0.00190540725185597 0.0065306355930585 -0.0130029961070851 0.00925907781111684 -0.00354972140899131 -0.0530814726714287 -0.0610653879226671 -0.0165874810772742 0.37900328422603 -0.104914353176103 0.129658155997939 0.271184108838887 -0.245488877664001 -0.456532885878697
  80 3121.31282892468 ""  1.73963873265277 0 0 -8.60314033938082e-05 -4.62203216523596e-05 4.24410266391697e-05 0.000142726588519767 0.000115907469929048 2.42843396022665e-05 0.000224534637098029 0.000294958418630274 -0.000235319956569763 0.0066253362020512 0.00170548035063948 0.0153856251444412 0.013623919566973 0.0258049604795338 -0.0358056965182279 -0.0297755286138311 -0.0288298723968809 -0.00539289568933209 0.0201045991092036 0.00634835841620811 0.0430819577710409 0.00164471311493431 0.00380400681479665 -0.00684322284437765 0.000917763723725893 -0.000300228019902401 0.000167136199568969 -5.55820456907976e-05 0.000584847605015245 9.19578411274748e-05 -0.0862522641328264 -0.0278586374309935 -0.183126524692898 -0.158604693735656 -0.302423699606862 0.422541092665653 0.356736280899124 0.345959903146061 0.0633982387030903 -0.232867224176305 -0.0712077257591361 -0.50678583447869 -0.0291649747268358 -0.0547284019733946 0.0812118341647147 0.000421297229194743 0.00043712479102746 -0.00025465144679086 3.61014814542379e-06 7.22647542461574e-06 5.84268086214823e-06 -5.764960690219e-05 -5.47904863488831e-05 7.23188358452417e-05 -0.00284199107539375 -0.000757512345574411 -0.000456725272795495 -0.00217615456592697 -0.00436515377223115 0.00335033225417151 0.00053937147576492 0.000397204565854593 -0.000557317484243746 3.67623603992796e-05 2.76022877012103e-05 4.09142325677186e-05 -7.68618523949622e-06 3.60559113029848e-06 3.83785496724803e-05 5.25094664820996e-05 3.21116153775877e-06 -5.79631640089311e-06 -0.000515308610921902 0.000190821856718458 1.86971192129151e-06 0.000246569201175327 -0.000293498093182276 -0.000332842734881508 4.05366125683072e-05 -9.95248241698305e-05 -0.000546820939958902 -0.000122545961128965 -4.02658327532542e-05 -5.69469666552256e-05 -0.000283714784680654 -0.000562381914521306 -0.000207629723995031 -0.000360348941493108 0.000135107304854721 -6.82853404443386e-05 -3.0999269960886e-05 0.000311633320939679 0.000276688075075536
  81 3128.9283733362 ""  11.383392522415 0 0 -2.79245319228715e-05 8.831843726622e-05 -0.000232069617138885 5.89979441473823e-05 5.25040430337927e-05 -3.09537087832501e-06 -0.000395824126551188 -0.000352083317699779 -9.86687027827209e-05 -0.00926507562343138 -0.00224772405025319 -0.0219134388383776 -0.0155307003324305 -0.0299108995329816 0.0422748372142205 -0.0024627097814485 -0.00146706467627263 -0.00322982196858876 0.0235227519626808 0.00723740593033545 0.0510168262462891 0.00167920637205047 0.00418650469803911 -0.00797028978943988 0.00268523811433989 -0.00214444922530431 0.00157971052299919 -0.00114814297163538 0.00188708180921351 0.0019964907894989 0.120710008898751 0.0390074390749249 0.256246642479824 0.181241055537509 0.346725855565247 -0.486300229674793 0.0273134734440084 0.0249245146090886 0.00962700825957323 -0.269382718760194 -0.0817878160665381 -0.587922778576358 -0.0328936145700586 -0.0619170208819752 0.0919953228578421 -0.000718024628276383 -0.00065176101745438 0.000344135731817604 1.3657221953561e-05 1.37116239291057e-05 9.00598312948752e-06 -7.03995534372428e-05 -7.14273981856904e-05 7.26565431306237e-05 0.0055265249288574 0.00157018222714529 0.000940774191236853 0.00307136185101377 0.00625880161315695 -0.0049314409735221 0.000545238926007867 0.000531669063763028 -0.000839691116504225 5.85620542195756e-05 -1.97047665739221e-05 4.89965689735862e-05 1.05297462694917e-05 -1.97494104272816e-05 -2.95075136693545e-05 -6.0613083655933e-05 -1.50707949546103e-05 -3.00885848951865e-06 -0.000856652415992443 0.000417370880074576 -0.000116098768044356 0.000297421301920477 -0.00018254366397651 -0.000352244194164398 -0.000120065881321518 0.00029750765276312 0.000224693901702584 4.84655178142324e-06 -4.21283562043508e-05 3.27358003075989e-05 0.000280429737747902 0.00068159399141341 0.000347117122164956 0.000345484578632386 -7.46907877788704e-05 4.96010826223001e-05 2.49916026995925e-05 -0.000411539750057658 -0.000364109600900264
  82 3132.18538955363 ""  21.8457211361015 0 0 -0.000367613523247776 0.000522186232021775 -0.000785738970840651 0.000327035350971862 3.61652247762595e-05 0.000310781370327793 -0.000149938900455751 -0.000197745196240875 3.58642677858615e-05 0.000113834309738385 7.11549502014872e-05 0.000124166201067491 -0.000315962348589658 -0.000570406390235778 0.000741838245839245 0.000468786896481496 0.000463526312434691 3.99392177845385e-05 0.000210773551368864 5.08120448395855e-05 0.000514494688523484 -1.5739937261431e-05 -5.62547624139531e-05 0.000137830288003123 0.000658004146794328 -0.00203820946539785 0.000398362607833794 -0.000567149968272112 0.00154572839872568 0.00176518442830805 -0.000775090754261461 -0.000355444128532201 -0.00164739046722856 0.00333899774876596 0.00634353040874923 -0.00879544264953705 -0.00530312210295816 -0.00518842001390434 -0.000861094374602954 -0.00245784351632197 -0.00070687862127628 -0.00548625850137206 0.000580081290831311 0.00106296938860162 -0.0014806158002457 0.0654487404402432 0.0604047679713351 -0.0321282198778497 -0.000915648397941551 -0.000816015419679265 -4.34107484900563e-05 0.00276530261977915 0.00266736060753384 -0.00288359844659772 -0.498201468960503 -0.143314735641784 -0.0785264706001361 -0.274005230628668 -0.570970166923939 0.453346782606291 -0.0254166413425783 -0.0279973351556431 0.0443837689081135 -3.02276967727349e-05 -3.99744379411267e-05 -4.13634431888619e-05 7.11876646889872e-05 1.41517127820928e-05 2.39639384609715e-06 1.52501846023311e-05 -5.66937379598474e-05 -4.5977363576209e-05 0.000363136210932296 -7.3396850785102e-05 5.8625494627973e-05 -0.000267693032227969 0.000537725924997402 0.000663427637783024 -0.000738439565508276 -0.000646460825505263 8.5813031752215e-05 -0.000126533692804657 3.24820164121091e-05 -0.00036825754237945 0.000332260898933606 0.00053547925278017 0.000147400424550414 -0.000147612995142066 9.01794995158964e-06 -7.74491763566498e-05 -0.000282518926205275 0.000193370252736547 0.000411218456442755
  83 3143.92897831964 ""  20.4192822851519 0 0 -0.000157317797873347 -3.90838368096446e-05 -0.000219551256050064 -0.000163824457540079 -0.000193074508476295 0.000120426733061086 0.00127169575378478 0.00162041588206689 -0.00108857565593282 0.0228914544873322 0.00734153071424904 0.0486906166955549 -0.00196122916397295 -0.000860873584756472 -0.00345923409147278 0.0402433006146384 0.039425266781056 0.0059373719847101 0.0102394105020739 0.00194661061812925 0.0258039269122883 0.0015162549795526 0.00406270161811247 -0.0080415841246989 0.00215066166486121 -0.00125221649164494 0.000874063973329967 -0.000518715315611461 0.00157393361176214 0.00110107921259913 -0.266190254678243 -0.0882986718932258 -0.557761444376139 -0.00141017480995567 -0.00727554668377486 0.0174639599925704 -0.456851508580845 -0.443637846001284 -0.0792830332159734 -0.124823848775305 -0.0360088034685735 -0.278162575070139 -0.0311176018437066 -0.0587981197203895 0.0879502280225371 -0.000544501289554402 -0.000487088035501952 0.000260398699831824 1.6413486170877e-05 1.72529538855136e-05 1.67213145195362e-06 -6.34949026771325e-05 -7.0450748344793e-05 0.000115104243696152 0.0043313949901121 0.00131513113901125 0.00064267049819749 0.00202870316245121 0.00444916272929963 -0.00366153321817447 0.000446874827400409 0.000436280102018506 -0.000857001568593033 0.000112534510966945 1.02789601128544e-05 0.000115180579738132 -3.09300376997694e-05 1.86376593045518e-05 1.91666512853411e-05 -5.54356904307195e-05 0.000253249148197812 0.000249606354884893 -0.00164280202857371 0.00051703643446549 -0.000450131886518708 0.000472957933413723 -0.0004508392945174 -0.000857660260957284 0.000105044734939123 -0.000324865149212535 -0.000298622522096492 0.000130497806343384 -9.12042109886733e-05 4.7866843462831e-05 -0.00104909555786855 -0.00195243862485155 -0.000643951508917818 0.000175020621637537 -5.00387438171293e-05 1.46203772698201e-05 0.00146746259853535 -0.00109323416601821 -0.00231227025845274
  84 3151.4005102838 ""  9.5933892655843 0 0 -3.74194694265486e-05 -0.00012116658735943 5.55428387656405e-05 -0.000226741684574826 -0.000274564517168973 0.000235442819836559 0.00123009868199866 0.00176985874944617 -0.00164307834453972 0.0248555962601795 0.00915601283546602 0.0492555013237186 -0.0129304609367295 -0.0242625318306551 0.0333578016820517 -0.0315548280576303 -0.0301941369389146 -0.00676618129503856 -0.00600647270794583 -0.000779165297137954 -0.0162569255243425 -0.002239752121072 -0.00446019639642698 0.007055526969056 -0.00194677136240705 0.0015643464775752 -0.00111242990265859 0.000825292373440123 -0.00125032312450694 -0.00131629534879846 -0.270343690844958 -0.0915139304387094 -0.560971640630492 0.137531595493472 0.262533034080446 -0.367457655781531 0.348865382048396 0.337713997526631 0.0636831164309154 0.0756494532786252 0.0211587843816562 0.170504486226994 0.0306838309980829 0.0564451609519382 -0.0818759901168009 -0.000109316291472179 -0.000151590045202316 0.00010880366419282 -1.30065204732592e-06 -9.66371922787397e-06 -1.5857694439131e-05 4.92696588198441e-05 4.78583246701422e-05 1.87653910038172e-06 0.000496844352665046 0.000155505145482252 -1.79477378246627e-06 0.000676577344874462 0.00152154203442217 -0.0012417288045623 -0.000436432824423822 -0.00035825929572777 0.00029083563591851 0.000139779990125245 -6.54195999110125e-05 1.22964925771231e-05 -5.15012985748543e-05 4.24349494193385e-05 -1.0408329729774e-05 -9.72080921998217e-05 6.78300562740694e-05 0.000157591155206655 -0.00100465730111446 0.000114557848285024 -0.000571853223372384 -0.000433524763383269 0.000343755379417748 0.000338379441279502 0.000237735906303437 -0.000304210076426146 0.000131363191845607 0.000394245449458374 -8.84614745113984e-05 0.000107860066293192 8.68466126497513e-05 0.000107814321679629 -2.31918109849959e-05 -0.000170427844036461 0.000126686622272521 -0.000124311569794739 0.00114329199528776 -0.00100164662625451 -0.0016768755487896
  85 3170.43650273303 ""  4.14285373321776 0 0 0.000253048010389966 -0.000474945679452939 0.00117226939995881 0.000170884993157089 4.28819330251811e-05 0.000372410748870834 -0.00178595435325591 -0.000896056569602209 -0.00269499951369016 -0.000152908826868489 0.000180151424786556 -0.00101244604431451 0.000837976964829343 0.00180833847337697 -0.00285697666759455 0.00478304551832717 0.00498961247417592 -0.000213547083001033 0.00892978175606546 0.00375809316437755 0.016242835297307 -0.0237572418329808 -0.0440161015208242 0.0637948061718198 -0.0139440397451815 0.00919201111794274 -0.00753545703818384 0.00387597399190807 -0.00916092278547269 -0.00859755048158032 0.00366166326877599 0.000770219487679137 0.00885702999346153 -0.0103915831714551 -0.0202940584727507 0.029072367260209 -0.0505074373508418 -0.0494246546116162 -0.00743028716319056 -0.0832271467098521 -0.0268877750087732 -0.177008329929102 0.277558869629277 0.506737949183885 -0.727332574672179 -0.000221585982790056 -0.000246268713410684 0.000122761823695402 -1.68985330553659e-05 -1.51126731991057e-05 -2.82977820799222e-05 8.17149124771075e-05 0.000117403083593355 -0.000154712745330489 0.00133626221082372 0.000405780960982298 3.15031262085027e-05 0.000834867043071317 0.00206549790789617 -0.00166692892605276 0.000148463086476936 8.39500423190526e-05 0.000288640976973684 5.07136095699764e-05 -1.59739210082574e-05 5.26992816953308e-05 -9.90422075554206e-06 4.50826058772721e-05 1.19964341285151e-05 -6.81975110440941e-05 2.7090311050402e-05 2.34655090384232e-05 -0.00123082130201221 0.000237078596509908 9.77828303468544e-05 0.000439490707678329 -0.000308357649329816 -0.000465827259545829 -1.63734711862478e-05 -0.000334235040553232 -0.000222054084976691 -3.71865217212539e-06 6.89720358116166e-06 -5.75567934123246e-05 6.26975660154267e-05 0.000127820054928829 2.26381293037525e-05 0.000462219756721681 -0.000118072729110373 7.08461570670004e-05 0.000200135321884866 -0.000181791959233416 -0.000527071066044855
  86 3431.75727485528 ""  6.19977861399615 0 0 5.96889663776892e-05 0.000185841149061767 -0.000212008283077977 -1.66691542419927e-05 0.000144775036178037 0.000100607269846216 -0.000449880314897223 -0.000126674776108718 -7.3451097531216e-05 3.8776351875787e-05 5.28226899168457e-05 -3.37896038736344e-05 -3.46833463164217e-05 -4.28484702893187e-05 1.65475454456554e-05 1.60708186146073e-05 1.20480706902806e-05 2.66626846977772e-05 -7.07546790709672e-06 -3.51357093025534e-06 -1.95514659646943e-05 5.03061398768437e-05 3.31003794599983e-05 3.10464840717119e-05 0.000328869675959443 -0.000741613966329267 0.000904694371094861 6.47646734626305e-05 -0.000383064348944703 0.000573738629776695 -0.000116213540236296 -7.46663417514445e-05 0.000213577519515706 0.000193903883794884 0.000271330509076677 -0.000369095364145902 7.27969446921112e-05 5.48702620126678e-05 2.72248340354927e-05 0.000110676998610549 6.78490692640036e-05 0.000215396026706758 -7.38799475987379e-05 -9.77020944183062e-05 0.000118913218298463 5.52728085083292e-06 -3.46913644439066e-06 -9.89307723139744e-06 -2.02897546394137e-05 1.00570186739531e-05 8.06259490346525e-06 4.13694565757508e-05 1.61112757703548e-05 1.14440629821738e-05 -0.000522140423299469 -0.000371028470426697 -2.6832539742024e-05 0.00055154180574972 0.000509566929508936 -7.63366720163114e-05 -0.000311455720300247 -0.000360620025665647 0.000237874453956963 0.0013575440036321 -0.00153546464012252 0.00292758433236358 0.0329971249363347 0.0106811939671045 0.0425042998760522 -0.000126466465934652 -1.49998710525361e-05 -0.000328585225006154 -0.0169078268946352 0.00718815258879174 -0.00330949225693902 0.00554775962966806 -0.0036073808149152 -0.00750793457630278 0.270027153178448 -0.29320057515315 -0.467677729503796 -0.726228781789578 0.158267984040461 -0.140399456165904 -0.00256013925127444 -0.00464970568274845 -0.000411823477752859 0.000177276891748398 0.00189914826158923 -0.0015783075478054 0.000433140215429637 0.00135351085575151 -0.00104313849866107
  87 3502.995982092 ""  4.00489146503938 0 0 -8.03510862036702e-05 -6.82840480483347e-05 0.000264242678057818 2.46077264399144e-05 -0.000188742424067155 -9.27232249195931e-05 0.000458965782779228 0.000144109026759106 9.27842365389245e-05 -3.13327818269627e-05 -7.07729528867173e-05 9.5683506841823e-05 3.76619360354519e-05 3.98644001997153e-05 8.43663334135685e-06 -2.23119390350196e-05 -1.49983652211949e-05 -3.34387928514815e-05 -1.11330208748933e-06 -2.66264292547509e-05 3.04483230599964e-06 -2.93611705863801e-05 -3.79794264143463e-05 -5.38727120063812e-05 -0.000227353559411865 0.000637429900564402 -0.000995056835857592 0.000389590833439256 6.83386562142252e-05 -0.00159182695708492 -2.48362321488138e-05 -2.96992080289719e-06 -0.000707346766590299 -7.86025142629809e-05 -0.000111051202958037 0.000143089328518854 -1.3733478221484e-05 1.6060586209847e-05 -2.79225911517481e-05 -7.39607163290973e-05 -2.92075214761576e-05 -9.79054689378515e-05 -2.74796439284598e-05 0.000224674403723737 -0.000164392985758738 -2.11974456618707e-05 -3.98011036967817e-05 3.52751555345049e-05 -5.81928351905883e-07 4.26947476479778e-06 -1.8638995963982e-05 6.09384143007289e-06 5.00417436691551e-06 2.03394748724018e-06 0.000391815374659471 0.000299286243729779 -8.28402347548745e-05 -0.000250370565835736 -0.000252403110950433 -0.000310389182474345 0.000154095430661162 0.000204478810038649 -0.000154384642853075 0.00247664030387536 -0.00135005191803766 -0.00134239361878108 0.0613364101324446 -0.0330397012179506 -0.0321880412822903 -0.000228766447681044 0.000109807144836522 0.000120712007362903 -0.0154389095718684 0.00384815197630668 -0.00352076674222372 -0.00903046880978789 0.0102734942191151 0.0151550599031126 -0.293355673317111 0.337037832262478 0.59384991431681 -0.566719537815953 0.125246551859708 -0.142887287977813 -1.29595632480205e-05 0.00115487255867624 0.000196714070854123 0.000966811446370351 0.000602315400515363 -0.000714556487597747 0.000200544591532523 -0.00163022927516141 0.000523888989549767
  :::
 } 
 m_exists[87] { 
  s_m_exists
  :::
  1 11111111111111111111111111111111111111111111111111111111111111111111111111111111111111111111111111 
  2 11111111111111111111111111111111111111111111111111111111111111111111111111111111111111111111111111 
  3 11111111111111111111111111111111111111111111111111111111111111111111111111111111111111111111111111 
  4 11111111111111111111111111111111111111111111111111111111111111111111111111111111111111111111111111 
  5 11111111111111111111111111111111111111111111111111111111111111111111111111111111111111111111111111 
  6 11111111111111111111111111111111111111111111111111111111111111111111111111111111111111111111111111 
  7 11111111111111111111111111111111111111111111111111111111111111111111111111111111111111111111111111 
  8 11111111111111111111111111111111111111111111111111111111111111111111111111111111111111111111111111 
  9 11111111111111111111111111111111111111111111111111111111111111111111111111111111111111111111111111 
  10 11111111111111111111111111111111111111111111111111111111111111111111111111111111111111111111111111 
  11 11111111111111111111111111111111111111111111111111111111111111111111111111111111111111111111111111 
  12 11111111111111111111111111111111111111111111111111111111111111111111111111111111111111111111111111 
  13 11111111111111111111111111111111111111111111111111111111111111111111111111111111111111111111111111 
  14 11111111111111111111111111111111111111111111111111111111111111111111111111111111111111111111111111 
  15 11111111111111111111111111111111111111111111111111111111111111111111111111111111111111111111111111 
  16 11111111111111111111111111111111111111111111111111111111111111111111111111111111111111111111111111 
  17 11111111111111111111111111111111111111111111111111111111111111111111111111111111111111111111111111 
  18 11111111111111111111111111111111111111111111111111111111111111111111111111111111111111111111111111 
  19 11111111111111111111111111111111111111111111111111111111111111111111111111111111111111111111111111 
  20 11111111111111111111111111111111111111111111111111111111111111111111111111111111111111111111111111 
  21 11111111111111111111111111111111111111111111111111111111111111111111111111111111111111111111111111 
  22 11111111111111111111111111111111111111111111111111111111111111111111111111111111111111111111111111 
  23 11111111111111111111111111111111111111111111111111111111111111111111111111111111111111111111111111 
  24 11111111111111111111111111111111111111111111111111111111111111111111111111111111111111111111111111 
  25 11111111111111111111111111111111111111111111111111111111111111111111111111111111111111111111111111 
  26 11111111111111111111111111111111111111111111111111111111111111111111111111111111111111111111111111 
  27 11111111111111111111111111111111111111111111111111111111111111111111111111111111111111111111111111 
  28 11111111111111111111111111111111111111111111111111111111111111111111111111111111111111111111111111 
  29 11111111111111111111111111111111111111111111111111111111111111111111111111111111111111111111111111 
  30 11111111111111111111111111111111111111111111111111111111111111111111111111111111111111111111111111 
  31 11111111111111111111111111111111111111111111111111111111111111111111111111111111111111111111111111 
  32 11111111111111111111111111111111111111111111111111111111111111111111111111111111111111111111111111 
  33 11111111111111111111111111111111111111111111111111111111111111111111111111111111111111111111111111 
  34 11111111111111111111111111111111111111111111111111111111111111111111111111111111111111111111111111 
  35 11111111111111111111111111111111111111111111111111111111111111111111111111111111111111111111111111 
  36 11111111111111111111111111111111111111111111111111111111111111111111111111111111111111111111111111 
  37 11111111111111111111111111111111111111111111111111111111111111111111111111111111111111111111111111 
  38 11111111111111111111111111111111111111111111111111111111111111111111111111111111111111111111111111 
  39 11111111111111111111111111111111111111111111111111111111111111111111111111111111111111111111111111 
  40 11111111111111111111111111111111111111111111111111111111111111111111111111111111111111111111111111 
  41 11111111111111111111111111111111111111111111111111111111111111111111111111111111111111111111111111 
  42 11111111111111111111111111111111111111111111111111111111111111111111111111111111111111111111111111 
  43 11111111111111111111111111111111111111111111111111111111111111111111111111111111111111111111111111 
  44 11111111111111111111111111111111111111111111111111111111111111111111111111111111111111111111111111 
  45 11111111111111111111111111111111111111111111111111111111111111111111111111111111111111111111111111 
  46 11111111111111111111111111111111111111111111111111111111111111111111111111111111111111111111111111 
  47 11111111111111111111111111111111111111111111111111111111111111111111111111111111111111111111111111 
  48 11111111111111111111111111111111111111111111111111111111111111111111111111111111111111111111111111 
  49 11111111111111111111111111111111111111111111111111111111111111111111111111111111111111111111111111 
  50 11111111111111111111111111111111111111111111111111111111111111111111111111111111111111111111111111 
  51 11111111111111111111111111111111111111111111111111111111111111111111111111111111111111111111111111 
  52 11111111111111111111111111111111111111111111111111111111111111111111111111111111111111111111111111 
  53 11111111111111111111111111111111111111111111111111111111111111111111111111111111111111111111111111 
  54 11111111111111111111111111111111111111111111111111111111111111111111111111111111111111111111111111 
  55 11111111111111111111111111111111111111111111111111111111111111111111111111111111111111111111111111 
  56 11111111111111111111111111111111111111111111111111111111111111111111111111111111111111111111111111 
  57 11111111111111111111111111111111111111111111111111111111111111111111111111111111111111111111111111 
  58 11111111111111111111111111111111111111111111111111111111111111111111111111111111111111111111111111 
  59 11111111111111111111111111111111111111111111111111111111111111111111111111111111111111111111111111 
  60 11111111111111111111111111111111111111111111111111111111111111111111111111111111111111111111111111 
  61 11111111111111111111111111111111111111111111111111111111111111111111111111111111111111111111111111 
  62 11111111111111111111111111111111111111111111111111111111111111111111111111111111111111111111111111 
  63 11111111111111111111111111111111111111111111111111111111111111111111111111111111111111111111111111 
  64 11111111111111111111111111111111111111111111111111111111111111111111111111111111111111111111111111 
  65 11111111111111111111111111111111111111111111111111111111111111111111111111111111111111111111111111 
  66 11111111111111111111111111111111111111111111111111111111111111111111111111111111111111111111111111 
  67 11111111111111111111111111111111111111111111111111111111111111111111111111111111111111111111111111 
  68 11111111111111111111111111111111111111111111111111111111111111111111111111111111111111111111111111 
  69 11111111111111111111111111111111111111111111111111111111111111111111111111111111111111111111111111 
  70 11111111111111111111111111111111111111111111111111111111111111111111111111111111111111111111111111 
  71 11111111111111111111111111111111111111111111111111111111111111111111111111111111111111111111111111 
  72 11111111111111111111111111111111111111111111111111111111111111111111111111111111111111111111111111 
  73 11111111111111111111111111111111111111111111111111111111111111111111111111111111111111111111111111 
  74 11111111111111111111111111111111111111111111111111111111111111111111111111111111111111111111111111 
  75 11111111111111111111111111111111111111111111111111111111111111111111111111111111111111111111111111 
  76 11111111111111111111111111111111111111111111111111111111111111111111111111111111111111111111111111 
  77 11111111111111111111111111111111111111111111111111111111111111111111111111111111111111111111111111 
  78 11111111111111111111111111111111111111111111111111111111111111111111111111111111111111111111111111 
  79 11111111111111111111111111111111111111111111111111111111111111111111111111111111111111111111111111 
  80 11111111111111111111111111111111111111111111111111111111111111111111111111111111111111111111111111 
  81 11111111111111111111111111111111111111111111111111111111111111111111111111111111111111111111111111 
  82 11111111111111111111111111111111111111111111111111111111111111111111111111111111111111111111111111 
  83 11111111111111111111111111111111111111111111111111111111111111111111111111111111111111111111111111 
  84 11111111111111111111111111111111111111111111111111111111111111111111111111111111111111111111111111 
  85 11111111111111111111111111111111111111111111111111111111111111111111111111111111111111111111111111 
  86 11111111111111111111111111111111111111111111111111111111111111111111111111111111111111111111111111 
  87 11111111111111111111111111111111111111111111111111111111111111111111111111111111111111111111111111 
  :::
 } 
} 
