# Supplementary material for: Cut-off Scale and Complex Formation in Density Functional Theory Computations of Epoxy-Amine Reactivity
Source: ACS Omega. 2021 Oct 25;6(44):29424–31. doi: 10.1021/acsomega.1c03229 (PMC8587129; doi:10.1021/acsomega.1c03229)
Supplement: Supplementary file 1 — ao1c03229_si_001.zip [file ao1c03229_si_001.zip › Final_structures/Primary/A1_E3_B3LYP-D3_CC-PVTZ-F_ canonical/Epoxy_frag3_reactant-6_isomer6.vib]

{ 
 s_m_m2io_version
 :::
 2.0.0 
} 

f_m_table { 
 i_j_atom_total
 :::
 31
 m_column[98] { 
  s_m_data_name
  s_m_column_name
  i_m_width
  b_m_visible
  s_m_units
  :::
  1 r_j_Frequency  "Frequency"  10 1 "" 
  2 s_j_Symmetry  "Symmetry"  10 0 "" 
  3 r_j_Intensity  "Intensity"  10 1 "" 
  4 r_j_Raman_Act  "Raman Act"  10 0 "" 
  5 r_j_Raman_Int  "Raman Int"  10 0 "" 
  6 r_j_x1  "x1"  10 0 "" 
  7 r_j_y1  "y1"  10 0 "" 
  8 r_j_z1  "z1"  10 0 "" 
  9 r_j_x2  "x2"  10 0 "" 
  10 r_j_y2  "y2"  10 0 "" 
  11 r_j_z2  "z2"  10 0 "" 
  12 r_j_x3  "x3"  10 0 "" 
  13 r_j_y3  "y3"  10 0 "" 
  14 r_j_z3  "z3"  10 0 "" 
  15 r_j_x4  "x4"  10 0 "" 
  16 r_j_y4  "y4"  10 0 "" 
  17 r_j_z4  "z4"  10 0 "" 
  18 r_j_x5  "x5"  10 0 "" 
  19 r_j_y5  "y5"  10 0 "" 
  20 r_j_z5  "z5"  10 0 "" 
  21 r_j_x6  "x6"  10 0 "" 
  22 r_j_y6  "y6"  10 0 "" 
  23 r_j_z6  "z6"  10 0 "" 
  24 r_j_x7  "x7"  10 0 "" 
  25 r_j_y7  "y7"  10 0 "" 
  26 r_j_z7  "z7"  10 0 "" 
  27 r_j_x8  "x8"  10 0 "" 
  28 r_j_y8  "y8"  10 0 "" 
  29 r_j_z8  "z8"  10 0 "" 
  30 r_j_x9  "x9"  10 0 "" 
  31 r_j_y9  "y9"  10 0 "" 
  32 r_j_z9  "z9"  10 0 "" 
  33 r_j_x10  "x10"  10 0 "" 
  34 r_j_y10  "y10"  10 0 "" 
  35 r_j_z10  "z10"  10 0 "" 
  36 r_j_x11  "x11"  10 0 "" 
  37 r_j_y11  "y11"  10 0 "" 
  38 r_j_z11  "z11"  10 0 "" 
  39 r_j_x12  "x12"  10 0 "" 
  40 r_j_y12  "y12"  10 0 "" 
  41 r_j_z12  "z12"  10 0 "" 
  42 r_j_x13  "x13"  10 0 "" 
  43 r_j_y13  "y13"  10 0 "" 
  44 r_j_z13  "z13"  10 0 "" 
  45 r_j_x14  "x14"  10 0 "" 
  46 r_j_y14  "y14"  10 0 "" 
  47 r_j_z14  "z14"  10 0 "" 
  48 r_j_x15  "x15"  10 0 "" 
  49 r_j_y15  "y15"  10 0 "" 
  50 r_j_z15  "z15"  10 0 "" 
  51 r_j_x16  "x16"  10 0 "" 
  52 r_j_y16  "y16"  10 0 "" 
  53 r_j_z16  "z16"  10 0 "" 
  54 r_j_x17  "x17"  10 0 "" 
  55 r_j_y17  "y17"  10 0 "" 
  56 r_j_z17  "z17"  10 0 "" 
  57 r_j_x18  "x18"  10 0 "" 
  58 r_j_y18  "y18"  10 0 "" 
  59 r_j_z18  "z18"  10 0 "" 
  60 r_j_x19  "x19"  10 0 "" 
  61 r_j_y19  "y19"  10 0 "" 
  62 r_j_z19  "z19"  10 0 "" 
  63 r_j_x20  "x20"  10 0 "" 
  64 r_j_y20  "y20"  10 0 "" 
  65 r_j_z20  "z20"  10 0 "" 
  66 r_j_x21  "x21"  10 0 "" 
  67 r_j_y21  "y21"  10 0 "" 
  68 r_j_z21  "z21"  10 0 "" 
  69 r_j_x22  "x22"  10 0 "" 
  70 r_j_y22  "y22"  10 0 "" 
  71 r_j_z22  "z22"  10 0 "" 
  72 r_j_x23  "x23"  10 0 "" 
  73 r_j_y23  "y23"  10 0 "" 
  74 r_j_z23  "z23"  10 0 "" 
  75 r_j_x24  "x24"  10 0 "" 
  76 r_j_y24  "y24"  10 0 "" 
  77 r_j_z24  "z24"  10 0 "" 
  78 r_j_x25  "x25"  10 0 "" 
  79 r_j_y25  "y25"  10 0 "" 
  80 r_j_z25  "z25"  10 0 "" 
  81 r_j_x26  "x26"  10 0 "" 
  82 r_j_y26  "y26"  10 0 "" 
  83 r_j_z26  "z26"  10 0 "" 
  84 r_j_x27  "x27"  10 0 "" 
  85 r_j_y27  "y27"  10 0 "" 
  86 r_j_z27  "z27"  10 0 "" 
  87 r_j_x28  "x28"  10 0 "" 
  88 r_j_y28  "y28"  10 0 "" 
  89 r_j_z28  "z28"  10 0 "" 
  90 r_j_x29  "x29"  10 0 "" 
  91 r_j_y29  "y29"  10 0 "" 
  92 r_j_z29  "z29"  10 0 "" 
  93 r_j_x30  "x30"  10 0 "" 
  94 r_j_y30  "y30"  10 0 "" 
  95 r_j_z30  "z30"  10 0 "" 
  96 r_j_x31  "x31"  10 0 "" 
  97 r_j_y31  "y31"  10 0 "" 
  98 r_j_z31  "z31"  10 0 "" 
  :::
 } 
 m_row[87] { 
  r_j_Frequency
  s_j_Symmetry
  r_j_Intensity
  r_j_Raman_Act
  r_j_Raman_Int
  r_j_x1
  r_j_y1
  r_j_z1
  r_j_x2
  r_j_y2
  r_j_z2
  r_j_x3
  r_j_y3
  r_j_z3
  r_j_x4
  r_j_y4
  r_j_z4
  r_j_x5
  r_j_y5
  r_j_z5
  r_j_x6
  r_j_y6
  r_j_z6
  r_j_x7
  r_j_y7
  r_j_z7
  r_j_x8
  r_j_y8
  r_j_z8
  r_j_x9
  r_j_y9
  r_j_z9
  r_j_x10
  r_j_y10
  r_j_z10
  r_j_x11
  r_j_y11
  r_j_z11
  r_j_x12
  r_j_y12
  r_j_z12
  r_j_x13
  r_j_y13
  r_j_z13
  r_j_x14
  r_j_y14
  r_j_z14
  r_j_x15
  r_j_y15
  r_j_z15
  r_j_x16
  r_j_y16
  r_j_z16
  r_j_x17
  r_j_y17
  r_j_z17
  r_j_x18
  r_j_y18
  r_j_z18
  r_j_x19
  r_j_y19
  r_j_z19
  r_j_x20
  r_j_y20
  r_j_z20
  r_j_x21
  r_j_y21
  r_j_z21
  r_j_x22
  r_j_y22
  r_j_z22
  r_j_x23
  r_j_y23
  r_j_z23
  r_j_x24
  r_j_y24
  r_j_z24
  r_j_x25
  r_j_y25
  r_j_z25
  r_j_x26
  r_j_y26
  r_j_z26
  r_j_x27
  r_j_y27
  r_j_z27
  r_j_x28
  r_j_y28
  r_j_z28
  r_j_x29
  r_j_y29
  r_j_z29
  r_j_x30
  r_j_y30
  r_j_z30
  r_j_x31
  r_j_y31
  r_j_z31
  :::
  1 29.5171097103737 ""  0.037573299430998 0 0 -0.0230029895872372 -0.0205364844123225 -0.00830865874967594 -0.0231540938038206 -0.023792042956175 -0.0111629302253459 -0.0356877512385574 -0.00228911982254187 -0.0014815454420757 -0.0433375379130814 0.00723384687192298 0.00275166115838504 -0.0569943206148869 0.0297786985793499 0.012619087972582 -0.0638567649813304 0.0436876723185917 0.0186936999790001 -0.057254298299232 0.0355726759085659 0.0152422961893144 -0.0433872513206745 0.0130869181830203 0.00540135431921489 -0.0170016761428276 -0.0130754513060382 0.00364612651601497 -0.0330957807755299 -0.014332403842398 -0.013395418457344 -0.0384131414796931 -0.00300131891720405 -0.00160690937919897 -0.0622840879518564 0.0362542790787436 0.0154926513687144 -0.0738674437341327 0.060078528784187 0.0259213171561076 -0.0625767120125056 0.0464675204210301 0.0200184011329112 -0.0395597774279514 0.00848242828293905 0.00336023122112557 -0.0125101830566176 -0.0496684364857878 -0.0221143715515612 -2.36760411153658e-05 -0.0441585751582858 -0.0105369191737325 -0.0142507463915565 -0.0367025859834173 -0.0140277463507268 -0.011574680713412 -0.0593437338582482 -0.0283904191410247 -0.0162913589118413 -0.0486709201749673 -0.0233534564536406 -0.0139711458346658 -0.0378058956341609 -0.014512996312484 0.105238658962274 0.0161752699727518 -0.0037073536476532 0.0987885955308146 0.0264919537381664 0.0316120104151346 0.125053944951189 0.0140591429917012 -0.0132067990749753 0.0810491737291171 0.0114008526675335 -0.015888924825587 0.119256791263967 0.0142073726925193 -0.0131371734518191 0.0827341115590478 0.0258141882819304 0.0499537086217538 0.119487506659287 0.043445551535174 0.0403350193881729 0.128232675185513 0.0113595379296024 -0.0345602313535176 0.144432155880036 0.0140171983193884 -0.00334310525353451 0.117379387578636 0.0149638344950968 -0.00847256972382623
  2 54.6043824610392 ""  0.446981892228415 0 0 0.038244461938777 -0.0531927418508264 -0.00717796801908078 0.0345441811427743 -0.0612153034654463 -0.0160935650206735 0.0145906628314972 -0.026273325651759 -0.00534864735399977 -0.00948004568267374 0.00320661352326548 0.0074443168261431 -0.0289033578640748 0.0357465670289229 0.0174068455900183 -0.0246137826611697 0.0402942720364223 0.015104837952494 -0.000828684347323897 0.0117168756675251 0.00265646280093801 0.0192447810906124 -0.0218731907994443 -0.00776803738036918 0.0321151672573385 -0.0598993489392705 -0.0139735661100003 0.0531704260277749 -0.0487649816606798 -0.00747308669517148 -0.012116848478961 -0.000412971187312108 0.00887173515031792 -0.0467360751306136 0.0569001012892138 0.0265343048323274 -0.0389357260486729 0.0643123585098066 0.0222439861965247 0.00286075331189638 0.0141467107714956 0.000564333387491234 0.0385203316062844 -0.0455080941775615 -0.0178515606435269 0.00541248310767015 -0.0164017287394958 0.0381259596964678 -0.0110442916073206 -0.0222108104787702 0.00761555441655879 0.024039990926053 -0.0370310319914793 0.014121116932051 0.0041630643129548 -0.00575888430913707 0.0597403554777926 0.00263516204358181 -0.0152859070083027 0.0375628269024962 0.0354419922169317 -0.0396547598085889 0.0202776677039693 -0.0353606982061711 0.0571381934996368 -0.0309113555269658 -0.0325122931337712 -0.0607765821765239 -0.0694783053327383 0.0054263696785464 0.154058952534692 0.041505409748885 0.00253587203109071 0.0352106652113294 -0.0044119679541945 -0.109634884857804 0.0952485498691465 -0.0837240157618129 0.0442810491537372 -0.0933814644954179 -0.0549323452530877 -0.067425419253026 -0.0776089306903023 -0.08617919089771 0.00236733104426492 0.223439994453683 0.0561511178510784 -0.0216785875242121 0.189598283391595 0.018821159631295 0.0646712552628551 0.120961775500317 0.103713412648427
  3 61.685794005474 ""  0.380825406437354 0 0 0.0124222388135729 -0.0178593222877482 -0.0116605979609199 0.0411644798203824 -0.0601591831848625 -0.0332172552575244 0.0200292621400979 -0.0270115702149167 -0.00813324106637872 0.0116563849519857 -0.00387112768752754 0.00653787145283872 -0.00972080529028057 0.029809588454701 0.0305042286843022 -0.0230010123659375 0.0414387186341172 0.0405811942823537 -0.0141643099808743 0.0178194736174735 0.0257065530154205 0.00791041949255485 -0.01681863603844 0.00111235612533733 -0.0204154514424487 -0.0435923798176383 -0.000528673595076892 0.0422926097969594 0.00772818505438281 -0.0214935210806263 0.0212539705965947 -0.0113788268773349 -0.000837618153855279 -0.0163339252692375 0.0471340207638043 0.0413057770962939 -0.0391670046367826 0.066735157501652 0.0588980434298006 -0.0235987731818116 0.0252176506355442 0.0327562454416706 0.0151784083338302 -0.0352788839521644 -0.0100922072826833 -0.0248161610908652 0.0693957944569075 0.0392966692731609 -0.0773907136996168 0.04220382894363 0.0115416678006591 -0.0182250959280397 0.0322413184341133 0.0147526229288586 -0.0288438071167356 0.110948168493545 0.0661666873385653 -0.00592221426738676 0.0572002009600974 0.0337804109293952 -0.0186935528934793 0.0482518690844548 0.0254322484598702 0.0529983839512886 -0.0311306599985653 0.00507889555418999 0.074776549981094 0.0111398022265558 -0.102695310745588 -0.0511358587667214 -0.0798333071491784 0.00137038755518515 0.117679119730682 -0.00974337967806791 0.0354249423677684 0.0535886769591986 -0.0474207923446722 0.0647966963699784 0.0794552527402103 0.0260377948059153 -0.150574596500599 0.0186063487080706 -0.00490407746284783 -0.131539159262397 -0.060872676850622 -0.117691007369599 0.0711991813064569 -0.104802337875941 -0.09532124467701 -0.0220700977644421 -0.0642394561774615 -0.0625803156582776 -0.0499721847691376
  4 65.2957230302317 ""  1.51897287936116 0 0 -0.0266279515673559 0.0264994417376612 0.00019635628368039 -0.00661878893461441 0.00217524713914262 -0.0104563402869208 -0.00615954088622783 -0.0021425012453879 -0.00229591566355719 0.0230027525740582 -0.0354365088454191 -0.0160011981838259 0.0270639445308241 -0.0434800509658881 -0.0104428895982987 0.00240331230008961 -0.0189574338773286 0.00871706259574109 -0.0266277894191558 0.0140747393493498 0.0224906200856097 -0.0312509238217082 0.0233884433657788 0.0173602437288718 -0.0227978325310367 0.0388626760106282 0.0445861835266061 -0.0573895777749801 0.0538205092938813 -0.020854709104193 0.0414399846468187 -0.053637994023199 -0.0304292461572339 0.0486893450451164 -0.0679665056961652 -0.0206327187530877 0.00558862470552088 -0.0253083057120614 0.012898326042194 -0.0453795090139197 0.0326595416802241 0.0369671750424857 -0.053911130852747 0.0500759518582085 0.0282377457648915 0.0243581265830554 -0.055614484378223 -0.0695235161352582 0.048498701559974 -0.0509529507526128 -0.00311050361005019 -0.00387442354906777 -0.00665862444031756 -0.0238273973064813 0.0262918254794147 -0.0719566595236095 -0.101387875240299 0.0297025020874813 -0.0670140528942607 -0.0842176474165656 -0.0212888698893542 0.0105908846570655 -0.0242595889906223 0.024920920336936 0.0204094614665748 0.0413703581817835 0.0460642602328011 0.071495348229533 -0.0615870090398835 -0.095086759419705 0.0433448556412603 0.108907552498852 0.0796648492306715 -0.0353284841724145 0.085608279442811 0.0489571678831822 0.0164839760266937 0.0259536081868566 0.0396439496034292 0.0808433333143185 -0.0822191092044238 -0.0032971990671449 0.0816428933045206 -0.0925434108524777 -0.105249799656477 0.00329881343313171 0.181701512956498 -0.148887799102291 0.0999350948561661 0.0673980522768907 -0.120121854157149 0.0454052361570701 0.127974889853202
  5 77.5028174714254 ""  0.210085108695883 0 0 -0.0132801527988812 0.0183561029833051 0.0158474990723272 -0.0185891117629002 0.0238757336665508 0.0182900397245706 -0.0101042711660385 0.0089299577651208 0.0120324106025879 -0.0555947664436093 0.0880491953768749 0.055256212477656 -0.0454709603062883 0.0712033252612299 0.0501270246773977 0.0104957975034753 -0.024986269234071 0.00166589237121683 0.0541836771951907 -0.100990153727754 -0.0399171458290182 0.0437383834964161 -0.0832533642402728 -0.0342607234343813 -0.00906197305645593 0.0224435226980952 0.0172874126454217 -0.0154436363644125 0.020280037579601 0.0147160284601 -0.0952135624644486 0.157695260450042 0.0890273754728201 -0.0794617059554485 0.12997827237964 0.0820273785777807 0.0182441858104434 -0.0380072673720997 -0.00230574199062782 0.0943676412554149 -0.170575122549898 -0.0745075310719151 0.0761295461707663 -0.137664776403851 -0.0625732552167034 0.00914604037426147 -0.0407548214581 -0.0178666019228747 0.0236893082284267 -0.0388279247425361 0.0303811874006939 -0.00400899496819229 -0.000673877084546386 0.012515173996808 0.0102840514493572 -0.051200797939464 -0.0324073229910681 0.00989173687159267 -0.0514915031936105 -0.0348345584955898 -0.0113907818825639 0.0155540706512629 0.0183003013312028 0.015627257652714 0.0157208084534225 -0.0251400923425272 0.0208367911715819 0.0602107584006128 -0.0461737892368722 -0.0315879854231227 -0.0029665302194523 -0.0240510560804657 0.0222104700481348 0.00583482642357211 -0.0189492786868166 0.0413291592279504 0.00459354699141264 -0.0150973030481145 0.00254096161076396 0.0738908282346425 -0.0667498436942311 0.0146153629930366 0.052930935159088 -0.0477561966084531 -0.0340313612597147 -0.0327419032157147 -0.00497801798881658 -0.0415562688953436 0.00447363701541315 -0.0309864988832951 -0.0541418275375059 0.00632089938136274 -0.0350305016052379
  6 104.149338951978 ""  4.67215004930027 0 0 -0.00545738796623568 0.0395435096144804 -0.0310831149673503 0.027124884879822 -0.00427568995211407 -0.0576280313229537 0.0221477530211314 0.00216065528116003 -0.0350680942052957 0.0361295794141592 0.0182432186007127 -0.0169425377514911 0.0284192738484117 0.0274537449849377 0.0140472987177697 0.00839875072322627 0.0216574560977765 0.02675117539666 -0.00249763628571532 0.00306495923183679 0.00686557625197038 0.0061431499944968 -0.007106142216046 -0.0248469990014911 -0.0413799725492677 0.0111632810981062 -0.0218619549097139 0.0320763936511564 0.068375713374923 -0.0426174112309539 0.0512255135497728 0.0275476232945747 -0.0264636458550332 0.0368697346389522 0.0406233578529579 0.0278679247598412 0.00146601197297633 0.0296955242953686 0.0503508750404145 -0.0175722803465907 -0.00476774859697045 0.0157433230673382 0.000940461450547119 -0.0227077566965352 -0.0391825565472302 0.0187117978326514 -0.0121354913322504 -0.0765114235752097 -0.0712229401016395 -0.0902453273314024 0.101728334944588 -0.0405426412221632 0.0832495373871003 0.0159061520721693 0.0120893010686337 0.0643730463029597 -0.0769244313356289 0.0883360972174232 -0.109540029428494 -0.182243661294208 -0.0903088065588186 0.223349418735193 0.0757799030987834 -0.014722984748328 -0.0302071014356753 0.000287345324149866 -0.0224960053995504 -0.036796320839111 0.0433347326309286 0.0213896648580114 0.00279283523166056 0.0169118085148516 -0.042445820196369 -0.0575725564115032 -0.00831797962755242 -0.00576443072428059 -0.0215353941444233 -0.0399214976736139 -0.0371106111408017 -0.0476127548091236 0.0895661208111725 0.00271705839395681 0.006648152128914 0.0474177203202061 0.0256914506197775 0.0131218627454211 -0.0130042561696657 0.0457461240316937 0.0257217525118884 0.0235424936727057 0.0197059374273976 -0.00625538696950397 0.0527907530092163
  7 131.909868353602 ""  1.72908248203254 0 0 0.0364183145056659 0.0103165515998107 -0.0620055068170455 -0.0320235580904288 0.0835632817016666 -0.0381094900629675 -0.0152777865497062 0.0592991423782874 -0.0228899533789608 0.036960071568776 0.0509928157001675 -0.00643461293532471 0.0650409954755881 0.000263112714667062 0.0231059170653223 0.0388676895119805 -0.0375527702338473 0.0359364677217065 -0.018616821453363 -0.0193074410154308 0.0247144163985818 -0.0439067915040456 0.0322522990908669 -0.00561341933373066 0.0836297734299715 0.0370762278056939 -0.126844900595703 0.0534847825702558 -0.0368176852778848 -0.0317477657181162 0.0616785161264297 0.080414794349816 -0.0206244800120988 0.10678300204772 -0.0101358371602528 0.0323752223927804 0.0598076221237437 -0.0778630025703407 0.0547180825866636 -0.0440654440661453 -0.0464320986532939 0.0379870482533887 -0.0802799362167217 0.044954455965145 -0.0121817805228527 -0.084029349210582 -0.0660768942352597 0.0832658217766533 -0.0437909090195626 -0.0325973426483121 0.00924899495894454 0.0338071925260859 -0.0424387525418909 0.0119894459915032 -0.0815014856123953 -0.1104938931353 0.168269914579844 -0.16072635972373 -0.0431263806103221 0.0595424684853596 0.117139918604771 -0.0752698864932015 0.048563900779474 0.0129713218840347 -0.00694021325030677 -0.0105166720555212 0.0165654064132536 -0.0200310722164149 -0.035417909208671 0.00433704917903369 -0.000794357506393072 -0.00160928448717325 0.0293213037563605 -0.00463135289715439 -0.00199815012740049 -0.000534419551220389 -0.00357785146613641 -0.00715775610911715 0.0300334662845421 -0.0228107232801731 -0.041497361524877 -0.00173432584141938 -0.0264827522115207 -0.0438626169836056 0.00212721899048816 0.00698644352741091 0.0125008814642381 -0.0094938242994471 -0.000786805044965083 -0.00863151181712811 0.0147352018046343 -0.00357543881036151 -0.00206015126745795
  8 135.637637802426 ""  0.0250867191205563 0 0 -0.0304431959337598 0.0270869162749066 0.0386800494233993 -0.0331910347600145 0.0470222422630722 0.053973004346516 -0.0244912967718384 0.0323258878597656 0.03568494029283 -0.0300919912490854 0.0137786970183165 0.0186219366177433 -0.0113642402131915 -0.0140842061962305 -0.016503295777796 0.0105990030739408 -0.0210994178130446 -0.0320501525940935 0.00918069692417346 0.00773962078505001 -0.00919705420121547 -0.0104125392025554 0.0358480028579837 0.0261214741331256 -0.0288288500543994 0.025019500658392 0.0209471049703967 -0.0355277235169517 0.011784292046081 0.0449222143476273 -0.045540472617888 0.0139431628663799 0.0292254945883055 -0.0130028763367795 -0.0321417271514782 -0.0313215676289491 0.0268211685697446 -0.0449484525250117 -0.05896068778718 0.024366323990993 0.00801739561246363 -0.0190309657808895 -0.0123423433514784 0.054816128660861 0.0401792657692124 0.0149166224714868 0.0263877638617484 -0.0224982318012667 0.0106378544845968 0.0200069982679654 0.0188601349266347 -0.0254464183080289 0.0371256248642889 0.0123079278749875 0.0145837354432073 0.0338611913313022 -0.0540440964574631 0.0356720806114531 0.0168716286158373 -0.0213838370177925 -0.0546831707850752 0.0515165222626687 0.00136582739237016 0.036797884750858 -0.093263573796835 -0.0649284651710583 0.0383836961869341 -0.118845354206946 -0.0872497023557551 0.0329011147630273 0.0133516164858604 0.0352230343245874 0.0466016871223134 -0.1774663414245 -0.0384070922243915 0.030595287832552 -0.0653024086664994 -0.153673407024386 0.0456134472469175 -0.140062316704854 -0.0345921820170282 0.0239461388388622 -0.067758013641135 -0.105681939568574 0.0313659807898529 0.0378096862956532 0.043627752359832 0.0223478351694658 0.100043591890042 0.00801478521940235 0.0442876580824086 -0.0148162527381909 0.12963018258889
  9 161.499297733148 ""  1.39579454183981 0 0 -0.00268370444778084 -0.0131198826837072 -0.00691852856607287 -0.0140510670339045 0.0256439835758015 0.0197696813095812 -0.0102483450549983 0.0207225013055923 0.0168093785436845 -0.0131002246599504 0.0161338072456705 0.0124137316969236 -0.00355582221260162 0.00117555219965844 -0.00193606914263919 0.00617927734881487 -0.00678007797905641 -0.0093750543778887 0.00323463919518051 0.0059687060806787 -0.000301029561200222 -0.00642148494260334 0.0199194717257315 0.0133717892684282 -0.000348413618768503 -0.0190273097048499 -0.0467059334122118 0.00713130746747435 -0.0479281951957932 0.0142247654872701 -0.0199310347728101 0.0195636521172605 0.0174593794673374 -0.00313509704498915 -0.00571783207779895 -0.00713183795659156 0.0149677655616501 -0.0202941626570737 -0.0205805470048408 0.00936861048295882 0.0037713316756462 -0.00458265243903932 -0.00824523495898633 0.0260309638404928 0.0175744339659028 0.0289377317952803 -0.00406043572951842 -0.0516429751958756 0.000174327014851331 -0.0294810583029372 0.00276427524584919 -0.00984784881072253 0.0096137835956577 -0.0159393001438786 0.0270681241629095 0.0231010659451148 -0.0703203153610928 0.061480162237147 -0.031352955161252 -0.0703916297867174 -0.0398529499754003 0.0456012036226157 -0.0128735952324024 -0.0146024391012194 0.0863455413210469 0.101894425891815 0.00625967879629711 -0.0735261164358216 -0.0415540392808098 0.0231986527710112 -0.0356489122134543 -0.0243671424893933 0.11004677018358 0.306477879038268 0.115556765131949 -0.18302047242186 0.084701204791963 0.289277077341763 0.152654404411737 -0.0869959199750489 -0.153177012406554 -0.109930329128034 -0.204271862566154 -0.0791944293524844 0.00958283458191571 0.0722142678422549 0.0589740777950961 -0.0779847993660361 -0.249664953353893 -0.0219784938980312 0.170424531088431 -0.0276119675397814 -0.211335945331033
  10 198.90316132953 ""  7.1899925110418 0 0 0.0317683658405094 -0.103333321394276 -0.0389350036614777 0.00744034022942713 0.0155347207253071 0.056184302919032 0.00670656871599198 0.0244961607992763 0.0616361242299508 -0.015658580975998 0.0120823289105957 0.0416777868872473 -0.000395512725306306 -0.00696216051817308 -0.0156112494276089 0.037762968425812 -0.00246792070135963 -0.0407959896916468 0.0467110033870863 0.0376597807208516 -0.00392484819839935 0.0293003685022328 0.0513543975104494 0.0507261226989943 0.0370084239192194 -0.121917761839766 -0.148394689254227 0.0589789176086322 -0.208993737071843 0.0287820078060308 -0.0397520528580906 -0.000219909907587052 0.0570760503273393 -0.0167332612579062 -0.0306165318152349 -0.0409232002095457 0.054881094361776 -0.0249381716609881 -0.0838719682292669 0.0707346986260358 0.0514540295363999 -0.0178592697367404 0.0422405330529014 0.0695645315251833 0.0717269740346207 0.0114007764447504 0.0123655284249513 -0.0318393756694772 -0.111010759214967 -0.0606905342560117 -0.0237196702477626 -0.0107640986487973 -0.0306164420446033 -0.0371265276422378 0.00205388598536339 0.114983347940495 0.00143995906046139 0.077513565751501 -0.0371426023373983 -0.0610258704806544 -0.0407230147624933 0.0281083506125374 -0.0187097321597191 0.00747740604774184 0.00100781964405988 -0.0200473394426704 0.00301878262021997 0.0533594499464442 0.0122752857480113 -0.0248872216538866 0.00895144253449518 -0.00196293803701261 -0.0233032162436921 -0.0441895674595795 -0.0253780268616681 0.0578458567107469 -0.00636719368332382 -0.0493791210651513 -0.0268052079733311 0.0734503038528281 -0.0145504314757224 0.0291328818373674 0.0236168659727026 0.0350536653810048 -0.0222267813071461 -0.0417935736344168 -0.0166861352004301 0.000605793338475896 0.0596057978966728 -0.00169346256137807 -0.0815962424804682 0.0166278728061624 0.0296646033200102
  11 236.054873271121 ""  1.49214447098598 0 0 -0.0746377383920785 0.048306600547453 0.0167296328871854 0.0114083728244426 0.0231738324116719 0.0359019244807083 0.0519986315909469 -0.0289927965671149 0.0262186476241308 0.0464495098631934 -0.042404486995454 0.00991679101161375 0.0144548451210435 0.0167227377149753 -0.00243474194778935 0.0178580290502387 0.075740225816571 0.0018380842480345 0.0664567115554721 0.0372273388343977 -0.00669963572073565 0.0897060169459668 -0.0201124795494331 0.00625989283074827 -0.0876157760949943 0.0536732593523877 0.0959324967279661 -0.139720419058509 0.0744613918217361 -0.00924756091576968 0.0391272227774966 -0.0683747611703976 0.0124415291773003 -0.0196245066304807 0.0222199864836648 -0.0124503775680014 -0.0144468539267859 0.132481786037941 0.00509727886229706 0.0788628700940955 0.05845622607939 -0.0120105582188568 0.119086909294668 -0.0287824533695459 0.0141905656371258 -0.123561072032991 -0.070783272118066 -0.0167388456505951 -0.0271128219189781 -0.00815074366458799 -0.038900179294796 -0.0468780808944447 -0.00916932465364613 -0.034759508021139 -0.1173744851354 -0.155646525974421 0.0103130701560582 -0.203906959198545 -0.0364907597423332 -0.0271509365208014 -0.00501630832017945 -0.0566179220567219 -0.0359358895672905 -0.00205250850873749 -0.000886554834257162 0.00578282699836095 -0.000617216912116134 -0.0188688049493806 -0.00729933012527305 0.0089747867300676 -0.000906172828051494 0.00222270391575404 0.00911723774918216 0.0128478621580266 0.00846349909515205 -0.0197542548058506 0.00206037454309096 0.0137501418461513 0.0107336459141097 -0.024483457615518 -0.00304802455386567 -0.0100529672819661 -0.0161049181260501 -0.0138563030691958 0.00721435296276857 0.0231166631638835 0.0122385284619707 -0.00513856303452103 -0.0200475657300627 -0.00011555674962196 0.035639998036102 -0.00548670441020924 -0.00886148978381906
  12 253.09520666192 ""  9.51102359727991 0 0 0.0305302644398001 -0.0296860075399266 -0.0133511919802886 -0.0773102377702137 0.118135431440841 0.0623260184493145 0.0115851401640105 -0.032543749006533 -0.0252799448327541 0.0387867141814074 -0.07866539692937 -0.0477860296441108 -0.004459343956621 -0.0110000897349802 -0.0022929301196943 -0.062168930673842 0.0661933337134891 0.0451886470302668 -0.0183056710260189 -0.0105391504493425 0.00282723605094601 0.0270030586677922 -0.0784064333971366 -0.0427339095957532 0.0673336533399059 -0.0322575522349795 -0.179740487023329 0.0919793149907781 -0.152670230919405 0.0689574722580579 0.0582640764940537 -0.105103852386822 -0.0635232239631331 -0.00142020168998606 -0.00315075649549805 0.00520096739631304 -0.116064844002229 0.152281749601643 0.096135924371144 -0.0310857964728093 0.00221944351804778 0.0125718956163178 0.0361800296753611 -0.103355794183349 -0.0586768930906871 0.0426118695100286 0.0222055559699998 -0.000155691110069851 -0.000195943445647623 -0.00514571948784954 0.0155880250559403 0.0119602266635513 0.00372215316074021 0.0114020068112546 0.0397657525244735 0.059737359719043 -0.00694605235597063 0.0753326036596051 0.00483482444555246 -0.000979831761346334 -0.00611355292358654 0.0259819201739529 0.0127452403072226 0.00773310542126742 -0.000522113732609143 -0.00884417893859069 0.00638856929964802 0.00826235344398349 -0.00643500824335359 -0.00749732605683883 0.00396852699042144 -0.000195692097102243 0.00203588001920939 -0.0122340699740486 -0.00861181930075591 0.0178032257107019 -0.00157109462718031 -0.0159194928806673 0.0118867251139495 0.0245324692385697 -0.0586585565553239 0.0052518733311693 -0.0548731175899724 0.00844011642711741 -0.00749587541722115 -0.0123236492862356 -3.50125104897901e-05 -0.00272809774618345 0.0235628035204306 -0.00262537476861549 -0.0257129514262118 0.00610593136040127 0.0116155853098818
  13 320.820886159115 ""  0.645717278764821 0 0 0.00394781332960829 -0.00244296388556064 -0.00143642924575526 -0.000878307453993896 0.00272275850876108 0.00206120812101502 -0.000544330212433308 -0.000400696653831944 0.00110905718836319 0.000207777281729825 -0.00206723056063779 5.00406034261986e-05 -0.000871286539111583 -0.000597787292546834 0.000396851896665942 -0.00194737324867828 0.00175754516108889 0.00139910649687154 -0.000469049707318591 0.000172634505943933 0.000806678612202662 0.000501261938303476 -0.00134252734159321 0.000653537252041761 0.00840313570657185 0.00110469321744419 -0.00183300394690826 -0.000270553120927233 -0.00355189872484103 -0.00118471010817563 0.0006440719831648 -0.00378339509668411 -0.000408805226221472 -0.000804513517484246 -0.00107361157927212 4.29527867064931e-05 -0.00313320816323788 0.00373575005941427 0.00204213604925682 -0.000165315927674257 0.000611128590411625 0.000682033195573088 0.00119240657517653 -0.00185929670595881 0.000504180745993276 0.00704937636089847 0.00382214747673583 0.00334394869686213 -0.00604732232211771 -0.00316512293837378 -0.00220001099785181 0.00474593594198879 -0.00513984691636614 -0.000767402584015732 0.00603205296642642 0.0154791792539458 0.00555776577767217 0.0152633204622137 0.00116217061601118 0.00544639926283695 0.00389164015848671 -0.00293729945579267 -2.00481669464637e-05 0.00641322911024586 -0.0360561490620704 -0.0400944263620713 -0.00272925855335427 0.026495562399315 0.022001331911803 -0.00676349723532474 0.00458448788196909 0.00170383837658297 -0.0285696428006203 -0.0971723540166324 -0.0442866627853634 0.0529725765852275 -0.0356313071990477 -0.092101131574436 -0.0832738778654916 0.0198267723071342 0.122273807273975 0.0623530251266223 0.130911351335654 0.0361879400567945 -0.0693380681507473 0.398938535601648 0.393515303041765 -0.437881622514335 -0.257622206526478 -0.150951683516878 0.474425531670355 -0.0802450778178098 -0.187994692326787
  14 391.946846993307 ""  23.6840806227679 0 0 0.0493256903065428 -0.0405063881971626 -0.0631639010860803 0.0189650758688672 -0.00342230991576221 -0.0204448952974103 0.00875673643739544 -0.0119664720607859 0.029029623873673 -0.0273174363988702 -0.00705923977704241 0.0284237927492927 -0.0243819288187534 -0.0229887860268178 -0.0103686631169272 -0.0158776103369343 -0.015612438748049 -0.0152357916930796 -0.00615648170298139 0.0143607190774685 0.0138284392613701 0.00514832187388245 -0.0124675882133109 0.0336267409179456 -0.0278454149608939 -0.151823179452925 -0.265332742182297 0.241740325837699 -0.149799263837146 0.0314346406182437 -0.0580480059531699 -0.0177365804737306 0.0489181087141828 -0.0294612341345052 -0.0371247776805928 -0.0231664246506831 -0.0107126852941436 -0.0210969862936525 -0.0364088628815167 0.00546745557464431 0.0430300759145792 0.00966783106674268 0.0240571245321114 -0.0242128356237478 0.0326158830047534 -0.083239147632105 -0.0416375557018191 -0.038058161613656 0.078971978397897 0.054249131172299 0.0438131275656771 -0.0244679796442076 0.103263127222101 0.0135036087655753 -0.0719468895328046 -0.198335422789438 -0.0263842719706003 -0.209293131755255 -0.0115490414514744 -0.0893576387540642 -0.00360232191279067 0.0964409978302683 0.0254295321173808 0.00099353977213574 -0.00892765711174331 -0.00787682689369877 -0.00280213236007113 0.0172757573266803 0.01580508851555 0.000675989524618973 0.00286131760184122 0.00235629414018082 -0.0244577929163178 -0.0295083954654437 -0.0160644582351118 0.0308717720028387 -0.0126464000471616 -0.0248570260971761 0.0104490965809132 0.07775253183097 -0.167100857744897 -0.00794237308469716 -0.155062937277999 0.0520971384760885 -0.00307250414757059 0.0307933745907431 0.0243117777425567 -0.0209991704873031 0.00433420369298877 -0.00884980001030737 0.0270229011932743 -0.0057680800847348 0.00849473935637281
  15 406.524913321189 ""  31.4663481173293 0 0 0.0253145854198999 0.0124092373558113 -0.0311992692156483 0.00955908355832013 0.020215157358862 -0.0112537405337364 0.00157718095574042 -0.00590639717628194 0.0277864941085786 -0.0153652075748534 -0.0206749102626913 0.0169794185169999 -0.0246043709977974 -0.0171394849493391 -0.00808939592159381 -0.0218333712342584 -0.00418053559820709 -0.0083938713437619 0.001199424860135 -0.00206237443041992 0.00450031398151778 0.00530165111169829 -0.015767758256664 0.0283284160928628 0.0216394816837294 1.54084504032658e-05 -0.066088521171895 0.0456350615383725 4.89075678925845e-05 -0.0217174272306609 -0.032491955822662 -0.047176389634851 0.026400371038391 -0.0303585424961127 -0.0266540085273221 -0.0176818403140518 -0.0245817597897309 0.00268851658668136 -0.0204108805163253 0.0208603585320724 0.0100707602634942 -0.00667046432314613 0.0194925555555274 -0.0226282750334841 0.028796756459898 -0.01054837176789 -0.00707219067226156 -0.00203874803709856 0.0074389340339307 0.00236441472687973 0.00644559849074055 0.0196477479178743 0.0277907590216857 -0.00534058802139726 -0.009652559666518 -0.0275588302413033 0.0264674079845238 -0.039791478261659 -0.00951376664150395 -0.0295405826998559 0.0335898430008238 0.0353074075732094 0.00972727034275399 0.0389447587279004 0.0599251487216073 -0.0156840923561782 0.0340095847387593 -0.069785675043153 0.00979629764914188 -0.0671036810964951 0.0126341647546498 -0.0385591575553493 0.0821314298040064 0.100908973197146 -0.00334150107772879 -0.0383609752305006 0.0726996438689591 0.0178740529618411 0.0270780901042821 -0.263035330535921 0.557836285066891 0.110583113000357 0.369683498036195 -0.0443124512796716 -0.0752374700665494 -0.14122837181179 0.0268166588044881 -0.104627444423088 0.0199953863333755 -0.0596636344658865 -0.183006670691856 0.0619037078905211 -0.106724737139154
  16 424.539155251659 ""  6.2288534482973 0 0 0.0413391244829338 0.0761213038592712 -0.048248462862671 0.0283668939378013 0.0427390203525377 -0.036992837048402 0.0166927434753671 -0.0103615780689762 0.05360065978796 -0.0230597004683352 -0.0586936509930103 0.0216341894717703 -0.069851104909884 -0.0122385068753479 -0.00823353177338445 -0.0553420616935717 -0.0170937471281371 -0.0183260340530931 0.00934117019534672 -0.0296115077734816 0.00211242332567245 -0.0044177116710625 -0.0181817548675389 0.0714690247398448 0.0753548127098606 0.118411494290921 0.0242988664828782 -0.0193080534661945 0.112799361019514 -0.0772964312589682 -0.0582089900506174 -0.128373850424657 0.0398537317777493 -0.0951981666107809 -0.000374452288853136 -0.00866821428249642 -0.0614247252847756 -0.00260256445836487 -0.0415678053006971 0.0632983925320839 -0.0181593883654855 -0.0316958496470498 -0.000592435864021288 0.00362402929578265 0.08874531380808 0.0135284006252817 0.00539200096047051 0.0131931929163925 -0.0292597631349975 -0.0206676530602678 -0.0111654997687985 0.0752752837637374 0.0187145838631519 -0.0287650540345948 0.00967768708628964 0.037512842033051 0.097660283045921 -0.00204520108214751 -0.0224473683118748 -0.046141092555378 0.106630930130769 0.0431860432543579 0.00913110351267911 -0.043173715710594 -0.0335521084990263 0.0341567670606173 -0.028055673590625 0.0410186404808606 -0.0544346343830839 0.061159645737788 -0.0199677353905739 0.0287843997725958 -0.0193447488523216 -0.0252867742096756 0.0445258531502975 -0.0378418650554811 -0.0373243277632709 0.0419108645367338 -0.0865020597926679 0.0481714570260209 -0.0147876617556516 -0.0750093987497995 0.156507815492341 -0.109253505667025 0.0775279642963203 0.0746154889858653 -0.0857630455949878 0.143989351078258 -0.0476143055167589 0.0772046358581264 0.127079903859259 -0.0484570657218985 0.0672625999625648
  17 435.221735334319 ""  1.84874967113583 0 0 0.000356584513015573 -0.0120562834089257 -0.000382445224816606 -0.00144467007892263 -0.0042584498364268 0.00152757168007407 0.00247801047118669 -0.00335135517266538 -0.0061920495855827 0.0593766318003406 -0.0897747083663723 -0.0517099642444759 -0.0546608739365474 0.0962950870937773 0.0509379128679666 0.00506551180775505 -0.0023767377540787 0.000141163743309042 0.0552765306185618 -0.0884472008946274 -0.0469296816842832 -0.0596602844431959 0.0984069420124256 0.0457411948608207 -0.00275917103202836 -0.0191652927321675 -0.0209133362628386 0.0137090888951354 -0.0281615082072 0.010483180364504 0.116283714124786 -0.173979434292762 -0.0987678126362629 -0.120131899816237 0.205973605254361 0.109504712069802 0.0108739017718155 -0.0120275210257314 -0.00302131696497168 0.118476094829588 -0.196721575051978 -0.101215116696353 -0.123395158397901 0.199505338391135 0.0967869757167541 -0.00779816603269549 -0.00274704389824324 -0.00501468113817446 0.00847418625436344 0.00685063241638427 0.00600158218607628 -0.00941341681656919 0.00705236046314642 0.00404925989168113 -0.00655746615834051 -0.0181225660296665 -0.0115428266559476 -0.0162042613186705 0.00151745752363177 -0.00459647406013757 -0.012328749454103 0.00645234451636608 0.00187662410202191 0.0142735717864201 0.00918186580793282 -0.0126365794959724 0.00869709267808152 -0.0123253540017604 0.0227622395388439 -0.0195093954625329 0.00737263938326847 -0.00910623631512405 0.000532309215008464 0.00293299620411806 -0.0182946261632162 0.0181338419317284 0.00981221324808548 -0.0185069204685689 0.0340179107442181 0.0016989498390115 -0.0420829293570053 0.0202271269911868 -0.0963754104862602 0.0487383001886779 -0.0255241598831514 -0.0201229705832475 0.0324574494507153 -0.0499918725979141 0.0186442974748685 -0.0271292870262084 -0.0385061342326699 0.0154072775531177 -0.0192088085915998
  18 451.336331969107 ""  21.8940786243607 0 0 -0.00748199452427462 -0.0736104948477683 0.00885347584393467 -0.0215521157362493 -0.0235493066988068 0.0248799914551705 -0.0223145885011453 0.00807209025521941 -0.01925532777553 0.0262473029156361 0.00232922472133913 -0.0174792801365127 0.0264261500246065 0.0213211186095132 0.0162492567344714 0.0323223632127029 0.0192780256154918 0.0114910259638621 0.0134718315909504 -0.00387494641035708 -0.0159995309821057 -0.00642804810717604 0.0307971125721685 -0.0271119398149478 -0.0412075338740484 -0.128037426939803 -0.109946624083907 0.0817340059111192 -0.124699837312829 0.0513158349376837 0.0696906444846339 0.00534572488501912 -0.0477755050664657 0.0257567196792906 0.0263314529728696 0.0192146114670059 0.0347642264303152 0.0135128224330633 0.0215941806765206 0.00457748218867985 -0.0438874859809094 -0.0147512990807158 -0.00861434810225058 0.0309204978156689 -0.0272109904590666 -0.0170289733804622 -0.00884814285533814 -0.0129825590828363 0.0306769365185313 0.0204786751742397 0.0160903595718649 -0.0522139421804669 0.00229047650067195 0.0235694732645594 -0.0131797932952679 -0.0507603667167124 -0.0710098616738922 -0.0216273797383862 0.0135902657408763 0.0210254988389059 -0.0708306099581929 -0.0132577609008676 0.000831588314810611 -0.0458749351205862 -0.0228444473040602 0.0418811903574359 -0.0263747271455546 0.0426790795875654 -0.0838155403886969 0.056841842625241 -0.0244057905313025 0.0262700796670978 0.0109232159830255 0.00298566108771332 0.0653857973548588 -0.0686550022155868 -0.0236244744751361 0.0666173396214006 -0.131807065502658 -0.0488531354304322 0.278143101155429 -0.0458754921165052 0.445057720669068 -0.186699559434306 0.0765780481839939 0.0567871755964567 -0.11003594837913 0.156831169029784 -0.0694890132338634 0.0872854171601733 0.115349391314425 -0.0468490528231196 0.0478255886059199
  19 522.744726420269 ""  0.504242951066752 0 0 -0.0619520855869094 0.00472605925967518 -0.0844820851436077 -0.0678843131428098 0.00721415297920841 -0.115846444502195 -0.0451652372290849 -0.015114707336961 0.0486514270277573 0.0163461822471931 -0.0301758034668026 0.0765079061437259 0.0125427509418196 -0.0142338814225352 0.0116002263324751 0.0415917633550046 0.0537083875149492 -0.00741586997267218 0.043193756878447 0.024137823120175 -0.0282239137328293 0.0213496886885824 -0.00184294746406834 0.0305189247706046 -0.0287068331604846 0.0286657895185007 -0.114881647819753 0.00364510264702281 0.030661229996324 -0.0910366811779536 0.0341357177319871 -0.0586671330905174 0.0613370401023853 -0.0334287622557934 -0.0587467860611759 -0.0423319576970414 0.0375075521216322 0.0639605095590402 -0.0211601709775427 0.0661984542046915 0.000826969800448266 -0.0451862653646129 0.108735955796457 -0.015015265673891 0.0590397721448667 0.0440703881447962 0.0252401313776805 0.0382357390427369 0.0358134970039065 0.0033522399852114 0.0270374026409951 -0.0580796846161912 -0.0584306675959074 0.0405096031333705 0.0470264785163148 0.0531103411672696 -0.0976727944655455 0.13211604381513 0.0524397834633603 0.155742620903842 -0.039698420193348 -0.0769840184312011 0.03931056600586 0.00214878579616871 1.73851542661712e-05 -0.00223461209334804 0.00111539261032626 -0.00255088599704331 0.00542112132002054 -0.00164775653705437 0.00108212505056847 -0.00112883351129987 -0.00251728260853924 -0.00194180945945766 -0.00424234273218429 0.00380986880565326 -5.80914124104718e-05 -0.003686352314876 0.00820825752840847 0.00836914812710245 -0.0318538553046057 -0.00170848721911891 -0.0340963749706141 0.0108686322107335 -0.00263166450307145 -0.00166869145573084 0.00560975517023078 -0.00657752846543449 0.00495113663916258 -0.00453216318795219 -0.00406607587685089 0.00155871943988254 -0.000228241789442593
  20 531.708955683749 ""  8.03110768718866 0 0 -0.0138032718731127 0.00690076236407864 -0.0143320118535447 -0.0323490803147001 0.0405067949642369 0.00105349638039557 0.0773155877928784 -0.141194888760925 -0.0640440664835625 0.00458049963856963 -0.00984497014694697 0.0120856397891474 -0.0356070148974395 0.0561656375480577 0.0334036791316789 0.0621506013038715 -0.0807104385608444 -0.0489041462978202 -0.0327727874111194 0.0697206614796097 0.0302079093868815 0.00751477315661482 -0.00619549526447272 0.00296761373016612 0.00674913488873057 0.019581251705586 -0.0434210150183601 -0.006417010154808 -0.0116684732387964 -0.002237052814086 -0.100639221817154 0.160749444483743 0.100498297707303 -0.147313981426259 0.21529758520683 0.111563166073032 0.0739410974136676 -0.0989152313298664 -0.0630349873980855 -0.130686956657029 0.231699387606736 0.113715817354045 -0.0798468489061913 0.1561732934281 0.0914612858790103 0.00891758740801962 0.00463716695036945 0.00812244677892172 0.00494440108653563 -0.000491093823358602 0.00417555822636447 -0.00899302090459405 -0.0117644574935336 0.00679798272097465 0.00923847691314389 0.0126597019846971 -0.0151165052314152 0.0262383795409212 0.00881945509312583 0.0293017881052163 -0.00517903064889448 -0.0150144794082777 0.00684404119035166 -0.0030179343994501 -0.000617218939252075 0.0023467638603748 -0.00205085767230799 0.00171799137220066 -0.00660936339325297 0.00185803235449111 -0.00121049570904254 0.00154382303373414 0.00301133217500714 0.00288244924833513 0.00477586504151095 -0.00790695727450188 -0.000210899704228689 0.005821786367814 -0.010102702762141 -0.00970875248824783 0.0326666050770004 0.00463986693577472 0.0311680446883572 -0.00984629963928253 0.00309127129936396 0.0030091986418756 -0.00704763723025034 0.00815965100092883 -0.00439229603669193 0.00546344946032179 0.00508333265103567 -0.00234555824405836 0.00231079629166996
  21 628.725774815031 ""  1.10839948182744 0 0 0.0114347030258337 0.0113325189052388 -0.00579673413817889 -0.0298209067258602 -0.00731206679140597 -0.0187536736519421 -0.0296036844459878 0.00634369774599809 -0.0482517799585371 -0.0914932513282383 -0.0279563633147458 -0.0521663706490524 -0.0728688105671836 -0.0941582138126562 0.0915627009099957 0.0304257376620091 -0.00595543393205984 0.049067145959436 0.103153833441557 0.021570264339055 0.0795433991090025 0.0686793630058701 0.0785856549550703 -0.0693518696916165 0.0251428464218337 0.0238548158950183 0.00030135883688507 0.0123856026436803 0.0219324251568141 -0.0113645306214174 -0.0386254301039025 0.022618569386969 -0.0829131981733874 -0.0509403762665095 -0.0895999611412948 0.104704336460119 0.00903107011351064 0.0581977538474326 -0.0983246861014434 0.0535117620913444 -0.0240476391877515 0.106911584251972 0.0379325908795963 0.0689346953761739 -0.0882169243580927 0.00126872034672215 0.000115028668682618 -0.00363385853235612 -0.00348103846061209 9.78632823043049e-05 -0.00300104540270786 0.0189714839688287 0.0126835388730935 -0.00587218757712377 0.000306557662675262 -0.000686149109134831 0.0315963561652827 -0.0180806546630486 -0.00931099081062042 -0.0342546902595725 0.0159954061577541 0.0217993099320022 -0.00235393798854619 0.000387417688454518 6.47736069700654e-05 -0.000207960428360642 0.000243573858695668 -0.000692399742896853 0.000828629721621463 -9.05106418099612e-05 0.000207886330275534 -0.000170985104596394 -0.000277727202846339 -0.000288326608875705 -0.000515281372716369 0.00100589003375482 8.74031463149317e-05 -0.000744797882664867 0.00193704397479348 0.000743666258116191 -0.00475701575120257 -0.00169190078644427 -0.00419048049458706 0.00065895439246529 -0.000204247262744984 -0.000646231079749577 0.00071005799411035 -0.000884456704407421 0.000485544999768743 -0.000677922736869295 -0.000830723299510145 0.000494442709101002 -0.000432706928742779
  22 652.576294474979 ""  3.24890083798954 0 0 -0.0528725102228948 -0.00392883065702299 -0.0498124839519187 0.0722915379386437 0.036731462889102 0.000447114440839886 0.0823346688178777 0.0552131049476269 -0.00534945231794419 -0.0189727435771881 0.0355318573067145 -0.0887904919117315 -0.0248193061525795 0.00904673928376973 -0.0439437300399042 -0.0811944624477269 -0.0534680909662848 0.00491969824328651 0.0293943719524276 -0.0230886105973284 0.0812477009983087 0.0342227768357427 0.00237331490922699 0.0374325753641164 -0.0833187871969122 -0.0346458764880574 -0.0813704893609282 -0.0190746383784766 -0.0297620908870117 -0.0317493640074175 -0.0607200662175783 -0.0121492907674425 -0.0644140469812989 0.0700427929887658 0.0318105036829286 0.0134832615961455 -0.0825481969206197 -0.0443919144196208 -0.030175425819425 0.0804611924415916 0.0162583287809099 0.0527002479617596 -0.0540596407293985 -0.0312046829913571 -0.024756055569568 0.00458382836470797 0.00667799351573474 0.0230515171561413 0.0203602959294611 -0.00305347987855607 0.0164475995100059 -0.0896919729525171 -0.0625590074709029 0.0293114299636115 0.00959426912466533 0.0237775982557574 -0.174760831623958 0.116522811747413 0.0545288172315168 0.189618634586552 -0.0472029699819975 -0.105928923071489 0.0302987287725466 -0.0002359497013789 -0.000482699108608942 0.000329901265657126 -0.00121325875187366 0.00107379437721768 -0.00299839420801138 0.000382605873879324 -0.000720766794462121 0.000820263998772273 0.00285556540881464 0.00227212498967702 0.00145321497016841 -0.00421841392986592 -0.000524117516230535 0.00399688528709824 -0.00377214977478421 -0.00462151381891434 0.0146215579787923 0.00763988608304305 0.00715109725952056 0.000738553293375957 0.000745185335831532 0.00164578553567508 -0.00210882269896182 0.00268824753593158 -0.000339354021438677 0.00184086455710371 0.00230602356849321 -0.00172897939408809 0.00250463762663612
  23 718.661320501656 ""  16.9927068061955 0 0 0.000606502790292695 0.00328978680310197 0.00423988211492768 0.000455027906920053 -0.00424986994461573 -0.00205203506439922 -0.0498635514805241 0.0800920801713881 0.0417349405709611 0.0323408079714745 -0.0528666485470892 -0.0282536700293869 -0.0518013624840126 0.0839750272042901 0.0451871346532994 0.0416332993999082 -0.0653991508424007 -0.0343139146006513 -0.0523904223514227 0.0842061960948358 0.0437953079493069 0.0322056191118103 -0.0521445900467601 -0.0283191032029561 -0.00943053438881397 -0.00578900768384273 0.00372519582417319 0.0135706189653723 0.0105927290653707 0.00225717064752909 0.172351145994489 -0.279422281544134 -0.145939617450694 0.00709710795948665 -0.0111205999187369 -0.00479558657873598 0.171198366177557 -0.274701141981054 -0.144495362366601 0.00503888915094935 -0.0112555194905381 -0.00516645998441649 0.175854858629249 -0.284276861586552 -0.146498374635007 0.00158022387969221 -0.00169975497019091 0.000533140498868637 -0.0019015694013545 -0.00187052489305411 -0.0043774168634602 0.000980352879108849 0.0014896167464953 0.000764628999596511 0.00112951701672291 0.00185639197440659 0.00393176556608704 0.00122876983935378 -0.00106696469069822 0.00103321545960178 0.00147188408270613 -0.00190289841574455 -0.00163132570556166 0.000968524928475548 0.000217214981405824 -0.00011813095281346 0.000529664255721318 -0.000754966074765344 0.00138218737396504 7.92277627610097e-05 0.000110034859205293 -0.000321512369588815 -0.00164522157039921 -0.00199400864013922 -0.00100152999943723 0.00277585145415123 0.000196893756837394 -0.00235336318320738 0.00273523022761005 0.00262503180094036 -0.00971230325341501 -0.00527849277883076 -0.00358426927454762 -0.00109800552524256 -0.000270747903327164 -0.00138007772015015 0.00193159997381698 -0.00137077486727559 0.000537975157495218 -0.00113134331239148 -0.00099674640587605 0.000643745715382905 -0.00117858029119915
  24 784.752319417259 ""  60.6803972828137 0 0 -0.0100642144605437 0.00441548918161624 -0.00398197062518369 -0.006943445141557 0.0165309391751908 0.0131676369378487 0.0619262137847193 -0.103215793114269 -0.053934915347239 -0.0244687347973491 0.0387280425213197 0.022241890161958 -0.00674519812145428 0.0103629641818485 0.00719572422545649 -0.0361957844248942 0.0624828661358426 0.032449495799027 -0.0140117257294096 0.0196505348098654 0.00781833448916146 -0.0308569977552008 0.0483434134672525 0.0226072708684023 -0.0203769113394128 -0.00557340950887138 -0.0129830268041591 -0.00680913658259951 -0.00611384608956736 0.00336334345138845 0.0433032907903114 -0.0671934319535726 -0.0342820732752364 0.175948289460955 -0.289617925311046 -0.151676733857922 0.242050273842587 -0.387081594019744 -0.203374318457906 0.201360699565968 -0.332735784627928 -0.175106291069569 0.0819779431741428 -0.137886930735568 -0.0731239440503704 0.00028284188726058 0.00617598819784332 0.00907028788735663 0.00537518544278859 -0.00800207545966465 0.000242945965722588 0.00297442715997703 0.00299816420673629 -0.00877038174453814 0.000854869648744992 0.00570445226290108 0.0252586945116601 -0.00335569313782381 0.00168386486963093 0.000182242956725578 0.0028506362547946 0.0115513193200438 -0.00277934767871776 0.000488437448805048 -0.000802070171910277 -0.00117635792217448 -0.00244987753420312 0.0020381246094532 -0.00235724065848262 0.000144436036555599 -0.00156434082072915 0.00084293506896947 0.00483735613169812 0.00869853839429078 -0.000870087810413874 -0.00561819280989856 -0.00201601721247162 0.00928296375802207 -0.00146605552302912 -0.00319834384599761 0.00941362976218265 0.0118354548115748 -0.00596003920297838 0.0079722399231326 2.44150079216648e-05 0.00305907768054504 0.000846746821853507 0.00143137166275402 0.00470768361069919 2.05004663387782e-05 0.00312922312626293 -0.00444888838502492 0.00862593374199158
  25 786.540734326839 ""  14.4950490832365 0 0 0.0835348690276878 0.0362275406257756 0.0670340148533385 -0.0120496019279065 0.0093752342715275 -0.0365005364065218 0.00693400809953583 -0.00864257943473637 -0.00555526034771626 0.00114104481114488 0.000234015252865829 0.00791692594945717 -0.00220733116410844 -0.00175267989076692 -0.00308542246177567 -0.0105201927481821 0.00165080701438325 0.000373981592038353 0.00409884989263333 0.000641299884500829 0.00626264008601381 -0.00016965198670745 0.00169165347023073 0.0174678092554633 0.127630477774219 0.0568513319888076 -0.0148004601357354 0.225039414449998 0.073469637886751 0.0694934378812334 -0.00944349543947561 0.000656718533976407 0.0153539408945465 0.00390355195993866 -0.0139529060585212 -0.00972932721647338 0.00627207124569292 -0.024604054154102 -0.0193065137496913 0.0326474873013815 -0.0195926891609605 -0.0145984281574904 0.0365088593140782 -0.0153067533156964 0.0182740790169866 0.03240567623657 -0.104806601519931 -0.0665047612050998 -0.0735389293449583 0.0573493838507656 -0.07302190791352 -0.0434026110459113 -0.00351591669414164 0.125903573482633 0.019485320243251 -0.0291456815525888 -0.224878319313021 0.0833564149614707 -0.0213762814506914 0.0912262826934718 -0.0167678351819221 -0.140192220193699 0.0392699214886988 -0.00202576632900513 0.00165531002938451 0.0029133970038432 0.00258860770373837 -0.00199486464647106 0.00161740335900159 -0.000739246121035556 0.002348757085507 -0.00077221475672547 -0.00650540067945597 -0.0142390402909093 0.00418735718921485 0.00792752524464122 0.00388347943555167 -0.0159294184164487 0.00388750361920875 0.000393073179115567 -0.00474390791931781 -0.0111215041124897 0.00679372466087372 -0.00910862512846303 9.49406841789475e-05 -0.00438897169672316 -0.00588850676497179 0.00109853324507468 -0.0135686712736984 0.00410671077893048 -0.00379112257844809 0.00736958704189611 -0.0164987053815284
  26 813.200975293587 ""  2.25779942287882 0 0 -0.00342315821963289 -0.00365650808904703 -0.00166700950819143 -0.00225787834684421 -0.000252154809689873 1.59502365277205e-05 0.00187498540738771 -0.00210827716169662 -0.00118524910553166 4.77146350337569e-05 0.00165090771391934 -0.00139111205289991 0.00078952622599035 0.00170284861268069 -0.00206194807976584 -0.0021252173093881 0.000571543901642295 0.000413109392570656 0.00149627820290746 8.24529790740309e-05 0.00251116466062236 0.00066173037072898 0.000114245789724764 0.00193631169647567 -0.00212154287592016 -0.00113903124506466 0.00418118870212153 -0.0145805631002801 -0.000405393911639211 -0.00575712000433418 -0.000391067487134871 0.00155651499502563 -0.00122926069800363 0.00630870794120456 -0.00272070843746476 -0.00329958705896127 0.00352661530403464 -0.00838740118652966 -0.00462417795751911 0.00731559415255525 -0.00395643716666699 -0.00168082069377614 -0.00102005601142814 -0.000641819069645064 0.000884128329321957 -0.00180510051459641 0.00478143249418153 0.00184645781019817 0.0023888035219261 0.000821738068651293 0.00494134052461927 0.00319983854300756 -0.00250119441126997 -0.00459823258315674 -0.00144838212231273 0.00144673618101214 0.0100424227470448 -0.00419910156803894 -0.00328635217535622 -0.0131970630397832 -0.00204334422973179 0.00577925262766588 -0.00214980885676307 -0.00691396580518372 0.0532309528701443 0.0518127872601833 -0.00310133002953846 -0.0063229688669666 -0.0117794780213153 -0.0023198647191494 0.0219796765151614 0.0236410119299134 -0.158680311690705 -0.46862190526263 0.0931055605881107 0.218863828342507 0.113683507097252 -0.433961006569093 0.154410935024057 -0.0703592686969541 0.00654219874749271 -0.122045930567889 -0.0347734536645779 -0.0749057440711791 0.0198211067874481 -0.119919067649832 -0.114589526912263 0.0749227373022401 -0.366425032476501 0.155842929796245 -0.036212900633003 0.133873595493536 -0.37866028270873
  27 840.591807441207 ""  25.3073245646572 0 0 0.00647365803274482 0.0456411048718424 -0.0520973626576191 0.114361456429673 0.0322746785991141 0.0577112604042217 0.0107252263148803 0.00817897384868475 0.00468304066290439 -0.0170339641705573 -0.0351745731303194 0.0483394667005735 -0.0353184353523052 -0.0614124294216202 0.0749776817711004 0.0459541518475352 0.021838545503539 0.00806997433101506 -0.0672605334498516 0.00455898760340973 -0.0906147056540146 -0.0354222782769481 0.0209124253864622 -0.0796751080394482 -0.0442820956095939 -0.00386852254136534 -0.0745339603004417 0.0284560768949354 -0.000990436266182464 -0.0217763339882994 0.0031732623476938 -0.0293140648939165 0.0395469930038469 -0.11665744321072 -0.0820520928796437 0.0278009752505899 0.0383736094698512 0.027463990883067 0.0222857722671859 -0.158025961890186 -0.0633782934360715 -0.0431669493981964 -0.0331772071744944 0.0240553608116864 -0.0831723957308769 -0.0135400535742056 -0.00462816533889436 0.00650135082011213 -0.00113726276851478 -0.00718281246059144 0.00453208615084371 -0.0364452865716124 -0.0193076572045101 0.00780310034938565 -0.00947305604988342 0.0230161469842751 -0.206953261573077 0.105515994596821 0.0408262583348755 0.169256043888288 0.077790018860286 -0.089729950128477 0.0386708660290372 -0.00299630462160902 -0.000949857367602684 0.00318305079985766 0.00556880560408074 -0.00376010136989709 0.00418692768802277 -0.00207002601550058 0.00368891597996011 -0.00271689705211702 -0.0063215341779276 -0.0153263838762328 0.00439333057022378 0.00384475097645416 0.00073630349903694 -0.0102309408325338 -6.03423310655849e-05 0.00947840166269512 -0.0236507072939404 -0.0120168962746362 0.00911968189028712 -0.0101116445931647 -0.000933040672315485 0.00270567439774889 -0.00991920036173963 0.00103973882009476 -0.00693088992862696 0.00124858938410767 -0.00205479845136743 0.00649995790866375 -0.0138180724325385
  28 846.566044851054 ""  28.0563236840326 0 0 0.0406288602644877 -0.0195484227528101 0.0076865389446033 -0.00673837544647226 0.00818272036222764 -0.00856249025154519 0.00206070269349464 -0.00393465758765632 -0.00270496166616703 -0.0220695129253799 0.0361467767953384 0.021311430687901 -0.0205923016371482 0.0312296072516343 0.0161711223221936 -0.0068074189480851 0.00806690707812228 0.00375433181696619 0.0156738224944486 -0.0219651649462276 -0.0098325160452253 0.028874882794572 -0.047295946936599 -0.0194537980147536 0.138167438185179 0.0834273208156831 0.106889368349882 -0.0810012808731349 0.0303481647658699 -0.0423355040465409 0.154162298673715 -0.253234009659928 -0.1272734474515 0.135677577389269 -0.222904952457062 -0.117804681871861 0.0394392043290377 -0.0660462596924516 -0.0385210480282371 -0.0877751806397691 0.153631405228963 0.0789606700108213 -0.178404467563396 0.301579964672744 0.161373695806233 -0.0505075051178064 0.0317187692902715 -0.069388073342389 -0.0128164880802993 0.0532044278714854 0.0847086126292214 0.0275525104494886 -0.0863788297140296 -0.0255838188684216 -0.0431100827205578 -0.0212512829848703 -0.20997900345656 0.00604977336426658 -0.00605528416456151 -0.0877038103286303 0.0528954222730069 -0.111123968722518 -0.0152258903354124 -0.00301792932137084 -0.0039993788985629 0.00221681530823712 0.0057489918511212 -0.00267910012038238 0.0032831945087256 -0.00272026648135249 0.00328705350902247 -0.00389494320762158 0.000841272314844014 0.00581835699028631 0.00184068988376461 -0.000534993937597701 -0.00539259213041728 0.00834350495446403 -0.00646075068619285 0.00595494147859431 -0.00601978186686582 -0.00485260745373004 0.013965564306953 -0.00779981546507507 -0.0024467449810586 0.0104280102930448 -0.00715789818854687 -0.000715696625274775 0.00797309405430651 -0.00408835745857887 0.000475664494001771 0.00115566964021401 0.00157628047265777
  29 853.518182056546 ""  20.4236776190871 0 0 0.0355637109767403 -0.0110619088313658 0.0118972452289846 -0.00540179778476443 0.00613706621610271 -0.00693179208766051 -0.00362901477948188 0.00381804305381762 0.000723481153900246 0.0265601947890782 -0.0423179906736885 -0.0184060606219088 0.0179548897323381 -0.0316739747972834 -0.0159526709334636 -0.000531453803817903 -0.00454977534448048 -0.00272526122171627 -0.0173586345970872 0.0287906653315377 0.0164028813318642 -0.023645667884968 0.0398879343361849 0.0237175557908216 0.108638502310492 0.0652309852299068 0.0857880024634851 -0.05272280308354 0.030357431645323 -0.0275373792090044 -0.167818239231103 0.272262605546952 0.145074743375495 -0.135107323699424 0.2137365210355 0.112720415828215 -0.0159512337665856 0.0205962886774528 0.00831234327501505 0.119573093707247 -0.185569799392925 -0.0986840042025894 0.192565183910177 -0.299481712430284 -0.146915070088798 -0.0520635255908628 0.037499217894948 -0.0638841443195026 -0.0107178928858865 0.045547653688177 0.0840489868592453 0.0314638828436147 -0.0876792608285664 -0.0338319005980137 -0.0443744936248483 -0.0108822756557067 -0.201952587989911 0.0105752299828074 -0.00733356452043526 -0.0880348460216787 0.0633802748349031 -0.11839276331734 -0.022796075349538 0.00405178098650361 0.002014221360897 -0.00363280964970229 -0.00756386631231669 0.00363500709098316 -0.00457253015904577 0.00320629319819642 -0.0039577439411675 0.00361048815000285 0.0047328460151606 0.0111455708054425 -0.0050275936618843 0.0040676105416724 0.000149317075702093 0.0043536707847453 0.00843279000538823 -0.0128122899875607 0.0213706856956933 0.00845314548874227 -0.0163131189950215 0.0112402545064485 0.0018335112022167 -0.00820584973059437 0.0120570903853424 -0.00197338828735441 0.00304546902263133 -0.000892151680502419 -0.000238045950993249 -0.00399632273890011 0.00787572895752597
  30 873.178045657495 ""  22.6045505552794 0 0 0.00182333831675008 0.00115421400483099 -0.00067550913892289 0.00475763962327588 0.00162042745708902 -0.000674171930406243 0.00180457752834707 0.00153487321751704 0.000341785494466141 -0.00289765288198677 0.00250433754049541 0.00500810538695391 -0.00420511471904069 -0.000335558741242699 0.00551027476043801 0.00263192828629678 -3.74526203693098e-05 -0.000159785331092737 -0.000898045935291561 -0.00280984797989172 -0.00646146012596033 -8.55909242578404e-05 -0.00254700534510538 -0.0047466175544669 0.00428981817609075 0.0046579700183953 0.00379273858173033 -0.0029876574396064 -0.00018844037406235 6.66595077983205e-05 0.0180471996722668 -0.0318327148116083 -0.0121701582861923 0.00502077379496059 -0.0243570320396624 -0.00916327494724295 -0.00190964162805586 0.00694335574184018 0.00362907553918816 -0.0208906264937354 0.0201710745816323 0.0091096452935189 -0.0144712795319064 0.0227406569241677 0.00846145452836443 0.00100379859252221 -0.00290556017939048 -0.000753390841599207 -0.00119955848635774 0.0010609963991295 -0.002019686507011 -0.00271031906235563 0.000340112605571869 0.0034190053926226 0.000872118167147948 -0.00046505782519649 -0.00537575168558199 0.00276729356882646 0.000532787803195681 0.00564665235819192 -0.000776623854531315 -0.000309833602913756 0.00384258873567619 0.0626506228076917 0.0771007904057877 -0.0714083766122729 -0.121894609990014 0.0294503773439 -0.0438787101021131 0.083843796051098 -0.077277309193866 0.0906585436570501 -0.00114681198185478 0.0927103214024707 -0.104601874556368 -0.000297093865603969 0.093368788593712 -0.0811597348123637 0.022361721881586 -0.0908989612626417 0.118262956872024 0.0247736818143582 -0.145158637429609 0.092947049737538 0.0499588766247515 -0.306701240035934 0.331537973886917 -0.0757166505538156 -0.0331300181333314 0.000478216601561269 -0.0749341816623661 -0.0207975984035334 0.0402562187224822
  31 915.075789924776 ""  9.77770195109948 0 0 -0.00248398005148771 -0.00721086081710512 -0.00759846397382181 0.00942273937931741 -0.00982368942628997 -0.0038190137358139 -0.0317250635950699 0.0547960737953519 0.0293426984710248 0.0415998542780757 -0.0675681928481337 -0.035130839023731 0.0010839593716278 -0.00480040214445743 -0.000835966049571116 -0.0352825600191333 0.0594916197848497 0.031304050423683 -0.0119026024779682 0.0184355081845911 0.00802461354664708 0.0409089428349811 -0.068014979330232 -0.0371603276003418 0.0042693725365161 0.00254958121463267 0.00992309125289824 -0.02373157530612 -0.00533169604110849 -0.0122165207709999 -0.231108729118991 0.376149387155641 0.194423433937603 -0.0162356596867514 0.0199215056893079 0.0113580337256914 0.220879753035341 -0.354007700042585 -0.188021593338745 0.062323962429436 -0.104293896930117 -0.0551601179678825 -0.222499673729318 0.352776692748243 0.175832664138225 0.00707131000574541 -0.00698642830443087 0.00324662571982839 0.000352975233526017 0.00160243976596608 -0.0050910238824939 -0.00398145331475982 0.00775579311540675 0.00678833340848911 0.00623271609501259 -0.00661077751685535 0.0200331043465739 -0.00490984654403137 -9.37723957507756e-05 0.00484049561269243 -0.011369841854944 0.0188285344071038 0.00852904090883616 -0.000145351834087892 0.00198405808138641 -0.00248940267789292 0.00012385526348931 -0.00222145159913432 0.00220013316569767 0.00401902154032991 -0.00141291177613999 0.00172012842278216 -0.00439035658915997 0.00577246921637302 -0.005874660064726 -0.00421158131593513 0.00388914485009742 -0.00445299032098963 -0.010808011053906 0.00852582232869287 -0.0136473173692327 -0.0150674621771923 0.0153277327257877 -0.0115431039811585 0.00194081534520596 -0.0161008543476195 0.0169404817576664 -0.00874729132878266 0.00232974828044922 -0.00567738460488067 -0.00852644226849316 0.00281889534985331 -0.0012445360311769
  32 951.618768381904 ""  135.889405418532 0 0 0.00220191946639886 0.00699874026259308 -0.00321588077773112 -0.00659242704322949 -0.00596186118304173 0.0086960954882787 -0.00502863274555058 -0.011068518756081 -0.00315097821717789 -0.00361524255722848 0.00493530128807574 -0.00401592592065045 0.00667088562932462 0.00398474323263359 -0.00827360261271878 0.0013395302816513 -0.00177220321702443 -0.000661869460463277 0.00317820256054163 0.000726717924448161 0.00880139311044989 -0.000779015529910712 0.00280239077884257 0.0068661321308648 -0.0122216806406965 -0.0125281462818688 -0.0275969271328295 0.0249137996666564 0.000871984999514844 0.00301315437590322 0.00676448316411984 -0.00542417629015954 -0.0134121328341939 0.00437313107382671 0.0229743524897192 0.00469878884724699 -0.00613110793869681 0.0108541325858477 0.0083881249570366 0.017368025487747 -0.0131437185896585 -0.00151813197743184 0.015286142579244 -0.021019289132354 -0.00424411110743549 -0.00631420125417698 0.00547970630915259 0.00216012386712502 0.0013766485432269 -0.00460042268575217 0.00223878977771259 0.00361745845379664 0.00040794823672928 -0.00615285973650556 -0.00569209304639293 0.00829190302487759 -0.0315442720142425 0.0156075897749243 -0.00063564750815219 0.00887801304717814 0.0235075554541902 -0.0187011310872886 -0.00528141719758127 -0.0222942954330339 0.0145587037792699 -0.0187904797523803 0.0404409850174522 -0.0583149143250481 0.0524482584349716 0.060558607446978 0.00509702018652452 0.0158646524872249 -0.0739445342115364 0.064362236527167 -0.0603127598512903 -0.133590430088082 0.0726038829981872 -0.0948760906294321 -0.316069094350499 0.246528014518556 -0.363211855271921 -0.241395975894043 0.391766406871991 -0.245727511630438 0.0281123151747487 -0.256362983322965 0.239692778673645 -0.137072669176541 0.00571613252153529 -0.0843383581441381 -0.15967752600878 0.0989139098771011 -0.109039546816777
  33 959.843460024844 ""  15.8549001579826 0 0 0.0807550054760964 0.0441386414343007 0.106401210340909 -0.00985753516205717 0.00348739068341935 -0.0397081713931455 -0.00602717406034244 0.00363688592556914 -0.00658626122409711 0.00966568940115406 -0.00581848414125587 0.0117868735481442 -0.00412247799936995 -0.00112553918584285 0.00428320378570971 -0.0148558162675681 -0.000637608651414955 -0.00204887789294529 0.00626428574849213 -0.00424399842820535 0.000171455364029293 0.0055354177998556 -0.00350508579066651 0.00623390164450096 0.0696870736408066 -0.00596990450119832 -0.0916137268212958 0.29013433224408 0.0311486081470523 0.144225023822821 -0.00116336085376051 0.0186433698664919 0.0221425166847633 0.00161386749965482 -0.0183287030671528 -0.00576199949381124 0.000744293162321406 -0.0247640839442 -0.0272279696584578 -0.000355201791127321 0.0393583730641885 0.00971318040455825 0.0212343170274241 0.0332201262688089 0.0398250266581166 -0.085633903982755 0.0938233234768795 0.0322325994390741 0.043431604066609 -0.106541673691639 -0.0254748758299107 -0.0548658627481499 -0.00590907891404894 -0.0582905291217706 -0.0738390018441977 0.0736602748493732 -0.181328110633541 0.0288699927023821 0.0860551836237479 0.119963562802373 -0.113074631076783 -0.0234319895240057 -0.108006310784279 0.00174657504016389 -0.000195141684937906 0.000604585094235773 -0.00254929906575567 0.00156578911844508 -0.00252781520470305 -0.00171419164499277 0.000207294655286256 -9.44737479451685e-05 0.00210176922713711 -0.00822384204377863 0.0027367798478184 0.0046406726990942 -0.00118777504548107 0.000488856216290488 0.00774746701067663 -0.00916348703883012 0.0143329937603324 0.008906808598923 -0.0122796878204871 0.00836136810982316 -0.000558897599160012 0.00588740378825768 -0.00785691800412557 0.00477307585881006 -0.00288954123825147 0.00375134149795367 0.00424956449379597 -0.00118305197845567 -0.00162251405867006
  34 989.689152943654 ""  23.7638858594839 0 0 -0.010584564766599 0.074254836474326 -0.0473321435122407 -0.0335872422593224 -0.0628619699575359 0.0539308721831434 -0.0409561059050018 -0.0210955240583154 0.00364890485003575 -0.0240121663055079 -0.00926783745479834 -0.0674619632399209 0.00827664326658444 0.0485670342827239 -0.0222978443517904 0.0489009234030045 0.0363100670496755 0.0136270601308812 0.0349029436344517 -0.0302648338824619 0.0134717411702792 -0.0248252908351292 -0.020050144042691 0.050506934683872 -0.120507038957265 -0.0537618116655989 -0.15959735543138 0.078606818986455 -0.0450120272788228 0.0405473947497627 -0.0876502923113876 0.113905787781745 -0.0181250790267989 0.0995882994362585 -0.073098499166188 -0.0858270360026276 0.0892438631866922 -0.0244080743023671 0.00538032389519036 -0.0822049083133496 0.149286357684748 0.116108640484664 0.029272025325797 -0.0990261519969217 0.0183475681593227 -0.0219290469416236 -0.00861914820814068 0.00191180938089442 -0.014035890220523 -0.0110265500241097 0.00895946380212027 0.0504733712904201 0.0426042341476375 -0.0154803553335752 -0.0222269531474137 0.0889715926796914 -0.263129585940236 0.163227674622932 -0.00407517128512487 0.146132700641172 0.364009373255805 -0.202024438350701 0.0307540301883304 0.00335368411485985 0.000219501642885787 0.000410206593593678 -0.00569275282701046 0.004081605891204 -0.00402505428661527 -0.0040983744821156 -0.00123653614674359 -0.000469306674282604 0.00542918353259924 -0.00626680437632668 0.00316552778685189 0.0165757905366269 -0.00586320933321762 0.00742004045207633 0.0340589110402082 -0.0225024949130221 0.0240207651564817 0.0153270671270605 -0.0352616238579921 0.0206104694079717 -0.00173248802889974 0.0172394910537438 -0.0163124132703174 0.00979000440111796 -0.000702788533418068 0.00628871056358392 0.0118962738110025 -0.00812546007218259 0.00913287586670555
  35 992.840686347556 ""  3.51613620375305 0 0 0.00433221838820492 0.0246908183204079 -0.0143163515728642 -0.0123576558171471 -0.0196188431400835 0.0184438589027446 -0.0110753473605599 -0.0132309187276921 -0.0017648012433059 -0.0482552021727484 0.0525299032228158 -0.00418200824947997 0.0404476602061331 -0.046681511230105 -0.0397153517532346 0.0368422476733093 0.00423103674212742 -0.00136068757292948 -0.0344980602017858 0.065505174520127 0.0432896262343673 0.0151762256433308 -0.0608689009906032 0.0021384140121768 -0.0213490252481511 -0.00723305785377989 -0.0468126860617456 0.0259577762721662 -0.0120837071572746 0.0121420067482572 0.146847449018074 -0.257568167056311 -0.1703317008928 -0.188885036055664 0.331093573874796 0.157870679680654 -0.0114349512717673 0.0847315682933826 0.0485664762482215 0.246199411748883 -0.38939429112348 -0.192213513418354 -0.152034102456615 0.217393873152798 0.148529716044545 -0.0117464509850273 0.000786215035604855 0.00337384377313074 -0.00171457824876249 -0.010429038550221 -0.000441633137394373 0.0109628100991213 0.0178144562804308 -0.00563788610254283 -0.010788590813156 0.0283273545840131 -0.104092737032677 0.0543796016940924 0.0103612620510246 0.0683794445562948 0.109130225341529 -0.0557938653969494 0.0105753841787976 0.00178008211354693 0.000788998979882885 3.81931117051077e-05 -0.00345873208566881 0.00293686103829906 -0.00263226326150118 -0.00281387658534368 -0.00142311756659413 -0.000292950225249173 0.001797804364481 -0.00390965878032147 0.00123673174157088 0.010772460465 -0.00324625076099496 0.00401297989084808 0.0221861736895996 -0.0148738019709413 0.0172091643621633 0.0104036124057827 -0.0231383229036531 0.0131749177163956 -0.00136154576433194 0.0121992569302309 -0.0100175228533227 0.00704968814379209 0.000349279281413799 0.00430671846435251 0.0088021303211692 -0.0067322058075209 0.00777151301046509
  36 1010.68606399475 ""  12.3246380237135 0 0 0.0199965009775203 -0.0244888901469307 0.0120994163835887 0.0237628951349323 0.0279602537358869 -0.0138169382462576 0.0110901176432265 0.00445304792785674 0.000411730203391403 -0.0624833559100372 0.00638248840831552 -0.121279432596098 -0.0301540030226431 -0.00553361903988607 0.0425325401829267 0.124389494022112 0.0455596877395818 0.0052063251879556 -0.02547137938484 0.0152591064906055 -0.0309306232970974 -0.0418829382357861 -0.0791281753041882 0.104157496728849 0.0838159730527216 0.0475123330671506 0.0760299239237258 -0.0223018013199722 0.0437936556617611 -0.0353880864944455 -0.0943135788937297 0.117759438534211 -0.0936367927320017 0.0656674796981196 -0.159091872397029 -0.0437979407153678 0.0520034553199881 0.170592063759722 0.0656490021241224 0.018775214697705 -0.0584564243873738 -0.0631712409131289 0.00410935050061179 -0.0649862797476051 0.139064188377354 0.00532550899546819 0.00903776126186159 0.000430043499329174 0.00871717738775909 -0.0004719923851235 -0.00654645845555418 -0.0311751526418908 -0.0237287630904698 0.00703166887841342 0.00774180591887848 -0.0511592812220042 0.0920111890139867 -0.0782593046980863 0.0205718081300529 -0.0424628390368145 -0.192027036159323 0.116509356497644 -0.00689761450707686 -0.000712846130040154 -0.000466833861904206 0.000213509270596771 0.00158184238386017 -0.00123968912550887 0.00120471163092016 0.000973550092715111 0.000607561697075066 8.64478199320347e-05 -0.00104854137461186 0.00114246750887676 -0.000382899928011156 -0.00551190315448677 0.00160823652345487 -0.00220677945143219 -0.00939771007516037 0.00727788023099052 -0.00972629813966605 -0.00305995608663225 0.00937333020752658 -0.00476570227319712 0.000457530213324257 -0.00445263637660562 0.00357906913606326 -0.00250386267131884 5.32821000975528e-05 -0.00159206867319999 -0.0031589414493505 0.00262894359876779 -0.00351176146681259
  37 1011.2537265619 ""  1.40655364860616 0 0 0.00270859323833118 -0.00882987569340175 0.00563512576683261 0.00747252210289031 0.0120171981126962 -0.00551266539018955 0.00371441576048411 0.00502117389022506 0.00133553834248002 -0.0354142116143272 0.0306234672542123 -0.0189137288406977 0.0315217015518763 -0.0686594897365475 -0.0201795797886735 -0.00613270749649316 0.0777435774988883 0.0355302764948282 0.0222137106478871 -0.0461239426579924 -0.0373151221817783 -0.0199614922439776 -0.0068478376479988 0.0369159148559157 0.019618481209567 0.0106076467996748 0.0227187836440043 -0.00528993696393425 0.013783026673819 -0.0092959747870283 0.0986658923299359 -0.172846511603047 -0.131574544048983 -0.23989092219384 0.373698834715336 0.211838678673364 0.25850353327299 -0.347572252323762 -0.190869055053073 -0.20283627476148 0.314777677981191 0.15423319860829 0.0799607125528102 -0.140272094789758 -0.0226443374847846 0.00393547828253694 0.00184694154445913 -0.00150131856541149 0.00169907403182695 0.00295667279699266 -0.00048318778064715 -0.00827699990398436 -0.0107017257366193 0.00253670043996822 0.00414813460153148 -0.0164351749314638 0.0445937676342652 -0.0287712316673874 0.000610689094001035 -0.0279287201555274 -0.0633669164820918 0.0333959352763095 -0.00474847027266359 0.000209096486845541 -0.000189576994964842 0.000421352414044795 0.000254678232438891 -0.000411515397635909 0.00040200908908059 0.000243960509521248 0.000225015181196156 -0.000311714829850153 -0.000706712120274496 0.00021419578660385 -0.000132644039024546 -0.000668360446135473 0.000249136109127821 -0.000434068034059316 -0.00271849451302479 0.00226802485851869 -0.00352259589757154 -0.00175620024576181 0.00311678485786571 -0.0019122758978242 -3.91367594895706e-05 -0.000782282823019731 0.0013847493994537 -0.000771208170344549 0.000937451252274382 -0.000974691817667327 -0.000806450911662775 0.000615314519721187 -0.000613262081260974
  38 1039.09735502335 ""  13.0854543963816 0 0 -0.00899521216343331 0.00339294923105293 0.00411637463432706 -0.00240212788355648 -0.0030140939730634 -0.00420544862499329 0.00158765983166742 0.00444773490903664 0.000461049535716334 0.0048136338547078 0.00667713491333764 -0.00731142149615893 0.00058037195407855 -0.0117580096314771 0.0222501779450311 -0.0149775553482296 -0.00739135647173315 -0.00319980614553752 -0.00584351815193347 0.00816175055672562 -0.020725587648203 0.00764096401036138 -0.00282240499544028 0.00955085309779891 -0.0159118583110722 -0.00690679213181255 -0.0158826693101524 0.00594798391936461 -0.0244753119332039 0.0231321528391522 0.0391887084985756 0.0355490248157076 -0.0269830478052697 0.0317984777809544 -0.000718142351616132 0.0458656703033309 -0.0166152691418036 -0.00747453660363114 -0.00780787555016997 0.0263824851280195 0.0324858341127897 -0.0403568777688154 0.0344687863855739 0.0154001607643355 0.0348244865928141 0.00127091559704685 -0.00250713565840406 -0.00219500212442079 -0.00284398752340443 0.00204848452969312 0.00231901157935923 0.00724985786013804 0.00318829919560467 -0.00200091166394734 0.000191400977965016 0.00860767762167516 0.00146182562431838 0.00932690100196747 -0.00769077081621913 -0.00458867938379988 0.0360959890864932 -0.030011251332184 -0.00478547031709666 0.0392636732987922 -0.0544110278143627 -0.0230773443988239 -0.0264215873696091 -0.00423088753828839 -0.0162548806108441 -0.0131544576137022 0.0619024735822896 0.0364288123793262 0.375036533369374 0.0297152714629377 0.144202695742946 -0.30236762398314 0.0401039706753952 0.0286243130962326 -0.382262256367756 0.129717480141899 -0.0394418788008149 0.340772449516805 -0.0587375577769403 0.217550010753858 0.0127416323520629 -0.0879099757708522 -0.125328633826463 0.0654008127033072 -0.252935123166855 0.149729103461686 -0.0412497936156857 0.153652903770382 -0.294659236978921
  39 1041.20689664255 ""  2.61636245268186 0 0 0.0285455285583986 -0.00994227783978876 -0.00738127575882867 0.00932896610647711 0.0111361684131227 0.00243903596634535 0.00137553410932901 -0.000532539562949114 0.00360758221731549 -0.0248212389773792 -0.0367608610492104 0.038699576351775 -0.00699372384113727 0.0524608158722733 -0.107513447120606 0.0822734900076628 0.0421992938401673 0.0174782750298515 0.0240073513891582 -0.0396153261422402 0.0994855274137793 -0.0384810216974891 0.00581265426553041 -0.0514767232794517 0.0630070593730646 0.0392197729403667 0.0796477216060541 -0.0377339755647617 0.0417330647069733 -0.0469667579020581 -0.210993261069504 -0.201816134947562 0.146508309006147 -0.190616037225946 0.00463493195556797 -0.23044910827758 0.0950942318674503 0.0349673939045548 0.036384160193783 -0.144097277984139 -0.180857542164862 0.199090973402992 -0.196508386660625 -0.0579924222797094 -0.167044749360128 -0.000580730837422584 0.00602526656224225 0.00207225571309514 0.00418202519234897 -0.00566121025866599 -0.00665822361558585 -0.019198687955025 -0.00770286916485207 0.0048559191735928 0.00524462547071974 -0.0575693756057775 -0.0152247173952377 -0.0442671588846085 0.0491107412521302 0.0392558212413958 -0.106068038439034 0.103854623489795 0.0210887539355558 0.00859650998643601 -0.0116447053353646 -0.00408645118738573 -0.00586250892142416 -0.00066394952817029 -0.00304506236324423 -0.00257499481193796 0.0129290373468842 0.00696097026875892 0.0765651585044099 0.0051230832341576 0.0297742499672607 -0.061160048841503 0.00753757912305613 0.00635613473347777 -0.076529791441766 0.0264673892229365 -0.00934292760203311 0.0678088845271237 -0.0133537318828452 0.0443039407802818 0.00259408587777242 -0.0180588088480166 -0.0249843424262252 0.0124387134813098 -0.0498377967317157 0.0291239969560654 -0.00866975914578879 0.0316614711171097 -0.0604254635070625
  40 1047.96358346191 ""  17.8246570251536 0 0 -0.00149024288519402 -0.00136879920405134 0.00355766192497274 0.000399082004648252 0.00175475093275584 -0.00248046730897912 -7.25446420379171e-05 0.00136167842151219 0.000115108826647151 -9.15423151887486e-06 -0.000522616056481489 0.000188528646645927 -0.000682248684122085 -0.000258147671419776 -0.000337127078984635 0.00117783012716547 0.00103886120278925 -0.000232414756548918 0.000306736250160379 -0.000481217527789144 0.000739975560293424 -0.000741006185091459 -0.000540615994765375 0.000232971762955742 -0.00202670364926356 -0.00295363435624424 -0.00283245195896957 -0.00412606626878627 -0.0045213948096993 0.00411797896465863 -0.00189403834077459 -0.00121284467469279 0.00145565802718397 -0.00400957593365297 -0.000311008885385882 -0.00182152604912534 0.00166888206256886 0.000809968426747695 -0.00271108367828141 -0.00180368621532438 -0.000167987915671451 0.00225734511218369 -0.00262646743120627 -0.00323543891910218 -0.00264195232733207 -0.000622906481598424 0.000187216764826198 0.000226886215498677 -0.000627267811422064 -3.18121646036682e-05 0.000701009192788744 0.00223879853660322 0.000994467992805463 -0.00101857195435556 -0.000342210451112174 -0.00342130714777173 -0.00832594210567945 0.00216062785297794 -0.000249640809938707 0.00140361862169723 0.00581945816501658 -0.00328627589927403 -0.00153318863594389 -0.114713049021295 0.0824731782614239 -0.118027305527209 0.10343687589271 -0.00994952334450557 0.0217273241166638 -0.0315684796434836 -0.0714979402494074 0.0887711457388316 -0.041190804152592 0.0966394611772132 -0.084453578849946 -0.157855055878419 0.0973697567345487 -0.106704282790302 0.0526527680184293 0.0278681509085121 -0.011782008546816 0.186107285618419 0.00103595169504366 0.0615479901522334 0.00121055785863794 0.0751141959041136 -0.121260841830008 0.145099332232667 -0.18220815812239 0.207023454203926 0.128084753669067 -0.121943856036819 0.0996104901897329
  41 1056.82131097 ""  20.8279550990705 0 0 0.0777657127338056 -0.0332905276918586 -0.0809501992090585 -0.0349624865082003 -0.018323236981252 0.0493796104698671 -0.0277892178119446 -0.0185923394414465 -0.000639810282889645 0.00691579257161484 0.00517222863959749 -0.00532439986138366 0.018290055007135 0.00651820653459328 0.0082168612320605 -0.032919385580345 -0.0189740211959731 -0.00106693724168567 0.00446347299077702 0.00642113140967967 -0.0123545862962313 0.0156327552237156 0.0128594341571345 0.0048591025071687 0.157076081056904 0.112723854592714 0.295954467085447 -0.194989834230898 0.14627119799463 -0.221263888258696 0.0521969716808387 0.0564466978052013 -0.0322172372103455 0.0849045085742243 0.0290298576742414 0.0547655283344479 -0.0274478892314818 -0.0357549978926581 0.0172019003636945 0.0368660003670985 0.060938619072338 -0.0287375925636812 0.106478984555763 -0.00581671045367353 0.0291495526228136 -0.0118397348705428 0.00408891107804113 0.015009502553645 0.00302273447741002 -0.0263481922882419 -0.0196461094554531 -0.0162733277549929 0.0382801781367433 0.00712399048133734 0.0139936710885597 -0.199590866851108 -0.290882227295391 -0.0537711668416259 0.216103226434916 0.324643089540373 -0.0855186917007785 0.31280320026548 0.142795774668518 0.000143876603167161 -0.000557980910873676 -0.0015632657402877 8.24829568562205e-05 -6.01735663883813e-05 0.00051501645111416 -0.00106787831521551 0.000581544104673848 0.00189321240498359 0.0089870039807828 -0.00172738955393919 0.00338340914981199 -0.00833441737197071 0.00140486564668156 9.37382139951147e-05 0.000819790785958051 0.00199391801207427 -0.00647458563746873 0.0118333008635078 -0.00977519913284689 0.0102858082362624 0.000356237009091086 0.000358353754256102 -0.00633123824937276 0.00349285539521568 -0.00697856335039068 0.0057645758799931 0.00205680613623164 0.00152638924451117 -0.00565795657959302
  42 1097.90286566199 ""  4.34063810320267 0 0 0.0234187324145153 0.0825476024741343 -0.0530540208541533 -0.00844698742020485 -0.0411048318187878 0.0432246970184944 -0.0177597722728007 -0.0253036248253668 0.028482895309071 -0.0518279816851137 -0.0169823888778968 -0.0283263746583698 0.0356446790667499 0.0373583755410654 -0.028660116262075 -0.0070238417720521 -0.0307716430904515 0.0502834673094397 -0.0281716143437852 0.00228614229601571 -0.0353337472877398 0.0575982372721727 0.0441939795453038 -0.0202657380751808 0.0884752135343253 0.111200607978796 -0.150033488475166 0.152151302258474 0.0340679162293284 -0.00198895944156801 -0.183854081884247 -0.135620955463778 0.0434532392493069 0.171030649702013 0.0760823071260091 0.0537783024696283 0.0294600637293248 -0.14188755583208 0.304083802854082 -0.0816403651114838 -0.0506200247265613 -0.0117590446918333 0.244691378171653 0.111875387752225 0.105414174276384 0.0120226783321003 0.0204209555776692 -0.00680933484380505 0.00933361807908344 0.00925920009952096 -0.00288505180778648 -0.039536934171563 -0.0695168396980519 0.0133985157225115 0.00801837500653635 0.00698775576986753 0.178870910735194 -0.0784631140739159 -0.0571576510136431 -0.202215755105408 -0.179039184648353 0.0407365907356654 -0.00582854549872908 0.00347141828933745 0.00247747282428079 -0.00411689228881061 -0.00231259638423124 -0.00152037904968825 0.000638270868227944 -0.00415490374101222 -0.00171822412184489 0.00289158856436789 0.0130122634070272 0.00368830458988364 0.000831898429790078 0.00270597133351446 0.00163176436843336 0.000725013146983934 4.02963137261966e-05 -0.00214458131950063 0.000242748545531527 0.00559864799318566 -0.00464980144380656 0.00640210272576336 -0.00128063790464616 0.0107184576634393 -0.0148319092405477 0.0111541125378109 -0.00855795492941166 0.0120273903457542 0.0103108023035211 -0.00552234895787017 0.00226303432860477
  43 1116.4667830742 ""  21.831111678487 0 0 -0.0286037292702533 -0.0904789239147417 0.0566571819332669 -0.00472832918129064 0.0465217796840447 -0.0666692231622094 0.0367590373440573 0.0116710250364053 0.0178647632441516 -0.054154719223358 -0.0217545581304961 -0.0228634282401537 0.0108512528249483 0.0128720828964811 -0.0115767544801208 0.0152350120733329 -0.0155049154551114 0.0470805040245164 -0.0399340596134335 -0.000471286336589127 -0.0449622698729184 0.0500881113914379 0.034171760052406 -0.00533711704162631 -0.0681628950124826 -0.0956805235115488 0.1562332359187 -0.120648080839896 -0.0123893083933265 -0.00683917149718972 -0.26776303548228 -0.211411651065678 0.100320240768374 0.096300362004311 0.0368953961449364 0.0399827964975592 0.0486367943296368 -0.117660604519028 0.281448351316936 -0.110503835790402 -0.0643213082496698 -0.011152402591433 0.19801553615685 0.0747876216942077 0.0839762986229015 -0.0182537277518774 -0.0186486813157787 0.00574303644805364 -0.00284367921958602 -0.0107273660574546 0.00263757449878285 0.0351815371137924 0.0738035350939112 -0.010667301719159 -0.0216702780281538 0.0589507357572758 -0.134000704720302 0.0973270135263989 0.0161345023837455 0.152452399389967 0.186361226628662 -0.0969197147174218 -0.0246217986914385 -0.00569142319322554 -0.00236122874435688 0.00394661820267481 0.0036547806107725 0.00186652110910256 -0.00129328579527661 0.00469523054564513 0.00150064704379698 -0.00262542688651956 -0.0164107100685528 -0.00344516525220078 -0.00163075354176803 -0.0048830574052786 -0.0012564443416898 -0.00151436374506453 0.00167093739734357 -0.000198662722364353 0.00556198760297132 -0.000891091282712584 0.00162068801276484 -0.0042333456790463 0.00148889654374902 -0.0120568830159233 0.0165242843278662 -0.0117408168025594 0.0082528632879682 -0.0121769388000987 -0.0112296644950376 0.00567131131596087 -0.00215082570848264
  44 1132.46681285118 ""  1.41680778063163 0 0 0.0575486025407517 -0.0402022523389833 -0.0486704316258929 -0.00954006464628578 0.0065443050822477 0.0241975067934386 -0.0090655021621607 -0.00489705956714881 -0.00235711447104415 0.00581873558368221 0.00165238785488271 0.00219559806409826 0.000534261681396914 0.000739222524585494 -0.001189827859817 -0.00234165098177076 0.00106103820442568 -0.00485813170764107 0.0049191513586295 -0.000719662775390637 0.00668605113433017 -0.00568127116546232 -0.00175275322957787 0.000709748071752033 0.0898606819228427 0.0493718794037078 0.242919569936006 -0.0758874348825253 0.158396807503405 -0.181498376667457 0.0342020621805297 0.031777717692696 -0.0140176340101533 -0.00975163800002867 -0.000326908579588254 -0.00625105396216415 -0.00555679655769263 0.0113373521391339 -0.0285947975095872 0.00869063826243683 0.00679314051692526 0.00572461162408384 -0.0035649557495609 -0.0177782773051285 -0.0104354453559526 -0.0652282523197172 -0.0181803714170708 0.0122500488009203 0.0558902948386993 -0.00320099775264279 -0.0206996089032761 -0.0680277461041599 0.0394653956903679 0.0364661284210351 -0.122248917171299 0.507233630307223 0.155579021563694 0.262787131131694 -0.309819260603268 -0.198073316636904 0.0551774715381893 -0.207451131486914 -0.0430428990954181 0.00498671040287256 0.00153512720361095 -0.00362734844927736 -0.00232254180478195 -0.00208320241980517 0.00219305795388427 -0.00389625542001903 -0.000706544977336567 0.00188899182827846 0.0151482402352537 0.00215741491359364 0.0018107793480135 0.00261024491588621 0.00100099452454115 0.00295718129003422 -0.0104577143060211 0.00563819282675026 -0.00946108859659638 -0.0018680656530056 0.00214650491811216 0.000941445050089896 -0.00162961241554979 0.0101709495489939 -0.0122551192971464 0.00996583518281318 -0.00892119289723649 0.0110492252385658 0.00688578030120591 -0.00382838775020234 0.00269088583648296
  45 1161.95934039694 ""  7.07654675725386 0 0 -0.00491019405316027 -0.00590764808757699 0.00762352259928175 0.00318241752795994 0.00507235874704523 -0.00565548244691666 -0.00114810159692371 -0.00205924413665138 -0.000950512631183328 -0.000734035566053554 -0.000420114264390562 -0.000370154118004435 -0.000257259928301522 0.000260083242778493 -0.000715762815027325 0.000147667157620068 -0.000178964719095993 0.000523031846933371 -0.000435892972980836 -0.000379685431669836 0.000275337370954241 0.000915162605454659 0.000811505004405633 0.000539509591101369 -0.00847905959382115 -0.00994389701349586 0.000902516786730979 -0.00485455591944048 -0.0128510489436002 0.0101854190960755 -0.0045490806966781 -0.000142706424989193 0.00187849176555893 0.00103161150829852 -3.76039227023475e-05 -0.000612762700149237 0.000268456669777892 -0.000781494513188875 0.00294953567888949 -0.00220507678751927 -0.00282775882140169 0.00120731817476006 0.00795569374687157 0.0018621821107634 0.0044989869455097 3.8339082804947e-05 -0.00490202140181684 -0.000453200805274997 -0.00249128533343529 0.00195130525436916 0.00233457673721769 0.00686984824869455 0.00176474208415867 -0.00517286913670285 0.00100174488038217 -0.00566418056912988 -0.0122804956614012 0.00763810804807512 0.0127797150244844 0.0344734331922204 -0.00342834204782568 0.0191678555786615 -0.00109164576861567 0.132710450734022 0.0701881548534629 -0.0329534946902642 -0.0721837409261819 -0.0514611487993252 0.0335864968629201 -0.0790254533653195 -0.0418695658261056 0.0168739534472294 0.1734658396691 -0.00235830032924744 0.00607813648789675 0.221357460152975 0.0329482169739214 0.00325037378526858 -0.176214547464677 0.083471815984604 -0.186363665485274 -0.200684650603156 0.199734984040165 -0.119788222067828 -0.0345019176430648 0.243071912074852 -0.232702794137792 0.176032401174452 -0.0242121457818973 0.1352961303136 0.193144101049237 -0.136743320821782 0.114152415881999
  46 1177.75480790723 ""  0.671740771250244 0 0 0.000489217982216613 -0.0207297599203352 -0.0148973692139076 -0.00448683315557038 0.00812294186817348 0.00225118907570533 0.0124365570848047 0.00639612674839952 0.00205537416951686 0.00021330431403827 0.000161317443077229 -0.000583367218765344 -0.000736351416945239 -0.00289945057863193 0.00435774746873956 0.00153016388876025 0.00161439244861726 -0.00142895262874531 -0.0027889965159587 -6.62128209770766e-05 -0.00330699163378642 -0.000932643358622175 -0.000263828941015502 -0.000372479117833788 -0.0643722106160468 -0.0524893530265325 0.0941562889084087 -0.00727047221490011 0.0652218207932758 -0.0635744119788678 -0.0164186334210216 -0.0134866900272845 0.0100734264758792 0.00616585243019703 -0.000630427263763433 0.00944058477550072 -0.000467909312311918 0.00663642119950488 -0.0116352516984586 -0.00367544907992848 -0.00111363119207431 -0.00318835296129409 -0.0267547324754159 -0.00617348015051993 -0.0161252996036953 0.0293975353291355 0.0955085283352298 0.0608537258193761 -0.0074507478593879 -0.0346800585947321 -0.0413664696684597 -0.0210254759845871 0.0158372298079425 0.0691096526378516 0.076315842005252 -0.343901369307771 -0.323101427224191 -0.213122003481318 -0.141175709592249 -0.529873289983053 0.214311110028479 -0.227037156316592 0.0725945648942229 0.00593236386929057 0.000888082709539841 -0.00139328073881449 -0.00277209175493095 -0.00104094873125166 0.00172531623206619 -0.0033047091119921 -0.00115538791495498 0.000518296944467142 0.00783186348542794 0.00249558521152284 -0.000700272221655842 0.00480817673287001 0.00223428159563838 -0.00132791640037882 -0.00472478374520494 0.00207802201759103 -0.00373641996345573 -0.0103688776993732 0.00466144371815655 -0.00486049438634083 -0.00169910135318797 0.00922891148096585 -0.00847626434596182 0.00727448537530599 -0.000577302168973756 0.00538821717251375 0.00758599145251721 -0.00464140262027173 0.00352031645265563
  47 1185.35380671386 ""  0.996807838778302 0 0 0.025337125291176 -0.00892894933468089 -0.0147248145653329 -0.00129782390602904 0.00302153104080603 0.0108878841238854 -0.00637858607302251 -0.00412413941849574 -0.000563160318824776 0.00186302860629063 0.000638549416181255 -6.66867627270766e-05 -0.000549110227403788 0.000859553336533736 -0.00268100681720689 -0.000689576775381045 -0.000560173516639287 5.02263435342994e-05 0.0010087385794904 -0.000803780804012389 0.00282907487478674 -0.00028781859400855 0.000188147493926048 0.000209631160473287 0.0255126997433618 0.0129185102986998 0.0894946795683565 0.0252557962122452 0.0927979125893174 -0.0717088437401817 0.0188274539103152 0.0196064986415423 -0.00995716888164657 -0.0116888471806069 -0.00210385563400947 -0.0098801605944396 -0.000831632091722032 -0.000114966488219685 0.000123241273717666 -0.00272580560817506 -0.00412385078319536 0.00511421580395141 0.0128195702214935 0.00246853088747097 0.00738863870152452 0.0443632387880223 0.0365081452516666 -0.0935346092591687 -0.00424147362119777 -0.0430381263914947 0.0308945558322873 -0.0626422101133224 0.0343852787075983 0.0141499509413675 0.0504507391019916 -0.0789046426684612 0.397147081439865 -0.27526575532216 0.37083312263743 0.189445519370502 0.221938055634556 -0.46848922317928 -0.130668393387244 0.00143431473895844 0.00246799814404884 -0.00143328183939558 -0.00094782542416528 -0.00165430721868047 0.000719311587052264 -0.00110063277154795 -0.00112205188463304 0.00153879444065986 -0.00235963870974155 -0.00399471582789844 -0.0022015519142291 0.00578515984436183 -0.000244544237956628 0.00258672130276168 0.000117129097033957 0.00149153748630853 -0.00756728299500359 -0.00287963678837073 0.00476141005034157 -0.0024125180541206 0.000282305208030575 0.00256648295479025 -0.00563999071049103 0.0027403222083587 0.00131224940313577 0.00200439011063744 0.0050217827258064 -0.00126096075628239 -0.00444915519605702
  48 1188.47340112932 ""  6.92447847299425 0 0 0.00525607812607763 0.00696703835349773 -0.00562601144595046 -0.0105531878102223 -0.00886101461857719 0.00393359035031819 0.0156454146112054 0.0197222161577842 -0.0196792133901958 -0.0247522144631739 -0.0222714735830046 0.0126462533412379 0.0587894050218531 0.0116745136130987 0.047440671079384 -0.0058269743012816 0.0342845619861288 -0.0721183376653795 -0.034595500167769 -0.0303389382298889 0.017411029113715 0.0086838548989485 -0.0015669313845958 0.0125371284259175 -0.00822542500565701 -0.00463265308036834 0.000681779531967492 -0.00527868557581048 -0.00485837776216846 0.000311650831411306 -0.226691336726213 -0.206391014211247 0.132241800191963 0.41668987007188 0.110452706693885 0.275512705398236 -0.0707669042511374 0.227924013107661 -0.512000771939388 -0.204146701602905 -0.186797552265053 0.108999474038767 0.0154854573609535 0.00263800800048699 0.0192762636263942 0.000436185019045058 -0.00129535908097019 -0.0039822221639635 0.000744262050546365 0.00051048710275501 0.00152459017822149 -0.00262183006836125 -0.0025682436237506 -0.000856898201196844 -0.00118084184775482 0.0105072292272248 0.0228932572040781 -0.00119254575308762 0.00939873164196762 0.0126483729232077 -0.00723439158366279 0.000488103493992579 -0.00185569557188021 0.000195150686065505 0.000485205504746883 7.4264907025561e-05 -0.000216902632945937 -0.000233293339395128 -0.000133710896155547 -0.000188724985363475 -0.000254370318805285 -3.33406695315273e-05 -0.000464694751044045 4.28229032425717e-05 -0.000156248705959412 0.0015949847096417 0.000163327996801237 -0.000231155844968899 -0.00110516020316605 -0.000567177423445303 0.00173915949040068 -3.17984042779885e-05 9.24039518220533e-05 -0.00030592243663069 -0.000141263253371173 0.000780263172297776 -0.000269915872972339 0.000456144409350986 0.000489927972525164 0.000139102632657454 0.000630190761556867 -0.000636508823088308 0.000713355948303946
  49 1207.19005699528 ""  21.7342011711677 0 0 -0.0150287815712208 -0.0100594637985323 0.00269019771697028 0.0181640677834884 0.0120416027306149 -0.00216861640216392 -0.029833869458687 -0.0154586537933433 -0.00458880465549679 0.0213267338898496 0.0171438636239144 -0.00692915874150302 -0.0195615991718621 0.00225384201234181 -0.0276207510260411 -0.00517975230315498 0.00668478186048614 -0.0190179337133339 -0.0444317229608483 -0.0440990816963554 0.0331968926753488 0.0575295903187909 0.0232472586053996 0.0214681650408746 0.00420729943552729 0.00784496248735625 -0.00370342090025619 0.00910115134775231 0.00109961506060353 -0.00205353628640403 0.268052829507833 0.242059168335401 -0.152598319460663 -0.219539232309743 -0.0524408992997051 -0.1561814575282 -0.0215208109591921 0.0545154705021939 -0.127451836407854 -0.384638165011736 -0.356679887063097 0.217872848337673 0.413529472575718 0.130101694228462 0.254395403626967 0.00217375040128518 -0.000863183228975764 0.00700725960785471 -0.00201485763323744 0.00184160021149117 -0.000533955515515749 0.00345023607729435 0.00340962404837529 -0.00201254036722088 0.0048558095748015 -0.019572458338371 -0.0275962157479795 0.00557856944673676 -0.0164552774356867 -0.0160777095529878 0.0153389913465813 0.00258138453282018 0.00551036761495676 -0.00106490295029968 -0.000972172618790532 0.000335982811338927 0.000108840521944469 0.000879843035073536 -0.000492694404272041 0.000681537836562943 0.000561379923771202 -0.000270165284643464 -0.000534508501244654 -0.000821392761018824 0.000623219606947474 -0.00274740395097674 -0.000605297809708984 0.000553150356046861 0.00517825070851921 -0.00197113950544604 0.0014545305199626 0.00451685892954736 -0.00486684269405061 0.0039709711192053 0.000241331670406592 -0.00228965800218524 0.00224286848165924 -0.00126086692273805 -0.000237047056264893 -0.000933996131665637 -0.00169560635649419 0.00130668515952054 -0.00100232018191324
  50 1262.65912247035 ""  259.579467700509 0 0 0.0230953356273145 0.0314563250931883 -0.0266696692159794 -0.0982738322644117 -0.0661672281937048 0.0107059483153967 0.146697865635162 0.103926598649518 -0.0299181880151543 0.0115868511934611 0.00365705766631991 0.00682051277009205 -0.00767902519147348 -0.0270713647482502 0.0426219581977231 0.00558129574687762 0.016492026819507 -0.0246005518985194 -0.0609866889332529 -0.0270697111203261 -0.0204195688621712 0.0595973845508423 0.0143929131307062 0.0425368770064635 -0.0444120005300893 -0.0276969715140336 0.0213368550790038 -0.0357929770832138 -0.0452126461356523 0.0159401903033645 -0.0290066195978524 -0.0376815236334452 0.0394197495763868 -0.281379954162322 -0.107492113643369 -0.127996067470332 0.0197244566641922 -0.0357929519696656 0.0918061059257085 -0.0929711232711825 -0.0549688588788994 -0.00778415919919799 -0.113360537457403 -0.0328445325877946 -0.0715721368795642 -0.00788023787958506 0.00663881981581724 -0.0151723314782745 0.00574190132198048 -0.00418700104370429 -0.00379443253443485 0.00400577292149169 -0.00936420920743801 0.0113712731563947 -0.0136608460773901 0.0419572726207088 0.0318893197709942 -0.0128231425946665 0.0285756557619856 0.0160938247237405 0.00269308294268659 0.0384423317767511 0.045082297321466 0.000929351134042858 0.0053563236884279 0.00342280045772289 0.00178382254573805 -0.00366819086164991 -0.00112799929419565 -0.000619541056011932 -0.00372591419762723 -0.00209414271112576 -0.00609070766610727 -0.00312697892267815 0.00189120120010223 0.00719077769543851 0.00892915165039886 -0.0139343662024611 -0.0306754078228423 0.00624495163113535 0.00621394125768785 -0.00236553445662856 0.0114288800143137 -0.00868485665864652 -0.00137950418064213 0.00936207129728269 0.00177667197476532 0.00110856759727536 0.00920635230893825 -0.00422234219625711 0.00126734587076392 -0.00737096263751857 0.0128107159139077
  51 1283.44338367693 ""  12.919804170589 0 0 0.0410113922363418 0.00702974077743949 -0.0154474034362415 -0.0168766986200844 0.00122145273274659 0.0139875202707745 0.00423441593408836 0.0106049723936764 -0.0149206862900677 -0.00504631644740324 -0.00617147116164809 0.00529341259198039 0.00761951953693936 0.00113295661234326 0.00648251347139816 -0.000949147973519555 0.00391547027018223 -0.00843864002382848 -0.00739820113654921 -0.00639621367115497 0.00327320197617877 0.0093159464580326 0.00107331063365371 0.00807494621891316 -0.145324447822947 -0.130509600920047 0.0896075035814634 0.120173076914358 0.179148907052472 -0.108003140352786 -0.000465777401299198 -0.000903955528026927 0.00324997889373981 -0.0320486957757395 -0.00960632895230501 -0.0180171749470891 0.00327265340139142 -0.00984040856436182 0.0258838303739124 0.0161637251729272 0.0137218619155573 -0.00964645720763473 -0.0100189075534123 0.00613566553838924 0.00404978115975305 0.0512991242107803 -0.0499097845495158 0.0754030930969957 -0.0311360713271019 0.034297345160571 0.0425190060869615 -0.0244373130756526 0.0321885057479633 -0.0926839788552399 0.0755419869263966 -0.205377844184408 -0.0721791736364622 0.103388477111895 -0.121168156799215 0.0162268865714013 -0.265537877291065 -0.204326979563348 -0.44248267906393 0.00796403431066168 -0.0295129356189852 -0.029522555467748 -0.00377606344197407 0.00861820544001964 0.0104792326361856 -0.00595773074948843 0.0266362898936414 0.0264699810243471 -0.0470141295815172 0.116385553640521 -0.0965390410935899 0.0458248948171039 -0.0825906302676199 0.117495616383647 0.10932221104682 -0.0338369249225523 0.0112714658479406 -0.102692996773596 0.00268448799859147 -0.0479788042178794 0.00737511355133032 -0.0479994165142887 -0.0556128774381362 0.00218714129522938 -0.0932837601282163 0.0575592430333969 0.00968360754833746 0.0499473074495921 -0.0884489465208004
  52 1286.17802539462 ""  2.92902226389968 0 0 0.0165893692977064 0.00442474490933681 -0.00637024696772172 -0.00297319321767163 -0.00130895032348626 0.00479642399961184 -0.00313245402261645 0.00110970981786497 -0.00318606608993072 -0.00158684953919868 -0.00227591685331711 0.00153981772671406 0.00256533263644053 0.00108839611396109 0.000626325144889293 -0.000398737667325589 0.000650797591871686 -0.00172716061444122 -0.000165454436863426 -0.000912568152508295 0.00157645477080437 0.000563413303061295 -0.000320668775654486 0.000873584232448659 -0.00630989052830693 -0.00794632970522591 0.0214150667052281 0.0144424690547503 0.0362897709144267 -0.0266707475394748 0.00125690963061566 0.00177196272876221 5.98795784299857e-06 -0.00284523739065456 -0.000301588102804431 -0.00268074619361903 0.000621707983468694 -0.00217724062165822 0.00454675136814023 0.00776637346725954 0.00608682480571987 -0.00269829784706412 0.00120455161222247 0.00126916563134658 0.00246520605589752 0.0227143649084769 -0.0213853044940195 0.0347658496505862 -0.01343703107276 0.0142899388073934 0.0188865769650835 -0.014650889441256 0.0198436403512514 -0.0391553825805956 0.0339949254608657 -0.0941885083852179 -0.0377417165513336 0.0457644674256201 -0.0582636153133728 -0.000115331911152024 -0.109921180420156 -0.107888543709257 -0.202535843439458 -0.0192727964215157 0.0698542433658005 0.0681457107587357 0.00636264102479156 -0.0181004887527457 -0.022950863983668 0.0141739431550949 -0.0634474204941365 -0.0653982371707561 0.144571455425454 -0.2888485912244 0.248217460830366 -0.127474829047284 0.202474678830625 -0.284850338505361 -0.238297486762818 0.0730285294209485 -0.0239758537558245 0.247007793864159 -0.0263046370712835 0.125707951203606 -0.0178967538670569 0.113640921682638 0.134530800784505 -0.00557702386930267 0.21715692110464 -0.137494022525489 -0.0234406379430312 -0.123074701970188 0.223832625311657
  53 1308.50226606352 ""  43.6332737990629 0 0 0.000397980082322438 0.00740498366866439 -0.00339030906230931 -0.0329458420547738 -0.0354929276437701 -0.0110097202689339 0.0713183301386564 -0.0197518195024621 0.115365981783417 0.0524790112418498 0.0534888642254346 -0.0384160559969523 -0.0661499216985422 -0.0238671195605745 -0.0321589265265462 0.00772797934446727 -0.0270098380997743 0.0598607352339836 0.0333888792959518 0.045475293522244 -0.0470253244753727 -0.0404187261632766 -0.00294045045972868 -0.039018599854434 0.279508759106789 0.228764253594554 -0.102668159693055 -0.178044911568293 -0.17619789478789 0.0819250146809201 0.00769495768414879 0.00860600364953682 -0.0103928954784786 0.104664362867185 0.0232759958836862 0.0773012242936798 -0.0224456338668968 0.0593106567105811 -0.144325895343057 -0.199119252776788 -0.160058330357141 0.0751572124411778 -0.0482138022052354 -0.0239282673409654 -0.0648525788869539 0.0045732930405971 -0.00619207294260014 0.0217489051855954 -0.00222699112349417 -0.00373577624768097 0.00693491561505776 -0.00778420147523169 0.043018902512555 -0.00536695928568722 0.00956658458478638 -0.0365107685562896 -0.0582253681109201 0.0147855873862492 -0.0217365639999921 0.00699617352673024 -0.0740422755454108 -0.115698473446991 -0.169444057439446 0.00291630610708656 -0.0036621834859082 -0.00265632165671464 0.000929696369712323 2.01045048841716e-05 0.000905772472808884 -0.00143445739533201 0.00358272337835671 0.00423423629129435 -0.0240543558127513 0.0223508236128187 -0.0237973442439064 0.0109859447155922 -0.011527432223247 0.0164267166524917 0.00320416423172721 -0.00160046752101754 0.0035100644349752 -0.0214507585841258 0.00972084834528446 -0.0158083310142216 0.000793211973389085 -0.00478536933635056 -0.010550690055968 0.000247271306028818 -0.0127040822550474 0.00860102851733774 0.00235944964089942 0.00694014025449654 -0.0128042886063944
  54 1310.48021621172 ""  11.4895460602389 0 0 0.0133686712445263 -0.00237331024819883 -0.00575309435889757 -0.0355231555157373 0.0133353922030837 0.00473890126616509 0.0352376783975768 -0.0176696475042126 0.077740626110286 0.0329778674229083 0.0329797967785334 -0.0253823281092387 -0.0432088805868921 -0.014208384927722 -0.0247405183606256 0.004662312971639 -0.0184685361008685 0.0409847143970899 0.0256997029717505 0.0311801092582616 -0.0296030563987052 -0.0280429547338411 -0.00401122055713028 -0.0276438432979888 -0.416310763978681 -0.34331235000198 0.188832026519705 0.352588605247021 0.326072535197772 -0.148473792411947 0.0114836127861909 0.018341404725422 -0.0115320359249059 0.0822164966498358 0.0226786359218193 0.0567856831466381 -0.0165704083516857 0.0406963214011345 -0.0900525194889478 -0.125704929540613 -0.10614829876025 0.0499006262895586 -0.038009425302668 0.0226102122723374 -0.0149066068436829 -0.0098608265684413 0.00508776657985837 -0.0280543652249749 -0.000337449833203665 0.00403656728331311 -0.00426270211987281 0.0307335977578773 -0.0524635385678157 0.00127940554465809 -0.0170424075020757 0.0517935617832291 0.055282446824716 -0.0113823561748823 0.040222198267268 0.0262346343652049 0.0200020214247938 0.136556268276534 0.129317443677312 -0.00297662591776004 0.00584104101768064 0.00338357859100824 -5.31535808585912e-05 -0.00164495775101828 -0.0012548812248289 0.00117528335885962 -0.00492938325168326 -0.00470007844981854 0.0247113463113857 -0.0216145679733732 0.0253180748247272 -0.0061340522882821 0.014400955595429 -0.0215801908324177 -0.0181674074351142 0.00405698923585531 0.00137706656467269 0.0201925064421147 -0.00830369762861865 0.0126817678255141 -0.00120781678278453 0.008436586401933 0.010622398393604 0.000102867807231238 0.0147098296344382 -0.00949541516660501 -0.00251697958691227 -0.00925984948085366 0.0173387142396088
  55 1364.28664348326 ""  0.986266552178779 0 0 -0.00610653239214457 0.00162365111704098 -0.00909880273415892 -0.00195712282213959 -0.0117107521710183 0.019505899881271 -0.00451391771178882 0.0287863920878279 -0.059878982013538 0.0728898395406638 0.0538959168755829 -0.017218131391085 -0.00728660240957136 -0.0106098545449834 0.011845233750733 0.00538226014220552 -0.0327904264358165 0.0685765831609206 0.0082409712681759 0.00278214005082004 0.00476641126200708 -0.0650944569587575 -0.0276369459449456 -0.0239643455587741 0.00305079354284529 0.0141147828989863 0.0168838773610418 0.0245207721018801 -0.00849345458566535 0.00165618519523893 -0.298302011657117 -0.288301981300841 0.202264797579963 -0.257639237761522 -0.082830495029177 -0.145580545948631 -0.0435636624223475 0.110216358027274 -0.261001935317268 0.166817366413178 0.145480869694719 -0.079617665051089 0.392497475403015 0.103326415484628 0.269813373013876 0.00452827576263117 -0.00198767917919645 0.00263170943810354 -0.000396953004466892 0.00334916689059073 0.00127503093254625 -0.00765545546637071 -0.00142095846111328 -0.00798900528253326 0.00597731460402128 -0.010337529900633 0.00937967612255391 0.00760958097806944 -0.00951256548945145 -0.00614250336791747 0.029600070682957 0.00964849635199892 0.0265282752035816 0.00057864051351322 1.22932205394755e-05 0.000734575175805404 0.00072110447531843 -0.000645141686692399 -0.000481625610734031 -7.96605962963635e-05 -0.000297774193207586 0.000683827714628435 -0.00830746749665959 0.00323657465115299 -0.00491603143091165 -8.62244426438365e-05 0.000786662520716703 -0.00127449389313839 -0.00373036088823609 0.000762424824093109 0.000295174964420384 -0.000548221569742103 0.00243561234135889 -0.00153247915325289 0.000298544737460155 0.0017748468992792 -0.00286753142367444 -0.00110545792389196 0.00155728090514869 -0.000532956310551993 -0.000265697111192999 0.000674192527401826 -0.00223434636527046
  56 1393.70692137959 ""  14.6392088978779 0 0 -0.00179447670973623 -0.00155370524987216 0.000714519118651835 -0.000906878945526109 -0.000750162609791113 0.000363329560830839 0.00221255495159669 0.000790006800312589 -0.000305115273837401 0.00200193332355913 0.00195562854276245 -0.00114358339475792 -0.000387428576369085 -0.000728475301533419 0.000960673686095563 5.05645118943588e-05 -0.000587354028245589 0.00110878993174525 -0.00100231382914719 -0.000184817874487933 -0.000746360916601314 0.000791553208384777 0.000375488001045659 0.000734677512337682 0.0107259529242244 0.00524626217603016 -0.0202167581284864 -0.014997817254365 0.0010596940207453 -0.00286349415744102 -0.00675063617452824 -0.00654544316373239 0.00399211283611339 -0.00743041895936771 -0.00282238068754474 -0.00355387822687314 -0.000829118349567543 0.00173401393972775 -0.00443693116043586 -0.000663146295053426 7.82162782340082e-05 -0.00103423389387869 0.000139062413666694 -0.00161618994244768 -0.00117658708671341 -0.00144689595716031 0.00194446732140088 -0.000810852897807611 0.000511868897859413 -0.00160772520826872 -0.000836188284851641 0.00285306217842247 0.00135283425265666 0.00406531702398642 -0.00120884491732858 -0.00103137232142547 -0.00253141497890381 -0.00317539082089726 0.00302328269286378 -0.000920148960632988 -0.00977829103299968 -0.00323931761296749 -0.00784140424740634 -0.0890314360524068 0.036441613325783 -0.0713084490257333 -0.0126477532559258 -0.00645813427178147 0.0241125714010729 0.0314097485517067 0.0339342850088709 -0.0294228663014908 0.486662148668776 -0.260206924609906 0.318960305758381 0.342478923514503 -0.206299108019207 0.303958967075983 0.11162661462398 -0.0189439562821326 -0.0429052835100247 -0.0469570211668523 0.0594244460514789 -0.0187396368476119 0.0118748919403103 -0.164039677410614 0.148438606558454 -0.0191443710953253 -0.147205056365124 0.000478461161543459 -0.0235167365772073 -0.0094727178282069 0.147747697568747
  57 1405.53089644307 ""  0.555811072969924 0 0 0.000818746386863123 0.0015160326087406 -0.0019450350839656 0.00126072529634713 0.00128105041973328 -0.000260171403145481 -0.00307822905175599 -0.000521667119730973 0.000245778450095882 -0.00194093171482014 -0.00209211690862652 0.00107298353597671 0.000788200228073425 0.00084207438198257 -0.000844792022752578 8.17637770228879e-05 0.000441163926311378 -0.000813928313803499 0.00107515803472696 -6.1323645876132e-05 0.00116323171343937 -0.00153069870490619 -0.000613604933743362 -0.00122994066146007 -0.00753394865096416 -0.000702023738765652 0.0235212841052958 0.0133065380763767 -0.00653982293158053 0.00514469973263278 0.00569594122616762 0.00602624477080577 -0.00334145174323639 0.005777300674411 0.00244224345995276 0.00239773701771208 0.000849357163203909 -0.00125696065415274 0.00264160541047994 0.00355640968432066 0.00179142654187165 -0.00016289505544907 0.00304708114348422 0.00134019313925795 0.00224745950809514 0.00151147887559616 -0.00064679519420407 0.00229053896285453 -0.000771241963911446 0.0010931700198471 6.75504929721776e-05 -0.00218674983081928 2.80484761481976e-05 -0.00238759158716656 0.00331940538835049 -0.00843457427767115 -0.00171344960969446 0.00430073382944682 -0.00692976594414037 -0.00460490116443703 0.00108134485407074 0.000692261421270139 0.00038790997476054 -0.0229245888759674 0.0495481833608905 0.0349698105348662 0.0079662598631177 -0.054633350097735 -0.0539615306730565 0.00409135061353488 0.0179835877763305 0.00279684339064352 -0.376739002003781 0.0657076143623427 -0.156477558318524 0.519309991307595 -0.173255107226358 0.241072963036957 -0.374169482470326 0.0795232850639145 -0.0369432924690849 0.36829018373237 -0.00546313786253689 0.147892869271491 -0.00527861008376073 0.00493040982142578 0.0709928843129113 0.0436459754884887 -0.0713777647016896 0.0545778399718119 -0.0495500560157932 0.0420255599402344 -0.0153404340267153
  58 1421.70417537325 ""  9.75832460686131 0 0 -0.00146133975925457 -0.00035883220621796 -0.000940369954148564 0.000156840815808468 0.000171885811989353 0.000148364257197416 -3.62138934683357e-05 7.82669938350908e-06 -8.75751992151926e-05 0.000108885683612496 0.000225205827010024 -0.000142452207215451 0.000228449185841139 -3.60200806420722e-05 0.000332213082129644 -0.000103809283384299 0.000102474190939535 -0.000338060289702688 -0.000305554891251117 -0.000216153965862839 3.38561329158973e-05 0.000494585979073209 0.00016251375017193 0.000255814968123809 -0.000319930590880977 0.000539040627691078 -0.00159202170190191 -0.000939478720862438 -7.54813647433115e-05 -0.000989884999775775 2.02978704357224e-05 -0.000711390324972864 -9.00893251628403e-05 -0.00114001142857658 -0.000415510111895402 -0.000545737122768583 -1.08568174849206e-05 -0.000184665396152923 0.000175196765192606 -0.000288490152702646 -0.000225979634805972 1.30336876305375e-05 -0.0013711600229311 -0.000391649998632276 -0.000892498941812633 -0.00105808492114032 0.000232333391353538 0.000270369518922557 9.72274487573541e-05 -0.000700690082072045 -0.000575566352006567 0.00354916454407898 0.000683707616045124 0.00325789476165827 -0.00170134430461783 0.0047692971081761 -0.00645034341652788 -0.00298691028876418 -0.000710879416447464 -0.00251149044446288 -0.0140198005586891 -0.00290879157787606 -0.0119250343200493 -0.0270748467793548 0.02031278211879 -0.0243180453614646 -0.0042329465126818 -0.00424710919965256 0.00200425116548389 0.0485772883458046 -0.0751153728762107 0.0850831715191009 0.112462587271137 -0.076124141423666 0.0736922648388987 0.125067993813468 -0.061598191334094 0.105761849794543 0.00921977460228345 -0.0058542247198113 -0.00475123029188006 0.0162787193224294 0.00683716061211722 0.0112272508639334 0.0889921290769524 0.34995404097715 -0.337663101631393 -0.285252166424998 0.343280593570222 -0.20526177184075 -0.26211650033644 0.154187321434529 -0.394238259481974
  59 1434.87207877482 ""  3.14345548119664 0 0 0.0828890848507716 0.0337676767614353 0.03286192837684 -0.0102703360062348 0.00123208157822738 -0.0184722337201287 -0.00139038342018294 -4.03843846432141e-05 -0.0028021954336329 0.00317304027799086 -0.00194813149906277 0.00775838085621081 -0.0183177941772184 -0.00507576635406199 -0.0117321474515956 0.000703082233619987 -0.000423363261931546 0.0015795438796869 0.0168436662412669 0.0128332571483049 -0.00435841926795687 -0.00873768177602499 -0.00695168140181958 0.00327263376663724 -0.0878790718981635 -0.109618121023694 0.0536734321009366 -0.212286525288281 -0.169119966071966 0.106865185680638 0.0205750792604007 0.0123092766298973 -0.00163569375997298 0.0632956116340732 0.0176215056649263 0.0408988374826292 0.00805276865681698 -0.0207822374257391 0.0476237890048576 -0.0394186216300086 -0.0385826383955679 0.0274100331499086 0.0225441379394382 -0.00204266828173546 0.0217113963120365 0.0369263209128879 -0.0158482764917376 0.0205002394594338 -0.00245019970746432 0.0317871859519877 0.00780872896139805 -0.126898378824404 -0.0174445147275829 -0.0999045794511686 0.0621100544859618 -0.192286172846189 0.174433859887493 0.178662738989961 -0.120253434609727 -0.0212271846676239 0.358521849383411 0.111384976970886 0.353088095705563 -0.00202006396561787 0.000702987588105573 -0.00308718365688403 0.000420315850892693 0.000315427063590205 0.00132949382820157 0.0022677738202825 -0.000546458330799992 0.0018474524556675 0.013431765490659 -0.0118941359840821 0.00864652168083343 0.00169243658209518 -0.00561513070104569 0.0124312239778168 0.00874015430411915 -0.00190280956889758 7.64081152289906e-05 -0.0122731327894849 0.00650558191913877 -0.00732518489636926 0.00371562437040409 0.00203296093126457 -0.0112856098246136 -0.0138456438978146 0.00235292206434175 -0.00734700984366692 -0.00621580107128152 0.00307274887050803 -0.00353808284195313
  60 1444.02854964668 ""  27.1302276404593 0 0 0.0874662371946996 0.0643975430203786 -0.0204657359504448 0.00299236468221014 0.0109094103340979 -0.0199264981699743 -0.0132377472185143 -0.00538027816315969 -0.00556288612465323 -0.0064426576714808 -0.00831647820202031 0.00844120826824603 -0.00588854044228733 0.00322593047847422 -0.0129943402917516 0.00192031173828976 -0.00314218536487782 0.00815515014847033 0.0132198083175926 0.00578546350072177 0.00481028661988093 -0.019580841531144 -0.00746495960966707 -0.00901797210253742 -0.36829421388467 -0.299666070561369 0.0970340108262241 -0.454564631985091 -0.338109427435904 0.12670443363687 0.0315272661499786 0.0260375478416786 -0.0141542381124665 0.0430582457276191 0.0173956784381453 0.0175553521998489 0.00264960645771062 -0.000996710980019533 0.00393992808033255 0.0163957389452898 0.00783910942827283 0.00476092971149245 0.106198421044733 0.0258013675219553 0.0712402911100145 -0.00574909746118922 0.00195065843875167 -0.00892908867457996 0.00520297393480449 -0.0129285545610049 -0.00244551959397325 0.0263666287632894 -0.0158652769486972 0.0622890098192689 -0.0292618789134867 0.168582040417777 -0.0728924321101217 -0.172428159338941 0.0815224021482404 -0.0250269966220483 -0.24339225238827 -0.076161862068399 -0.168387913093775 -0.000574843573836203 -0.00141269092213153 0.00134809363840857 0.000641294891699865 0.00024279759487805 -0.000449222733214132 -3.37653848200425e-05 0.000713316629375072 -0.000806071685871126 0.00304086178184805 0.0110806721915199 4.00196975069541e-05 0.00396132091230205 0.00107862992960472 -0.0107458779917908 0.00137307743551326 -4.42471755749036e-05 -0.000211189554694456 -0.0016216951168031 0.00239042066893481 -0.00064607369781364 -0.000398683433099561 -0.00324311624858595 0.00150927442935297 -0.000432759059293172 -0.0041529491831206 0.000235301755289994 0.000845037816132634 -0.00136065406666242 0.00567571389470363
  61 1489.6309916668 ""  1.64975445375991 0 0 0.0222743813079705 0.00440856401311492 0.0153929479126504 -0.00485283407185632 0.00742394164929382 -0.0193296324157314 0.00962251944307563 -0.0408958128750159 0.0882528216220432 -0.0599014197452156 -0.0200558273794077 -0.0319470545359309 0.0756322955880689 0.0475859580403491 -0.00157152146849999 0.0165824250966849 -0.0331147467037945 0.0823019965096879 -0.0859360669410102 -0.0476660477282639 -0.0103351721747145 0.0521205565362967 0.0446691952624596 -0.0239908906104148 -0.0259700762300636 -0.0503485977207071 -0.0643298438874248 -0.0956024835366887 0.0230248497557268 -0.0155320148039688 0.0585419623605944 0.0958804613307134 -0.114600024023155 -0.182481273321668 -0.0190212203830986 -0.178029743544272 -0.0541809111961009 0.180877041008101 -0.405799225385675 0.171684216843832 0.191730255497803 -0.162524024195768 -0.0887911493152123 0.00890697072923197 -0.124532585080742 0.00151722715477148 -0.000233328525926816 0.000196114078182385 -0.000113117242051516 0.00225370538972176 -9.91559806410748e-05 -0.0119884968969452 -0.00175453249060559 -0.00783327512582294 0.00447366853212978 -0.0235501963553132 0.0211125711781144 0.0250144941471509 -0.0114112047866816 0.00207924868034941 0.0297760744174612 0.00970448181446852 0.0329238441002705 0.000347682543057183 -0.000211322226966859 0.000188961148472646 -0.000516435281892269 0.000150419890320072 -9.88185057420407e-05 -0.000167511280383713 -0.00047005291944603 -5.42961752222582e-05 -0.00185165375643449 0.00076983642237136 -0.00129198771306761 0.000186030865404804 -0.00027854905642504 0.000594409004229496 0.00103101058268569 -4.3557560781019e-05 -0.00136193740948854 0.00391745438622772 -0.00174306870880026 0.00248897725423556 -0.000688054033584512 0.00477703498107343 0.00361405369783169 0.0044111619937382 0.0018795632574327 0.00188561019903399 -0.00285172445891855 0.00157226616579639 -0.00387810596104562
  62 1501.1886402985 ""  0.274767275833829 0 0 0.00218309324102658 0.000753721277965117 0.00124385825996054 -0.000255445245307897 -0.000108443264203303 -6.07128790320329e-05 -0.00177697744955994 -0.000913260461902448 -0.000218968298927107 0.00188365037649064 0.00179463413831962 -0.00143898349592629 0.000630846618278946 -0.000428823895036648 0.00149664511372773 -0.00121384200657746 -0.00058156084404977 -0.00031861270597014 0.000995953549212762 0.00132323258265815 -0.00136188664321293 0.00171329728988177 0.000105706290165429 0.00181312697326962 -0.00418540785766739 -0.00637501632334652 -0.00808973013355012 -0.00937257873734148 0.00432618771733383 -0.00307319385975544 -0.00656942980059271 -0.00475861696181693 0.00337638724986554 -0.00639848245652102 -0.00230787391234254 -0.00268256645565687 -0.00129926998211834 -0.00141377465878488 0.00131449602076119 -0.00669649808614801 -0.00556265824573396 0.0026650693171037 -0.00742909499692637 -0.00250712406013072 -0.00375378418768013 0.00293409411261592 -0.00397735823739892 0.00238083718778452 -8.2243970041915e-05 0.00126397042484046 0.000808701803774975 -0.00118555680113534 -0.0010424830873183 -0.00215926790413862 -0.000266239837158772 0.0265460326856943 -0.0157016925340854 -0.0259128101001139 0.00281536215351673 -0.0084622964056772 6.74038097067729e-05 0.00320353832820648 0.00237535617270635 0.00370809715359248 0.0245622905306555 -0.0225138398864382 0.00669401862086826 0.000805850314090345 -0.000601373296589772 -0.04026175839762 -0.0115955376205168 0.00995408873554371 -0.127045497614609 -0.337865490628628 0.0105914569785726 -0.169403726107752 -0.0308396303713164 0.318723643841801 -0.00645768179116878 0.00440889466717614 0.00133597102044925 0.000315908883209708 -0.00253202578161497 -0.003127078103377 -0.0428501033260538 -0.231683884620384 0.179312478034429 0.285727640733483 0.454518663062214 0.0434294966849172 0.401964035869391 -0.0185833668566539 -0.389309762274105
  63 1503.15696413283 ""  13.6472113077741 0 0 0.0158440750129073 -0.00602437129378004 0.0250975324875511 0.00139393504816286 -0.00198197930283685 0.00485269681131106 -0.0110810582253328 -0.00365079539028069 -0.00618222161263455 0.0115344045677858 0.0102399111071688 -0.0060904807028756 0.00153935387569437 -0.00318467647693333 0.00787230835091822 -0.00724592415618216 -0.0025589264859997 -0.00361090266701076 0.00896318662774095 0.00919448092485191 -0.00696890931468938 0.0063124021540328 -0.00137559711550974 0.010123826839298 -0.00424716779751497 -0.0691513227473242 -0.255182467610879 -0.17398850696544 0.17803172825981 -0.118921638144864 -0.0384144654621099 -0.0346527230580112 0.0226372046102333 -0.0278250573261973 -0.0122097631294078 -0.00954525770736139 -0.00562336278191468 -0.01309594936576 0.0183000221320142 -0.0406361307305866 -0.0355827925970568 0.0197089874857789 -0.0288502376442511 -0.0124179922895868 -0.0106243722028359 0.00230135437838378 -0.00262055020163095 0.00051208311400024 0.000228534831962643 2.28297596055611e-05 -0.000343226957440099 -0.00119566275219146 -0.00103390713771778 0.00110358972859755 -0.000937713477295044 0.024966681098716 -0.00864867735835757 -0.0285782919850041 0.0104168196923361 -0.00422077959960745 0.0036117849368026 0.00305236026207256 0.0100519426632299 0.00351334239898776 -0.0174925164017165 -0.0167808474456477 -0.00242462214073388 0.00598336744440699 0.00640221187639595 0.00221190589805325 -0.0317155651359485 -0.0303323802114923 0.0190399434210281 0.0233708208270649 -0.0211239397113168 -0.026862000850863 -0.0226880270551677 0.0266134713300923 0.0547629857371425 -0.0133969408479432 -0.000419288915231162 -0.0372560499065608 0.00783090037820552 -0.0169624072534778 -0.0717271454763224 0.434279272305605 0.439654605025803 0.405580556027869 -0.0466399598104762 0.19569049872877 -0.379432464296764 0.123835875621555 -0.146807391758751
  64 1505.24761695423 ""  38.7913958504541 0 0 0.0325449166142913 -0.0131670616542731 0.0522632073344394 0.00377912072608808 -0.00343265093359947 0.01022996407863 -0.0252280682271372 -0.00935694097367525 -0.0111551133284329 0.0228598367694377 0.021399221977916 -0.0140465837880288 0.00647275837567409 -0.00532378129994062 0.0176775975496675 -0.0159379740294024 -0.00630023756815079 -0.0067173977574809 0.0181101028795669 0.0191697781681739 -0.0152370502030727 0.0146623779878601 -0.00211439427272884 0.0212589714755034 -0.012053577149905 -0.148345110370697 -0.541874137735568 -0.368385496185393 0.383283423985841 -0.256604629995357 -0.0807313027414042 -0.073155467830206 0.045099181299188 -0.065879762848103 -0.0271019897847845 -0.0258203442049596 -0.0138580790588171 -0.0249804961641237 0.0311218309646446 -0.0848149946730575 -0.0735574059545493 0.0397856926005866 -0.0659375765939823 -0.026815331897946 -0.0263189730852436 -0.000386119457295465 -0.00084207689833249 -0.00203745666665179 0.000597333748827962 -0.000977218072904137 -0.00222822304086454 0.0017764386428114 -0.00177571566414663 0.00795417375661462 -0.00443314179268383 0.0246605807193857 -0.00479667573261586 -0.0247962394635868 0.00960833386536135 -0.00680481062195431 -0.00333301680047846 0.00204153924659819 0.0122889973540664 -0.000723824634345804 0.00637149468106345 0.0132294534524991 -0.00184602071814813 -0.00375959190442433 -0.00413858693610645 -0.00198679892050781 0.0147213150048741 0.0143790995457392 -0.0156418754245183 0.0211289546461681 0.00132814037934386 0.0346725378974453 0.0118461079520492 -0.0364311269474858 -0.0298145828750311 0.0128480905992113 -0.0204810101162362 0.0518644182273296 -0.00706659025511649 0.0273319296357421 0.033265468477935 -0.196893506770642 -0.209129032778979 -0.189695988101186 0.0205872212020156 -0.0900795398819061 0.174661362627513 -0.0571200713150844 0.0682944284910156
  65 1519.18374882743 ""  4.75101288438563 0 0 -0.00159554634170832 -0.000555696620340798 -0.00108750174198456 -0.00066256487613441 -0.000545133714672359 0.00012819792402622 0.00455300406724246 0.00281984027000065 -0.000216460986106177 -0.00213538912636142 -0.00302496507784619 0.00327723023314487 -0.00360669217065027 -0.000290115637887082 -0.00369808892571159 0.00296199741935129 0.00164331957691484 0.000329630477258263 -0.0021067898479454 -0.00284444620662787 0.00298202530889787 -0.00354685066012301 -0.000344650442883019 -0.00338340989881003 0.00459310158617487 0.00577181383983133 0.00428213171108512 0.00361836852418073 -0.00430299413857301 0.00264911770546267 0.012570118979664 0.0101813437735998 -0.00471005493444206 0.015768777672059 0.00535614120934341 0.00842785217691066 0.00372421350495181 0.0017801203426013 0.000928731191159004 0.0129421015148811 0.0105199233101968 -0.00476372987189609 0.0170314774230679 0.00517150789531795 0.00886038044860465 -0.00367950576724637 0.00438121954132672 -0.00186778916782682 9.3000015506854e-05 -0.000961325021841452 -0.00132148594680317 0.000464011184403881 0.00173619880522256 0.00187549732688196 0.000610657817412564 -0.0355791347721307 0.021040791566092 0.0406491353203686 -0.0106241898947231 0.00987947986445547 -5.34732371686515e-05 -0.00236525884784976 -0.00191338808908254 -0.0606346784680428 -0.0372954956921075 0.0287777829299196 -0.00210489816817486 -0.00100778017962888 0.00034175949232332 -0.0223263480765393 -0.0112037661376716 0.0070801261042296 0.291631813490865 0.484685172178902 0.074393945571401 0.373583127983771 -0.0256329518714749 -0.436438981548716 -0.00564375432283779 -0.00489365937761435 0.0144261301884078 -0.00135520886798316 -0.0155723637410382 0.0048370241446762 -0.0316639163498932 -0.126774190842702 0.126902151853539 0.174471976251249 0.279385264642029 0.025573621598724 0.21710112544905 -0.00364351945031918 -0.245839625287488
  66 1528.88743451556 ""  70.567108075481 0 0 -0.00280654085896173 -0.0103618704702808 0.0124814479717832 -0.0172799268085191 -0.0147363889712495 0.0071977636953674 0.0752110408190971 0.0494643469510875 -0.00666191589890797 -0.0229774183918441 -0.0419055910927578 0.052944605068776 -0.0708236898486612 -0.010378486611982 -0.0636008518552946 0.0519591297470139 0.0279149279234728 0.00797440525478941 -0.0422142418334126 -0.050329992165125 0.0462359417729766 -0.0468595142001194 -0.00273193161411451 -0.0500332732589484 0.0168775741443188 -0.0311870360364267 -0.206524430357848 -0.106067278234701 0.16232200720933 -0.108587662331043 0.190288883594963 0.148926550214703 -0.060172411090351 0.263141127063637 0.085913963058355 0.145831192967148 0.0639290180905154 0.0321834929260038 0.0140461082482833 0.205636773995183 0.170284943641848 -0.0815199501620077 0.257760183079573 0.0876523297533805 0.137436506838934 -0.0233182473884508 0.0240531217794312 -0.0184563636916777 1.83035317523541e-05 -0.00475735268344812 -0.00730273638119458 0.0172331886958498 0.00377928658125564 0.0232714622863485 -0.00343479558662216 -0.165619313351365 0.0896764764252353 0.184083091091332 -0.0477389517786738 0.0362395397880728 -0.0276303426567529 -0.0111915991809046 -0.0178220277974474 0.00493684510559906 0.00362154844483136 -0.00293677019679209 0.0012087615475042 0.000318601063074327 0.000179889087605187 -0.00014567582122868 -0.00010888042569063 -0.000218184665981733 -0.0233077885872637 -0.0424960828577929 -0.00524362080106609 -0.0296156513094071 0.00153959480955782 0.0397624305074024 -0.0123089349002298 0.00272313985303148 0.00591587967343105 -0.0068627448988883 -0.00693898457949563 -0.00403131247113202 0.000352788537871053 0.00505634764055844 -0.00187486889358248 -0.000199530835390283 -0.00348952611186163 0.000961481947012529 -0.00339347537843444 0.000163780999937499 0.00316040293330897
  67 1535.5420097117 ""  5.42664405691167 0 0 0.00164683697148985 0.00935050629141987 -0.0170025410551525 0.00879379326557215 0.00618589039105205 -0.00154843680220722 -0.0280276067826203 -0.0168493888854128 -0.000597530230394924 0.00581460076360738 0.012705921941111 -0.0175001564605799 0.0278988826040557 0.00482724333708201 0.0236207398882903 -0.0207400597320716 -0.0104347986771996 -0.00451131360384415 0.0213599259464889 0.0213492405933896 -0.0154913853379397 0.00963508183751678 -0.002139032368815 0.0154094860636995 -0.0688919469604575 -0.0364008259143749 0.0527917468873529 -0.0526249506964429 -0.0820284034149469 0.0277453762847945 -0.067485320546633 -0.0521653316102133 0.0211307135631778 -0.0936360501639162 -0.0303614618084999 -0.0524263751031009 -0.0237057629291084 -0.016387726148782 0.00315475314611607 -0.0752108104104043 -0.0650034940859381 0.0350171113654207 -0.0688530557242404 -0.026078046218245 -0.0319224390835603 -0.0654010348802219 0.0691157322054068 -0.0509431776898424 -0.000404987353788199 -0.013401132087325 -0.0190973465731355 0.0392946655332258 0.00470510475242149 0.0663925435691105 -0.00565088368156018 -0.483588548123235 0.26199702648383 0.538536571210912 -0.142081784387782 0.104033887773282 -0.116057560844876 -0.0500662775310118 -0.0826406310734086 0.00372462964617538 0.000901947597604521 -0.00153239880598818 -0.00086655959543709 0.000138576660123618 -0.000267742384323236 -0.000854907550000558 -0.000889065163594326 -0.00101811631949008 -0.0211115506846076 -0.0296274630551641 -0.00623033318964184 -0.0262596643884107 0.00162611420331038 0.0277870433889454 0.0115638396553827 -0.00157820884024421 -0.00721574787163344 0.00672071809351274 0.00679098784098219 0.00352810582518828 -0.00255447342142326 0.00958369114403296 0.0137780337249753 0.0158423882241257 0.00408066159232588 0.006742120022751 -0.004456137354632 0.00278257447011274 -0.00809623315173548
  68 1608.94527726996 ""  22.2805721282892 0 0 0.00772440287536328 0.00123752186362022 0.00591229416445701 -0.0089917500440426 0.000861218178850846 -0.0116030811815844 0.0434394348434984 -0.0365834967580672 0.119137537172428 -0.0104562767185935 0.0263466048217295 -0.0622034096787365 0.0653220813630032 -0.00442231915293611 0.0850887224919475 -0.0303345595602171 0.0485230263794333 -0.127645311124236 0.00829582389901965 -0.0315717062177734 0.0699758761962871 -0.074900682435785 0.00039671856295721 -0.0889225281342219 -0.000524502154326319 -0.0105684118613012 -0.0183141961876172 -0.019574163750374 0.012186071502884 -0.00509718119624978 -0.0677874078258537 -0.0221321030292656 -0.0347480187496024 -0.13022945939924 -0.0625926611732329 -0.0348836244919191 0.0145196849579897 -0.0881210660882051 0.183959105590375 0.0839214429171437 0.031790116728694 0.037973042531189 0.174673342705204 0.0743412165550772 0.0639451272624402 0.00168874205984618 -0.00144179195905987 0.00107593503855881 4.10590079296622e-05 0.000982102599676961 0.000595029567430389 -0.0045416123977165 -0.000126398617882813 -0.00525350554617523 0.00137630432633557 0.00225867827806257 0.00124891842321354 -0.00227996820349843 -0.000557408572631517 -0.000471974714888981 0.0151610165057978 0.00533243183523935 0.0138259684884795 -4.35986995687769e-05 0.000478341613748831 -0.000769870290495721 0.00129795266781107 0.000448350326262558 0.000182267598245776 3.31580480148529e-05 -9.80950568888689e-05 2.31813672119416e-05 0.00222563135510139 -0.00175430053921927 0.00115588029515956 -6.86638334293296e-05 -0.000160678607497867 0.00163077601529325 -0.0100981683324047 0.00062899740510632 0.00962713420163955 -0.0110965440611581 -0.00883238225035628 -0.00531855708515812 2.68947220281172e-05 0.000348755607269032 -0.000116899369236598 -0.000121481101617301 -0.00019720752821609 -1.23296497825518e-05 -0.000246995317425165 -6.01480714199601e-05 0.000409392621205008
  69 1626.31624437086 ""  69.6072424413446 0 0 -0.00957495965392898 -0.00841528790985874 0.00470024546864494 -0.00408544427628303 -0.0046329207253 0.00310769639978993 0.0667799360259777 0.0551417946893941 -0.0271089225687314 -0.106590826762703 -0.0851435325327157 0.0368042914121967 0.0939490815730304 0.0505206358283308 0.0143679664018901 -0.0445208542288956 -0.0459800918575739 0.0349886474070199 0.0928637315261175 0.0788101947065497 -0.0406186248887022 -0.0873892496229517 -0.0470076882533542 -0.0127118237576662 0.0304375682360291 0.0151775064663594 -0.0397497657701178 0.0133616254094444 0.0491631646828592 -0.0239442640820543 0.121448861317351 0.12620232793251 -0.0982185338158481 -0.0942634821503344 0.000494348218762142 -0.111150104104019 -0.0653257488241404 -0.00508787487895628 -0.0680424113645586 -0.12097214654741 -0.114208823061416 0.0749832522103836 0.0939578830254894 0.00276787629083966 0.104067490754217 0.00167459068750696 -0.00172226360287775 0.00136143434640558 0.000178135986175901 0.000404573313205397 0.000460119399220538 0.000417022815183676 0.0011306348798838 -0.00270523652941034 -0.000394682137212649 0.0129431264509119 -0.0078322037831242 -0.0161969715621687 0.00402142648563905 -0.00351885666753118 0.0112472340281223 0.00437181096727797 0.00773707049850959 -0.000280476756749093 0.00173045794434263 -0.00233922678375182 0.00528871277686484 0.00142105859496472 0.000210658094210245 5.09455509733206e-05 -0.000270093737192173 0.000150086429004084 0.00652218712479569 -0.00444825089995508 0.00326223423695072 0.00232997252628648 -0.00104653603569431 0.00488456147873754 -0.0411463124748748 0.00408925640007744 0.033475929424627 -0.0402395741446937 -0.0326954172289536 -0.0182051864295989 3.63229663256381e-05 0.000412941605016082 -0.000169445375992355 -3.15936768078818e-05 -0.000272349252843055 5.84638623163459e-05 -0.000102341059959229 -0.000171693774391915 0.000786784492735637
  70 1675.6802590431 ""  27.3252639055521 0 0 0.00134100090492698 0.00148102035699239 -0.000240868506405764 0.00384483405789222 0.000679521970214883 0.000227680333942295 -0.012571577801832 -0.00722103281060695 -0.000867134421257961 0.00865382610793993 0.00746806876231543 -0.00318515736143526 -0.00605948708447778 -0.00297796035413026 -0.00130481580798803 0.00269567235926712 0.00186422850703476 -0.000430539584504567 -0.00574378764432642 -0.0040207407017073 0.000972672838077409 0.00951336680773156 0.00377304987491622 0.00461101776843356 -0.00538912936204924 -0.0030315269952883 -0.00691602671561568 -0.0109331473460286 0.00640131821352288 -0.00474813087170722 -0.0123294365067032 -0.0140200418788123 0.00836004279645621 0.00422390890804694 -0.000566689428493447 0.00539527213362513 0.00328711739757272 0.00121279164337235 0.00125183755823881 0.0034966905257362 0.00437865438200016 -0.00429648133244387 -0.0158227183998657 -0.00470053155926897 -0.0116996776178932 -0.00060340464145091 0.000774654374946361 -0.000585172062393479 -0.00015082803614654 -0.000554124786185777 -0.000244019582750818 0.000370577334035874 0.000357943489348093 0.00107426583258736 0.00102552142738635 -0.00674490519487973 0.0025626559778259 0.00651917362927173 0.0018035148974878 0.00547615346264722 -0.0024392451039135 -0.00192170300347568 -0.00315469502269481 -0.00184960102595966 0.017557731204991 -0.0194378548864313 0.0649576419682945 0.0199159302712303 -0.00524100725406373 0.000330975699676992 -0.00129024808742585 0.00107777222282807 0.0537909258614217 -0.0183525489340681 0.0207580237449691 0.0489158249330392 -0.0117102371600976 0.0272933034801068 -0.517955153856045 0.0513467188317496 0.402232159201928 -0.459443425013056 -0.480375988913471 -0.168406106270605 0.000953101756648594 0.00902335179477186 -0.00464338833327852 -0.00247666389943284 -0.0202715856731446 0.00398099357161653 -0.00989032238038569 -0.00272487369081138 0.0177170296660806
  71 2958.6833968324 ""  34.5655842692448 0 0 -0.0393107775158534 0.0291721982091972 -0.0429738183391911 0.00167670494604505 0.00183933876339595 -0.00143847167452427 -0.00125151064691273 -0.000563932129734404 -0.000643336047713057 0.000378812211643245 0.000233622166033423 4.44009820383764e-05 -3.16121927532914e-05 3.78699994870578e-05 -0.000101086208055091 -4.65213400770276e-05 1.06171994237564e-05 -5.3512364543824e-05 -2.30703244702072e-05 -9.11089636667875e-05 0.000148250528032991 -0.000393334368761177 -0.000980123855026212 0.00136137937499931 0.533172597596406 -0.625530317624454 0.114095823553996 -0.0827888790428676 0.257391323875047 0.417208568514433 -0.000920071166366807 -0.000362241790545428 -0.000228841330631706 -0.000370291634832448 -0.00100205708540344 0.00144214355352741 0.00145467726442357 0.000667242056567711 0.000412660206141842 0.000718650311262599 3.39245565391128e-05 0.000747744111552884 0.0083273731746858 0.0132121512589048 -0.0153372351158669 0.000397393402959392 0.000194986607898712 0.000568939515711711 0.000238578445969915 -0.000135642259903593 0.000196718725206628 -0.00335353281237822 -0.00276054842559633 0.00420804923071945 -0.00230681785070542 -0.000935526512147125 0.000209676678859713 0.00100021897115435 0.000342188449459814 -0.00061081761684873 0.0299971346924242 0.0325444948430753 -0.0517266080185754 -0.000405196954753113 -0.000265965184603273 0.000498695270276426 0.000149470925614694 -0.000270256246286679 -0.000154720649732854 -0.000170723662892667 0.000284056528122731 -0.000248360132970933 0.00394295360357953 -0.00208746052004307 -0.00783756691531705 0.001571307821927 0.00572420721601091 0.00165463143037575 -0.000271805583146252 -0.000153932071826824 -0.000145866106943078 -0.00121408334570799 -0.000702525194818265 0.00188303476098963 0.00468634521207888 0.000215489681514987 0.000581091762723352 -0.00180115262633797 0.000977049574873501 0.00360439329860139 -0.0012701164383851 -0.00452334650266437 -0.00127586947185372
  72 2977.10226295231 ""  20.8663797743308 0 0 -0.000306513828147778 0.000163770784704136 -0.000392153237757151 5.93370162182341e-05 2.7419716978734e-05 -2.51388601271119e-05 -8.07801304089518e-05 -3.35290577242646e-05 -1.09836169186884e-07 -8.69957605319977e-06 1.25511896177873e-05 -2.70794225980748e-05 1.10885623555293e-05 1.96961889220092e-05 -2.24860848047047e-05 1.5482714688666e-05 1.35382650315258e-05 -4.08059702080242e-06 -7.14570741352283e-06 -1.55586111916602e-05 1.33820858324419e-05 2.91810053904169e-05 1.10507182630524e-05 -9.16192765253532e-06 0.00414371921229887 -0.00494813578527187 0.000667511920712053 -0.00103515732584641 0.00310492767542147 0.00428485249423137 0.000218808138867686 -8.83731767901539e-05 0.000324639627333309 -6.48218328536384e-05 -0.000200195501636886 0.00024957471049805 -9.58515630682679e-05 -5.45854576157503e-05 -1.62609622605969e-05 -8.69772904289902e-05 2.9996002876784e-05 -0.000137391773686812 -0.000133676412566461 -2.17293171090136e-05 0.000112815029199751 -2.46681008132688e-05 0.000114781940318855 -5.01904598845589e-05 -1.05429846791697e-06 -1.38841151774379e-05 -3.9174539863319e-05 2.80821283310421e-05 6.87640478472432e-05 -3.02390756220108e-05 0.00129316005757467 0.00010374213133162 0.000129507877096467 -0.000690422193068013 -0.00178043199766982 0.00110908104705483 -0.000456512664249021 -0.000253845455936768 0.000448083973815282 0.0006469067829364 0.00138553098284006 -0.00248625599069149 0.000162171059004155 -0.000167615660503375 0.00025171290012588 0.0104069803714337 -0.0304167509412525 0.0359622207251026 -0.0124093086880406 0.00447016847845535 0.0269565585612831 -0.00351531166525349 -0.0168691887457951 -0.00227722274461124 0.00193049846380523 0.00140495746164857 0.000764858192215017 0.00276160313184883 -0.000275270379136947 -0.00213170238612114 -0.540306959149831 -0.0159953074707218 -0.0694194602692754 0.267008631889698 -0.143341846387981 -0.509328406043731 0.150739213497227 0.518271267675088 0.153410472927317
  73 2985.58452084752 ""  33.5644143424294 0 0 -0.000609160668762932 0.00080630011128187 -5.04539021936234e-05 1.77336512657084e-05 -3.07787971906408e-05 3.55073699129709e-06 -4.71330288191386e-05 2.56861860265342e-06 3.859688611277e-06 1.8049421882516e-05 -9.97962404854419e-06 1.31174527645404e-05 1.08886383532614e-06 4.86394481807966e-06 -1.59359069165559e-05 1.87515876860653e-05 1.34323230337679e-05 7.67650663621142e-07 5.34529678406683e-06 -1.50230151616279e-05 2.5383382246193e-05 1.15415637427071e-05 -5.10078996073628e-06 -8.40639801984366e-06 0.00787328440337677 -0.009423059306363 0.00166356948983428 -2.78339976504972e-05 6.5120732210025e-05 -0.00137528881793471 -0.000123236422367079 7.99957151006049e-05 -5.13504605891338e-05 -7.26079801961779e-05 -0.000120793995399271 0.000183204429388275 -0.000170478748756328 -8.27425753162997e-05 -8.21136163800712e-06 -0.000166423073726687 5.0328198488001e-05 -0.000266302371301848 -4.09484830068881e-05 0.000144599223043759 -2.75834885724628e-05 -0.000312318243471185 0.000397814862844046 -0.000104320617445369 -4.56294109104904e-05 5.55913500188403e-05 3.25991281259245e-05 -9.08983390640232e-05 -0.000112706317278768 0.000360931438853479 0.00348775892419805 0.000362257256240324 1.88768598281973e-05 -0.00121052636419197 -0.00261847465065133 0.00142007177993296 0.00194353194322611 0.00154035131779378 -0.00274148928162212 0.0414800995203598 0.0305043759659335 -0.0401389331592065 0.00031990351889078 -0.000633344186938013 0.00130604233412229 -0.0152197122417295 -0.000189245794631692 0.00290707703293936 -0.344725079973993 0.175397006510363 0.642125634177987 -0.160013557868514 -0.542469527522989 -0.168364709707078 0.00419175028174051 0.00992670728720077 0.00293466346483754 0.00813301434806572 -0.00230589066551988 -0.0154715659323621 0.150030180552934 0.0080629143778426 0.0172050099133674 0.0272353849236461 -0.017577574748708 -0.0605764240814837 -0.00106108036748415 0.0135326199464142 0.00524653839253911
  74 3005.14318531865 ""  8.06389131640239 0 0 -0.0112960302993025 0.0208686495045133 0.0168866813592131 -0.000125994589354179 -0.000145060387148501 7.43831632674908e-05 0.000174233870837573 -1.85747845208763e-05 -7.83276634578655e-06 -3.1786342445325e-05 -5.08747114404193e-06 1.77691891781274e-05 -2.9599948284411e-06 -5.04414229355535e-06 1.44495166425198e-05 7.71308497242838e-07 6.68897459759154e-06 5.98755548750497e-06 -6.89906006218245e-06 2.49965485272459e-05 -1.89012582921439e-06 3.29511430183652e-05 3.73103280662484e-05 -0.000112416451763016 0.102885420943021 -0.115868337420943 0.0249481042876396 0.0344515943453802 -0.133871273636014 -0.228049580932086 -2.93325893597646e-05 0.000104039736676268 -5.29008835050729e-05 5.05093298507682e-05 9.40319097226667e-05 -0.00015693232792236 -7.6565171802517e-05 -0.00010550212359014 -5.52245734836659e-05 -5.58484645302006e-05 -1.88971553919831e-05 -8.32358787077277e-05 -0.00048349142076405 -0.0011483487785913 0.000954449242770003 -0.00063407277771275 0.000562150374250904 -0.000191088529337921 -0.000151639199455096 -4.63019813236194e-05 -0.000217986887478353 0.000933175040404165 0.00140587624344714 -0.000919602032678361 0.0103483410217543 0.000931030668371453 -6.52579317092959e-05 -0.00294248406914512 -0.00580229401099017 0.00317089679995245 -0.011570516578553 -0.0121482727248936 0.0167262123886174 -0.00374901634381381 0.0565667964329341 0.0474978622642224 0.000312452287941738 -0.00130925373342161 -0.00115884757046081 0.0025130747213742 -0.0285031136342536 -0.0260136761780643 0.22460409297517 -0.0969921191687177 -0.407880560206842 -0.181258198854277 -0.582895162392059 -0.163045721157681 0.00215000725531316 0.0177606999813415 0.00438212280224581 -0.00308947505932312 0.000648031081898591 0.0116274701837572 0.0106105677488065 -0.0065868463419684 -0.00606916821377287 -0.128892964109428 0.0599290856172562 0.241120175724277 0.0870377185278665 0.290656851108978 0.0782585139744359
  75 3005.93487252968 ""  3.22273606370377 0 0 0.0328030419760643 -0.0602257076347041 -0.04879268954364 0.000209496324205807 0.000256364785942616 -0.000193369069016195 -0.000269495621008833 0.000182093766285532 6.10672148187916e-05 8.37460698536408e-05 -4.54940837729849e-05 8.83919860991273e-06 1.21708288263701e-05 -6.70588021330714e-06 -1.52328813784101e-05 -1.67797616557552e-05 -2.51219514272197e-05 -2.58021557071982e-05 6.97789057174774e-06 -6.52893634086806e-05 -3.69039166532103e-05 -0.000163677658042934 -0.000153969784731911 0.000307085956503019 -0.297190260644295 0.334057775135277 -0.0717172033140591 -0.0987758207376979 0.386328637532724 0.657866811278738 -0.000328158606884991 -4.01597364501686e-05 -0.000400672446886184 -9.94991288897598e-05 -0.000100371842712837 0.000223808694416658 0.000144791294322462 0.000280022325521581 0.000174228304150793 0.000414374342737548 4.97759171948873e-06 0.000718942268762129 0.00158944548961749 0.00375187749596585 -0.00296012277681647 -0.000107716774985445 0.000341079697242997 -0.00048456141763004 0.000237588648310143 0.000483876024754929 0.000798820953976613 -0.00217276837351318 -0.00392400237511528 0.00308451879310811 -0.00403526169859312 6.97390987007362e-07 1.51181656089762e-05 -0.000539285965914606 -0.00137034249119697 0.000238443952900455 0.0313618495984855 0.0318958961621218 -0.0452257960511243 -0.000958649819562893 0.0198222601436205 0.0159953130042262 0.000190067772661116 -0.0010347702691391 -0.000442237243909271 0.000796349307610119 -0.0100367007699981 -0.0092279778856904 0.0745576288196986 -0.0322576147333196 -0.135439904061043 -0.0643713649596445 -0.205216303322477 -0.0576812016191543 0.00169925189546675 0.00664234723908447 0.0017823549617493 -0.00121627393329559 0.00228148951501042 0.00362010026390987 0.00495866048206768 -0.00215975669730229 -0.00203884436229481 -0.0457942221198829 0.0213081238836667 0.0857380178871293 0.0305257070827876 0.101828637588586 0.0274922279361971
  76 3036.81992303853 ""  52.7486252448689 0 0 -0.000103332091501319 0.000165301784732891 -6.2067209277968e-05 3.02734909798159e-05 -2.68065552188794e-05 1.2659321662148e-05 -4.2291252780918e-05 -6.59492994626143e-06 -4.39816068144066e-06 7.04162638051869e-05 -1.4668011677443e-05 7.20577595952998e-05 -3.86942315380075e-06 4.36896470696882e-06 -2.55014653684002e-05 2.98256593309272e-05 1.48901878011898e-05 8.44296525040543e-06 2.10084358686654e-05 -8.18114244370654e-06 3.89908475381523e-05 5.18606316517274e-06 -2.79220722643801e-06 1.1858464186639e-06 0.00169019663958136 -0.00215071175118466 0.000301558800378534 -0.000271786247665916 0.000563445637116932 0.000270210740469602 -0.000711693955808967 0.000198226009536247 -0.000797665893962908 -0.000133813237333773 -0.000190074597995003 0.000285331646711019 -0.000277020846469841 -0.000143295835354315 -8.96074997838663e-06 -0.000264495072178077 6.1810513884044e-05 -0.00040410963756247 -3.90396391249672e-05 7.06438946911579e-05 -8.30386413767581e-06 -0.00251817224095642 0.000893814852740368 -0.000908581189959432 -4.14132830932432e-05 1.57311767195933e-05 -5.39717481511891e-05 0.000125507231366097 6.15713863024651e-05 0.000130268012853827 0.0376856036834804 0.003965681311246 0.000343741782723656 -0.00813240410990925 -0.0145884481065139 0.00911347411786363 -0.000572541992928895 -0.000579276559855426 0.000721745154130423 0.00902723257929069 6.33063602948727e-05 -0.0123537884030986 -0.000680463931480899 -0.000363293153723678 0.000794709452635751 0.0830094650799223 0.00864928222898818 -0.0211807942217662 -0.081355441545314 0.0384856735503094 0.153616292179885 -0.00988653784353615 -0.0357339265118084 -0.0113773692680225 6.11063659136714e-05 0.00302862430430452 -0.000287951660979949 -2.94254261696894e-05 0.00057556525734413 -0.00788303824334375 -0.748545329597062 -0.013055815133469 -0.112213069385101 -0.205535399289429 0.118408029660657 0.43161156012484 -0.0411521884873022 -0.210621278491427 -0.0654538391679637
  77 3038.69742957175 ""  38.8177912592787 0 0 -0.00021527658823615 -0.00136342477131004 -0.00395615968744477 3.01451137232583e-05 -0.000180324152845405 0.000214889653067671 6.82017777034308e-06 -1.49961071536742e-05 2.19645119206006e-05 -1.94333615422543e-05 -1.0582591980445e-05 -8.35268341082241e-06 -4.76128302457416e-06 -1.74232235912061e-05 2.32585877888803e-05 -2.15950868071735e-05 -1.03568855612351e-05 -1.10970492859238e-05 -9.11149337066544e-06 -2.96347913536649e-06 -7.35526326400725e-06 -1.80165501764854e-05 -3.51465888396406e-05 5.31560196609356e-05 0.00683705091525159 -0.00677799841868706 0.00132923878261525 -0.00515591190667282 0.0248856132561258 0.0409127207673593 0.000275938080453312 3.72220259109059e-05 0.000137458048885049 0.000116375903189535 0.000243877507992883 -0.000283595774302487 0.000177183683744964 0.000125614520322444 2.62201003064678e-05 0.00012280137966618 7.97798849570901e-06 0.000184650614592237 0.000360738000548077 0.00072751568886072 -0.000751085453387529 -0.041563331909109 0.0197654202424758 -0.0187972460930392 -0.0010103660132176 0.000621012483947192 -0.00137812069064743 0.02016040585754 0.0190093522724772 -0.0218054234772856 0.666504661039774 0.073551443010041 0.00292779183568652 -0.174234489152433 -0.330074471617946 0.201641448694567 -0.221345971323964 -0.213176864144279 0.302536014236845 -0.0011976974710674 0.0107396379876496 0.00980557428382304 5.87327750844467e-05 -0.000436705527130538 -0.000262666793100979 0.000585448811059393 0.0215130898950296 0.0188834266105568 0.0460282603260794 -0.0199960941833792 -0.0858111139179786 -0.032189310284317 -0.105924510456717 -0.0299421419004604 -0.000639485221594657 0.00368698406593699 0.000378298912273549 0.000620954669746396 0.000113335279534416 0.00184054848298357 -0.0310496035773673 0.00406083010676255 -0.000229695017758902 0.0882048888516368 -0.0402477554838652 -0.167013976571473 -0.0644121301535667 -0.220558132911107 -0.057664769956762
  78 3040.90547280112 ""  51.2339186088051 0 0 0.000357608407749022 0.000402446442259231 0.00173772802375922 -7.81074938410135e-05 2.83789524318233e-05 -0.000100183361181354 0.000121372164290363 7.56450828357509e-05 1.79187546833651e-05 -6.27250233024984e-05 -1.73437889439771e-05 -4.22873115774464e-05 3.21427362978253e-06 -1.81051727257143e-05 3.39997588827512e-05 -2.33962377337575e-05 -1.45729870824719e-05 -5.1727575532306e-06 -2.29020753491784e-05 5.94201103795889e-06 -4.67795514012879e-05 -2.17482955254367e-05 -4.37956987447557e-06 -3.87873195573756e-05 -0.00508690021351893 0.00488587599670356 -0.00105124411936288 0.0019863803285691 -0.0104394204693158 -0.0174493180902998 0.000513152750033594 -2.73544760640412e-05 0.000637944187955439 0.0001223656083287 0.00027419722327786 -0.000335477089159149 9.90198686176597e-05 7.93518515414487e-05 8.84734551757951e-06 0.000245418609695133 -5.66346011109962e-05 0.000450826627599912 -9.27596024173089e-05 -0.000155732003461525 0.000291026390191813 0.0152490233388425 -0.00622347425591332 0.00628047619292993 0.000365486529345547 -0.000100610807768583 0.000544231742818127 -0.00949332373353195 -0.00919682071651934 0.0111111652812356 -0.24155717397775 -0.026748146908592 -0.000979753272429943 0.0589860000462083 0.110141659927255 -0.0683672500421679 0.106868801733016 0.102900650376872 -0.146192122119703 -0.00179214143056769 0.0299835329708615 0.0252804181857487 4.03333987177565e-06 -0.00117621470727242 -0.000816765397732561 0.0103340887754159 0.0554883774664777 0.0460759985122577 0.114568364388855 -0.0506410462644906 -0.214421508770183 -0.0904841239422628 -0.301362747932232 -0.0822287764724419 -0.00199633539978987 0.0104453166743197 0.00115672862552052 0.00148066029219584 0.000272091871678663 0.00574180837444906 -0.162799862570484 0.00933420944969023 -0.0127674377607593 0.205458841453675 -0.0901092095041803 -0.383396910430508 -0.167352772679552 -0.580512089359774 -0.153229339396243
  79 3047.36341171427 ""  33.8780127292166 0 0 0.0014768313777545 0.00178243577662479 0.00646649823224486 0.000258808868654633 0.000132538032917702 -0.000127584210216622 0.000296103743383401 0.000142471059468451 5.98983099288561e-05 -7.40288070138929e-05 -4.83127768655693e-05 1.10983991422906e-05 -1.58477418624554e-05 -5.31356496462451e-05 8.94139785276629e-05 -3.86173566321172e-05 -2.32405360890554e-05 4.80207524583799e-06 -5.02538908603702e-05 3.96869517663214e-05 -0.00012048986899929 -6.99709288579971e-05 -8.28846035044919e-06 -7.19568607478684e-05 -0.0156291915868946 0.0144182568419106 -0.00254892798057406 0.00526645665377537 -0.0399523131784048 -0.0660419228610828 0.000191251377818403 0.000182978188145169 -8.0029491768062e-05 0.000330258108647493 0.000709192834823279 -0.000946650817668993 3.28766014126005e-05 1.26240244174988e-05 -8.36522682212494e-06 0.000741419558668709 -0.000196758025059847 0.00126961570585862 -6.19525221534118e-05 -0.000471116267689064 0.000663518844490745 -0.0227365572081976 0.0182860532246182 -0.0149800555794889 0.000880319719751255 0.000604428201268853 -3.65055931669718e-05 -0.0353242194191191 -0.036192240893484 0.0501585689099927 0.374322065223117 0.0426663786031067 0.00701639412201971 -0.130187862641456 -0.244439596351611 0.141340818347243 0.419946084295701 0.4062798975235 -0.573720208933912 -0.000373365390163496 -0.00206267133077749 -0.00108826650593024 5.26798614736906e-06 0.000141384418466603 0.000117611385531417 -0.00205842718221083 -0.00286075748050196 -0.00181724569472571 -0.00320803031671345 0.00127320352803737 0.00630280083494318 0.00645146398133582 0.0219334166316997 0.00627086548424527 0.000290109151436045 -0.000707870036090448 -0.00016773665991115 0.00041609488836493 0.000348119379160277 -0.00117203880710158 0.0223061243568111 -0.000379197786104481 0.00276843998268176 -0.00621331326410538 0.00202098793352649 0.0103334584338167 0.00898022818546119 0.0326607526712117 0.00874974744420044
  80 3120.43628959358 ""  1.88972733075989 0 0 -5.69964366458814e-05 -8.09042647638984e-05 2.96399816365184e-05 0.000163735716168802 8.11450635249561e-05 1.23255449355768e-05 0.000260364874477168 0.000272495842857787 -0.000205455151839439 0.00854600554528683 -0.00199147174227955 0.0139933092745912 0.0149473689803498 0.0276309999875425 -0.0349634170840713 -0.0367295652779942 -0.0207595457368685 -0.00376622064272515 0.0257261529628729 -0.00438595252615781 0.038755495884975 0.0015990896529327 0.00425586423886009 -0.00641611574351321 0.000506421304527405 -0.000117777155062332 -0.000149186775781522 6.91806616749907e-05 0.000715016872678972 0.000516705162344991 -0.111015375395293 0.0178553172880487 -0.166527886180931 -0.173536229458315 -0.32435509993393 0.412782513343762 0.4400450464857 0.249033931288833 0.0445108296672529 -0.298671220000918 0.0544281859926167 -0.456681464901554 -0.030094565009036 -0.0576252689469055 0.0766432935855443 0.000351852526031796 0.00034623305757162 -0.000199911388485539 6.79493805889744e-06 6.18110469024409e-06 6.82686647570336e-06 -5.87568939527908e-05 -6.46990647963811e-05 7.28297194829998e-05 -0.00219623002475216 -0.000158022915875753 -5.96580586121978e-05 -0.00201300712816184 -0.00386414364037429 0.00233052531414297 0.000548462248489733 0.000467101480502464 -0.000618386254655338 -2.87147592885355e-05 1.74152750987792e-05 3.62624918739091e-05 -2.20547005839897e-05 -4.41339436576956e-06 3.75106538099862e-05 -3.4523314097499e-05 3.32982691642114e-05 3.65940361997059e-05 0.000287037731035438 -0.000132866387030029 -0.000446542120737823 -6.36512324611653e-05 -0.000121600097933987 -9.79018897037819e-06 0.000118874582657746 7.7971404197631e-05 6.46217457742585e-05 0.000242965869283565 8.38512426534248e-05 -0.000545280928965659 0.0003878911287387 1.81512741801431e-06 6.52674796554198e-05 0.000172475028714242 -7.48199491348629e-05 -0.000396603433864061 -0.00010236087888594 -0.000331639446774158 -9.328965339094e-05
  81 3128.19819609412 ""  12.3726853240188 0 0 1.62231866157046e-05 -8.68031351603042e-05 0.000237101425543824 -6.66251741078896e-05 -3.85155044468882e-05 1.95824261500026e-06 0.000447439106247213 0.000220324293978756 9.85492197099253e-05 0.0117216665338488 -0.00290835800938604 0.019511779892962 0.0165540570646407 0.0314469365333637 -0.0403229220966497 0.00394555273602821 0.000844628367680335 0.00303383364790588 -0.0312233135530676 0.00562374983640394 -0.0476095398828431 -0.00169131509279085 -0.00504730314639616 0.00784926279772249 -0.00209570543148084 0.00239370536791787 -0.000456771429361581 0.00051961217358412 -0.00182426454705031 -0.00307901542610917 -0.151977297184182 0.0244546041830284 -0.227952612345832 -0.193438656924552 -0.363515141313265 0.463842017918366 -0.0429294665128873 -0.0218992329054302 -0.00883370906360747 0.358076859795032 -0.0660761475548535 0.54905184407079 0.0357399311915891 0.0686062893109109 -0.091356881377664 0.000486512712860956 0.00038605865600609 -0.00021806632549632 -1.29648741816723e-05 -7.43729184891729e-06 -9.56955440317608e-06 5.80898176595807e-05 6.50660887554958e-05 -5.67998020926116e-05 -0.00368311676638282 -0.000327779109300039 -0.000167050170670605 -0.00220748041196078 -0.00433051558492234 0.00268816114752425 -0.000396764563439725 -0.000473100680798785 0.000630496813003857 1.10404991338772e-07 6.91245662173828e-07 -3.97445802455427e-06 -2.68376915484275e-05 1.28082561036944e-05 2.78960695328239e-05 -1.36400245400696e-05 1.31082616360819e-05 2.41541345293624e-05 -6.83839130017148e-06 1.39141099725787e-05 2.76366327151375e-05 2.54510346681622e-05 1.46318845118564e-05 9.78600797991806e-06 -8.81176442482252e-06 2.25901676462637e-05 -1.71124499450302e-05 0.000282406240938798 -0.000210611909852226 -0.000242957090039239 8.49868799733435e-05 3.20147618555786e-06 -8.04472737084955e-06 9.20707676287505e-05 -5.56076724411385e-05 -0.000240970427686239 -2.96504916647193e-05 -9.52430233874352e-05 -3.54704439723532e-05
  82 3132.79636076246 ""  16.9484557582383 0 0 -0.000384529145333407 0.00070697845261427 -0.000602873907952946 0.00039085921448891 -7.43970104353166e-05 0.000248194551536336 -0.00017092855259148 -0.000168023254355104 3.53127490186505e-05 0.000190939909534473 1.32252952268814e-05 0.000199409289238815 -0.000252425176078649 -0.000411136086574945 0.000485665122467611 0.000555728487825257 0.000326235796810691 2.3093436587762e-05 0.000212139488885647 -5.94933220809201e-05 0.000369317359799236 -1.37614857306276e-05 -8.25727934734572e-05 0.00014771847780999 0.00033540020671801 -0.0020669378377603 -0.000163215114909472 -6.60469510446829e-05 0.00118731931315037 0.0023040023596782 -0.00170244880382442 0.000177270848813431 -0.0025680632807547 0.00251192049851684 0.00462677045744987 -0.00584049777029456 -0.00627544342838782 -0.00360103708046327 -0.000583717986283542 -0.00243983749925475 0.000506877766328771 -0.00384960489991986 0.000690993891042842 0.00126408796557973 -0.00161670241998942 0.0688639394907396 0.0563841028021839 -0.0317266643254276 -0.00103832566934157 -0.000660919719038763 -3.76831454348176e-05 0.00270176969522704 0.00274131863862036 -0.00266673046999016 -0.510473333776726 -0.0499164749214138 -0.014338721157467 -0.303255497868994 -0.616262561271092 0.383530855473048 -0.0225694520807411 -0.0321752642596334 0.0414032743759427 5.83371779139093e-05 -0.000251791220774104 -0.000270001663253991 -1.26655605705652e-05 1.33062998088396e-05 2.39168431763438e-05 0.000402491274340967 -0.000233189388562153 -0.000449469813343237 -0.00126511685245013 0.000819364760857415 0.00257809150101706 0.00145741651066607 0.00312730758128998 0.000481339613994216 -0.000356821217904938 -0.00015584590096153 0.000151773663916553 -0.000475521117651113 -0.000631704086610296 -0.000577085534074807 -0.00258711522186365 8.8497996341314e-08 -0.00044206255018686 -0.00274665194192552 0.000857396079451212 0.00544257977297549 0.000428470874640125 0.00163451840331041 0.00066692259617856
  83 3143.3740134958 ""  23.7897529807284 0 0 -0.000177731491993911 1.3866862050937e-05 -0.000209364223134337 -0.000172824358775357 -0.000154528304880552 0.000108797313582167 0.00139668060583443 0.00138247635504721 -0.000995415794619438 0.028364648098971 -0.0047189555668293 0.0427756725546686 -0.00159878013460543 0.00182765650501036 -0.00535608351036706 0.0504553720132785 0.0291173635275806 0.00403837847402016 0.0142501918310739 -0.00429410410763117 0.0250081814539463 0.00155909690912826 0.00514023456304542 -0.00815790754744574 0.00193932476855932 -0.00165232167813452 0.000155685902187522 -8.65539238484386e-05 0.0015581648480854 0.00183869393130257 -0.330718456494884 0.0501371324252802 -0.490011896961098 -0.0110418041519615 -0.028382785333746 0.0408709160615075 -0.572624526279579 -0.324847719194621 -0.0563627318786836 -0.172010019014395 0.0344826142986796 -0.268990427066484 -0.0348715106622822 -0.0674939960561962 0.0901419005076854 -0.000577711044305008 -0.000452615803727111 0.000260169766303695 2.04697789532216e-05 1.40074795839649e-05 2.32417647996957e-06 -6.28590809926219e-05 -8.6654174199757e-05 0.000109417657610706 0.00452960053515927 0.00051437855558202 0.000101616760660467 0.00225060014354752 0.00485466649837976 -0.00309111464294476 0.000427405484665725 0.000566845328904444 -0.000864684258489473 -3.97741917962075e-05 1.01329476385435e-05 4.8809939132925e-05 -1.72167435726427e-05 1.24807681251758e-05 2.96032273267352e-05 -7.74129880113978e-05 4.80281721154367e-05 8.44325594331571e-05 0.000364672023572067 -0.000159820892266642 -0.000608875282203849 -3.32813219695679e-05 -3.23131655535694e-05 2.20978423372607e-05 5.92931027678038e-05 -4.2921133479032e-05 6.80698886155188e-05 0.000330697647286435 -0.000112963677859844 -0.000374530318370618 0.000664988330204708 1.28640643318545e-05 7.90561300550803e-05 0.000415727942711559 -0.000241852444942352 -0.000972465174271465 -0.000128864652048594 -0.000344742893430745 -8.4449749728859e-05
  84 3150.92918209872 ""  9.82572745577404 0 0 9.55652368893695e-05 6.34050627375951e-05 -5.55393714230088e-05 0.00025593307236005 0.000274191264755597 -0.000237167488091464 -0.00145855899692472 -0.00177793707689048 0.00166126299954204 -0.0340338017480047 0.00391604908374903 -0.0479910681425451 0.013881268434307 0.0250893892141058 -0.031378922248071 0.0358356645633204 0.0196798101811817 0.00475519470748376 0.00757389393964814 -0.0027586376470819 0.0141978639109463 0.00226514016521524 0.00469655152948095 -0.00646679685665852 0.00131698245293607 -0.0015692946295933 0.000276641629762693 -0.000404474855280657 0.00118688338860993 0.00204497273627567 0.372805329724996 -0.0538454379365878 0.547239418163195 -0.145408699387662 -0.272002831312481 0.34634607787975 -0.395065036890985 -0.222649406612996 -0.0417031744446654 -0.0938682016637636 0.0196848959519016 -0.148401841272936 -0.0311330264986732 -0.0576504335334221 0.0755059903697289 0.000105705446302605 0.00014530459666217 -9.2400293109557e-05 4.91436630794945e-06 6.93244557739444e-06 1.87836520631962e-05 -5.89136556995922e-05 -4.29937274253662e-05 -2.69760012144497e-06 -0.000435080592919667 -7.60336564066918e-05 6.6506440410867e-05 -0.000685985687652024 -0.00153911507899322 0.000967194024073694 0.000492267991304751 0.000389743488387914 -0.000339579114234126 -2.14083793355214e-05 4.5974170216362e-06 6.71195659368787e-06 3.50736670434284e-05 -2.27079697614519e-05 6.94560252397387e-06 2.76496331822316e-05 1.96789681905902e-06 -4.82325400870256e-05 0.000110815816351286 -6.8381516912304e-05 -0.000146083274755671 -1.1219480517023e-05 2.99579930506316e-06 1.63187154779126e-05 -5.71976567600207e-05 0.000124440278083865 -1.84129512486315e-05 -0.000344488848211485 0.000261516177886541 -0.000194984930696134 7.10998036724727e-05 -1.94009389392568e-05 6.31462393596635e-05 -0.000257986061353706 0.000183522784641132 0.000599451217851761 -4.28348355747562e-05 -0.000202840256721991 -7.1520897159232e-05
  85 3169.59446492146 ""  4.72788541805352 0 0 -0.000235012885187664 0.000565998168683557 -0.00110304384074821 -0.000226089893517868 4.40918497953253e-05 -0.000340884902515674 0.00229932194674929 0.000104406461405167 0.00248106805307973 0.000239592803136974 -0.000357829312363488 0.000978944530209564 -0.000838885551767355 -0.00193569744737752 0.00268337112216193 -0.0058050454432996 -0.00382440699052489 0.000424160051264316 -0.0117669530334844 0.000693257818248345 -0.0152341640838255 0.0250703183266216 0.0467616108267583 -0.061224429017053 0.0114987985672659 -0.0109529451500074 0.00226640645913004 -0.000839177026970503 0.00836889588338277 0.0128342626825479 -0.00503412352541397 0.00133400012497926 -0.00854063249651949 0.0108425623730879 0.0210560103347465 -0.0272717524126036 0.0618151646616939 0.035756892313267 0.00481871161070415 0.111207359487311 -0.018305262297938 0.16652793442199 -0.292927515786733 -0.536732316636288 0.698157185668831 0.000246730657773801 0.000234795075780419 -0.000113241670152383 2.16851835448657e-05 7.33542011194706e-06 2.97866822960507e-05 -6.58015081820972e-05 -0.000137865338811879 0.000130367107189582 -0.00145395792730591 -0.000206999990997893 0.000126520251847724 -0.000926300763958691 -0.00224892826072076 0.00138485408691103 -0.000259146092832829 -6.10986328956399e-05 -0.000183866957488465 -1.50961414368387e-05 -4.59491281491576e-06 1.19522918718647e-05 5.1141158285407e-05 -3.88650410739086e-05 -3.93047195430296e-05 1.41992802332398e-05 2.80511006678244e-06 -2.05327982823785e-05 -1.98769461599255e-05 -1.95473184281421e-05 -2.3118638942904e-05 -4.32336699159289e-05 -3.18139450954303e-05 -1.60545019633148e-05 7.90151838412169e-05 0.000135690603580218 -0.00011060703917509 -0.000215662300128618 0.000387827956689329 0.000459335438805595 6.56440802186704e-05 -2.00908187438988e-05 5.30265920527618e-05 -0.000101011616767759 7.80689968947603e-05 0.000246652928559451 -2.35825302198629e-05 -0.000121576874606649 -3.26278988585022e-05
  86 3440.34657358145 ""  8.78418523794842 0 0 5.17948322534319e-05 0.000253009177386011 -0.000194691167990442 5.73351651823142e-05 0.000115180227077503 0.000128287572506354 -0.000648454989505364 -3.00176454924679e-05 1.1581154532179e-06 7.08800946738035e-05 6.50825803376902e-05 -6.45095000230315e-05 -5.89941283779282e-05 -4.63445359844414e-05 -9.19104933815897e-07 3.17054750948875e-05 4.72473566953816e-06 3.61495549388333e-05 1.29515335997582e-06 1.47050135756144e-05 -1.43242679343265e-05 5.86791900519724e-05 3.13332630656523e-05 4.80188393603201e-05 0.000411274079748382 -0.00107292035165065 0.000732373546353667 -3.40426696117486e-05 -0.000614456692893625 0.00057400950408933 3.84885227365158e-05 -0.000109485412488402 0.000402653605250217 0.000198217641506005 0.000268847289696695 -0.000324436738318575 6.95823793613846e-05 1.67630412290145e-05 2.09218184709725e-05 0.000200410498941288 -7.62144878659349e-06 0.000194385804098641 -4.73888644073251e-05 -0.000254881859832414 0.000123766531517044 1.8908358576362e-05 -1.7138851346569e-05 1.46302718129005e-05 -9.72024218244772e-06 -3.04590323865899e-06 2.57155697012325e-06 1.79361611103843e-05 1.51658734385448e-05 -2.188928641886e-07 -0.000444230268353865 -0.000170939443976881 2.80010192514518e-05 0.000489895483029186 0.000367422320070122 -7.56947172893742e-05 -0.000295263374805742 -0.000242921112747988 0.000151796921999788 -0.000318135273339526 -0.00287064001259507 0.00186754074370793 -0.039244516719943 -0.0339913248175969 0.0175662364638356 0.000199360167382818 0.00021795083701029 -0.000243908042909324 0.00424626276058429 -0.00313879537444563 -0.00970219908278726 0.00239320731375427 0.0162555710962359 0.00569826657451265 0.229670136171653 0.648042641080209 0.269621888231178 0.311636933036446 -0.162420388870155 -0.530074521783048 0.00512034734836739 -0.000571880614323629 0.00148908332736477 -0.00119300602365855 0.00114836979765871 -0.000749959794159121 -0.00109272227897687 0.00113834493687302 -0.001510726652501
  87 3511.10172377316 ""  11.046397887659 0 0 0.00012096683350762 0.00012468664375305 -0.000324250157509426 -1.76381139948415e-05 0.000116652257104679 0.000139092358874654 -0.000537843987376563 5.34927903170474e-05 1.41716775822375e-05 6.15116478862129e-05 3.91343520442912e-05 -6.50340565112417e-05 -5.95784642443742e-05 -4.98583570546921e-05 -5.83893070303779e-06 2.14641637995225e-05 -2.05919719140551e-07 3.83617094348214e-05 5.38854231830842e-06 1.29675716749168e-05 -1.32947814135068e-05 4.87613430790014e-05 2.3533890690425e-05 5.74927736673494e-06 4.74206113443006e-05 -0.000819048620679157 0.000966183658679169 6.79003730432956e-05 -0.000355961687597765 0.00211497488229321 7.36936527786046e-05 -1.90710171281183e-05 0.000532413429501794 0.000150420919898659 0.000221022115478276 -0.000261965096472638 0.000120188011550921 4.16561226409847e-05 3.08937562985066e-05 0.000172592832902589 -2.08925348162041e-05 0.00017826971522097 -4.4784958508661e-05 -0.00031884951431239 0.000354836770959938 -6.09174976723522e-06 -1.4497848122252e-05 -1.12575135281609e-05 -1.64661223473054e-05 2.24176260092679e-05 2.33893457038593e-05 2.56499352143736e-05 -2.57850844641137e-05 1.1802095574748e-05 -0.000429013496733908 -0.00017871289526846 1.28245857872289e-05 0.000567205829661107 0.00047778206186509 -0.000238596818702476 -0.000276641990842914 -0.000286875343355071 0.00015271315881018 -0.00059585138448233 0.00181499613386937 0.00212878368149768 -0.0114585468017604 0.0496773215927039 0.0576142012945927 5.66499492876395e-05 -0.000164476180057133 -0.0002319676526625 0.0102661152945191 -0.00553771654223138 -0.0157502000046694 -0.00449007015483029 -0.0134134212552258 -0.00488882737115277 -0.200947139724779 -0.552534866897384 -0.195489898718561 0.364389285744029 -0.142062788436562 -0.610264704573931 0.000923351511654569 -0.000527809406933823 -7.94270065260081e-05 -0.00120479333800611 0.00130196043447767 -3.69851042574562e-05 0.000592237094445527 -6.49747733476779e-06 0.00115435172018707
  :::
 } 
 m_exists[87] { 
  s_m_exists
  :::
  1 11111111111111111111111111111111111111111111111111111111111111111111111111111111111111111111111111 
  2 11111111111111111111111111111111111111111111111111111111111111111111111111111111111111111111111111 
  3 11111111111111111111111111111111111111111111111111111111111111111111111111111111111111111111111111 
  4 11111111111111111111111111111111111111111111111111111111111111111111111111111111111111111111111111 
  5 11111111111111111111111111111111111111111111111111111111111111111111111111111111111111111111111111 
  6 11111111111111111111111111111111111111111111111111111111111111111111111111111111111111111111111111 
  7 11111111111111111111111111111111111111111111111111111111111111111111111111111111111111111111111111 
  8 11111111111111111111111111111111111111111111111111111111111111111111111111111111111111111111111111 
  9 11111111111111111111111111111111111111111111111111111111111111111111111111111111111111111111111111 
  10 11111111111111111111111111111111111111111111111111111111111111111111111111111111111111111111111111 
  11 11111111111111111111111111111111111111111111111111111111111111111111111111111111111111111111111111 
  12 11111111111111111111111111111111111111111111111111111111111111111111111111111111111111111111111111 
  13 11111111111111111111111111111111111111111111111111111111111111111111111111111111111111111111111111 
  14 11111111111111111111111111111111111111111111111111111111111111111111111111111111111111111111111111 
  15 11111111111111111111111111111111111111111111111111111111111111111111111111111111111111111111111111 
  16 11111111111111111111111111111111111111111111111111111111111111111111111111111111111111111111111111 
  17 11111111111111111111111111111111111111111111111111111111111111111111111111111111111111111111111111 
  18 11111111111111111111111111111111111111111111111111111111111111111111111111111111111111111111111111 
  19 11111111111111111111111111111111111111111111111111111111111111111111111111111111111111111111111111 
  20 11111111111111111111111111111111111111111111111111111111111111111111111111111111111111111111111111 
  21 11111111111111111111111111111111111111111111111111111111111111111111111111111111111111111111111111 
  22 11111111111111111111111111111111111111111111111111111111111111111111111111111111111111111111111111 
  23 11111111111111111111111111111111111111111111111111111111111111111111111111111111111111111111111111 
  24 11111111111111111111111111111111111111111111111111111111111111111111111111111111111111111111111111 
  25 11111111111111111111111111111111111111111111111111111111111111111111111111111111111111111111111111 
  26 11111111111111111111111111111111111111111111111111111111111111111111111111111111111111111111111111 
  27 11111111111111111111111111111111111111111111111111111111111111111111111111111111111111111111111111 
  28 11111111111111111111111111111111111111111111111111111111111111111111111111111111111111111111111111 
  29 11111111111111111111111111111111111111111111111111111111111111111111111111111111111111111111111111 
  30 11111111111111111111111111111111111111111111111111111111111111111111111111111111111111111111111111 
  31 11111111111111111111111111111111111111111111111111111111111111111111111111111111111111111111111111 
  32 11111111111111111111111111111111111111111111111111111111111111111111111111111111111111111111111111 
  33 11111111111111111111111111111111111111111111111111111111111111111111111111111111111111111111111111 
  34 11111111111111111111111111111111111111111111111111111111111111111111111111111111111111111111111111 
  35 11111111111111111111111111111111111111111111111111111111111111111111111111111111111111111111111111 
  36 11111111111111111111111111111111111111111111111111111111111111111111111111111111111111111111111111 
  37 11111111111111111111111111111111111111111111111111111111111111111111111111111111111111111111111111 
  38 11111111111111111111111111111111111111111111111111111111111111111111111111111111111111111111111111 
  39 11111111111111111111111111111111111111111111111111111111111111111111111111111111111111111111111111 
  40 11111111111111111111111111111111111111111111111111111111111111111111111111111111111111111111111111 
  41 11111111111111111111111111111111111111111111111111111111111111111111111111111111111111111111111111 
  42 11111111111111111111111111111111111111111111111111111111111111111111111111111111111111111111111111 
  43 11111111111111111111111111111111111111111111111111111111111111111111111111111111111111111111111111 
  44 11111111111111111111111111111111111111111111111111111111111111111111111111111111111111111111111111 
  45 11111111111111111111111111111111111111111111111111111111111111111111111111111111111111111111111111 
  46 11111111111111111111111111111111111111111111111111111111111111111111111111111111111111111111111111 
  47 11111111111111111111111111111111111111111111111111111111111111111111111111111111111111111111111111 
  48 11111111111111111111111111111111111111111111111111111111111111111111111111111111111111111111111111 
  49 11111111111111111111111111111111111111111111111111111111111111111111111111111111111111111111111111 
  50 11111111111111111111111111111111111111111111111111111111111111111111111111111111111111111111111111 
  51 11111111111111111111111111111111111111111111111111111111111111111111111111111111111111111111111111 
  52 11111111111111111111111111111111111111111111111111111111111111111111111111111111111111111111111111 
  53 11111111111111111111111111111111111111111111111111111111111111111111111111111111111111111111111111 
  54 11111111111111111111111111111111111111111111111111111111111111111111111111111111111111111111111111 
  55 11111111111111111111111111111111111111111111111111111111111111111111111111111111111111111111111111 
  56 11111111111111111111111111111111111111111111111111111111111111111111111111111111111111111111111111 
  57 11111111111111111111111111111111111111111111111111111111111111111111111111111111111111111111111111 
  58 11111111111111111111111111111111111111111111111111111111111111111111111111111111111111111111111111 
  59 11111111111111111111111111111111111111111111111111111111111111111111111111111111111111111111111111 
  60 11111111111111111111111111111111111111111111111111111111111111111111111111111111111111111111111111 
  61 11111111111111111111111111111111111111111111111111111111111111111111111111111111111111111111111111 
  62 11111111111111111111111111111111111111111111111111111111111111111111111111111111111111111111111111 
  63 11111111111111111111111111111111111111111111111111111111111111111111111111111111111111111111111111 
  64 11111111111111111111111111111111111111111111111111111111111111111111111111111111111111111111111111 
  65 11111111111111111111111111111111111111111111111111111111111111111111111111111111111111111111111111 
  66 11111111111111111111111111111111111111111111111111111111111111111111111111111111111111111111111111 
  67 11111111111111111111111111111111111111111111111111111111111111111111111111111111111111111111111111 
  68 11111111111111111111111111111111111111111111111111111111111111111111111111111111111111111111111111 
  69 11111111111111111111111111111111111111111111111111111111111111111111111111111111111111111111111111 
  70 11111111111111111111111111111111111111111111111111111111111111111111111111111111111111111111111111 
  71 11111111111111111111111111111111111111111111111111111111111111111111111111111111111111111111111111 
  72 11111111111111111111111111111111111111111111111111111111111111111111111111111111111111111111111111 
  73 11111111111111111111111111111111111111111111111111111111111111111111111111111111111111111111111111 
  74 11111111111111111111111111111111111111111111111111111111111111111111111111111111111111111111111111 
  75 11111111111111111111111111111111111111111111111111111111111111111111111111111111111111111111111111 
  76 11111111111111111111111111111111111111111111111111111111111111111111111111111111111111111111111111 
  77 11111111111111111111111111111111111111111111111111111111111111111111111111111111111111111111111111 
  78 11111111111111111111111111111111111111111111111111111111111111111111111111111111111111111111111111 
  79 11111111111111111111111111111111111111111111111111111111111111111111111111111111111111111111111111 
  80 11111111111111111111111111111111111111111111111111111111111111111111111111111111111111111111111111 
  81 11111111111111111111111111111111111111111111111111111111111111111111111111111111111111111111111111 
  82 11111111111111111111111111111111111111111111111111111111111111111111111111111111111111111111111111 
  83 11111111111111111111111111111111111111111111111111111111111111111111111111111111111111111111111111 
  84 11111111111111111111111111111111111111111111111111111111111111111111111111111111111111111111111111 
  85 11111111111111111111111111111111111111111111111111111111111111111111111111111111111111111111111111 
  86 11111111111111111111111111111111111111111111111111111111111111111111111111111111111111111111111111 
  87 11111111111111111111111111111111111111111111111111111111111111111111111111111111111111111111111111 
  :::
 } 
} 
