# Supplementary material for: Cut-off Scale and Complex Formation in Density Functional Theory Computations of Epoxy-Amine Reactivity
Source: ACS Omega. 2021 Oct 25;6(44):29424–31. doi: 10.1021/acsomega.1c03229 (PMC8587129; doi:10.1021/acsomega.1c03229)
Supplement: Supplementary file 1 — ao1c03229_si_001.zip [file ao1c03229_si_001.zip › Final_structures/Primary/A1_E3_B3LYP-D3_CC-PVTZ-F_ canonical/Epoxy_frag3_reactant-7_isomer5.vib]

{ 
 s_m_m2io_version
 :::
 2.0.0 
} 

f_m_table { 
 i_j_atom_total
 :::
 31
 m_column[98] { 
  s_m_data_name
  s_m_column_name
  i_m_width
  b_m_visible
  s_m_units
  :::
  1 r_j_Frequency  "Frequency"  10 1 "" 
  2 s_j_Symmetry  "Symmetry"  10 0 "" 
  3 r_j_Intensity  "Intensity"  10 1 "" 
  4 r_j_Raman_Act  "Raman Act"  10 0 "" 
  5 r_j_Raman_Int  "Raman Int"  10 0 "" 
  6 r_j_x1  "x1"  10 0 "" 
  7 r_j_y1  "y1"  10 0 "" 
  8 r_j_z1  "z1"  10 0 "" 
  9 r_j_x2  "x2"  10 0 "" 
  10 r_j_y2  "y2"  10 0 "" 
  11 r_j_z2  "z2"  10 0 "" 
  12 r_j_x3  "x3"  10 0 "" 
  13 r_j_y3  "y3"  10 0 "" 
  14 r_j_z3  "z3"  10 0 "" 
  15 r_j_x4  "x4"  10 0 "" 
  16 r_j_y4  "y4"  10 0 "" 
  17 r_j_z4  "z4"  10 0 "" 
  18 r_j_x5  "x5"  10 0 "" 
  19 r_j_y5  "y5"  10 0 "" 
  20 r_j_z5  "z5"  10 0 "" 
  21 r_j_x6  "x6"  10 0 "" 
  22 r_j_y6  "y6"  10 0 "" 
  23 r_j_z6  "z6"  10 0 "" 
  24 r_j_x7  "x7"  10 0 "" 
  25 r_j_y7  "y7"  10 0 "" 
  26 r_j_z7  "z7"  10 0 "" 
  27 r_j_x8  "x8"  10 0 "" 
  28 r_j_y8  "y8"  10 0 "" 
  29 r_j_z8  "z8"  10 0 "" 
  30 r_j_x9  "x9"  10 0 "" 
  31 r_j_y9  "y9"  10 0 "" 
  32 r_j_z9  "z9"  10 0 "" 
  33 r_j_x10  "x10"  10 0 "" 
  34 r_j_y10  "y10"  10 0 "" 
  35 r_j_z10  "z10"  10 0 "" 
  36 r_j_x11  "x11"  10 0 "" 
  37 r_j_y11  "y11"  10 0 "" 
  38 r_j_z11  "z11"  10 0 "" 
  39 r_j_x12  "x12"  10 0 "" 
  40 r_j_y12  "y12"  10 0 "" 
  41 r_j_z12  "z12"  10 0 "" 
  42 r_j_x13  "x13"  10 0 "" 
  43 r_j_y13  "y13"  10 0 "" 
  44 r_j_z13  "z13"  10 0 "" 
  45 r_j_x14  "x14"  10 0 "" 
  46 r_j_y14  "y14"  10 0 "" 
  47 r_j_z14  "z14"  10 0 "" 
  48 r_j_x15  "x15"  10 0 "" 
  49 r_j_y15  "y15"  10 0 "" 
  50 r_j_z15  "z15"  10 0 "" 
  51 r_j_x16  "x16"  10 0 "" 
  52 r_j_y16  "y16"  10 0 "" 
  53 r_j_z16  "z16"  10 0 "" 
  54 r_j_x17  "x17"  10 0 "" 
  55 r_j_y17  "y17"  10 0 "" 
  56 r_j_z17  "z17"  10 0 "" 
  57 r_j_x18  "x18"  10 0 "" 
  58 r_j_y18  "y18"  10 0 "" 
  59 r_j_z18  "z18"  10 0 "" 
  60 r_j_x19  "x19"  10 0 "" 
  61 r_j_y19  "y19"  10 0 "" 
  62 r_j_z19  "z19"  10 0 "" 
  63 r_j_x20  "x20"  10 0 "" 
  64 r_j_y20  "y20"  10 0 "" 
  65 r_j_z20  "z20"  10 0 "" 
  66 r_j_x21  "x21"  10 0 "" 
  67 r_j_y21  "y21"  10 0 "" 
  68 r_j_z21  "z21"  10 0 "" 
  69 r_j_x22  "x22"  10 0 "" 
  70 r_j_y22  "y22"  10 0 "" 
  71 r_j_z22  "z22"  10 0 "" 
  72 r_j_x23  "x23"  10 0 "" 
  73 r_j_y23  "y23"  10 0 "" 
  74 r_j_z23  "z23"  10 0 "" 
  75 r_j_x24  "x24"  10 0 "" 
  76 r_j_y24  "y24"  10 0 "" 
  77 r_j_z24  "z24"  10 0 "" 
  78 r_j_x25  "x25"  10 0 "" 
  79 r_j_y25  "y25"  10 0 "" 
  80 r_j_z25  "z25"  10 0 "" 
  81 r_j_x26  "x26"  10 0 "" 
  82 r_j_y26  "y26"  10 0 "" 
  83 r_j_z26  "z26"  10 0 "" 
  84 r_j_x27  "x27"  10 0 "" 
  85 r_j_y27  "y27"  10 0 "" 
  86 r_j_z27  "z27"  10 0 "" 
  87 r_j_x28  "x28"  10 0 "" 
  88 r_j_y28  "y28"  10 0 "" 
  89 r_j_z28  "z28"  10 0 "" 
  90 r_j_x29  "x29"  10 0 "" 
  91 r_j_y29  "y29"  10 0 "" 
  92 r_j_z29  "z29"  10 0 "" 
  93 r_j_x30  "x30"  10 0 "" 
  94 r_j_y30  "y30"  10 0 "" 
  95 r_j_z30  "z30"  10 0 "" 
  96 r_j_x31  "x31"  10 0 "" 
  97 r_j_y31  "y31"  10 0 "" 
  98 r_j_z31  "z31"  10 0 "" 
  :::
 } 
 m_row[87] { 
  r_j_Frequency
  s_j_Symmetry
  r_j_Intensity
  r_j_Raman_Act
  r_j_Raman_Int
  r_j_x1
  r_j_y1
  r_j_z1
  r_j_x2
  r_j_y2
  r_j_z2
  r_j_x3
  r_j_y3
  r_j_z3
  r_j_x4
  r_j_y4
  r_j_z4
  r_j_x5
  r_j_y5
  r_j_z5
  r_j_x6
  r_j_y6
  r_j_z6
  r_j_x7
  r_j_y7
  r_j_z7
  r_j_x8
  r_j_y8
  r_j_z8
  r_j_x9
  r_j_y9
  r_j_z9
  r_j_x10
  r_j_y10
  r_j_z10
  r_j_x11
  r_j_y11
  r_j_z11
  r_j_x12
  r_j_y12
  r_j_z12
  r_j_x13
  r_j_y13
  r_j_z13
  r_j_x14
  r_j_y14
  r_j_z14
  r_j_x15
  r_j_y15
  r_j_z15
  r_j_x16
  r_j_y16
  r_j_z16
  r_j_x17
  r_j_y17
  r_j_z17
  r_j_x18
  r_j_y18
  r_j_z18
  r_j_x19
  r_j_y19
  r_j_z19
  r_j_x20
  r_j_y20
  r_j_z20
  r_j_x21
  r_j_y21
  r_j_z21
  r_j_x22
  r_j_y22
  r_j_z22
  r_j_x23
  r_j_y23
  r_j_z23
  r_j_x24
  r_j_y24
  r_j_z24
  r_j_x25
  r_j_y25
  r_j_z25
  r_j_x26
  r_j_y26
  r_j_z26
  r_j_x27
  r_j_y27
  r_j_z27
  r_j_x28
  r_j_y28
  r_j_z28
  r_j_x29
  r_j_y29
  r_j_z29
  r_j_x30
  r_j_y30
  r_j_z30
  r_j_x31
  r_j_y31
  r_j_z31
  :::
  1 43.5396402985079 ""  0.062025246239802 0 0 0.011930570244466 -0.0503250681588132 -0.00688341253480714 0.016132902680067 -0.0532543966367766 -0.0082489024130479 -0.0173876380085188 -0.0222712444797282 -0.00360118030075015 -0.0467788706184982 0.000661733688361893 -0.000446136131070499 -0.0857900474457076 0.0347719306630745 0.00438468451831384 -0.0965578024871776 0.0466694150686158 0.00605410552621151 -0.0669335283405927 0.023643571436038 0.00287665272211876 -0.0269683562980049 -0.0112106948089239 -0.00192118362908238 0.0157294094851035 -0.0475630291114287 -0.006478597159471 0.00805387943664905 -0.0552590506504935 -0.00721530186004657 -0.0402222214175661 -0.00768586038962201 -0.00183243333276356 -0.107769209897711 0.0518302203197372 0.00658565853187233 -0.125872606565433 0.0720854145012268 0.009521130994462 -0.0742966076005772 0.0323549777022005 0.00419752989222106 -0.00615626367812717 -0.0281418706793241 -0.00396729074787669 0.0135273080479653 -0.0195038337064876 0.00929394755111881 -0.00733557253674226 -0.0265749176685714 0.00825524047187894 0.00520458791632993 -0.0401433820526399 -0.00128744870092322 0.0108856651886526 -0.00917354999762998 0.0145549637437717 0.0259051924317914 -0.0160588880106815 0.00774543538675287 -0.00190949708831012 -0.0450564299102266 -0.00304759439277752 0.0863908931589149 0.0327570923642319 0.0126244496462387 0.0667843387048729 0.0255191377441719 -0.0398896619555065 0.107469912710568 0.0622273906240288 0.0205725552056363 0.0977479202728865 0.0479828363339694 0.0215169408951368 0.0744248915169977 0.00216363468860703 0.0382241031860049 0.0468324240817419 0.0120191306910484 -0.055788569162982 0.0507900158148244 0.012505017892304 -0.0321614924435119 0.124538526692588 0.0633607823960691 0.0474900858834701 0.101211563667737 0.0573317851025409 0.015173444065004 0.112479662574355 0.0876958271994538 0.0035000981524998
  2 62.5613436401707 ""  0.510059760706579 0 0 -0.00369634801633564 0.00991686543270516 -0.0142303880873241 0.0366498142691797 -0.0385213231652154 -0.0171324382111377 0.0147202178440887 -0.0163472941067567 -0.00465465789801909 -0.00330969640406914 -0.011739029626731 0.00233197836865848 -0.0306088317204395 0.0135314249973412 0.0147288471372362 -0.03982415015389 0.0344396778745034 0.0202781933223601 -0.0197554778212345 0.0285003746412288 0.0130445672960924 0.00820519685014342 0.00314156308815438 0.000634186405630008 0.00611311222653022 0.0380873078510413 0.0187535958760092 -0.0329568159094571 0.00969497869544649 -0.0423375598473947 0.00250711958784537 -0.0264641520303042 -0.0017336586735138 -0.0452928463512507 0.0172874331190202 0.0200690723011895 -0.0609525244470422 0.0536480563427829 0.0297174469042508 -0.0252771161555415 0.0432753878200517 0.0170466525888674 0.0226708632306605 -0.00126928800859656 -0.00443419110000815 -0.000367698415727958 0.0533977087719368 0.0267116139174599 -0.0512560927811336 0.0801776238020823 -0.00533427693700426 -0.0191702743109388 0.022136970430886 -0.0195171718497039 0.00316173128867647 0.0455709502094637 0.0239726482751821 0.0264415825764451 0.0667191711316769 0.0662544092453343 -0.0295896055145854 -0.00726873411658013 -0.0544590521636646 0.0290053465913441 -0.0344868595083738 -0.0197485462404584 0.0708821412315877 -0.020611415385051 0.0896049188858705 -0.00436463485272971 -0.11908259051985 -0.0853996995754701 0.0288421500460776 -0.0671836564305502 -0.00959074946695615 0.0207390473902707 0.0467806393817835 -0.0656209370371013 0.0955912894104154 0.010140546926886 0.10617453631249 0.0961921822490439 0.012850370589727 0.0958347490052391 -0.0388884863760162 -0.123116709456882 -0.145181964995499 -0.0160900364316862 -0.103182648331747 -0.104195952592891 0.0172911796688119 -0.192754709828831 -0.0549878102382523
  3 73.1836196325761 ""  0.0325096401338774 0 0 -0.006701590703105 0.0152777794553252 0.014101484879036 -0.0251044678760492 0.039334489030616 0.0146137737399579 -0.0116642633618695 0.0244189365927224 -0.000352927963614238 -0.0484422344501727 0.0765105844101413 -0.00865351151771452 -0.0418843988804917 0.0684058220128772 -0.0278910685467006 0.00267371621725966 0.00743814607282218 -0.0390448337332885 0.0403167579005659 -0.0453433412046095 -0.0306772766898771 0.0336086599732127 -0.0372157522016294 -0.0111756542011613 0.00572327805397023 0.00590702130541488 -0.0132361726196455 0.00425988825078841 -0.00132367527628728 0.0364630331006121 -0.0813771987398621 0.123024061922243 0.000118947770280721 -0.0703198633733543 0.108527214828374 -0.0341335859019454 0.00712027190187101 0.00177307271877135 -0.0537091821047957 0.0726813200853168 -0.0910425591570127 -0.0391163467303862 0.0600508529635822 -0.0747026258619546 -0.00586862174586543 -0.0365831892627155 0.0143344555233345 -0.0602982138233065 0.0230032710140872 -0.0113753450835203 -0.0269613166861288 -0.0191155967097769 0.0248816627217926 0.00901698229374686 -0.0602389948118241 0.02527482859923 -0.0701577348812095 -0.0410162037713108 0.00748201001639546 -0.0931043832184353 -0.0314089702624693 0.0439811567377959 0.0468034843817531 0.0304549962503006 -0.0752948501965393 0.0673277478260175 -0.0371632109663286 -0.0437634988772179 0.0653055660418482 0.0912663138609767 -0.0400786038475342 0.0199597536241464 0.0431640868487873 -0.117066569701214 0.0946291556485762 0.0269733995008704 -0.0838568138751964 0.0745380918966115 -0.0383668682187908 -0.00941272126979491 0.0566315108830055 -0.0696212204473104 -0.0768730795120317 0.0712168717334896 0.140097309972877 -0.06134898833137 0.0256185466702836 0.0752777957688614 -0.00102169776987056 -0.0114890078131326 0.102718481061202 -0.0318993781750165 0.00932512993923431
  4 86.7617141178953 ""  0.153321909843378 0 0 -0.0377895497960958 0.0434861427191033 0.000818875004421122 -0.0279632241255228 0.0358051966079675 -0.0021579547500348 -0.0160385474024395 0.0252020008067352 0.00010674872735867 0.0459052340741864 -0.0360457705980657 -0.000148396086436548 0.057196910309317 -0.0449802876378291 0.00620495544180486 0.00635274680270131 0.00786119110870419 0.012515145840277 -0.0532919924378834 0.0668974477539695 0.0120861234940195 -0.0632842126668092 0.0746243916425576 0.00570274641341593 -0.0691551664202059 0.041076591192405 0.0299357241650675 -0.0397655619760906 0.0753418314076642 -0.0235277712738848 0.0809247025448092 -0.0728525497202468 -0.00455315985647332 0.102998750598813 -0.090553526467754 0.00664698957819348 0.0137306291460305 0.00223139282790553 0.0176746282989194 -0.0909265315093687 0.105929037220846 0.0167321877559261 -0.109271122710248 0.120305791768658 0.00614138649802166 -0.00954598491674031 -0.0528292114058989 0.0201929855331999 0.00822012343459052 -0.0324792034319114 0.0121754144948358 0.00344825285298535 0.00307174826662437 0.00305313002982741 0.0173343240502491 -0.0779791022249776 0.0223501694923192 -0.0502154639538242 -0.0625001831906866 0.0277795773852272 0.0407362382594976 0.0163798513198243 -0.00655890933657056 0.0270653803875697 -0.0463518818360081 0.0123940583288421 -0.0498967747461042 -0.0139374783987138 0.00249581290317114 0.109624036211312 -0.0184431078212837 -0.0801284547823848 0.0632737762631035 -0.0929413957142087 0.0685076870274936 -0.00598230918382015 -0.046416167298837 0.0309797040233209 -0.0745860080362251 0.0262578783731556 -0.0295743618051477 -0.0917228805867161 -0.0371152756411757 0.0413395217686582 0.170661309570713 -0.0448566266032892 -0.0726094805481631 0.0715741172097727 0.0316677587401503 -0.140447940867421 0.147793178835314 -0.0209253095565992 -0.0987240494586595
  5 98.1054165202087 ""  2.35639927237664 0 0 0.017521761712483 -0.0169639451752137 0.063716229970728 0.0388652980375274 -0.0286860401085332 0.0555076737701447 0.0218971429522298 -0.0176520259619328 0.0303351123892251 0.0689118604098465 -0.0236152013169956 0.00926409474300901 0.0432536616728627 -0.00494941558207277 -0.0223619016053481 -0.0304116926805343 0.0204856956919955 -0.0324076010047682 -0.0723984980119059 0.0225330924393328 -0.0119408567335774 -0.0437945048521359 0.00218207178317012 0.0196300113884381 0.0587793725035061 -0.00235910653928247 0.0439083881736295 0.000679770727883055 -0.060183394026243 0.0775351182470004 0.121055000605807 -0.0386368099368698 0.0183927084053151 0.0780384444508346 -0.00836365424993637 -0.0377627867585385 -0.0516967083741172 0.0357142957413812 -0.0552400086025202 -0.125259582262791 0.0377492878229982 -0.0199610869635453 -0.0721238361587683 0.00216936282835547 0.034084515440416 -0.0679434557114309 0.0629541599437259 -0.10964362863758 0.0451224533701002 -0.0072245308087486 -0.0321453186592969 -0.0411124046967406 0.0369964634229901 0.0539384373039326 -0.145292120262896 0.108417525360614 -0.135124259627555 -0.0416455157480149 0.0565344133456349 -0.189637391186268 -0.0989925276225763 0.065628057947808 0.141385512064965 0.00141912340908799 -0.00114907087561716 0.000263941378219974 0.0293554192802227 -0.0222177994491558 -0.0275208327242286 -0.0180240263243148 -0.0159123577863422 0.0108484578535848 0.0104381852599079 0.0301541599034957 0.00112008930752511 -0.0163997125905667 -0.00447255508703185 0.0123946483944402 0.0108471291779701 -0.0489459185388332 -0.0393116517464952 0.0363205011868597 -0.00853430145055648 -0.0187243301691286 -0.03824106058572 -0.00246821580982412 0.022087337804321 -0.0235679495379325 -0.041335061861859 0.0132321503538521 -0.00683205717144388 -0.0153052760497484 0.00460477068699482
  6 108.183148625728 ""  0.264311908076248 0 0 0.00630947059888373 -0.0152298508463783 0.0117512296543813 -0.0262205523690253 0.00510792314709105 0.0212135734597771 -0.0212179380180319 -0.00277907140127439 0.0104110856861577 -0.00521854279426878 -0.000787564857594468 0.00101998612514772 0.00691004614247774 -0.0132826430087419 -0.0156632198140915 0.00262991819697006 -0.02778000044817 -0.0222996373122345 -0.0165346725901901 -0.0271063619308428 -0.0126502709089358 -0.0291625403495665 -0.0135659708817744 0.00381369586995657 -0.00383609362168156 -0.0280370774497636 0.00199028979461707 0.0309386470394428 0.00326396120968863 0.0221560745071025 0.00100575822351909 0.00830786216407551 0.00642367789239268 0.0208062592086957 -0.0123482105495244 -0.0229887890658196 0.0129331322757151 -0.0381109733173291 -0.0342234083370659 -0.0215926984692311 -0.037154559909147 -0.0176408663976014 -0.0416140728234696 -0.0126003433137673 0.00998335718329013 0.00798874513853169 -0.0568446617016719 -0.0469360570930889 0.0425007863428679 -0.0372942805501917 -0.0508272035274014 0.0171643487847863 -0.0401215148628545 -0.0185197002158956 -0.00850898826186051 -0.0707661463037698 -0.0697338027697899 0.007831879049189 -0.0531998874409844 -0.0319769603360904 0.0157836438783895 -0.0431596170195192 -0.0223241755301376 -0.00726736702416544 0.0964465412083289 0.046279566720884 0.029408720588141 0.101715382015949 0.124117166631179 -0.0192813584680463 0.0107940619603698 -0.0586197908282586 0.0224906508446739 0.0708412899295925 0.0867665000070767 -0.0523855241241065 0.177710555701605 0.0216552280044785 0.0494099438367831 0.115650446647845 0.139401039306613 0.0522428197811397 0.123905260521569 0.117201970423594 -0.0431405013530136 0.0064317996431168 -0.105167362586803 -0.0559135306223317 0.027685160609957 -0.106159915783113 0.0333390561391643 -0.0661927430863812 -0.0423918922582346
  7 127.477846603188 ""  0.551765704478965 0 0 -0.0647962242814372 0.0548340770098031 -0.00341561631142627 -0.0403890601113197 0.0425093020080555 -0.013083740939053 -0.02418074385254 0.0296074064591342 -0.0066714347779005 -0.0275704331496111 0.0171284815593446 0.00162011304333194 -0.00323460615798686 -0.00224331480900178 0.0157986247126266 0.0233545510319893 -0.00839348348428888 0.0207481120803184 0.0211924555499317 0.00848038253352765 0.0127135143116121 -0.0045880365043976 0.0284979896229263 -0.00116684715370216 -0.0889355329487591 0.058315846984384 0.0276562129525865 -0.0791115655410545 0.0730194840209484 -0.0297023103615622 -0.0464932347978165 0.0198153955527281 -0.00275954096413697 -0.00487921876684262 -0.0131759080072611 0.0221006780876804 0.0426998460817319 -0.0236747148637684 0.0301849788917037 0.0387707243013383 0.00735789206102676 0.0168332921853003 -0.00879754462964215 0.0416586116852325 -0.00591872919363951 -0.0541109533038316 -0.0524886827932173 -0.0238270142143326 0.0151082916553604 -0.0793966854340982 0.0126246444970168 -0.0239359039681255 0.0230618996402904 0.0171788623948853 -0.0379619301792273 -0.0556884569924834 -0.0141248939238275 -0.107364755667152 -0.0732450515805803 -0.0635364815238121 0.0181122565928084 0.0718215765560433 0.0561278783679387 0.0649817688032013 -0.00403161538806382 -0.0676851550534582 0.127097247541443 -0.0127916002401312 -0.00181850559282927 -0.0245522352988413 -0.0317405518953365 0.0391576042362317 -0.00211194036723935 0.0130334584589951 -0.147215085205156 0.138187216579726 0.00919391277630145 -0.117028947302188 0.155896271702144 -0.0108090100739238 0.0248774073991088 0.158065955729122 0.0150151657890878 -0.0173772199772804 -0.084495341301695 -0.0172334190840981 -0.00125986619772598 0.0379206285609668 -0.0580342928909831 0.119246078006 -0.095869109051162 -0.0409180196294522 0.0814552203781197
  8 133.694317835285 ""  2.6141016636962 0 0 -0.0213410580576281 0.00614717162815038 -0.0347872270797666 0.0205541065843954 -0.0124232554535369 -0.0542750554138276 0.0120422882854695 -0.00338667909849816 -0.0377384906384887 -0.0132031658364587 -0.0124750982153919 -0.0195705427910998 -0.0132092413122762 -0.00940564732061609 0.0123019365366435 0.0139310094048291 0.00240447863501386 0.0239882854434592 0.0381539179234107 0.01292460672116 0.00566684323980299 0.0348057355419309 0.0104517428980267 -0.0260081210683686 -0.0157798180533652 0.0179307383671131 -0.0222167035896136 -0.0552772151734757 -0.0191368834558786 -0.0498136517482633 -0.0331989747716494 -0.0243691605295598 -0.0299984406651656 -0.0337116483619834 -0.0170300501807288 0.0262363502447926 0.0153822144032942 0.00400716526029164 0.0460962106049485 0.0595878284508755 0.0235554565926089 0.015069678944028 0.0516442022820745 0.0156231164975907 -0.0377142475970226 -0.0270110975637855 0.0316774290458272 -0.00926294127719603 -0.00709794432870113 -0.0678973256812728 0.0610515225909422 -0.0177724023235179 0.0352128193056384 0.0295142323537465 -0.0200304045854721 0.0878897478618716 0.0362266041312155 -0.0456757156741981 0.0111988864018367 -0.100229054859663 -0.00214207344352235 0.0936554560219739 0.103536293584161 -0.0297656309599049 0.0596646768221774 0.114068598353259 0.0327144992984213 -0.0137294470357599 -0.0350864052432804 -0.0128948148870209 -0.0252366481118409 -0.0354991713255097 0.107949748012647 0.15723050821726 0.238072851865919 -0.220243605099425 0.0794538989255692 0.209346085930196 -0.0564620343148388 -0.118039669086631 -0.0977529963688435 0.037760503076543 0.0116542031321856 -0.00494919294000949 -0.0464199215648751 0.0158263808456509 0.0369559523057724 -0.138787982619893 -0.0993871113565663 -0.153486591301628 0.159093835347518 -0.0602407232930773 -0.1053921063691
  9 145.023799527502 ""  2.57220389837846 0 0 0.0184706898017976 -0.0384916668404713 -0.0385086123115991 0.0225945706865003 -0.0198707903064669 -0.0535358424013076 0.0165468663611246 -0.0133403212537757 -0.0360197863892 -4.44762182507939e-05 -0.0355063362378588 -0.016102963001566 -0.0148168604555 -0.0196209804516578 0.0208065574401808 -0.0119464890882729 0.0182047478337142 0.0357162355675013 0.0118286905593923 0.0343214175704222 0.0149395872376147 0.0272599422576909 0.0149226006611993 -0.0221458502234153 0.0411779003046014 -0.0471559276259101 -0.0770390522561444 0.00719822090652359 -0.0857190974745397 -0.0166052186805339 -0.00659252176525351 -0.0639883401578614 -0.0292367046646256 -0.0296031699234229 -0.035557820445877 0.0361164058791623 -0.0247103556560861 0.0324582472050438 0.0621179531345078 0.019504433010558 0.0611003986366255 0.0267448261973794 0.0452690740191103 0.0226137857937723 -0.0358196976155629 -0.00704089070142782 0.060385336087698 -0.041668291990027 0.0138717837231257 -0.0806430502175763 0.0538921057087881 -0.00412942365711868 0.0200682143949568 0.0305241304186338 -0.0236175669796658 0.148041723178105 0.00849065854707555 0.0020757981381891 0.0446206163298753 -0.15360654176789 -0.0141639609887153 0.08387639578677 0.13230856428474 -0.00714635795731384 -0.0233478876477128 -0.0517384684267985 -0.0732199025268548 0.0486153285914536 0.0871146583195115 0.00642566682367834 0.0331003461047366 0.00549962755807306 -0.0967717091914868 -0.128547122528017 -0.12050993854809 0.123382328742176 -0.0159326867127468 -0.129980498458563 0.0192538346024117 0.141523550069597 0.154920606155462 -0.0762631051431192 0.0133651424135159 0.0394265352065684 0.0511683823082622 -0.0121480514160184 -0.0642057264620359 0.0849513457759125 0.118286398264236 0.0657016562389438 -0.10525280595513 0.0392896963280096 0.0602986416915501
  10 161.378444930071 ""  6.28891009126039 0 0 -0.0704588224022406 0.0901807244260529 0.0236387176003344 0.0813862426199914 -0.0643715543441617 -0.00036194651219134 0.0598566642448974 -0.041635657507354 0.00259727622568787 0.0353051660335531 -0.0122494927099424 0.000555008337360072 -0.012581896997016 0.0297175948574524 -0.00241736571347392 -0.0262433072350484 0.0360219711297641 -0.00353342133748244 0.0183771874708472 -0.00897263026139517 -0.00290809798799545 0.0624502494514354 -0.0465752039809531 0.000747548071375008 -0.0992386627181138 0.172508225333734 0.178874977400802 -0.17481742992455 0.142027218023413 -0.113151385301365 0.0414041798239975 -0.0111719643487017 0.00277040502191716 -0.04203854590081 0.0591837075389907 -0.00271908704600051 -0.0671287969533969 0.0707154325642854 -0.00511264568433064 0.0143963864714789 -0.0113951875801275 -0.00486103752044016 0.0880810431329911 -0.0732687825861935 0.000986644482761269 -0.0568742513294328 -0.0887072591289253 0.0132044243809111 0.0102827165141122 -0.00462060171091244 -0.0220648793547017 -0.0229816644934536 0.0298575180962953 0.00447579556225716 -0.0255111359962767 -0.166239978379578 -0.0183680744738952 -0.132434661020468 -0.101389292180301 0.0584629134350512 0.0311064460333272 0.0342301762108625 -0.0306892954711896 -0.0184772661320794 0.0119565137938225 -0.0103245901780692 -0.0425939731104543 0.0258782361017068 0.00604279172754815 -0.000754671501143097 0.0355308074261925 -0.00703937687894075 -0.0278251404439117 -0.0123575452562275 -0.014760310385315 -6.54085851507906e-05 0.00630969846629507 -0.0175702116377014 -0.0465151589799981 0.0492206406792673 -0.00242539458630901 -0.0500013636779153 0.0319418076174247 0.0321909908495505 0.0222879949160182 0.0218771030499727 -0.0145334076070619 0.0115116888818298 0.0604810655410053 -0.00160304481390145 -0.0206745335632239 0.0444959799181898 -0.00170384250475274
  11 255.032585737129 ""  2.24845381361897 0 0 0.00322041945660617 -0.0213188035411723 0.0194066925857372 0.107855921032552 -0.0976399972926848 -0.0135443747754242 -0.0388165893336609 0.0384487942708815 -0.00611804743283556 -0.0850466947330355 0.0762948697369443 -0.00202192046198018 -0.00198036558943001 0.00550508039934942 0.000796554242849397 0.0905236044740713 -0.0662399449363102 -0.00116792058711883 0.00392702466979023 0.0134390936538292 0.00073692563232609 -0.0764251840548052 0.0813372445147005 -0.00144770916242373 -0.00127769023283486 0.0222905383528095 0.0914617570790531 -0.0674245529013789 -0.017329039620876 -0.0523555852354967 -0.117568870951765 0.0999414759907292 -0.00206374961680153 0.00674788039828048 -0.00840012520907129 0.00353189823007727 0.190164776688244 -0.151325958965192 -0.00271232299173306 0.0213986259099594 0.00413837254668096 0.00176382386749774 -0.10087454238653 0.10734911011339 -0.00252544679060367 -0.016240182056566 -0.00736655198622216 -0.00244119155307059 0.00618093988194385 0.0136998255565485 -0.00880189579988755 -0.0100216275527886 -0.00948078958951427 0.0219560389747706 -0.0368849847399594 -0.0190993041205582 -0.0260110239629256 -0.00821438406281491 -0.00310352783195558 0.0102739988898237 -0.0254711921124944 -0.0216883877441387 0.0163285703515562 -0.00257409682443573 -0.00572972418978324 -0.00501701721915888 -0.0101690238990964 -0.00141056815017349 0.00361780207074032 0.00617263280838863 0.00540828380407138 -0.00215467757450033 -0.0096677290190125 -0.0146032128638022 -0.00874174793446385 0.00742003200116049 -0.0091950057640627 -0.00890351537306256 -0.0242424510667221 0.0102902277936919 -0.0119012942691786 -0.0160927213032903 0.0106834036521001 0.0348917764460034 0.0225929715844706 -0.00772895686794017 -0.0173048775360521 0.0184407077473591 0.0304334044316354 0.00325687371153375 -0.0123260086464361 0.00584329607935798 0.00716159502163843
  12 269.757373531077 ""  6.66619930323225 0 0 0.00603643211281658 -0.107271788494932 0.0510595963248469 -0.00144382940648737 0.0278579462133846 0.00127076596289376 0.0237135540403878 0.0185753968299488 -0.0369280952737882 0.0320691754356668 0.0121777758810286 -0.0319866553631354 0.0256353333258859 0.0240624993906677 0.00419777081917784 0.0331930010910909 0.0596497029108936 0.0200381424905572 0.0534646614437902 0.05972038159445 0.00873942374276298 0.0559904721979034 0.0403732007628905 -0.0248872182253723 0.0283998097327214 -0.160157163951982 -0.0519625636872098 0.0290643155980283 -0.176163612464 0.121068416670007 0.0300440586795808 -0.0023048905652263 -0.0381674380757839 0.00994268246822656 0.00344714255711749 0.0224709705169953 0.0217858267827295 0.0721234971156072 0.0397458930090517 0.0626715720259728 0.0734353561300375 0.0159136036975838 0.0738612849034585 0.0501597143812753 -0.0413459043140455 -0.0792528923245982 -0.0686954521795285 0.00696819696956121 -0.0607753899768845 0.0178695198425452 -0.0343741914205163 -0.0676673784430189 -0.0769442628087218 0.0353458398090336 -0.113635554225595 -0.113155879940556 -0.0492541123693062 -0.0544787588016325 -0.0500003895885731 0.0745696549070229 -0.129406975100653 -0.140711627361654 -0.0104081063790127 -0.00260741633682423 0.0052424769777087 0.00351471056972089 0.00128322866321894 0.00330456542582681 0.00493999914246129 0.000478061459481926 0.00456383233143144 -0.0039537844405045 0.000338162016109845 0.0052499326554986 0.00675011637839244 -0.00583978618015471 0.00805206067689468 0.0038798374146349 0.033325684972313 -0.00463166157748265 0.0369417871169339 0.0137315359475481 -0.00995810087987967 -0.03807909988428 0.00122667657810978 0.00758944786548889 0.00516219315310438 -0.00825864087466241 -0.00122511289287833 -0.0119888314053969 0.0117784071389097 0.00650357946702082 -0.0108627017112004
  13 319.688048362814 ""  1.49663412369793 0 0 -0.00180744606845708 0.00228070118075424 0.00210704277561386 0.00344656597909188 -0.00324267016212461 -0.000116023693944529 -0.000528918825522259 -1.02696726340093e-05 -0.000575441965762513 -0.00422073361077296 0.00104237819322929 1.73220225436593e-05 -0.00158060706888996 -0.00182072265906667 -0.000253145627730982 0.000705330543040848 -0.00480016812129928 -0.000810834305795948 -0.00252052643037544 -0.00105072807898107 -0.00105306280993896 -0.00383524062744583 0.000376010018466896 -0.000957475065736388 -0.00368326744042686 0.00365491011236581 0.00544456142280181 -0.00675732888128458 0.00405960113086533 -0.00387305500814694 -0.00730528446780338 0.00229345647660666 -0.000452356677064175 -0.00119952342356639 -0.00148195894610915 -0.000647986394986039 0.00379512957109383 -0.00747464412461409 -0.000980107002637119 -0.00274834508498604 -0.000171159928070965 -0.000753667369480114 -0.00484327605317144 0.00046108403412412 -0.00050876348918729 7.2298939119872e-05 0.000342667297696455 0.00174531482024827 0.00590133030796449 0.0015017051006442 0.00157389555595942 0.00125631192237327 0.00256385448163386 0.00470143705151625 -4.65952336630535e-05 -0.00294821909794409 -0.000753700864006662 -0.00280473821886275 0.0004103536299802 0.00494880041668247 0.00344192677318259 0.00440233968799401 0.00577680068033982 0.00799831756347833 -0.0205061426841887 -0.0455857152388203 -0.0151749115993181 0.0148413906930016 0.034120208412089 0.00170754621437071 0.0050031007426753 0.000571964539160207 -0.0343821024986309 -0.055900976092078 -0.0823128281542581 0.0687077748838826 -0.0188688449247944 -0.0807353050678931 0.0932938864198736 0.0619166835021813 0.126668131010891 0.00235649302896024 -0.0209914935113614 -0.0532726081800873 -0.103159508283869 0.23004244642532 0.507717923278887 -0.24515703001191 -0.445744569603025 -0.125843947886033 0.335766874851737 0.265167004003794 -0.32026185611847
  14 333.643195667767 ""  6.45459701018706 0 0 0.0175577408500532 -0.00278164307238928 -0.0648928448590798 0.00738421457815684 -0.0344278974043761 0.0053182959689147 0.0122088743944516 0.00472816369490352 0.0763105882034438 0.0430883997437939 0.0559690442880844 0.0491344811281184 0.0542255596551001 0.0582370757795246 -0.0174072771207447 0.0347103852100785 0.030951424269984 -0.0325590744017771 -0.00825478091401514 -0.000295177617466237 0.0073147231924758 0.00163976057674386 0.00420177007576103 0.0748786665508244 0.0554070380570908 0.0277842529662657 -0.0556704766099103 0.0463648350834455 0.0135317839405107 -0.0454336376581096 0.0855541403912946 0.104846561856272 0.0810509745868347 0.076594493960234 0.0783558888746652 -0.0380401040787611 0.0375679050223945 0.0236864010936351 -0.0714945836090247 -0.0477362296298767 -0.0369090566627536 -0.0163039168415464 -0.00947980093385416 -0.0140380947689889 0.0903777584542702 -0.00710433808558328 0.00270533652058278 -0.0174360780287055 -0.115490357042833 -0.0902599217529942 0.0169011783193886 -0.026554640235374 -0.0141242417870221 -0.0972823999251861 0.0567396262751464 0.0720846397120291 0.0805117788952202 -0.0202135830218308 -0.0101339244194112 -0.0759852122258018 -0.00971763441494751 0.00751052956259758 -0.0801636855009653 -0.0015078591383823 0.000239382212261417 -0.000467386082071292 -0.00110339519265155 0.00173572217901317 0.00534384561042184 0.000347701809326139 0.0021838246674876 -0.00179502790132375 -0.00376229749051144 -0.00312141245044329 -0.00189506418141063 0.00254741236544634 0.00202051803766747 -0.00376731286067438 0.0204710962367317 -0.00113683924030456 0.0262401377747793 0.00451344649055849 -0.00932645923877298 -0.0218364590766842 0.00110062951867795 0.00541545135655339 0.0082531687308851 -0.00528608323087543 -0.00438192223290306 -0.00606703892435755 0.00732105195188322 0.00763333604528179 -0.00850011758610769
  15 386.960596981698 ""  33.773497384335 0 0 -0.00346098330926356 -0.00644603004805989 0.00736323823793251 -0.000588090479724607 -0.000881501816160162 0.00274804414720446 -0.00699026302487355 0.0006545056644852 -0.0052873713927033 0.00625926100384254 -0.00252259347192634 -0.0086710087535942 0.0034692045820846 0.00144049964627437 -0.0028757979284877 0.0024928735220259 0.0117478709894574 0.00104282185141443 0.0100188729881634 0.00385755505342787 0.000903457314355235 0.00775293453517855 0.00245774173082183 -0.00388292814157353 -0.0146804388802548 -0.00458705400654463 0.0227719801766928 -0.0012778753704676 0.00719966376544025 -0.000841270536169091 0.0174926149272095 -0.0104711901146113 -0.0082408281074879 0.00323155405827942 -0.00562373287743301 0.000980049646033401 -0.00144800569646733 0.0155491293899244 0.00389959185209574 0.0151005886550643 0.000475829338027565 0.000763477834525378 0.0141191533185453 0.00428382512680635 -0.00826491963152057 0.00867273424624535 0.00731312066978863 -0.0073306846701705 -0.013648674383844 -0.00914962629662435 -0.00160011935399243 -0.000884963735220554 -0.0210268405074166 -0.00492812327093861 -0.0105086295256524 0.0323670468974096 -0.00411585178033196 0.0439724702963984 0.0151288142373967 -0.0174191202257497 -0.0105255181301531 -0.0279865625706483 -0.00845097594862539 0.072502367439508 0.00800271045439179 -0.0120482901497949 -0.018508685447499 0.0582008095470331 -0.0183541463918181 -0.0107259158206434 -0.0684238652111559 0.0413149213433507 0.0561212803078448 -0.00365151761534214 -0.0269688018932232 0.07610367342488 0.0110155869044799 -0.0162093797951096 -0.410823428970507 0.20407868685006 -0.421939706236383 -0.200999654822077 0.158977643821612 0.464991002174735 -0.1518252743326 0.00181134798723192 0.0582002215597714 -0.0142907009479929 -0.200251225233829 0.0849412537668421 0.0123808056434874 -0.098298241497672 0.0460227844413404
  16 433.679038626446 ""  0.831811575175749 0 0 -0.0244933465198675 0.0039940852828568 0.0171686573001488 -0.00479789444206732 -0.00363515695584881 0.011897849043977 -0.000545147577748068 -0.00411540702636761 -0.00382431233906268 0.0910286674305742 -0.0761771817829864 -0.0124252575013373 -0.0862257786164008 0.0790977538473917 0.00239421367078348 0.00665137391868244 0.00834952431533966 0.000509740023278374 0.0926769343890267 -0.0678819320467878 -0.00315068968443033 -0.0841853876712825 0.0813836920114002 0.00327159729493582 -0.0711321217702965 0.00633558613011702 0.069192147475764 -0.0253808527956518 0.0656609089736455 -0.0262731057199701 0.178596874489302 -0.15069957716999 -0.0164419468468548 -0.191039020567043 0.162003812943417 0.0122868875320312 0.0115631106396216 0.00446357457825856 0.00234470204903305 0.194332645995409 -0.156571927304362 -0.00961229857666237 -0.174790144281734 0.169893279343668 0.00466539517261657 0.0215065812048812 0.0227828662363449 -0.0129361583581384 -0.00939597699386558 -0.0108295610105196 -0.00143529399447322 0.00339822128562477 -0.0371941010233616 -0.00199100820835015 -0.0187002278147512 0.0665731120924812 -0.0131012821791287 0.083009544810215 0.0374004351020237 -0.0277317451347242 -0.00522170933322063 -0.0442434638708359 -0.00760093292735717 -0.0141359141016419 -0.00599558818574107 -0.00448957280067857 0.00996076627922691 -0.0157097304958635 0.00733276743840487 0.00118634308065914 0.014624685906022 -0.00543121256929569 -0.0150905583872494 -0.00274971608565023 -0.00629895390994671 -0.0114364101477887 -0.00414263157406007 -0.00718571975277266 -0.00484736811345305 -0.0222783721465057 -0.0051761376021955 0.0243698923787386 0.0159700917606972 0.0321341736786805 0.0318048115372827 0.00587564061586701 0.0108875667760379 -0.000104060968834216 0.0301147407990515 -0.0124079262108248 -0.000776910685065573 0.0395737979357965 -0.0187128196280047
  17 447.990925423715 ""  12.4464901820837 0 0 0.0782388186175864 -0.0154368590411196 -0.0475035037039675 0.014380891241703 0.00881585169245959 -0.0259117175478945 0.0116743101855815 0.00434856745083074 0.0139928858052942 0.0249229312231844 -0.0280469013753126 0.0228060429970719 -0.0364395552401139 0.0204784060665475 0.00710711152684752 -0.011350006163727 -0.0265582985022185 -0.0056928512679944 0.00681177234333671 -0.0375868922090463 -0.00805360445863856 -0.0459742017151382 0.0213736786202253 0.0116361348013103 0.191406997439783 -0.0332470961774145 -0.191696004003891 0.101045601268179 -0.162780971317678 0.0748828367675843 0.0462371217853919 -0.0496784172653697 0.0201025800191932 -0.0615741735766738 0.0659598997331494 -0.00356090255801482 -0.00108840473456396 -0.0363812916171393 -0.0124934034709102 0.0361630673876364 -0.0659872159698489 -0.0105997949659182 -0.0864350968398876 0.0347747665295335 0.0264410952898512 -0.0619898733831913 -0.0590416576075654 0.0311152316515747 0.0159168698016997 0.0241705685271275 0.00635545197445258 -0.010756019439083 0.102092512264823 -0.00150652927768654 0.0568409725000742 -0.173155451691726 0.0425251881752503 -0.238094730767545 -0.102090497694487 0.0643878723404682 0.00611800484939029 0.122502811393819 0.0204548091229977 0.0494883045488619 0.0180687519314298 0.0141223501500678 -0.0414275232998642 0.0547389393512303 -0.0277016256510982 0.000185404105296858 -0.0519005644866661 0.0175681490472663 0.0483336945120065 0.00462621980492431 0.0179782482392817 0.0460136769449009 0.00627367374753809 0.0233310317942788 0.0647995656069503 0.0729358372107536 0.0690704200085744 -0.0773030164144582 -0.0769968365901993 -0.171262404102259 -0.10644813092692 -0.0216693260480647 -0.0402626093915958 0.00279933868666936 -0.106402455420147 0.0397440976725556 0.00865228606895808 -0.141117394499624 0.0643076734683463
  18 464.459470825226 ""  22.8334613566486 0 0 0.0590017288551549 -0.0101288115008072 -0.0273427694559351 0.00755630568679551 0.0144361531056418 -0.012611173673678 -0.00294095707003814 0.00888992170229154 0.00400863696749418 0.00173646590134254 -0.0078899279869536 0.00997851442036868 -0.00676259501079272 -0.00413489964125263 0.00371815463786104 -0.0136847947142958 -0.0117366677362373 -0.00163674913258482 -0.00500553487286663 -0.0141004279385426 -0.00483929069354436 -0.0109922295168292 -0.0013838270150332 0.000221407680624753 0.141868320929119 -0.0201438986118768 -0.125569587228701 0.0846828692226494 -0.114647060650636 0.0677839382391195 0.0151931441884304 -0.0253022776582347 0.00721242987731963 0.00228932437480995 -0.000134746461015718 -0.00275648571174232 -0.0113048495905811 -0.0141753950755178 -0.00397506559762937 0.00753602795380544 -0.021865951554432 -0.00442599885392021 -0.0102199437411321 -0.013206998782624 0.00655670278246562 -0.0387129284275753 -0.0365847040319467 0.0169282040206665 0.000234134778874709 0.0087114299194782 0.00395696633790634 -0.00836898218101913 0.0673732672867947 -0.00684108644578169 0.0404648773415066 -0.102146705151214 0.0325103525700831 -0.133547956822975 -0.0608327844016096 0.0379890343102822 -0.000850193968208096 0.0787724766049636 0.00750625407126279 -0.0651444563712063 -0.0244501782340426 -0.0250710203735329 0.0714853541233197 -0.0740220442533296 0.0518972690275796 -0.00371714610749796 0.0736124757344859 -0.0225560052855556 -0.0694752113165557 -0.00469344633406171 -0.0374923433039525 -0.0563523670665789 0.00669793672895889 -0.048320720200163 -0.204992015559397 -0.0686014147535755 -0.212134516662886 0.0820226527480201 0.16104744102792 0.400338542923186 0.144511642828255 0.0365807680477565 0.0730100161606081 -0.00685933497238154 0.140866178761074 -0.0493360020170543 -0.0155655332131493 0.212987620337185 -0.0964211207567595
  19 509.244355333543 ""  8.19941768697245 0 0 0.0739026732466113 0.0560646431627005 0.0732282680404619 0.0254764003061232 0.020902231889958 0.118977196072409 0.0390072713180817 -0.0225408975247882 -0.0563704089313194 -0.0224078098681712 -0.0132711097422598 -0.0546907817141353 -0.0390317385573962 -0.0181308418634368 0.0151628550318519 0.00772996831666207 -0.039542183685102 0.0221411450392823 -0.00872808126645236 0.0263866507919011 -0.00652477891427502 -0.00512313203907318 0.000702530925184649 -0.0767844748188831 0.145557566627838 0.100604956769622 0.0655736621475516 0.140014767317096 0.0916776826156313 0.112464422437304 -0.11071805297668 -0.0194786231338019 -0.0832835499169089 -0.0958429876289392 -0.00670125050310992 0.0364197635819805 0.0191003299390046 -0.0463705612040624 0.045527219788483 -0.0129206433042351 0.0993549182999849 0.0190067642748177 -0.0168111392164763 0.0614308109879937 -0.0996620858899074 0.00394635190301323 -0.00444923274451696 -0.0116462696020935 -0.0688191426796925 -0.0493925563385654 0.0053482379663859 0.000709533728889748 0.0266212799797896 -0.0722642762897681 0.0798950347275582 0.0305934457912899 0.0714441442686376 -0.0416772300872405 -0.0229774685725999 -0.0503188650676051 0.000246927989331387 0.0264482902067764 -0.0728831673747628 0.00186488597266884 0.000716555295217418 0.000920567222266299 -0.004141728230747 0.00314823945468635 -0.00224544810629085 0.000209374524419014 -0.00242745194932271 0.000468963845375555 0.00183644311766384 -0.00110250247714448 0.00116394921446261 0.00267919531928602 -0.000319564519347973 0.00124429363241781 0.0191882189447024 -8.2925324181207e-05 0.0205439512800649 -0.00033361653405427 -0.0104712779435217 -0.0300794135402509 -0.00583942570690222 -0.000864294217636095 -0.00344009300040876 0.00022307604776258 -0.00542439907508469 0.00142459136269175 0.000729662143499272 -0.00851334706006981 0.00372898434312344
  20 535.693921093273 ""  10.5655658703249 0 0 -0.025848858816473 -0.0113503819046316 -0.0209310993761077 -0.0463171134888548 0.0254450437683063 -0.0241514491108721 0.120111081190667 -0.118297876917143 0.0044366658506945 0.0113167681698541 -0.00142327531309797 0.00849308706819994 -0.0485535421228267 0.056547549612958 -0.00301313976938863 0.0919882353402031 -0.0615171676627561 -0.0109125306854959 -0.0607265775872102 0.0528072016913953 0.00882036830634454 0.00975576357963445 -0.00611669281382201 0.0204734409341967 -0.0495507550040849 -0.0406100574851654 -0.0418178404051812 -0.0198458407213208 -0.0198944857388384 -0.00862507737141812 -0.134012993547862 0.15283240346151 0.027596582593184 -0.203983663693246 0.194236009654417 0.00442116256951327 0.108108018436501 -0.075985611391565 -0.0172996713278285 -0.226540787229388 0.174779081139677 0.0108818043734717 -0.142285338801569 0.122744944093978 0.0325515783272475 -0.000418230708103229 0.0017920759342796 0.00285986279777076 0.0185463059198263 0.0124999331576674 -0.000838814958071437 -0.000185123016972286 -0.00817444751015439 0.018654521303457 -0.0221090327902588 -0.00608497044349959 -0.0194871524692391 0.0155544478674092 0.0076856872645376 0.012782255112134 0.00260447309768938 -0.0064906218571271 0.0188207430317579 -0.00311612071678171 -0.00140277048387624 -0.00156059450529682 0.00396642076052116 -0.00203606715778878 0.00359101416364467 -0.00179544320856979 0.00340202208266048 -0.000495820288971115 -0.000245033357333589 -0.00270845426743948 0.000942790912064231 -0.00536227336277678 0.00349990590947973 -0.00294382862440001 -0.036013510587488 0.00166528502030392 -0.0354850974243985 -0.00104000163106971 0.0167581468547048 0.0422278300113543 0.00342341515642593 0.00289086307613803 0.0053228943139768 7.93615501892124e-05 0.00481330041791979 0.0012794382176991 -0.00486292997325389 0.0120159459938759 -0.0038474358983276
  21 596.796660841955 ""  2.63495802535198 0 0 0.00568692433099977 0.0093356110952883 0.0170211073682403 0.0783881034877202 0.0908976784110258 -0.0635313969217594 0.0761588488857238 0.0775656269025937 0.00165052840065455 0.0172240123088896 0.0095618067008498 0.0905240100044401 -0.00021965323073728 0.00205522909980326 0.0703472720823718 -0.0710318350981619 -0.091751392394888 0.00490454640047344 -0.0353967385729024 -0.0302253754188101 -0.0505694203474181 -0.00849674387806009 -0.0129193604093768 -0.0395590819904122 -0.0669892064814905 -0.026021298428016 0.0371933792995834 -0.0261119766252346 0.0322890326363199 -0.0290354004242525 -0.0401495306396442 -0.0397749744695713 0.0540721848540963 0.0449372140257043 0.07785960019206 0.009745950221643 -0.0733923880775661 -0.0927324337941976 -0.0158986403793833 -0.00404070400345665 0.0256771295942167 -0.0211800507722038 -0.0768367935294383 -0.0741944714181461 0.0262607354817764 -0.00377911486840881 -0.00460248892932416 -0.0205495882115958 -0.044223348867274 -0.012242455631887 -0.00413520418271722 -0.00152049053854649 -0.0539076454294334 0.017605688406247 -0.0704525884002615 0.0463020544485 -0.0336632739366572 0.0799056279381609 0.0204709948184518 -0.0182656984814558 -0.0328877489974521 -0.0948843711009778 -0.0227435151506905 0.000265407167004063 0.000103249716880524 0.000154497869840793 -0.00152524230343356 0.0009016166536972 -0.000561558842529428 0.000157765217462518 -0.000599350552140447 0.000361657291347163 0.000669249678321357 -0.000862922226557966 0.000813869819098164 -1.67660563640231e-05 -0.000631382073040663 0.000712377167515792 -0.00499942823767353 0.00148795306893306 -0.00400691468922921 -0.000268236478442923 0.00314415180098671 0.00182169824420691 -0.00135851121864141 -0.000100240014074148 -0.000107674751205206 0.000338463353739936 -0.00165497503679101 0.000949918776508192 9.34553456764187e-05 -0.00149467574699759 0.000918632488686308
  22 629.983358331216 ""  0.495248733428459 0 0 0.00988380300661218 0.0073996395334877 0.0185097253350373 0.000914474125914853 0.00145584795101214 0.0142338534673045 0.0088001795185087 0.00660524630768505 0.0526945677915975 -0.0563031671251546 -0.0688083298834997 0.0855054476764988 -0.0773543907316592 -0.0836348285842527 -0.0817058816479532 -0.00748168393465767 -0.00667881499135924 -0.0529916003537442 0.0576880318465889 0.0758191221342069 -0.109124988774442 0.0710343147148219 0.0744313233926388 0.0612229356238665 0.0117095211345314 0.0107914701655777 0.0214387362801938 0.0161865828451791 0.0183087356665208 0.0168888598147654 -0.02565281922062 -0.0299144353035141 0.108847711450508 -0.0479025084446347 -0.0455746338008202 -0.115858094411929 0.00768523055444801 0.00139723325184329 0.111038044026255 0.0252322675603195 0.044216718153174 -0.129530930124087 0.0347855025307015 0.0282611783712991 0.100987938572423 -0.000805768395163497 -0.000842662682110978 -0.00246491685213552 -0.00654798034465382 -0.00275410672262627 0.000826805443047914 0.000307734824372763 -0.00448389936224116 -0.000201968139873113 -0.00612817140816638 0.00650696072155661 -0.000987018646531411 0.00641548082188935 0.000974350782502183 -0.00471072952855756 -0.00544943024951249 -0.0102935420375509 -0.00434392728172522 -0.000183935855408832 7.68818832028799e-06 3.84510991605843e-05 0.000606416881003278 -0.000208090534535164 -4.05304038415706e-05 -0.000160657618422457 0.000207632481232998 -7.32372995967333e-05 -0.000221561584036028 -0.00048387062439119 -4.47184978658825e-05 -0.000432705032965343 0.000530462638144871 -6.76001359722757e-05 -0.000168526749776804 -0.0016299447309083 -0.000542106255848611 0.000117446202403593 -0.00101632445302394 -0.000905353952362492 0.000451329143333151 -1.16233712930691e-07 0.000135672359794715 -9.77131122086301e-05 0.000657714826226998 -0.000154745856243743 -0.000135980606893753 0.000500296432239794 -0.00021849835342997
  23 719.699115208623 ""  18.5510357429812 0 0 -0.00406932348440572 0.00108646073410491 0.0025507116470342 0.00249037343042422 -0.00484230410037873 0.00208710767437193 -0.078283336449732 0.0696182496068927 0.00418851593207774 0.0504952932501279 -0.0443918918688049 -0.00457213065891698 -0.081315951745839 0.0703586262940428 0.00480147863948043 0.0637141589034513 -0.053634401812652 -0.00312858046454534 -0.0810225306290234 0.0707724831818741 0.0048127152644894 0.0506029084534772 -0.0445091128751112 -0.0042399475578702 0.0114634053766943 0.0107209076755111 0.00191678068749297 -0.0130703984175254 -0.0115222740687409 0.00257020723819859 0.269924323348329 -0.239887228885942 -0.0182148164197097 0.013214435543112 -0.0132166243950592 0.000357557047287793 0.268825626412528 -0.230019057946419 -0.014971931239283 0.0140301852067825 -0.0104504141763331 -0.000510222464339782 0.274622000960096 -0.243602691382488 -0.0182210216525701 0.00359591487955714 0.00150788857915645 0.00250511352582681 0.00144732018179935 -0.00212269583223482 -0.00248908596992826 -0.00190180218111352 0.000841436730134101 -0.00195701748232702 0.00427323550096149 0.00185411304101367 0.00282220701509036 0.00552914414844991 0.00175018366068578 0.00188571790028744 0.00185411171446831 0.00212008150754541 -0.00271751872434961 0.0003926674020826 0.00075360340585033 0.000461942074883169 -0.000633727757645207 -0.000881026752059113 -0.00152756465455092 0.000608213303721528 -0.000458063258367643 0.0004326473998859 -0.0018657732815453 0.00253784225330098 -0.00223482341665832 0.00120340026796427 -0.00267043634836017 0.00175751288070237 0.0106201913470599 0.00126356155797708 0.00919558673199299 0.00262717505845966 0.00163651073609064 -0.00325183975886553 0.000149998407187269 -0.000930456590996967 -0.00158889553025247 -0.00112515131598675 -6.49681763289509e-05 -0.0016929050045814 0.00304941449280567 -0.00337825918562235 0.000782790322049424
  24 786.415663525021 ""  64.6905898360318 0 0 -0.00829139849805633 0.00219084333179949 -0.00123659251282573 -0.016783211805281 0.0144057080767205 0.00203405284868281 0.100489291815825 -0.088456742143951 -0.00633750289479327 -0.0365101444475772 0.0343429383078331 0.0066187503432097 -0.00921986460913024 0.0108274754328436 0.00441565930621695 -0.0617246396690873 0.0496253408782521 0.00338349694867003 -0.0177717145364118 0.0187031821012713 -0.00341411855686938 -0.0455424136141384 0.0416170284934726 -0.000108582808318226 0.0037690507485168 0.00116813767639931 -0.0161761576148832 -0.00810052080557609 -0.0144964827743683 0.0112549254404879 0.061732309562268 -0.0538573386990431 0.000442374307834141 0.284503245228317 -0.235572159596202 -0.0158808157022336 0.377753358288698 -0.32817331751796 -0.0217131463678129 0.32640549174546 -0.273481332771618 -0.0220905330625515 0.129129944375846 -0.116806679533582 -0.00959654885248529 0.00268152673944018 0.00151489704415092 0.00356191135247525 0.00232788195737811 -0.00237442572469942 -0.00306106878216356 -0.00335797756298023 -0.00156672419479735 -0.000107435441091061 -0.00330735530218037 0.0026164443781936 -0.000825402726757547 0.0125623912505318 0.0042358274667458 0.0043697637804349 0.00356674257499965 0.000175545186342755 -0.00292916283099155 -7.87221217606463e-05 0.000119830323663885 -0.000286235516113481 -0.00101567189213862 2.01552392642862e-06 -0.000165868831986087 0.000255709891023379 -0.00044263637780744 0.000357450906449928 0.0019325842066097 -0.00118804331380703 0.00236531706360364 -0.00356887438423956 0.000128333525793436 0.00139766291756901 -0.00353460103506008 0.00280257580465083 -0.0029254738314912 0.00311778729727137 0.00739341086372843 0.0052759761935251 -0.00104555823996137 0.00028058996370311 0.000856284058328406 0.00152542639248355 -0.00191441704140131 0.00255044834962755 -0.00143567501883698 0.000390467959407207 0.000704928626943685
  25 803.97422135395 ""  16.0690824497786 0 0 0.0701317545859556 0.040891593655008 -0.000418918400981252 0.0360012075799673 0.0519860954126542 -0.0405462879004092 -0.00946347747415349 -0.0129857469271029 0.00143447430275801 -0.0231698327695986 -0.0184944708679203 -0.0527612368606962 -0.0355313965792369 -0.0296507401576568 -0.0668680844015907 0.0294334707210332 0.0398426893354457 -0.00694883891817032 -0.0250589001796668 -0.0299266727395565 0.0788230469146017 -0.00785656230620212 -0.0188691491268667 0.0674652232733733 -0.0194536256215917 0.0222991174714275 0.0602827950322745 0.0832193917170802 0.141554326698328 -0.0596440667696008 0.0140557301820608 -0.0123574195311508 -0.0422648083111311 -0.0529831044488487 -0.108853412945168 -0.0201899688429207 0.0586008243008583 0.011659813789151 -0.0157851169478219 -0.0713966542495453 -0.106661842561199 0.0406423262402084 0.00317766295063205 0.0119024975368631 0.0515237253750944 -0.041588051113186 -0.0513808968347654 -0.0852224063954931 -0.0570767130334639 0.0410534390777545 0.0645743201995422 0.075101130261114 -0.0303708223868217 0.0486152218719183 -0.142025647934127 0.00718890844024101 -0.108810654931759 0.0394892224610559 -0.0163552537286182 -0.0485885957405143 0.0454548327315946 -0.10319951477525 -0.0433069081985152 -0.000110803916265283 0.000434148262420698 0.000956763169908458 -0.000611971608177632 0.000256876329318478 -0.000195020122946555 -0.000258474024602727 0.000365946113687324 1.06672419632672e-05 -0.00549184707580164 -0.000747946336457156 -0.00515138418880828 0.00733507919069171 -0.00153676847645142 -0.00226126063104531 0.00633980528118013 -0.00635241385090737 0.00764095703242587 -0.000550192521455489 -0.00433580827033189 -0.00872517543132375 6.82830265023384e-05 -0.000590465500794893 -0.00232787660138171 -0.00345119245402667 0.0012776412386402 -0.00409298794746513 0.0039985618520472 -0.00359833133002032 5.86258667773014e-06
  26 835.814306562032 ""  16.6627577007269 0 0 -0.00245569768938043 0.00187284917655571 0.0125165471375691 0.0126541014931228 0.0134652014505495 -0.0104825798841264 -0.000897965413165224 0.00113383409401972 -0.000347354335514434 -0.00561342912770406 -0.0017970596347532 -0.00678472471606531 -0.00749978132185295 -0.00559673326992195 -0.0118706700612116 0.00539461894300413 0.00620090792963573 -0.00164577136199613 -0.00319838121589679 -0.00753026590146486 0.0140985404782892 5.13792720822049e-05 -0.00414880787004348 0.0128465158496637 0.00871036994397219 -0.00330258826569423 -0.00614338568933283 -0.0102031677244198 -0.0235188591717234 0.0228117837624378 0.0121105263243168 -0.0120591379970781 -0.00622868686558491 -0.00531532632961296 -0.0226027344942671 -0.0047443450696162 0.00481414816083851 0.00606608418881192 -0.00270555275573207 -0.0249266301459475 -0.0112902632549629 0.00758007192873174 -0.0170696997970531 0.0103597922811993 0.015139981458529 0.0123427724375219 0.00571748804305692 0.0107578029640162 -0.00265838296922314 -0.0126361037547316 -0.0186428649571045 -0.0121743663347372 0.00707823025542473 0.00263217088482644 0.0284198558581169 0.0025998567270232 0.019340600932343 0.0145704127413259 0.00673691278514845 0.0195579575780057 -0.0137384135133019 0.0119389303269062 0.0110165928374506 0.0208625023254413 -0.0188136960713367 -0.0599317879438201 -0.0197538630963695 -0.0177375676782398 0.00504138512905708 0.00795923756125942 -0.00966686481053191 -0.0337413531690211 0.366003514674532 0.0442506052239037 0.315336035216154 -0.440106663927894 0.119800659402602 0.117868870970786 0.127890967436208 0.165658651662283 0.114183784006514 0.0158373142913875 0.0617627221170571 0.079537435266338 -0.0664145398911792 0.081490060681953 0.128115588291187 0.252578057019827 -0.136876003665086 0.294564283996084 -0.31320738884705 0.236499786207991 -0.00112207847829519
  27 843.348831979373 ""  20.6442185428781 0 0 -0.0208100490466437 0.00687768652224177 0.0661470797009769 0.0549154146463164 0.0585236199888358 -0.0497919679968037 0.00860410719989108 0.00710070006069002 -0.00343540447136486 -0.00537225014021583 -0.0250660881994974 -0.0334911941312356 -0.0188573137436052 -0.0386568172812882 -0.0555700494488745 0.0243361669369636 0.0252906745713566 -0.0067996009143902 -0.0279655118190897 -0.0245056971243895 0.0668021185720847 -0.0216879983121541 0.00266373266939058 0.0623131887325435 0.0385750073416966 -0.0163172329753242 -0.0289908212467886 -0.0738003860169869 -0.131410081950338 0.112677734469525 -0.0868458680756459 0.065793821719722 -0.0240037679176427 -0.130089662448185 -0.0125999998793011 -0.0157367829874721 0.00186142613966905 0.0415842478561479 -0.0119149524897863 -0.0274663526968087 -0.127951988171326 0.0311432951685312 0.0790560716879662 -0.0962835653266044 0.0643418930625139 0.0720491820393964 0.0247137252007858 0.0560522338000399 -0.0140210044674992 -0.0583180916740948 -0.0966890660627053 -0.0587431723660359 0.0363181181940558 0.0138157761383209 0.156537372343982 0.0235717822660404 0.111610069464773 0.0499601040508349 0.0133040854452116 0.0516622324253205 -0.0742222875806724 0.0638052077350682 0.0652660370177051 -0.00191812653973652 0.00827621498861094 0.0107354554558522 -0.00299637065273039 -0.00390252049993879 -0.0059842474048928 0.000165647225229101 0.002965931040185 0.0086942031311038 -0.0683245418011094 -0.000455461548045315 -0.0620669732627886 0.0850322476188376 -0.0372623404408727 -0.0124218198989282 0.00441421958425777 -0.0131594474754124 0.00469234636233049 0.0136592779047607 0.0200892854011824 0.00407290292865242 0.00381678257425066 -0.0137241858317613 -0.0338054752590622 -0.05351190820107 0.0227522371499327 -0.0606997118590653 0.071671841181527 -0.0600930071596881 0.00617692706043555
  28 852.055983922616 ""  2.61349782318303 0 0 0.00135593543443097 0.00488523605945583 -0.0144017076528272 -0.0101828440364671 -0.0117911756008419 0.00932865403433909 -0.00692594311765195 0.0031339408047393 0.00246772357866232 0.054355010364129 -0.0426909934255211 0.000885985009490554 0.047592444633131 -0.030285332528559 0.00711728044459816 0.00440247602705128 -0.0119421819200129 0.00196950641111056 -0.0312022493053443 0.0351081379869856 -0.0105828181937682 -0.0561231198876956 0.0526456290310787 -0.00825522572879382 0.0149774006089655 0.0160182450982444 -0.0115663020484649 0.00683987299874649 0.00765173188232873 -0.0115145703703735 -0.34253708115264 0.304556208127936 0.0234485829919774 -0.282380249132455 0.264850242540381 0.0211051241277111 -0.0628589241063007 0.0465242489232477 0.00749757121496544 0.241192598447612 -0.181006260712176 -0.0201801151402914 0.402946293100259 -0.353086143191308 -0.0383929080246275 -0.0149145588225772 -0.00925351979103501 -0.0159304718410789 0.000341301174315576 0.013979481536599 0.0241940928155246 0.0163923424590815 -0.011159264796953 -6.96052719995424e-05 -0.0557968147059578 0.000744753886019951 -0.0379352664224192 0.013537584840399 0.00074549275588106 -0.012049049045821 0.0311853286671521 -0.0231137696640972 -0.0297688113481957 0.000523470150242868 -0.00384775336099302 -0.00477241347709783 0.0028163336233309 0.00300971898795177 0.00356183556975326 3.36567218040649e-06 -0.00224958113046414 -0.00273441860501316 0.0268547386409961 -0.00072747929555554 0.0253703514608921 -0.0390094222193032 0.0200050158455631 0.00463997469869953 -0.0086344945147127 -0.000262558724554254 -0.00795333951661043 -0.00971086282318862 -0.0165414946661658 -0.00776044213920159 0.00315743162181176 0.00332560707422205 0.0174170658004103 0.0238158847768313 -0.00788866995265694 0.0270388960927057 -0.0305877155404876 0.0280662732875181 -0.00337055261004406
  29 872.802916563168 ""  21.515167559105 0 0 -0.0335580577497616 -0.0242424156537003 0.000592674595537755 -0.0240089382631454 -0.0272084705768064 0.0110456851231327 -0.00640812653392556 -0.00758927005259328 0.00134827754286839 0.00514060797629397 0.00439785274768186 0.0144289584406831 0.012485730086466 0.0130513324493225 0.0213751881903939 -0.00489500692705604 -0.0057761811136605 0.00241217890805767 0.00959601693020678 0.013033156009179 -0.0259690108547707 0.00179823861671761 0.00277042999010662 -0.0196553595420346 -0.0603972529678391 -0.0441054762071331 0.00224817538675337 -0.0563542675786388 -0.0548247447221006 0.00431174846945092 0.00556241416213379 0.00509675748859793 0.0161617565295508 0.0249129322807177 0.0276683643539412 0.00886070079747881 -0.00325780842294238 -0.00564222675528527 0.00555958249450071 0.0283681409766886 0.0318104492987333 -0.0152290095726802 -0.00212290338250471 -0.00192714251499835 -0.0181682691390988 0.0953509007134207 -0.0600145661289475 -0.101846711169965 -0.103286594126036 0.0179368641581192 -0.0343657351361683 0.0687393450421898 0.0804064546728167 0.117248516409869 0.290130819371461 -0.0452278623096077 0.0657500676310314 0.00596505172913515 -0.0634836431075745 0.00960002452532994 0.0233046010066196 0.107394154622653 0.174426680514643 -0.00278641232072945 -0.00118119179842093 -0.000928897955617798 0.000453421115401856 0.00342577756428322 -0.000235616917504015 0.00171487703571856 -0.00301216450328681 0.000675859170657352 0.000760914025006582 -0.00186697856010917 0.00319877356739451 -0.00684267733029138 0.00502099168382631 -0.00178381279881947 -0.000770761880960234 -0.00380488442493139 -0.000360501384018784 0.00299503079852628 0.00220676496551525 -0.00783340109057428 0.00723177497545533 -0.0034653798542741 0.00682081148928196 0.00616476368102578 -0.00148015621263067 0.00529080652636933 -0.0041028637328615 0.00516141011554748 -0.000752303783119295
  30 888.33960446635 ""  19.5716386682764 0 0 -0.00019148607103558 0.000776198433476204 0.00403069363679045 0.0030657761250936 0.00187735152624949 -0.00232927133566124 0.00191674134090197 0.00325579579228299 -0.000574235703845769 -0.00127518484474929 -0.000221105794050416 -0.0026296283039639 -0.003232556138902 -0.00100015969627941 -0.00385983161080641 0.000494893584426826 0.00143563789546202 -0.000383364657312485 -0.000950774940706276 -0.00269538531030029 0.00478429693942069 0.00134030973422803 -0.00177717134180886 0.00397428453307084 0.00106321447031137 -0.000154454917694225 0.000130033126549568 -0.00489005547165423 -0.00280870857393855 0.00211892446153194 0.00505887619384306 -0.00641629150531229 -0.00364312678142664 0.00303689278741793 -0.0114059231838206 -0.00198932702046289 0.00381657043035319 -0.00172630754436997 -0.00139600651972546 -0.0096007436132591 -0.00206006013265596 0.00304022391446037 -0.0082206204454853 0.00614738770469491 0.00516805447877103 0.00134130055072114 0.00142209631847994 0.00600350728815703 0.00232009340920283 -0.00249985216693438 -0.00357505467083713 -0.00422209630674551 -0.000875020147049727 -0.00292764930384429 8.14047677932826e-05 0.00375778537965411 0.00589939826361107 -0.00660142088895434 -0.00225119084560035 -0.00658603171830742 -0.00627382387005262 0.000389848852199202 0.000781031239199598 -0.115465861532967 -0.0346837023021145 -0.0151498063363108 0.0485271041278103 0.124384993479165 -0.0163055086619614 0.0442258144358773 -0.114262889447328 0.0451669392733466 -0.0931301371447968 -0.00199085335584838 -0.00529850988200689 -0.140009128193903 0.11828957182139 -0.0794588883718606 -0.0736058439136959 -0.0698971518531122 -0.105006673540263 0.0339862824359015 0.0291193883456717 -0.168146952535709 0.360664166393134 -0.203578984683391 0.218068908846273 0.105005503210251 0.064015959707432 0.0541072619541621 -0.0249673560862167 0.131861668707142 -0.0551693432107249
  31 915.623527700652 ""  7.45393635039775 0 0 -0.0053466734976232 0.011703756559202 -0.00388947656303511 -0.01071417496217 0.00750567610856488 0.00186913313567354 0.0489018754153585 -0.0480985890547771 -0.00312140150184263 -0.0639737202924673 0.0561528694301828 0.00511221715212168 -0.00283621140852973 0.00451221689332537 0.0023747556623477 0.0558056948556358 -0.0481893256976914 -0.00324838075682809 0.019485121559916 -0.0147756993996561 -0.0036147400664081 -0.064608699996224 0.0564496908741157 0.00209052869148572 0.0390925500073002 0.0181225416010202 -0.0394201224004007 -0.00665755601126477 -0.0361083486664701 0.0274320877185771 0.35446851555898 -0.31275394847216 -0.0189306044919734 0.0264360077446143 -0.0190421405804145 -1.39534226616847e-05 -0.338796415787006 0.291384490778415 0.0203157073883846 -0.104323171356122 0.0948795291519606 0.00461082054518798 0.328405655595362 -0.291309204020504 -0.0231882189966718 5.82269572285821e-05 -0.00629285429332594 -0.00208681967693009 -0.00319494156290042 -0.00124547773802213 0.00230515798817947 0.00229712000970469 2.76454646367658e-05 0.00705981277518554 -0.0539592717319074 0.00987782886136718 -0.0316420160053654 0.0616465828532996 0.0140998035380908 0.0141442299215112 0.0338116809123448 -0.00780042331703922 -0.0304157112695936 -0.00949941297909364 0.00645147075568132 -0.00455834894554736 -0.00802948884037666 -0.00494707816920992 -0.0108072624945973 0.00958135683505893 -0.00782348643826457 0.0101924293347835 -0.0112121544649971 0.0203954625897788 -0.0104336881230925 -0.00902742166896182 -0.0215544675664473 0.0112882136557796 0.0517508395906626 0.0467302143920233 0.040925259959132 0.0414857512820385 0.0830889441882519 0.0491592392645401 0.0153229187917813 -0.015383908044185 -0.00328944497635519 -0.00595088916913577 -0.000349740480574604 -0.01055367391449 0.0304982303440251 -0.0253637502957454 0.00878378775653959
  32 932.192341269754 ""  88.112473044418 0 0 -0.00479328093333371 -0.00744390518298681 0.00811653345510034 0.00334608520954706 0.00637935030261579 -0.00112480109614729 0.0167059092006686 0.000758205016671083 -0.00211624707398473 -0.0123672436867831 0.0105062112511578 -0.00559406239640267 -0.00842475580831661 -0.000631850426413959 -0.00606516918280771 0.0109554116823257 -0.00919017142234676 -0.00101500240251099 0.00140233577924208 -0.00694619579209646 0.00807858302873072 -0.0117633612644648 0.0104497393718146 0.00900845721367988 -0.0274214493485158 -0.0103822482900062 0.025139675550365 -0.0176199520665267 0.0114652645958005 -0.0159058620294193 0.0689549204368833 -0.0677059129094607 -0.0141808208201675 0.0161226739483864 -0.0315978027110862 -0.00322933849337453 -0.0614132711519721 0.0524301476831307 0.00209753512829036 -0.03141810094042 0.0100498460171396 0.00651088757822657 0.0597325168692017 -0.0590469924273013 0.00813727621816753 0.00621897916647761 0.00490492613130211 0.00333224597867902 0.00213309948129569 0.00242724863641935 -0.00407491890322658 -0.00220425243907874 -0.00356496677388132 -0.00629648399496926 0.057195470808797 0.00215498543230174 0.0396265803029298 -0.0654566968292705 -0.0218565478883591 -0.0403234101931008 -0.0306597633758284 0.00172095646510872 0.0244625202901537 0.0516857580835877 -0.0411252647165878 0.0304674711488625 0.0426468025966369 0.0381426311625157 0.0564824812347159 -0.0484890738501442 0.0415094598618117 -0.0593065088496922 0.0533401490382354 -0.159753008527499 0.0687712969984419 0.0557923645588423 0.114027184253636 -0.0603108335053173 -0.305440873408551 -0.291262198640736 -0.238225805253718 -0.205807678529017 -0.43460849658318 -0.29623122859162 -0.099530253222185 0.0944680920260715 0.0193936356387761 0.0468240728328803 -0.0125000667802342 0.0720330896553552 -0.179919517453627 0.14187625975977 -0.0453400016801802
  33 958.366232819838 ""  4.55647567551586 0 0 0.0199265498222946 -0.0712196546697852 0.0245413219205988 -0.000126349949639799 0.0262724840241334 -0.00987948429028789 0.0140044273360546 -0.000964926984437507 -0.00488607728096361 -0.00809670208659831 0.00542821767737254 0.00196853449752566 0.000178691696003272 -0.00708803107913694 -0.0059273198583449 0.00910708165630314 -0.00563162353474679 -0.00264673171663339 -0.0109824379029008 0.00144280553754788 0.00995352158079735 -0.00482143858818134 0.00550501218708274 0.0094599154070976 -0.234600174807226 -0.0842348575744308 0.263210688849327 0.00990525166391684 0.225158094473274 -0.189476134997185 0.0334170952748965 -0.035488443999216 -0.00251680373746931 -0.0260096786976092 0.0143649158039423 -0.00405332119055949 -0.0432613567286384 0.038415566309446 -0.00376300561293188 0.030085985739348 -0.0495533699333933 0.00232876011771582 0.0460002879948908 -0.0524736230512216 0.0134835441970633 -0.0173127195467776 0.0382022592587734 -0.0246987218280926 0.0225151137284009 0.029276768967946 0.0216393056109691 0.00477058400792228 -0.0301603447434793 -0.0566307473204968 0.411947669453422 -0.0880917170507154 0.214898971207376 -0.448808462468604 -0.0997170106808592 -0.104583769549774 -0.230271098901853 0.00574116104405376 0.191341633968533 -0.00586157733216389 0.00600757474300865 -0.00534929029189511 -0.00444414100742031 -0.00788745957749474 -0.00704649161843223 0.00515665258216712 -0.00527074547134631 0.00842356827638342 -0.00363076287221232 0.0318572022884825 -0.0104731694250642 -0.0136614689214017 -0.0120482098152146 0.00936372854527812 0.0458424974377017 0.058466962084083 0.0318807527222887 0.0225115734461061 0.0580998324346596 0.0563369184401425 0.0185617666579769 -0.0152720143752677 -0.00212921233240878 -0.00917281873960554 0.00780948368155973 -0.0129027218495124 0.0253023452858469 -0.0159959376397681 0.00356048108257013
  34 993.819491097656 ""  0.319205180079801 0 0 0.00559259432627081 0.00530191819962457 -0.00545285250076286 -0.00207970573137346 -0.00079085447158672 0.00108269134335562 0.00438498119432198 -0.00622654332694382 -0.000380615586271694 -0.0499936157628451 0.0429334890170548 0.00575601851893901 0.0554241303516038 -0.0479821748499941 -0.00299269838381193 0.0170486940417986 -0.0114058483868935 -0.0014994334530864 -0.069871134878726 0.0616806698295057 0.00360058837824069 0.0406018212615143 -0.0386081948026182 -0.00541125152743157 0.0053469914331607 0.00345521241666576 -0.00844735221449239 0.0121268267744395 0.00623722000989232 0.000435986572465888 0.269259208215755 -0.236806876698591 -0.0120066632052322 -0.316686423153841 0.273099054934735 0.018542547201792 -0.0919946950307828 0.0826672250099544 0.00568497960952564 0.415521709969307 -0.357686570984899 -0.0255021627585467 -0.235294124247714 0.210711794780276 0.00945565806554029 0.000787470339936783 -0.00128025089668574 0.00663053888231588 -0.00264583500656215 -0.00486145501828254 -0.00695099120720581 -0.00271805805723364 0.00299271003215112 0.00825306731543524 -0.0368985203162333 0.0033597144619272 -0.0190196443267793 0.034562591073558 0.0103850317716855 0.0183453924288798 0.00742573370617794 0.00595029826301632 0.00410092581952695 0.000664105189376989 -0.00213662392907119 0.00175042721111006 0.00102270738004991 0.00251387448781125 0.00104119535192658 -0.000982991342044515 0.00119226630246619 -0.00171598803688485 4.74988588348072e-05 -0.0073630222830197 0.00240072786753409 0.00461523255006288 0.000319600512948462 -0.00169989899824444 -0.00823234901188033 -0.0121295890539229 -0.00569113408828343 -0.00220401334087974 -0.00830857789667017 -0.0113333799525854 -0.00442381469828604 0.0033295997477511 -0.000129910041659951 0.00145042858854844 -0.00210556854970652 0.00234038214151402 -0.00500294074833285 0.00272806677092796 -0.000467141339380002
  35 1004.67271688668 ""  1.24432523597423 0 0 -0.0155870420344916 -0.0153178771180382 -0.0493152020072873 0.00752106292381301 0.00299690391094148 0.0385949346126031 0.0139907733461166 0.0147363199199495 0.00473088242951804 0.0352568298139515 0.0510528178404529 -0.144962394335393 0.000161846717026345 0.000827082956431805 -0.000556095010338616 -0.0982796324611005 -0.117207048151614 0.0227985286546091 0.000822227963182767 0.00482164877870319 -0.00980614302293377 0.0610385778592529 0.0605491399267132 0.117693556772724 -0.0273085284301149 -0.0078407728293435 -0.0214781218437421 -0.00794837849035141 0.00499222191185377 -0.051198542174981 0.0260371341484749 0.0342441361129883 -0.161832577408358 -0.000717625583506313 -0.0016704974385811 -0.00759504105519531 -0.106865120899704 -0.116178070734803 0.0424121114354954 0.0257777032841428 0.0112555347909635 0.00602140410785423 0.0366508342621632 0.0402183425787486 0.146777148036564 0.000317830045738429 0.00176774471580457 0.00289116933379456 -0.000294234020026216 -5.13444745928884e-05 -0.00588392875493704 -0.0024539685477653 -0.00387317567846801 0.0113274031770276 -0.0104998466488017 -0.019824027018696 -0.0208818540013193 0.00913006937816467 0.00932410734972918 0.0333779554432702 0.00199707086677686 0.0239463929395207 0.0486299208657709 -0.000840478331339916 0.000566085877300139 -0.00108054620680462 -0.000655602539337784 -0.0014710933922919 -0.000802805087519701 0.00050753392421113 -0.000351685064571881 0.0014895848599775 0.000719396031742802 0.00930033039566985 -0.00226125812488388 -0.00442807359966033 -0.00343182194287102 0.00337744264043459 0.00591913866959804 0.0158105192183611 0.00258079819073928 0.00140393871602868 0.00666741042788511 0.0109927545273103 0.00249119917623704 -0.00230698740343092 -0.00138591452040173 -0.00271840769941387 0.00176473237161698 -0.00313696642012577 0.00508771003346057 -0.00365878578873998 0.000905784937828192
  36 1012.37233878446 ""  0.876469673304539 0 0 0.0133468592041432 0.00387858638545533 -0.0088939864065365 -0.00126269365058766 -0.00218911590110508 0.000897437645487644 0.000498607292331045 -0.00370408686324585 0.00125979311618509 0.0280940090642117 -0.026103262266724 0.00123399933695627 -0.0626408560818528 0.054973244176447 0.00362702316622377 0.0620045586859181 -0.0504378660507633 -0.0033151855066394 -0.0442644270631533 0.0388502962087146 0.00204543818791886 0.0103584351736711 -0.0118086976350527 -0.00542513942892225 -0.00322228834290146 0.0080556350281677 0.0136512331229179 0.0170324136513592 0.0314056699919178 -0.0241902917698209 -0.197123395418291 0.177565902670943 0.0165860047622687 0.402809467365063 -0.344964182735386 -0.0237716063841573 -0.365210791369019 0.317274378067424 0.0223763412509295 0.296114062476544 -0.252153843014954 -0.017340808968495 -0.0991803474401269 0.0941375726596371 -0.00306802525377269 -0.00045129952754022 0.0016524435494013 0.00857909535428516 -0.00291853916575155 -0.00518863603605448 -0.00971283260675177 -0.00372094749227974 -0.00130444232671393 0.0102790925741816 -0.0258589809607233 -0.00580398320422224 -0.016079054241719 0.0167769209950976 0.00922282937746987 0.0251033670764563 -0.0126039981343226 0.0107668848115694 0.0354832826139511 7.76049798684399e-05 0.000807997888482921 -0.000709958194827182 -0.00033125706702739 -0.000837369475470969 -0.000167931409160304 -0.000172737008084571 -0.000574636486614075 0.000770733270214982 0.000327663957697159 0.00480073127925218 -0.00157248157044393 -0.0015242591741673 -0.000457823404318665 0.000702158333983701 0.00209507278848731 0.00489639350961867 0.00117255470097793 -0.00104458067050374 4.58665671882045e-05 0.00269673620239217 0.00352744322184374 -0.00243178951769352 0.000452391192720271 -0.0014394223419109 0.00238848417956435 -0.00183298904504345 0.00222074170009942 -0.000198245405475875 -0.000659111295666447
  37 1019.32881744654 ""  15.3110450535661 0 0 0.104090574187561 0.0181345250520419 -0.0903762134641222 -0.0188792156460634 0.00170514422842798 0.0234244342146212 -0.00690176017371244 -0.00780110595321048 0.0103290300136806 -0.000800402269706418 -0.00119149773169282 0.0155307055817322 0.00180668325144854 -0.00627160234314658 -0.0134288254289587 -0.00310947830468652 0.00951298445305873 0.00327341433969915 0.00942232702939369 -0.00587300931661539 0.00682094931104731 -0.0127793151140115 -0.000993629281063183 -0.0322958165199902 -0.0409868324332724 0.0853905793523421 0.155235088838231 0.113050974304148 0.283251205016033 -0.262079804040929 0.0314896202131915 0.0169806100983543 0.0325410828875598 -0.0269201062067764 0.0355055660743116 -0.020403809674833 0.0472345962533544 -0.0326935545865656 0.0105368627675637 -0.031401752572366 0.0723250297058709 0.0243431454670129 0.0786385252761975 -0.00295318677209472 -0.0773205146446377 -0.00629041144503985 0.0201423611496535 0.0620015901246368 -0.0207774960877521 -0.0339846361755455 -0.0733649769003066 -0.0278334849987454 -0.0273509214979655 0.079046863430116 -0.139595172575491 -0.0781807817854607 -0.108823471298741 0.0606618160320893 0.0616370399600188 0.201233016796764 -0.147602287730891 0.0943029410801483 0.359093020916222 0.000282485712014392 -0.000530743359797582 0.000706154331914489 0.000868756234774367 0.00169272523716333 0.000755127101772868 -0.000202596876028578 0.000543463581266731 -0.00115387544627745 -0.000725574204535915 -0.00780228742143192 0.00190858155819189 0.00222362500147006 -0.000780208058806126 -0.000350316304367989 -0.00983130330883363 -0.0118836286462801 -0.00735727658864919 -0.00174323810423826 -0.00764695957287725 -0.0106997975775834 -0.00322195988869657 0.00231048418819359 8.39694684704569e-05 0.00204732533059809 -0.00202826241624213 0.00240371069187204 -0.00284916524932192 0.00103871039694572 7.85987485098464e-05
  38 1026.72776492243 ""  1.58365052712882 0 0 0.000485521235110255 -0.002761250410851 0.000816603659765161 -0.000792304367711457 0.000207719915583341 -0.000465343017337613 -0.00140775465206715 0.000706633352173823 -0.000255502937823769 0.00152164716513018 -0.00013187276634503 -0.000521303184827323 -0.000343421243312543 0.000533892783637155 -0.00129337311266282 -0.00173405109720607 -0.00243017199789723 0.000233324538948487 -0.000258798407408527 8.48954534272568e-05 0.0016655210646722 0.00166234526128686 0.000919671383299312 0.000925624411204481 -0.00546243308315353 -0.00160236396792164 0.00929644235381827 0.00094046023257792 0.0030392701651652 -0.00288008231983144 -0.00273963844164321 0.00727401577388155 0.00113560508339405 0.0045078852178661 0.000239096405242814 -0.00369545930679417 -0.00326427026387175 -0.00146023129905758 -0.000438317250885602 0.00335870544250619 -0.000111421948535878 0.00272738662236057 0.00119089560936589 0.00358113746301413 -3.73860110405898e-05 -0.00177862333214769 -0.000580310088792823 -0.000460388018703217 0.0017324048936148 0.00160419208307394 0.00189373437672848 -0.000783923592207562 0.000852589686257668 -0.00329889139392823 0.0084974654076477 0.000894939218476807 0.00857270954440272 -0.0016480213845353 -0.00254034499488346 -0.00802320490298618 -0.00706746842651678 1.638582341132e-05 0.000604662213504636 -0.0709708370960628 0.080888935917398 -0.026490375104976 -0.0269912349511953 -0.0219494772287084 0.020080039849927 0.113516332144115 -0.000223916713389453 -0.00630498204236499 -0.113751918990639 -0.197276555690996 0.00738243352057214 0.0392251719254582 0.106488768322472 -0.108098464004558 -0.153493373717454 -0.417495579812962 -0.0194789763723154 0.188233330022631 0.172604902461847 -0.0659768723265357 -0.2650491218583 0.15594852235882 -0.0511224005127771 0.193887572288736 -0.320505400584834 0.200166177334781 -0.00244256003155466 -0.159932697876995 0.144742455972143
  39 1035.93852773645 ""  15.7731931616661 0 0 -0.0631222726234969 -0.0339183615133111 -0.0587027118449836 0.032830423282344 0.0184623706924588 0.0580327104659284 0.0231176300768883 0.025761255327831 0.00626589035703712 0.0204203298377841 0.0205258887883643 0.0530418832570991 -0.0370352362781086 -0.0331672291134887 -0.126679102154871 -0.0304655251206334 -0.0380014030070965 0.0178703087174901 -0.00320967759661241 -0.00983193002788611 0.114550873568374 0.000738075256118129 0.00467755607375586 -0.0728909920336589 -0.0266108884748173 -0.0302938022549121 -0.0806769300623649 -0.040519981775973 -0.073538964740688 -0.00141515432953012 0.157713718478953 0.169717842939474 0.146639442268495 0.0465358972006637 0.063156587982468 -0.223851635659656 -0.0363560807102226 -0.0371866310420341 0.0664967468133216 0.123971119690872 0.118817635416681 0.199641899916121 0.0787086984366809 0.111735203437023 -0.164970679306034 0.00188937973289962 -0.00152713401591602 -0.0142176105240208 0.00654571291634931 0.00999895391084289 0.0134207551324323 0.00373035018506153 3.71980602711531e-05 -0.00771873168775829 0.0280818040624867 -0.0158163707803185 -0.00531162457346312 -0.00600921415438763 -0.00105447939739857 0.000223246027630147 0.0504946158140433 0.0155139019365043 -0.0238192885382092 -0.000318625472515331 -0.000529731415042924 -0.000668714003901389 -1.8801172574836e-06 -0.000259960669421325 -0.000201570459572229 -0.000112157237596241 0.00010118700789468 0.00119178639024394 0.00127830958681019 0.00345784342979473 -0.00010877977824889 -0.00220907860638754 -0.00377271508584195 0.002527065415919 0.00114551708784007 0.0118430070632347 -0.00130593548033265 0.00219027179168628 0.00543196197336185 0.00703463949965773 0.00116556288024981 -0.00152144992100658 -0.00184521045766185 -0.0036484285308927 0.00222573258180987 -0.00360815913183683 0.00371852262558674 -0.00247019482472664 0.000423055080546557
  40 1053.27605960059 ""  74.2400868114089 0 0 0.0730303633823292 0.0495268679758175 0.119790119163703 -0.0649598802338077 -0.0476974784470805 -0.103185557043581 -0.0386237682159522 -0.0437808306286765 -0.00615235634481142 0.0151587323693022 0.0160040760946138 0.0160142152293076 0.02253534228979 0.0278369854544341 -0.0314960859123988 -0.058185627853903 -0.0673092186234211 0.00193935847426447 0.00858092302916808 0.00745773161146197 0.0424675897785622 0.031402131873451 0.0365846254359382 -0.00492283464005262 0.0725363820465671 0.0403001900542146 0.0908050740334156 0.050460472757908 0.061939266505999 0.074936846651269 0.120018048517059 0.127034197343663 0.0905116020194778 0.121046026422279 0.155505207404002 -0.147354084331719 -0.0647627732320052 -0.0756667737985098 -0.0543138177249326 0.0923982660443302 0.10293835044972 0.103965145841996 0.126708914717931 0.141812627773506 -0.104428958734276 0.00154572892019094 -0.00526729940010484 0.00676382378900362 -0.0053222809292499 -0.00609420515423402 -0.00569779704693296 -0.0012856287153866 0.00632948597718521 0.000806303071854108 -0.00202792103516212 0.0498451178539095 0.0449065291060122 0.00120119316674431 -0.0160507791986263 -0.0530244736985789 -0.0518275068019186 -0.047932200317129 -0.0374027900260286 0.0017547257608222 -0.00478732038101557 0.00335454614903679 0.00126801719963129 0.00256362114276983 -0.00184599094165107 -0.00287716260334932 0.00145991718761609 -0.00243981897198143 0.000862060845419519 -0.00922042051879276 0.00363541638381533 0.00288371421467381 -0.00302745312626488 0.00228930340870986 0.00721840347205075 -0.00435076724057146 0.00516517224925412 -0.00172960429248467 -0.00148691440321585 -0.00524071154233519 -0.00181507917419941 0.0023148220118112 0.00116626251317725 1.59127316467032e-05 0.00187894351052361 0.000794783369011445 -0.00686359639610965 0.00584077966188935 -0.00258828230488594
  41 1092.25106697141 ""  8.81332441875918 0 0 0.00197024859176492 0.00338618733214352 0.00159014936123553 -0.00178464956890843 -0.00123357532416119 -0.00214314821067913 0.00101139121408657 -0.0018137561891545 0.000831450040878622 0.000290243505874157 0.00317780957026843 -0.000116757008856259 -0.000326410217471159 -0.0011091813869256 -0.00159111176581344 -0.000759936543011053 -0.00119147295637818 0.0013504272184902 0.00125909607462398 0.00123004712396052 9.49056568318194e-05 -0.00114865752483323 -0.0017741932557756 -0.00123513787512369 0.00441069066302974 0.00370346978591967 -0.000699756124357843 -0.00104741022964872 -0.00136399639914265 0.00184426141255327 0.0178655439693368 0.00129539395734273 0.00370436054709817 -0.00397191328289193 0.00235209556651021 -0.00166383963194933 -0.000589335659397217 -0.000568930452716858 0.00745968636308634 0.00544332323055708 0.00872181454044627 0.00377153173852422 -0.00296795156836306 -0.00184362252282725 -0.000543175056544266 0.00135070428090106 -3.03256357181407e-05 0.00319002739735631 -0.00097494222790804 -0.000363995858931472 -0.00309322163948446 0.000445019006523825 -0.000402940009348136 0.00419293497090984 -0.00733341280088426 0.0123214967097173 0.00574008046766258 -0.00251806019123607 -0.00446958449083891 -0.016235325505032 0.00279957443310122 -0.00828310308241963 -0.00927530970642659 0.0380585617709744 0.150215046036813 -0.0542925141883021 -0.0433632625031218 -0.0972163212719926 0.0391323943017046 0.00839544870642542 -0.0627296981002845 0.028038142431418 -0.00218392689003503 0.274194968370307 -0.132463397972922 -0.013516222129414 0.305837085242745 -0.129926005543955 -0.080772543609523 -0.0361462161749162 -0.0113971499788749 -0.178894987096278 -0.288640110099733 -0.0228099680526248 0.228398537995365 -0.129876900642293 0.115715878123278 0.0402739003688618 0.100559252929168 0.0016955339428087 0.0390661790529853 0.0791171394805851 -0.0618339943944831
  42 1107.61425440011 ""  10.7824485113318 0 0 -0.0234603688784373 -0.00705532820847646 -0.0126015636886669 0.00649610961462349 -0.00138578368469846 0.0285921100932056 0.00830063444179602 0.0119336414684145 -0.0357299437476852 -0.0495543038362942 -0.0597002161331931 0.0389108261954627 0.0280093396568924 0.0299026701770517 0.0289011490419587 -0.00708928408951466 -0.00324695564937278 -0.0741761269403373 -0.0256470824386754 -0.0328975246839407 0.0626017327189418 0.0599027349945693 0.0670642095513823 0.0182363549800083 0.0184250211761939 0.00450572409502519 -0.0351998423442062 0.0182430159889823 -0.00158564723469024 0.0264085944226526 -0.271549391521122 -0.3000898887942 -0.111608737224255 0.118942870795496 0.141801065795593 -0.0675984726703033 -0.0437779829058389 -0.0198651362074679 -0.440181961407362 -0.106095410206065 -0.125862946691925 0.0135322253303515 0.205498745423176 0.243629675578917 -0.135975175718664 0.00539757105276404 0.00465343234672008 -0.0106509766787992 -0.00124221032091474 0.00241695795689905 0.0101708641731848 -0.000181395419092978 -0.00832533516347957 -0.0122269753709084 0.00338728612398074 -0.0756404792141354 -0.0713747031295008 0.013402978399999 0.0227782803137322 0.0795867656079465 0.013174337553881 0.0658296183631487 0.0877426852997863 0.0011401050032614 0.00435463726207462 -0.00102971532503103 -0.00117718558221335 -0.00292399512682393 0.00107766465067245 9.71065012172261e-05 -0.00189117412179016 0.000461238388164625 -7.97251621216577e-05 0.00826406165009143 -0.00365049298939891 0.0011394354536523 0.00701593753601136 -0.00331963786817499 -0.00449574395698883 0.00130633198542922 -0.00302169801278898 -0.00446225176026909 -0.00755349103671599 0.000186145844177795 0.00633115940428974 -0.00341855806444275 0.00393906490733712 0.00165514213354199 0.00304215156500454 0.000342057364040888 -3.45646601307502e-05 0.00304662892633197 -0.00207760393337365
  43 1122.88904855754 ""  1.51743332487605 0 0 0.0315554365874925 -0.0350775979507143 -0.0469210285484873 -0.00708668784179194 0.00987881840054605 0.0282413406302748 0.00079407089665677 0.00114130304627945 -0.00106119371497228 -0.00950734997850579 -0.0121166102541486 0.00507454257055218 0.00438467499183764 0.00441834049869588 0.00500656111242842 -0.000359345495940252 0.000409410701562498 -0.0125174155917307 -0.00427354244678642 -0.00560967668459987 0.00946644240968886 0.00953369400595304 0.0123992221403342 -0.00129505136476811 -0.0670419470250261 0.00983766642387126 0.126710585436223 -0.0600642397584828 0.0419143048495743 -0.184841791273236 -0.05922422981787 -0.0612903055206922 -0.0269697384151318 0.0179429522045189 0.0230643880901898 -0.0102063794467171 -0.00678815691960302 -0.00263357438980605 -0.0786268925452186 -0.0187655870168343 -0.018996565586306 0.00156435724846761 0.0518274808836863 0.0475439130707563 -0.0393770861478226 -0.0267631830779293 -0.0320040356872376 0.0484710650612602 0.0123396427469079 -0.00344867679333468 -0.0512265266191278 0.00114319177456039 0.0532338958387114 0.0772483430080523 -0.0359779955111576 0.372692542192644 0.339972364339243 -0.00231755140313602 -0.0970986363242494 -0.357310792828737 0.0183664243517927 -0.264472767075898 -0.411946714631657 -0.00135372391208224 -0.00321755645745475 -0.000408915742921606 0.000247042930801237 0.00080093015080914 -0.000489866518756461 0.000353599959211203 0.00142832668013209 0.000621803545126045 0.00235668270363834 0.000987416420720402 0.00233507147416302 -0.00421643211997363 -0.00686257887868446 0.0037351679689476 0.00983391979450735 0.0125254283594026 0.00656262372101735 0.00628240460009026 0.0124990187991896 0.00774246140070444 -0.00412883648773148 0.00176647780802595 -0.00422147807057958 -0.00324217001392759 -0.00160576811089423 -0.00233656392257753 0.00277943772285542 -0.0045077420489936 0.00238798718864534
  44 1163.9305896493 ""  10.1838492084336 0 0 0.028220651642569 -0.10677908093349 0.0439633697604171 -0.0216304984414699 0.0174099761469726 -0.00317658454074948 0.0100577348860888 0.0104362347333672 -0.011847001979718 0.0011693320233825 -0.00020281781698478 0.00399789075608087 -0.00111874330440036 -0.00137908267631883 -0.00546689580348701 -0.000907377246298501 -0.001116434309398 -0.00296110344994494 0.00339003917874846 0.00316806606908413 0.0101164653106621 -0.00191453271945591 -0.000799288679717611 0.00673086055821151 -0.116864920131435 -0.0237726228267315 0.324444678118705 -0.21025419420659 -0.0312280673137733 -0.23789099852319 -0.0144118825711076 -0.00865999831463625 -0.00412846468208982 0.0105287977926703 0.0162884844575064 -0.0206267441055997 -0.00308783537439893 -0.00119686491319091 -0.0134835983152644 0.0196608308232265 0.0227819335890414 0.0224193753709632 -0.0302078968417204 -0.0528243561735744 0.0466225084100458 0.0206913077195225 0.0332873470257442 0.00889060750888915 -0.0185917662943667 -0.0402039981004133 0.0109911135794143 0.0303770260506592 0.110417023296721 -0.0353329883295434 -0.216621872945211 -0.202998956835299 -0.34906092375419 -0.0227600176312969 0.0567362435458724 0.170802257630127 0.151201801097409 0.0279629263418228 -0.265991407529869 0.00787257838900163 0.00574767213663774 0.0127697617049379 -0.00436844214255877 -0.00158422053596559 -0.00632032414112412 -0.00657973767747484 -0.00682288152014037 -0.00813907884053236 -0.0159879872941145 -0.0335242206362924 -0.00225713498420565 0.0388623233605713 0.0163991131561818 -0.0111853082507116 0.00640351592227242 -0.0158775284018817 0.00930042532276532 0.0132074537849148 0.0242516900738923 0.00697581455392731 0.0159663242426187 -0.00543079882174819 0.0241839944265816 0.0162074961021277 0.0118439285107155 0.0120296539479233 -0.0293854342022406 0.0358192429175593 -0.0189051951689479
  45 1166.48112536405 ""  4.13173821170606 0 0 0.00490496622801386 -0.008445538404175 0.0103192645364308 -0.00708608281098365 -0.00403096859140406 -0.00317226480825426 0.00859855555313175 0.00853473687070698 -0.00194157172495305 -0.000889649382022857 0.000281429613714541 0.000531745636347996 -0.000886659722993854 -0.000708346298565215 -0.00341838375656312 0.000772259199895934 0.000741492959580863 -0.00036907083377259 3.69314830514935e-05 -0.000526021049687928 0.00408001076633445 -0.00069967791008473 -0.000748334680757327 0.000401264585077989 -0.010890515702357 -0.00321065848036878 0.0334698670277614 -0.0290259054996552 -0.00659930232449044 -0.0241601371083834 -0.00463159643157944 -0.0157184990400152 -0.00746840008998423 0.00217677692191186 0.00182246636583006 -0.00668727149428255 0.000563467316187734 0.000409464775870267 -0.00304066603117525 0.00271297593532964 0.00485115811450343 0.00704626596547729 -0.0108605949363662 -0.0146605559322278 0.0125949313248095 0.00599309875837822 0.00437658652388247 0.00469233455133238 -0.00455994898704188 -0.00434972648433111 -0.000639957138254078 0.00584750152617496 0.0112180713641317 -0.00385945539682122 -0.0411599980883071 -0.0222225444736559 -0.0508951887300386 -0.0178570802702691 -0.000791293261009796 0.0025294797118116 0.0235229698373719 0.0104218803322895 -0.020166542556008 -0.0549604702316798 -0.0385491027651866 -0.110657810564404 0.0347732611433575 0.0139989582319488 0.055699563135649 0.0482053400950861 0.0527126082930258 0.0655600015306749 0.136462858403378 0.275006238441777 0.0124197257186277 -0.331771509987415 -0.133246191543701 0.100614145782006 -0.0903245292180667 0.087196550339044 -0.101071376066276 -0.135319697753692 -0.257399055803291 -0.10760064326216 -0.109161885805646 0.0317136838698443 -0.190819371260967 -0.130981343950009 -0.07899444320572 -0.0996643514665436 0.246735030943679 -0.284037109720199 0.142203595825989
  46 1181.87303684124 ""  3.57955751183699 0 0 0.0191150675856616 -0.0224397016097931 -0.00110450964698918 -0.00553858139135019 0.00874159708487648 -0.000996281176487485 -0.00109816394842845 -0.000586023869260263 -0.00188298680078277 0.00226869155413457 0.00206797068872056 0.000905636144516622 -0.00211796769462951 -0.00266620173023694 0.00273415720531252 -0.000457983098963595 -0.000280804329431152 -0.00329298469405566 0.00119404848677569 0.00135277457176893 0.000440017198056099 -0.000486496811703644 -0.000735431521937982 0.00142602231727908 0.0345669756550774 0.0602061838978751 0.103034633239299 -0.0485700201698798 0.0280197277517417 -0.102688275433638 0.0108078603665304 0.0155565345423691 0.00851377541819235 -0.0133856009910169 -0.0154305032912206 0.01474956443496 -0.00241195379563897 -0.000499069560852608 -0.0178506571915269 0.00384447473858247 0.00452063276855364 0.00226437303063123 -0.00108132081208386 0.000261615271147803 0.00152743750285853 -0.0689156445826016 -0.0327796380943867 -0.0776173778298275 0.0406345900040267 -0.0109958880792874 0.0296400180236601 -0.053005521861588 0.0345239762927494 -0.0104518420528558 0.327408384687036 0.0381851085064579 0.268047265256463 0.502102165439827 0.217023537815705 0.450746565848998 -0.127055396142049 -0.0579428641309875 -0.0984574898925884 0.00271454700392633 0.000950165994811202 -0.00658052940958915 -5.64458595025762e-05 0.00304710412505292 0.00400972286868277 -0.00199303175043326 0.00032701808487065 0.00313403439076035 0.013260377667295 0.00765342246006669 0.00362802530415351 -0.0125333814595922 -0.014577499878385 0.0102183802880865 -0.0213016132953809 -0.0189444923769147 -0.0140637150378868 -0.00768341192087816 -0.0248540203744631 -0.0288202811434222 0.00700762496850549 -0.00646939401280661 -0.00395828864968965 -0.00859918717495484 0.00726029860781262 -0.00773289735484233 0.0112222602920642 -0.00522696990893971 -0.00058225615942726
  47 1188.64440053143 ""  8.68377495713287 0 0 -0.00609098777916257 -0.00138155833629063 -0.00650034076006854 0.011209852483572 0.00970601711821506 0.00337436176418176 -0.0203155275166034 -0.0199070111582057 -0.0212267343089726 0.0221219730099849 0.0242293898420326 0.0138200400203695 -0.0342386127034593 -0.0433454268860698 0.0535649112390867 -0.0116007333055344 -0.00814119729870383 -0.0787220730744302 0.0300300180829798 0.0337546059038608 0.0174640842581865 -0.00336493033806831 -0.00472041454225863 0.01388016949817 0.0122813820187921 0.0107891403385059 -0.00483657974039452 0.0158100348092201 0.00826303197318945 0.00990449589826252 0.207382216700781 0.230304095539257 0.146968407286456 -0.258022056466054 -0.319215899881454 0.304091914930054 -0.0585573757689005 -0.0294837835093733 -0.557024526282472 0.176625939470837 0.195996388614575 0.114806122123631 0.000443600848973427 -0.00430594900323759 0.0123126029943313 0.00227586363792129 0.00552648848256395 0.0027103934999847 -0.00164114921284561 -0.00121156255418229 -0.00234290123495996 0.00248486718451497 -0.00280688950654644 0.00464757161324905 -0.00498558332452007 -0.0106356746201526 -0.0145263704885259 -0.0346315461793993 -0.00682443252484372 -0.0111894567679496 0.0126233658693641 -0.00871090290655256 -0.0116942282377281 -0.000567479089092932 -0.000859222381407092 -0.00142874274354962 0.000728614986146288 0.000814299758823994 0.00035274398724995 0.00020972341761993 0.000838094560717342 0.00113545990359537 0.00218727035726364 -0.00312734390502955 0.00264275394627266 -0.00427393638218254 -0.000974606628373021 0.000769392803156565 -0.000501565509554853 -0.00184090744248574 -0.000479610065659275 -0.0013659788934001 -0.0023958987538251 -0.00186373912590705 -0.00108274514769728 -4.72677515653451e-05 -0.00286021026558978 -0.00286408348237486 -0.000106239326562595 -0.00207584584575782 0.00383961293959092 -0.00361988117090373 0.00158577994541926
  48 1194.86197202693 ""  3.68760544984412 0 0 0.00593579513085256 -0.0443914604976672 0.0247734604012285 -0.0130613263865932 0.00284278626367471 -0.00222986165393746 0.0190194857812712 0.0212482510112922 -0.0102944518902573 0.000800278313757221 0.000274444608792239 0.0019842780436711 -0.00416503519001009 -0.00462063554512972 -0.00762233993845845 0.000629988728675943 0.00125469749517872 -0.00735277488541603 0.00619054830560499 0.00644049887745808 0.01406030152997 -0.0059312927226431 -0.00664037500813259 0.00648603552807312 -0.0102952076406111 0.0112909498586847 0.125779244155011 -0.101246084624434 -0.0270462492184478 -0.0952335965921163 -0.0348686152774992 -0.0357471487007138 -0.0231615987077214 0.000895565593438073 0.00262619282941786 -0.0147470721776929 -0.00396995879265316 -0.000324017687404338 -0.046161043265093 0.0556995064344227 0.0606985653101147 0.0476998308766039 -0.0678626083619036 -0.0826590971841518 0.0761009005888888 0.00931217888677272 -0.102394699472995 0.0289009985705593 -0.00124107192100705 0.0469791422139443 0.0104993865138196 -0.00374021274752918 0.0238438068815153 -0.0901242943020998 -0.238410414974462 0.258938733499654 0.108315590795701 0.323235868781597 -0.0729760122408056 -0.25956879947154 -0.0241157227007249 0.345900444235394 0.403221176458587 0.00247943757119549 1.83202229834489e-05 0.00109512873743874 -0.00268202598802274 -0.0014228486754547 -0.00104441267157051 -0.0017581387766912 -0.000879541109131618 -0.000120428402896174 0.00167988471056439 0.00198207292952974 -0.000632994596005286 0.00227585432656747 0.0026740189308045 9.14345584129188e-05 0.0109397343864566 0.00585296673475857 0.0111128069975117 0.00598535067864922 0.0117312643831517 0.00595151920765413 0.00479034459053449 -0.00249335028071003 0.00318101085001962 -0.000770160653960209 0.0041297032485897 -0.000848204107688399 -0.00230446579371297 0.00477879607903724 -0.00282354810834193
  49 1207.86611099179 ""  19.4460110404944 0 0 -0.00922361987725682 -0.0290696605677493 0.00936429305458704 0.0108081332417488 0.0180880359796328 -0.000843389416964365 -0.0192334868351159 -0.021898099076096 0.00234076545772866 0.0179623138438963 0.020323966830996 0.00817613447466186 -0.00922556441859838 -0.0123103902611473 0.0286655022415315 0.000404704299456967 -0.00110039771531525 0.0212200165159186 -0.0410644580791261 -0.0447428546881096 -0.0343002269518224 0.038977848342857 0.0463372812944002 -0.0222966315943834 0.00842078412587332 0.012758207664701 0.0593536258311376 -0.0314399945578885 -0.000541938196147258 -0.0292511830496629 0.237192134172488 0.256987431853691 0.162175698472075 -0.129268829380312 -0.160095741548978 0.164137575685538 0.0123875690704265 0.00418936513953088 0.14515457974977 -0.343795818007603 -0.380117298142641 -0.23615721748481 0.257856672729123 0.309257144427452 -0.262649762013585 0.00803363805748966 -0.0169948835159737 0.00546667856192077 -0.00161102931397682 0.00651509714353564 0.00517291687782719 -8.10479399799166e-05 0.0162404438111961 -0.0228794738160649 -0.0638585746682602 0.0253551465135458 -0.0185827927858497 0.0539228155979874 -0.014328720647005 -0.0468555505933923 0.0145565176317789 0.0715896046707802 0.0456398747510467 0.000110605381430074 -0.000694809021733471 -0.00330301553240881 -6.65769816016526e-06 0.00063313588570238 0.00174113449688095 4.01314591044276e-05 0.000947458324448757 0.00205037335413608 0.00713104479594433 0.00669676114649707 0.00228738713290136 -0.00679415149579923 -0.00116801479258548 0.000775821081466576 -0.00281162312035452 -0.00492558260678145 -0.00058900496742533 -0.00327602806097318 -0.00766999999606251 -0.00705620700221956 0.000939127594131601 -0.00152865471339325 -0.0036724904573237 -0.00508149301135542 0.00102088874733385 -0.00412602330547062 0.00639578728535635 -0.00520467396068801 0.00194597370790305
  50 1258.31954221904 ""  206.839167205332 0 0 0.0333561809428616 0.0372493232860098 0.0102677011604734 -0.079196394706835 -0.0759540113075186 -0.00550269858923143 0.115847567748055 0.124930286302727 0.0309942613541054 0.00728551168301354 0.00973236782597787 -0.00751168547810407 -0.0162337233958811 -0.0157289634924545 -0.0427833613252305 0.00955325309175913 0.00961503210868903 0.0230218017229375 -0.0396900736035664 -0.0470959707797897 0.0212595610107055 0.0332273321655073 0.0407034484707571 -0.0439506592279789 0.0437362676755731 0.0324596724967745 -0.0209970058520912 -0.104800727482904 -0.0843018601258741 -0.0519280691407511 -0.0305030330695222 -0.0340085065235805 -0.0430468028406442 -0.182442635669523 -0.221611395782425 0.13708637168047 -0.00469655331076767 0.00244606618831509 -0.0982721437475829 -0.0633760291679558 -0.0759082618501623 0.0085953658099954 -0.0685537189688059 -0.0685486762958317 0.0652189147272848 0.0310978605905837 -0.0047643981118554 -0.011392444319839 0.00531774753563063 0.00350135471355393 0.0162325192443339 -0.0274252029909928 -0.00563920671107183 0.0144265793346508 0.0251940980889183 -0.0449471488596829 -0.0460457012080896 -0.0258192030829075 -0.0260264952343985 -0.028617828584528 -0.163255229351294 -0.107138611232181 -0.0315330070846254 -0.0108602414456957 0.000578024960976681 0.0170169373687338 0.00434408718112139 -0.00651968716611149 -0.00575330327524374 0.00894450721976402 -0.00180320955489748 -0.0130450324779503 -0.051297790202208 0.0385517623457182 -0.0392979482804831 0.0251420717188186 0.00442549843750175 -0.00450270810380472 0.0269262718461925 0.0757320908551082 0.00143664701118412 -0.0184021168282423 -0.0126660765889404 0.0319161168235267 -0.0210343367792325 0.0222544394869737 0.0164451019682869 0.0342520825530611 -0.0272088460349306 0.0268815771337435 -0.036636172868023 0.00740714492141633 0.00650753054672307
  51 1264.23288186338 ""  47.2823408228745 0 0 -0.0146916712571489 -0.0115747149460229 0.0372401140897941 -0.00961426426731532 -0.0421044067033539 -0.0102420005790158 0.0375551830823623 0.0386625979297855 0.000791842223901378 0.00233617289419015 0.00377297653237806 0.00087698945862614 -0.0053897477283022 -0.00491008710948753 -0.0125482629996541 0.00269457840111226 0.00233585488917151 0.00786659836238273 -0.0125795556502124 -0.0149739931224898 0.0082181397669063 0.0114592506886387 0.0157577037711099 -0.0116503448811114 -0.321010809680267 -0.318784512777845 -0.123249863263205 0.256933846557041 0.207097766881755 0.148136509242201 0.00828355018850361 0.00447830538829832 0.000466549429100218 -0.0521859538734325 -0.0648509803915473 0.0390436476649181 0.000452475599316342 -0.00151399920909862 -0.026683294394872 -0.0345838998216734 -0.0363488064369563 -0.00370308020567331 -0.00688262703843159 -0.0518790408598716 0.0324605550144884 -0.0991027288141725 0.0270545082433816 0.0241964601771056 -0.0119894741507922 -0.0203045487967507 -0.0515277128591248 0.0875418534854433 0.0148069814109762 -0.00818413542720895 -0.0196271455219795 0.127658535423501 0.164606067129591 0.0338098912268617 0.0982594860249908 0.170074601644234 0.360131185922316 0.174956268615587 0.0237916237926113 -0.00199249835744424 0.00168766962063584 0.0043727610780008 0.00142676901591596 -0.0014110620026749 -0.001251147192107 0.00174144819059992 -0.000975228085825802 -0.0033819432774389 -0.0141087114970902 0.00404258666970617 -0.00932290611666294 0.00614530604887069 -0.00126056446988537 0.00164324904448669 -0.000957260878335546 0.0170692107624301 -0.00683472745937219 -0.00393233485016654 -0.00507801034065355 0.00475201106267513 -0.00400621966464227 0.00482236661251092 0.00564182997244733 0.0095558612704257 -0.00479176163334697 0.00745408936133718 -0.00894973307120159 0.0031483137255541 0.000311993111287184
  52 1282.25403011207 ""  7.11935447518534 0 0 0.000192833256566068 0.00818379314047087 0.000124899000187366 -0.00441191511260977 -0.0149020909044719 -0.000433258620475819 0.0140248141669125 0.0157391682307715 0.0145339204022809 -0.00178056856217564 -0.00175625190730083 -0.00430437692780683 0.000979717748225784 0.00198395812585847 -0.00973697367932718 0.00141099384459154 0.0010410771603749 0.00822457796647718 -0.00806775765406365 -0.00925339922022288 3.22130131225133e-05 0.00673251543210639 0.00887249927124992 -0.0100298470969854 -0.109954116855745 -0.0984982595920352 -0.0549326436744848 0.0748270908706148 0.0590495492712589 0.0393465641117628 -0.0108978637070929 -0.0128363279533898 -0.0123718075866984 -0.0298666638079464 -0.038041055204702 0.0245352846925502 -0.00150394377715689 -0.00153943055745657 -0.0256801521451603 0.00276272680121484 0.0030691615669458 0.00789911417195226 -0.00528931487091452 -0.0156241033530634 0.00827352198265267 0.0177447312584096 -0.00890492121592291 0.00236328862896498 0.0027505024149928 -0.00124493186081031 0.00931331653817881 -0.0104738747141888 0.0229399780885634 -0.00380838708833521 -0.0364744628715213 -0.0219314474845102 -0.049646115723358 0.0193878927558733 -0.0152350346712473 -0.0281379049760863 -0.14322562254329 -0.0553994059686861 -0.025207771967926 0.0717036971970866 -0.000571626670856704 -0.0718057664323398 -0.0400789526059999 0.0130141829916675 0.00824156246489332 -0.0568829249481567 0.00641279886199604 0.0718240913469043 0.272644709929936 -0.31383497406234 0.239875740245594 -0.104145089532414 0.122229792074784 -0.0423465048206243 -0.0959979417158492 -0.334113858838577 0.0235689912144392 0.194427856642124 0.237933600019896 -0.0539102601428987 0.125687689951723 -0.127308317154581 -0.0785552242114698 -0.187468979606751 0.168750069849245 -0.146107989523248 0.194630163734826 -0.0133099388747941 -0.0512992321435953
  53 1288.17434658593 ""  5.49460049518351 0 0 -0.0155315704389632 0.00759239175313785 -0.00614729217996453 0.0270320679703761 -0.00824799286217825 0.0044307487443074 -0.0115661165856991 -0.015939040783943 0.000483542759989928 -0.00257695519952736 -0.00181631804141779 -0.000449141948702443 0.00180671339832526 0.00226121441892882 0.00476651091367148 -0.000530472013408887 -0.000616982923094462 -0.00243016968707655 0.00405055583711342 0.00513045544781144 -0.00409318508538768 -0.00547788412686108 -0.00486684689041487 0.00424468082472138 -0.346180109454878 -0.311204936738062 -0.168240963116949 0.267731277950725 0.240501986116581 0.121359011063409 0.00717462734057511 0.00313349383828231 0.00511672806991596 0.016005752672452 0.0177569273310958 -0.00931558373361955 0.00206622934955985 -0.00151356582964324 0.00290951400186961 0.0132162310859947 0.0186785299222408 0.00252890439929948 0.0350426899159869 -0.0011139443984811 -0.0188924019489243 0.0556310572982111 -0.0379028180009644 0.00502079334046555 0.0109526162524544 -0.00644504635870542 0.0300914894047735 -0.0350761823775049 0.0872813382737617 -0.0199831827214582 -0.134146716179457 -0.0393878158319537 -0.146273671499388 0.133140956364635 -0.0284210376749777 -0.0423656756391756 -0.47846987045108 -0.160901310165547 -0.0758751996298944 -0.0194739855254171 -1.34629332379634e-06 0.019484801041028 0.0110721135984642 -0.00311033868819484 -0.000899110051153265 0.016065676845167 -0.00192738524071507 -0.0202972959425532 -0.0768615189188345 0.0991553699484353 -0.0721786543725815 0.026056010443333 -0.0395863155365744 0.0162821438424558 0.0245062712991279 0.0928114033441809 -0.00761722158971985 -0.057328456642447 -0.0724930764566434 0.0103752745700508 -0.0348719897035284 0.0357470538883773 0.0226141626856087 0.0525755727025971 -0.0470960722779872 0.0405462307732802 -0.0553726655148822 0.00365451822922134 0.0146187268030622
  54 1309.03805418298 ""  41.9734898795565 0 0 0.00473353649021427 0.0112869656056459 -0.00419377936779868 -0.0316461656564109 -0.0377350786261135 0.0100054237499701 0.0282731331908075 0.0433588527223176 -0.151759786730305 0.0594671878774228 0.0636618006972003 0.0503880221653434 -0.0523200404194092 -0.0638604666888478 0.0447910257431987 -0.00898282642750055 -0.00493429149272393 -0.0809383786151329 0.0451150035891992 0.0482022013078829 0.0603540190805775 -0.0292762733828926 -0.0364946462372478 0.0532430584080865 0.0302129003545504 0.0211463432086171 -0.022485734264107 0.0448546021242281 0.0418277011994353 0.00852995584024128 0.00394711419712915 0.0119549093289018 0.0127863249370726 0.081578902655086 0.101533584371394 -0.10561897537045 0.0158739284901612 0.00630618917200283 0.19083998220387 -0.197850062715748 -0.222118527894706 -0.0970668927724722 -0.0253184444310202 -0.0400154037563559 0.0596897099811985 0.00396879350466074 0.00017795476780373 -0.000291733376404111 0.00173801717916161 3.2496071601423e-06 -0.000390105972376668 -0.00382126242229455 -0.000801632543379623 0.0129709557276468 0.00345596407530872 -0.00264204705675735 -0.00215672186323242 -0.0108775915730988 -0.00488829353287455 -0.00314859225392441 -0.033988351626183 -0.0345657784593897 -0.0135362630507135 0.0033477135446894 -0.000675078684366459 -0.00162707513467886 -0.00212151300646287 -0.00146912186689425 -0.00212844006250688 -0.0027378094937243 0.00106215978539378 0.00461536162107144 0.011123929950225 -0.0330807280977926 0.0170227253681259 -0.00618941965966543 0.0290460333900039 -0.0130135329421573 0.000898699560134706 -0.00152896251564195 0.00160690633079246 0.0127031049534495 0.0189704886766884 0.00741248174037083 0.00503697971129565 -0.00569129341096909 -0.00531320630445552 -0.0119299746402823 0.00902187294700498 -0.00908536975379277 0.0118534397872966 -0.00215597399968739 -0.0012716766206862
  55 1347.7543863244 ""  6.29869732516757 0 0 -0.000217298427537138 -0.0010814601867492 0.0015719879290846 0.0039412187824126 0.00390651878761748 -0.00054225529687482 -0.00377744844530362 -0.00477095877989319 0.00731763038866211 -0.00122058889107956 -0.00084938433890845 -0.00180376950850777 0.00178344283337665 0.00206749192795929 0.000238065659464932 2.06169698281311e-05 0.000116933239707255 -0.000476339253007495 0.000121507145680254 0.000556010984424932 -0.00328064388523768 -0.00272438865080691 -0.00296552558537032 0.000887059527436552 -0.00384031160887195 -0.00923614469193692 -0.00792061122022742 -0.0111576201736605 0.00281982127216921 -0.0111627900589073 -0.00553449919328396 -0.00876727947993829 -0.00597934800017167 -0.000541851321348342 -0.00134152429949613 0.00326489910775291 0.00086773420177676 0.000518935756675758 0.00550255255456392 0.0135242979418553 0.0143068104600926 0.00483675550934562 0.0151044290742914 0.0188629045132178 -0.0193785089916315 -0.000906550093369515 -0.00124048293972856 -0.00189223391384173 0.000548113940386782 -0.00112491186845008 2.52665854311867e-05 -0.000250020302863655 0.00212549526369071 -0.00185430838511222 -0.00110462028088897 0.00819870054035117 0.00426508880802806 0.0150790622651412 0.00738272618923036 0.023349504137219 -0.00427617392201268 0.00194016894388168 -7.88597126317634e-05 -0.0351470433173269 -0.0379734193899423 0.0359606630722009 0.0271196641097911 -0.0252021455836993 -0.0476832937294271 0.0216786326885582 0.0382913025194344 0.0345972890614752 -0.0516250828235575 -0.328308871512106 0.113331087358567 -0.0801032672151353 0.636849563355322 -0.337084459507241 0.143358594343807 0.284747301100726 0.0105168128436246 -0.143558269717674 -0.140035599071801 0.0947392829622929 -0.0572924899536523 0.035163460665199 -0.0743162631198946 -0.101583217129551 -0.0395472358190045 -0.0713004480010309 0.0703708912310715 -0.109377764950936 0.0896037592523602
  56 1364.47945997775 ""  0.792846655093259 0 0 -0.0057701828297654 -0.0111005642348731 0.0143790691206457 -0.00541411045460974 -0.00318584044102366 -0.0233208253766345 0.00992993802568735 0.00575800773070446 0.0674618083383777 0.0596074258347047 0.066668043309591 0.0182705153913407 -0.00712516049075247 -0.00723691110799636 -0.0141739827226411 -0.0107646888574981 -0.00751036488926574 -0.073265997338894 0.00422348038510409 0.00536033815197818 -0.00620327447222347 -0.0446170912774516 -0.0522360097962008 0.0259887604608752 0.0149580804776704 -0.00411841048326287 0.00424619206251424 0.0106112969087174 0.0300972798409751 0.00161323797984319 -0.275507748620012 -0.297319219267746 -0.218882202543458 -0.168874410501158 -0.206867048506398 0.162689404669142 0.0231113340313337 0.00780555846786113 0.283890023012639 0.148858571244893 0.165701719991872 0.0883967516236158 0.247235202496887 0.297275330844944 -0.293539216134413 0.000201142958825123 0.000131082800767566 -0.000107350829925851 -0.000702050280641662 0.000263712909631075 0.000399373688079287 -0.00111537568139343 0.00331310167987633 -0.00295199278462727 0.000953198081069404 -0.00355009426529373 -0.00259806373846527 0.00342608482898836 0.000379406759857274 -0.00418168787165756 0.0346336396871059 0.0196939660443081 -0.00642389649969489 0.000865147014919499 0.00250041361089264 -0.00131346491754818 -0.000304826207320144 0.000530240960686018 0.00124147724064751 -0.00101289656648048 -0.00145400849327586 -0.00156536227173875 -0.000474900068998685 0.00427707139925435 -0.00335849862960756 0.00231960873193204 -0.0262242628457584 0.014963598480404 -0.00360882151160023 -0.00731529787849413 -0.000405759088926154 0.00481282941607496 0.00618612525245012 -0.00035852136403661 0.00289891649597257 -0.00132620665551304 0.00398628034005219 0.00509178656001201 0.00146580487556212 0.00409089630029162 -0.00179027988113311 0.00292034143592157 -0.00335193707924054
  57 1401.3999448568 ""  31.8337570958015 0 0 -0.049087677465824 -0.0772807206691146 -0.00602321485217249 -0.00206538733728206 -0.00316099908751708 -0.0269336232383403 0.0129789487767413 0.012884265948922 -0.00142003024344763 0.00114095702941716 0.00134395961017469 0.00397308630840875 0.00274598550216 0.00421332710317554 -0.0132839836972516 0.00220112445842132 0.00155137011769798 0.0127494188502781 -0.0114948319644651 -0.013136754245935 0.000736852001459067 0.0106170552011967 0.0130477529666239 -0.00697060147573105 0.242022665499899 0.225531508947178 0.154122646183902 0.447685255729444 0.422870157140681 0.13244563037797 -0.0122198165976305 -0.0141198758104878 -0.00657026057155361 -0.0231553459316939 -0.0285400527076858 0.0153906235221276 0.000648837397662329 1.94403718936516e-06 -0.00295851424628178 0.00152307373216898 0.00149170300838652 0.0104715354881169 -0.0528188448056105 -0.0759505799353216 0.0712141640995841 0.0415502815679068 -0.012342093928184 -0.0114972944639793 0.0073538674698904 0.0170045412844822 0.0151328588144061 -0.101617248356307 0.00742497592570482 0.0328565561304136 0.060267991063026 -0.0881452781455111 -0.0629089954292827 0.0503730364654917 -0.0374633783010043 -0.135953708278429 0.28884745579292 0.109066561672056 -0.12185726071061 -0.000489472710902848 -0.00214563651167918 0.00170210756875412 -0.000190455845194619 -0.000334276402960217 -0.000276948092168754 0.00187909786874593 -9.87293594961088e-05 0.00087074697539101 -0.00204515089363096 0.00396415206884417 -0.00169388413280342 -0.000811003494771761 0.0165806736715989 -0.00938624527490855 -0.000580016909718157 0.0118846256427929 -0.00345148861519187 0.00119107728861255 -0.00234884960825453 -0.00258301068256148 -0.00806238005364351 0.00314334018912514 -0.0038021518050147 -0.00393398091602702 0.00177434369708317 -0.00562605714237518 -0.00365514277213518 0.00364277691298183 0.00123382358557534
  58 1416.43234559422 ""  1.42570193361673 0 0 0.000956915586318062 0.0010203151075874 0.000266740327246106 6.97669289740843e-05 8.73393932672103e-05 0.000395219194789075 -0.000343495796610716 -0.000310029849903531 -0.000329372105498137 0.00017713913226563 2.41042368512067e-07 0.000236913985411411 9.84453332064397e-05 7.19176708959703e-05 0.000252088442878503 -7.39885677810168e-05 -5.6331811693885e-05 -0.00092315005761759 0.000116528604283064 1.98207126118825e-08 -0.00030414810420767 -0.000491796426988604 -0.000827551561827612 0.00101713491436872 -0.00362683905507797 -0.00400178712989414 -0.0026184116948768 -0.00777404163410396 -0.00614852990929154 -0.0033960037985873 -0.00118636585899526 3.66589622987611e-05 2.89255697650325e-05 -0.000583828902932582 -0.000906483853929772 0.00111789640417757 0.000346462188762113 6.67655441983753e-05 0.00266911396762519 0.00238158571072041 0.00293534365574559 0.00130992352995284 0.00332503943559431 0.00383248302747569 -0.00314928763518408 -0.00164549190484231 0.000849513256826556 0.000196692941516452 -9.94044664764912e-05 -0.00051709345541066 -0.000466032600710551 0.00191894420077066 -0.000216310788934989 -0.000462332506962913 0.00136384995249138 -0.000773571767684062 0.00140540427525875 0.000880820672122454 0.0022196659026621 0.00481527619766012 -0.00260328241130972 -0.00140009840102234 0.0014694084482476 0.0212967850749148 -0.0465631411961526 0.015069605019812 -0.0214902133804277 0.00783252307262261 0.00423527948104987 0.0805929098418114 -0.0584737293066946 0.0487443810663522 -0.0291952709235543 0.259030712918973 -0.130848155684159 -0.0641254075817273 0.157997776969299 -0.0635531048795609 -0.0358292786279781 -0.0954185677011154 0.00885676496341839 0.0779937188287405 0.0972727564931725 -0.0341531266229369 -0.439025113110063 0.113351415431139 -0.214454425724524 -0.184314969355434 0.210478893134098 -0.322131540344356 -0.240639252247407 0.403743431406028 -0.064324873140585
  59 1445.94665186253 ""  15.5472352375409 0 0 4.55738471568345e-05 -0.000274656775016417 -0.000251294541617106 0.000210838240484612 0.000171768277902792 0.000697435349442509 -3.47584075303321e-05 -2.9897445283524e-05 -0.00156003781700385 -0.000317976700403053 -0.0004061474998391 0.000572614007798772 0.000215341110696598 0.000165133570078867 0.000650921297394843 0.000389080673863682 0.000322524732651661 -0.00142837082577949 -0.000716304885464294 -0.00109646698112221 -0.000823842080151428 -0.000539449731631704 -0.000748135972130522 0.00193049963494113 -0.000104780216365064 -0.00293776222957415 -0.00395850352340305 -0.00233196916101521 0.00119079772215048 -0.00403511030158654 9.29900927988052e-05 0.00165741541782499 0.00181232039121073 6.50841430751249e-05 -0.000324253686277757 0.00118512231498641 0.000806086793017678 0.00110659051379995 0.00534302550829105 0.00557441472059409 0.00740106656005285 0.00373366121954981 0.00431727432345492 0.00448888958464378 -0.00291400024772306 -0.00176382061509476 0.00144517647587834 -9.41091352601586e-05 0.000165254583944371 -0.000402029253684247 -0.000359644437820673 0.000475277402367649 -0.000483845919277534 0.000196821334107648 0.00430770334297915 -0.00312782130945089 0.00110576006482307 0.00133720894939521 0.00241995579110088 0.00498231054176353 0.00337428131788512 8.78364545483507e-05 -0.000977691152744076 0.0603977173843496 -0.105779302201854 0.0389157413558892 -0.0424573876023481 0.0162003490808891 0.00166211237485243 -0.0282779237834168 0.0562480957008637 -0.0319837450487391 -0.0536684401926972 0.478535467870439 -0.26460953825451 -0.12801783245335 0.33986937208336 -0.122590434879516 -0.0463803816538608 -0.217549449638593 0.0480132748385188 0.131797621033852 0.200473542955168 -0.0110412105527919 0.203180351602463 -0.0340787537315731 0.043328939989851 0.045353669007031 -0.196335610696012 0.130005495790351 0.0585558756399 -0.201383896283149 0.069229934425129
  60 1463.43100632081 ""  3.58850991365973 0 0 0.0840380348454088 0.0454726510163348 0.0100588922295417 0.00373218353286305 -0.00133802762833766 0.014055548907187 -0.000915770764707941 -0.00151832973395651 0.0130859294427081 -0.00291790026133038 -0.00230459051881842 -0.0140903717575988 -0.0106794063927594 -0.0134043196344211 0.0145936323067515 0.00184812733655283 0.00189298616240677 0.00177654709899953 0.0134387822042692 0.0159098815340701 -0.00337381715086558 -0.0146394515776326 -0.0164180202907968 0.00318659252278158 -0.302363126236694 -0.311885015189448 -0.151916543734259 -0.159231474411839 -0.0385865531367001 -0.173235422245772 0.0234824179751221 0.0257592937232551 0.00262530590713195 0.0447717146884325 0.0553460545464391 -0.048029903655559 -0.00268996765739968 -0.000270960706248921 -0.0584117930157441 -0.0141677169993204 -0.0140504629442535 -0.0240057860938827 0.0502566674719388 0.0471733510700605 -0.0620253332555957 0.0313719004871901 -0.00510444460477858 -0.01930876746005 0.00264361379707671 0.020589407538337 0.0205002429667183 -0.136286979629001 -0.0307934216787346 0.0175792743210766 0.157124128122295 -0.151465763203764 -0.0456916157241517 0.0956781903081332 -0.0219637399554945 -0.181964700059711 0.411622954681807 0.175385022027571 -0.0874380465792233 0.00103047484435673 0.000973402126395695 0.000106318362540033 0.000684672084418963 -0.000178428474528326 0.000237420216242445 -8.08411911260547e-05 -0.000527125639720759 -0.000384377261326477 -0.0075000806810533 -0.00408578011315791 -0.00708591053142766 -0.00859533826162228 -0.00374916229537835 0.00803110866479872 -0.00072857216468025 0.00150899547592328 -0.00139358035919478 0.00076378498141969 0.00191347936445764 0.00107606652105579 -0.00226639369439864 0.00123096940576606 0.000953799498972099 0.00339258157082129 0.00317006927606571 0.00232059009575442 0.00211644621277612 0.000829574809028864 -0.00212640468436029
  61 1489.56424424577 ""  1.44886389688592 0 0 0.0171548507773472 0.0147414207619366 -0.00683428330830196 0.00173641045223721 -0.00108713128023112 0.0225986381154429 -0.0110215411790874 -0.0050006830972069 -0.0971202194922796 -0.0415642623677102 -0.0499202116189527 0.0328415225795791 0.0580687303890847 0.0667640612657436 0.00408112876647486 -0.00388692417778266 0.00161431915585946 -0.0902945624224175 -0.0652108199276837 -0.0757192112125196 0.00893267363521386 0.0436868059120954 0.04795732386055 0.0290863748888109 -0.0600316463977766 -0.0444831898125694 -0.0199802104430732 -0.0308047948779188 -0.0313357500646067 -0.0219700900725243 0.0787272628873414 0.0817380232980376 0.130169080387391 -0.0944470868752904 -0.122254206592205 0.189853278753746 0.0494506034484036 0.0266378669579932 0.445694694480496 0.176993597882602 0.191816247330201 0.181554681800724 -0.0328942573615536 -0.0479271681825816 0.127869900408569 0.00349001730432339 -0.00046115668760441 -0.00223514037109827 0.000588353115720926 0.00259754371916143 0.00225989029762041 -0.0173510435486405 -0.00606503172857533 0.00448324526543103 0.0208356299446087 -0.0185421289091408 -0.00400637651480512 0.0114629885911608 -0.00253672221992735 -0.022277290678275 0.0427675807007856 0.0151676347766162 -0.00782216876066119 -0.00203573354308207 0.000960214111825933 -0.000763736760514676 0.000386296666635329 -0.000484635140104898 0.000218447035071516 0.000144067886920702 -1.46347857377448e-06 0.000544806613463884 0.00969140462738753 -0.00118769973400623 0.0124272298747393 0.0115245088685222 -0.00196950295211236 -0.00620142585362569 -0.000328134738191516 0.00532033592097292 -0.0019458293794838 -0.00174052462034053 -0.00453503134006221 -0.00229120756716289 0.00129010221258428 -0.0012556316208989 -0.0010149079281982 -0.00269440495784327 -0.00131308093757194 -0.00222738233586517 -0.00148170375444268 0.00050936913496221 0.00102128278722264
  62 1501.9805519694 ""  4.30892752482286 0 0 0.000125704067186885 0.000112769284611253 -0.000741451247103931 -3.74525181065844e-05 -1.08236112308843e-05 -9.67341975178132e-05 0.00010055384944927 -0.000204972927778676 0.000192156130652757 0.000135080047489351 0.000248632355943435 9.15680721270566e-05 -0.000125379832633085 -0.000128644666103789 0.000130945933700217 -1.69212702882457e-05 -8.61053970754011e-08 -0.00023838942974934 -4.00176866898232e-05 -0.000111597030043476 0.000217043223918514 0.000283130751260878 0.000316333257199211 -0.000387741443119675 -0.00361337596660349 0.0014438714976478 0.00540668410632367 0.00285248630106772 -0.00366482436976799 0.00486865740151419 -0.000278775235242099 -0.000481464562428417 -0.000293687154551182 -8.33410356598982e-05 -0.000124063357134177 0.000130412618323243 4.73424776535724e-05 3.02941496941824e-05 0.000368188565825607 -0.000821929480259723 -0.000277648322329923 -0.000124476245209717 -0.000570403645031157 -0.0003968860515387 0.000299434727814908 -4.71163898861806e-05 -0.000185687609282694 6.34841792180167e-05 7.08357893731541e-06 1.87369433156773e-05 4.70040982385592e-07 -0.000226890884731444 0.00010718351924532 1.13799144631916e-05 0.000635806820954681 -0.000982973416193005 -2.78534458144985e-05 0.0020751193938312 0.000528620944179074 -0.000839151256007021 0.000172046980906228 0.000325500103751265 3.76801344212435e-05 -0.00651318750764061 0.00898085450608259 0.0182493552563903 0.00610781106926621 0.00204736672106168 -0.00518021941943965 -0.0199333143501555 0.0176341616983531 0.0407126335240779 -0.0686326390021112 -0.0131660618182586 -0.0372678825194139 -0.00228440784278265 -0.0200912672121293 0.0323552021951388 0.0235750255395378 0.00788511046528761 0.0150670998725774 -0.0444450059386433 -0.0363679008254121 0.0290046636938476 0.102132869169782 -0.265668841818549 -0.616130813286698 0.0493906843525234 -0.408337477621275 0.229807098351915 0.168120192446717 0.392040334084182 -0.283337522643062
  63 1510.27586348493 ""  5.10821567181332 0 0 0.00247962891253992 0.00195360002328767 -0.00247110063278593 2.78094661924869e-05 7.34343184558772e-05 -0.000359690159212083 -0.00207244691888414 -0.00247301772575282 0.00102106153586034 0.00269547694420767 0.00275604447958362 0.00206445172600565 0.000216515091515397 0.000444963213144777 -0.00272458773012137 -0.00142897318433904 -0.00180974027472918 0.000933535006452763 0.00232741707384906 0.00259717974703286 0.00223836701590042 0.000664882440074107 0.00121084831201283 -0.0028269919836369 -0.0208615402438401 -0.000318552964593965 0.0195915766180517 0.00563830326654742 -0.017925020054249 0.0159892603881817 -0.00935171034196833 -0.00982402947088017 -0.00600299406586785 -0.00612054581067909 -0.00722075621654436 0.00374547230058293 -0.00252906840195011 -0.00228722130728229 -0.0044105406824636 -0.00919010049961988 -0.010334144911728 -0.00528397551896741 -0.00516485093011148 -0.00878917901582037 0.00470526359521855 -6.6199757065444e-05 0.000268716540062717 1.07013108634781e-05 -5.07501049421289e-06 0.000202808569573644 0.000201287630991978 -0.00186078851226863 -0.000518553683615004 3.42375373738169e-05 0.00381706241061136 -0.00480224049986525 -0.00105782527986323 0.00321793163849784 0.000358398695320611 -0.00445290066547034 0.00609110058236621 0.00265876167189144 -0.00102119338868354 -0.0123869903886374 0.0187843535056788 -0.00749785081434272 -0.00254546071111187 -0.00176259718309088 0.000551239260770152 0.0343681727365046 0.0319702933845966 0.00161165914265243 0.139871304787979 0.0528497758960558 0.139649383854089 0.196087525248794 -0.0688434229058452 -0.0563974523932738 -0.00433034786779769 -0.0236501132435129 0.00478613640941374 -0.0097785470316995 -0.00394433997665889 0.010191802275721 0.332153238840498 -0.135871535047432 -0.00940573062401821 -0.374075569479132 -0.427554268762733 -0.292400559579605 -0.507384424386614 0.0285292353360866 0.267198633810531
  64 1518.66879427887 ""  59.174416862637 0 0 0.0318648594214099 0.0314337212652229 -0.0596274805207479 0.00561830394512532 0.00587259462468009 -0.0043125790759282 -0.0360481067322495 -0.0402730581898934 0.00337575803789058 0.0240911056044546 0.0250766728862326 0.0325322344768559 0.0173611293358697 0.0225469298427936 -0.0360099237037921 -0.0221547339217213 -0.0256666867678207 -0.000828913071032068 0.0251516204809836 0.0268023104421314 0.0327946832077894 0.0168647058846209 0.0219496049715077 -0.0368915213195761 -0.352890490673775 0.076993358608755 0.437985523455356 0.151673895855253 -0.361122548440416 0.363713253711859 -0.106602301464757 -0.116688359574287 -0.0532559323163994 -0.0966475002039836 -0.117755077411853 0.0875746627937715 -0.025892112588285 -0.0309642379143591 0.0102923835332799 -0.11055440303107 -0.123463134799569 -0.0537636727968426 -0.0911360903916585 -0.114576520164136 0.0781927923532521 0.0168554393844107 -0.0082762177377914 -0.0138645108866681 0.00412669272393677 0.00393549408203906 0.00628518442481365 -0.0319780928291328 -0.00865182718496751 -0.00355901744294332 -0.0257163568005933 0.0727208365387143 0.0132615889150271 -0.0498960909100747 -0.0109943025148549 0.0693892652551659 0.0595562861897121 0.0342840994400773 -0.0072105963275689 0.00160762593662029 -0.00286793704828642 0.00147830869111826 0.000748431531897031 0.00184906086505332 -0.000734774633185424 -0.000452689508857484 -0.000666806007455654 -0.000756956188117927 -0.0198831402678604 -0.00458002034861793 -0.0198647550393859 -0.0257693765639846 0.0140782210070817 0.00360214079015492 0.00761584891443798 -0.00282032729351266 0.0069090101424187 -0.012700676307516 -0.0134251797975046 0.000160020270291401 -0.0181373258415414 0.0109379445271735 0.0063061316639082 0.0167228324912399 0.0212626473049741 0.0112511547078485 0.0212650468490278 -0.00826294420983763 -0.00693253900902869
  65 1529.99601383901 ""  42.0310162424129 0 0 0.00518162803846102 0.00574351055100489 -0.0331225802565075 -0.01507729972938 -0.0152484241832249 -0.00763760919008877 0.0562432815551665 0.0617217728387389 0.00671814575096293 -0.0266511136843349 -0.0264930339862634 -0.0542655141677886 -0.0393562916795317 -0.0500549453550614 0.0668365433961365 0.0361282563540029 0.0424630631731191 -0.0103266840791468 -0.0408809936532372 -0.0439896789545017 -0.0465656061285101 -0.022791088497806 -0.02878293331203 0.05028898947037 -0.158767790611768 0.0924335561287088 0.285922433487034 0.135436280871435 -0.181154994333204 0.241124618593449 0.150969528502772 0.166065025621217 0.0596286027512322 0.16077233452775 0.196846501313136 -0.151353852683715 0.0440039309479742 0.0519109793214232 -0.0107821600931234 0.165717085571868 0.185739335916868 0.0851297664915617 0.160535028241023 0.187845366334117 -0.140045726424089 0.0191734152014264 -0.00999464623022584 -0.0150664791411682 0.00521559577786556 0.00209189093367764 0.00420191093042835 -0.0168943089879574 -0.00244925856443501 -0.00288453395642472 -0.0650960873153471 0.124921574057943 0.0240287873038706 -0.0970454516447079 -0.0159534932959487 0.123902737886027 0.0217664430555661 0.0150826860362712 -0.00638972483403212 -0.000691112442954004 0.000610284360094157 -0.000501685776172529 -0.00107154408585814 -0.000478120642093148 5.04661277601943e-05 -3.75505517773021e-05 -9.80747750375586e-05 0.000221525715819284 0.00833585851820166 -8.47239341059797e-05 0.00863388408121697 0.00978510604514846 -0.00285130963366623 -0.0033349324001883 -0.0013272296416109 0.00369862124277014 -0.00112818368157403 0.00649578275349105 0.00490522192453613 -0.000763020901671363 0.00357288639361036 -0.00161547698205155 0.00137130001697499 -0.00451458859030542 -0.00178939701500883 -0.0041729088770121 -0.00517656518444378 0.000552797173277933 0.00246602274595113
  66 1537.37738486792 ""  4.24267897154608 0 0 0.00208844592295261 0.00103570159186555 1.59582062934351e-05 0.000419543673624957 0.000137376344523224 -0.000251879622109487 -0.00158577640061763 -0.00182300558958018 0.000473616116313351 0.00229612009551059 0.00220713005745725 0.00160408979089032 -0.000237090655888438 -6.88591441512437e-05 -0.00257223711846253 -0.000816895076152599 -0.00131676942892959 0.00254492323589979 0.00242585387278041 0.00288293609162422 0.000451349565299993 -0.0012389951548457 -0.000708803780343812 -0.000688254377094129 -0.0114432354326031 -0.0066198204414495 0.00262218109132517 -0.00115089058813014 -0.00397762119064284 0.000934811223038689 -0.00719710370129562 -0.00749813664196217 -0.00478208897670179 -0.00359271301585575 -0.00433328691247609 0.000553381709630391 -0.00241178057688286 -0.00196984525169265 -0.00914535681790986 -0.00551107504824954 -0.00643373673389709 -0.00507751889536596 0.00148439825988021 -0.00388192511187998 -0.000431808924959149 0.00130616155572373 -0.000495948751839281 -0.0013316407406987 0.000329767068093265 4.59981320069066e-05 0.00034961170796803 -0.00273522845904407 -0.000242824667826508 -0.000140351764006946 -0.00195636892017562 0.00646672184267263 0.00119081935536558 -0.00353051675326706 -7.35375303329269e-05 0.00980720182629632 0.00680237382721453 0.00352440104799381 -0.00188464577120484 -0.0737297269619944 -0.0316834190132576 -0.00132373314142376 -0.00761997595917179 -0.00447105948019871 0.00121526153915146 -0.0122797093077817 -0.0066348417686929 0.000348252144929378 0.396007791222955 0.358828972046599 0.376374848912704 0.544041487721278 0.010178823396301 -0.330451950565311 -0.0129270193388166 0.0211740279731624 -0.0107544718588247 0.0231071847938421 0.0207966737128321 -0.0195390335127624 -0.0939402334880646 0.0210916424878811 -0.0373310200712942 0.114843458774196 0.0853368955830577 0.1078447183846 0.157565225380734 0.0053531427840735 -0.0910076612327121
  67 1548.82497908234 ""  6.22226972839591 0 0 0.00673317950636171 -0.00472643383695456 0.019101154404822 0.00501297636785717 0.00452924981400643 0.0035649410241481 -0.00796923135222183 -0.00884493907509266 -0.00234905447507659 0.000684095480852377 0.00030554029458996 0.00721780273410291 0.00797731788241127 0.00993075558388962 -0.0103454554710092 -0.00566560826392672 -0.00674396924448293 0.00241941864231569 0.00716931043298254 0.00794453978574497 0.00571360930968032 0.000906623958050284 0.00141203186613473 -0.00487539030084368 0.0643332685876409 -0.0739678378203922 -0.155318630464275 -0.0512988913843772 0.128956084396455 -0.141486789742594 -0.0159674534721686 -0.0180665319057655 -0.00278287636677958 -0.0227993296582969 -0.0281893114822905 0.0235517448112678 -0.00677374174750624 -0.00829381670830463 0.00116435817553835 -0.0221019624235685 -0.0247166652824302 -0.013119839725127 -0.0178693255345012 -0.0234602555746036 0.0160184003438972 0.0773307739426717 -0.038092098449037 -0.0560331458297443 0.0149876578390777 0.00524997153405918 0.0128992907222731 -0.058551022695029 -0.00824360738234395 -0.00461146777887555 -0.26230457152103 0.486291742698617 0.0880859861963393 -0.406967217115996 -0.0725638680670876 0.480219657971613 0.0799696084357002 0.0508500309184441 -0.026475657051655 0.00212424538444692 0.00132170619253235 -0.000847230272106931 -0.000407177463690168 -0.00111606430006587 0.000675128717436562 0.000124951281336885 0.000191789042660837 0.000181755227894272 -0.00322411203031512 -0.00250709671643497 -0.00557710961785392 -0.0067271049461754 -0.00701209197834919 0.00936729210126504 -0.00958865789301368 -0.00580245560293288 -0.00736325853242129 0.0085236581475279 0.00838526247188232 -0.00348471826797146 0.00668232550501704 -0.00388660367803264 -0.00251706418268332 -0.00572434372926307 -0.00722149093158637 -0.00373525328231633 -0.00742918995317608 0.00380131857011276 0.00177060723160943
  68 1608.41314834681 ""  23.2012513904033 0 0 0.00519768925339171 0.0062790311887506 -0.00662177981496908 -0.00375701747946347 -0.00561434834152294 0.0125988202139935 0.00719040799478244 0.0174006705721135 -0.129846663778638 0.00451282613113177 0.00018763043791918 0.0677124619804487 0.0329026241191816 0.0444012561367653 -0.0937965243004859 0.00381011658256369 -0.00504064701846797 0.139293677948853 -0.00732271441288384 -0.00339532656837097 -0.0756795249814115 -0.0395292358636952 -0.0514886242723648 0.097149296307121 -0.022256434066586 0.00396753574254064 0.0186146181352112 0.00589083562310924 -0.0238765388887084 0.0161437193216023 -0.0444500860370418 -0.0510015218060415 0.0402417450318509 -0.0941370734976909 -0.111931720672475 0.0409066905045684 -0.0297293729874274 -0.0214109619030191 -0.200989497950905 0.0535679759342622 0.0655004081214757 -0.0435330273111258 0.123208197481284 0.1428395252143 -0.0723383699743339 -0.000155364542891784 0.000325597966863226 -4.37325647790619e-05 0.000438329662806253 0.00060064358474113 0.000116444836596302 -0.00256659524975167 -0.00187610248299464 0.00214590917451735 0.00529748915319798 -0.00509150191904479 0.00011888563699282 0.00340364008555159 0.000173695388747125 -0.00551534229905365 0.00503793980389687 -0.000592571655771694 -8.25582180493036e-05 0.000965479882953346 0.00113515903432093 0.000175538473080538 -0.000532563175319632 -0.00160998569068829 0.0010223768850009 -0.000266499299184229 6.01661353589387e-06 0.00023736389635025 -0.00367412704078492 -0.00860200183248905 -0.00150090940053281 -0.00465469229067398 -2.01809105471885e-05 0.00395496877340615 -0.0058037929689184 0.0154173353494982 -0.00849689967366222 0.0115626978266556 0.00431230888771871 -0.0105781145229062 0.00254465337677247 -0.00166131160582724 -0.00100754592421227 -0.00138369037807061 -0.00160739307812551 -0.00048444477327357 -0.000777857755748199 0.00104907710984341 -0.000104287166001802
  69 1625.8420130194 ""  72.7974595906765 0 0 -0.00891829896215663 -0.00769985976671367 -0.00436608202770595 -0.00393529212268162 -0.00392258265859543 -0.00367249232894175 0.0584985000717949 0.0629308824279757 0.0314690819545263 -0.0911009642877213 -0.1011734278092 -0.0412220615433093 0.0688560934388044 0.0805594559432127 -0.0145079312695746 -0.0420532098416879 -0.0459392414235102 -0.0403301097422216 0.0806419568941432 0.0899312173874385 0.0453607650838112 -0.0644324042617833 -0.0742792555502393 0.0129907653736734 0.0120555225296492 0.033679489402011 0.0356242921810286 0.0362805775532277 0.0021494897592923 0.0312149938018407 0.117810088732918 0.12510243074742 0.106502266556255 -0.0467044375940452 -0.0626157744407612 0.121838955327036 -0.0347619289328782 -0.0463879713696526 0.0774320650504336 -0.110410375649539 -0.122263820463038 -0.0814005129480933 0.0488417187362716 0.0628761258006848 -0.113693763021306 -0.00140103991368076 0.000579995814034029 0.000970471768611329 0.000492705785287716 0.000112754926686512 -0.000208990461476762 0.00268041548562744 0.00115158974724679 0.00023660677515799 0.00120785538690742 -0.00452647960408603 -0.000393468595542652 0.00365845574837351 0.000856792060984393 -0.00448289503847277 -0.00538832549183195 -0.00328310560694765 -0.000834159505208525 0.000858423894779606 0.000697415112494755 0.000704298114292648 -0.00174620274756068 -0.00291332831126237 0.00194685533388164 -0.000598806205434519 -4.89173958740265e-05 -1.70235259624133e-05 0.00136966822782867 -0.00114194778154166 0.000985104386766027 0.00320776127715424 0.000112763284898692 0.00123985290655806 -0.0120855825451513 0.0256387079587193 -0.0155062917924627 0.0260865606649511 0.0144237118642741 -0.0190352025415503 0.00427271270768937 -0.00253814226703188 -0.00105226062408631 -0.00116674867861449 -0.00273246589512681 0.000409807082290618 -0.00146045123187248 0.00170064352618782 -0.00057413181104692
  70 1677.99002175407 ""  21.2084794197568 0 0 0.00149776902944931 0.00205554869967973 0.000683553942845134 0.00170647729002319 0.000726485321317746 -0.000833816250217859 -0.00750466971560433 -0.0061760690720326 0.00298984790286044 0.0047229129503634 0.00513585806657735 0.000523091569944886 -0.00349509361914561 -0.00434421127261544 0.00265585785290709 0.00149381603071561 0.00187129452626522 -0.00131987545512559 -0.00271165310742923 -0.00316780716531631 -0.000142093368245375 0.00413756902602125 0.00483356972385 -0.00353208632099053 -0.00450980853757536 0.00180223789810421 0.00613442935755898 -0.00514897623241442 -0.00806784682829719 0.00324330225643237 -0.00558965305997905 -0.00594068770853625 -0.0067665384851442 0.0033477228856586 0.00457252536552195 -0.00567008076659552 0.00186147870281674 0.00209836202160203 0.000504852823034228 0.00257465479464649 0.00264302422293531 0.00369803389734683 -0.00670888474867178 -0.00710624822399252 0.00738419949453564 -0.000676908802970113 0.000466792705819284 0.000618795046808158 -0.000463172019270009 5.85357984531017e-05 0.000226160337910227 0.00159540506273927 -0.00013740702917568 -0.000675945926226497 -2.68635038757671e-05 -0.00349243529784246 -0.00250356320741232 0.00110033608954689 -0.00162453665246029 -0.00638325790836418 -0.00386856272885327 -0.00148010533994918 0.00138028348973387 0.0100790650683079 0.00469971363127272 0.0193403284311822 -0.0186454432476079 -0.0522933263571116 0.0436126493050437 -0.00481737995188045 0.00243577121692125 -0.00117245842586934 -0.0296306547922269 -0.0451635353685287 -0.00919075725016084 0.00584204788620243 0.0437649963036973 0.00744224711046214 -0.232090921932941 0.523719013567291 -0.323410807981717 0.440145726198806 0.164053991336414 -0.500135000843037 0.0370259211760285 -0.0238902392936116 -0.0191980057284626 -0.00808870199841359 -0.0359998296925208 0.0149665335684195 -0.00834810372980351 0.0128725121678322 -0.00558899873872522
  71 2905.70629976269 ""  60.0501053332258 0 0 0.000128121362210998 -0.00017158529168157 -0.000222304079786479 0.000206579512065203 0.000125951703565523 -9.38271765944264e-06 -0.00025780636383968 -0.000267848977074251 -4.73417611897591e-05 -6.15005223533742e-05 3.1254672990979e-05 9.02938005203966e-05 3.4100016950593e-05 0.00013204615280884 0.000110419299502369 2.50945373151474e-05 7.30788463491539e-05 -1.86035810616286e-05 -6.37800237494087e-05 -8.1963587675273e-05 -1.73257617081926e-05 0.000111005470338064 9.78655883900542e-05 5.42608125105904e-05 -0.000566127935481538 0.000985369295032856 0.000285629125145785 -0.00180883684258009 0.00125725546040569 0.00234808125920408 0.00011005504508245 -0.000310582115757136 -0.000167600348235493 -0.00013539292248011 -0.000635232117288933 -0.000940997817872966 0.000118603620375436 -7.61432541708076e-05 2.5034529274918e-05 3.13141854345122e-05 6.71413408573325e-05 -2.12900426200402e-05 -0.000645588670901694 -0.000289675993153346 -0.000574963718003246 -0.000182144375255435 0.000169197497700736 8.33300324913855e-05 1.7815922688448e-05 -4.92006079271212e-05 -2.58692073882272e-05 1.8500746329358e-05 -5.90324939670357e-05 7.05531678034885e-05 0.00120789139378933 0.000647462005831693 -0.00124029420280581 0.00117258849762393 -0.00143944641311873 0.000790530448794333 -0.0003435803790228 0.000752743651505684 -0.000605495703008463 -0.0360205354978429 -0.0327915246813145 -0.0577093438675947 -0.000771180541273506 -0.0017948958585224 0.00105334300868092 0.000952037166021653 0.00529278981644175 0.00431026656889876 0.0430830808139593 -0.0225595191901869 -0.0707755609083678 0.394796217054057 0.440340445970988 0.748304233311296 0.00859800017428419 -0.00512970297306727 -0.00176954641232319 -0.00873703344456907 0.00120445328206395 0.00384865062671874 -0.0222224936253632 -0.0314566070335847 0.0116327420752255 0.0334348178873709 -0.00679649483655748 -0.0290211560321438 -0.0204274136024505 -0.0245012477612447 -0.0416101342030244
  72 2965.13279074886 ""  31.1730426004644 0 0 -0.0300038015825959 0.00591680330198305 0.0593347739134777 0.00185024255637332 0.00145029633300526 0.00150709667548981 -0.000908491149885372 -0.00111295275303804 0.000655438112976572 0.00029366419824577 0.00036758990837539 -4.55766736582086e-05 -3.71195863580573e-06 -1.49655017699829e-05 0.000125337694305278 -3.28654661506755e-05 -2.57914952178718e-05 5.04673750217569e-05 -7.23720814994874e-05 -1.73061096558392e-05 -0.000156067734384753 -0.000617652795571538 -0.000677002330882843 -0.00159938789694068 -0.219746410375041 0.309899905877075 -0.183525199033339 0.550208414651969 -0.400014417640057 -0.545129437690429 -0.000774738911496158 -0.000755174478260914 0.000442947553598514 -0.000606052242540752 -0.000632738126543877 -0.00164973349623032 0.00112028927947929 0.00119545026941476 -0.000474544670123175 0.000441929734115203 0.000529880052200667 -0.000947419956824782 0.0106352321970154 0.0102459620541928 0.0177500657385796 0.000751540570478724 0.000391471973746061 -0.000106034169660572 -0.000412491006851436 -0.000356665278986463 -0.000361672045359837 0.000806357696354481 -0.000509747823655097 0.00103623165342347 -0.00167059650079924 -0.00164476721118797 0.00109295262688576 5.42679130367534e-05 -0.00117200981560388 0.000181572142876366 -0.00868147180531578 0.015278554968314 -0.0109411979713284 -4.33080817179581e-05 -0.000141002007772728 -0.000180105337462513 0.000169087964445886 -0.000203521480163037 7.91283334412892e-05 -0.000182021150994045 0.000237170406460798 -3.68273473235052e-05 -0.000671478710657658 0.000216168167713523 0.000639287492096458 0.00104066709108848 0.00124503600177472 0.00175439415314122 0.000375098208929324 2.43470768187977e-05 -0.000373701732433109 -0.00175627282568003 0.00109113471629607 -0.0019522072851551 -0.00154099492342768 -0.00286810099160774 0.00102326406250328 0.00282562775362818 -0.000806065505101053 -0.00257591882103335 0.0009345840574194 0.00107798715102933 0.00197212316070643
  73 2985.21776996914 ""  29.0110528532654 0 0 -4.66464458864875e-05 -7.96967321413881e-05 0.000382180221473796 1.52013352972011e-05 -1.20437929422709e-05 -5.55370040302936e-06 -3.42782591149774e-05 2.11502140293667e-05 -1.23067950685735e-05 2.15452053614733e-05 1.27071229683935e-05 -9.61415512991812e-06 7.1641494411705e-06 -1.01660877480174e-06 2.013877208743e-05 2.61819057353631e-05 2.46447592463319e-05 2.21587564253699e-06 -7.16377410099878e-06 5.25249085418453e-07 -3.96244343974331e-05 -1.08035453600482e-05 1.03313258944399e-05 -4.98337835988057e-06 -0.00212870806529985 0.00310018662791123 -0.00176627568177881 0.0026513946082726 -0.00202192876942338 -0.00259402976060872 -0.000119091952215705 -9.6508702058245e-06 0.000105936389459174 -0.000128467748865955 -0.000104933396523266 -0.000234470666095962 -0.000248241337992489 -0.000282495288103024 3.70784585620665e-05 -0.000105030428757283 -0.000154497177366336 0.000448259460782412 4.74240280461205e-05 0.000171320781310547 0.00024125767482584 -0.000166265186015245 8.55557679461913e-05 0.000102147390752751 -1.29804788808136e-05 -2.21369363535024e-05 -1.5373980522538e-05 4.04293443453917e-05 -1.98057779416707e-05 3.48076475945059e-05 0.00128593970082693 0.00116015918794899 -0.00163710740779749 0.000828812566947041 -0.00200197387556024 0.000540419651746092 -0.000268040323608719 0.000469021638797889 -0.000311173500184943 -0.00699456361502058 0.00184035137645007 0.00341526378333509 7.08527820395965e-05 -0.000119740377702515 -0.00016132476516858 0.043462027924704 -0.0280233566594905 -0.000897593230196465 0.074554167928124 -0.0212784220290288 -0.06672026453754 0.0091170814465429 0.00757273096843682 0.0193450938830484 -0.00126511302522666 -0.00206468591358034 0.00405885820521193 -0.00173440665777493 -0.00195054768954952 0.00215176799900526 0.193128226440082 0.375225227077272 -0.134446092479845 -0.542610098790572 0.157193150982002 0.494594403690679 -0.166215183089988 -0.201707591935766 -0.346872774042658
  74 3018.45115908437 ""  8.61792520745713 0 0 0.0536913695854163 -0.0665709560340727 0.0123739211986425 0.000301962195031167 0.000537202909814866 0.00029571240578495 -0.000394066721365121 1.18946629368083e-07 0.000270521786807248 0.000121435254446309 4.33296627498612e-05 -5.38755738583522e-06 3.55933465218996e-05 1.52851306346491e-05 6.27299779795407e-05 7.20501309309045e-06 -3.58647430281962e-05 2.55375316041826e-05 1.31012578633769e-05 -5.89156771701849e-05 -2.42784293471049e-05 -0.000296511970160646 -0.00017306245428199 -0.00060549450926744 -0.410236650498909 0.617508541087935 -0.397484296371967 -0.242613046606045 0.164066079210935 0.249459123151178 -1.94108144937685e-05 -9.36076674293447e-05 -0.000281828058267888 -0.000374733270609285 -0.00029941939044091 -0.00082794252569473 0.000340734070992763 0.000667761483597337 -0.000125065099781696 3.7100191703796e-05 0.000226624300129221 -0.000341763734096736 0.00321541560314989 0.00409390759705654 0.00673211597513004 -0.00242454799974282 0.000737386982326524 0.00142084432043161 -0.000430439760282411 6.74721921552612e-05 -7.48882048950635e-05 -0.00519647749403481 0.0130633468430785 -0.00865918309023519 0.0183855078589477 0.0211555159796288 -0.0267451579036968 0.00697312283928329 -0.0317476535246873 0.00665172620064532 0.0825768073915589 -0.153058240537145 0.10241293182476 0.00148329146550903 -0.000323603696373256 -0.00132379912983866 9.13051685311833e-05 -0.000178214547286085 -7.90381550027158e-05 -0.000688712432788464 -0.000337125975355035 0.00123348096938528 -0.0173517086102772 0.00508774419653154 0.0161295305212455 -2.31321441254212e-05 -0.000724905141679881 -0.000739459478132128 0.000150072256069735 -0.00073705561054947 -0.00036780697237688 -0.000415018866307338 0.0016255535019812 0.00110416885151335 0.00458190102725752 0.00944481738257522 -0.00291843542716297 0.00690353039058574 -0.00211415393943571 -0.00613919031297659 -0.00326158933871255 -0.00353894912675349 -0.00570749993186604
  75 3019.20630770123 ""  4.18224342755717 0 0 0.00162982768148285 -0.0020500498154933 0.000368987952144108 5.85607631578956e-05 2.40654925792386e-06 1.77268918180469e-05 -0.000270065780796171 6.19607173295573e-05 -4.80415083881099e-05 5.60573579875668e-05 0.000141093816681515 2.62639849156128e-06 -9.22252846984701e-06 -5.24549256556915e-05 -5.32871145917665e-05 2.46281652222788e-05 -3.14608639860431e-05 1.95428154528203e-05 -3.0581186978659e-05 9.08815482059939e-05 -5.50526782277254e-06 -0.000316111782215989 0.000166125175851417 -7.63241702747315e-05 -0.0125958396648209 0.0185714540114575 -0.0120506654381306 -0.00729755026133536 0.00496745633314534 0.00755602953081393 -0.000359880771471389 -0.000487416096059299 0.00113399874687238 0.000385513420620937 0.000426197798824515 0.000889410127461392 0.000164906407152557 0.000184344995942382 -2.99730354788695e-05 7.87871333912916e-05 -7.98431482769071e-05 8.04866077685324e-06 0.000517291977770869 0.000297251707773032 0.000811086915740351 -0.000144640694529837 2.28792839197211e-05 8.9675250911633e-05 -4.23617952850035e-06 -6.96572053588496e-06 -1.19357553497322e-05 -0.000177442514034097 0.000394656979517784 -0.00025454522751881 0.00117798382490207 0.00110504393671591 -0.00151493601062388 0.000491071702209023 -0.00130678113816984 0.000380346060917146 0.00254980732773432 -0.00454170612900013 0.00301426745850066 -0.0462164607284594 0.0146090615115917 0.0462826540279132 0.00125536774658828 -0.000888189308186664 -0.000946294364535596 0.0157510947844359 0.00756138350666027 -0.0409670733505015 0.58116142337294 -0.160949597284036 -0.532176831824959 -0.0276842638613742 -0.0129996596616338 -0.021761964355672 -0.0128693822401377 0.00582408530902005 0.0164694358288216 -0.00341357131357535 -0.00260149507103186 -0.000428842885707806 -0.138050138064932 -0.285802941443705 0.0880015344581355 -0.180692378937014 0.0550695598174184 0.160386133324359 0.131799077039857 0.145716885616379 0.238563918630877
  76 3033.43680443851 ""  26.9986850531679 0 0 -0.00387570640446093 0.00482239957028545 -0.000776195334129385 -0.00010913162235163 -0.000130998484189148 -3.49210199341425e-05 9.57171810515466e-05 6.66924583083757e-05 -2.86575312854652e-05 -2.84235861154863e-05 -1.62761999351319e-05 6.20279781092914e-06 -1.47211140460593e-05 -8.73594974863714e-06 -3.69757559971005e-05 -1.53219623900478e-05 -1.05365163110102e-05 3.96746668171656e-07 -5.34697488086012e-07 5.8202252359381e-06 3.08569826240639e-05 -3.97593184388806e-06 -1.285960824765e-05 3.64687662273887e-05 0.0288760470025561 -0.0446326250534911 0.0285275437610507 0.0199717211171955 -0.0134884173922453 -0.0203436409197046 3.5608570330522e-05 2.61195644665656e-05 4.93815724221725e-06 0.000176396978223469 0.000163989420196846 0.000395151464709423 5.39601179363748e-05 3.83848209041776e-05 -7.67839871543076e-06 7.65204925495075e-05 8.70461896047931e-05 -0.000295404328940549 -6.73245502003398e-05 -0.000177989647554842 -0.000315624177522286 -0.0473517495219336 0.0179384000120703 0.0320307845328483 -0.00131823006955116 0.000155409667336551 4.96104939895813e-05 0.0015350988291529 0.00543156193505506 -0.00265244583973577 0.377587030261085 0.37955860663579 -0.506210200520047 0.154291901897237 -0.59756751472936 0.114533221889942 0.0331965247522565 -0.0635301427987118 0.0425900419954266 0.000106018545530414 0.000132828916867503 -1.2378642876265e-05 3.84906817367968e-05 0.000299239574346247 9.81366190581775e-05 -0.000444501860411892 -0.000344681436120962 -4.72177391887287e-05 -0.000530179419182588 9.1563964772422e-05 0.000616212959407232 -0.00091820152612133 -0.00140340754252409 -0.0013113565736559 0.000449560200400195 -0.000626585561457173 -1.67561586911803e-06 -0.000978151742398153 -0.000670357330977412 -0.000293692172730652 0.00130479549569318 0.0026823845543088 -0.00100731249023353 0.00210664973155807 -0.000746195322244783 -0.00203531468564408 0.0018044209515975 0.00220384335768985 0.00360816391298588
  77 3044.52787682235 ""  43.5762580106804 0 0 -5.89808924977074e-05 3.55628642545838e-05 6.01734182093091e-05 7.07062749886285e-05 1.03802441997673e-05 -1.75937083401174e-05 -0.000210830185213746 -1.30753703459381e-05 -5.28935213111459e-06 7.96794225406626e-05 0.000126224753223885 -7.8059163808732e-05 -3.29533836320867e-05 -6.70836436277885e-05 -5.34874717132215e-05 2.88977941084692e-05 8.02578677904592e-06 7.05454561669964e-06 5.3498765163485e-06 0.000103036583888641 -0.000110352724741998 -0.000207204304600793 9.79650974703042e-05 -7.82475953980919e-05 -5.87283987531113e-05 -0.000253895192995295 0.000245053193365104 0.000796630963785617 -0.000552237636516232 -0.000735955650338402 -0.000548074906737579 -0.00059529044470253 0.00155339933340956 0.000388692045452006 0.00044097767288558 0.000871596820636878 9.87011660714889e-06 -6.43709449101851e-05 -1.70150008731174e-06 -0.000146848455104192 -0.000526206955029409 0.00116535524890836 0.000470849900928303 0.000169717196940005 0.000737760532821577 7.00082692828527e-05 5.15910861038445e-05 -8.09386239007744e-05 1.48542666585933e-05 -1.72194029601885e-05 -2.30625025201014e-05 2.07263330513889e-05 -0.000114510899558251 8.42434490373076e-05 -0.00075324100864492 -0.000879188337840715 0.00113716206500112 3.86156373585353e-05 0.00063072133517446 0.000104906987315344 -0.000629261189470437 0.00144707687260556 -0.000992904758836359 -0.0288119789020712 0.0102156587297653 0.031263486707113 0.00100385575334724 -0.000333140747041132 -0.000937737449352726 -0.038270669284733 -0.0154182923524322 0.0608540694829249 0.361628812172382 -0.102810585614646 -0.327644990135394 -0.0276817047694993 -0.0215861471369998 -0.0385341217575338 -0.00929111531132622 0.0081761825102977 0.00812796704749518 -0.000216842966436775 -0.00247851049077242 -0.000173493408937028 0.209972850698551 0.451356868093255 -0.143406968207831 0.392248670165162 -0.122109628661383 -0.345071560126386 -0.139158167388831 -0.146392914982375 -0.237499877393569
  78 3059.08471430919 ""  30.9909385096892 0 0 -0.00100343396528673 0.000990360189576883 -5.91663633048035e-05 -2.58500908007678e-05 -3.38585485066541e-05 1.11606054451552e-07 6.07896075013641e-05 7.22791590194762e-05 4.10283776016148e-06 -7.3792049275008e-06 -1.28347305127233e-05 2.08139072154336e-05 -2.59253139873621e-05 -3.95445617794243e-05 -7.73150974233244e-05 -2.44942456978879e-05 -4.64207969217253e-05 5.78302810328093e-06 5.44106416508106e-06 1.35910230618714e-05 1.78582942645064e-05 -5.5434184706225e-05 -2.09178675729421e-05 -3.53933037071125e-05 0.00612762520559316 -0.0097164962659441 0.00591800054352212 0.00479503920830397 -0.00286571384515704 -0.00480895136889033 0.00010503768757552 0.000189867863684698 -0.000328850775052279 0.000325226398193075 0.000434263206860795 0.000788441121066509 0.000195494696158016 0.000316330575117426 -3.92779422947123e-05 2.00723882638789e-05 5.32080984327913e-05 -0.000105066031101699 0.000325853044100049 0.000187519263883677 0.000477899530686171 0.000228838853424437 -0.000917877514874814 0.000169835467232507 -9.13474677784963e-05 -3.82988448493962e-05 5.54480010657925e-05 -0.00256502230944587 0.0052731167964907 -0.0033131123509353 0.00127253422436554 0.0017181549785422 -0.00245107365227048 -0.00146241964983962 0.00737659920990623 -0.00112005896009109 0.03028915808387 -0.0599154426816538 0.0397749204600931 -0.000249179705997606 0.00451706510782673 0.00858138080523622 -0.000147280763769891 -0.000340216710476466 -0.000190098708351756 0.0389695898232534 0.0690429956810425 0.0369974297841492 0.0437636462552597 -0.0131156965142945 -0.039232915408949 -0.0317125513379865 -0.0311370120552699 -0.0572956389391123 -0.00102775704446156 0.00152892324108291 0.00230363001783956 -0.000133141705175611 -0.00116578055882459 -0.00182173795456361 -0.243267025922521 -0.50065091711465 0.18425997061475 0.0683439529657504 -0.00146762802640002 -0.0442526933770455 -0.294767752959982 -0.325011058337393 -0.584111390306509
  79 3060.41084480378 ""  30.2718106323519 0 0 0.0134433153013403 -0.0130224559807341 0.00118312962960554 -0.000367425832575005 -0.000107723490403316 -8.91402498939754e-05 -0.000140441589799696 3.02314760584379e-05 -0.000151227332755896 3.29629798943069e-05 2.96605852699874e-05 -9.50667465425867e-05 -9.22118456907724e-06 -2.0507797692073e-05 -5.17597634275979e-05 -2.68666924649697e-05 -4.39161122736346e-05 1.58941270933304e-05 -1.2730375580512e-06 -3.38197802185272e-05 4.74997162651656e-05 -0.000105575531499444 -7.65616583568053e-05 -0.000212620455413366 -0.0784818981370764 0.12387190270266 -0.0782573963254842 -0.0644864177714798 0.0394660821866387 0.0628704994907645 -0.000457308721306653 -0.000741106871052868 0.00155720874780054 7.22956156552669e-05 7.46376086961675e-05 0.000246537124114366 0.000305836033935221 0.000431396300161844 -8.82483161575932e-05 0.000211097329897603 0.000328967724216626 -0.000847566198889383 0.00149102785829158 0.00168728644307393 0.00259171718209061 -0.00582435968897443 0.0110586244483061 0.000407291028993913 0.000927816838881679 0.000555467391423307 -0.000672470955656892 0.0306198001780768 -0.0622456997916417 0.0391677788166685 0.0114970935181548 0.00801163430174194 -0.00723936918308774 0.0258750284525117 -0.122688854395476 0.0207836368029868 -0.357804938180525 0.708147770249152 -0.469521746760816 0.000123393420332396 0.000464850377848475 0.00071527372245853 4.03069579112114e-05 -7.00383790528284e-05 -2.60784494497781e-05 0.00326522878663416 0.00582830511493347 0.00300610826369467 0.00289140107497349 -0.000801373594472362 -0.00243759492134353 -0.00339192856640357 -0.00363992068471213 -0.0059825697703274 -5.50841686816801e-05 -0.000162599939048652 0.000266798694391247 -0.00039964244060955 0.0006851256316122 0.000315109547409143 -0.0208781632263411 -0.0430685990884902 0.0158039514041521 0.00575760019823847 -0.000110594694447292 -0.00375652612724234 -0.0242682590278873 -0.0266560188637649 -0.0481398404283138
  80 3121.2277165283 ""  1.64224315836782 0 0 7.99985806164492e-05 5.92184323402795e-05 3.93778970512414e-05 -0.000123430046430027 -0.000124703366558791 1.64459330082352e-05 -0.000265430742003598 -0.000287411221611263 -0.000234113996009509 -0.0037719682975143 -0.00532149420365283 0.0160424148440621 -0.0193868371409823 -0.0198778751791552 -0.038825812909535 0.0272908571232462 0.0320049161781037 -0.00411756194973918 -0.011077594357433 -0.0156756506881906 0.0415501504197593 -0.00280662754258439 -0.0026445446903025 -0.00729392224773157 0.000137202367818422 -0.000690390939509709 6.78154878273716e-05 -0.000821862045259491 0.000151508511631396 0.000320100137867693 0.0522410808523432 0.071848207082085 -0.190374217146946 0.226427159903363 0.231934110530557 0.457987334007666 -0.326757967931091 -0.383256700772526 0.0490432485534081 0.127100539458017 0.180888175050056 -0.489537278549996 0.0418181023531012 0.0409693630345113 0.0867621970981842 -2.54480945364908e-05 -0.000414147464557006 0.000207329341851621 -8.36215392200988e-06 -3.1098258939413e-07 -9.70117983260456e-06 2.31534022752327e-05 5.38197074716228e-06 2.68171740690915e-05 0.00132514151467082 0.00132797723724356 -0.00177574779967572 -0.000969992149277462 0.0034796052754761 -0.000617451318969775 -0.000158829651590066 9.56303036358065e-05 -1.90917120238088e-05 -3.33447618715651e-05 -4.62901044382372e-05 -4.02461240963506e-05 3.41981239044794e-05 -2.77844442900644e-05 2.90449302600769e-05 -3.04201480704642e-05 -4.86654876210899e-05 1.68966517836147e-05 1.29544237022696e-05 -6.53604291567964e-05 5.84845469188427e-05 0.000311764895897773 0.000362085490606488 0.000515793533713351 0.000107859676717159 3.47280948874235e-05 -0.000116722206559712 -0.000400786325079999 0.000440856887099077 -0.000418482200821284 0.000291386789255058 0.000674695896169277 -0.000219187714137901 3.30858995795936e-05 -2.15565573315519e-05 -6.7705788354064e-05 3.15265152013078e-05 1.49017134385162e-05 0.000111153721441952
  81 3128.59969641179 ""  10.7107737387998 0 0 0.00149618260731059 -0.0012858958387948 -7.9956490593897e-05 -0.000140949554426264 -9.60696755140602e-05 -1.32383516320081e-05 8.05676770054628e-05 0.00012748454180586 -3.89730853877739e-05 0.000368134863142175 0.000516526647764326 -0.0016347360116108 0.00142697640104502 0.00145338917945297 0.00290905282449946 -2.86543485463607e-05 -2.0629191892447e-05 -0.000180846641491731 -0.000840576341132334 -0.00119787056338394 0.00327059510371531 -0.000279935285499856 -0.000261552688848225 -0.000676007621273101 -0.00605182872851501 0.0132092397841708 -0.00823005548650938 -0.00429413487706121 0.00349514708789434 0.00347010806573248 -0.00525499294918251 -0.00720346998455962 0.0190613371602914 -0.0165807220817651 -0.0169781629456764 -0.0336411168715478 2.96054717504141e-05 2.3709641548851e-05 0.00031134165818133 0.00970234036323259 0.013836398845164 -0.0376413930570104 0.00395214434547698 0.00390429568670733 0.00799774124812225 -0.0107421648199448 -0.0834914702070175 0.0453626005593211 0.000167479127568306 0.00146505687659367 -0.000329688790034402 0.00257552598338731 -0.00612585692892511 0.00368403345951835 0.319105412925444 0.309580036007624 -0.4142609471086 -0.19160686608941 0.670844760921818 -0.120182796728136 -0.0382736393801353 0.0677388137708078 -0.0380882629508285 8.11022374092018e-06 -6.60539196824657e-05 -7.72843565886525e-06 -6.22408658222246e-05 -0.000455614995949964 -0.000145491850488161 -4.61841925520184e-05 -5.23836919282566e-05 2.68714478283459e-05 -1.26280491146681e-05 0.000168702476033201 -1.40200659873662e-05 6.40956250991181e-06 0.000121846364930129 8.77786465770304e-05 -0.00100611807127629 0.000456498106205089 0.000818433583266854 0.00134227804795458 0.00126346165286019 0.00124757662240918 0.000345262966860709 0.000701771742479594 -0.000177523023837626 0.000250461956434051 -9.49986664477997e-05 -0.000202958290414062 1.76217695390289e-05 -3.57332831584515e-05 0.00019397596837909
  82 3128.95838781745 ""  9.79083104346877 0 0 0.000162849742281411 -0.00011145222003578 0.000286420949811128 5.20655500355236e-05 5.58814998247638e-05 2.17164291621993e-06 -0.000338567986954203 -0.000376721921453274 5.67183205487501e-05 -0.00499501532527707 -0.00708677106270458 0.0218030577635069 -0.0210451369316853 -0.0215141977930092 -0.0432465805198512 -0.0030286630869162 -0.00375821121938847 0.00340387723131042 0.0136721665781077 0.0194305182240485 -0.052401532277694 0.00330459205037314 0.00306623351093199 0.00912136573393445 -0.00247625074261339 0.00394100399841927 -0.00245390864006718 0.00210919771255902 -0.00138945719236128 -0.00213906623229203 0.0697727917031567 0.096028624571204 -0.254253367491992 0.244467828613659 0.250260451893791 0.496975716216593 0.0388001410362294 0.0458728283365367 -0.0108627410312525 -0.156170769096184 -0.222410431035852 0.604388162058639 -0.0509011983727172 -0.0499116600024981 -0.105879067666051 -0.00070622529573255 -0.00545177849670439 0.00296673169968516 1.13521837463913e-05 9.59402370346424e-05 -1.96773352408812e-05 0.000184683524854764 -0.000485967050519396 0.000268756106396648 0.0209596189322531 0.0202854595259021 -0.0271377997251854 -0.0125291890355683 0.0438346716694345 -0.00784120266950116 -0.00281725012942245 0.00534611857277496 -0.0030629336642517 1.03810749453842e-05 -6.22061139575886e-05 -8.43217759349871e-05 2.01223439087326e-05 -5.41809900813329e-05 -2.94452133139802e-06 1.09062243152636e-05 -1.24271212859881e-05 -6.23066718368746e-05 -0.000527273621826294 0.000312620368266934 0.000405921070259999 0.00030877371217732 0.000302932675465691 0.000577831906024783 -7.97946022409839e-05 6.68375245881478e-06 6.44023973246889e-05 -0.00011820421908676 0.000520668675284854 7.32431212690914e-05 -5.00994553188641e-05 -0.000141426892632958 -6.45680005996824e-06 -0.00027536242495635 4.53950579813199e-05 0.000261367024863874 0.000267706721008545 0.00027001922062127 0.000468917930556095
  83 3143.64967825766 ""  21.0333211284247 0 0 7.16807837957218e-05 0.000162278728319829 -0.000276135813794672 0.000161734381414104 0.000173089580065179 0.00011642300498757 -0.00135996580964048 -0.00145691589499023 -0.0011058388944935 -0.0131280047005508 -0.0180748331156726 0.0481440148872366 0.000911137213302299 0.00132872325096378 -0.00416487493432047 -0.0370037300313695 -0.0433112174627148 0.00431449704909466 -0.00540820604309502 -0.00810106466622569 0.026940707865192 -0.00338669679512761 -0.00313187317190915 -0.00967472506894732 0.00133515064195295 -0.00268181279584034 0.00125894490610165 -0.00210588230058831 0.000960146666771953 0.00151580286931684 0.154453377827095 0.211652831957146 -0.551181214457071 0.00805907915875865 0.00762529551491332 0.0257458307844416 0.417814372235417 0.489955322377927 -0.0609682620673641 0.0723604255256006 0.103796445434579 -0.290132164216529 0.0513035531318936 0.0501898201467813 0.107012557566798 1.71298286207815e-05 3.18154363130798e-05 -2.00163649337304e-05 3.74348260355102e-06 -8.02408144894922e-07 -1.06440018792715e-05 2.1984576609915e-05 -1.17743552065418e-05 6.8453144948757e-05 -0.000249773627400141 -0.000235263239342295 0.000315375257348406 9.18640906702261e-05 -0.000158095474706146 4.29728019941343e-05 -0.000180045978989883 0.000191388132717446 -0.000110493587456629 -7.44880159472447e-05 -8.15429435449761e-06 8.40891116478379e-05 4.1464021914649e-05 -3.03900077219084e-05 -6.88883659793748e-06 -4.87356754449661e-05 -7.83868808072502e-05 3.71282401648492e-05 0.000832809276026555 -0.000267113841694708 -0.000818764296720509 -2.11610305871874e-06 -3.348137722078e-05 4.69222342565926e-05 -3.12218810415176e-06 6.34246626821759e-05 0.000135007754321822 -0.000353410349137338 0.000662870901950862 -9.78232250713731e-05 0.000451712991726629 0.00109016976990113 -0.000363742885836825 0.000156366952018635 -5.6936674340908e-05 -0.00015086824755726 -4.52429582374892e-05 -1.92828146928154e-05 -5.42296975026475e-06
  84 3151.13941146871 ""  10.3792610810643 0 0 -9.72852576026001e-05 -6.93253869085372e-05 -0.000106804061120528 -0.000247574403707919 -0.000237193272698715 -0.000251581824333991 0.00144187930699399 0.00150129738631895 0.00182984933803923 0.0155113910116058 0.0209845101346085 -0.0508149914777918 -0.0176687977247947 -0.0181257551571238 -0.0348055690161832 -0.0274518739571748 -0.0322665220832069 0.00539971285529539 -0.00273308671171519 -0.00425851113169568 0.0158790952576865 -0.0038547125317113 -0.00374430525170766 -0.0084956950215148 0.00149908295327463 -0.00214852852577505 0.0013529924259734 -0.00178196011347975 0.00120789623017726 0.00176531829810126 -0.164874528637582 -0.225410144251421 0.579243764432768 0.189463300692113 0.19401298835063 0.383746023908032 0.305177311240628 0.358063382390925 -0.0478269455424114 0.0405291175921271 0.058323570662137 -0.165927612010662 0.0488915281423275 0.0481236445475035 0.0987069497209645 6.03819817831013e-05 0.000210189647485175 -0.000143730528885022 -1.56697842160332e-05 -1.55118510082588e-05 3.00004042288748e-06 -3.82635001294507e-05 0.000172085591252686 -0.000112425221433589 -0.00117308049573371 -0.00105208776553572 0.00140240618682086 0.00046289368817924 -0.00156152213393981 0.000272059151808487 0.000700539454386297 -0.00171735183086781 0.0011021134700905 0.0001003378293275 -6.25968801236112e-05 -0.000210241323108535 -3.72143330653939e-05 3.1773620323042e-05 4.7671329267191e-05 1.00993304661335e-05 -4.47056708509016e-05 -3.45227736764316e-05 -0.00131189631131367 0.000268188588698217 0.00151576186186185 0.000440505539605352 0.000482964139024943 0.000748312147180578 0.000233791927635167 -9.08444898987952e-05 -0.000333951176967601 0.000124121828604089 -0.000344503586837347 -0.000350671441054929 0.000123914711635841 0.000190378843473427 -9.33581404060972e-05 -0.000584844995490858 0.000200234833416138 0.000413975615547868 0.000179409159972323 0.000137984514903847 0.000257042164560071
  85 3167.34143874277 ""  3.97575070335438 0 0 -0.000208843177498475 0.000125232604213279 -0.00133312950093709 9.8790004691197e-05 0.000131143011416339 -0.000377277102984497 -0.00120438856888663 -0.00155785023215195 0.00269216210055751 -9.58418549987106e-05 -0.000191745992381239 0.00137790172078213 0.00150421183797058 0.00151085573742003 0.00354837981747778 0.0053987554747168 0.0062496533548589 0.000346759430822017 0.00602100774198381 0.0081787868140987 -0.0180330665076271 -0.0326472189615897 -0.0322406223900787 -0.0662070110035408 0.00761669561729388 -0.0137325266302783 0.00791282118448673 -0.0116025341867377 0.00605167251486248 0.0104048602467682 0.00309787279291592 0.00430224548569789 -0.0127658009083531 -0.0173997868069301 -0.0177810203122282 -0.0363136429598799 -0.0556911131451504 -0.0651499419146627 0.00672393515402704 -0.0529622147601782 -0.0749441148490008 0.197425315764701 0.377793195062573 0.372474726967909 0.754782896099017 1.17883454108911e-05 7.00833914311481e-05 -4.25888178796329e-05 2.68889020688491e-05 1.55579524689538e-05 -8.12218906438932e-06 1.42222140951073e-05 0.000143889675710755 7.68452379481128e-05 -0.000613760647823146 -0.000452230299352109 0.000579620061658234 0.000227393240898417 -0.000667550427718043 7.09149997521007e-05 0.000265797208072866 -0.00161894003563989 0.000935833377242482 5.82171953328741e-05 -5.65185520345402e-05 -0.00011080173369264 -2.38231313108134e-05 4.07287806081825e-05 1.62239011839887e-06 -4.73575045531511e-06 -2.43528564494093e-05 -6.39633556848093e-05 -0.00114162638102878 0.000174601486657829 0.000427494030498832 0.000200967516882006 0.000504163180755226 0.000780995392759574 2.87277298746483e-05 -1.83940373527438e-05 -1.39559842615011e-05 0.000184506152739176 -0.000475180332751929 0.000107794081740057 -2.664876257089e-05 -5.97228668406733e-05 -9.30983750196434e-06 -0.000160892016953737 3.37136465464054e-05 0.000183735475201832 0.000382882332225177 0.000317650197129912 0.000598738354150597
  86 3437.4529537439 ""  7.95688822697707 0 0 0.000118469839746654 0.000146071363734212 0.000302588092102235 -7.20891757917007e-06 0.000157664529950327 -6.34453990820181e-05 -0.000498410417657599 -0.000268244555362816 0.000133299617310699 5.4531354716439e-05 5.80950573819084e-05 5.38813488690338e-05 -3.34372699435193e-05 -4.60865396456398e-05 -2.07359947000794e-05 1.41149529088824e-05 2.20056275942703e-05 -2.00701195114965e-05 -1.57934054854556e-05 -1.29474702271771e-05 2.32666441851255e-05 5.68561955757459e-05 6.04624098442713e-05 -4.71484679101099e-05 -0.00055885570360766 0.000574713221176312 -0.000782512310015228 0.000327622219728608 -0.000796168749365977 -0.00128461750427777 -0.000174299072582652 -7.69215564089825e-05 -0.000325550686701691 0.000263706207036488 0.000234999942369434 0.000394935833814002 8.20284213024765e-05 7.5289669261222e-05 -2.5061390965052e-05 0.00011395028767344 0.00015650628672607 -0.000298448784747603 -7.99177603327459e-05 -0.000100856738816034 -7.35231118754626e-05 2.79592879992626e-05 2.2210884906564e-05 -3.41172042257527e-05 -3.83855658464685e-05 7.8389808909522e-06 1.17819236673679e-05 5.34809091026951e-05 3.07254268552447e-05 -1.26045027016519e-05 -0.000441909656751603 -0.000106881667348685 0.000273019973559965 -6.92185672819682e-05 -0.00165151302716863 -0.000363417184200018 -0.000183445478667154 9.3155205054945e-05 3.10827966153926e-05 0.000220767502525767 -0.00208333377956931 -0.00331936800596694 0.0137658452117922 0.016890488798409 -0.051282091036255 5.39657193980328e-05 0.000101669884069783 8.53964260079413e-05 -0.0127185131914864 0.00591273201465462 0.0130736196938228 0.00279259763050031 0.00218362774214485 0.0100339571391749 -0.571002146824179 0.126037721424608 0.54901008565684 0.391525874703287 -0.346742293239682 0.177623249930124 -0.00121686814010953 -0.000682262364092159 0.00069955572676529 -0.000498791622347022 0.000928375743886994 -0.00141092413863814 0.000669164860810026 9.9719017866778e-05 0.000777105474656368
  87 3513.9415319288 ""  12.6577100411825 0 0 0.000213452387221107 5.63550823273958e-05 0.000353721624315175 -5.5619249344276e-05 0.0002295006002948 -6.79224799074235e-05 -0.00057031212651172 -0.000318853272902613 0.00016731410196089 7.13317965412302e-05 5.7231082122407e-05 0.000126602336300759 -3.98775167990525e-05 -6.0667059433324e-05 -4.9500763753855e-06 2.0441973820369e-05 2.79230609676863e-05 -4.11051818833498e-05 4.12735125368319e-07 2.59268079864382e-05 1.8033915817255e-05 2.68197623792004e-05 7.6479753430266e-05 -5.11602613154105e-05 -0.00090144038304095 0.000717926577543716 -0.00166928470708759 9.07795457487203e-05 -0.000720918069076058 -0.00150295374193501 -0.000240878672251906 0.000161212720042999 -0.000913149279654395 0.000184433074839732 0.000165459592590477 0.000278083324851391 6.27650157127833e-05 4.74704347999577e-05 -4.72498629556801e-05 0.000109384830190443 0.000124116373276275 -0.000227005584852909 -4.80659172217978e-05 -0.000242752249028311 -0.000251240340787906 4.49996271707046e-05 -5.86423460511464e-05 2.56264350255764e-05 -2.90069372173175e-05 7.58282659824483e-06 -3.8374248105027e-06 3.17373230026104e-05 -1.13958956585145e-06 1.87833417381109e-06 -1.59386749872321e-05 0.000325283900160426 -0.000204897340301098 -0.000639766075798568 3.06075693751573e-05 -0.000108328285338994 -0.000162521704859562 0.000355041853890806 -9.4602810397855e-05 -0.00172228274346275 0.000355306508827898 0.000684530768502783 -0.0645575458315803 0.0406783384480156 0.00596969032418573 0.000401376177660498 -0.000150529085414201 2.19414917429905e-06 0.0107456976007538 -0.0026587661751292 -0.00968817235882873 -0.000176455879541147 -0.00147702177014676 -0.000532570680535449 0.361126484195074 -0.0794463509643844 -0.386197323503541 0.546535922384817 -0.484201743777592 0.302541155903772 -0.000644711976653148 -0.00112082363251468 7.17632607281582e-05 0.000340688705241616 -0.00107481482274209 0.0010042361167343 8.28670143460665e-05 -5.75127138743941e-05 0.000462729095504477
  :::
 } 
 m_exists[87] { 
  s_m_exists
  :::
  1 11111111111111111111111111111111111111111111111111111111111111111111111111111111111111111111111111 
  2 11111111111111111111111111111111111111111111111111111111111111111111111111111111111111111111111111 
  3 11111111111111111111111111111111111111111111111111111111111111111111111111111111111111111111111111 
  4 11111111111111111111111111111111111111111111111111111111111111111111111111111111111111111111111111 
  5 11111111111111111111111111111111111111111111111111111111111111111111111111111111111111111111111111 
  6 11111111111111111111111111111111111111111111111111111111111111111111111111111111111111111111111111 
  7 11111111111111111111111111111111111111111111111111111111111111111111111111111111111111111111111111 
  8 11111111111111111111111111111111111111111111111111111111111111111111111111111111111111111111111111 
  9 11111111111111111111111111111111111111111111111111111111111111111111111111111111111111111111111111 
  10 11111111111111111111111111111111111111111111111111111111111111111111111111111111111111111111111111 
  11 11111111111111111111111111111111111111111111111111111111111111111111111111111111111111111111111111 
  12 11111111111111111111111111111111111111111111111111111111111111111111111111111111111111111111111111 
  13 11111111111111111111111111111111111111111111111111111111111111111111111111111111111111111111111111 
  14 11111111111111111111111111111111111111111111111111111111111111111111111111111111111111111111111111 
  15 11111111111111111111111111111111111111111111111111111111111111111111111111111111111111111111111111 
  16 11111111111111111111111111111111111111111111111111111111111111111111111111111111111111111111111111 
  17 11111111111111111111111111111111111111111111111111111111111111111111111111111111111111111111111111 
  18 11111111111111111111111111111111111111111111111111111111111111111111111111111111111111111111111111 
  19 11111111111111111111111111111111111111111111111111111111111111111111111111111111111111111111111111 
  20 11111111111111111111111111111111111111111111111111111111111111111111111111111111111111111111111111 
  21 11111111111111111111111111111111111111111111111111111111111111111111111111111111111111111111111111 
  22 11111111111111111111111111111111111111111111111111111111111111111111111111111111111111111111111111 
  23 11111111111111111111111111111111111111111111111111111111111111111111111111111111111111111111111111 
  24 11111111111111111111111111111111111111111111111111111111111111111111111111111111111111111111111111 
  25 11111111111111111111111111111111111111111111111111111111111111111111111111111111111111111111111111 
  26 11111111111111111111111111111111111111111111111111111111111111111111111111111111111111111111111111 
  27 11111111111111111111111111111111111111111111111111111111111111111111111111111111111111111111111111 
  28 11111111111111111111111111111111111111111111111111111111111111111111111111111111111111111111111111 
  29 11111111111111111111111111111111111111111111111111111111111111111111111111111111111111111111111111 
  30 11111111111111111111111111111111111111111111111111111111111111111111111111111111111111111111111111 
  31 11111111111111111111111111111111111111111111111111111111111111111111111111111111111111111111111111 
  32 11111111111111111111111111111111111111111111111111111111111111111111111111111111111111111111111111 
  33 11111111111111111111111111111111111111111111111111111111111111111111111111111111111111111111111111 
  34 11111111111111111111111111111111111111111111111111111111111111111111111111111111111111111111111111 
  35 11111111111111111111111111111111111111111111111111111111111111111111111111111111111111111111111111 
  36 11111111111111111111111111111111111111111111111111111111111111111111111111111111111111111111111111 
  37 11111111111111111111111111111111111111111111111111111111111111111111111111111111111111111111111111 
  38 11111111111111111111111111111111111111111111111111111111111111111111111111111111111111111111111111 
  39 11111111111111111111111111111111111111111111111111111111111111111111111111111111111111111111111111 
  40 11111111111111111111111111111111111111111111111111111111111111111111111111111111111111111111111111 
  41 11111111111111111111111111111111111111111111111111111111111111111111111111111111111111111111111111 
  42 11111111111111111111111111111111111111111111111111111111111111111111111111111111111111111111111111 
  43 11111111111111111111111111111111111111111111111111111111111111111111111111111111111111111111111111 
  44 11111111111111111111111111111111111111111111111111111111111111111111111111111111111111111111111111 
  45 11111111111111111111111111111111111111111111111111111111111111111111111111111111111111111111111111 
  46 11111111111111111111111111111111111111111111111111111111111111111111111111111111111111111111111111 
  47 11111111111111111111111111111111111111111111111111111111111111111111111111111111111111111111111111 
  48 11111111111111111111111111111111111111111111111111111111111111111111111111111111111111111111111111 
  49 11111111111111111111111111111111111111111111111111111111111111111111111111111111111111111111111111 
  50 11111111111111111111111111111111111111111111111111111111111111111111111111111111111111111111111111 
  51 11111111111111111111111111111111111111111111111111111111111111111111111111111111111111111111111111 
  52 11111111111111111111111111111111111111111111111111111111111111111111111111111111111111111111111111 
  53 11111111111111111111111111111111111111111111111111111111111111111111111111111111111111111111111111 
  54 11111111111111111111111111111111111111111111111111111111111111111111111111111111111111111111111111 
  55 11111111111111111111111111111111111111111111111111111111111111111111111111111111111111111111111111 
  56 11111111111111111111111111111111111111111111111111111111111111111111111111111111111111111111111111 
  57 11111111111111111111111111111111111111111111111111111111111111111111111111111111111111111111111111 
  58 11111111111111111111111111111111111111111111111111111111111111111111111111111111111111111111111111 
  59 11111111111111111111111111111111111111111111111111111111111111111111111111111111111111111111111111 
  60 11111111111111111111111111111111111111111111111111111111111111111111111111111111111111111111111111 
  61 11111111111111111111111111111111111111111111111111111111111111111111111111111111111111111111111111 
  62 11111111111111111111111111111111111111111111111111111111111111111111111111111111111111111111111111 
  63 11111111111111111111111111111111111111111111111111111111111111111111111111111111111111111111111111 
  64 11111111111111111111111111111111111111111111111111111111111111111111111111111111111111111111111111 
  65 11111111111111111111111111111111111111111111111111111111111111111111111111111111111111111111111111 
  66 11111111111111111111111111111111111111111111111111111111111111111111111111111111111111111111111111 
  67 11111111111111111111111111111111111111111111111111111111111111111111111111111111111111111111111111 
  68 11111111111111111111111111111111111111111111111111111111111111111111111111111111111111111111111111 
  69 11111111111111111111111111111111111111111111111111111111111111111111111111111111111111111111111111 
  70 11111111111111111111111111111111111111111111111111111111111111111111111111111111111111111111111111 
  71 11111111111111111111111111111111111111111111111111111111111111111111111111111111111111111111111111 
  72 11111111111111111111111111111111111111111111111111111111111111111111111111111111111111111111111111 
  73 11111111111111111111111111111111111111111111111111111111111111111111111111111111111111111111111111 
  74 11111111111111111111111111111111111111111111111111111111111111111111111111111111111111111111111111 
  75 11111111111111111111111111111111111111111111111111111111111111111111111111111111111111111111111111 
  76 11111111111111111111111111111111111111111111111111111111111111111111111111111111111111111111111111 
  77 11111111111111111111111111111111111111111111111111111111111111111111111111111111111111111111111111 
  78 11111111111111111111111111111111111111111111111111111111111111111111111111111111111111111111111111 
  79 11111111111111111111111111111111111111111111111111111111111111111111111111111111111111111111111111 
  80 11111111111111111111111111111111111111111111111111111111111111111111111111111111111111111111111111 
  81 11111111111111111111111111111111111111111111111111111111111111111111111111111111111111111111111111 
  82 11111111111111111111111111111111111111111111111111111111111111111111111111111111111111111111111111 
  83 11111111111111111111111111111111111111111111111111111111111111111111111111111111111111111111111111 
  84 11111111111111111111111111111111111111111111111111111111111111111111111111111111111111111111111111 
  85 11111111111111111111111111111111111111111111111111111111111111111111111111111111111111111111111111 
  86 11111111111111111111111111111111111111111111111111111111111111111111111111111111111111111111111111 
  87 11111111111111111111111111111111111111111111111111111111111111111111111111111111111111111111111111 
  :::
 } 
} 
