# Supplementary material for: Cut-off Scale and Complex Formation in Density Functional Theory Computations of Epoxy-Amine Reactivity
Source: ACS Omega. 2021 Oct 25;6(44):29424–31. doi: 10.1021/acsomega.1c03229 (PMC8587129; doi:10.1021/acsomega.1c03229)
Supplement: Supplementary file 1 — ao1c03229_si_001.zip [file ao1c03229_si_001.zip › Final_structures/Primary/A1_E3_B3LYP-D3_CC-PVTZ-F_ canonical/Epoxy_frag3_reactant-8_isomer8.vib]

{ 
 s_m_m2io_version
 :::
 2.0.0 
} 

f_m_table { 
 i_j_atom_total
 :::
 31
 m_column[98] { 
  s_m_data_name
  s_m_column_name
  i_m_width
  b_m_visible
  s_m_units
  :::
  1 r_j_Frequency  "Frequency"  10 1 "" 
  2 s_j_Symmetry  "Symmetry"  10 0 "" 
  3 r_j_Intensity  "Intensity"  10 1 "" 
  4 r_j_Raman_Act  "Raman Act"  10 0 "" 
  5 r_j_Raman_Int  "Raman Int"  10 0 "" 
  6 r_j_x1  "x1"  10 0 "" 
  7 r_j_y1  "y1"  10 0 "" 
  8 r_j_z1  "z1"  10 0 "" 
  9 r_j_x2  "x2"  10 0 "" 
  10 r_j_y2  "y2"  10 0 "" 
  11 r_j_z2  "z2"  10 0 "" 
  12 r_j_x3  "x3"  10 0 "" 
  13 r_j_y3  "y3"  10 0 "" 
  14 r_j_z3  "z3"  10 0 "" 
  15 r_j_x4  "x4"  10 0 "" 
  16 r_j_y4  "y4"  10 0 "" 
  17 r_j_z4  "z4"  10 0 "" 
  18 r_j_x5  "x5"  10 0 "" 
  19 r_j_y5  "y5"  10 0 "" 
  20 r_j_z5  "z5"  10 0 "" 
  21 r_j_x6  "x6"  10 0 "" 
  22 r_j_y6  "y6"  10 0 "" 
  23 r_j_z6  "z6"  10 0 "" 
  24 r_j_x7  "x7"  10 0 "" 
  25 r_j_y7  "y7"  10 0 "" 
  26 r_j_z7  "z7"  10 0 "" 
  27 r_j_x8  "x8"  10 0 "" 
  28 r_j_y8  "y8"  10 0 "" 
  29 r_j_z8  "z8"  10 0 "" 
  30 r_j_x9  "x9"  10 0 "" 
  31 r_j_y9  "y9"  10 0 "" 
  32 r_j_z9  "z9"  10 0 "" 
  33 r_j_x10  "x10"  10 0 "" 
  34 r_j_y10  "y10"  10 0 "" 
  35 r_j_z10  "z10"  10 0 "" 
  36 r_j_x11  "x11"  10 0 "" 
  37 r_j_y11  "y11"  10 0 "" 
  38 r_j_z11  "z11"  10 0 "" 
  39 r_j_x12  "x12"  10 0 "" 
  40 r_j_y12  "y12"  10 0 "" 
  41 r_j_z12  "z12"  10 0 "" 
  42 r_j_x13  "x13"  10 0 "" 
  43 r_j_y13  "y13"  10 0 "" 
  44 r_j_z13  "z13"  10 0 "" 
  45 r_j_x14  "x14"  10 0 "" 
  46 r_j_y14  "y14"  10 0 "" 
  47 r_j_z14  "z14"  10 0 "" 
  48 r_j_x15  "x15"  10 0 "" 
  49 r_j_y15  "y15"  10 0 "" 
  50 r_j_z15  "z15"  10 0 "" 
  51 r_j_x16  "x16"  10 0 "" 
  52 r_j_y16  "y16"  10 0 "" 
  53 r_j_z16  "z16"  10 0 "" 
  54 r_j_x17  "x17"  10 0 "" 
  55 r_j_y17  "y17"  10 0 "" 
  56 r_j_z17  "z17"  10 0 "" 
  57 r_j_x18  "x18"  10 0 "" 
  58 r_j_y18  "y18"  10 0 "" 
  59 r_j_z18  "z18"  10 0 "" 
  60 r_j_x19  "x19"  10 0 "" 
  61 r_j_y19  "y19"  10 0 "" 
  62 r_j_z19  "z19"  10 0 "" 
  63 r_j_x20  "x20"  10 0 "" 
  64 r_j_y20  "y20"  10 0 "" 
  65 r_j_z20  "z20"  10 0 "" 
  66 r_j_x21  "x21"  10 0 "" 
  67 r_j_y21  "y21"  10 0 "" 
  68 r_j_z21  "z21"  10 0 "" 
  69 r_j_x22  "x22"  10 0 "" 
  70 r_j_y22  "y22"  10 0 "" 
  71 r_j_z22  "z22"  10 0 "" 
  72 r_j_x23  "x23"  10 0 "" 
  73 r_j_y23  "y23"  10 0 "" 
  74 r_j_z23  "z23"  10 0 "" 
  75 r_j_x24  "x24"  10 0 "" 
  76 r_j_y24  "y24"  10 0 "" 
  77 r_j_z24  "z24"  10 0 "" 
  78 r_j_x25  "x25"  10 0 "" 
  79 r_j_y25  "y25"  10 0 "" 
  80 r_j_z25  "z25"  10 0 "" 
  81 r_j_x26  "x26"  10 0 "" 
  82 r_j_y26  "y26"  10 0 "" 
  83 r_j_z26  "z26"  10 0 "" 
  84 r_j_x27  "x27"  10 0 "" 
  85 r_j_y27  "y27"  10 0 "" 
  86 r_j_z27  "z27"  10 0 "" 
  87 r_j_x28  "x28"  10 0 "" 
  88 r_j_y28  "y28"  10 0 "" 
  89 r_j_z28  "z28"  10 0 "" 
  90 r_j_x29  "x29"  10 0 "" 
  91 r_j_y29  "y29"  10 0 "" 
  92 r_j_z29  "z29"  10 0 "" 
  93 r_j_x30  "x30"  10 0 "" 
  94 r_j_y30  "y30"  10 0 "" 
  95 r_j_z30  "z30"  10 0 "" 
  96 r_j_x31  "x31"  10 0 "" 
  97 r_j_y31  "y31"  10 0 "" 
  98 r_j_z31  "z31"  10 0 "" 
  :::
 } 
 m_row[87] { 
  r_j_Frequency
  s_j_Symmetry
  r_j_Intensity
  r_j_Raman_Act
  r_j_Raman_Int
  r_j_x1
  r_j_y1
  r_j_z1
  r_j_x2
  r_j_y2
  r_j_z2
  r_j_x3
  r_j_y3
  r_j_z3
  r_j_x4
  r_j_y4
  r_j_z4
  r_j_x5
  r_j_y5
  r_j_z5
  r_j_x6
  r_j_y6
  r_j_z6
  r_j_x7
  r_j_y7
  r_j_z7
  r_j_x8
  r_j_y8
  r_j_z8
  r_j_x9
  r_j_y9
  r_j_z9
  r_j_x10
  r_j_y10
  r_j_z10
  r_j_x11
  r_j_y11
  r_j_z11
  r_j_x12
  r_j_y12
  r_j_z12
  r_j_x13
  r_j_y13
  r_j_z13
  r_j_x14
  r_j_y14
  r_j_z14
  r_j_x15
  r_j_y15
  r_j_z15
  r_j_x16
  r_j_y16
  r_j_z16
  r_j_x17
  r_j_y17
  r_j_z17
  r_j_x18
  r_j_y18
  r_j_z18
  r_j_x19
  r_j_y19
  r_j_z19
  r_j_x20
  r_j_y20
  r_j_z20
  r_j_x21
  r_j_y21
  r_j_z21
  r_j_x22
  r_j_y22
  r_j_z22
  r_j_x23
  r_j_y23
  r_j_z23
  r_j_x24
  r_j_y24
  r_j_z24
  r_j_x25
  r_j_y25
  r_j_z25
  r_j_x26
  r_j_y26
  r_j_z26
  r_j_x27
  r_j_y27
  r_j_z27
  r_j_x28
  r_j_y28
  r_j_z28
  r_j_x29
  r_j_y29
  r_j_z29
  r_j_x30
  r_j_y30
  r_j_z30
  r_j_x31
  r_j_y31
  r_j_z31
  :::
  1 55.5157475868032 ""  0.365565251673692 0 0 -0.0266261160630969 0.0188278123546575 -0.0200342955245341 -0.00187123468002263 3.31376014373908e-05 -0.0119174321437213 0.0206120758543719 -0.0038602002426127 -0.00190781023409158 0.0260526221815281 0.0108826943492193 0.00285907832520546 0.0484802189559678 0.00532219688105459 0.0122259453686396 0.0659711127447526 -0.0147730334535973 0.0173334659067184 0.0612916672824471 -0.0299526572778602 0.0125497575527085 0.0388332020868027 -0.0245924236189048 0.00292163424906926 -0.0338062168294513 0.0200887014802949 -0.0241363247946831 -0.03916002051568 0.0088785956208112 -0.0336592373867234 0.0137182018025764 0.0269902814674546 -0.00075677849548733 0.0524044051204241 0.0166649572861424 0.0157689034148352 0.0830633478565679 -0.0186407944065908 0.0248943242162981 0.0746154567089903 -0.0453109853462636 0.0162572299018273 0.0339462396887743 -0.0352983765788596 -0.000684544912971416 -0.0112179512953991 0.0380465258462961 0.0191518669584175 -0.015371598895992 0.0655767750369966 0.0281706331646919 -0.0283118888080401 0.0470567757501509 -0.0066821825188788 -0.0151999153317675 0.0493918310769729 0.0186307499351742 0.00355533041937866 0.0145068938764039 0.0295751691400278 -0.0447283494259529 0.0644749274982818 -0.0244382540292965 -0.0502101042098488 -0.0568783008775584 -0.00953149962049126 0.0423604710541961 0.0021430805239678 0.0269240041364621 -0.140899268389499 -0.0635061440099184 -0.0673902233073676 -0.0607175785292561 -0.0179688529046118 -0.0305001747956169 -0.0406166748459913 -0.139012150216264 0.0259189505838831 0.0312871831725213 0.0764176044106651 0.0109877128046059 0.06667089348336 -0.0231215914452424 0.0427656617510654 -0.191531968733137 -0.0962474977329685 -0.0815515311983446 -0.150373429922555 -0.0989693533467861 -0.0506324022155442 -0.145378279760804 0.000381956361942567 -0.112017431654794
  2 59.1274937912219 ""  1.30128787170776 0 0 0.0128988308548356 -0.0425196029619398 -0.0177259436987873 0.0601580019761373 -0.0651120384900144 -0.0168484662997271 0.0201099616787137 -0.0467666821976415 -0.00378420901959789 0.0115062259044619 -0.0390481590157634 0.000411982875344192 -0.0213248816222953 -0.0234138929781014 0.0145114592386678 -0.043585652682943 -0.0163383560450818 0.0235941079267709 -0.033319747102973 -0.0250286147439108 0.0191009200216089 -0.00255349844517663 -0.0391927779367113 0.00558195291232993 -0.0077032020044366 -0.0475434432780288 -0.0304124374863084 0.00181673771039618 -0.0519101645957617 -0.0317406132680907 0.0295023657368213 -0.0452527400766004 -0.00791038893417041 -0.027906674548789 -0.0183628220788976 0.0174736325677597 -0.0669683862467453 -0.00543342884212541 0.0337884114765829 -0.0496642216077769 -0.0201675116634727 0.0260510441956705 0.00401451304655494 -0.0449148934389121 0.00238428570567604 0.0479428383901458 0.0398883865340013 0.0258458746385934 0.029224437904785 0.00122826595256236 0.00682074755099478 0.00722411354704773 -0.00531731002549848 0.0183702189157738 0.0408485148514688 0.0677778656797186 0.0585201405184244 0.082194733020184 0.0487848253551922 0.00399825515651816 -0.0296794908774803 -0.00627206612400854 0.044266900078434 -0.0249518285937498 0.0497929880392831 -0.00331358822112063 0.022678250802397 0.066858592137679 -0.0768505574056764 -0.0898569983427237 0.114912567140419 0.0183920616701179 -0.0125293441093681 0.00888911027648229 0.018790762729002 -0.0251942681246079 0.0264886597982132 0.0183084044852567 0.0275656022292812 0.0841877823587926 -0.110290802453504 -0.0030848525934482 0.0874524375481019 -0.0896788794201421 -0.124754824350945 0.0976632298907308 0.0709299365399356 -0.0999110624927392 0.154967120106348 -0.00110192034845617 -0.0920817937477332 0.141871037354044 0.00114984798735747
  3 61.1776535042489 ""  1.1889482084791 0 0 0.00305437729040924 -0.0053855440450643 -0.0660803417661157 0.0443416587062998 -0.0412016825930229 -0.0477592221270461 0.00230149808609516 -0.013837977797408 -0.0138092177779832 -0.0224178682894713 0.0214332094615588 0.00316201485797596 -0.0561249452449987 0.0426071296941096 0.0378234274043726 -0.0660807676999739 0.0291402962038374 0.0559119975010047 -0.043103385892615 -0.00537871806185652 0.0395606678063497 -0.0095578072478735 -0.0264464533354082 0.00500550357715608 -0.0330893536232331 0.0223680505840884 -0.0860885955057207 0.0157651995085401 -0.0226623664320485 -0.107377779692425 -0.0151719811590016 0.0308373845930861 -0.00989732674938569 -0.0743917351159526 0.0689080049381717 0.0507005076072947 -0.0907946101724997 0.0447632392222494 0.0818297695234031 -0.0516399177395972 -0.0155033188893081 0.0535469493504786 0.00742909670976132 -0.0523637729791317 -0.00761136917703246 0.0328269661681035 -0.0113112219160378 0.0606358563600711 -0.0194732455235001 0.0307465995155878 0.0635422755460473 -0.00751393278857677 0.0125036978689804 -0.00365710420041191 0.0342304697655232 -0.00765601432886094 0.0917883055874699 0.0699034637232075 -0.0412181362081063 0.0656791271239955 -0.0350640748344692 0.0324289618866929 -0.0180513144345438 0.0383509373253008 0.0168819290324845 -0.0529532571943723 0.00868781802220137 0.0112948857183604 0.0281253291546456 0.0715349466630424 -0.0527226530561749 -0.097700832181754 0.0350793987392905 0.0715464084790227 -0.0816498675075921 0.0370960513053129 0.0233861519238647 -0.0540993888204314 0.00811405434724717 0.00665679599078848 0.034100589865692 0.0151340479872768 -0.0314832023368907 0.0528706908054573 0.0917779064278017 -0.0446282988675756 -0.1510443890979 0.0715433312318599 -0.104011842190517 -0.0730580563646844 0.0741614749106426 -0.061480451237214 -0.10068503017751
  4 84.5212684295834 ""  0.537985352748283 0 0 0.00420601599394393 0.0199103553925408 -0.0211822496347484 -0.00651074844929178 0.0169373589353119 -0.0113824578085208 0.00901575790988873 0.0167714127706846 0.00272821937038881 -0.0402516820651383 0.0582064866164883 0.0256412655050574 -0.0134862931248878 0.0518658843272665 0.037188377045951 0.0586780332385195 0.00553662966570716 0.0274953797024064 0.101721433720219 -0.033295470798167 0.00668084516243464 0.0762709607008559 -0.0278254922433838 -0.005829980266564 -0.0239237424665282 0.060141300148102 -0.0356183942170007 0.0504687594569657 0.0175649296824597 -0.0481406979827652 -0.0939508417203189 0.0919210671016776 0.0390673949077879 -0.0477280906010223 0.0834754345060613 0.0546386346037366 0.0794894811812416 0.000717665247753663 0.0363450756708952 0.154330881121874 -0.0677250797885244 -0.00030478581902391 0.110314011987787 -0.058332136187626 -0.0225875335617071 -0.00083214349511896 -0.0469425007158448 0.0401032858826106 -0.0561632720632745 -0.055113592405525 0.0217221403759266 -0.00413784480545325 -0.0300576558497314 0.0222187515339017 0.0123532423543512 -0.0764410195949986 0.0752677940316765 0.0056690680719955 -0.0232780172154091 0.0198135347145187 0.00751612335255852 -0.0481269107729308 0.0442201963385787 -0.0299550446133908 0.0132551997145959 -0.0398263434519559 -0.0739914719438624 -0.0192467843103533 -0.0902130763893918 0.00357710005654167 0.0390720904461404 0.00264644771623194 -0.0157173135732435 -0.0247688320999451 -0.0191050978065107 -0.0370906457919741 0.0581023909860352 -0.0517815126858397 -0.0602100791585476 -0.0630046814937996 -0.107242874383368 -0.115588507666634 -0.00579789278317988 -0.0997588057483465 0.0271093111507504 0.0564006279431912 0.0338771189777734 -0.00051432806993401 0.0769968040085027 -0.0156647734551842 0.00789798266141849 0.0036927775957354 0.021078677651044
  5 97.2426262298549 ""  0.912450273772518 0 0 -0.000809379586561448 0.00132233111996301 0.0231649103067609 -0.0252031024082626 0.014327152217602 0.0223993750652891 -0.0140898593837398 0.00897923527020048 0.0189160661903169 -0.0605489260051398 0.0275481156253977 0.0328479167006962 -0.0735182439056754 0.0327553937940717 0.034605767840655 -0.0349154381128792 0.0170393427359395 0.0213882600892166 0.0221848917910597 -0.00610223647187666 0.00468355185473086 0.032922813722783 -0.0104541320182407 0.00302571266294806 0.0065365448565557 0.0083315371738642 0.0276212005041013 0.0135645540382595 0.00826778734973573 0.0301511200081514 -0.0920546959917006 0.0391186482796027 0.0479010786577327 -0.113705040004487 0.0489402877235208 0.0473813851759948 -0.0460697191961052 0.0215887291659331 0.0237737245032504 0.0545155426146288 -0.0190908213664795 -0.00632117380808776 0.0682513630907735 -0.0245807396042957 -0.00752209191499396 -0.0253067776943503 -0.00461233676857966 -0.0493453823575922 -0.0166420212229569 -0.0712391061826648 -0.0737057126315634 0.00109099026391304 -0.0354259184268148 0.00479098268258664 -0.0193555231087139 -0.0209907561203352 -0.0448387166524104 -0.046550375575732 0.0465303992894808 -0.0760290523627804 0.0235241569595808 -0.0701807467751642 0.0469509960597306 0.0709685281392244 -0.00270221276109321 0.0144836754658592 0.136897754470706 0.0342872803827175 0.00431716149100077 -0.031103685388593 -0.00134782126680365 -0.0431683510221872 0.102807290324473 0.0178292389287719 0.0053180865358832 0.0662641427905391 -0.0538283048914501 0.0772314385509688 0.135878264867302 0.0799567883985229 -0.0319756857109182 0.125359787118283 0.025827854889793 0.00866953655202553 -0.0748209266161217 -0.0276366707893009 -0.031382890128551 -0.0678082700888903 -0.0231136105935173 -0.0335603165692911 -0.0273689485437487 0.0483833783765535 -0.10770854672522
  6 109.316804747742 ""  0.600757482295622 0 0 -0.0280060289353964 0.0176096663562664 0.00389621546332515 -0.000373049462386844 0.012446759092028 -0.003802428874323 0.00369220362581576 0.009795576655542 -0.00388649556009014 0.0227703725034822 0.00458136349064736 -0.00860537847382602 0.00843517081934639 0.0121419289088344 -0.00120496306463501 -0.0242234640509414 0.0247436265922693 0.0103754432253721 -0.0374844837813065 0.0275390365145083 0.0135877118339618 -0.0214359911991118 0.0199111517241483 0.00568673067652067 -0.0449105476523038 0.0109109339701367 -0.00628041428681053 -0.0271654306604612 0.0158235380576638 -0.000152933899688723 0.0398298175718012 -0.00251097322004485 -0.0167119926475103 0.0192619944161826 0.00917328827265544 -0.00410440878947253 -0.0385468007557412 0.0313856366529715 0.0166475715183476 -0.0618771268183646 0.0364972399818581 0.0225520146470374 -0.0366185251641711 0.0244513779164203 0.00951458764227522 -0.0184370558117434 0.0355017507319262 0.0372190589943947 -0.0351431969665404 0.023129375429356 0.0268291594850006 -0.0326617492176844 0.0259751449860744 0.0297994919260067 -0.0181364360661475 0.0378477833312839 0.0522504250985846 -0.00804893717893757 0.0471680527419929 0.0234531780126493 -0.0428300227795991 0.0225288460886991 0.0417542746493749 0.0404197447003742 -0.108027434949772 -0.0341664761442904 0.0878297262172046 -0.0892062614104791 -0.119596652752482 0.0253769331845034 -0.00286249688442446 0.0534880535819885 0.00218842692874491 -0.182900360160578 0.00325997140881116 0.0549709301350989 -0.12742469117147 -0.072254978265394 0.0827924749521906 -0.0692265545442877 -0.120901901120374 0.0870570407243467 -0.0460690510219881 -0.142509971920667 -0.00622680411877061 -0.0174987447033289 0.112654722479838 0.0639065879248467 0.0737857660878258 0.0175536939468668 0.0106020612210356 0.0142241413496066 0.0951641168519894
  7 126.512695112372 ""  1.12402024448214 0 0 0.00146413046268723 0.00813703788106289 -0.0436914012069444 -0.0357621031794564 0.019836798427552 -0.0385238834192797 -0.0211784912107352 0.0196822616544733 -0.0212139136804949 0.0523001914549534 0.0144611242508402 -0.0340366700770678 0.0971106025215502 0.00362452516162246 -0.0191076786475196 0.0520864058394324 0.00313064125215692 0.0125647515660045 -0.0446264756354312 0.0174245854320931 0.0323950372055784 -0.0791775651627638 0.025436043022117 0.0147248714124221 -0.024327084376687 0.0476362900371335 -0.0561298863632665 0.0589118421611812 0.0125117494760689 -0.0627035683141123 0.0789293138617831 0.0161108533760122 -0.0578605349881824 0.162535415354414 -0.00236335604522793 -0.0323140484945554 0.0853586804885091 -0.00570320536457692 0.0227801721808408 -0.0882224474030089 0.0203511174274786 0.0591852969750344 -0.145980541667282 0.0324325575373341 0.0265835117060271 0.000913954307419089 -0.0880845448707286 0.0414487517371698 -0.0588197881328002 -0.0663911368475588 0.0336348860484372 -0.0063544266925477 -0.0512620683474043 0.00145490899347754 0.0147251391137163 -0.120380511743378 0.0731823171185251 0.0136717682510191 -0.0834501933654942 0.0330092026537296 0.00508330115886546 -0.0594987853134507 0.0075540293949951 0.0368748179286213 0.0362036006983906 0.0329018483216554 0.0450912426449112 0.0366739700704811 0.00414085751510773 -0.0311844774065712 0.0252389892006688 -0.0170742060059484 0.0988248085017054 0.0477803087967218 0.0302317788976349 0.0191179529868327 0.0354569662498646 0.101061304512889 0.058333838601961 0.0360096774631602 -0.0512116321973491 -0.00946673012809101 0.0178543854438751 0.0113144625881836 -0.0406440472162707 0.0213550583425204 0.00560243977355486 -0.0887693327706372 0.0123792416955058 -0.0122138472227306 -0.016830899900002 0.0342053218161679 -0.0823750536044926
  8 144.647797484294 ""  0.219746137682671 0 0 0.000945582820472314 -0.00392611128767686 -0.0108034397661973 -0.0101519219394551 0.00212826988832537 -0.0119648246711505 -0.00851464092747449 0.00220304186121474 -0.00984781896411314 -0.00752541992529554 0.00675040139985884 -0.00835382188662989 0.003215459307883 0.00414855586930868 -0.0059294735586903 0.0115484320255427 -0.00371965675746628 -0.00515870495284587 0.00738864922634277 -0.00757153718436308 -0.0058662241015139 -0.00324005542496583 -0.00408720546604301 -0.00830979470114927 -0.00898815769413914 0.00832093206858244 -0.0159578683343329 0.0211367897521098 -0.00140842117081544 -0.0155709710736026 -0.0122026676822251 0.0112494329386797 -0.00883363131816151 0.00660567306391565 0.0073488093098351 -0.00536130402935161 0.0200204045751782 -0.00629283939589966 -0.00365984998371274 0.0134307966002176 -0.013335379369942 -0.00510263341609437 -0.00462161944914982 -0.00814831552510601 -0.009718618154513 0.00187892920226142 -0.0250307101280238 0.0118326807304758 -0.0148974865228079 -0.0294293594099404 0.00621481518693923 -0.00178378175646333 -0.0232430993614379 0.00537806011003988 0.0053978419131351 -0.0323394313647208 0.0240204762189087 0.00670249513340307 -0.0195140373043866 0.00612489021373055 -0.000574320509946171 -0.0289313502056458 0.0139926301676057 -0.0726450703862361 -0.0356712375006267 -0.0899059028810352 0.0532333452236325 0.0584617301698752 0.0696851017338991 0.0306212725553307 0.0484694812721589 0.0453372155739986 -0.344282664899227 -0.040533390707519 -0.101394871079715 0.0167084830509608 -0.171184531568189 -0.308532158146255 0.00169931279656125 0.178517321235142 0.177123940243265 0.213883405024952 0.0177991628038341 0.101607201990728 -0.047369613886129 -0.0075068654170112 -0.0414695021618931 0.269820752300324 0.0747711862616962 0.0382852078740662 -0.0456804637301824 0.148441789896135 0.249396049041631
  9 162.388078532371 ""  9.47508582766166 0 0 0.0211002655530717 0.00919167655952495 0.00366721287904093 -0.0413476923393283 0.00753859000006304 0.0346255642271944 -0.0266579756426751 0.000466753263326974 0.0263823080752185 -0.0406749142410441 -0.0125018583255961 0.023529539581232 -0.0358375865088606 -0.022848079480594 -0.000476770982608041 -0.00823512678998409 -0.0212270129959811 -0.0211336730874564 0.0111999651514673 -0.0094292492248708 -0.0198073699743091 -0.000383345336624782 0.000706729050496371 0.00576991410124562 0.0847268092893171 0.0154559179894159 0.0416276088177509 -0.0148134372947903 0.00402163145252137 0.0115266842559057 -0.0539408521526036 -0.0138696422879604 0.0362680476576114 -0.050987381614259 -0.0323628784632959 -0.00139648001594211 -0.00146149228092826 -0.0280911767380412 -0.0376243246507049 0.0338618706908228 -0.00710328998532542 -0.0369541690567954 0.011650427089281 0.0117432911173084 0.00843178832513561 -0.0121028381646908 -0.127531253608286 -0.0111484804768323 0.0357515877347926 0.0840842266995408 0.0881464853959482 0.0372274839758561 0.0241999668778719 -0.0848624692042561 -0.0101305730984676 -0.155296300821639 -0.10513460829452 -0.0476607047809234 -0.24138806417463 0.0885328512818938 0.0766242793443741 0.0996153380155026 -0.234355634875192 0.0207171191098987 0.0017015514150856 -0.0139458631579965 0.0416585702000647 0.0119379192294422 -0.0368142675341204 -0.0123298348405716 0.0393729749314384 -0.000736632725354634 0.0190792497062851 -0.013284475227239 -0.00569245413224994 0.0222363939516417 -0.0119183768586382 -0.00798505644776913 0.0491280231107782 0.0200552381694554 -0.0768235239464511 0.00192899265049766 -0.0135762399367334 -0.0231892136233202 -0.0346184834444802 0.0282316934719071 0.0287764068023057 -0.0127279234334196 0.0636495304113981 -0.0123601771231844 -0.0154619877180962 0.0579165074073982 -0.00611430282556644
  10 214.433233942028 ""  0.103542472051934 0 0 -0.016525586646206 0.0187672007632568 0.0165682169196457 0.0564673277128287 -0.00819843535982295 0.0137884356272382 0.095644041666159 -0.0229317520251727 0.00434793177983567 0.0990257333831465 -0.0431846271448095 -0.00244544796688986 0.0128061784305961 -0.0114654265306552 0.000146462938886429 -0.0642112042040878 0.039099638866492 0.00952741161399819 -0.00428946919426227 0.0341502503368896 -0.000759036571946889 0.0900040225116747 -0.00235116696364951 -0.0060466756664863 -0.014158693023218 -0.0169220360175424 0.0163366705624834 -0.0580407929752837 0.00847836302500268 0.0170001299364014 0.128380941508258 -0.0706384567729651 -0.00448450962014256 -0.00873564005034874 -0.0222418083537374 -0.00015446806401526 -0.151931565506684 0.0724259875800061 0.0196486436278524 -0.0386498840369894 0.0621445489724601 -0.000657034511172869 0.118322391259959 0.00578298613407364 -0.00664244776567011 -0.104318646966305 -0.0641655316043863 -0.029994498179271 -0.088596640398748 -0.00612656437701362 -0.00364057891011789 -0.0201633001980103 0.0232530575118367 -0.0108654721703592 -0.0822236388677645 -0.140013616441656 -0.0753003983301094 -0.174740082514857 -0.0533892685573739 -0.00419844453709297 0.0383895067805325 0.0178951746869379 -0.0433414671857884 -0.00584753961254142 0.0180514639428555 -0.00152950597717447 -0.0109347686824515 0.0153802101847438 0.0137311660531086 -0.00196139064081937 0.0154788944204494 -0.00270784603696687 -0.0115232648416542 0.0240981352295363 -0.00492041957605773 -0.0044498188140482 0.0174010838494982 -0.00598679254966172 -0.00790209087345638 0.0106229414437715 0.00730183477207196 -0.0206294916189974 -0.00433390347454097 0.0235740672503193 -0.00682345739169816 0.0118753579102525 -0.0102442641423457 0.00759081195685453 0.011493728004632 -0.00053073103088719 -0.00551340192790012 0.0229849693209496 0.00364805505092377
  11 232.870704383712 ""  2.28807937750365 0 0 -0.0311941325505748 -0.0608176014249952 0.0731933332821171 -0.0782795601985493 0.040932566325494 -0.0235492513611585 0.00954787444637966 -0.00676386715907476 -0.0746380759937127 0.0472535391282152 0.0232827988884464 -0.0710487991750936 0.0145048451365875 0.0604286399370952 -0.000614800177244551 -0.0374336804404309 0.0470740459934426 0.0483844994031185 0.00177252710265337 -0.0223956937375144 0.0161730744796787 0.0339110588102178 -0.0495337655278765 -0.0560109538082173 -0.0147867992322747 -0.142927581142719 0.0777703151297206 -0.0349368334828607 -0.0132802074898306 0.172030465263603 0.0740776182698174 0.033938993908747 -0.102685988316354 0.0185165644347991 0.102887704905445 0.0142966220985865 -0.0862926808719351 0.0786597245536881 0.101556966279756 -0.00633548239606289 -0.052414572781809 0.0461804202082216 0.0356190420457694 -0.0967552920303296 -0.0750811479599698 -0.0216393260622755 -0.012458566341082 0.000355453747014817 0.0959199725701121 0.00532448729495899 0.0402694829872107 -0.0173398755159541 -0.0462296928308505 0.0310984976288595 -0.0505289129238015 0.051620078825655 -0.0778893404717744 -0.0343152366709251 -0.0614088775153976 0.0411490158205178 -0.0322749275533165 -0.0155096436288024 -0.00941368682411782 0.000330974495262836 0.00533337527460396 -0.000792407606011697 -0.00585439173137748 0.00142037555166326 -0.000903784933476466 -0.00347884303591313 0.00618235720951753 -0.00281993537323798 0.00567186093545431 0.00574849595482208 -0.000665413718725402 -0.00192587476731933 0.00957605574578713 0.00363318023514264 -0.00478609659201169 -0.00518010787322893 0.00109484829251807 -0.00675641440623423 -0.00326242970088571 0.00183053228845109 -0.00411456451356566 0.00625720140925634 0.00176349931042062 -0.00829449197589584 0.00793195537917123 -0.00375582386140175 -0.00233027845818575 0.00581784626336648 -0.00739906705320004
  12 294.708173478888 ""  4.92646141724004 0 0 0.00640499257460645 0.048954704785085 -0.0473231839879844 -0.134446817183628 0.0490963411655857 0.029427074503508 0.0214008548920994 -0.0126695049044914 0.0247969504780144 0.0574851251257896 -0.0529449523661102 0.00643424292332131 0.00083274945778827 -0.0425775523658248 -0.00458501101696119 -0.0734674084274687 0.00193695337603708 0.00802332226075249 -0.00105977127156535 -0.00434754262100891 -0.00508745004495521 0.0658906766090929 -0.0276555447613422 0.00390280857017007 0.0444724759042754 0.13831208391949 -0.0166149970840951 0.0486655617257565 0.0383139055272849 -0.0887517626117537 0.0675897936392408 -0.0707388937327735 0.0140647982423431 -0.00776645687910785 -0.0575848444638728 -0.00851323646555015 -0.151382745372478 0.0314412578913374 0.0169101683945528 -0.00697077565526789 0.0159918069363115 -0.0178634810348876 0.0949161995632138 -0.0233193344591476 0.00160537076459149 0.105799536299969 0.0257903929413198 0.0342601185798112 -0.0277718028453508 -0.00787175176900564 -0.018493730527524 0.0106990622351307 1.20990993408371e-05 -0.0431142141097483 0.11008906326074 0.044871712674648 0.152176237025607 0.204860985721066 0.031976589566475 -0.0166683582029535 -0.0182620906291502 -0.013909390992395 0.00288423994150068 -0.00356245250891726 0.00177857563822669 0.00173905039741399 -0.00640161147357885 -0.000113390487636477 0.00206369189562075 0.00189280475981659 -0.00356798632869445 0.000688379100039111 -0.00321138553656598 0.00299866299235395 0.00107354611683025 -0.00357298814206129 0.00339716952478788 0.000748798197024052 -0.00413163369723446 -0.00152675284039065 -0.0040023368182711 -0.0129532035716433 0.000224472026855828 0.00110471536338436 -0.00246565657049756 -0.00765467520653383 -0.0150644783928564 0.0164690753978252 -0.0131685933007562 0.00560136745056648 -0.00274845390452654 0.0050872628649747 0.0104073747167952
  13 320.727367956993 ""  0.347509046447117 0 0 0.00116261209022302 0.00172783743852089 -0.00191014547833312 -0.00325226272447152 0.00164769075934686 0.00124262974885689 0.00116114810797262 -0.000136357755047059 0.00188746021041792 0.0031930687912166 -0.00242998654294271 0.000639287089758542 -0.000861636491181447 -0.00151261166263438 -7.79337679484918e-05 -0.00406440521505093 0.000854804019807267 0.000128580652879872 -0.000552884812346921 0.000944256113006715 -0.000233690914253203 0.00232616377870045 0.000257606372905732 0.000894850503394489 0.00077148855399258 0.00687790965972736 -0.00173868668604 0.00538590912595025 0.00132820686531767 -0.00486887307351549 0.00495166143649771 -0.00417445370515808 0.000693368988882242 -0.00284118723270236 -0.00212410946720147 8.12658965080174e-05 -0.00614535790226549 0.00154927288888695 -0.000208475968109623 0.000104247825087633 0.00192125230585022 -0.00144553200034134 0.00502401599985073 0.000418640395696331 0.000617835355594939 0.00141837050754392 -0.00186970440866485 0.000866265627264213 -0.000758910218863793 -0.00240598559155321 0.000733094926822578 0.000918626099079456 -0.0017819879325774 -0.000218959826417696 0.00193881886747611 -0.00305268728659892 0.00247313958966883 0.00143629075079244 -0.000922357276987686 0.000123055628026233 0.00143570809010599 -0.00258547826978047 0.000745541313558452 -0.0276509397798603 -0.0213848046821684 -0.0395172610924762 0.0176826689743144 0.0130749375431863 0.0243417932442039 0.00273462448839163 0.00693885188757434 0.00164366414302677 -0.0976505686649591 -0.0225030067953108 -0.0427622241587688 -0.00479315676865637 -0.0567897744555326 -0.0950194909224505 -0.0182713939512495 0.0669574041474208 0.122214691353191 0.132968442372475 0.0127656250855131 0.0308230980173217 0.318661068890464 0.237666550915365 0.400543952105635 -0.457050749071569 0.249652225703044 -0.12481959035129 0.172745338272609 -0.437626743475978 -0.229592719705031
  14 386.933013835346 ""  4.28276034453387 0 0 0.0147407506031411 -0.0272573896026342 0.0944898409694858 0.0306360836814367 0.0152029432577283 0.0203291560683284 -0.0128485667123905 0.00203950936521523 -0.0435618418338059 -0.0141771912000045 0.00611329912499136 -0.043862039538939 -0.00176121557436024 0.0215828921063812 0.000528747168875057 0.00994003497869454 -0.00988924248029673 0.0219961203021316 -0.00188713056785392 -0.0279002799708886 0.0171449475882692 -0.0281086535721355 -0.0186163515209386 -0.0240895972043334 0.185451718251226 -0.251525296063524 0.182209607551942 -0.212757413476803 0.00904534457843703 0.283775773642126 -0.0022931987721273 0.00836880851110452 -0.0580727646550386 0.0107149692308041 0.0560809260434724 0.0111856597081621 0.0259092211011251 -0.0108475298070547 0.0389736265383623 0.000335828981927618 -0.0497635472111415 0.0331630693163622 -0.0554611799515695 -0.0528802016622733 -0.0343032457988752 0.0774976626578976 -0.0116043755895729 0.016969501295166 -0.106794327226207 0.0114813765611869 -0.0347536642949878 0.0365631618669367 0.0588272235027105 -0.0683922284938363 0.111259795385554 -0.0718814991852564 0.149852178027287 0.144139192855198 0.0184647427619759 -0.0339457223089079 0.0558585145197861 0.0399430738007401 -0.0476025565713397 -0.0087307099780656 -0.000901975927167625 0.00162823133202936 0.00559607467636569 0.00765665142029434 0.00154112989787878 0.00361809014707817 -0.00806284333014025 0.00448301357195881 -0.0185194687990779 0.0019678486706042 -0.000196003378751868 -0.00427109984350998 -0.0108778913272918 -0.00527965459244157 0.0211970935038055 0.0222304831609625 -0.0715236285766 -0.0519660024117704 -0.0186327193169987 0.0128694914333364 0.0222993735270909 0.00330394473709393 0.00228580342872067 0.000363411876501183 -0.00886383592036071 0.00486985167020546 0.0074907445007154 -0.027441907707379 0.00912483101729833
  15 416.032647028475 ""  27.512895400302 0 0 -0.0129514672867095 -0.0132577765763558 -0.00839644595290099 -0.00595100484274351 -0.0104392947422174 -0.00610860675028949 0.00760932940218349 -0.0023778376161633 0.0112808562828813 0.00162787811992059 0.00638992784794651 0.0163557107900933 0.00531285157788184 0.000736121482255813 0.00112597846189307 0.00302281269277074 0.0114301781933694 -0.00690364631398444 -0.00197360692419414 0.0156332494077052 -0.00378779949901327 0.0109063043352869 0.00862447942233077 0.00458552771671652 -0.0266467032137615 -0.00628801175439193 -0.0159224711042833 -0.00100943471763169 -0.013008652762703 -0.0140943830331518 -0.00858835811045935 0.00939881045914854 0.0220572231292692 -0.000948450374100732 -0.00999472264423139 -0.00174496088946721 -0.00140010741992493 0.0118881732466068 -0.0112425021770928 -0.0151862398949166 0.0244121600542792 -0.00210360550187056 0.00693325104751241 0.0277635399130155 0.0124874972644648 -0.00449433297601366 0.000299708762438858 -0.00408729884886162 0.0174260523635336 -0.000958288210630495 -0.00264187406334513 -0.0147040962876047 -0.0145403462406245 -0.00147176461540435 -0.0141742162612564 0.026230201739259 -0.0144442204544905 0.0124831856412354 -0.019179643967395 0.00392539938663796 -0.025373575384414 -0.00689687609103487 -0.00660448594841709 -0.0752973565106392 0.00651181304803609 0.0222277217340342 0.0465656271113631 0.0755107285497505 -0.0169332480911564 0.0279005282060657 -0.0718626711101581 0.036012451976562 -0.127212770747105 0.0205123583847232 0.0134461946389867 -0.0484080435229727 -0.0623047268367322 -0.0124332991766852 0.166661808083146 0.183387404746437 -0.574437313476509 -0.376710556535745 -0.110381993728995 0.0644317017390839 0.173102042755169 0.0113351551686437 -0.039311917631615 0.0394476446187577 -0.120071034718135 0.0596056960195945 0.0494660125653319 -0.211012302159341 0.0934799154315723
  16 419.1784512221 ""  0.792475070917351 0 0 0.0707426130774195 0.101947983288854 0.00574872697639511 0.0208502733790348 0.0526162904639549 0.0229373485018841 -0.0224987478025669 0.0095240635947846 -0.0508377308732785 -0.0364368519579913 -0.0208339050465703 -0.0629801796898498 0.00881179126742983 -0.0301015883214312 -0.0217509996627302 -0.0301002394770978 -0.0633146804400487 0.0351397785763017 -0.0327447817064851 -0.0673584623943789 0.0343957887543985 -0.00825975498297797 -0.0674720960091575 -0.0256018261474712 0.0117337614538101 0.209386940424044 -0.024679064513713 0.155708039639786 0.0713541159878944 -0.097406013457981 -0.0460914822551202 -0.0033280220512159 -0.0677162479429132 0.0601685505995683 0.0094940354772387 -0.0155149552467532 -0.0302804109533793 -0.0556480507081947 0.064403217847065 -0.0438708588751782 -0.0720393638632258 0.0445859305030964 -0.0182478080160048 -0.146313372351907 -0.0564621292452987 -0.0464095427219549 0.0118132670055922 -0.00944910652321513 -0.00038342539984946 0.00141118476762949 0.00510305721260292 0.0687079148925192 0.0506257289465757 0.0706547240168633 -0.0164605900486216 -0.0958214222340072 -0.0776635412331356 -0.176155695029917 0.0827696431863447 -0.0017744227197607 0.116081690622466 0.0225599371195734 0.0840909910619341 -0.0144353874841433 0.00325516805710197 0.00665109906552946 0.00725896366833387 0.0144730701405186 -0.00833913735637596 0.00527197738434928 -0.015698726514458 0.00657218879263301 -0.0179474269095351 0.00275762647619685 0.00673784340707831 -0.0113447783368211 -0.0054508510644798 0.00355476786493884 0.0179510938588897 0.0327000049505679 -0.0648559429134818 -0.0320311989459037 0.00525740785285064 -0.00556952750582445 0.0322468817743199 -0.00095934460803972 -0.0149389313522215 0.00838410612099339 -0.0314379335676082 0.0141754804469654 0.00920588301909235 -0.0406345634782959 0.0163007799715793
  17 436.80578164383 ""  0.760257317148686 0 0 -0.00897516662025523 -0.0165500844970926 0.0082275278642156 0.00198406651785908 -0.00818016123434856 0.00109256841799119 0.00206669659775023 -0.00200766911538678 0.00255396696602441 -0.109775102065991 0.0542444248986062 0.0400903853219582 0.101742908466636 -0.0394941874387202 -0.0307775188320178 0.00619662508643583 0.00571566064935794 -0.00387368145149317 -0.103557426124236 0.052730014962623 0.0298743221521517 0.106341222293853 -0.0410620283936577 -0.0340138366819431 0.00507621036282284 -0.0336474947312694 0.0149829040868895 -0.0323659343715346 -0.0122563369014921 0.0288694405370337 -0.217728538824526 0.107473576491656 0.0804108202567476 0.220390749480049 -0.0943652184303966 -0.0710790125396367 0.0147259722553663 0.00167493645348569 -0.00835654278827701 -0.224550960255233 0.105337314922108 0.0677882796006173 0.211290668249113 -0.0799547996946964 -0.0636998398863768 0.00983243674092435 0.000880100745858098 -0.000537397654649339 0.000832694078377843 0.00366630677255211 -0.00381082973013494 -0.00731824852852305 -0.00417746215673527 -0.0112704745627068 0.0050049968747394 0.0190260765960023 0.0108029532520738 0.0316987542080961 -0.0128518849241001 -0.000428361651244954 -0.0135500300015178 0.00148394123458796 -0.0155880404322465 0.0150399492184649 -0.00659470343325036 -0.0124767761224418 -0.0044273292527311 -0.0152240700295474 0.0186534891786041 -0.00455290851120015 0.0195487152712049 -0.00762040361762751 0.00458389838056478 0.000430985835571912 -0.0164422159352036 0.0166512065524971 -0.00794412880218168 -0.0173405851653436 0.00886237107112193 -0.0306543626995813 -0.0211627687770841 -0.048035998558316 -0.0551976974350817 0.0394382637463033 -0.0313728409147609 0.00626118847515705 0.0298914105997776 -0.00957017731244727 0.0494848139477697 -0.0218395880139576 -0.0081353392119649 0.0422370480289604 -0.0162448278311221
  18 445.249124414866 ""  22.6143648494557 0 0 -0.00356348045445169 -0.0124005736675489 0.000689645973238295 -0.00083913658854716 -0.00521327116030028 -0.0010386490494705 -0.00571415598651838 -0.000571054277625448 0.00518478842577792 -0.0170865685560513 0.0108471044802886 0.0103985577745093 0.0200132087632961 -0.00497680666880135 -0.00420431193147017 -0.00114054166843579 0.00872308162241828 -0.00178979801797984 -0.0142020117753592 0.0124730230976346 0.00135489396614872 0.0222952015496762 -0.00475179957162951 -0.00745299606498445 0.0122137944861082 -0.0267095934898772 0.00899657442442553 -0.0183060115723629 -0.00776030951917422 0.0173764430131564 -0.0272353845246175 0.0154119035669958 0.014042695976016 0.0452583073143793 -0.0205382120157408 -0.0143631699474338 -0.00120976189677721 0.00825072734264092 -0.00375895138777313 -0.0255035447673789 0.0170557579772693 0.00546884581899497 0.0578621208433387 -0.0134612546731006 -0.0154938223762421 0.00124708480250373 -0.0150820170304519 0.0026471949958799 -0.0057500552375135 0.000374064080995141 0.0133801158866804 -0.00234538310709692 -0.00477326994808895 -0.0134197249821321 0.00252694453861885 -0.0197107295467591 0.00476983712112111 0.00124676004654894 -0.00941810952132783 -0.00181097047408026 0.000429601773403857 0.00108240124964526 -0.0258469648600932 -0.0592510493241779 0.0296042415053047 0.055590094819004 0.0145321420861489 0.059504902025871 -0.0986490768573529 0.0143052548176452 -0.0821586259514727 0.0299381140800695 0.00214803312169408 -0.0150067883539489 0.080466913848085 -0.0725140207307199 0.0497848762864692 0.0852866786745488 -0.0975827257271665 0.106335320903204 0.303124711483145 0.382623162529972 0.337622790062328 -0.235506743693034 0.118156429924896 -0.0327733150162711 -0.1381563606094 0.0339291157526423 -0.219631308485742 0.0951758150448571 0.0296931218044923 -0.169590030323469 0.0551423661036765
  19 528.185310174682 ""  7.42672223671027 0 0 0.00275909340783271 -0.00936429039380485 -0.00592820825604004 0.0336460431996836 -0.0515113196043615 0.0358471111294752 -0.159011619651829 0.0365674176697261 0.0425631865871163 0.00329579892852639 0.00866251346379594 0.000138007600463157 0.0807535370404142 -0.00870443130589879 -0.00976729625283989 -0.0802919891836601 0.0783881923049146 0.0248534131161513 0.0631555437776457 -0.0207391240022043 -0.0355134316127176 -0.0129983863406706 0.0033924834924437 -0.0308697262719946 -0.0039725554278994 0.0315032562442576 -0.00831768213188445 0.00650148177847221 -0.0298786290427992 -0.0514031576471789 0.170958044659383 -0.0342582810540862 -0.0953735911051136 0.243388732628615 -0.0937534884419725 -0.068808997597755 -0.104507477876875 0.0899247943386173 0.0359920473584627 0.232229112965821 -0.120750733372888 -0.066531991161337 0.171606842613529 -0.0588015048222339 -0.0807275522864006 0.000255362338608361 0.00105582586525592 -0.000607340455046315 -0.00578720287727496 -0.000278324054870701 -0.00280068257086366 0.000827107020069972 0.002183932148859 -0.00023106757017408 0.0024521997136634 -0.00393228835351429 0.00518046343766693 -0.000301659925336248 0.00317894781199482 -0.00166244777774842 -0.00134449165836231 0.00267168360605008 0.000142499210216682 0.0034620879838961 -0.00256637552482678 -0.00181760359833039 0.00126155715589591 -0.00265235360004229 0.00318354356003262 7.29498679968194e-05 0.00170698189817339 -0.00118319665255514 0.00201478327781483 -0.000273390650143078 -0.00298076216317402 0.00377943138465264 -0.00354809731358803 -0.0020254714945289 0.00717747988166035 -0.000289053787738533 -0.0234910288863514 -0.0213435974784713 -0.0148149157633005 0.0087568684862123 -0.0038514099631978 5.69975302292993e-05 0.00738720232943493 -0.000429072176632246 0.00821559711806243 -0.00417873688103701 -0.000484945262871 0.00498330536003244 -0.00201350256751029
  20 565.685714276947 ""  6.45338694562252 0 0 -0.015828741943651 -0.00419169499009927 -0.000928419079341398 0.0332960436592296 0.0751757773800679 -0.124170948200624 -0.0119913890236123 0.100885179736715 0.02159731203242 -0.019734534826767 -0.012637991609287 0.00704666511791513 -0.0054287972158114 -0.062064784645851 -0.0332003430185706 -0.069299374558796 -0.0730734688691654 0.0222068094656504 0.0393953770780132 -0.0076517035624072 0.0405902898021356 0.0257199513456789 0.0194246640374579 0.0912175325518896 -0.00538219237209599 -0.200766259156146 -0.00689605150883169 -0.0677463103971042 0.0700775861094863 0.175124171085314 0.0275027021591637 -0.120615941355791 0.0595568872373129 0.081076298048081 -0.0673011747819599 -0.0487767279008295 -0.0751148399156927 -0.0775354178453945 -0.00039236810685062 0.119958611914427 0.0331316390476846 -0.0468059113166325 0.0729679608018385 -0.049432976580541 0.0569845585557765 -0.00217751797070072 -0.00582516051969409 0.0030621467895152 0.0145784498444392 -0.00544901356043152 0.00306607693989495 -0.0170747873874278 -0.0113919362992285 -0.00611808277005403 -0.0129437622094815 0.0244564359085776 -0.00485984540155552 0.0129832427521776 -0.0209335930640922 0.00729039860611468 -0.0165346440050291 -0.0140614752165826 -0.00372968643765903 0.000554521817074446 -0.000516248244189155 -1.8024198107769e-05 0.000531515490555595 -0.00052642236125283 0.000111418979502665 -9.60365145087062e-06 0.000207198072214092 0.000290663646471443 0.000942116147338779 -0.000587686680505106 7.42585976926228e-05 0.000374016262710912 -0.000495470442827902 0.000496078456950416 0.00130412683859304 0.00144451148701053 -0.00480038456120046 -0.00245165077064868 -0.00135158149602846 0.000497770494366022 -0.00121636986891718 -0.000456500018431149 0.00103775969603909 0.000750194558400833 0.000884775422017779 -2.09177939395139e-05 -0.000228123933096354 0.000978966595243334 0.000314900686655751
  21 625.946053679064 ""  3.2671855246422 0 0 0.0401529470472172 -0.0330595631920701 -0.00277046870879771 -0.0304615203717494 -0.0131835067535193 -0.0217492194997858 0.0141406547694465 -0.00401377450137157 0.0549475895676249 0.0543566528708734 0.0917832380289425 0.0615298880257321 0.00598978843870908 0.0738129137801956 -0.0983088119603482 -0.0188526365433858 0.00991488281053137 -0.0505645350230989 -0.0573621107330007 -0.0933379314515169 -0.067041002258229 -0.00659268422083699 -0.069559724585622 0.087880833073617 0.0666736472800359 -0.079280446125127 0.00904869695344996 -0.00429536361821017 -0.0237259799171479 0.0421723066549498 0.0553656590987192 0.0404618704847382 0.0999374413737646 -0.0144887528203037 0.0104346426039962 -0.118638058149522 0.0357230558331165 0.026973030888218 0.0818407739123766 -0.0396175375517877 -0.064405414274682 -0.102794536003602 0.0313725154743796 -0.00683665048114954 0.107193851902295 -0.0125928367091588 0.0140856090457402 -0.00093942234992708 -0.0185920408221476 0.00523015561508822 0.00497489931504978 0.040734069248356 0.0284694616534643 0.0252324584598873 0.0162359256581624 -0.0799084854585472 -0.0216781435545894 -0.0980759448203357 0.0750542569147813 -0.00671119315816008 0.019250213685918 0.022018301075075 0.0495680925530169 0.000478468569300825 -0.000224002096658821 -0.000158354097362504 -0.000695391368050437 -0.00102582847053252 0.000971933521773399 0.000215792027722967 0.000390840317228634 -0.000231776721870631 0.00109857725879014 0.000404379672368904 -0.000461637555909308 0.000331013457703408 0.000490258197149412 2.35931366706583e-05 -0.000177304534062971 0.000282830563562017 -0.00235452523015735 -0.00210089821484806 -0.00210805094699597 0.00113990079600821 -0.00113359252136112 -0.000305745938666038 0.00157142908021461 -0.000238312045366442 0.00174861879706288 -0.000863696178135519 -0.000110006820609177 0.00173935041153185 -0.000302577594602087
  22 647.379019111886 ""  6.78700259948031 0 0 -0.094815420990743 0.090053140780032 0.0408164967840478 0.0792047990480782 0.0116017942060666 0.07246109848899 0.0172295557866254 0.0252149822330464 0.00253750877156267 0.0165508140515795 0.0361932709634931 -0.0212490028510661 -0.00453954016800481 0.0392146754535817 -0.0666276282040385 -0.0141993787014775 -0.0306279864202061 -0.00760037087430572 -0.0258810563662263 -0.0547391521961437 -0.00674981159031081 -0.00383242184224717 -0.0318453959093346 0.0348744654242522 -0.143014281640654 0.184523815444086 0.0194533647597247 -0.0269081703038208 0.0593477162906068 -0.060434114990778 0.00461381683761327 0.0228141156675671 -0.000370976725989298 -0.0044932392453096 0.058101682718306 -0.0599987515697547 0.00748072830333805 -0.0173173820383708 0.0692879238873649 -0.0305133941207753 -0.028415929604588 -0.0261192199301461 -0.0206588985474901 -0.043293081530847 0.0320970901496041 0.0315668761835473 -0.0398007258930914 0.00823879062354296 0.040127789059041 -0.0157652815393538 -0.0190368369275077 -0.0790068266429006 -0.0454922970785091 -0.0498667557654777 -0.0270982057494492 0.156699034065723 0.0577891966003804 0.216746748377534 -0.163698891881245 0.0145800571583781 -0.00581126271072304 -0.0439998379654489 -0.100537409481729 -0.00076559962470757 0.000693880030451841 0.000404804383278492 0.00030954987956315 0.00103072018806401 -0.002269217404377 -0.000150394110564922 -0.000382168439659784 0.000277589031310688 0.00228269069915782 -0.000768199638145319 0.00138173542933369 -0.00179183021255764 0.00245977786095769 0.00257109082669149 -0.00379657864144205 0.00350069466207863 0.0110482272700091 0.0117392128526944 0.00378873965307546 -0.00289504459906646 0.00188756145387524 0.000594356188292744 -0.0033627405506493 0.000380952508973019 -0.0032881806357103 0.00162221284002247 0.00017261707031982 -0.00215185988646776 0.000810921462277945
  23 719.71310933962 ""  17.8221304293869 0 0 -0.00463598201024568 0.00412456444154712 -0.005961107994535 0.00375577283102641 -0.00128437195883607 -0.00398995301585234 -0.0921292468358183 0.0421922849114691 0.0313965783671468 0.0632695530255694 -0.0247859471406004 -0.0155265725798034 -0.0945386857388301 0.0414299128309105 0.0276529582333498 0.0731505363547836 -0.0334053182416132 -0.024071734716502 -0.0962296618758445 0.0406956174117443 0.028622795116473 0.0613221086977199 -0.0273366910840181 -0.0144284094253984 0.000374221719933226 -0.0221849400809944 -0.00437162108790641 -0.0136945883873199 0.0092118541468469 0.00761823753817081 0.309981001714889 -0.144374685248787 -0.109011026588899 0.00820201721844462 -0.00729039930878959 -0.00737832468925057 0.307933027329487 -0.134412472820814 -0.0943890563454883 0.01321791672387 -0.00370442134915021 -0.00820890017582875 0.318178618601559 -0.137900677152022 -0.0936746891917821 -0.000996952539445201 -0.00196888566323201 0.00556865298460262 0.00450928926282374 -0.00548755630700676 -0.00171295216593383 -0.000202697750554117 0.00626543881663648 -0.000563926433801386 0.00152775086309283 -0.00995520334325524 0.000781109523873689 -0.00919618031468648 0.00687001487257481 0.00255477767378399 0.00142788759624702 -0.00130941688673628 0.00912018087185859 0.000552094430565065 -0.00053961339786587 -0.000138012368292183 0.00081648148385122 0.000483065665018988 0.000163394853856078 0.000344120924423166 -0.000328684268767025 0.000319702935662103 -0.000297630668135664 5.37518091941645e-05 -0.000385492248381252 0.000824416200161181 -0.00152224781652311 -0.000447370819101486 0.00258327719196432 0.00153807212094425 -0.00928138322179732 -0.0100395678650167 -0.00585797554266787 0.00305467938965185 -0.00118962859520927 -0.00112868288169185 0.00124801994838749 0.000213959581093887 0.000132286186970366 0.000118140174598885 0.00017999563593036 0.000804340546783331 -0.000496764518013361
  24 743.463193545423 ""  15.4596905612465 0 0 0.10322444699789 -0.0674379786592227 0.00359833980846948 0.00487117683671452 0.00173145311024598 0.0462932219481861 0.00501508212807678 0.0303053576556502 -0.00579245439177581 -0.00152387335692094 0.00755977251944195 -0.0430152315406249 -0.0111851018351745 0.0180734092392363 -0.0442588287654262 -0.00837205906620465 -0.0350044594663612 0.00930766383205559 0.010154018994599 0.013875750154899 0.0316760912156064 0.0160212012321313 0.0122738116230651 0.0249844334181028 0.0999552211707615 0.0654203307757915 0.00988876357282098 0.240753202081705 -0.0574991898710692 -0.0458854511017639 -0.00546619874393465 -0.0153764710423806 -0.0241512356372173 0.0130754784583246 0.0658736909875174 -0.0312860500203696 0.006472493212034 -0.0372913779147787 0.0177575517145073 0.0246298035638816 0.0438512117369113 -0.00226020980581733 0.0157113803756526 -0.0237064873099409 0.0112853407156619 -0.0232207028740036 0.0714554556584279 -0.081077509590521 -0.0750517558313809 0.0386228677340818 0.0596684281313118 -0.0267126169203697 -0.116205592270006 -0.0189761609907102 -0.0707033440285846 0.210881174699136 0.0129024710506486 0.112834427377051 -0.0722717474735436 -0.0312030639779923 -0.0801427477639489 -0.0201601330516774 -0.125837274136553 0.00130081278612866 -0.00148463987464232 -0.000343139848991482 -0.000306098689445677 0.00106163366230867 -0.000213115498116173 -0.000301957190319933 -0.000974031308191101 0.000625292319831392 -0.000624716663207439 -0.000829445311902984 -0.000626312974933263 0.00139231380770491 -0.00194968863035688 -0.000891682455002981 0.0012126084507643 -0.00223369013287324 -0.00495539412723626 -0.00624220448689396 -0.00332589127156396 0.00232861268711812 -0.000892570017014174 -0.00121966218290093 0.00124305116827025 -0.000360088245941023 -0.000567661819003053 0.000347575634913624 -0.000326146284381202 -0.0003352388397619 0.000388813631250983
  25 787.665107367116 ""  70.578130534973 0 0 -0.000664066144574393 0.00699493940704678 0.00453100990330099 -0.0153652316231436 0.0105582978773129 0.00781841836163109 0.113797628282709 -0.0527209710827058 -0.0360039744895274 -0.0511284640133853 0.0213598146558549 0.0195449589396924 -0.0219759738472859 0.00738325623438091 0.0126297031875042 -0.0688091473655699 0.032934920801927 0.0225812030512416 -0.0170249757772405 0.00481062863181187 0.00221044688810173 -0.0468066663170454 0.0179978659792678 0.00558502640798089 -0.00389734359926905 0.0238626946884407 0.00475825014062276 0.0133699233207591 -0.000186858797268186 -0.016491322872669 0.141318948596777 -0.0713409357646178 -0.0530433596045766 0.371204056675087 -0.16825060891434 -0.118066350031556 0.450484802438546 -0.192428676614911 -0.139473186085227 0.332961623196691 -0.156183583825461 -0.100444538535506 0.0775569711714501 -0.0369715821845791 -0.0337352333097938 -0.000789354344121614 0.000972512505654689 -0.00127419421857255 -0.000206449071596964 -0.00131819639551099 0.00189054270374729 -0.00290186484290656 -0.00235810830419815 -0.00389258759286013 -0.00468595102171355 0.0134169065770299 0.00427178730997858 0.0126580111924511 -0.00672350372697597 -0.00151663760294054 0.00410262890773377 -0.00169922527899863 -0.00964259988807877 -0.000512850850492786 0.000741506993204617 0.000138754685946602 0.000457417970479608 0.000174851082604628 -0.000101543720244211 0.000179605291963461 -0.00022116060757737 0.000481177821146601 -0.00249896380020628 -0.000184125541864566 0.000637227764503937 4.0909547019942e-05 -0.000916005330578238 -0.00114076000631047 0.00109052822393137 0.00131000479846442 -0.0035086054100527 -0.00247639513111559 4.02803870003663e-06 -0.000187003640527596 -0.000684273871516395 -0.000670308904635156 -0.000237167145467501 7.94828188485656e-05 -0.00197399086611493 0.0013758044030468 0.000783232391412339 -0.0013525029201798 -0.00213999719036307
  26 803.131875783659 ""  7.3374047900687 0 0 0.0278013901053559 0.0588650936070645 0.0310990876779262 0.0363748802997858 0.0656007166645032 -0.0611925578541487 -0.0138693383445247 -0.0156521567485486 0.00745704040255468 0.0240648297395266 -0.019746278011819 0.0880587662923306 0.0164951581146019 -0.0377578843483481 0.0998379713385672 0.0232587780417952 0.0595779410446995 -0.0199763595663968 -0.0503967395079359 -0.0600167957786511 -0.0727152158967825 -0.0339914599566376 -0.0388155741620698 -0.0562654571289821 0.0313142806192843 -0.0112847435328052 0.028352102499123 0.0695694924120574 0.114871931098633 0.121760108326946 0.0125346116358105 0.010584934369346 0.0780401845502397 -0.0572858733428733 -0.13754774936259 0.0776154819817281 0.00498575600935535 0.0650003092442419 -0.0153233965752768 -0.0661785309712215 -0.141529598249991 0.00204722803358195 -0.00241986439513052 -0.00645814202122341 -0.0510219101337508 -0.00710190019174771 0.0292653567733338 -0.0433015653575229 -0.0216935802826559 0.00242115014178029 0.0350647544121803 -0.0136651052622041 -0.0615433161679879 -0.0127855333767914 -0.0532688995023297 0.171229718508334 0.0150258282879429 0.113872902217947 -0.0833657428474056 -0.0112183560817962 0.0439224917019956 -0.0334310477005722 -0.0885777745860542 -0.000592022491627102 -0.000218551376693505 -0.00038866526339171 -0.000106756594199921 -0.00164511438028649 0.00164327764570756 1.88224935222254e-05 0.000264501342636909 -0.000779767945417899 0.00299585183283672 0.00155676379628833 -0.00116447489167694 -0.00165362034694758 0.000365226336371875 0.00323859353393284 0.0013127212709011 0.00496533851539931 -0.00720739572572453 -0.000867053923076996 0.00524023314218045 -0.00249325613805981 0.000790440539340208 0.000938855555569527 0.00141789473953632 0.00269762146790993 0.00388475183328765 -0.00243591541125572 -0.00071756048333266 -0.000379683820509874 0.0027821849600663
  27 814.901479246103 ""  0.791887960449913 0 0 0.000567938461486201 -0.00108481383541439 0.000132364682789154 -0.00063042642770309 -0.000545213182841355 0.000286260657315693 0.000802536720414185 0.00011889740297492 -0.000266057421987022 -0.000454485612462252 -2.58106584825723e-05 -0.000531365106150177 -0.000504067011472199 0.000309796072410891 -0.000311860679157755 4.21828024714468e-05 -0.00050550794728866 -2.34246096320019e-05 -8.62468734961322e-05 0.000843951811896106 0.00107306698101011 0.000587819365813344 0.000312024901909257 0.000120459302574991 -0.00144570274440785 0.000296079288855656 -0.000970618242651108 0.00177137836353795 -0.00161983874205312 -0.00146717020905548 -0.000281168578949347 -0.00010147213643668 -0.000675146562618609 0.00239861418342602 -2.34536827115431e-05 -0.000944116415011632 0.000758090548541996 -0.00107424262704389 -0.00106562015668422 0.00352763482996579 -0.000164173456294715 -0.000406504119122258 -0.000685886249231032 1.22700504510469e-05 0.000151502529181891 0.000429575058931738 -0.00024271435862297 1.74897479785082e-06 -0.000535196835202739 0.00122371272629116 -0.00206351103737867 0.000200641950619103 0.000525682175385333 0.00176905168627066 0.000868611442951654 -0.00108361561071763 8.23809918028565e-05 0.00167653448675474 -0.00425184117150131 0.002497378439821 -0.00140574593267462 0.000360851171537575 0.00339149342503788 -0.043738249636974 -0.0323150874752857 -0.0547241980001163 0.00721569231341946 0.00374148163055071 0.0120712060597185 -0.0178752718912918 -0.0145034367545362 -0.0236213308485361 0.472352022437242 0.120346355997122 -0.102284620452902 -0.199665273955433 0.0920032392607423 0.44600419190663 -0.0219270455677677 0.155764155558129 0.00840152382982911 0.0944768078287096 -0.0848532936561113 0.0667351768252095 0.0936613666772398 0.0679619487583838 0.127229577798882 0.273089998704876 0.273137506199842 -0.150786578278633 -0.0861896388059267 -0.124998698042094 0.374053808206105
  28 844.073048861523 ""  49.600679627428 0 0 0.0490667751148854 0.00994032380279064 -0.0431646976023075 0.0031102013177208 0.00403476562711283 0.0240299212297411 0.00176018180017599 -0.00382427989738479 0.00163602403332095 -0.0163062089083047 0.00684179303959838 -0.00174271570276958 -0.00514156241932508 0.0061670694800478 -0.0039261993633266 0.00144597049755533 -0.00301407787312656 0.00177751234733095 0.0102244227032816 -0.00689364448849727 -0.00163626116380761 0.00937855533924215 -0.00402699503953395 -0.00728810801418903 0.222344013879827 -0.0649393044260298 0.0542577520245142 -0.11277750870123 0.0169867293491089 0.0451692321348485 0.0792079331079575 -0.0347212423543151 -0.0426123219213255 0.0457436579817508 -0.00622330360456221 -0.0172901111691359 -0.0210556264018232 0.00858513884048899 0.0154733556957264 -0.0687652226000825 0.0258401798895646 0.0242724314789077 -0.0823186223088155 0.0317588903540286 0.0195428315471036 -0.0845784691644662 0.0581129705549923 0.0738713986254531 0.0412692687211348 -0.119755596265059 0.0510553822221177 -0.0143076726305095 0.0596657045841225 -0.119362414635254 -0.150231317810926 0.235947488415656 0.0223032035838288 -0.0428524364271636 0.119844711393862 0.0110887233917468 0.0101173144239253 0.055444102117889 -0.148641577964588 -0.00275384023128647 0.000376899072399622 0.000797631779118612 0.000169686722950157 -0.00612291092013803 0.00519398342785679 0.00104511693176878 0.00196143227504369 -0.00297547457037373 0.000616606291842147 0.00344469777536905 -0.0010514087988072 -0.00301194670295056 -0.000836840621328622 0.00387208648449024 0.00573014153859463 0.00858734283297982 -0.0230058567173921 0.00122407361123393 0.0169427232165689 -0.00890328698573935 0.00200897390931126 0.00271680601217568 0.000504442267789537 0.00479477314798653 0.00821890747625275 -0.0058332342022712 -0.000140217478722753 0.00203909161453221 0.00168339744875654
  29 855.622932541631 ""  0.549752938147204 0 0 -0.0112137424310713 0.00438227588623381 0.00523524721990316 0.00114820393036228 -0.000348372879570823 -0.00418761619011291 -0.00742245210574524 0.00247903665417463 0.00243730142888673 -0.0597952552258414 0.0308817492688952 0.0254530704990658 -0.0454094840151111 0.0170955838357734 0.0158731087485531 0.00524536287246749 -0.00495498167388697 -0.00189753234664948 0.0498703398821045 -0.0215677434928039 -0.0163981824221835 0.0629925529211273 -0.0276801498647058 -0.0212314335350862 -0.0391288643771802 0.00297605341433529 -0.010554370388579 0.0247924470321639 0.00483347356014086 -0.0106289062549002 0.442718689141266 -0.207601788345152 -0.167573858050541 0.287062906412905 -0.133115362475862 -0.0949694432930105 -0.0440149232037834 0.0152359555191282 0.00978811921881316 -0.345891854577128 0.152603608245828 0.105438512861515 -0.420801998121505 0.182749445703735 0.129096291236144 0.0170644903600883 -0.00546137287467092 -0.0210548844420139 -0.00986964752279858 0.0203728023129239 -0.00235732782968448 0.00453197518029408 -0.0161527511742109 0.0213010567671106 0.0321747210618504 -0.0473752594057715 -0.00358167948238338 0.00891442906702176 -0.0206751098542315 -0.00622282078911787 0.00167230165536822 -0.0182485558342323 0.0302333814505111 -0.00333084842648746 0.000988383894508529 0.00327769439057019 0.000317647616403183 -0.00678634706890247 0.00231495878499762 0.00136684894630244 0.00410817526453979 -0.0031768023496512 -0.00293445892940578 -0.00100648792490576 0.00424818413119684 -0.00275082117126048 0.00120579929482885 0.00198443204183599 0.000365366831575828 0.0128650426951511 -0.00905465023930107 0.01509808087054 0.0136749652382088 -0.0097545954019793 0.0063435762987739 0.00678160081402022 -0.00797408788757426 0.00212444804728149 -0.000291774588534124 -0.000777628177358932 0.00275569158667682 0.000979854269881185 -0.00489762955568577
  30 875.87534381196 ""  10.294995432846 0 0 0.00220841525777738 0.000976218469113535 -0.000255434771111944 -0.000517557086430622 -0.000169717550489759 -0.000311618975879411 0.00244740061261207 -8.11765899722709e-05 -0.0010886951749663 -0.00412822235849995 0.00268897415684915 0.00280404863791273 -0.00129914981195685 -9.59775442842919e-05 0.00195720463223521 0.00175033899887386 -0.00120950480600377 -0.00048782573330649 0.00244510083590689 -0.00189005705917184 -0.00229068356427533 0.000131565109663851 -0.000667692602696445 -0.00109990261136651 0.0036282444038033 -0.00205297529328087 0.000491052887034252 -0.00169821246556915 0.00046083991241471 0.000646759691858484 0.0304609071253958 -0.0126809030710367 -0.0111941938433096 0.0112359473650644 -0.00708807353918858 -0.00255745783217022 -0.0140925639561109 0.0054351896017509 0.00401543459942774 -0.018984715121762 0.00702595726592993 0.00463610617223457 -0.00810853118346481 0.00319341490237989 0.00164432098923066 -0.00284965328308274 0.000326764907428983 0.0023427270268797 0.0011678604094202 -0.00289544384816666 -0.00162883464019689 -0.000130613779897824 0.00267088244900678 -0.00139421245928785 -0.00607347818220131 0.0112684478599446 0.00407235505570277 0.00420031053373196 -0.00817088661129775 0.00588811548169757 0.00018612788953122 0.00214784456348109 -0.000810854248443211 0.0982629066255818 -0.00122881463554188 -0.0771256653676799 -0.0435583067387068 0.113496549527537 -0.0311940393453112 -0.0189542729992222 -0.121355717983431 0.0859120263141217 0.0703110390085649 0.0677836977919077 -0.108293455194049 0.0818476338126993 0.0643926039731565 -0.0939652304197919 -0.050151693193956 -0.0502460344562268 0.097497979900783 -0.0866217805159881 -0.0594393470997485 0.0724853173876044 -0.240609270174646 -0.235908286606374 0.337824925439742 -0.0773128310258145 0.0506835246236053 0.00396571892281046 -0.0544864513410597 0.0621056409363365 0.0374514101846043
  31 920.572123185073 ""  8.67008023457566 0 0 -0.00235158107995783 0.00318087960137182 0.00406196896425008 -0.0119877902227411 0.00439684330726355 0.00422830656511972 0.061399113068168 -0.0263713619063914 -0.0184685411628505 -0.0729940696915135 0.0401262024364035 0.0294801206702483 0.0132262108798228 -0.00848045917870044 -0.00429690074414715 0.0655080233024648 -0.035793877131758 -0.0190475632901916 -3.25451360981351e-05 0.00112496206984115 -0.000157017610617919 -0.0778331335911909 0.0340385035670577 0.0184054780659968 -0.0117024179111135 0.00945665800613158 -0.000421400998616908 0.0128563138091783 -0.00429066488124884 -0.0179832770258703 0.401993463670851 -0.18308567451736 -0.154590639434822 -0.0778288498773717 0.0303170608831672 0.0258174543604631 -0.412299342619282 0.169640755331825 0.124626052318783 0.00494450815043714 -0.00069894208932897 -0.00237768177145705 0.415615131719757 -0.185636983208603 -0.137285900464674 0.00065290989943103 0.0003991638150958 -0.0031437735080132 -0.00123673246194875 0.000500828820516815 9.55495758006925e-05 -0.000141599867224907 -0.000195769764325104 0.000911800145604383 0.00194743061084271 -0.00151581545405983 0.00641780043872369 0.00969430508454331 -0.00712287477279488 -0.00154861998488085 0.00540449087848147 -0.00203261195497254 0.00019041751261106 -0.00166626323985234 -0.00351972112140009 0.00411448530577618 0.00309996072002062 0.0041193414419861 -0.00354904133121801 -0.00220610233426835 0.00630355258004713 -0.00366964025410941 -0.00395584327997512 -0.00755429752913702 0.00618339370265677 -3.9425991442992e-05 -0.0148761808297828 0.00785844224088411 0.00190215832745064 -0.0312850544158431 0.0214443606440511 -0.0159360280610449 -0.0304232188795487 0.016733917936603 0.0222483828004111 0.0195941670681548 -0.0241724241299135 0.00702606413708934 -0.00887846327555584 0.00384953061555724 0.000677297044360657 -0.0153105675531827 0.00842557560398459
  32 926.336850279524 ""  33.3100233740429 0 0 -0.101792864852573 0.0719668781361588 -0.0148421752137755 -0.0048830606402223 -0.0369273062042506 -0.00402012509813585 -0.00186819522545883 -0.0188924322209308 0.00394438963849954 -0.00488736145858826 -0.0032790727322717 -0.0165729299472392 0.00175864308929996 0.00846174109213663 -0.0214859492206911 7.1719072685392e-05 0.00158497141509889 0.000281238508447955 0.00849295167019506 0.0179593814851866 0.0152107809828947 0.00228994941605627 0.00378841172523619 0.0133934030998865 -0.00773065470161461 -0.0629642648277206 0.0326531456449864 -0.272574114405052 0.0487661370332566 0.0317633584933821 -0.0201859266914255 0.00880208318534445 -0.0175610760740655 -0.0136801930095727 0.0361172431822521 -0.00986250157596997 0.00307586221781531 0.000666457690754386 -0.00328825604095021 0.0343223937150564 0.0196441303733256 -0.00196989115909944 0.0249592206764957 0.00168026347117672 0.0108860899372934 0.0453805912565739 0.075707501030765 -0.109084452079927 -0.0154574461663121 -0.0463389824418292 0.1131662503152 0.0834662524258356 -0.0412201559114045 -0.00662510594987094 0.106031351251421 -0.119050976719736 -0.106923541840455 -0.0734008595861707 0.0862433012039336 -0.0589034751956612 0.151333827539158 -0.0673276242312552 -0.00292306596787416 0.00139475143342309 0.00172332341888166 -0.00241268731069501 -0.00241785012539174 -0.00520139924409881 0.00785688517326178 0.00231719876225342 -0.00630356405463961 1.35578955739439e-05 -0.000989728658909596 0.0167518966293926 -0.0106734231295848 0.001885509515516 0.00413248353897993 -0.00592038380616346 0.0079596694439542 0.0227249671340249 -0.0450965201319435 0.000593830133140713 0.0496851663525485 -0.0256135654561874 -0.0182930726106845 -0.0164235695183283 0.0295681325505995 0.000394680474957337 0.0218271220261033 -0.0134201241721969 -0.00336008970021271 0.0149161924316695 0.00117531967789854
  33 973.603259395003 ""  79.3094092924481 0 0 -0.00543351934606389 0.0152547827370211 0.00796315978136999 -0.00752731063209538 -0.0177799374312445 -0.0117956449419581 -0.00740160221770716 -0.00136537854802912 0.000520757825358103 0.00448132255636597 -0.000160072511288581 -0.0053409781152318 -0.00269073207333393 0.00212852451465085 0.000630251421995749 -0.00786451964677913 0.00224986745702146 0.0012247972692523 0.0083490889547283 0.0047791939286686 -0.00165923345342088 0.00622145553699927 -0.00342694265676098 0.00500619356369012 -0.0136402751110391 -0.00549736263690321 0.000872623051654246 -0.0358291914765328 0.00178462649589405 -0.000630715100815716 -0.0220280336001023 0.0220515933432369 -0.0033875262925216 0.0194423296147524 -0.0033685601011607 -0.00482733074303121 0.0367964010273605 -0.0192827002572565 -0.0203547388953017 -0.0251620705496788 0.0301828463519243 0.000305899466709305 -0.0255687058842684 0.0160021114537369 0.0181523290357797 -0.00470519080723152 0.0108222260241448 -0.00986257470522463 -0.00411205615747493 -0.0124153848451143 0.00508684343750464 0.0224137089043996 0.00696731537951885 0.00899336781117921 -0.0251240681016125 0.0784067234770745 0.0105342250381954 0.0480024668380055 -0.0526201706812811 0.0145395208479306 0.0771688797890153 0.0160037359451052 -0.0382501288364233 0.0169656575506035 -0.0345206146634537 0.0108808622126149 0.0133410242517687 0.0771410350591167 -0.0513512006242846 -0.0389609082547196 0.0428874402121407 -0.00496202583459765 -0.00197640129609193 -0.105152660951543 0.0482757683229954 0.0280801520741893 -0.1680210587181 0.0810824235859909 -0.021609939690921 -0.392728173791107 0.359036646857238 -0.17852665707142 -0.39788446680756 0.235551049869808 0.183028872161094 0.159504191581724 -0.213578616830169 0.0630921943767399 -0.12502045039432 0.0771115211984739 -0.00408637827225384 -0.190109076640588 0.0960452231223069
  34 987.629539636248 ""  30.8143599049627 0 0 -0.00145529127944476 0.0145451755603264 0.0860489518151989 -0.033347755464751 -0.0496051936340957 -0.0667155996932748 -0.0158462586777196 -0.030982009999135 0.000445920498822648 -0.0116157463594041 -0.0197124359134399 -0.0265523424675698 -0.0124015224995554 0.00709535251959624 -0.014190773902495 0.0143210662524915 0.0357830843275078 -0.0188504162097635 0.0234910448317723 0.026695210412806 0.0200768988770572 0.00589556425531671 -0.0145564265163475 0.0548957871754042 -0.189751205276485 0.112992504516143 -0.0275468872569018 0.11407648855683 -0.0420867353701399 -0.0768590645810608 -0.0309584113472558 0.00588163178124709 -0.0356934688827239 0.0380483563736816 -0.0291629991708861 -0.0386113704534146 -0.0176144515978803 0.0430382470740433 -0.0455775924398817 -0.00344999473490228 0.0614567122260418 0.0149262538473965 0.0404942545009353 -0.0230760489776715 0.0509704072925374 -0.0337021609707169 -0.0110040783511947 0.00230304008138348 -0.0141431557587659 -0.0185561534720455 -0.014966475873486 0.0592038291804335 0.043409007469112 0.0365169708749568 -0.119065769008541 0.28628936417809 0.156434534544664 0.237162644744284 -0.100065389541173 -0.0503100773938098 0.349069868148961 0.148089629080565 -0.316799954493219 -0.00446648194742266 0.00494952725433833 -0.00145460091865988 -0.00227970762760771 -0.0141161042976903 0.00788800844683903 0.00820901284645708 -0.00604299623601861 0.00122402866905299 0.00399884076077808 0.0111075770513416 -0.00431106152594238 -0.00880584251854185 0.0384392110109582 -0.0138530093086167 -0.000526261686202225 0.0812684194329999 -0.0575219320501294 0.0402362880233224 0.0617164286671694 -0.0379477815862252 -0.0323237394005375 -0.0278785962895288 0.0318058935960764 -0.0155812107206193 0.0158876159852045 -0.00985223580799073 0.00373105188133545 0.0365289235425092 -0.0249719991934115
  35 994.720907062504 ""  0.347634828348764 0 0 -0.000596581093414998 0.00116825577570965 0.0103449036474384 -0.00295965023987737 -0.00746876364379247 -0.00753724418004437 -0.0065761445079305 -0.000494888118696514 0.00204828988742595 -0.0374046991508113 0.0384257475304577 0.031750088876327 0.0715387351602725 -0.0340829008404918 -0.0277718374849387 -0.0134626613475105 -0.0178101337131408 0.00658889397997189 -0.0665518054921462 0.0384531246668024 0.0268243203476652 0.0561462542495756 -0.0211047867113803 -0.0362865773723807 -0.0290616698435678 0.00784808444023521 -0.00705573610139845 0.0206191620215564 -0.00628905834224386 -0.0142161847880322 0.283526648591797 -0.107882438867948 -0.0949052281108972 -0.431812855451444 0.179320988237565 0.136432107555745 0.0236226389265623 -0.0374619316439711 -0.0154417051071952 0.417888034681284 -0.169236623681539 -0.128080727017458 -0.338385608497215 0.141841045023229 0.0825247640473409 -0.00475953108339148 -0.00129399838437146 -0.00110065403460967 -0.0022454910552084 -0.00239959995272832 -0.0025634561411988 0.00773002974277054 0.00622907080066821 0.0059844287578339 -0.0147206442344072 0.0356775109944121 0.0269836491674056 0.0366032317001914 -0.0183606880328018 -0.00679285688240795 0.0461163949020678 0.0187869159136874 -0.0388138770975445 -0.000144968010118504 -0.00165774206322905 -0.000849531833614073 -0.000891062808877335 0.000862435114339257 -0.00124680940885337 0.00102125361033229 0.00144448124043762 0.00146236430914403 0.00653627613950777 -0.00857613317888322 0.00316538981366985 -0.00261339725914913 0.00775319944871609 0.000478012349321772 -0.00512371724161478 0.0105817753781675 0.00628259561937717 0.0057534353482105 -0.0144248024674103 0.00791654288660139 -0.0017345790343247 -0.000961882981082345 -0.00617003474732064 -0.00718889814085218 -0.00802890552260741 0.00551646344247581 0.00233366883030339 0.00359757770130226 -0.00636063314688113
  36 1009.54259123726 ""  9.13879952426888 0 0 0.0161866801505913 0.0172700248337917 -0.0175568370757617 0.00882487089280459 0.0121087073452938 0.00655103905190424 0.00291755292447361 -0.00732377710263659 0.00054349573950086 -0.074371224291375 -0.0774749991704326 -0.0956874952501102 -0.00194507944264203 -0.00371495705344853 0.0184899246959123 0.0660543887497025 0.122536348976159 -0.0439744228766749 -0.0384670807376165 -0.00228645117826224 -0.00236594005259391 0.0357263749434422 -0.053546008656888 0.126566643347945 0.0931981326448091 -0.027466523902908 0.0274486333453736 -0.0228834470474254 0.0402359848536527 0.0469073596977793 -0.0451672229492626 -0.0646293260561225 -0.136384599975043 0.0401622737892048 -0.0356158346523462 -0.00673014216078797 -0.0748838792248124 0.190302430085625 0.00184271503583458 0.166564912313894 -0.099572774783585 -0.0513905221176588 -0.0631201457790682 0.0133077205985561 0.172810880909771 0.00583570844390016 -0.00363723361992022 0.00673583575118584 0.00544908010682585 0.012048032159275 -0.00401619959574273 -0.02651566274007 -0.0163510169918459 -0.00902721224730926 0.0145317453937033 -0.0441478411078405 -0.0478945514788274 -0.0536041391221169 -0.000367605057369623 0.0298790273170063 -0.107987034202915 -0.0623187893749431 0.117373789309611 0.00227709645704884 -0.000907452167248645 0.000428806627381167 0.000189862240777477 0.00367697591869227 -0.00188943447619389 -0.00285838361336675 0.00111043653870093 -0.000417090798494512 -0.00365179005149662 -0.000105905383917562 -0.000201165143688392 0.00435272825957462 -0.0120480425527587 0.00158494043014747 0.0012304109701221 -0.0241223403000617 0.013318018743195 -0.00964963915114576 -0.0103777404039116 0.00688866623537343 0.00853530205797668 0.00750276633729596 -0.00670378260943887 0.00565063756010568 -0.00328205793149113 0.00196436730361319 -0.001951711422592 -0.012133670970688 0.00896522808976427
  37 1013.0970781306 ""  0.455363480375902 0 0 0.00517539358709225 0.00643272607586143 -0.00304231826184349 4.82998489547094e-06 0.00284166227275937 0.00112161557136391 -0.00159424131959519 -0.00194826464963205 0.00186162793252926 -0.0430453384835485 -0.00890000180502128 -0.0205439718225409 0.063177454991198 -0.0322326436470645 -0.0153419164908375 -0.0552944949347998 0.0665697697961361 0.0120939510223697 0.0566866044026754 -0.0283461773861678 -0.0229765037483309 -0.0179589400471725 -0.00399567257496433 0.0458915689155304 0.0220927767815153 -0.00918005146145687 0.00661190889254437 0.00124912700015453 0.0123304365372091 0.0105543199662541 0.158479455783421 -0.0894269482352861 -0.112136064474079 -0.410730958134279 0.167176181267754 0.13598793495112 0.431967736210087 -0.142625802770023 -0.138183329642281 -0.387249333046151 0.168058467601124 0.115567321652112 0.188353421497331 -0.086947069745519 -0.0137861446036005 0.000461032059850724 -0.0019374383969137 0.00154543402500535 0.00112918272767576 0.00390716324754924 -0.00232299399424641 -0.00730930398595192 -0.00395486810367144 -0.000786352737534676 0.00129135694865029 -0.00679311133430583 -0.00618873738060177 -0.00552905091060643 -0.00633435264559407 0.00716882877904537 -0.0228748912152876 -0.0163355539108769 0.0290815239203009 -0.00127763693760929 -0.000444313200535004 -0.0010407301052114 -0.000228724141096849 -0.00106348551762531 0.000811855058494075 0.00156698550659597 8.29239138944286e-05 0.00103074150546365 0.00518906566839025 -0.000709299036689014 -0.000429195207318717 -0.00382144080706775 0.00740832181789273 0.00173850636138203 -0.000153368282151591 0.0115576913781451 -0.00762315776220954 0.00666883177165877 0.00202734561702755 -0.00122154320259505 -0.00548698391525435 -0.00422683431345664 0.000463626551669487 -0.00302450504411421 -0.000366471563913273 0.000868724053002845 0.00176368980550846 0.00533408802871619 -0.00510824867581957
  38 1037.49668396968 ""  4.02940887043593 0 0 -0.0306903853290649 -0.0553864551956307 0.0199702330506894 0.0064504252481559 0.0197438934693125 0.00592006717589547 0.00646541674723302 0.0241083406848669 -0.00624436200823955 -0.0108986729274924 0.0163405792674069 -0.0572637814106888 0.0338677824949563 -0.00607004737084409 0.114411762040835 -0.0204866227206967 -0.0596346921221081 0.0203587601050305 -0.0509575895691307 -0.0366110947873617 -0.106748188461769 0.0291723408383853 0.0286453780563675 0.0457421638981941 -0.136795152013504 0.0838372366097284 -0.0360499585465313 0.0867285846757387 -0.0789948843727248 -0.0909379770628855 0.0106167705907934 0.148838753289476 -0.179544188434178 0.116789575607074 0.159383505563965 0.167956448478235 -0.0167564700014763 -0.0674696502564347 0.030512781825887 -0.0231139444824961 0.098391333727736 -0.244755148695826 0.11819160163388 0.21838399057846 0.105056426228015 0.00495307778705318 0.0118939609726099 -0.00583466646804772 -0.000657615566208279 -0.016219279670039 0.0139534754127426 0.0144122519430362 0.0153992633311268 -0.0168104795516123 0.0472354278064775 -0.098101155621582 0.0559364924532287 -0.0308405570601731 0.120289148430074 -0.0682852149959532 0.0245717012990288 0.0889660073055606 -0.144403623303216 0.00473887263331363 0.00308440952917025 0.00929958269111514 0.000619278916253385 0.000960018623100911 0.00211076828214968 -0.0048891528328758 -0.00582310316649017 -0.010422747334243 -0.04026346886248 0.0462248093656771 -0.0160511142994206 0.0220861934183002 -0.0583939019037778 -0.00317231074996011 0.0149024075228357 -0.0647963092787936 -0.00141114800528207 -0.0333592461830507 0.0607410128562578 -0.0344206996264932 0.0115386611927571 0.00759384121555215 0.0252937537657684 0.0329890291233822 0.0429678585231667 -0.0320800828163051 -0.015574759097459 -0.0144650253959862 0.0447226746154572
  39 1046.33602794648 ""  5.91119270317064 0 0 -0.0132663508826767 -0.0288057509274017 0.0239674277185999 0.00933566150929566 0.0186265285369603 -0.00215535258053617 -0.00120731916642357 0.00939589899614883 -0.00584912710374144 0.00347602864271835 -0.00636450127459774 0.0235519972669899 -0.00928838803722755 -0.00819991508201526 -0.0306593736939481 0.00789813455445767 0.0326330549899368 -0.0138393282607415 0.0129136615239774 0.00580549947139221 0.0353771772107251 -0.0082382558722982 -0.016758958494023 -0.00794721846670518 -0.0872095213146732 0.077843209768296 -0.0146678226423202 0.107692705728209 -0.0350212699830147 -0.0539586715754378 0.00880757962384732 -0.0650993403161379 0.0682837208625036 -0.0766746600385584 -0.082200699969485 -0.0488444734509036 0.0174356211841083 0.0274912072669579 -0.0323141624798364 0.00626700908837529 -0.0502423875187815 0.0891089142564409 -0.0677551298950581 -0.107581298603636 -0.0344815771946416 0.00646917761103724 0.00344246220882409 0.0039926263150569 0.00361747833129563 -0.00481110881102774 0.00795580166478916 -0.0064719051249945 0.00258815792692199 -0.0226053885649099 0.0476112704309632 -0.109523726838419 0.0453052225934957 -0.0593514963595176 0.140396258956613 -0.0666054760105839 -0.0217149322077874 0.0549940921874332 -0.100455416253004 0.0307761709781877 0.0675890120363796 0.0128894494171527 0.0189925673463075 -0.0268721263487672 0.0115632283771329 -0.0547660633260382 -0.0338844924463873 -0.0233299138267809 -0.196283044383079 0.268798977643476 -0.107125746407438 0.119874428327192 -0.246610979581994 -0.0497416143873205 0.084982069362639 -0.349946753917129 0.017662602755208 -0.126548876649734 0.26093251820322 -0.164136971322093 0.0895785438840596 0.063731943675026 0.0784343089171402 0.155520304752514 0.135354611735628 -0.0950253925097349 -0.0941896814691153 -0.155935307850542 0.268846968984845
  40 1047.46779445804 ""  16.6525329364948 0 0 0.00464661963136344 0.0105150955298722 -0.00800888296968385 -0.00351005235181968 -0.00702221235434838 0.000200690664130764 -0.000993164112791225 -0.00434160940802443 0.00260741929604848 -0.00195101609345574 0.00348017185236176 -0.00814057012758629 0.00374211172486006 0.0028376687888767 0.0102720733105734 -0.002912214100176 -0.0124994523501222 0.00518486220690874 -0.00453713371060844 -0.00129128905343692 -0.0123987619722253 0.00244920508949074 0.00652349397564257 0.00292248591123265 0.0308419413095665 -0.0267298141607748 0.00562318391472897 -0.0367950737317362 0.0129855810768708 0.0195220812000842 0.00121199301430716 0.0228171394921088 -0.0267058512541223 0.0234358005668787 0.0320663492856937 0.0184613588691675 -0.00668253570256731 -0.0105075241341605 0.0118928556738096 -0.00119759979810562 0.0193548661035878 -0.0327700918336726 0.027019695812431 0.0391452235254164 0.0120086324924745 -0.00116859611657182 -0.000749255132687269 -0.00084836352282725 -0.00215778892753627 0.00231804900558067 -0.00292176197418029 0.00275298850558918 -0.00142880925005695 0.00856811592893665 -0.0181316745897171 0.0455364808453518 -0.0192125744865446 0.0182984304195839 -0.0483587829477131 0.0248389395247153 0.0133941175907919 -0.0189494824359092 0.030964794267146 0.00416526634751029 0.141689097770418 -0.108322323497821 0.0482699488960027 -0.0938922195045519 0.0158257768729267 -0.0738066990734461 -0.0124250586182264 0.0874892834153339 0.0679696188926487 0.0742616694179145 -0.0733155059713496 -0.0114183487631545 0.202453981855635 -0.0874320195242173 0.0467581489250349 -0.023536886859818 -0.0108280513329132 0.107021279699031 -0.160648069017632 0.0508024994099039 0.0678037580467414 0.0526087192179258 -0.128958052966701 -0.0721585681890109 -0.231635702800375 0.192841772721233 -0.0330457817400399 -0.177027024460213 0.0817321772652078
  41 1055.79588056623 ""  13.294049363556 0 0 -0.0438213760567235 -0.0787552217460562 0.036505962800845 0.0218427741059819 0.0468038909379678 0.00887148421917881 0.00694572740785867 0.0387870441391032 -0.0171275672702052 0.00261106389552967 -0.0113268405110345 0.0215534425882039 -0.0104510862404398 -0.0169661253228675 -0.00967852557875102 0.0127124039315783 0.0452125121668978 -0.023908831224942 0.00496073774767785 -0.010105573911056 0.0282788777366669 -0.00690826509187778 -0.0205312167164002 0.00345980117450762 -0.205152034638687 0.1498815843604 -0.0471278782138911 0.184802784454416 -0.103022880051348 -0.138095718427912 -0.0024868359551174 -0.0638954958556764 0.070975109679796 -0.0678605993379091 -0.124835063966566 -0.0412351669458694 0.00294625770930203 0.0446212088687901 -0.050418132299129 -0.00854588631316191 -0.0748021781008202 0.0936399083271949 -0.0777087456327751 -0.144633046792208 -0.0355463638266622 0.0165634811590087 0.0288009694431132 -0.00477376476811589 0.00478703432013157 -0.0257360342946967 0.0252954351322748 0.00211603634949708 0.0134489276525616 -0.0480763715058425 0.118248716435723 -0.252964182410605 0.0709359311985964 -0.124005144109682 0.254859052594816 -0.105449010465829 -0.051743850019148 0.135563219643466 -0.214291365869928 -0.0116320650594169 -0.0138385654064097 -0.0310242906909801 -0.00125066258279069 0.0055238117452595 -0.0045883819683842 0.0105646508165934 0.0200591408747897 0.0302239221223606 0.125181629385124 -0.142650328983438 0.0441581855386906 -0.0621554051104022 0.15014654684271 0.0201431713391118 -0.034881177886291 0.138261832228311 0.0141129808953356 0.0589524799807951 -0.203280642900599 0.120677054549315 -0.0194494198849029 -0.00984262855488456 -0.0866351434267516 -0.0904598269688554 -0.129928718154671 0.097159578489718 0.0436018136355327 0.0275032808093149 -0.118053482119068
  42 1096.12212715657 ""  20.2964303935845 0 0 -0.0396089708708913 -0.0697633798509009 -0.100296542260299 0.0093405559622881 0.0560391532291583 0.0598241960691144 0.0255858739736527 0.0524002290541648 0.0129072318746383 -0.0283708562886615 -0.0526349700189004 -0.00517126042152736 -0.00394697826002985 0.00252714173996785 -0.0260950810774005 0.0243225659683989 0.0326290204085926 0.031417212282915 -0.0268577097209418 -0.0486098063796405 -0.0160363251392963 0.00572377572851105 0.0322159802052872 -0.0293474303892845 -0.0953321265726049 -0.195569363540961 -0.135231941104313 -0.139561061003366 -0.0539107417445485 -0.0247760745222686 -0.0366147094813734 -0.205791716523593 0.122730592687882 -0.00941691839499846 0.0228461837232627 -0.0210216407558311 0.0950013487117395 0.0624406247422221 0.228270946911843 -0.0436365410591537 -0.17199999658411 0.0926815302088593 0.0379199724744093 0.108137727351382 -0.00959206830759052 -0.0181718482602829 -0.00737576780236289 -0.0255972928958758 -0.00587329705340757 -0.00939243895691862 -0.00519910037089002 0.0487678581062014 0.028013703989232 0.0688175276452164 -0.0543925874655055 0.123387847316118 0.058501178180576 0.174583522493108 -0.157378988682694 -0.00442491366070051 0.163389394482429 0.0905278707975185 -0.103908740716477 0.0022161099451839 0.0014609110631994 0.00270385810283752 -0.000544075359096907 -0.00127970157584117 0.000138120855329682 -0.00178303407048124 -0.00156599539548283 -0.00218288772158253 -0.0118275426471244 0.0116259681128169 -0.00319554897795518 0.00656757578067078 -0.0116896705161122 -0.00332056298963579 0.0012618380516293 -0.00390058065392142 -0.00411125152458675 0.000826760297900801 0.0186039880627495 -0.0116213848118783 0.00285792303972697 0.00210821575562714 0.00532797882755043 0.00896621820225257 0.00853671748387792 -0.00654904790967069 -0.00371237910211366 -0.00493610632908901 0.00967266077892331
  43 1111.30530091874 ""  11.6087989586583 0 0 0.0210018637192191 0.0463924501122668 0.0567903183678278 -0.00835523469715238 -0.0283257587696351 -0.0527297166382457 -0.00713741427894772 -0.0405913761896099 0.0370091548004673 -0.0326268069613037 -0.065867929665076 -0.00233360404206931 -0.00348884713776599 0.0333093877848285 -0.0654670149160463 0.0192523540425299 -0.000512697367066577 0.061855068440887 -0.0132503182141758 -0.0198198616797454 -0.0129186703434238 0.0152134482026232 0.0600323887825945 -0.0391398197295124 0.0160489442249606 0.0800494219381766 0.0524980834596099 0.129693288487062 0.0646037106383737 0.0412323662081936 -0.0384815335236569 -0.213308825460973 0.114553579551813 0.0418024000202351 0.143925164324312 -0.0373458144863336 0.128143445270257 0.0418038125946493 0.353759207570737 -0.0255733825090348 -0.110646892801575 0.0660650213651105 0.176265643660029 0.366499614354185 0.0548765008698893 0.00440258438517849 0.00190865576064775 0.018701632961241 0.0106653708885619 0.0110042619043365 -0.00111585525835995 -0.0329349309064277 -0.0290624303566483 -0.0302480340543948 0.0507869930481842 -0.128261079597147 0.0651582896484536 -0.108502318033526 0.192459031875233 -0.0676095290154224 -0.0535076928824138 0.0103373339865256 -0.083378995587569 0.00222557488301681 -0.00429172615123297 -0.00436140927573895 -0.00172651903728611 0.00443937236940497 2.34412261615955e-05 -0.00136008069197538 0.00372569700227483 0.00299135596986956 0.0149184812513644 -0.018406454773204 0.00371448771778394 -0.00174486338001891 0.00149966813118905 0.0064372845130975 -0.00272177751488472 -0.00101542058282853 0.00534111775276819 -0.0034815205760985 -0.0219187458144557 0.0154282655452071 0.00517526906876252 0.00559537241417616 -0.0151486704439719 -0.00343200863881869 -0.0166290865738237 0.0125353367436471 0.0036925735046347 -0.007411624222416 -0.00629000471787421
  44 1137.69850942788 ""  3.74355594625579 0 0 -0.017935505293745 -0.0457399289506341 0.0611736791180236 -0.000929349340243404 0.0070066811574429 -0.0230884579560072 0.00144910989215569 0.0175729706628401 -0.00545161471732337 -0.00530944764129799 -0.0157128347931135 0.0065090071366462 -0.000981799852788657 0.000224245961653923 -0.00641778296407642 0.00529030895943591 0.00627058076730673 0.00855448639214208 -0.00703574506302447 -0.0137997517195389 -0.00311629576040266 0.00676055344351596 0.016083204691825 -0.00519485244720675 -0.138705429357217 0.165042892900331 -0.00154006549964166 0.11308991298862 -0.116519713900317 -0.149612040517853 -0.00333877743309588 -0.0744627828549668 0.0532911791165122 -0.00975376338445661 -0.00267420099500852 -0.00659545606324849 0.0326875983765559 0.0150498485624494 0.0758054150759447 -0.0139193779923164 -0.0500788355967968 0.0300691602338265 0.0292877240091689 0.0678733414948456 0.0100249908816714 0.057514718715032 0.0170023081990933 0.00998277374380504 -0.0400387663522173 -0.0327299372035575 0.0146722110583339 0.0308602488906036 0.062252677093811 -0.0610309724401966 -0.0559582052905474 0.248666427557081 -0.506668319690852 -0.105250943783462 -0.245590480826305 0.276514252327797 -0.0448558213975357 -0.129361096394429 0.302502890311346 -0.00097516029184916 0.00248995604430827 0.00359645424030158 0.000964919453875868 -0.00188476811913736 -0.00108228761217327 0.000714527161380351 -0.0023671200927854 -0.00234555101892653 -0.0111915695354957 0.00974227681163447 -0.000678862968302623 0.00205993841719399 -0.00368908939486908 -0.00312838682251856 0.00114735928194538 -0.000245046736682764 -0.00269270702108753 0.00392539829330132 0.0113936354946469 -0.00802867655658549 -0.00217389451450169 -0.00281164087976618 0.00939625252828392 0.00439626756666136 0.011133420216149 -0.00851810207974362 -0.0023265555559265 0.00377500088659969 0.00393932047217517
  45 1169.3879105874 ""  6.96751711480457 0 0 -0.00624910574456779 0.00815412386344139 -0.0133849161205593 0.00017771783155038 -0.00392236609102553 0.00905665133653822 0.00440067672712928 0.00927618679537198 -0.000163154473982919 -0.00146309902254355 0.00143718141483525 -0.00219640193257909 -0.000580933228925676 -0.00283417090465302 0.00188799770024129 0.00178486256879772 0.00225320263841382 0.00298302905653558 -0.000727544903416522 0.00187470283109017 -0.00541841786520418 -0.00154133025488011 -0.00380566615983956 -0.000696549884615059 -0.00498180292093677 -0.05135956063866 -0.0154975557595481 -0.0224124623564644 0.0235854278594531 0.0289484382514297 0.00396376122283231 -0.0139342856530368 0.00625000986773759 -0.00244356578547566 -0.00654445738191646 0.000996078105507184 0.00667365875414361 0.00454536542771848 0.0174124266781287 0.00155628895109563 0.0150568439709781 -0.0179343998786209 -0.0214820258060928 -0.031077490872804 -0.00857783294908674 0.032330101582801 -0.00880941694611152 0.0408254140796907 -0.0149084357310417 0.0151662260243164 -0.0158868545088226 0.00476422992431513 -0.0441966531185896 0.010489405329261 -0.0328618615964087 0.135368588969467 -0.160748708274428 -0.193211843155773 0.163090747026586 0.0249625500527492 0.104600906410329 0.0366492290595459 -0.188380919629249 -0.10628664322703 0.0660013179400067 0.0402098244024144 0.0697541730141332 -0.0255263551869384 -0.0379152042999073 0.0611185142363294 -0.0385049703987855 -0.0225612054324168 -0.092302057715395 0.129400336960758 0.00878588633229533 -0.114159388864142 0.140414134577948 0.00131729546625578 0.0303607103866413 -0.19854087044338 0.186432756449576 -0.0512326861280669 -0.268480413122247 0.110772897905317 -0.150311609933826 -0.139920378062725 0.193945406622307 -0.0549482719394368 0.150662344521323 -0.109786727707064 0.00603376873819959 0.196305380441495 -0.062547908392852
  46 1174.3419841033 ""  5.20191348797084 0 0 -0.012910202808063 0.00791776386976165 -0.0265298781608371 0.00246283784081275 0.00126523548096536 0.0172567741790959 0.00457144302703739 0.00283826199407272 0.00143912664025707 -0.000102835534641799 0.00467090408399563 -0.00254092929979368 0.00175314396734981 -0.000760366418027055 0.00503519199314201 -0.000447423043290306 -0.00104777365514833 -0.00110298078293242 3.91456259223617e-05 0.00354641798647019 -0.00422995681416495 -0.00341505198742757 -0.00699471846799921 0.000257141873013718 -0.0202192112564353 -0.0906151145974923 -0.035297773727879 -0.0269504216745306 0.0432377526799715 0.0549967122829177 0.00858784332085265 -0.00386641439461099 -0.00210131753302158 0.00570149664113307 0.013897239741915 0.0101185255497987 -0.00769231647046807 -0.00337500539749461 -0.0182032305513523 0.00428307984604481 0.027034113015498 -0.0264557903742727 -0.0232086436003853 -0.0510303246123079 -0.0140380167368217 0.0570895962620193 -0.0282935403603204 0.073694445973521 -0.0285566220459443 0.030538623798198 -0.0276397075811661 0.0107981194290353 -0.0720381220388862 0.017347703891901 -0.0775811246514066 0.278199848416947 -0.303816138709354 -0.331473421819958 0.288891874252891 0.0299802488081397 0.201404979931949 0.0371196594852314 -0.290021180324685 0.0592591466723768 -0.0390900421927274 -0.0232650325841294 -0.0396361853307977 0.0177772929279025 0.0218250143096648 -0.0332041255856541 0.0228809372217608 0.0129413552658929 0.0583896709751491 -0.0783774152781248 -0.00347313041494641 0.062466784382031 -0.0792699871435066 0.00295349312951154 -0.01671919759481 0.111613313661855 -0.105115880944499 0.0253687037581415 0.139808763922825 -0.0554740116711838 0.0822206384254419 0.07739650644428 -0.109106628152458 0.0283324469072345 -0.0876355538398013 0.064050458187047 -0.00146307393792145 -0.108250840508736 0.0309320827299129
  47 1187.94848553379 ""  6.31247870781589 0 0 0.00360139020829282 0.00429297531708745 0.00937641803873728 -0.00476030301666166 -0.012801599415857 -0.00347638839681933 0.0151873146178518 0.0246884780840747 0.0158518211501213 -0.000453606931609141 0.00484996820185103 -0.0124755389288898 -0.0218979997341056 -0.0414948937109293 -0.00881757599937387 0.0293475988897442 0.0140728627533743 0.0720182338677085 0.00291405355337831 0.0495053858283102 -0.0591372372599816 -0.0165089989406686 -0.0310221951659105 -0.00894499232992416 -0.00328212684038566 0.00120723583510254 0.00407461265729179 -0.00241762235990268 -0.0113355209314915 -0.016280236806282 -0.00919655706193741 0.0107916630860661 -0.011055883324013 -0.121715522490744 -0.25005627285866 -0.0690565430878862 0.189864830719085 0.0802601097349066 0.521010651581684 0.0545472022552122 0.368853099040364 -0.35720228190691 -0.157075916798314 -0.289495675562033 -0.0910094586709766 -0.00328645958037684 3.37001862079659e-05 -0.00404233645069823 0.00160337747379471 -0.00161201749666923 0.00312240011758752 -0.000725276017685486 0.00400343999929674 -0.0046230604194416 0.00243315486756256 -0.0122657904286356 0.0175206505065493 0.0161242501804182 -0.00458681591057505 -0.01031327703539 -0.0178356754974826 -0.00985989372610676 0.0291192402675293 0.00288329654187958 -0.00259201366734501 -0.00241190207013884 -0.00198381745771179 0.000380152371246057 0.00208463841626744 -0.00171803061790712 0.00134998766045928 0.00147416769960028 0.006353427860882 -0.00640226427206499 -0.000353325964520875 0.00183693695733611 -0.000995488821451648 0.000413001405530427 -0.000300416256237265 0.00994684041425558 -0.00902213484603953 0.00159227893196041 0.0139887151681604 -0.00621289717747727 0.00462677601798888 0.00409641246797512 -0.00795360636783581 0.000169273852972867 -0.00567109964975499 0.00459915890837035 0.000693401598898511 -0.00467531045801544 -0.00100165614773402
  48 1198.3539999996 ""  3.98806527087302 0 0 0.0153215044872983 0.011587117063912 -0.00850327003968143 0.00168592015620041 0.0010007085563713 -0.000419641888413746 -0.0054724164583991 -0.0213460346300504 0.00683739029009362 -0.000190563596303164 0.0011241548252441 -0.00121173368028339 -0.000658734278866921 0.00234446793275274 -0.00505999140447981 -0.000295426412215871 -0.00235809839368128 0.00201186998690745 0.00410523861172345 0.00826032154220943 0.00148823819660522 -0.00271862595461257 -0.00549366957801078 0.00024934623863064 0.0375148142969214 -0.0336878397441225 0.00266832203130072 0.0362833154837493 0.0574404080870397 0.0722825831839371 0.0025159926598287 0.0246444403649544 -0.0233725605113678 0.00208921146801946 0.0058659644840643 -0.0046941689940843 0.000610051028977926 -0.00151954137415507 0.00515716299386917 0.00866875674904909 0.0320813992401571 -0.0202928243558144 0.00311459696297875 0.00262598286438922 0.00378925507973829 0.0145612392540378 0.103667938310797 0.02508033767386 -0.00228598620617933 -0.0375699918579807 -0.0383698547529188 -0.0451671337660722 -0.0112409218827139 0.0402643833736652 0.168426862267976 -0.366254483623146 -0.17033393954144 -0.0340802170630047 -0.405149792762257 0.421624656654616 0.0231071753129418 0.223745277043641 -0.38284042109952 0.00549479907655133 2.36367123243288e-05 0.00318755646770483 -0.00320553846014479 -0.00112336287237013 -0.000493735108872986 -0.00311818414936641 -0.000976489191830138 -0.00205268961759617 -0.010195949569723 0.00434696052325835 0.000351667359289887 0.0101182860487675 -0.00808252849540093 -0.00787293145856789 -0.00321027863206836 0.0166309183782829 -0.00960319823923904 0.0129183753478709 0.0208774887366319 -0.0127378033315166 0.00685722781831549 0.00541516747344764 0.00111686125101857 0.00939822889793862 0.00476843651030639 -0.00449141014224537 -0.00410442257201768 -0.00689311059084047 0.0100328636901916
  49 1209.22765450921 ""  25.429121890418 0 0 -0.00588552696702867 -0.0135565035747013 -0.0118064486299307 0.010084984481456 0.0239444507522153 0.00399034487992319 -0.01198879866965 -0.0395738553802667 0.012850410829766 0.0172532953537009 0.0583698052016888 -0.0344199507926893 -0.0348397532210708 -0.0561889907568275 -0.0226963723817878 0.00611798635315618 -0.00215811450165184 0.0198797462441124 0.00596437422720462 -0.00829963844560416 0.0306218996530543 0.00967959975525194 0.0208052476123349 0.0038688405385875 -0.0158542022909214 -0.00182205159000085 -0.0148956988755915 0.00919796304298791 0.0233578502581574 0.0491021550609267 0.0464621317429954 0.395958235483263 -0.33148103601879 -0.250127048584733 -0.489112826057571 -0.147452315909934 0.0416435745034157 0.013610063445322 0.124386673953902 -0.0161654899769151 -0.163972624414549 0.175912575028243 0.171166495935655 0.317293327609966 0.0979717368866039 0.0043071889196833 -0.00483176482017197 0.000856029507923765 -0.00380850306115477 0.00174615933228509 -3.88262801470756e-05 0.00301686940492732 -0.00112808412498114 0.001918718202575 -0.00973942125537173 0.0319811701533266 -0.016947571459845 -0.013375561210125 0.0177123083891717 -0.00681019300734683 0.0136957457515519 -3.40289741982251e-05 -0.00698503976963189 -0.00108299374815124 -0.000523236049390919 -0.000697982854978576 0.000279516421427503 0.000875188292650954 0.000109268173707891 0.000838396840889768 0.000427282146104779 0.000699233278247313 0.00167288912788695 0.000429938681642633 -0.00100328355226289 -0.00218640071190263 -0.00189941167051952 0.00414647423525205 0.001390785710389 -0.00622124646796733 0.00125503247178386 -0.000863544695600778 -8.32719452943234e-05 0.000622846016311434 -0.00288620398182339 -0.00203854493941682 -0.00148174328841517 -0.000433817796968032 0.000122906799650669 0.000615512770107279 0.00172169710251009 0.000376466010049743 -0.0039772081891418
  50 1247.49558421432 ""  186.615884851789 0 0 0.0190289694765365 0.0355981424527017 0.038860084843314 -0.0378641483444152 -0.0949513959840343 -0.0113900891547598 0.0600331010162918 0.158642025759978 -0.0266590184850376 0.0075276926647391 0.0394852142548448 -0.033618767757887 -0.0106549397369639 -0.0492553054287233 0.0347746792433509 0.00840458738526016 0.011819804989989 0.0106681556137622 -0.0229306878655889 -0.0332675372698316 -0.0263005253488321 0.0104818104810401 0.0243334793307327 -0.00321886497146893 0.151869606405593 0.0559343582118847 0.112724762371994 -0.193591272029907 -0.145285238502136 -0.184782771122117 -0.00597785586587049 -0.0857227248145286 0.0850637056896176 -0.0693261395199321 -0.166087162562893 0.00590242265250623 -0.0107433645076981 0.00157155115153559 -0.0393167493783182 -0.0555961818737968 -0.23604780229667 0.155469211461737 -0.00867454926298708 -0.000791971100217112 -0.0182777697713063 -0.016491922009075 0.0185915833606708 0.0214714906857997 0.00622545239515696 0.0108404256029711 -0.0135312163810076 -0.0010298215135325 -0.0346279601856249 0.00163477684581073 0.0152158774144689 -0.0734117676190329 0.0514369975873241 -0.0256623765584858 -0.0185457866988971 0.0547504475088226 0.0511784461522301 -0.0375481840240968 -0.0336787246125287 0.0075619218666227 0.00131376979175786 0.00372583485783852 -0.00365503025513805 -0.00311052959468416 0.000199727533362439 -0.00490375340932521 -0.00179346948112724 -0.00272563628043061 -0.00880449720976736 -0.00563601515746521 0.00631630377950833 0.0139194265723412 -0.00144035719573059 -0.0158250771615474 -0.00849037361547163 0.0366260294872969 -0.010936946129987 0.0121078953622238 0.0114438131406479 -0.00870976466747411 0.0134666444929591 0.0095408738409143 0.000887807597939252 0.0103791076944311 0.00526235451408763 -0.00560961139009799 -0.00736728212198256 -0.0059006514784574 0.0157174882280009
  51 1284.40562069537 ""  45.6629614140274 0 0 -0.0372259772714496 -0.03459733236063 -0.00723702821071716 0.0142776010676875 0.0337938781022858 -0.000876049885581178 -0.0294070130430699 -0.029852222741793 -0.0485640735116122 -0.00145459546479185 -0.0258203467824474 0.0337599121716033 0.0156257152923549 0.0309088957725 0.00533034764809689 -0.0107345351337213 -0.00523111113807304 -0.0276824741255156 0.000366002371101482 -0.0183199803818886 0.0267967958609927 0.0142667425694791 0.0223184447718709 0.0139748615264275 0.0891576471656602 0.0974096427028693 0.0732503811018801 -0.0576464330595815 -0.100048064575526 -0.120196742009499 0.00659048145484525 0.0043335517065435 0.00518018740286241 -0.0357199304847243 -0.0591607027847954 -0.0193816519902976 0.0328111336006126 0.0111177277114074 0.0865289465942661 0.0184041135824792 0.100099125036865 -0.0806217031555285 0.0123795355741796 0.0185898499873695 0.0143129637789666 -0.0637797214739104 0.0559106753245175 0.0655434866054208 0.00755507231513511 0.0504589068160868 -0.0302877116588699 0.0443290730876368 -0.0670134159618323 -0.0565759397492074 0.00468253287919472 -0.134565137672854 0.196449022449272 -0.0529451265962549 -0.0654379990357716 0.159518728682432 0.444748701669839 -0.356012387529423 0.11915377503705 -0.00365735387947147 -0.00190986095772033 -0.00333933038088033 0.00107085621125413 0.00112090222135737 0.00047352411671987 0.00322593122236836 0.00211200944686513 0.00333009632093766 0.00685787479794243 0.0152440496579431 -0.0115686076183311 -0.00640798934685141 -0.013357120968982 0.0166145857710288 0.00517143582037256 -0.0190150553027906 0.00060195728848434 -0.00539454763701169 0.00746281912265796 -0.00293386966641046 -0.00763091112552735 -0.00533291268718478 -0.00538245673863407 -0.00815665323563606 -0.00558629805264067 0.00644388280083765 0.00669051522827496 0.00280159415885175 -0.0134998256409109
  52 1288.22622079609 ""  1.32645896841461 0 0 -0.00305767483909384 -0.00160814588648653 -0.00151655275988753 0.00243593682456785 0.00499321047476094 0.000398599088925046 -0.00649191452440771 -0.00837688773714946 -0.0103287214472213 -0.000968368915915975 -0.00766199959115996 0.0081153023250796 0.00407820271822583 0.00841421177819352 0.000690067103596807 -0.00316118879711693 -0.00126164413143608 -0.00758379918785781 0.000556721029281982 -0.00447889428726326 0.00747950407043459 0.00333131185289092 0.00594596637447461 0.00286437647843665 0.00402427405522007 0.008587568080751 0.00371169932163842 -0.00467299076230251 -0.00156051284743178 -0.00153163824141507 0.000929235687727315 0.0118657575217001 -0.00923694841111248 -0.0117738055673482 -0.0161180960654081 -0.0059484915172079 0.011781957422326 0.00190956014517216 0.023297711987459 0.00424319881348628 0.0274158095718239 -0.0205952457974112 0.00422311299885692 0.00212237025257598 0.00154810364048762 -0.00077140530306417 -0.000605579297440183 9.86298806297889e-05 0.000109999202680736 0.00101967633937964 0.000576020238254822 0.00408103393316493 -0.00274886000971549 -0.00184586885434164 -0.0026995804063185 0.00718154424771513 0.0128341534702916 -0.0086640290408375 0.0187604062810412 -0.00983291389614622 -0.0069447542222776 -0.00121565617423582 0.00352606479632136 0.0577948338492712 0.0431645232052062 0.0729954854845357 -0.0155053515993912 -0.0114433665893834 -0.0206171033445933 -0.0569804471706505 -0.0425575939251418 -0.0697006040521927 -0.153834386353075 -0.318047254270242 0.249685411421767 0.104049740307966 0.284923646820561 -0.317688341963507 -0.068911609880099 0.261482655519662 -0.0176176704935748 0.125854935822914 -0.230085973843698 0.115359976909438 0.114770374436396 0.0821362860353726 0.135123370780091 0.201202556749339 0.133412642825774 -0.14064828287177 -0.119628581726709 -0.0689997288061666 0.233910676161066
  53 1297.90498233236 ""  6.58273460760486 0 0 0.00917039018792963 0.0104832012166364 -0.000339725033433834 -1.02909982866305e-05 -0.00289319053146516 -0.0027031903464054 -0.040634666063178 -0.00635332625132522 -0.124500070749135 -0.00124042642895977 -0.0410949052420648 0.0595423409357572 0.0352527016932848 0.0583961307445515 0.0278542149122029 -0.0233391440376014 -0.0105917008856167 -0.06094412483772 -0.00644885372805857 -0.0516294670007953 0.0528122008950277 0.0352374172356171 0.0587572954354881 0.0300481582808765 0.205554083972175 0.125383158991687 0.127734110238722 -0.189951400540535 -0.101412280920763 -0.11678647466998 0.0164878029357417 -0.0255298115983226 0.0384858436661679 -0.109638330773126 -0.202112893105923 -0.0418418244797672 0.0617892843207327 0.0199546515674441 0.162414082368986 0.0238851589366183 0.149972767473588 -0.13172096402711 0.03120392502068 0.049518711830247 0.0275273575222107 0.0282761292869894 -0.0309023288844042 -0.026189139262797 -0.00193726542177076 -0.0179477810909793 0.00498042829538749 -0.0191004610103399 0.012269357649782 0.0556927480337229 -0.0124954550537163 0.0826018597440681 -0.0854229840375329 0.017231098991033 0.0300077363058081 -0.0696763821542531 -0.217560423227706 0.207580677154354 -0.113868771338654 -0.00287405387483716 -0.00330607813665143 -0.00487122299955688 7.86196627090098e-05 0.000273415267358822 0.00131788934107301 0.00348940064382101 0.00327814644450842 0.00577567500107603 0.00922885914551071 0.0315381996314485 -0.0222891471982041 -0.00468001237439482 -0.0287021209702895 0.0250368179052044 0.00274536337581135 -0.0117028338543715 0.000497596595584404 -0.00747037209479681 0.0185291050544051 -0.0104259340023099 -0.00683201370198734 -0.004786478530574 -0.0116787198036927 -0.0110659516585541 -0.0089960056657516 0.0106888205705722 0.00958131222594232 0.00337744135621887 -0.0203122367123636
  54 1335.30965522819 ""  74.7966848108975 0 0 -0.0300122727466496 -0.0398438972417396 0.0013776264049912 0.0272876105827347 0.0657246408033342 -0.0371895783349454 -0.0032027193032609 -0.0418809667712966 0.0667248035567373 0.00313595938666236 0.0187041783218703 -0.0171336591690873 -0.0231774465928784 -0.031868746503081 -0.0278533017080327 0.016520908939296 0.00737735509934394 0.042774710636548 0.011185710953044 0.0423753617263017 -0.0247813182643756 -0.0262421278296089 -0.0502731451277254 -0.0140797977358352 0.390674889836052 0.337655364786907 0.283383846388423 -0.294118224211048 -0.248281643705517 -0.270110952129615 0.00686600812862919 -0.0150286419374071 0.00471291846056377 0.0693206883866583 0.140564465535121 0.0178684438231598 -0.0281663593866326 -0.00815390127927645 -0.0779486600013027 0.00341954506450825 -0.0119451816995902 0.0273569761098558 0.0250629764067929 0.0464451810342792 0.0182339822408069 0.00581892746575193 -0.0145546164585305 -0.00400462691087436 -0.00134039372401247 0.00189039968000564 -0.0072238170871938 0.00263584539968779 -0.013136304004637 0.0447806375567109 -0.0181206279181451 0.0543106167563419 -0.0158473921873534 5.1242484578347e-05 0.00671094537876598 -0.0166046270192318 -0.0492925086436667 0.0863303049522608 -0.0739745811681322 -0.000214918715060759 -0.000117587662703668 0.0002778277051032 0.000642601879495028 0.00147017648936327 0.000530165847883224 -0.000536691622082099 -0.000180607669267737 -0.00186892138674858 0.000647599604347468 -0.014950867466769 0.00804148867256034 -0.00210809269939081 0.0147347489203969 -0.00706829819581889 0.00255723069222766 -0.00576975893892831 -5.26730440139493e-05 -0.00113025830726001 -0.00290098747840182 0.00279616545566207 -0.00173845228871931 -0.000405719890525455 0.00420793731877947 0.00213515753919595 -8.94231972313044e-05 -0.00166232440923168 -0.00183242916705575 -0.00346193805837991 0.00577573066800752
  55 1365.36798353395 ""  0.607348624422676 0 0 -0.00194488872626924 -0.00731355577164229 0.00551149593865245 -0.00463157879354895 -0.00372307164841421 -0.0230456580594062 0.0234185750933796 0.00681176991806529 0.0655024426154288 -0.0159659013824685 -0.060117180660243 0.0328304194919741 -0.000962841729905187 0.0053871836058513 -0.00704441281568475 -0.0273149636416846 -0.0146931934827174 -0.0671105065108591 -0.00721901898944927 -0.00824923765245729 -0.0117707401722868 0.0369581326407581 0.0819439308374948 0.00369895904850979 0.0460078400519945 0.0790078480836501 0.0411594184670646 -0.038727363456024 -0.0152744608199642 0.011074635658936 0.0396084282757032 0.348791352615562 -0.341880930023713 0.106824179513497 0.208757647300057 0.0485742898033005 0.0971607113634208 0.0307219929952792 0.263860783831305 -0.0434855230624574 -0.236465098671655 0.196048470681929 -0.21129774441469 -0.382255854000383 -0.143456942558365 0.00218170175603751 -0.00177817063883131 -0.000293900473237054 -0.000725246630912391 0.000382146659152521 -0.00131133383334625 -0.000358218036182211 -0.00209059202876113 0.00585057275826941 -0.0017280032802743 0.00882508410063483 -0.0012529854257793 -0.00683799943135343 0.000648672124388283 0.0023235118453869 -0.00627932610082461 0.0113957853895585 -0.0113062817718793 0.00101868703661592 0.000699010278718967 0.00135721708279363 -0.00160674159792625 -0.0010814442049803 -0.00211934770040902 0.000539416358035544 0.000513513908810359 0.00101221071071888 -0.00534503948274605 0.022287827425021 -0.00992574201176635 0.00450219897097975 -0.0210135814447796 0.00830493541146097 -0.00460663889887571 0.00991057049922227 -0.000124209608440672 0.00709712556538326 -0.0104339088715088 0.00348528034967868 3.92209363196225e-05 6.79765236686916e-05 -0.000499772761448104 -0.000591660199528554 -0.0021568487124208 0.00241333313003593 0.00175715302174428 0.00197586855333848 -0.0045601601926894
  56 1391.1839429936 ""  12.4769072765084 0 0 -0.00353150548444598 0.000224254818798428 -0.000379930336725792 0.000717539893282665 0.000154286709895912 -6.62752109588778e-05 7.27564603742554e-05 -0.000129458544827076 6.78739184170196e-05 0.000206005120616397 -0.000101569265522871 6.37005650210374e-05 -0.000332044662948289 -2.76790698205071e-05 -0.000372914119352551 -4.62349675161114e-05 0.000157009184611849 0.000659275653091291 0.000312008284482886 0.000783976582669079 -0.00036190683635992 -0.000218229878952043 -0.00117889654409362 -0.000349599878908836 0.00144268748033193 0.00240132129162314 0.00287405896525888 0.00713757605333365 0.00556523130872034 0.00425414609350577 -0.00103553573096159 -0.00031673612321758 0.00112087761794741 0.00116775247557493 -0.000263885720827444 -0.000535181062759484 0.00118760596963195 -0.000907085507202037 -0.000792353367286603 7.56933050870036e-05 -0.00087210896159287 0.00115072106318678 0.000228761976376032 0.00309582003228854 0.00138418400394101 -0.0015460190646119 0.000691910635095994 0.0014240065421753 -0.000211087695880439 0.000110442825662102 -0.00102110450211305 0.00661133186031933 -0.00272093829390661 -0.00189834852084773 -0.00269015440554913 0.00485868722855426 0.00880430293218618 -0.00790501765800253 0.00215071982262556 0.00349859946529205 -0.0192852328755578 0.00721181466801792 0.000599927422911707 0.0110457796717216 -0.107305151516309 0.0570409310388102 0.0162580030318896 0.000918370615000749 -0.0160738987729734 -0.0447232827886465 0.00810462473812494 0.0322938506156391 -0.00936652969730462 0.527818736918643 -0.275180460123927 -0.0309834420814435 0.475595074055758 -0.295978615086416 -0.0132212736306096 0.0316700726319461 0.0491644307006546 -0.0486107835193588 -0.0155867982539144 -0.00376204458112369 0.12475066780505 0.102062232647524 -0.15793074838515 0.128956054446617 0.0624005519495171 -0.0010118334240417 0.0170168375835585 -0.0152793206838511 -0.147092897953972
  57 1406.71282722888 ""  4.20542798835274 0 0 -0.0404651746097736 -0.0029296211083318 -0.00950975621469008 0.0037989083875741 -0.00596960489444651 -0.00054432713463618 0.00278651493473204 0.00251571881330672 0.000847465941408444 -0.000106533384562426 0.0026341895666546 -0.00383940738206714 -0.000120863334864592 -0.000438359867920406 0.000349972616768369 0.00256051853859589 0.00146756237460419 0.00533488649650723 -0.000405345047333445 -0.00115434060669015 0.00018136077532403 -0.0024876308208265 -0.00269496499783295 -0.00179758989285199 0.0789330780049181 0.03377060576928 0.0634525991577787 0.125270276104941 0.0748720426652387 0.0587653363451887 -0.00463231906874352 -0.0165352141740585 0.014365278620484 -0.00627485332472 -0.0133650486261449 -0.00346536738289303 -0.00722086939883319 -0.00134736438386819 -0.0183693788037524 0.00157511361565746 0.0143517961140109 -0.0138729872874316 0.00854259355292584 0.0082412920053036 0.000366765354307097 -0.0132705869512669 0.00260506448339832 0.00833947399851448 -0.00257731080884984 0.0024763908906339 -0.00791292928632174 0.0484724715618304 -0.0123682783756763 -0.00568336568914231 -0.0244445037242386 0.0376777414429929 0.0542803405157773 -0.0252495522890177 -0.0140329967845644 0.028174722197191 -0.129859438361448 0.060820205539123 0.00553089661601408 0.0340976930862184 0.0303646796697843 0.0414144926422186 -0.0415188932140403 -0.0322467224169843 -0.0515670363057698 0.00839222761049089 0.00609668112463907 0.00433815042516904 -0.139623235110922 0.391563405294199 -0.148981199850676 0.122092208047062 -0.437135133943074 0.143118516580865 -0.131348655020966 0.369681067424798 -0.0181474381991445 0.201249037254259 -0.317773205651145 0.123672111428407 0.0218014332672254 0.018526575293183 0.0587577126515294 -0.0111569146095428 -0.0723240394029026 0.0489538852449192 0.00807342218774981 0.0557470118658333 -0.0218721492518209
  58 1410.02172387267 ""  4.17052167903648 0 0 -0.117008308459171 -0.016234703519228 -0.0363140151398196 0.00529699830023352 -0.0317219860319948 -0.00137713523283563 0.00800912910512467 0.0165880267241306 -0.00924144688505176 0.00134301156366854 0.0109555262931734 -0.00978865634768049 0.00190031254461949 -0.0027673612319551 0.0093576101069447 -0.000774567793176189 -0.00187678852578037 6.03474543154979e-05 -0.0044799688057531 -0.00475548672956723 -0.00604688443651098 0.00657166706102583 0.013366024338364 0.00446047040496347 0.325972761813125 0.111814123407744 0.231977190694404 0.45244103200369 0.250471551002076 0.202403421593135 -0.00416341526529271 -0.0497619855457957 0.0434873403831922 -0.0157564097572483 -0.0369981946202766 0.000949141870315379 0.000401956497677045 -0.00268652939931517 0.00381038248460568 -0.00726959033298187 -0.0316813808692668 0.0164061953021864 -0.017188603593204 -0.0370238039412055 -0.0123518593655525 -0.0263021124472704 0.000534271285986212 0.0182535949614336 -0.00656891307593973 0.00441759656125616 -0.0161878512892139 0.0910681041431931 -0.00831159480922295 0.00319103197896977 -0.0508589355086497 0.0701232158209742 0.0534844438516531 0.00184519229610315 -0.0557548926052153 0.0481648023473631 -0.194861065028956 0.121906380366352 0.00786054370120097 -0.012223495522714 -0.00772070419185585 -0.016209227213438 0.0137430095878939 0.010949860232583 0.0186840906386818 -0.00102547398545291 -0.00175650836739216 -0.00239609396397783 0.0475411310631287 -0.148027246854311 0.0578153637939496 -0.0421805048750356 0.135670060953533 -0.0382401845549607 0.0472823464503554 -0.13011758338824 0.00101801141431634 -0.0654540536916948 0.117270071134793 -0.0467268611064306 -0.0144124441347068 -0.0111689167530741 -0.015582959095598 -0.00164623974231542 0.0218271413775009 -0.0160066909725555 -0.00232749016199421 -0.0210955573224744 0.0126144623324505
  59 1420.22502261056 ""  5.77503643044164 0 0 -0.000796354606447331 -0.000541257756983591 -0.000456044601191513 0.000328809021423293 0.000606606087953524 -0.000124423205265684 -5.68208586416653e-05 -0.000666723649324842 0.000775012128434605 -0.000172118346531671 0.00011065061204198 -0.000239940692323698 1.68777302781842e-05 5.86047563840035e-05 -0.000278345818320184 0.000145438869256577 6.68416685581952e-05 0.000364809192337488 0.000149462594525192 0.000742518582006449 -0.00021914583315516 -0.000508701073401845 -0.000960681948671579 -6.55503051159955e-06 0.00330404076266252 0.00215297877120178 0.0021795858079493 0.00167564224175625 0.000699449862840634 0.000802667134494462 0.000502409667189096 -0.00159458819382947 0.000583887566927288 0.000487148360801559 0.0021614754132328 0.000256038209962356 -0.00131340392120618 3.51213974812014e-05 -0.00240356352980743 0.00074000546172877 -0.000433358952281281 0.00037380901085701 0.000473076893298029 0.000529978412290697 0.00052348829975904 7.79111762636824e-05 -0.00024153297089632 -3.61651213356749e-05 -2.34741350275022e-05 0.00023249944286251 -0.000160753423357835 0.000137327644417131 3.06394869088506e-05 0.000312155004626158 -0.000432463175959461 0.00120185037740599 0.0012241744210406 -0.00112749399372105 0.000378619773744728 0.000118623486743688 0.000650990145773729 0.000276637740658541 -0.000450948539501843 0.00243679380100041 0.0346834951315039 -0.0213229106353299 -0.00566355003430228 0.000495073765868376 0.00154353325694286 -0.0354747345380165 -0.0856112478702738 0.0811778448269713 -0.00884863735182191 -0.133850342628026 0.0631664335938382 0.0151202740083617 -0.142102384975957 0.0977133201333657 -0.0030874097926558 -0.00429436138262684 -0.00366533549440894 0.0139471933935294 -0.0153942757240803 0.0113508816536968 0.329121087106787 0.12433785314576 -0.344327810902631 0.137738459088867 0.437790824971208 -0.181415756016044 -0.00973845564521237 0.330977374229598 -0.378201620167563
  60 1439.8827084216 ""  6.83566658546243 0 0 0.0176225865200001 0.0343132225296471 0.0292355715523439 0.00288530099829627 0.0152889194547819 0.00261591866283598 -0.00282851522560642 -0.00708530653485578 0.00228454136075455 -0.000872459044062283 -0.0104183169935071 0.0122862356232544 -0.00330141961265546 -0.00104285370142721 -0.00832863883408776 0.000249380775706087 0.00220227607075553 -0.00213116933602902 0.00402549090448035 0.006280722744938 0.00451225430696947 -0.00690995557945329 -0.0134425915852303 -0.00303669619454703 -0.278926794102635 -0.0768714124416736 -0.149403925695236 -0.26319503492131 -0.0921653309634803 -0.0866724359417585 0.0109446715737552 0.0467290961399621 -0.0416931760785024 0.0204207977568886 0.0448027672703176 0.00380070203300209 0.00564730648446521 0.0047971185385151 0.00929259520791473 0.00655654577435135 0.0195668180367294 -0.00656269539145287 0.0197185744712564 0.0359319676942837 0.0129079588648299 -0.0333148258982108 0.0129813499858903 0.0255415453230731 -0.00395020230307071 0.011192897978854 -0.0290410024571931 0.12836236688463 -0.0726419111496681 -0.0368038836645521 -0.0592625669112724 0.0946940649016199 0.238690630232716 -0.174052666166018 -0.0948087383635851 0.177894679298449 -0.50077604619412 0.176805047132556 -0.00898736529396941 -0.0046477432175522 -0.00114959972804497 -0.00740720295509392 0.00466793585955112 0.00267904884111778 0.00749503510958281 0.00114911169064124 -0.000823242711375744 -0.000336982634987043 0.0183103099462935 -0.0560656070348953 0.0217723013594392 -0.0140570620943037 0.0340207009337647 -0.00609437670808804 0.0171634493104205 -0.0449678119706433 -0.00127439341360837 -0.0224758500939348 0.0593144276662122 -0.0276212639300059 -0.00878160457378311 -0.00763716206938617 -0.0106505650157 -0.00972378494892766 0.0107887590905309 -0.0070218980966568 -0.00060192765403811 -0.00726454349366641 0.0085565049145496
  61 1487.57139469535 ""  1.36439145283091 0 0 0.00508794945387553 -0.012230945212869 0.00134986014734554 -0.00448039082366974 -0.00322473339399891 -0.0199918883446037 0.0335015616631207 0.0138290863120713 0.0897366154536514 -0.0329772695367868 -0.060411648423596 -0.0172251810196727 0.0317988919522775 0.0897310911068403 -0.0244167172886995 0.0292030370772051 0.00738943195470615 0.082728229545377 -0.0326672564979316 -0.0849662221850858 0.0144378161840531 0.0120961596745916 0.0580695643978162 -0.0426517878339301 -0.0235811609766357 0.126949922590824 -0.0030103238819313 -0.0712832762570935 0.00732388006429681 0.0752310265941964 -0.0182355945671551 0.0473941777068572 -0.130973031623859 -0.147856591736561 -0.239252256923843 -0.127764720714752 -0.154524383526067 -0.0645620567310066 -0.413571600924544 -0.00210751999692677 0.147852284308333 -0.214856489084357 -0.0779217344127099 -0.102732077576342 -0.104756687119208 0.000340104744594637 9.5813861979069e-05 -0.000408240604610741 -9.58397636202399e-05 0.000865223448486196 -0.00113746584426678 0.00316979534381641 -0.00222252536030408 3.75710298757202e-05 -0.00154845606093375 0.00651477476273815 0.014101061585412 -0.0148168697251228 -0.00436755987108639 0.0102950327606047 -0.00676483314858692 0.00264225183700209 -0.00227567673112785 -0.000782958814062442 -0.000387344471145361 -0.00130476371403493 0.00127322653867195 0.00107874550985079 0.00105338082770713 -0.00063810856576648 0.00102067676216403 0.000849948641066322 -0.00478816900357581 -0.00894835406138335 0.00318313294063244 -0.00564481057965589 0.0118821478003559 0.00458898513785267 0.00428546061857822 -0.016051107838638 -0.000349943019986073 -0.00361296586929747 0.00650564418565978 -0.00227244827181437 -0.0114528675363457 -0.00652373237504674 -0.00102905863037011 0.0148129539099587 0.00552421932773291 -0.00168037922174325 0.0068798987977545 -0.0157732570301476 -0.0121478742818052
  62 1498.79981591666 ""  2.77885018928161 0 0 0.000346219055328002 -0.00196501076056119 -0.00107117717837757 0.000272881220470285 0.000447821500271277 -0.000650773710943221 0.000321021548914319 -0.000552955738714969 0.00175573958914872 -0.00130642257950297 -0.00260518098922041 -0.000316598270666029 0.00131603524774486 0.0042341103218849 -0.000610760580930602 0.000184607285428474 -0.000287691689415065 0.00249614094238893 -0.000561989652293158 -0.00124006075317298 -0.000439733124960686 0.00065955691305398 0.00164930197664738 -0.000470024045448352 -0.00245604974509626 0.0175878858179666 -0.00101378105076697 -0.00689194834420308 0.00413822043159179 0.013842827542729 -0.00113947349278846 -0.000701946839475122 -0.00266925709956755 -0.00448396269968881 -0.0124847307561419 -0.00575832734962955 -0.00185351065571825 -0.00316146165524577 -0.00946509747261322 -0.00124373243279788 0.00133762393544641 -0.00222166023563634 -0.00258073217038075 -0.00344357649056979 -0.00209115173027987 -0.000205764861636683 8.54301729421581e-05 0.0002515400646791 2.64711136676332e-05 7.3268620634943e-05 4.83439654498227e-05 6.73067774815522e-05 2.32720823515886e-05 0.000136134946791313 -9.92845520649774e-05 -0.000864520530546533 -0.0025837091498063 0.00212295685277189 0.000266239525983874 -0.000941965274335987 0.00206681675994786 -0.000836747304984053 -8.874967457251e-05 -0.0240854626882088 -0.0114809718146847 0.0182672542705674 -0.00349917451238767 0.00527881273959377 0.00239226568311135 0.027381119595878 -0.0301605025981685 -0.0159027529265432 0.354219688190916 0.067723820715021 -0.0184016215780493 0.0993069482793292 -0.112221438049847 -0.312090946993546 0.00223289627713659 -0.0149541809439701 -0.00165363042358705 -0.00207579305171275 0.0109507515694591 -0.00166559522534126 0.261317166442536 0.129313733673339 -0.119698855537217 -0.512540787508059 -0.04041334737751 -0.00566356179337025 -0.191044586054498 0.379809869333716 0.399719546393056
  63 1501.84511888576 ""  8.02193033398504 0 0 -0.000694392144453622 0.000211822910356586 4.89106190720633e-05 -9.50847898641521e-05 -0.000311631555383403 0.000103819579162227 0.000667636695506345 0.00164363996943622 -0.000288506086038084 0.000212850282984274 -0.000413399161399544 0.00132250004603339 -0.00135304411864791 -0.00206929786631004 -0.000763764043968124 0.000479359956121514 0.00135205970763129 -0.000906880922877904 0.000218186332112497 -0.00123561069291472 0.00195110488074848 -0.00103888629492297 -0.00138768056485203 -0.00129224803171699 0.00519669151520373 -0.00667666799813181 0.00283368542717924 0.00678985598524894 -0.000914428535645274 -0.00533852092572861 0.000949103877325677 0.00548361974804185 -0.00369487369670947 0.00591493520636483 0.00784372787313914 0.0019107836236729 0.000453467399385506 0.00258955326758019 0.00177521265364662 0.000995700385289948 0.0071486017226776 -0.00511519864332591 0.00355909087595614 0.00664898284516678 0.000906975890652396 0.000620790716696505 -0.000128009847348747 -0.00061273580242193 6.90364151593968e-05 -0.000221866680371445 0.000483398563600473 -0.00159814193274972 0.000841139997727904 0.000237351315165079 0.000797453374837098 -0.00023569480205795 -0.0010217489146613 3.75303996761851e-05 0.0031333078894437 -0.00266618565878173 0.00558473973913863 -0.00212354775322102 0.000278564269569598 0.0103839280775771 0.0115600210176766 0.0255895087781257 -0.00698084126294379 -0.00394642628755683 -0.00762836052514233 0.0315909970943517 0.0157884754098739 0.0318994295607147 0.043397281219756 0.0233051861295852 0.0209025908928893 0.0627854231244203 -0.0440860788042034 -0.101615076667717 -0.0199953456828985 0.0667749735236269 -0.00773752313239277 0.0289573737933573 -0.0583265286598746 0.0264709338118785 -0.356713440655393 -0.26836318691539 -0.508396953422923 -0.243102962181269 0.414179208974162 -0.181242020375678 0.0816086145408222 -0.404601269641663 0.177532817129542
  64 1505.98407026908 ""  6.20094860459259 0 0 -0.0363810675953828 0.0515067575227982 0.0304141662430804 0.000548766706016796 0.0154517996406173 -2.63060810157738e-05 0.00681518133602083 0.00439570051030086 0.0216695485624239 -0.00579094158537042 -0.0260219279481107 0.0144569915317163 0.000971706158646494 0.0121245690625345 -0.0143912152300494 0.00458430498521681 0.00610962561882846 0.00669872461123678 -0.00226359783219922 -0.0162292369410543 0.0151407205331595 -0.00646215656601698 -0.00374930287650349 -0.0155786787188968 0.186641392311268 -0.626853196867829 0.101957045484352 0.319199864725727 -0.165419428844939 -0.538932388852317 -0.00668928569592273 0.118937485668644 -0.103813827629043 0.00152480571913791 0.0134142175256141 -0.017864492155239 -0.0203427298010112 -0.00111438920710224 -0.0603739362575227 0.00883944512192515 0.0602988549527316 -0.0562045216246761 0.00869313930602521 0.0279990035861236 -0.00808137288668285 0.00308555588631424 -0.00245830113079266 -0.00142294485386709 0.000913344833430555 -0.00261865024517433 0.000620721173969992 -0.00699498822952627 0.00350375039114246 0.000983177061538542 0.00131196465585026 0.00367670841044712 -0.00765681298689489 0.00374301936746954 0.00225904607801084 -0.00606107451978444 -0.0205834046506661 0.0162477045672993 -0.00283599606212899 -0.00131939444684524 -0.000355491549938426 -2.88882826641012e-05 0.000436663575246555 0.000325134879792484 0.000296690314684633 -8.33763795395912e-05 -0.000816789663794905 -0.00064630234367206 0.0113324324424925 -0.000219464947188673 7.89980598048842e-05 0.00159848054915315 -0.0019011691716771 -0.00864359876530107 0.000412025760669744 -0.00378457070881372 0.00253354063355149 -0.00367880497790981 0.00236704467304233 -0.00100448402492694 0.00986383250575232 0.00625939948045572 0.00516530563383407 -0.00471578357029864 -0.00635749695991817 0.00242676262553069 -0.00444154664170101 0.0124987524416907 0.00354942431086604
  65 1517.86430225157 ""  1.96802703920636 0 0 0.000117779383842682 -0.000372525278795032 -0.000234316255290723 -0.00024967237296593 -0.000858524726094823 0.000148490776608878 0.00076159306385232 0.00195053722025898 -0.000547449500399251 0.000408048719536235 0.000194159862926762 0.00116571736171651 -0.0013495160361383 -0.00283112594828409 -0.000804273208846724 0.000631034335328537 0.00149385248383439 -0.000759125808805849 5.83773022373249e-06 -0.00133460660717952 0.00190808617160549 -0.000869301173733798 -0.00106397698547826 -0.000946396704205587 -0.00208063321576185 0.00610829581579031 -0.000993278628172576 -0.00298608473558695 0.00210584848871719 0.0059508693069127 0.00185473836891141 0.00471319206935989 -0.00315191517720747 0.00348709288599861 0.00977663690727108 0.00271179658414258 0.000220336664962653 0.00250952261795152 0.000638286696981028 0.00120090462964531 0.0058000416252795 -0.00456884283561901 0.00286518785143791 0.005736113622927 0.000965343090914504 -0.00108334296350704 0.000433023491731985 0.000876211992502794 -0.000132391207021579 0.000220844513018414 -0.000105877080365348 0.00122848361825019 -0.000556288387960917 -0.000104100646873275 -0.000569964939310416 -0.00243501745616192 -0.00565217723374873 0.00751466141003557 -0.00113236874650004 -0.00172645914248042 -0.00258703731274538 0.000800942367793712 0.000298301351267155 -0.0643734049308577 0.0304212474461569 0.0309691988912914 -0.000901401304866961 0.00108008179539253 0.000827148204466016 -0.0214541325330189 0.0119656659891585 0.00774575422576776 0.573688725556419 0.00255064235711993 0.0598535505714311 0.159583881409251 -0.306180925467966 -0.456826674380653 -0.0054576339522026 -0.0022629940762488 0.0179200771888717 -0.0192778299655992 -0.00424976175863888 0.00385951543010498 -0.106534335390405 -0.0370988001263102 0.145714710431788 0.333373620066908 -0.021024367301098 0.0235232769508734 0.0980048490282514 -0.150448346830757 -0.268258282642032
  66 1527.20501616765 ""  91.625055830818 0 0 -0.00336590174785154 -0.0114517559182496 -0.00682322872320935 -0.00733312746401366 -0.0248791980864699 0.0016487897263189 0.0361269465388189 0.0890584246303124 -0.0136960450584834 0.00458779290904436 -0.0362454389431395 0.0636104564589908 -0.0430598058122433 -0.067595055134058 -0.0395441717776312 0.018266254416994 0.0579953093372573 -0.0227160529382789 0.000362780675387481 -0.0574931689740948 0.0822332371274761 -0.0375719893096768 -0.0491329269388398 -0.0504944032044051 0.00779646703099658 0.112551418762206 0.00830537525878117 -0.015195527473683 0.0445117821583648 0.110640347841538 0.0504263396873211 0.253853255164244 -0.193724985161646 0.138355195794199 0.276171631639888 0.0511267981364161 0.0287152828473367 0.0727989372224628 -0.011621786466737 0.0502659894166581 0.257496251113876 -0.202063976644362 0.119762873614086 0.253566209611309 0.0339029764728942 -0.0113388433804121 0.00359789246605192 0.0150609431293283 -0.00184833473001927 0.00261734621813614 -8.04185039831423e-05 0.00620541239148241 -0.00352189412494202 0.00115410086933394 -0.000280711701906708 -0.0465786895702426 -0.106138643517138 0.10708698478641 0.0273095455297969 -0.0583530212519897 0.0136617615474491 -0.00650320629881687 -0.00088208855925546 0.00112498332703328 -0.00121198311796801 -0.00247615357323479 0.00190069724018719 -0.000753763463823041 0.000820911041668853 -5.20723638452285e-05 -0.000933880683612335 -0.000784490921050907 -0.0119387094149303 -0.00560531581321044 -0.000636699111914951 -0.00618981339278361 0.0121187753142919 0.0119487260578338 -0.00249554052520942 0.00190773096482153 0.011671369219795 -0.0184356863529076 0.012548415234665 -0.00755605925735202 0.0118308929960514 0.00718809795744547 0.0048760209992836 -0.00668933459242056 -0.00750879314921523 0.00260786011799148 -0.00547100370765643 0.0140043943522006 0.00568839669194904
  67 1543.63364753821 ""  4.41059252184439 0 0 0.00148265203915729 -0.0125248292419701 -0.00751346763731456 -0.00330304535033392 -0.00722439454850169 0.00124643735192379 0.00679198891183895 0.0171142439863171 -0.00450332187348825 0.00302159416430762 0.00122680310730506 0.0066579296371781 -0.0100808434535564 -0.0192850635530329 -0.0047499855503977 0.00362561211241181 0.0128873591114661 -0.00641834706467964 -0.00126798157927125 -0.0151528918741853 0.0172869737254916 -0.00435259986351016 -0.00351982949677832 -0.00858125983797509 0.0601613117031847 0.0317617925430637 0.0286734791680516 0.061988047033898 0.0233881762439738 0.0336871738423863 0.00437854310304766 0.028649585311876 -0.0140758969858964 0.0283161335797909 0.0525146586394557 0.014758651258508 0.00839544742229851 0.0169618112083355 0.00379055779567043 0.00878672433073579 0.0476634891621266 -0.0395567915825915 0.0183517930378048 0.0390542477867482 0.00235084301046265 0.066461385094257 -0.0206203038851832 -0.0847880438167056 0.00865351981385393 -0.0175115101880631 0.00744766816879658 -0.0546396928293587 0.0451464607284166 0.0112419178269251 0.00987432201630297 0.232768127739971 0.520248486026021 -0.55041159019827 -0.118018904859208 0.274187819095466 0.124098948788229 -0.0297349131713116 0.0129933953364782 -0.00119150399196276 -0.00050962421227539 0.000707711420043822 -0.000385427007486068 0.000886762667795199 0.000513387281979029 6.2209354423673e-05 -6.66688761972009e-05 -0.000387692576973223 0.00543095435520733 0.00142782703238711 -0.000141504908692215 0.000292692476310474 -0.00114040956904049 -0.00480448828742182 0.00611398991530971 -0.00776004001833669 -0.0154180281920457 0.0139550171530748 0.00566368785036447 -0.00116188385390564 0.00170394654604917 0.00137122756186839 0.00436137287177814 0.00146013189815121 -0.00316753331559732 0.00114348371887134 -0.000487316843586456 0.00294256830209256 -0.00113189603974766
  68 1607.25528593494 ""  16.9001570752593 0 0 -0.000577346360359167 -0.00197712163181857 0.00527758347394541 -0.000267165966334226 0.00632139485054605 -0.0134374276155161 0.0345971812529194 -0.00739201519478417 0.126217918878809 -0.00985544818865146 0.0506113947640145 -0.100617633065652 0.030458693355992 0.0166605015882122 0.0721444069921861 -0.0454673605294257 -0.00816610225689109 -0.134616322607448 0.0122188481405994 -0.0403824723798654 0.0957544573679146 -0.0259691370657942 -0.0136380086167429 -0.0640822818466938 -0.00556503176797783 7.5222912165904e-05 0.00303644560572681 -0.0122471172847461 -0.0196522261333443 -0.022898956834795 -0.0404506560007694 -0.173234874054915 0.0941436143556927 -0.0223938317041192 -0.0855901115882493 0.0519042257924172 0.0765804257259281 0.0387208094660094 0.191383500400842 0.0384340620874116 0.128185176441679 -0.0516332146905583 0.0175873232377187 0.0707916707798833 -0.0431780571305264 -0.00153797547766285 0.000394723410916754 0.00168207559826054 -0.000292835123276928 0.000708315974163522 -0.000537277624895944 0.00307735429093479 -0.00219967690280486 -0.00112920355711482 -0.0008332132660851 -0.00258322334933892 -0.0058746548663953 0.00791696387287189 0.000345672643587307 -0.00248548701465249 -0.0125885880798299 0.00469550220662961 -0.00113366740383606 -0.000412525364672365 -0.000445644678406846 -9.45858455580583e-05 9.73131918622075e-05 0.000790276547095171 0.000169065982507413 4.44761602049215e-05 -8.51239092102379e-05 -2.80084824039876e-05 0.00112103689914048 -0.000159764868777182 -0.000151890300829748 -0.000832226773555935 0.00224058986835774 -0.0011695228524243 0.00176146300214737 -0.00880583545933718 -0.000315437930073274 0.000688347118071818 -0.000988510199303627 0.00112021091391559 0.00111470214284734 0.000710347404324141 -0.00025491927254294 -0.00130114401273699 -0.000260885284551986 0.000230855112923244 -0.000697065416070802 0.0017812458095164 0.00066309360914909
  69 1623.21480348207 ""  73.6645582081902 0 0 0.00472575192398575 0.00962647319292152 0.00499664546895308 0.00182510131883234 0.00606809089507074 0.000663572410074748 -0.038658831541079 -0.0802372211075166 -0.00959265810785919 0.0318859382011305 0.0945048225693389 -0.0336063826459568 -0.0565190784215222 -0.114167450497937 -0.0195072111715558 0.0320208390050879 0.058699640342379 0.0201855717668999 -0.0319281450276742 -0.0981013029255579 0.0356283117002717 0.0594100603920332 0.125171395375171 0.0144081921477821 -0.0207156051363952 -0.0461911439516822 -0.0117247027020731 -0.00778528174495677 -0.0124907414219863 -0.0364889465723318 0.00504839288463465 -0.0793595985271161 0.130857017390158 0.0863614538271594 0.152948898772162 0.0556153882441461 0.000366924881322419 0.0528865720954676 -0.0700172467987982 -0.0067646305151874 0.0736392320925043 -0.129649730877774 -0.0921791236617175 -0.158884422859973 -0.0762810789736936 -0.00296135323058743 0.000748921535532358 0.00355105212642711 -0.00061082721513575 0.00114716590041018 -0.0010042760909305 0.00378047547530375 -0.0045726247596319 -0.0018852530270874 -0.00088329767544152 -0.00746518549791449 -0.0177685852674372 0.0217905359901446 0.00178380220353391 -0.00796907944890103 -0.0241292904269167 0.00769942676571465 -0.00123734117840193 0.000186212030309346 -0.000558728946633892 0.000570213544366852 -0.000604555277642854 0.0008079350233667 -0.000407283293339994 6.694688049055e-05 -0.000423321369236523 -0.000131282475167971 -0.000996626861005208 0.00275790348071175 -0.00130556836029115 3.77596098400598e-05 0.00121445395866208 -0.000615574767216728 0.000890485827672715 -0.00434694624604946 -0.00202090320480801 0.0060851864193975 -0.00663222751568933 0.00423714101886156 0.00407010324979784 0.00234209500717246 -0.00130810955962264 -0.00371013187564597 -5.40437721933823e-05 -0.000169456585839412 -0.00227698746438596 0.00526022222179695 0.00286844080454592
  70 1690.42160087474 ""  46.06776222516 0 0 -0.000781478940248656 -0.00117616611658072 -0.000876500088016862 0.000674835773167797 0.00165261818881744 -0.000106633425350052 -0.000677959268064545 -0.00457513833894 0.00185728196012546 -0.000411263148447705 0.00135945536177965 -0.0027128573088472 0.000617248668055361 0.000995306517590772 0.000507417989973559 -1.69941214243407e-05 -0.000597022778463386 0.000215461046692571 0.000194848812989276 -0.000563470239844322 -0.000729180549884789 0.00140814524059417 0.00255309300761399 0.000910031541641822 0.00301723159841135 0.000943886675287318 0.00144325781977835 0.00360073658157889 0.0006311575119228 0.00108225400370298 -0.000610703513148649 -0.00645051178546204 0.00288267002087189 -0.00247987647192245 -0.00350875699649027 -0.00115654427664297 -0.00121985954871004 -0.000179898300802546 -0.000503810984816848 -0.00247808849153815 -0.00105153765559329 0.00226761632277117 -0.00372046668544005 -0.00518489637373615 -0.000412773596757605 0.00149998828748089 2.85575701270037e-05 -0.00200668669655524 0.000750924444660594 -0.000465831988195741 0.000496137990653562 -0.00127963150029581 0.00064092053870148 -2.77872249756353e-05 -0.000592759410868307 0.0058128904928819 0.0108619235257909 -0.0162310657284545 -0.00186932473651459 0.00802153387997063 0.00523339942506796 -0.00256213577945206 0.000516735120055679 0.0139421133114478 0.0100602899694123 -0.0182456962894957 0.049381281917175 -0.0441420098491386 -0.0117415549304444 -0.00104063052877592 -0.000533146392697 0.00108157384857329 0.00854386589555225 -0.0507072552702647 0.0135430762786653 0.014381169377854 -0.0398915619691077 0.0225142608553456 -0.201140257561234 0.464811088258968 0.438186296776052 -0.65813491929835 0.136621759715851 -0.118706302489061 0.00699166160532184 0.0034874074108159 -0.00703827527924194 -0.0180662526363656 -0.0069063618288429 0.0033740805553736 -0.00604157100506992 0.00294461234206658 0.0185409230108299
  71 2973.83872703556 ""  53.6725810171589 0 0 0.000788082153432527 -0.000501076848169349 -0.0006579878305001 -2.55141284854463e-05 -7.68242213739148e-05 -2.19689940828949e-05 6.57870680909382e-06 8.85746265058974e-05 -2.57053864253279e-05 4.22841036180208e-05 2.8063031090695e-05 3.15959687786259e-05 2.03499655031699e-05 -4.54619068587944e-05 4.71911531729034e-05 1.06375401686891e-05 -1.76630765718892e-05 3.10985154318926e-06 2.81549216598519e-05 2.20087240782658e-05 2.77271310076431e-05 9.13007655820768e-06 -1.48949458206043e-05 7.9259037569602e-06 -0.00730968820745282 -0.000994610560294789 0.0124496567494991 -0.00173972241812676 0.00739464294557338 -0.00401169039531369 -0.000250540822550004 -6.26215066749158e-05 -0.000147118519571324 -0.000152624392934678 0.000241642220651069 -0.000348167971580265 -7.38971042074427e-05 -2.54836531765455e-06 -1.76692763313826e-05 -0.000329461131275694 -0.00042143338467929 -0.000527052745762224 -8.10721566969065e-05 0.000103024750273312 -0.000253360450448883 -0.000252727521715037 3.69418538912409e-05 0.000205703572282086 -8.72244828628273e-06 -2.92663103769977e-05 2.62965989578033e-05 -1.3945601936872e-05 -1.04101198445048e-05 -3.7756429586755e-05 0.00418693476922164 0.00129937320756739 -0.000375950858078547 -0.0010636799336762 -0.000983333360843661 -0.00232571224312853 0.000181161671235073 -0.00018357954514237 -4.21253173430251e-05 0.0461917960467103 -0.0150505399323648 -0.0380040214207614 -0.000380819804177276 -0.000689848882844495 0.00105586250517656 -0.00302740498781163 0.0193850354398213 -0.00672904925458247 -0.0138632986311831 0.321828231563 0.614620499969189 -0.54330456929396 -0.135180969200905 -0.160762441838242 0.0113474188183509 0.00230638271377221 0.00242260604398734 0.000977520338502319 -0.00626296939643503 -0.0135629222457221 0.165910073635033 -0.250738500818444 0.0140725510508531 -0.00338207287976375 0.0520467381048805 0.0952804813614838 -0.126771926916141 -0.0258023704753865 -0.033840527622277
  72 2976.28396232816 ""  24.2426154802409 0 0 0.00200541755256742 -0.00114853067573136 -0.00199753356535727 -1.87453011453885e-05 -6.73937747382386e-05 -6.91753763303684e-05 -7.39422146625541e-06 4.51467820601359e-05 -1.83948811076258e-05 3.52227924332403e-05 2.30211497618906e-05 0.000102257820591533 -6.30654304213541e-05 0.00010643588621794 -0.000191406397389632 2.83311920005248e-06 0.000109715122048478 -2.72760314050462e-05 -2.10485847479605e-05 -2.0154519809179e-05 4.67686134993131e-05 2.47047316813723e-05 -1.4494679999042e-06 -3.47605615053322e-05 -0.0197203733029486 -0.00264620315750092 0.0338335966714178 -0.00372487357251798 0.016680597971852 -0.00903454197550122 -0.000800050210620019 -0.000614436848289802 -0.000790308943052514 0.000473795948734412 -0.000955765513055606 0.0021176304784779 -0.000306008548854658 -0.000802271848785314 0.000294695329013445 -3.52021302900434e-05 -6.33887419229655e-05 -9.67521370759842e-05 -8.76867231069463e-05 4.75019945626605e-05 5.8274671398735e-05 -0.000129905151787939 5.65448643374079e-05 0.000150312801900267 -1.16469716129359e-06 -2.27916414981702e-05 1.18256173394061e-05 7.39826722129703e-05 0.000221215392789445 0.000106989832782562 0.00232443651866882 0.000746025261516974 -0.000244756370182256 -0.00086876063709068 -0.000423819014620903 -0.00160496867275741 -0.000676929746347844 -0.00282288110085318 -0.00167383283508205 0.0156119673024186 -0.00455657331784626 -0.0145241721586668 -0.000273739869083728 -0.000428894783137246 0.000675757940156327 -0.0168068899498477 -0.0275507671261534 0.0319225876332199 -0.0066422910858986 0.111204576748723 0.219197128978041 -0.18080536920836 -0.0468070318476833 -0.05090139857882 0.00655978111790088 0.000446922510946993 0.00123215207436758 0.00120959684663302 -0.00426616069112431 -0.00727764157379682 -0.292141907731963 0.456484212955637 -0.0315343679444271 0.00210473546224984 -0.246621802186358 -0.484683746299447 0.488614258816636 0.117341060305218 0.137652775772557
  73 2978.62148906738 ""  30.4548685039415 0 0 -0.044086992827812 0.0249444377140795 0.0440055062734815 0.000833390199295847 0.00184981755025019 0.00130081430668656 -0.000175450398467008 -0.00151274548596347 0.000491210926223856 -0.000940269140202028 -0.00112038084947033 -0.00157074633156603 -0.000129562029408414 -5.13351200896222e-05 -0.000109926198549022 1.38063697489061e-05 1.35713946930435e-05 0.00010597090737747 4.30010346290553e-05 6.63436160272731e-05 9.57026848123146e-05 8.07335748985114e-05 0.000353994466524855 -7.86396025942556e-05 0.433620085405372 0.0583137775196702 -0.742197328866676 0.0811620652829568 -0.362302793653061 0.196413728422781 0.0136236755454363 0.0115881192128674 0.0158826233895517 0.000109727983973466 0.000341053287865273 -0.000686868841067215 0.000442868900883797 0.00101636824682822 -0.000513324417156734 -0.00077036269526436 -0.000782290211378521 -0.00130244328064393 -0.000204764093384128 -0.000821411512772111 0.000542486024563668 0.000578927250078812 -0.000243675576978808 0.00024845034380515 0.000234269733551168 -0.000124305462817646 -0.000120522399407693 -0.00389154162827813 -0.00856135655592207 -0.00519521313468976 -0.00334563433651402 -0.00124406130924537 -0.000196751509320486 -0.000138653848333274 -0.000198612143571908 -0.00127672571306057 0.0361068320207363 0.101344423970604 0.0620944465194811 0.00146477252568705 -0.000508906818842472 -0.00133619303177714 -2.81651022374427e-05 1.13050577101634e-05 5.03448907154501e-05 -0.000940023081787744 -0.000812304153220156 0.00134914626383458 -0.000556758673278021 0.0107102682042033 0.0206645596149173 -0.0169574679930076 -0.00426134707114996 -0.00492259124984401 0.000395763571318157 -0.00023205324248272 6.64441693099917e-05 0.000178580825264717 -0.000512373242603956 -0.000445021807659327 -0.0097332789460549 0.0153290777721111 -0.00112683184905009 3.12952285169753e-05 -0.0105230888200533 -0.0208127106596478 0.0208034021001682 0.00505196977989953 0.00586248313098381
  74 2994.48272546662 ""  14.2915098768253 0 0 -1.37289118332928e-05 1.74663703901614e-05 5.80083220783382e-05 -1.26486397515159e-05 -2.60443900389888e-05 -2.42094882687528e-06 1.4051350956033e-05 3.69481700613799e-05 -1.60757848946868e-05 3.0822216074753e-07 -1.5649933490072e-05 1.3089037173595e-05 3.95083487876515e-07 -1.08785668113381e-05 4.41031300739413e-05 3.43622793733867e-06 7.16583518333677e-05 -2.65547289601117e-05 -2.88397688108244e-05 -2.38528401596992e-05 -2.35637661992895e-06 -3.02445281268213e-06 -2.28260270504809e-06 -1.67552401660395e-05 0.000280609495685277 2.32292190556261e-05 -0.000571437961492852 -6.06632995011546e-05 -1.52103617745191e-05 -9.11062590278518e-06 2.72259613581911e-05 2.8109601789504e-05 -3.02879982070325e-05 -0.000121458853885489 0.000221273321816724 -0.000614884751385975 -0.000218893200872033 -0.000708822904800857 0.000193836669628134 0.000134267910769182 0.000206539259103618 0.000271914681780215 -1.28118226780888e-07 9.37383006017385e-06 0.000112839023740782 -0.000167162688927627 -4.23062117723376e-05 7.99245957392474e-05 -2.24446746028968e-05 8.8822921970432e-06 -8.70675027319611e-06 2.17673990529588e-05 6.73935466834805e-06 2.06514860799947e-05 0.00240893593759152 0.000720708689659338 -0.000184161570247189 -0.000278221073680343 -0.000337119192635675 -0.00064580151139575 -0.00020080690805704 -0.000427353463780788 -0.000296313074112468 0.0520368963351401 0.0344280795640277 0.0559717962252817 -0.00134087420246658 -0.00101361648512471 -0.00149350679928308 -0.0178443289922739 -0.012147869362665 -0.0203462062382393 0.0297343264291015 -0.256486964675771 -0.499115750164116 -0.650940688795239 -0.153743885643791 -0.1693642959545 0.0168013295230304 0.00784161948876088 0.00299443419526725 0.000387736641759985 0.00364898525651322 0.0153046928264016 -0.00426198838998974 -0.00282735573132068 -0.00597328114748987 -0.0070383722237983 0.0979162654288161 0.195066414675514 0.227466750221789 0.0525493000791056 0.0577672454901511
  75 3022.47381975002 ""  12.232299206152 0 0 -0.00367260308074677 -0.0579107337514319 0.0592261396800539 -0.000798629998485132 -0.000368231435089661 -0.00075087070411387 0.000653300788620646 0.000532921443254995 0.000216117885020539 -0.000545606605548062 -0.000678494303412633 -0.000806066763466256 7.49473180227793e-06 -3.29458776458143e-05 8.32590656637333e-05 -3.09761902468823e-05 -7.43725022924841e-05 2.68042979499775e-05 -9.36474355509566e-06 -2.77093588401455e-05 1.60775976491222e-05 3.5420703388249e-05 2.89683133396814e-05 -1.10363724031646e-05 0.220162126419413 0.0180470749556089 -0.352332190421308 -0.17623118519011 0.679084123335165 -0.349302070831334 0.00710978981908483 0.00773576842703134 0.00844011913207305 -0.000227166013566225 0.000560615929893656 -0.00170818535884883 0.000245521411143397 0.000828756123622867 -0.000338044177918232 -0.000129715749968588 -3.29740662358645e-05 -0.00012065269203273 -0.000209296773975069 0.000204293595786039 -0.000681797594984111 -0.00218820385614099 -0.000954099483818995 -5.946459106578e-06 -0.000847057917065465 0.000727691054425839 -0.000189704018961172 0.0100182056702469 0.0210225450363112 0.0160227907205867 0.04030391577649 0.0158126071963464 -0.00300690032997123 -0.00303343310716477 -0.00852714722147497 -0.00907568778846381 -0.112611634683582 -0.265908083880469 -0.167127337054753 -2.10643907047622e-05 -2.20366457399494e-05 -2.62868815802292e-05 1.15093219297574e-05 4.57494248446924e-06 -3.17753431440605e-05 0.000240288275786231 -0.000221869875372335 -1.98307869091824e-05 -1.7536496473387e-05 0.000129915118324374 0.000215525202811037 0.000399616416848277 5.35034797903826e-05 9.91586762901721e-05 -6.91058939092144e-05 0.000128369179968114 0.000122081900788684 -0.000262616428607566 -9.72534217618583e-05 0.000299579091238068 -0.00166706044371429 0.00271080845162129 -0.000241194024523257 2.38422735193216e-05 0.000329024272053341 0.000769416001780891 -0.00125236048353527 -0.000345914048949516 -0.000345033284844883
  76 3032.29982171372 ""  64.527462146136 0 0 0.00597574243598999 -0.0258334860339548 0.0158287932523994 -0.000205761004719449 -0.000165394744374005 -0.000123077497584737 0.000383016416704283 0.000685227212499417 -2.00216950611025e-05 -0.000164448896025712 -0.00020059575719075 -8.95054665694956e-05 5.93556354540087e-05 -5.1961182590718e-06 0.000173547314927725 -2.80653761726915e-05 -7.13151796980695e-05 -1.29689495331086e-05 -3.21840380891899e-05 -5.85651056679499e-05 -6.19368617816236e-05 -3.12931193201498e-05 -8.05959869055405e-05 1.0938028263683e-05 0.0201941558521816 -0.00124838700875743 -0.0337936819285479 -0.0837139845787908 0.303858948018214 -0.158539707357598 0.00165935016462923 0.00192138655506141 0.00110862994670997 -0.000373087802484827 0.000663920575046831 -0.00204635999931342 7.30575306758762e-06 0.000123492389472923 -6.45412179922674e-05 0.000448700136995612 0.000519758226054003 0.000717744123569636 -5.36238412757031e-05 0.000281636254085224 -0.000403137070777066 0.0115353292082969 0.00156851151603711 -0.00361747887642514 0.00135627120869045 -0.000223081345489022 -0.00033551308480897 -0.026441875016888 -0.0571763654391125 -0.0373775533871906 -0.175902950686538 -0.0670843322354158 0.0107096792744278 0.0264416272411097 0.0480162216966085 0.0594137240892021 0.297371867164115 0.685579466145591 0.429962353538524 0.000396417166442868 -0.000158316666284192 -0.000360360979991575 -7.28137750844784e-05 -6.36245885648534e-06 8.15917643149019e-05 0.00362438618356841 -0.00366261083307513 -0.00146611628199799 -0.000162907059887064 0.0022964167272314 0.00481856003566582 -0.00388591029433002 -0.000941815970472294 -0.00103099260031694 0.000437030078389393 0.000131581835543372 0.000184996566705647 6.44543168136273e-05 0.000256685310548467 -0.00111716227162417 -0.0233594647870011 0.0373868841390274 -0.00327130703525023 0.000504426373977013 0.0126488535045163 0.0269859489237651 -0.0206813928140959 -0.00615615412285579 -0.00609322140295071
  77 3034.51525946006 ""  65.0067049624594 0 0 -0.000386151845749005 0.00182762491884503 -0.00107284137660925 -6.13940844760398e-06 -5.49490064218823e-05 2.07000685386098e-05 -1.11589311281632e-05 4.47760560936119e-05 -2.11162392289026e-05 3.48118857652622e-05 3.0313099350179e-05 -7.24619352858099e-06 8.31625386910651e-05 -0.000124187409264317 0.000245221382830487 1.4195667972139e-05 -9.8643754728883e-05 1.40788339291678e-05 6.72487524205616e-05 7.84892603510538e-05 3.41170703930412e-05 -3.70153142873803e-06 -2.35128182617074e-05 3.30651470868438e-05 -0.0014082686478443 0.000105464983532731 0.00217450054953938 0.00571997823298623 -0.0212460024517596 0.0110574587265292 -7.84442384944156e-06 0.000140582553524328 0.000190241831475177 -0.000668738494989405 0.00109531929311623 -0.00244238364238653 1.41654066422259e-05 0.000375543382999978 -0.000121930436029137 -0.000666638636734407 -0.00079480450570356 -0.000913626926312105 -6.01438450337618e-05 9.80519344282381e-05 -0.000297787459388697 -0.00141953426370279 -5.27077136653482e-05 0.000724164457998332 -8.68835707774997e-05 -5.94695371474022e-06 4.83593240420438e-05 0.00151307670377678 0.00319421848711969 0.00206989221182926 0.0216164715123687 0.00784130346925955 -0.00134474820665806 -0.004326925618473 -0.00647506059972435 -0.00892568741318042 -0.0167979127222316 -0.038802938332366 -0.0242987746476452 0.00745599901290695 -0.00384909878839427 -0.00747621765761695 -0.000771987339720015 0.000216162469218089 0.000633289030662887 0.0593529701690311 -0.0591744706811366 -0.0221092978813272 -0.00369516946024221 0.0528237113681882 0.104402149487501 -0.0722070411756431 -0.0184710852172308 -0.0201017269187994 0.00378760602175383 0.0031191357087305 -0.00031608376784573 -0.000163725825371069 0.000587367648905964 -0.00590528231631489 -0.38496845024664 0.616155544907964 -0.0536216759262039 0.00906959593335566 0.194787997673814 0.418321289973694 -0.337230758937047 -0.101028364731164 -0.0995253095425662
  78 3040.64712028953 ""  45.6125024240682 0 0 -8.58064978406493e-06 -3.64575595851954e-05 -3.59404488230671e-05 2.24558139938836e-05 4.68488020042015e-05 5.0002146914776e-06 -1.69159516570349e-05 -4.67632912574391e-05 -3.69509376397667e-05 5.46938828494302e-05 1.67798841378457e-05 4.91002153859377e-05 7.87943922481548e-06 -0.000138153209769712 0.000283160956643013 3.74749511127737e-05 0.000322975339529519 -9.13567268369234e-05 1.92382136645305e-05 7.11356004216249e-05 0.000151372193676456 5.57977448590462e-06 2.40499882024869e-06 -5.82942317774387e-06 -9.92376736820972e-05 1.49459011812271e-05 0.00027569049404241 5.34671687286911e-05 0.000160162772834796 -3.93149796774428e-05 -0.000395563565867074 -0.000155984646902752 -0.000327486514016156 -0.000696305821735329 0.00132068967438336 -0.00360252184596973 -0.000874065446375266 -0.00298345476193038 0.000753070731651226 -0.000412734196098085 -0.000801023789544562 -0.000885581247424811 7.70316366988143e-05 -0.000136143706589446 0.000359935713792998 0.000251787401739533 3.00113833383494e-05 -0.000150659284709715 1.99244483045099e-05 -2.4505166017676e-05 2.0632795032721e-05 3.42666498875298e-05 0.00015752193214991 8.007033051556e-05 -0.00358267090175178 -0.00118335784879439 0.000250543484848894 0.000631481210793102 0.000822632430208683 0.00130535901958618 -0.000573985128126606 -0.00144918938541339 -0.000869625932807755 -0.0188229353768477 -0.0130487120583459 -0.0214850959901136 0.000809149992262336 0.000516621606442505 0.000810837982747243 -0.0521402218600223 -0.0302037531821031 -0.0568467129606412 -0.00980502190001262 0.0949468846194266 0.191050808473569 0.227522107491834 0.0571011402410984 0.0582260216896542 -0.00505082669479305 -0.00597496403789039 -0.000391063651909188 -0.00139564213301464 0.00163931842677184 -0.00585524884851879 0.0172164512332225 -0.0515072885776231 -0.00901950190370873 -0.021198368078899 0.260783256506274 0.532413355432861 0.627025645896944 0.150351232104974 0.154473143242615
  79 3051.66784552674 ""  43.0923093486075 0 0 0.00158316069613161 -0.00274515544339613 0.000716872037684234 0.000131478944086138 -4.26535718052895e-05 -2.60910329773189e-05 0.000101949951923058 0.000113606375803969 -2.84162998052355e-05 -5.73322011528579e-05 -4.81819378175338e-05 1.26801151354897e-05 2.13165263114507e-05 2.64328233659935e-06 9.52334213202385e-05 -2.1311142823191e-05 -6.31287178725812e-05 1.32273997325014e-06 -3.84362081464784e-05 -4.98596498875511e-05 -5.58194259014738e-05 -1.50497515232369e-05 -1.58331557957068e-05 2.53844329094036e-05 -0.00424145648017553 -0.00114767565727551 0.0061929377646105 -0.0108334163492507 0.0333085843183455 -0.0174492921457991 0.000707789267432721 0.000472196788173411 -8.40417104742565e-05 -0.000187646117276885 0.000424818691178763 -0.00118429997062816 0.000135172439262959 0.000367323475455387 -0.000127843877537723 0.000441329140572703 0.00051370769301095 0.000680151634007065 6.36350215539441e-05 7.16029904857552e-05 -0.000191505483996512 -0.0494637279321448 0.00347284852068569 0.0368105832487296 -0.0001834733239771 0.000965769194852685 0.00079158177010738 -0.00351683558020549 -0.0164860171887252 -0.00987507642566557 0.751685232684623 0.262964773647414 -0.0443085379298223 -0.194410496975494 -0.281894131934291 -0.384838093073133 0.0681665319928804 0.155954541167822 0.0989344459397456 -0.000710141567892228 7.02325924977277e-05 0.000156105819890587 0.000210531049123937 0.000197112109380008 0.000163160096996967 -0.000922568132155761 0.000685380212657208 3.86994230815887e-05 0.000153129076111878 -0.00205620670615943 -0.00354387948541281 0.00728980580855957 0.00156926546334357 0.00209801098327463 -0.000436358086955467 0.000415257037671392 -0.000399857820846728 -0.000561330265976377 -0.000347505153721804 -0.00190924878611938 0.00556765833172375 -0.00925854063717606 0.000842026514385206 -0.000232925030825887 -0.00121081481030214 -0.00295829326257949 0.0061193349406499 0.00182164256071296 0.00165984783094393
  80 3121.28002440397 ""  1.01725281647413 0 0 6.86242875175992e-05 0.000227800947674921 -5.83710568549589e-05 -6.92550705022074e-05 -0.000174484315247207 4.45079257689067e-05 -0.000124137908012017 -0.000191411579574801 -0.000162286484164293 -0.00246725236693896 -0.00202065156659595 -0.00388608178644674 0.00632862240404292 -0.015144832435145 0.0394636443128471 0.0139557283434603 0.0398613064337075 -0.0107123608560338 -0.0233568963633474 -0.0288680634579531 -0.0344735847752213 0.00241647077260562 -0.00439468471547458 0.0137994069268322 -0.000541905538403231 -0.000325380971694025 0.00068045201328576 0.000317184153406511 -0.00150476273498284 0.00084908811466325 0.0342628157944102 0.0347903136905202 0.0457763586846917 -0.0771911495298896 0.173287592466696 -0.464861135784487 -0.166405285590905 -0.476743592638563 0.129403049690922 0.273553877379772 0.335978946773159 0.407365546306693 -0.0244775776355511 0.0630946239178531 -0.167012053579177 -0.00012573578689502 -0.000137384315957329 -0.000152532325614466 -4.32484545783182e-05 -2.03684442897644e-06 1.86268787953246e-06 6.02905353292424e-05 7.85862552676872e-05 5.70952212630501e-05 0.000569631344159701 0.000180620731328314 -6.63869459722848e-05 0.000973710445523067 0.00130645476773753 0.00177784964399246 -0.000631782087781429 -0.00105200213198062 -0.000674080434413001 1.89931923202109e-05 -1.84576967936278e-05 -1.8722262844939e-05 -2.06398815515435e-05 1.91515381347904e-05 -1.22521387589832e-05 0.000145535872583831 0.000127683110432237 0.000258490347133144 -1.21004739848268e-05 0.000162863666779733 0.000157836209504178 -0.000291666377611104 -8.08568506473283e-05 -2.04734129912733e-05 0.000138150755026186 -0.000224472958731514 -0.000131818776934737 0.000122571256435897 -0.000114854186068746 0.000269580063486269 -0.000123871722749892 0.000136711593668786 -9.70198362068144e-05 -9.23455029281696e-05 -0.00119417452812774 -0.0025050867320426 -0.00142782714455364 -0.000377747181867483 -0.000470400380797099
  81 3129.48736209052 ""  12.588420564281 0 0 -0.000179367082835793 -5.57737955245725e-06 0.000311813852099871 1.45906240709985e-05 6.25911078353575e-05 -5.11403356639814e-05 -3.68894764885405e-05 -0.000371896648150843 0.00038975296000314 0.00306518966276325 0.0022421174512666 0.00530361657379416 -0.00910414247237633 0.0209788769623257 -0.0557287302637036 -0.0013335586711806 -0.00641439725720761 0.00469684108319918 -0.0242356135619119 -0.0295739884519438 -0.0363386992518288 0.00307754760286883 -0.00500327241174349 0.0168444729820043 0.00216346285375579 0.000222186935974512 -0.00387712039945904 -7.56794718149559e-05 0.000514732641035065 -0.000409526863836026 -0.0437564247597735 -0.0442056846417159 -0.0588148254792876 0.107214996034223 -0.238372939956645 0.642363550742941 0.026311024085537 0.0796520943387764 -0.0267763500050831 0.278984518583107 0.34168084382963 0.416694753882786 -0.0294424767559773 0.0753740148442543 -0.199958448165482 4.25351148672751e-05 3.99439075133813e-05 5.34215531357396e-05 5.27707596048919e-05 2.41979541019076e-05 -2.03015744378434e-05 -2.96129943157687e-05 -5.65716075022271e-05 -2.19773662804477e-05 -0.000147902848576002 -3.71547261685312e-05 -6.05572119637823e-05 -0.000199987648691587 -0.000363815359484842 -0.000447325180882353 0.000150460423803932 0.000405008566900414 0.000216914086799276 -2.62821743265125e-05 -3.02849112407988e-05 -0.000109262575830826 4.56898743965929e-06 6.26295834877553e-06 3.49277021584013e-05 -5.76668369246612e-05 -0.000251894696657004 -0.000367629327929191 -0.000107224335836284 0.000427330817198247 0.00113381133519809 0.000340370963720186 8.77737760277527e-05 0.000100081717453193 -1.60728041723341e-06 -0.000188675531872545 5.25408215072612e-05 -0.000102540739624875 5.28098298951388e-05 -0.000376776363391633 -0.000494774279403855 0.000725361063977139 4.47573779834581e-05 0.000313248226144767 0.00211980299308354 0.00438542100303964 0.000847312465882966 8.64998261643085e-05 -7.88097583694507e-05
  82 3145.38469994146 ""  19.3393570748048 0 0 -0.000159869283079185 -0.000229227521596901 0.000326352199431674 -7.00155877276289e-05 -0.000102640073643916 -5.93216084527244e-05 0.000723256388783219 0.001172553086613 0.000605214701462734 0.00303986662275334 0.00208654948044819 0.00543209000582438 -0.00631185171182863 0.00957417120249446 -0.0320655865970173 0.0210266866537297 0.0594023243373311 -0.0153217231498202 0.00710689212468725 0.00666342742246119 0.0135029844560299 -0.00547048082830118 0.012755921968968 -0.0353504561863584 0.00191984497201121 0.000534350803076314 -0.00288025243626699 -0.000441809155023385 0.00137100212272795 -0.00102404816709467 -0.0415760990180399 -0.0417168173581877 -0.0561803691435626 0.059933374665371 -0.125451329172619 0.348829188741752 -0.233352214974093 -0.668057418322617 0.180530551748897 -0.0820139726069252 -0.0972386688777007 -0.127057376510622 0.0584291372444843 -0.156762246221545 0.407419342887534 0.00027079980104218 0.000255664731887594 0.00028056861291028 4.60278788286939e-05 2.02140180190991e-05 -1.6167998544986e-05 -3.30518174857052e-05 -6.38423284114709e-05 -3.01991744301398e-05 -0.00153394571922691 -0.00047296031911539 9.80407392279623e-05 -0.00166315564650885 -0.00244383986174653 -0.00335846249025088 0.000369284108088047 0.00060680850122063 0.000344518048020413 -3.02313194328525e-05 7.6354532635747e-05 -6.79539082812067e-07 -1.44700523281829e-05 -4.11798298166598e-05 2.86668286870812e-05 0.000213450238574237 -3.14468137330376e-06 2.22998570632432e-05 1.8918536562347e-06 -0.000221793950298615 -0.000186887215315355 6.16627668974991e-07 -0.000186714598323889 0.000133453253325795 0.000366963725976918 0.000436832249216792 1.28250298649754e-05 -0.000100548411861396 -9.21016150963671e-05 -0.000375992184528179 -0.000137974780642667 6.15035705144492e-05 7.05557220124375e-05 0.000114970491193695 0.000356806132818135 0.000654277497913787 -0.00234180243456758 -0.000589163559841719 -0.000872423605398797
  83 3151.93545575352 ""  6.80906778839514 0 0 -0.00037332503333324 0.000237427147302363 0.00072872482735854 0.000314482053916376 4.10144185763113e-05 -0.000183091105142269 -0.000153351013154523 -0.000366693853667651 2.48884865513963e-05 -9.91687716830614e-05 -3.6009029654013e-05 -0.000176973677758896 -3.20815662445345e-05 -3.40361766579878e-05 -3.38509030859099e-05 0.00015786069321419 0.000459435152781135 -0.000141086707390807 0.000333695448781188 0.000443351055880893 0.000450158471099407 0.000255874916803991 -0.000659746373976552 0.00177852693319288 -0.000455322453899667 0.000449403320735496 -0.00130457999479931 0.00070319759237856 -0.000948920474406448 0.00049506378935155 0.00112068855939083 0.00114881212515031 0.00162991961561898 5.08471775055351e-05 3.82954118515219e-05 6.60391038224066e-05 -0.00165864830546647 -0.00481901588285105 0.00135973768075967 -0.00349954141095684 -0.00431769645412934 -0.00519811630750342 -0.00279145146595239 0.00774102869992636 -0.0201186615917603 0.0624950149835007 0.0511118798927292 0.0493015780386744 -0.000939925138758262 -7.42204125603639e-05 -0.000663491791576917 0.00140219570780608 0.00168450111629628 0.00144789839285462 -0.464370336483717 -0.156023686201834 0.0309857862895171 -0.275553563399341 -0.446387690877804 -0.60605488056065 -0.00687790117085935 -0.0289815699019574 -0.0248470826525364 4.89257397881872e-05 5.79306505492833e-05 0.000108011385077459 0.000182703131550604 0.000304811219279656 3.95019568732862e-06 6.54139643726934e-05 -1.38428962159745e-05 4.32224625858379e-06 9.10514782535993e-06 -0.000128798001964224 -0.000432119936933437 -0.000641597232045869 -0.00023053259551842 -0.000192781887889398 -0.000840305833458166 0.000254821858442292 -0.000631826595704369 -0.000334650591566738 -0.00119788285501831 0.000782157812179173 -0.000160295011389988 0.000139454013889944 1.29875101711276e-05 3.84736012795425e-05 5.22202297990129e-05 7.29882052517799e-05 -0.000591285607350815 -0.000179463090813706 -0.000166062463345093
  84 3153.89603550778 ""  5.47118080828709 0 0 3.69931251863463e-05 -0.000107765611047194 3.00438418144281e-05 -0.00019703358826547 -0.000371902666562152 -0.000171024801321709 0.00154709350644275 0.00250356578884017 0.00136564718304628 -0.00139232083205772 -0.00142330146811994 -0.00188541642172351 0.00241003856244794 -0.00320355282966121 0.0116754037771432 -0.00856520384972641 -0.0255861963863462 0.00820050299316491 -0.016824223508044 -0.0215425818148715 -0.023890407507758 -0.00873286233820809 0.0263435649981378 -0.0647259246050987 -0.000650484144634613 0.000254156728212764 0.00141568058344261 -0.000238185361885666 -0.000345263431334541 -0.000133758679651374 0.0180823999277293 0.0187845576958509 0.0233490915047434 -0.0215916908052788 0.0439472601482614 -0.12404737561078 0.0978972170240066 0.282301929074973 -0.0786029229423797 0.181192259865179 0.223201206974502 0.268910878892917 0.103615318872531 -0.287950456415243 0.736422821836029 0.00153051452261276 0.0012315001833316 0.00114353350434817 -5.55510980585183e-05 -2.4130827341657e-05 9.00327328646283e-06 7.01234975337267e-05 9.58292390170707e-05 5.59759053136714e-05 -0.0115974036900997 -0.00388680035751837 0.000857040504786268 -0.00661195724812792 -0.0106261910908601 -0.0144798642664297 -0.000400696603939475 -0.00114971301721286 -0.000898985586631733 2.78994961506554e-05 -4.78497615314344e-05 -3.36141218334208e-05 6.54787230745823e-05 4.66405707158723e-05 6.82138761611091e-05 -3.68768106595815e-05 -3.84261556267768e-05 -3.67049529980477e-05 -7.63551245856338e-05 0.00040848564315195 0.000613755689093965 -0.000221572220181817 4.28766656181407e-05 -9.13529735587147e-05 -0.000961341742885642 -0.000487023688466127 -0.00130935141862647 0.000581719997086082 -7.02730764350068e-05 7.14702086592212e-05 -0.000233772032945036 0.000328684600834262 -3.67083892404596e-05 2.21192288359733e-05 9.87416668666991e-05 0.000269156244993987 0.000648729593260721 5.88608949497418e-05 0.000180504929596093
  85 3185.67976380494 ""  1.82743371622405 0 0 -0.00113611687029025 8.57471263494007e-05 0.00187087106459566 6.71964097064902e-05 -0.000102504250853505 0.000326466408068819 -0.000178667496453353 0.00153088147608806 -0.00280215157950809 0.0416735834324408 0.0439619726702982 0.0555130798102656 0.000958004652881486 -0.00637925986020645 0.0115645307327921 -0.00128082988233119 -0.0029308873461448 -0.00015848876514319 -0.000732450447638172 -0.0008404073306452 -0.00121608094162483 -0.000202684378542972 -0.00041808979657568 -9.02297380912855e-05 0.0131607399775505 0.00351667629968252 -0.0236769139260254 -0.000468070375178624 0.000728829104927454 -0.00172407880775738 -0.484353273823444 -0.508642817472134 -0.629686439461406 -0.0195835994722243 0.04846430975895 -0.12228941603479 0.0099445182859496 0.0268927231033958 -0.00617826309453279 0.00778375953387109 0.00940765756423929 0.0119148839816113 -3.58925926309903e-05 0.00130024611094028 -0.00133459886209873 0.000214141561684075 0.000168293983399299 0.000196989941955013 0.000402884393687647 0.000183772242948886 -0.000149962278836109 -2.92886759578476e-05 -6.99681900680317e-05 -6.80238081957403e-05 -0.000919260942224732 -0.000156184875759683 -0.000176225897057835 -0.000793360149212701 -0.00137586067879061 -0.00158130012542191 9.11343334205388e-05 0.000475091904774589 0.000173556231184528 8.20287434539846e-06 -2.84768775604646e-06 6.0172348901511e-06 -1.28243333644781e-05 7.08102027550783e-05 0.000106180734644812 4.90554536594519e-05 3.5518250828011e-05 7.25352030590612e-05 3.01695888524425e-05 -7.33807697989961e-05 -0.000108862746160044 -0.000257309241844641 -1.31158746774853e-06 -4.87378132650611e-05 9.4601279144446e-05 -0.000290212785164577 -0.00023498830471925 0.000110748232699585 -0.000497736737553524 -0.00107267688674851 -7.01270966818509e-05 4.02993696074112e-05 -3.18688526393715e-05 1.4509962314383e-05 -0.000305341722435505 -0.000678034977205268 -0.000481393459931772 -0.000173941057925785 -0.000165387149681517
  86 3439.49154948522 ""  14.8689114883182 0 0 -1.65222884089433e-05 -3.3811377510588e-05 -4.02223827160954e-06 6.89790687449055e-07 -4.26722522717429e-05 1.40320113122647e-05 -0.00012847132884309 0.000156527207628734 0.000139781469030446 -0.000232385735444632 -4.27371667711291e-06 -7.58954471229552e-05 -4.4889726306057e-05 4.33630380576372e-05 8.39804059134277e-06 -2.05995151802874e-05 -1.97530209931551e-05 4.72834824785719e-05 -0.000130832411405275 -0.000108697891440244 3.51051574521346e-05 -9.71356574634519e-05 0.000172736754593032 -7.07413677986997e-05 8.7022943670071e-05 5.2363940727107e-05 -6.46866988087753e-05 0.000220685512073126 -0.000100465139481859 0.000114612641804789 8.3188755248705e-05 0.000517759791618725 0.000730890874033863 4.29203157559229e-05 2.32360000370318e-05 -0.00049625447218155 0.000299044121493999 0.000549467918596572 -0.000247464041421171 0.000179597629660341 0.000212318647300587 0.000207225197004089 2.44655442457251e-06 -0.000129530167644655 0.000439807518036872 0.00011336264431871 0.00019797693025601 -0.000213887086851574 0.000119776453113013 -4.44393795561087e-06 0.000183350588554766 -0.000113638003687011 0.000194652885436597 -8.33680113873073e-05 -0.000983310015579563 -0.000449584588389681 0.000551504746980535 -3.8041236209539e-05 -0.000887143641384456 0.00052987540694839 -0.000130866733992699 -0.00105697781062349 0.000106467775461896 -0.00216269424610765 -0.000945767756735495 0.0020958125715591 -0.0451550263856295 0.0167434158921556 0.0265652798979909 0.000289294352675215 5.93574961166163e-06 -0.000271566934936761 -0.00084552653259209 -0.00673941308920803 -0.0127990209803892 0.0132888799154766 0.00432203010155822 0.00488958970514705 0.644015540822059 0.134286824726879 0.204826754719988 -0.00348592758540205 -0.35633823197099 -0.589806073907885 0.00234163247257882 -0.00520065996638169 0.00123449529904916 0.000490686398247536 0.0018040252648014 -0.000199134793336773 0.00021696045257199 0.00130441559340393 -0.0013915766627197
  87 3502.6240106444 ""  5.28390876125727 0 0 -4.25175512159583e-05 -6.41577376675796e-05 -3.92026042395862e-05 6.45492192577218e-05 0.000125777016775389 5.46522876241481e-06 -3.38449570214724e-05 -0.000241857345981987 -9.72356660599632e-05 -0.000109708172339586 -3.48057683429709e-05 6.29137157636758e-06 -5.24012071175857e-05 -1.40345600898861e-05 3.63930291133877e-05 3.2646230290122e-05 6.56259684946189e-05 -5.65067674106266e-06 0.000133775450246468 0.000109190126856897 8.68146774239636e-07 0.000140670834112688 -0.000136439624217349 0.000113062745142466 6.25656097464288e-05 6.28195467248913e-05 8.42906588490525e-05 0.000233728854029982 0.000105731193011781 7.31326113579146e-05 -5.51298241615612e-05 0.000599004846935377 0.000863092710943499 3.84046820984776e-05 -6.26546659468827e-06 7.22996189488212e-05 -0.000181774188550829 -0.00036922048312539 0.000210805065725193 -0.000163916877534162 -0.000213241841481012 -0.000236466828673095 -0.000108897530830255 0.000227397737643336 -0.00056349450116757 5.46093899967332e-05 0.000131068190074571 -0.00021636386995435 0.000129700471989363 -6.20505032942049e-06 0.000135205023511079 -0.000124294837815554 0.000184565742875758 -8.26622670162739e-05 -0.000733812504566778 -0.000463655238669159 0.000392953447505514 0.000587052703434005 0.000299876395014295 0.00162735044730421 -6.07209542588921e-05 -0.000842999871799362 0.000182174192674358 0.00152307059284372 0.00112664413923277 0.001842159272283 0.0434749235495927 0.0331825059582947 0.053727230701798 -0.000127618080658724 -8.73762994536739e-05 -0.000180782539604696 0.000677035770309405 -0.0101630109392896 -0.0146759281529907 -0.0163417748596556 -0.00251171054159896 -0.00565781955324825 -0.641803598813421 -0.128427888451897 -0.163573120669057 0.0339081728853847 -0.333938866980891 -0.584822678741191 -0.000296941747469766 -0.000247272573787867 -0.000357103721339362 0.000463951441646966 0.00134936370731391 6.66221455503031e-05 3.42206904047586e-05 -0.000771438281826 0.00118215204123958
  :::
 } 
 m_exists[87] { 
  s_m_exists
  :::
  1 11111111111111111111111111111111111111111111111111111111111111111111111111111111111111111111111111 
  2 11111111111111111111111111111111111111111111111111111111111111111111111111111111111111111111111111 
  3 11111111111111111111111111111111111111111111111111111111111111111111111111111111111111111111111111 
  4 11111111111111111111111111111111111111111111111111111111111111111111111111111111111111111111111111 
  5 11111111111111111111111111111111111111111111111111111111111111111111111111111111111111111111111111 
  6 11111111111111111111111111111111111111111111111111111111111111111111111111111111111111111111111111 
  7 11111111111111111111111111111111111111111111111111111111111111111111111111111111111111111111111111 
  8 11111111111111111111111111111111111111111111111111111111111111111111111111111111111111111111111111 
  9 11111111111111111111111111111111111111111111111111111111111111111111111111111111111111111111111111 
  10 11111111111111111111111111111111111111111111111111111111111111111111111111111111111111111111111111 
  11 11111111111111111111111111111111111111111111111111111111111111111111111111111111111111111111111111 
  12 11111111111111111111111111111111111111111111111111111111111111111111111111111111111111111111111111 
  13 11111111111111111111111111111111111111111111111111111111111111111111111111111111111111111111111111 
  14 11111111111111111111111111111111111111111111111111111111111111111111111111111111111111111111111111 
  15 11111111111111111111111111111111111111111111111111111111111111111111111111111111111111111111111111 
  16 11111111111111111111111111111111111111111111111111111111111111111111111111111111111111111111111111 
  17 11111111111111111111111111111111111111111111111111111111111111111111111111111111111111111111111111 
  18 11111111111111111111111111111111111111111111111111111111111111111111111111111111111111111111111111 
  19 11111111111111111111111111111111111111111111111111111111111111111111111111111111111111111111111111 
  20 11111111111111111111111111111111111111111111111111111111111111111111111111111111111111111111111111 
  21 11111111111111111111111111111111111111111111111111111111111111111111111111111111111111111111111111 
  22 11111111111111111111111111111111111111111111111111111111111111111111111111111111111111111111111111 
  23 11111111111111111111111111111111111111111111111111111111111111111111111111111111111111111111111111 
  24 11111111111111111111111111111111111111111111111111111111111111111111111111111111111111111111111111 
  25 11111111111111111111111111111111111111111111111111111111111111111111111111111111111111111111111111 
  26 11111111111111111111111111111111111111111111111111111111111111111111111111111111111111111111111111 
  27 11111111111111111111111111111111111111111111111111111111111111111111111111111111111111111111111111 
  28 11111111111111111111111111111111111111111111111111111111111111111111111111111111111111111111111111 
  29 11111111111111111111111111111111111111111111111111111111111111111111111111111111111111111111111111 
  30 11111111111111111111111111111111111111111111111111111111111111111111111111111111111111111111111111 
  31 11111111111111111111111111111111111111111111111111111111111111111111111111111111111111111111111111 
  32 11111111111111111111111111111111111111111111111111111111111111111111111111111111111111111111111111 
  33 11111111111111111111111111111111111111111111111111111111111111111111111111111111111111111111111111 
  34 11111111111111111111111111111111111111111111111111111111111111111111111111111111111111111111111111 
  35 11111111111111111111111111111111111111111111111111111111111111111111111111111111111111111111111111 
  36 11111111111111111111111111111111111111111111111111111111111111111111111111111111111111111111111111 
  37 11111111111111111111111111111111111111111111111111111111111111111111111111111111111111111111111111 
  38 11111111111111111111111111111111111111111111111111111111111111111111111111111111111111111111111111 
  39 11111111111111111111111111111111111111111111111111111111111111111111111111111111111111111111111111 
  40 11111111111111111111111111111111111111111111111111111111111111111111111111111111111111111111111111 
  41 11111111111111111111111111111111111111111111111111111111111111111111111111111111111111111111111111 
  42 11111111111111111111111111111111111111111111111111111111111111111111111111111111111111111111111111 
  43 11111111111111111111111111111111111111111111111111111111111111111111111111111111111111111111111111 
  44 11111111111111111111111111111111111111111111111111111111111111111111111111111111111111111111111111 
  45 11111111111111111111111111111111111111111111111111111111111111111111111111111111111111111111111111 
  46 11111111111111111111111111111111111111111111111111111111111111111111111111111111111111111111111111 
  47 11111111111111111111111111111111111111111111111111111111111111111111111111111111111111111111111111 
  48 11111111111111111111111111111111111111111111111111111111111111111111111111111111111111111111111111 
  49 11111111111111111111111111111111111111111111111111111111111111111111111111111111111111111111111111 
  50 11111111111111111111111111111111111111111111111111111111111111111111111111111111111111111111111111 
  51 11111111111111111111111111111111111111111111111111111111111111111111111111111111111111111111111111 
  52 11111111111111111111111111111111111111111111111111111111111111111111111111111111111111111111111111 
  53 11111111111111111111111111111111111111111111111111111111111111111111111111111111111111111111111111 
  54 11111111111111111111111111111111111111111111111111111111111111111111111111111111111111111111111111 
  55 11111111111111111111111111111111111111111111111111111111111111111111111111111111111111111111111111 
  56 11111111111111111111111111111111111111111111111111111111111111111111111111111111111111111111111111 
  57 11111111111111111111111111111111111111111111111111111111111111111111111111111111111111111111111111 
  58 11111111111111111111111111111111111111111111111111111111111111111111111111111111111111111111111111 
  59 11111111111111111111111111111111111111111111111111111111111111111111111111111111111111111111111111 
  60 11111111111111111111111111111111111111111111111111111111111111111111111111111111111111111111111111 
  61 11111111111111111111111111111111111111111111111111111111111111111111111111111111111111111111111111 
  62 11111111111111111111111111111111111111111111111111111111111111111111111111111111111111111111111111 
  63 11111111111111111111111111111111111111111111111111111111111111111111111111111111111111111111111111 
  64 11111111111111111111111111111111111111111111111111111111111111111111111111111111111111111111111111 
  65 11111111111111111111111111111111111111111111111111111111111111111111111111111111111111111111111111 
  66 11111111111111111111111111111111111111111111111111111111111111111111111111111111111111111111111111 
  67 11111111111111111111111111111111111111111111111111111111111111111111111111111111111111111111111111 
  68 11111111111111111111111111111111111111111111111111111111111111111111111111111111111111111111111111 
  69 11111111111111111111111111111111111111111111111111111111111111111111111111111111111111111111111111 
  70 11111111111111111111111111111111111111111111111111111111111111111111111111111111111111111111111111 
  71 11111111111111111111111111111111111111111111111111111111111111111111111111111111111111111111111111 
  72 11111111111111111111111111111111111111111111111111111111111111111111111111111111111111111111111111 
  73 11111111111111111111111111111111111111111111111111111111111111111111111111111111111111111111111111 
  74 11111111111111111111111111111111111111111111111111111111111111111111111111111111111111111111111111 
  75 11111111111111111111111111111111111111111111111111111111111111111111111111111111111111111111111111 
  76 11111111111111111111111111111111111111111111111111111111111111111111111111111111111111111111111111 
  77 11111111111111111111111111111111111111111111111111111111111111111111111111111111111111111111111111 
  78 11111111111111111111111111111111111111111111111111111111111111111111111111111111111111111111111111 
  79 11111111111111111111111111111111111111111111111111111111111111111111111111111111111111111111111111 
  80 11111111111111111111111111111111111111111111111111111111111111111111111111111111111111111111111111 
  81 11111111111111111111111111111111111111111111111111111111111111111111111111111111111111111111111111 
  82 11111111111111111111111111111111111111111111111111111111111111111111111111111111111111111111111111 
  83 11111111111111111111111111111111111111111111111111111111111111111111111111111111111111111111111111 
  84 11111111111111111111111111111111111111111111111111111111111111111111111111111111111111111111111111 
  85 11111111111111111111111111111111111111111111111111111111111111111111111111111111111111111111111111 
  86 11111111111111111111111111111111111111111111111111111111111111111111111111111111111111111111111111 
  87 11111111111111111111111111111111111111111111111111111111111111111111111111111111111111111111111111 
  :::
 } 
} 
