# Supplementary material for: Cut-off Scale and Complex Formation in Density Functional Theory Computations of Epoxy-Amine Reactivity
Source: ACS Omega. 2021 Oct 25;6(44):29424–31. doi: 10.1021/acsomega.1c03229 (PMC8587129; doi:10.1021/acsomega.1c03229)
Supplement: Supplementary file 1 — ao1c03229_si_001.zip [file ao1c03229_si_001.zip › Final_structures/Primary/A1_E3_B3LYP-D3_CC-PVTZ-F_ canonical/Epoxy_frag3_reactant-9_isomer13.vib]

{ 
 s_m_m2io_version
 :::
 2.0.0 
} 

f_m_table { 
 i_j_atom_total
 :::
 31
 m_column[98] { 
  s_m_data_name
  s_m_column_name
  i_m_width
  b_m_visible
  s_m_units
  :::
  1 r_j_Frequency  "Frequency"  10 1 "" 
  2 s_j_Symmetry  "Symmetry"  10 0 "" 
  3 r_j_Intensity  "Intensity"  10 1 "" 
  4 r_j_Raman_Act  "Raman Act"  10 0 "" 
  5 r_j_Raman_Int  "Raman Int"  10 0 "" 
  6 r_j_x1  "x1"  10 0 "" 
  7 r_j_y1  "y1"  10 0 "" 
  8 r_j_z1  "z1"  10 0 "" 
  9 r_j_x2  "x2"  10 0 "" 
  10 r_j_y2  "y2"  10 0 "" 
  11 r_j_z2  "z2"  10 0 "" 
  12 r_j_x3  "x3"  10 0 "" 
  13 r_j_y3  "y3"  10 0 "" 
  14 r_j_z3  "z3"  10 0 "" 
  15 r_j_x4  "x4"  10 0 "" 
  16 r_j_y4  "y4"  10 0 "" 
  17 r_j_z4  "z4"  10 0 "" 
  18 r_j_x5  "x5"  10 0 "" 
  19 r_j_y5  "y5"  10 0 "" 
  20 r_j_z5  "z5"  10 0 "" 
  21 r_j_x6  "x6"  10 0 "" 
  22 r_j_y6  "y6"  10 0 "" 
  23 r_j_z6  "z6"  10 0 "" 
  24 r_j_x7  "x7"  10 0 "" 
  25 r_j_y7  "y7"  10 0 "" 
  26 r_j_z7  "z7"  10 0 "" 
  27 r_j_x8  "x8"  10 0 "" 
  28 r_j_y8  "y8"  10 0 "" 
  29 r_j_z8  "z8"  10 0 "" 
  30 r_j_x9  "x9"  10 0 "" 
  31 r_j_y9  "y9"  10 0 "" 
  32 r_j_z9  "z9"  10 0 "" 
  33 r_j_x10  "x10"  10 0 "" 
  34 r_j_y10  "y10"  10 0 "" 
  35 r_j_z10  "z10"  10 0 "" 
  36 r_j_x11  "x11"  10 0 "" 
  37 r_j_y11  "y11"  10 0 "" 
  38 r_j_z11  "z11"  10 0 "" 
  39 r_j_x12  "x12"  10 0 "" 
  40 r_j_y12  "y12"  10 0 "" 
  41 r_j_z12  "z12"  10 0 "" 
  42 r_j_x13  "x13"  10 0 "" 
  43 r_j_y13  "y13"  10 0 "" 
  44 r_j_z13  "z13"  10 0 "" 
  45 r_j_x14  "x14"  10 0 "" 
  46 r_j_y14  "y14"  10 0 "" 
  47 r_j_z14  "z14"  10 0 "" 
  48 r_j_x15  "x15"  10 0 "" 
  49 r_j_y15  "y15"  10 0 "" 
  50 r_j_z15  "z15"  10 0 "" 
  51 r_j_x16  "x16"  10 0 "" 
  52 r_j_y16  "y16"  10 0 "" 
  53 r_j_z16  "z16"  10 0 "" 
  54 r_j_x17  "x17"  10 0 "" 
  55 r_j_y17  "y17"  10 0 "" 
  56 r_j_z17  "z17"  10 0 "" 
  57 r_j_x18  "x18"  10 0 "" 
  58 r_j_y18  "y18"  10 0 "" 
  59 r_j_z18  "z18"  10 0 "" 
  60 r_j_x19  "x19"  10 0 "" 
  61 r_j_y19  "y19"  10 0 "" 
  62 r_j_z19  "z19"  10 0 "" 
  63 r_j_x20  "x20"  10 0 "" 
  64 r_j_y20  "y20"  10 0 "" 
  65 r_j_z20  "z20"  10 0 "" 
  66 r_j_x21  "x21"  10 0 "" 
  67 r_j_y21  "y21"  10 0 "" 
  68 r_j_z21  "z21"  10 0 "" 
  69 r_j_x22  "x22"  10 0 "" 
  70 r_j_y22  "y22"  10 0 "" 
  71 r_j_z22  "z22"  10 0 "" 
  72 r_j_x23  "x23"  10 0 "" 
  73 r_j_y23  "y23"  10 0 "" 
  74 r_j_z23  "z23"  10 0 "" 
  75 r_j_x24  "x24"  10 0 "" 
  76 r_j_y24  "y24"  10 0 "" 
  77 r_j_z24  "z24"  10 0 "" 
  78 r_j_x25  "x25"  10 0 "" 
  79 r_j_y25  "y25"  10 0 "" 
  80 r_j_z25  "z25"  10 0 "" 
  81 r_j_x26  "x26"  10 0 "" 
  82 r_j_y26  "y26"  10 0 "" 
  83 r_j_z26  "z26"  10 0 "" 
  84 r_j_x27  "x27"  10 0 "" 
  85 r_j_y27  "y27"  10 0 "" 
  86 r_j_z27  "z27"  10 0 "" 
  87 r_j_x28  "x28"  10 0 "" 
  88 r_j_y28  "y28"  10 0 "" 
  89 r_j_z28  "z28"  10 0 "" 
  90 r_j_x29  "x29"  10 0 "" 
  91 r_j_y29  "y29"  10 0 "" 
  92 r_j_z29  "z29"  10 0 "" 
  93 r_j_x30  "x30"  10 0 "" 
  94 r_j_y30  "y30"  10 0 "" 
  95 r_j_z30  "z30"  10 0 "" 
  96 r_j_x31  "x31"  10 0 "" 
  97 r_j_y31  "y31"  10 0 "" 
  98 r_j_z31  "z31"  10 0 "" 
  :::
 } 
 m_row[87] { 
  r_j_Frequency
  s_j_Symmetry
  r_j_Intensity
  r_j_Raman_Act
  r_j_Raman_Int
  r_j_x1
  r_j_y1
  r_j_z1
  r_j_x2
  r_j_y2
  r_j_z2
  r_j_x3
  r_j_y3
  r_j_z3
  r_j_x4
  r_j_y4
  r_j_z4
  r_j_x5
  r_j_y5
  r_j_z5
  r_j_x6
  r_j_y6
  r_j_z6
  r_j_x7
  r_j_y7
  r_j_z7
  r_j_x8
  r_j_y8
  r_j_z8
  r_j_x9
  r_j_y9
  r_j_z9
  r_j_x10
  r_j_y10
  r_j_z10
  r_j_x11
  r_j_y11
  r_j_z11
  r_j_x12
  r_j_y12
  r_j_z12
  r_j_x13
  r_j_y13
  r_j_z13
  r_j_x14
  r_j_y14
  r_j_z14
  r_j_x15
  r_j_y15
  r_j_z15
  r_j_x16
  r_j_y16
  r_j_z16
  r_j_x17
  r_j_y17
  r_j_z17
  r_j_x18
  r_j_y18
  r_j_z18
  r_j_x19
  r_j_y19
  r_j_z19
  r_j_x20
  r_j_y20
  r_j_z20
  r_j_x21
  r_j_y21
  r_j_z21
  r_j_x22
  r_j_y22
  r_j_z22
  r_j_x23
  r_j_y23
  r_j_z23
  r_j_x24
  r_j_y24
  r_j_z24
  r_j_x25
  r_j_y25
  r_j_z25
  r_j_x26
  r_j_y26
  r_j_z26
  r_j_x27
  r_j_y27
  r_j_z27
  r_j_x28
  r_j_y28
  r_j_z28
  r_j_x29
  r_j_y29
  r_j_z29
  r_j_x30
  r_j_y30
  r_j_z30
  r_j_x31
  r_j_y31
  r_j_z31
  :::
  1 46.6097376602629 ""  0.0365905359531448 0 0 0.002987643178754 -0.0427853795726222 -0.0114195034101356 0.0184582754782448 -0.0554475561068231 -0.0166189461874291 -0.0179979994368571 -0.020932804623545 -0.00702422503874368 -0.0394689078168651 -0.00424209741209869 -0.0023401365734807 -0.0754542005888222 0.0293887424529182 0.00682866940057972 -0.0919597764779004 0.0472014559389973 0.011574204082359 -0.0712813609560438 0.0310054893980461 0.00688258675393889 -0.0341301139658164 -0.00286620516029608 -0.00226251326222099 0.00720841647786099 -0.0361605918197691 -0.00133703917261187 -0.00767253343776836 -0.0440471120361194 -0.0208615081340108 -0.0277620705471483 -0.0175557992566811 -0.00587415240716918 -0.0911326395884049 0.0416494721886151 0.010223706158024 -0.119248280761 0.0723132209201094 0.0183366358917746 -0.0832985317538718 0.0444443177784502 0.0104561199076104 -0.0194675099213256 -0.0151165920205847 -0.00543886584743731 -0.0172381366189547 -0.0180917333947779 0.00165705121406195 -0.00532332169481659 -0.0122385385755571 -0.013937341365977 -0.00474629736494536 -0.0323844310574945 -0.00630735025856608 -0.0262657733335691 -0.0133949366388548 0.00946083653876384 -0.0184826505827362 -0.0177532445853964 0.00277605414053177 -0.00530096633140938 -0.0376103574377839 -0.00360418858437403 0.0937523069994413 0.0202957744756459 0.0123646946414723 0.116050147492052 0.0134634983626623 0.0354742363410343 0.080103670150521 0.0507532941313009 -0.0158052863569154 0.103532128693883 0.0277471958553232 0.0159562965912003 0.0735131256465108 -0.00538783320600061 0.0108559581841198 0.123596787544898 -0.00339872051038654 0.0472601991837267 0.129372865757105 0.0335219549014448 0.0415868023337104 0.0616072270988226 0.0532957668146104 -0.027358168215346 0.0669530265753691 0.0487275062157149 -0.0214500830725428 0.100797467263134 0.0731240094267643 -0.0192531260639368
  2 73.1008330052632 ""  1.29074421238679 0 0 0.0343239146402587 -0.0464964815329849 0.00647501949880337 0.0133172487447505 -0.0108684673728433 0.00897214119060425 0.00686252392627211 -0.00323520142332336 -0.00500103133609386 -0.000150273676725239 0.0227446930770033 -0.00900821054051969 -0.0104099491778878 0.0341610055025391 -0.022671588041608 -0.0130066953455642 0.0190496278006307 -0.0327594802111307 -0.00477400475912833 -0.007929640981972 -0.0292160794834945 0.00525763414942259 -0.019428558195188 -0.0153944425496663 0.0479306480305139 -0.0571544702241409 -0.0319935759532133 0.0462260020409309 -0.0713450579400271 0.0333064277281401 0.00184354217523611 0.0343522067951209 -0.000860788320700948 -0.0161257459194384 0.0542226119948086 -0.0253057722118761 -0.0206070015334169 0.027509425104656 -0.0432177010697841 -0.00627392349993423 -0.0202122129313986 -0.0371479326359507 0.0112245095247485 -0.0391244393589058 -0.0131282339721064 -0.0432122275729267 0.0430438709273539 0.0523910784159098 -0.0250124685513797 0.0354814546590893 -0.0496644218898516 0.0192800843982992 -0.0278156788394569 0.0128094998212513 -0.0496733099861143 0.0467129182066939 0.0821710341982382 -0.0749906165565084 0.078582891225613 0.077407832761041 0.0545940250047466 -0.0729364404860111 0.0161693129078836 -0.00409828587024527 -0.0177243721030263 0.0033288307518734 0.0237039973542699 0.01325136824613 -0.0882630126311415 -8.19581336311314e-05 -0.0297614661966417 0.164074778215175 -0.0844882347311701 -0.0844443523542823 -0.0258812742162695 0.0564933927865279 0.0356598924183063 -0.0107773362132421 0.0234173866147334 0.0163115933011139 -0.159696318443598 -0.0173052524902803 -0.0260322555701398 -0.0885325414614338 -0.0187409366038728 -0.0449429082498757 0.212569871631365 0.088119949444657 0.0161983131130502 0.201830319668146 -0.066206175699855 -0.0705076083342054 0.196568477092752
  3 84.7625767256656 ""  0.679126723780621 0 0 -0.0135705338535502 0.00233049477354438 -9.53789019377927e-05 0.00454413483900434 -0.00905925507687013 -0.00766101860753682 -0.00374764761162717 -0.00258679002928756 0.000559393616445983 0.0430168930083374 -0.0594830357518299 -0.00457825779123052 0.0303406754786108 -0.0492506101919359 0.00809121140538983 -0.029085577167118 0.017515401026528 0.0256855270585829 -0.0720348026261675 0.0703777904267078 0.0301941838301926 -0.0586517860809895 0.0592885047350567 0.0171216888235402 -0.0168341269474222 0.00446505147799577 0.00854627585207862 -0.0262043029021406 0.00161193541388162 -0.0119009646205498 0.0834251102712521 -0.106788907665989 -0.0177588364057735 0.0643275446486989 -0.0907318412136563 0.00438845860532792 -0.0396301903779788 0.0263857505218908 0.0354036460829038 -0.114587208880896 0.119261732601168 0.0435638509116181 -0.0923884332182144 0.0988979496424393 0.0217464876149846 0.0237454611331136 -0.0090496938986374 0.0128144679062584 0.0298603427493891 0.00657332940822345 0.0640734912896284 -0.0143444311311272 0.00946206114694883 0.0218471098397001 0.0107201994633944 -0.00230713338051402 0.0166826996670479 0.0532534710439316 -0.030701554373249 -0.0129096719072392 -0.0523695959421854 0.0290699512440013 0.0320251525988512 0.0302486307761819 0.0158655752805971 -0.061023385336888 -0.0448461282110909 0.0217462719273635 -0.0942301525767984 0.0687033154962459 -0.0703376595907913 -0.000227027372852018 0.00596897055113668 0.0170797753777681 -0.0723525067279216 0.0854494383833084 0.0737501146269686 -0.0664620124829586 -0.072858630452803 0.0826837032236428 -0.123212118140859 -0.0996501456997983 -0.0251633263485722 -0.0892418495750673 0.119706479347121 -0.075088287829614 0.0241955275527489 0.0970111712744469 -0.0709885071349546 0.0134894629916679 0.0167321376796491 -0.125196175058936 0.00777672680543065
  4 90.7251840177387 ""  0.906413574184311 0 0 -0.0265772425530772 0.0177552542209856 0.00797502694109524 -0.0774275688532045 0.066238370313832 0.0233340052295318 -0.0464145707966126 0.0362295727850899 0.00959872494026278 -0.0547727107560029 0.0544078512910872 0.00843551437700629 -0.0236900785678172 0.0260324978378964 -0.00603267721903657 0.0172620510004565 -0.0219649415473803 -0.0195764261055111 0.0239750088377799 -0.0389328052685952 -0.0179101067700919 -0.00917829871339263 -0.00904499283195145 -0.00313962133799025 -0.0558959888940216 -0.00641459406683257 -0.0146521752070225 0.014622900479897 0.0426751643519423 0.0321893728379535 -0.0841274450912147 0.0891501244443753 0.0182157415124036 -0.0299390542155678 0.0403907359704494 -0.00703746032655221 0.041561272216626 -0.0437681282349614 -0.0306415757036301 0.0524821223698604 -0.0730212073402473 -0.0276716671662705 -0.00667650602447849 -0.0185133777630346 -0.00182667271384633 0.0625444059423618 -0.0678432320598508 -0.0263368212652413 0.0060606206564474 -0.103338723319641 2.23257022873744e-05 0.0188971312291284 -0.038071090097116 -0.010242405062838 0.107115736095508 -0.0909321788532281 -0.0431601872374184 0.0582666241153674 -0.0470204449891067 -0.0261128226105244 0.0377488902438627 -0.0420828461061739 -0.0180857248846611 0.0458761261319367 0.0471621796367012 0.00770402393079604 -0.0187037565628393 0.0509797522862136 -0.0196874902276897 0.0749827044143245 -0.0166274672753664 0.042557304592783 0.0359708879562626 0.0490391580303483 0.00290290057980864 0.0823788164729488 0.0915554547725356 0.00901874924265999 -0.0413764970541324 0.0996675100090953 -0.034582659812911 -0.0504467781659272 0.012345736510554 -0.0268786069089655 0.111877511508706 -0.0164832566722595 0.0481678396517378 0.0943816803329572 -0.0284536979105324 0.05229715730012 0.0374476402785278 -0.0479043859452127 0.0536811434108542
  5 92.9170015156054 ""  0.220196861885443 0 0 0.00525222422493842 -0.0215427198256615 0.0151674336084337 -0.0203953288941103 0.00703300804318286 0.0220060322446749 -0.0110003172881191 -0.00104350392437466 0.0130094729416882 0.045594769253237 -0.0462682335328001 0.000583836508215715 0.0658079735853234 -0.0642333990226192 -0.00950029496478078 0.0271310071748205 -0.0351933104296697 -0.00674135747887115 -0.0346868138076004 0.0145610643104091 0.00654928550014651 -0.0543732322607216 0.0323504038741468 0.0162836933650648 -0.0158912782115043 -0.0371874750130782 0.00256800453792884 0.0307116356782847 -0.00199924274909458 0.0276645556188199 0.0772761462951786 -0.0701593415033632 -0.00136960506894941 0.111769011758961 -0.101240237199773 -0.0192221750090603 0.0434971660199099 -0.0498339415850335 -0.0143788496301297 -0.0659649085136535 0.038189560618941 0.00900058225049283 -0.0995099700706222 0.0697679377852976 0.0264957782761504 0.0144768377712591 -0.024572667575487 0.0195301632497565 -0.0132003650125024 -0.0561520579465376 -0.0363380689071294 0.0308362127884879 -0.0533590456474138 0.00308403101995931 0.0426874628378735 -0.0390322535279428 0.0267260611375839 -0.0131705891815476 0.0156915315563321 0.0393256070483778 0.0716854078213721 -0.0884987558215422 -0.00120944259713228 -0.0349345703176823 0.0495047389582748 -0.0203739182221085 0.0527173462132092 0.0550913713293139 -0.0274827510822192 -0.0697388448121523 0.126424271793871 0.0108270055142651 -0.0598115017513727 0.0178410097815588 -0.0284238678497906 -0.0517054827157847 0.0180909902915624 -0.0295696424577245 0.0761690952409817 0.00424593948498912 -0.0417159749847486 0.0730344883042433 0.0840681918610694 -0.0185964182880171 -0.129275072020003 0.118717782777632 0.0273482240832794 -0.052814066086921 0.165432269476788 0.0161243375527157 -0.0518124430705907 0.148293365549192 0.0120266998026826
  6 96.4837643453091 ""  2.36335238763197 0 0 -0.018414922427891 -0.0012761249570235 -0.0294287788889537 0.0251487078240502 -0.0431691233215637 -0.0446214577649546 0.00832045717136278 -0.0300908729043301 -0.0257259269122813 -0.0397427502886763 -0.0102084687882215 -0.0106462836826275 -0.0515065511140828 -0.00198481215519546 0.0106680913492022 -0.0166916759828765 -0.0141456059338323 0.0168121445594686 0.0291111818193569 -0.0329300762964449 0.00191909559582325 0.04055204804741 -0.0411726240245459 -0.0194982876389008 -0.00283445097613689 0.018367500757282 -0.00330713034433643 -0.0574106447055803 -0.0145409212452275 -0.0590618405445914 -0.0667600791504343 -0.00281318022826365 -0.0171632292029319 -0.0868427574003903 0.0134739090896181 0.0213897109187676 -0.0249258667989107 -0.00814505298568506 0.0323741276493354 0.0566190621425944 -0.0413200589245861 0.00717923214854617 0.075058137667028 -0.058970549246407 -0.0300388515373349 0.0493509355773592 -0.0347092226429239 -0.0253351146698742 0.0736951273428579 0.0129303302550337 0.11265663900901 -0.034725451346621 0.0281286280101128 0.0080423578479894 0.0110697531137946 -0.0150486986459983 -0.0302076228722301 0.120739889934097 -0.102759174698717 -0.0842315149502539 -0.127341393350684 0.0910664640929189 0.02553327623333 -0.0377589840010593 0.0382362350834354 -0.0213716141987684 0.0167837184915406 0.0461196126619647 -0.0408198098711811 -0.0519001767822323 0.0678257114576105 0.0583673919911291 -0.0876661236076568 0.0102511449449437 -0.0412074555233892 -0.0168529227601502 0.0353107244293415 -0.0431513024854751 0.0273815556012997 0.0231255526308175 -0.0648920199668643 0.0122510478331455 0.0535557766572158 -0.0295964055180871 -0.0875062680991387 0.0615886111483423 0.0735968327040026 -0.0021795763885662 0.092776802023672 0.0793131022902924 -0.0753488373626607 0.0681055143821742 0.0818587094774222
  7 136.605138518892 ""  0.900596760882675 0 0 -0.0329871763598434 0.034615861540023 -0.000366416052868053 -0.0474641857609372 0.0536999370218844 0.00291742601150023 -0.0326253914087328 0.0390891786628053 0.00085728848905355 -0.0173217939774607 0.0201039125648323 -0.000604500171031757 0.0151002973913304 -0.0108561285290627 -0.00131977395034109 0.0301418198551225 -0.0195837140243202 -0.00068470671430244 0.00587857191182402 0.0080435057903662 0.00214321439406448 -0.0268879431960672 0.0390543951561891 0.00305700818853331 -0.0269227058942872 0.0286499170575475 -0.0160969734504058 -0.0245478982582263 0.020244813161943 0.0163075789757426 -0.025047997082081 0.0235687119774966 -0.00153912300695858 0.0298229697287876 -0.0294297518209998 -0.00274613474562283 0.0571721961291946 -0.0450623017054984 -0.0022325281708335 0.0135915161730461 0.00505195823340233 0.00318156653803833 -0.0431218616932067 0.057803533720615 0.005338303342532 -0.0019774991943397 -0.000466732727634007 -0.0162325039382626 -0.00750549493591693 0.00725645601452418 0.0422795812386847 -0.034876171707492 0.0372854505793215 0.00525747110764115 -0.00261729818284283 -0.000252818387737531 -0.0300677868024536 0.0178071135358428 -0.0221756076544854 -0.03161937409819 -0.0593807505374717 0.0631622339552492 0.00547043941764654 0.0189642434896065 -0.0765511324793994 -0.0803654166283531 0.126372596611692 -0.0958834609628233 0.00537290213198441 -0.00915577869674703 -0.0174847539034628 0.0325600788677832 -0.0861730118659989 -0.0431490638448059 -0.131706433820296 0.065775661612014 -0.139596381637352 -0.174340119699273 0.151800093439455 -0.149159295781641 -0.0265428717371537 0.115852891720752 -0.0289536895205279 0.0701207428090345 -0.0822742482859173 -0.00918331822115335 -0.00828064511845857 0.091328716371007 -0.0339618599301808 0.0797842347819163 -0.0555490668145069 0.0332223657332175 0.116196433796805
  8 141.929845046145 ""  2.80827856289985 0 0 -0.0177084540546094 -0.0241345764183104 -0.0587467759455264 -0.0364460256101706 0.0366962238065714 -0.0684173958334902 -0.0315175045280926 0.0252586795076914 -0.0470512664254631 -0.059369365449153 -0.0136576696963398 -0.0254892562787485 -0.0343234745078101 -0.0463891145302787 0.0229689847716231 0.0153171166494694 -0.0385514939684176 0.0468714871272719 0.0324671903085426 0.00848627282089582 0.0266575827308913 0.00454000976196051 0.0396281672790605 -0.0223714420385158 -0.0449356261071819 -0.0542205591387812 -0.0968502543692991 -0.00583773722365853 -0.0354333235004031 -0.0401924003621605 -0.0969769447978711 -0.0257506922795145 -0.0487206806184817 -0.051574776404143 -0.0784538879028906 0.037964928251995 0.0380035328773082 -0.0640448585089108 0.0800772931284769 0.0686055116942486 0.0216671869821414 0.0481318852747735 0.0145317536726034 0.0694022188652991 -0.0345985285859638 0.0589028991644195 0.0738859372210101 0.100471022817006 0.0178583114719569 0.0203936331066166 0.000417682683476046 0.0182122945388945 -0.0440623506976911 0.0228297982547929 0.0908529823638567 0.0584304896873632 0.194601673596667 0.0612993801600987 0.168095886117637 0.0780058641940519 0.0231826789903309 -0.14155681691809 0.0667593722739199 0.0140526429154801 -0.0324780128357962 0.052194069478276 0.00962086260356426 -0.00703143151270586 -0.0252255457398996 -0.000590859257292378 0.00120799377843573 -0.0228632445381204 0.0851876333681914 -0.0923749989505102 0.0911395281168312 -0.0496213374061457 -0.0121246651974117 0.127823012041368 0.0112475314873006 -0.0112151312797024 -0.0114761558531986 0.0323502853685054 -0.0361428537201162 -0.069618691423392 -0.00519931968115664 -0.00982870770091857 0.0145711303336887 -0.0702006119058366 0.0450818841248953 -0.0574695971558406 0.0606183634302295 -0.00495112383544852 -0.0872073809998923
  9 158.799562880832 ""  3.5295692686694 0 0 -0.0231404703748835 0.0111209494112518 -0.0199420579216053 0.0260425785266834 -0.0181430182715865 -0.0409720414375625 0.0116032938097138 -0.0087202692906909 -0.0294518799221158 -0.00267756295969219 -0.0206472737459773 -0.0201697426921189 -0.0123728814010732 -0.0157190978544686 0.00440693858662736 -0.00479917368333248 0.000973677676026696 0.0174752723191806 0.0131075301815467 0.0108240656225925 0.00698622816208169 0.0199814356482078 0.00603636122778361 -0.0174927892901198 -0.0650140614165648 0.0166053622305012 0.0354948181446929 -0.0467716040869088 0.050717267576134 -0.0669385073057779 -0.00858132923787411 -0.03484583367851 -0.0315015019613295 -0.0253999269263448 -0.0244759340299673 0.0119748265613309 -0.0115990903618551 0.00540917911033555 0.0347812446182955 0.0216545483101533 0.0228913174957282 0.0173458442170823 0.031143625534702 0.0122716231611986 -0.0242338837882789 0.0314868701574339 0.0351718880611438 0.0487419852406873 -0.021947891890035 -0.023496330948261 -0.0332460742340834 0.0191727935135653 -0.0303560267148204 0.00585433341575447 0.0810679528830507 0.00996506621523811 0.0896172788493224 0.009021713073778 0.113098666496078 0.0551174838444316 0.0556038331294888 -0.100932704319928 0.0207359940057103 -0.0259264070119646 0.0650365284563689 -0.0873389661619103 -0.0353044264849404 0.000382003711721881 0.11106255110481 0.0116250870243931 -0.0200333635285636 0.03892626779935 -0.163837293467044 0.224756645514829 -0.167134950410864 0.106630392943241 0.010722992517894 -0.25463566434388 -0.0350775322092916 0.00102899427559437 0.128122536954682 -0.0438152970148132 0.0742343035960273 0.181407157540497 0.0339315279698653 0.0153152273020501 -0.0792785174328531 0.152974579047586 -0.15486668315806 0.111904453067186 -0.1195656495095 0.0125329367056724 0.191182361529484
  10 203.803657660872 ""  4.6278902807645 0 0 -0.0859711671694134 0.0649089570446611 0.0224310544125935 0.0387907456061603 -0.00592701255310342 -0.0218960696536633 0.0517624065349864 -0.00940073950984959 -0.0245618663439188 0.0390728384107483 -0.0101457642169922 -0.0170784687423388 0.00337324586378377 0.0214288769241558 0.0114279714102534 -0.00207238837726862 0.0500372340070235 0.0269939395546856 0.042825229932784 0.0275282524273595 0.0132467419821875 0.072571808935714 -0.00236714891659053 -0.0138729535116181 -0.123941368630352 0.0899979288131317 0.118451550866509 -0.150766195917069 0.112182500395707 -0.0685323767068942 0.0375108180731357 -0.0223312237655801 -0.0253634822701343 -0.025177669573505 0.0258727887845925 0.0221219641616025 -0.0365507378349628 0.0805428538575058 0.0469566816387296 0.0480011191933907 0.0384035662247692 0.0216243342361275 0.0948341178651917 -0.00726328135246151 -0.0232276863415183 -0.0114392381540105 -0.0145493290084207 0.0240611194209388 -0.112403698659639 -0.0939736582473339 0.00891485550194345 -0.0412174032018245 0.00355338783923799 0.0320029390768583 0.0799609823484896 -0.0619244944428343 0.00225156044637037 -0.046582844211356 0.0505384933439207 0.0467158633862647 0.00925641817509911 -0.0321875704910872 0.0230381150998418 0.00958702671663953 -0.0217936048566431 0.00773339054953183 0.025245598128078 -0.000207194789917416 -0.0569896461110628 -0.00323138179760502 0.00652235396322845 -0.00462937217753951 0.0353521305881355 -0.0791472630009266 0.0251276145325875 -0.0218240975178883 -0.00465467937474518 0.0511911754838564 0.0266251224334209 -0.00392849808812076 -0.0800800825709334 0.0147069006021819 -0.0172826353356739 -0.0617205567001985 -0.0149534347937871 -0.0109213077038875 0.0530028946086954 -0.036370946102082 0.0695663600849308 -0.0236524977478261 0.0313199189304223 -0.0169762519536079 -0.0558591373887299
  11 239.840413281789 ""  1.43301080797344 0 0 0.0268533714477994 -0.0906036469099697 0.00041286089526505 0.044779619150655 -0.00980928395732617 -0.0319853335101645 -0.00543141896307733 0.0525493524119853 -0.0402947662392666 -0.0303765391338085 0.0522435826722141 -0.0280236268062622 0.0110597963383626 0.00813487271470092 0.00690752802687725 0.0733587654342118 -0.00503789704074366 0.0235478346374027 0.050114422122642 0.0533578565639235 0.0172004200988727 0.00586658083206528 0.09047809174495 -0.0172052972362975 0.0448196131578051 -0.112533670206507 -0.0680357626627764 0.0150723080767227 -0.152138404289489 0.0256527644788376 -0.0582779060951984 0.0502062265113406 -0.0408261561781193 0.00039401800462771 -0.0248401821685813 0.0195168485179059 0.120309430326786 -0.0515880069336927 0.041322243139723 0.0748977671286056 0.0606781281604622 0.030682838965657 0.00999758057801585 0.121716833751165 -0.0282209349363484 -0.106976480388687 -0.0887581969191936 -0.00473211912254008 -0.0171354480698569 -0.0162799557420722 0.0286168715863307 -0.0264553692315464 -0.0415849303711575 0.0273318566556727 -0.175364457724069 -0.0548742517922659 -0.0546269964017041 -0.109752585064307 -0.17412504707959 0.0177048324030603 -0.0513264256199822 0.0126443006789842 0.0130756000729759 -0.00265343385714966 0.0153588505633657 0.00220647515931808 -0.0211496871303524 0.00881980331399421 0.0136670853013852 0.00443004347387189 0.000237458618906717 0.00141448079906837 -0.00411650769131673 0.0308909809964736 -2.76041550017067e-05 0.00621465064537161 0.0171617436142168 -0.00479722796435029 -0.024743157284143 0.015646482395447 0.0372755094646291 -0.00787076408209235 0.0096329828618617 0.00384231802140194 0.0113547655714698 0.00805002880663041 -0.0240812840953558 0.0143258620703571 -0.0277941060445233 0.00769673218008393 -0.00830253422560394 0.0105918186827347 0.0211764621070468
  12 259.540187779379 ""  6.28321787095479 0 0 -0.0196985553909112 0.0480951411660491 0.00953134184880283 0.101465716558097 -0.107151495847912 -0.0120900272391305 -0.0332970907105092 0.0177617969985901 0.0310066384049169 -0.0676343970407134 0.0668278328182448 0.0323021776423022 -0.00276870842735484 0.0115025078007642 -0.00227876285800161 0.0609754427807096 -0.0710168944244376 -0.0275731031139592 -0.0195541873694465 -0.0182396443731569 -0.00735860344478564 -0.0812734115632062 0.041959876840681 0.0283785069785601 -0.0553335851512827 0.100304366631811 0.163222145371887 -0.0877328312574183 0.133223887015162 -0.10730993309298 -0.0850148043350298 0.101524290047022 0.0470458403731343 0.0122646956051082 0.0197397476685634 -0.0104829830481827 0.141416396416941 -0.144060088862023 -0.0565522918268656 -0.0159365792626173 -0.0394555826049283 -0.0186839735666075 -0.112651748144033 0.0526336502528571 0.0397616035828507 0.0324654957363584 0.0301412002439828 0.00289027442315303 -0.0118232409276612 -0.00654347262558923 -0.0150775455800125 0.0106451319534886 0.0164688992180815 -0.00617336077417269 0.0699214062560474 0.0112085256242935 0.0122054446484908 0.0241072842977212 0.0677121144644509 0.00260982665283791 0.028881803958206 -0.00580899708070741 -0.00433400889917194 0.00655837802353392 -0.00826118191295277 0.000869358829911192 0.00045718279140416 -0.00298875642571008 -0.0190360101308175 0.00413501129822286 -0.0025627061694349 -0.0034772272240865 0.0138772116398028 -0.025132486077315 0.00551067709325174 -0.000925554635485779 -0.000958191597585793 0.0142048176068847 -0.00954759258973746 0.0205007474986595 -0.0775219078947753 -0.0567802222564516 -0.0255474533858298 0.00916426405931085 0.0013991517945454 -0.012345767314082 0.0297995887762145 -0.0130947621741918 0.0319192321294624 -0.0131157971162752 0.0192717092197988 -0.0192697731393897 -0.0318532532535797
  13 327.697823690581 ""  0.711556330809588 0 0 -0.00433955536260199 0.00508243430717983 -0.00190247650934715 0.0045582604583043 -0.00659152089318091 -0.00144653441800739 0.0015015477835652 -0.00169297455477803 0.00476999270263039 0.00224877897842855 -2.48679688859584e-05 0.00414323972433884 0.00482219010865349 -0.00130057299085996 1.71888415631568e-05 0.00072443136992249 -0.00028054990171294 -0.000981769059171356 -0.00454558614060626 0.00161703518214509 0.00101692019129599 -0.0021543667070535 -0.000705703695610587 0.00453824780138283 -1.82446261018654e-05 0.00879861235633624 0.00190075693478157 -0.0100409587598892 0.00481638067573383 -0.00695331390915929 0.00549969889489728 0.000355265093967854 0.00573446231674701 0.00964596058855386 -0.00260909650619133 -0.00160356181547642 0.00140565492842878 -0.000670724062171019 -0.00305117034203796 -0.00917450467418388 0.00268015713164572 -3.50249592010299e-05 -0.00270264611800377 -0.00307447130498012 0.00534308856630143 0.00644601818598427 0.00435075184657812 -0.00244558302249467 -0.00672980381403524 -0.00436144498717319 0.000759236752067018 -0.00539768323156648 0.0053739046229441 -0.00206543276793858 0.0166573560069657 -0.000737502803262078 -0.000274338016171363 0.00755037157709202 0.0127074789423187 -0.00543407968320712 -0.0040946314231396 0.00339888892014853 -0.00161846063211984 0.00983823828830095 -0.0184702382737962 0.0529063008828658 -0.00733321683870666 0.0112925003625137 -0.0472956500056155 -0.00203202534772804 0.0085071770992139 -0.00483138924311376 0.0656199215791375 -0.0772628910768219 0.0843923057188729 -0.0369278983662213 0.00827997026573081 0.118091234934116 -0.00755465303724325 0.00780574152930751 0.00297702461232988 0.0382612411579001 -0.025606836305554 -0.114997508673438 -0.074640139035691 0.160810656364028 -0.536776288101297 0.156268561175316 -0.4794044356797 0.0961198741927509 -0.104082059428112 0.367394485482444 0.367392182411967
  14 375.4715936272 ""  40.8849293791622 0 0 -0.00309852321597911 -0.00767597420166982 -0.011213546846625 0.00266430316664756 -0.00884329437069529 -0.00366283838766318 0.00596873322403555 -0.00503080841092662 0.0130683770968545 -0.00188966841751646 0.0121893420400754 0.0145729415516851 0.00511412382419683 0.0108363550444554 0.00243007442247155 0.0112735764246844 -0.00389311128096326 -0.00413761947779302 -0.00650231977099378 0.00085700545057939 0.00249564643559042 -0.00811541765566805 0.00237663828307234 0.0144947481194351 0.0169608961235468 -0.00742257223919496 -0.0310566190961104 -0.00601995443307561 -0.0293196190881315 0.000192033662608984 -0.00347951813496543 0.0258345949539227 0.0225529177398552 0.00575899934309795 0.0193529507196366 -2.22069493414603e-06 0.0203510492045553 -0.0115601414398512 -0.012705540414504 -0.0164764168495607 -0.000563907846318874 -0.00190814114918219 -0.0171136773759478 0.00208818595642112 0.0184293710754708 0.0138438384388199 0.00913434862454134 -0.00366832583299095 -0.0123667637720176 -0.00844465989308486 0.00240376554687533 -0.0184246120587027 0.00714400060034509 -0.00570616424295517 0.0345227110355438 -0.0010298035123692 0.00918565357196762 0.02199344436551 0.0295154195116219 -0.016315340156318 -0.0189802237549124 0.00326495755703109 -0.00331357129710734 -0.0490034838979327 0.0314479949095721 -0.00292203011864821 0.0189656176429212 0.0484723931049902 -0.0304582638732465 -0.0118215516087589 -0.0719473793666696 -0.00246480888574911 -0.0268127327043591 0.000207507082563606 0.0107476342291839 -0.0501084250342795 0.0580757720389561 0.018022555421314 0.127717130431602 -0.213050791261773 0.511807592417801 0.523497780619688 0.237248889555667 -0.275749999382679 0.112372712966797 -0.0778318221219358 0.0303214671787634 -0.0301400189611658 -0.0937526152241128 -0.00981282048593815 -0.0575476213028983 -0.166794695705307 -0.029027104892053
  15 403.171806878263 ""  7.42936655372323 0 0 -0.0477611398401837 0.0810673498719549 0.0396746841548547 0.00164936756830952 0.0175350689416918 0.0143242631079686 0.0028831179698399 0.00510777970694305 -0.0236733465849077 -0.000371223389322208 -0.025782367046533 -0.0216388587025424 -0.0336822507743785 -0.00783240503408654 0.00447519987415201 -0.01890894443679 -0.0135999966915677 0.00643374108553015 0.0161261706542553 -0.0160051480061268 -0.00861076826411472 -0.00883204849790243 0.00930577129511911 -0.0278212552568207 -0.237679388126101 0.0767951005308367 0.220630583642467 -0.0503289330082549 0.306697134533428 -0.0980580042431751 -0.00931589947977344 -0.0506194352479829 -0.04131085266345 -0.0576139989054157 0.00317294669720356 0.0113582555556724 -0.0255485347556046 -0.00895800577208648 0.0198677645615254 0.0440918443350946 -0.016048585020682 0.00182845255304784 -0.0273112820135491 0.0360506898703026 -0.0264286637768077 -0.0789383959281327 -0.0553142606153605 0.0272108453886029 0.0874551967254952 0.046312568513382 -0.0232504907512869 0.0888255150894208 -0.0579340309620603 0.0212156875852596 -0.207080362253514 0.00729896046571068 -0.0376019009943266 -0.118454126989505 -0.176359423985976 0.0928037625423684 0.0927406799537065 -0.0428312703871161 0.0103066894338922 -0.0124778711824718 0.000971552825370389 0.00364785798462422 0.0197037921237774 0.011838799732294 -0.013558637121034 -0.00599998665489099 -0.0211443206152244 -0.00531921366839751 -0.00432629661148645 -0.0191990711239414 0.00924389303204497 -0.0204928324371696 0.00531719434222313 0.014774700842586 0.0411566349766535 -0.0370986786372155 0.0301714951490223 0.0757289320314656 0.0393090257126819 -0.0347551896564545 0.0256512632876236 -0.0148428889010636 -0.0234369350508263 -0.010871402199172 -0.0531879877821339 -0.00560982903675608 -0.0178638305820569 -0.028800789299201 0.000588025562265707
  16 426.841051602754 ""  2.9230073047271 0 0 0.0807216042073802 0.0254357641791367 0.0849148657777325 0.0427503828230463 0.0235877017528661 0.0599263530786039 0.0146104196094534 0.0203635772569764 -0.0635337254573455 -0.0587572182095914 -0.0160724592745819 -0.0473088315703001 -0.0440863726308589 -0.0713714425100116 0.00592431572438961 -0.042860478874899 -0.0604559170937229 0.0128066968227201 -0.0246061764892012 0.0133811563740436 -0.016224370198745 -0.000707607691002959 -0.00129775717390704 -0.0878079955991941 0.160163247483885 0.0331787487896866 0.0177378253106217 0.0820153407271296 -0.0519141065786562 0.128764358475637 -0.134213241811171 -0.0448211637510644 -0.0976992685227458 -0.0448198063788693 -0.096500082274466 0.011527055517982 -0.0358647486140056 -0.0711774746189639 0.0441914215648723 -0.00229602824163915 0.0701537774075295 0.0263523027715688 0.0222176961703441 0.00105610667185872 -0.096910071458927 0.0184719158406012 0.010769304991558 -0.014580244864053 -0.0422437975307494 -0.024018015838851 0.00738127764535972 0.0411901718045659 0.0830362972128704 0.0390973639402114 0.0840073203425751 -0.0233266228222411 -0.100985706716872 -0.038172684791387 0.0164191698999326 0.0425132781871445 0.0959996890851972 0.102801178230865 0.00275749431787468 -0.0126963351449727 0.00774815867356319 0.00667578525443215 0.0136114004998654 0.0128025590383724 -0.00155438338802603 -0.00502342265869434 -0.0155992131902376 -0.00453925930940632 -0.00945359274041633 -6.29028793340751e-05 0.00883322682673367 -0.0154189019579139 0.0078075286935059 0.00951650935191516 0.0239049805521883 -0.0089716454282219 -0.014590614626695 0.0162923845677732 0.0247444738536447 0.00691608796812643 0.0300418501150609 -0.0114765867181619 -0.0139764207823736 -0.0160646229109916 -0.0410689212082118 -0.00799753731424702 -0.0137222474712511 -0.029523464739882 -0.00654894486669356
  17 435.387165498599 ""  0.416391004006233 0 0 0.0217596871452469 -0.0110560786481941 0.00933615240207217 0.00522313502269746 0.000372686396863255 0.0100341829996031 0.00452279283066703 -0.000824237488362216 -0.00747833050462466 0.0828059188012224 -0.085752651976086 -0.0219993847258504 -0.0942845504256363 0.0752769727526933 0.0163041930320196 -0.00246696553789048 -0.00811040405940554 0.000849876533573091 0.0827765185164933 -0.0776713195343373 -0.0171911490779339 -0.0911567878763926 0.0857465295485987 0.00670926232529424 0.0564449996008572 -0.0134758458120953 -0.0300588568254146 0.0284974112546108 -0.0510692174044187 0.0388802980937064 0.160223880967872 -0.169216535540274 -0.0428061525689857 -0.196717917719934 0.167246824062434 0.0355437654475121 0.00559383903871533 -0.0161120159155893 0.00322802142578805 0.187034870477754 -0.166440920074911 -0.0313489944042438 -0.181876066288131 0.176342369671941 0.0234700561823133 0.0149518497580218 0.0106729364786868 -0.00805427526136626 -0.0191411721648692 -0.00863686695690078 0.00505665929268849 -0.00777615431797016 0.0217990462419385 0.00202571788191965 0.0435460000441461 -0.00347912868583403 -0.00975542402392102 0.0141728603847972 0.0295215935108971 -0.0111587303354894 -0.00123060355052932 0.0256127315384947 -0.00259660766762497 0.00101704091422935 0.000292503933625097 0.000183231519727763 -0.00315119744196828 -0.000780514486617304 0.000629261926620228 0.000576218588970763 0.00222798345528025 5.7444835927829e-05 0.00201064718650477 0.00152715292503292 0.000514341751212412 0.000824864379732805 0.000656551158881098 0.000615484382827357 -0.00444135362445652 0.00172413895083114 0.00612223444066066 -0.00150984490688982 -0.00105877123304048 -0.000809952131603323 -0.00314220483374954 0.00351959513919882 -0.00476591158682151 0.00357050371800416 -0.000438390026417219 0.00163166748409309 0.000150141648026839 0.00710186153403911 0.00434186445736723
  18 449.517314265478 ""  19.6114386565312 0 0 -0.00403814780416508 -0.0152913058037836 -0.0104832091697812 -0.00872790548266803 -0.00466891603543868 -0.00752050358822473 -0.00783475684984195 -0.000675250443417868 0.00643978809676246 0.00751668878609588 0.0031184147280812 0.00195306587668456 0.00746447468608322 0.00941424059719894 -0.00313557014915813 0.00780047176563893 0.0122046844651473 -0.000750220011320995 0.0054738028086963 0.000171356817927915 0.00347350385779657 0.0011923839701605 0.00239136838981948 0.0118104736972048 0.0123900235353716 -0.0123157802076882 -0.0209723599060442 -0.0027475435773126 -0.0292745389929583 -0.00116328082653077 0.0209111265557808 0.0059024758418524 0.00951458988130356 0.00808773488215266 0.00779072505218661 -0.00280047373564321 0.00688143698320469 0.013534528767192 -0.00383705098609655 0.00297920130348971 -0.00876501606166801 -0.0029290857861608 0.000932362232635401 0.00448597348525868 0.0112426885620162 0.00639896914089213 0.00113258338974786 -0.00251202423973581 -0.00194026370941917 -0.00134625937397792 0.00261506983431022 -0.0142180751317824 -0.0085987544184873 -0.00781419402770659 0.0076550369938235 0.00103888456024751 0.0180177694023437 0.0207884732467655 0.0118663798223981 -0.0196274549256889 -0.0230959463159927 -0.0115258349986136 -0.00196483006170346 -0.0785244715626414 0.0445765994024808 0.0433365082330965 0.112876697041378 0.0733298633794345 0.0247722535591715 -0.0369270090003154 -0.0921413366748749 -0.0327862207419294 -0.089952897598902 0.0228061698533162 0.0397599009324855 -0.0840590408570701 0.0137559074802717 0.0256201771168457 0.138443016253884 0.0418135441182498 -0.423354693397469 -0.143418993972433 0.0406632852352434 0.203723997187758 0.186950121544057 -0.0655956786205737 -0.0908453484502303 -0.122397398485949 -0.256343537608975 -0.0613313422994024 -0.0808832661118011 -0.182945645458871 -0.0588894944153732
  19 523.318953002096 ""  1.74992776471941 0 0 -0.0484882059194959 -0.0353527207532229 0.0752788660991803 -0.0489672839422565 -0.0505326759486783 0.104033040295651 0.0222904535236864 -0.0722305901395663 -0.053601821748459 0.000173139352821888 0.0177943946828315 -0.0766221700068775 -0.01732587812593 0.0255551178808688 -0.0123569927012951 0.0738883741499658 0.00897812015170672 0.0198522642799959 0.00660234183601117 0.0499399057793204 0.0365092495436102 0.0150992965369427 0.0140641107394747 -0.0271238234823736 -0.0404795167182467 -0.00802313548144141 0.129134432957589 -0.00859872939270205 0.034717554561732 0.074467759539884 -0.0668252821229953 0.0822088112490353 -0.0633633028191522 -0.119308975863624 0.0314375905512984 0.0280690200412758 0.0807561467330992 0.00119146965178191 0.0339058224693777 -0.0523909417322466 0.112384722927501 0.0510285680074527 -0.00252171046152085 0.128198318843155 -0.0485486669095394 0.0423141110143858 0.0237843498091985 -0.02438307618176 0.0260454518913996 0.0288463745340363 -0.0247921785900736 -0.0546256053004324 -0.0394859373214651 -0.0515156951545936 0.0239828529988407 0.0376372939217293 0.103257598736679 0.125834495955777 0.0715164902746099 -0.120673496750783 -0.064849034818488 -0.0187526973893233 -0.0549085944188028 0.00244742656169425 -0.00330194103617878 -0.00150187844758546 -0.00187050056299458 -0.00235015901301701 -0.0016927170314656 0.000601122296756861 0.00192943999610037 0.000480234697483625 0.0034253627619024 -0.00397875769239068 -0.000877369249483579 0.00179196859412128 -0.00178960186081593 0.000249311615724643 -0.00240730513525304 -0.00129035135998962 0.00363916902642034 0.00111193249420645 -0.0027133613322971 -0.00440397761686647 -0.00720589823236115 0.00194981691172383 -0.000648653895230242 0.0038114016152717 0.00456228665619713 0.00177375356625915 0.00193400501420589 0.00670810440317935 0.00291267795864458
  20 532.134907570408 ""  5.77119568745602 0 0 -0.0138770664847693 -0.0207068391806377 0.0402111563274872 0.0196554963104062 -0.0560844486243507 0.0396312687398077 -0.126472853595053 0.100951263910518 0.00182741829760129 -0.00608281886385483 0.0101863907987986 -0.0331253692250948 0.0496727097952481 -0.0470681315590201 -0.0158455639283336 -0.0607055785196856 0.0838001756325332 0.0250334503926405 0.0671385785172047 -0.0403224177214423 0.00148530343007771 -0.00033088917486804 0.0125552502111291 -0.0134599714704383 -0.0031969413831195 0.00458180097903684 0.0866648903683257 -0.0180138365459598 0.0113755282116447 0.0171816706266243 0.13762640941502 -0.128732738425001 -0.0613816333681384 0.173509052381037 -0.200649221137676 -0.0288520386209054 -0.075972933781222 0.0971802182102246 0.0356264724001942 0.210847744654604 -0.167301998238997 -0.0211572143753206 0.15685403828626 -0.0952175975547245 -0.0543186650410159 0.0205536163129012 0.0114689406631332 -0.0131682261630909 0.00889591367007598 0.0117575396459952 -0.0111875426036827 -0.0233747866419155 -0.0128895459004105 -0.0213682633351978 0.0171486561206345 0.0153097207578464 0.0407062806133591 0.0559430262615082 0.03464745029365 -0.0545889722721171 -0.0249165688162929 -0.00145714439013091 -0.0253630831421389 0.000428367640579501 -0.000438023909463033 -0.000884150326802416 -0.00159793639057166 -5.05700385958111e-05 -0.00520933434758155 0.00100768876649441 -0.00169451651151551 -4.74602547134636e-08 0.00517716486585356 -0.00667783585198516 0.00176444811838332 -0.00247895892994261 0.00333201004721444 0.00487517565637909 0.00322068854895584 -0.013386114010489 0.0405653551928076 0.0270849636085477 0.0135559924298256 -0.0163483394581314 -0.000110527382374217 -0.00340759890407885 0.00536242024438272 0.00208320083233122 0.00368677281725046 0.000198676766726981 0.000206130622314516 -0.00381717558991779 -0.0011759261228563
  21 628.930427631047 ""  1.1773830108536 0 0 -0.0110334860407547 -0.00843105585800495 -0.00960963471834809 0.0216230396112165 0.0238581812271773 -0.0159887952519806 0.0166713056215993 0.0262911640997749 -0.0475235398932322 0.0661111775197826 0.0771550712870574 -0.0398588136326119 0.0738713742665504 0.0564756050544135 0.117941930865303 -0.0171253827016991 -0.0272185751798107 0.0480365895401519 -0.0703614029549233 -0.0893394534009311 0.067635234222561 -0.0670404522030694 -0.0532333914129302 -0.0915920365276641 -0.026052896611147 -0.0164357300012556 -0.0108655610866789 -0.0187104346066035 -0.00897666014003916 -0.0160345138446501 0.0190694374724563 0.0334829930014066 -0.0860982412830918 0.058356042127342 0.0387056746324092 0.12908978212562 -0.0233623499235684 -0.00244870006217175 -0.112417833185389 -0.0255464157688747 -0.0499105424932467 0.108631168647226 -0.0457864274685431 -0.0255174420172013 -0.105925820378622 0.000312845153632145 -0.00171500413738809 -0.00322464117232255 0.00180790714357501 0.00260348035348736 -0.00291500755472402 -0.0161534126697414 -0.0133013526974515 -0.00871260159548624 -0.0082368385455924 0.00351743025915509 0.0294096818973236 0.0236956028128145 0.00868670263214279 -0.0288745863924859 -0.0238237616065095 -0.00733581334953319 -0.00813031768414615 -0.000138334837242956 0.000173006380179434 0.000197144078552817 0.000235601916026802 1.34780642362598e-05 0.000843143941536744 -0.000195764604765359 6.85648293029776e-05 -1.42503991537669e-05 -0.000869370846523826 0.000904713160284814 -0.000230491854081897 0.00021974481953996 -0.000511307193901735 -0.000723593314189976 -0.00073039767196925 0.00265575369212718 -0.00683476177518553 -0.00415537428504162 -0.00267244002834276 0.00216859020827762 0.00028860723069447 0.000471364204960163 -0.00131640513513755 -0.000249410445511907 -0.000780261875813432 -3.27968524273569e-06 -0.000603898786826395 -0.0001654035579053 0.000254056035951694
  22 652.97136516096 ""  4.4005685523336 0 0 -0.0389041749353115 -0.0402281788046141 0.0471540389007452 0.0579250598028243 0.0550747545824089 0.010847452501337 0.0691286402925195 0.0670927709579622 0.0234208070877209 0.00107072826161998 -0.0205658887843063 0.0949090025784321 -0.0131469164125964 -0.0206751547543712 0.0455332182361891 -0.0647174257524271 -0.0689650326317621 -0.0227836919634565 0.0102097422232771 0.0293448610608751 -0.0836689929005909 0.024696194659056 0.0276024524734799 -0.0357743827263229 -0.0790125337584349 -0.0532320346873363 0.0639804111760418 -0.0444662363536325 -0.00481888375465766 0.0233324568012707 -0.0450418120562055 -0.0520745415958701 0.0556645153337671 0.0462317471846082 0.0643908379036157 3.22000402126894e-05 -0.0669651138172307 -0.0706694463047931 0.0123450492969393 0.0470584659495595 0.0752177928694173 -0.0423019423518102 -0.048073681367624 -0.0447301293022899 0.0115134711720477 0.0135526998665672 -0.00250320025645306 -0.0182692756590259 0.0117754439438264 0.0181042612837563 -0.0191166124135162 -0.0802587816739269 -0.0661349080565602 -0.0454745661307261 -0.0288136105588096 0.0249708808174216 0.176248296790773 0.144680248907437 0.0618337849851401 -0.163778666444446 -0.100775564719005 -0.0137160992659496 -0.0604342857955648 0.00039468695486472 -0.00133314685352158 -0.000307086356401091 0.000585860534200346 0.000178516339443788 0.0015460587482749 -0.000294705274881886 -9.60752814101738e-05 -0.000137415924742671 -0.00211715718205123 0.00220350039282966 -0.00157415908703305 0.00222810462543966 -0.00243866006428277 -0.00306574554321392 -0.000326749007776779 0.00378724409420251 -0.0157912318520057 -0.00531811580055451 -0.00683303153272535 3.9013867810713e-05 -0.00163590421517279 -0.000123652764574162 -0.000101123112744166 -0.000931035615753879 0.000144667215021347 -0.000435399715480551 0.000880507953428119 0.00075388192205101 -0.000707893184338596
  23 718.033329426107 ""  16.5551685074031 0 0 0.00386253672645906 -0.00144891235051628 -0.00319863464601463 -0.00309858173560308 0.00314339207505592 0.000332391840788908 0.0743244315132032 -0.0690292883096593 -0.013140952531338 -0.0487583719362402 0.0458650865551729 0.0111476283320335 0.0789887942840727 -0.0733113333165495 -0.0135791967132582 -0.0624472452941876 0.0565773464964788 0.0105570098731994 0.0788269097664073 -0.0730675393500282 -0.0153588445698182 -0.0477630287318702 0.0454546782122709 0.00841606276514899 -0.00859108821941471 -0.00870850412604559 -0.00569285661997764 0.013740981832836 0.00896570480534472 0.000470583617185244 -0.259553987909238 0.244297379003168 0.0492399878170659 -0.00775667919264642 0.0109519719491247 0.00127928227374272 -0.258862909320009 0.239043907473114 0.046239452273189 -0.0101364667884216 0.0102897633143913 0.00124710695610036 -0.265049705884429 0.250406360999623 0.0506707249222489 -0.000862257802744166 0.00192054745129907 -0.00129913416630007 -0.00358541118001145 -0.000443579256247882 0.00355393938125573 0.000784567073033876 -0.000900837454186049 -0.00109458783281946 0.00224367991652864 0.00028642400018256 0.00015618097616408 0.0022676476907731 0.00230422197043132 -0.00434570595505164 -0.00346572335566435 0.00220404763576431 -3.31907010456241e-06 -0.000141696542075888 -0.000279722430349407 0.000205237342844819 -0.000616356256535119 0.000222299402694086 0.00139542158526108 -0.000225566416023054 0.000448315784677476 0.000290655284960227 -0.00302579527570953 0.00314165958052459 -0.00141289615317478 0.00247828721055892 -0.00101514104009011 -0.00286678264333531 -0.000608117666439123 0.00118395103299057 -0.00780683267282603 -0.00148512578602165 -0.00465292209951129 -0.00226179558925876 -0.000945181773392295 0.00111438454835315 -0.00208736782677326 -0.000795352432690418 -0.000651002414901507 -5.4771834646648e-05 0.00225625768947205 0.00184662889451133 -0.000770295293988891
  24 781.979092776566 ""  12.4546173215986 0 0 -0.0795797523681803 -0.0515255861311478 0.0526587173177567 0.0100856125184698 0.00703178218884072 -0.0367986093561424 -0.0208276780874601 0.0169583497700684 0.00296869998582002 0.00777982129406141 -0.010727209041723 0.00309469779500767 0.00572027265096592 -0.00156025244651826 -0.00413820171870163 0.0185912213848557 -0.00533269244787492 -0.00299488046091043 0.00147724377151377 -0.0095101653931134 0.0056770262595431 0.00693847893160484 -0.0117975186841315 0.0136373284971729 -0.0747286312336672 -0.0891162370458172 -0.0324857904646294 -0.168109203927614 -0.187246676839831 0.0503610847257964 -0.0216737804744652 0.0283061705304165 0.0156498786729804 -0.0676848965810946 0.0659151643646594 0.0096047108833105 -0.0826341994748491 0.089376105698316 0.00993005112247668 -0.0814409468573511 0.0499757198479716 0.0104705682836817 -0.0415170708138073 0.0036193546211843 0.0291133609734208 0.0951497411653081 -0.0765335033230826 -0.0245053210164192 0.00228174640088292 0.0755900383348526 -0.0900985823452927 -0.0192223158226744 0.0578850160014417 0.116203105559765 0.0704701389167998 -0.0562804592377383 -0.18725416074455 -0.0378540635351587 -0.0720130881835443 0.0971643981573481 0.115361041391361 -0.0256288486987018 0.0763205625986161 0.000709582554385425 -0.00116466758243802 -0.000415697559225557 0.000680631573562981 -0.000140752190348427 -0.000745423946910753 -0.000715436851045869 -0.000610366264650456 7.84121490018434e-05 0.00197820415092378 -0.00352037474678021 0.00043869050273976 -0.000877032261662915 -0.000562793577534109 0.00159875694832731 -0.00116473604678366 0.00313885063422916 0.00461368363629009 -0.00353251076785288 0.0035264602873301 0.00583078230113903 -0.00306393851487089 -0.000753558580697687 0.000235349714676057 0.000158493485990155 5.5996040522828e-05 0.000422823084589271 -0.000184191000681714 0.000168253363377271 0.000244648876162343
  25 784.593333908947 ""  66.1702061549263 0 0 -0.023700433736822 -0.00546286705363921 0.00884575809545367 -0.014359290758243 0.0155717735588403 -0.00291752863216989 0.0943066220645351 -0.0883150593417789 -0.0177636307913721 -0.0350505872836913 0.0330691246707828 0.0110095649582709 -0.00856220977175341 0.00958027516129548 0.00391970486663511 -0.056975911742839 0.0523740536762865 0.00953592300451617 -0.0164791329174 0.0173174899047159 0.0014535450399729 -0.0438601279218885 0.0420106420431617 0.00915953643923215 -0.00737181687783109 -0.0110309458819973 -0.0214820186203546 -0.0436129379995199 -0.0541187083552245 0.0201306604816336 0.0566793872885144 -0.0527948621452108 -0.00513649186466453 0.263496171693919 -0.23856532898623 -0.046427680768526 0.352492760744599 -0.328017608700108 -0.0644698707389068 0.301779536232455 -0.27866778420765 -0.0567690496426752 0.119321332554351 -0.121649629792103 -0.0203537021422065 0.0213613098530883 -0.0213058073735668 -0.000125752118889749 0.00600355560699741 0.0154061562774871 -0.0255552540583848 -0.00909632165956519 0.0145549192780072 0.0266343453408174 0.00873766513208415 -0.0130910994682884 -0.0327990366027225 -0.0110460458262716 -0.0184508320859998 0.0291755214528087 0.0228664061001079 -0.00771317121773846 0.0176778351133326 0.000939771284743736 -0.000798781605440035 0.000338525038107457 0.000271121148175106 0.000287068186945552 0.00118480394865962 -0.000660849074491314 -0.000442740352976658 -0.000211183806794521 -0.00146255431550567 0.00125936618824682 -0.00068232498240422 0.00211038979012027 -0.00184646680020165 -0.00184449872549782 -0.00146533059071403 0.00515446170357715 -0.011591146886735 -0.00417400011805792 -0.00358826548739929 0.00122643698560252 -0.00189418891201771 -0.000550201780044368 6.19826564332442e-05 -0.00149421256223328 0.000603673158148277 -0.000379184109213256 -3.02497190428333e-05 0.00136062723311412 0.000447282211648942
  26 839.581132357021 ""  10.885415133448 0 0 -0.0108433414569412 0.000330267362029873 -0.0242142568876921 -0.0304488151378586 -0.0383312856139942 0.017872275356119 -0.00575630508932165 -0.000662620466508582 0.000967668550500147 0.0123819105976277 0.000251215080061711 0.0203239472980681 0.018158350565082 0.00734240135789287 0.034190685910982 -0.0114112530217497 -0.0159011682679333 -0.000128128012148232 0.013201564146832 0.0248976199373802 -0.032380128451887 0.00169956873457881 0.0165736569856123 -0.0305312353646772 0.0152408432559989 0.0126989024258544 -0.0250011745061577 -0.00622790777273507 -0.00861337946087168 -0.0137821306384263 -0.0199904031346996 0.0200209717008474 0.0209738828373927 0.0134669246841224 0.0564912628915215 0.0248112729417774 -0.022064795616686 -0.00510777636583238 0.00536345707089978 0.0566723676612646 0.037436294439472 -0.00975926110039417 0.0394894050472701 -0.0193496013547995 -0.0399356176747617 0.00352538651157561 0.00536356506549515 0.00132154370433337 0.00081873193498486 0.000527545782612811 0.00381847953213792 0.0122489552053915 0.0106285620106839 0.00559439004635403 0.018545808169568 -0.00449533198756618 -0.0859781619831736 -0.0490904727421719 -0.0247851164131913 0.0590585897947887 0.0170423941936551 -0.038857366016224 0.0261401936776889 0.0105345966225398 -0.0213736941577256 0.0563999126472191 -0.00654532269990954 0.015511444104709 -0.00665034858116667 0.0014815899641465 -0.01502835346276 0.0356988496178989 -0.393303979602353 0.110632298756548 -0.145368010615794 0.376100646515474 0.0232679695389804 -0.256731406264599 0.00246970816560938 0.00170629685768977 -0.0268931455701936 0.0643533511051615 -0.0652167623839188 -0.13758569454993 -0.0536617079605266 0.0394851278561128 -0.158839764388454 -0.367208285542119 -0.0626965744417994 -0.134883122172687 0.330921061170831 0.16393403677607 -0.154089501738731
  27 841.671552847333 ""  19.479882359529 0 0 0.0232232372695851 0.0239179303630259 0.047509295245832 0.069928714567891 0.0776231716156251 -0.0318079743690734 0.00928919638004365 0.00819862464104331 -0.000743657711397567 -0.0126820943542745 -0.0144669129542147 -0.0524201830819162 -0.0309284754556562 -0.0272182812729847 -0.0797852442945933 0.029341796994619 0.0309899722015828 -9.65611616056099e-05 -0.037836576998513 -0.0486224930240733 0.0745034103919835 -0.0202638104808818 -0.0209069152683262 0.0697803565741306 0.034803389770076 0.014324755816382 0.0136853029331008 0.00663703879638439 -0.00605524533325507 0.05002811906262 -0.0482380245224694 0.0394337100104845 -0.037200804601115 -0.116094707939647 -0.0533988527679553 -0.040469666268589 0.0215425797020899 0.0360235169416062 -0.00630393143081153 -0.0747111950066498 -0.132450874360111 0.013464163373583 0.0324137162895125 -0.0616048856844958 0.0625895818149845 -0.0135337136130348 -0.0325140814781215 0.031848054371451 0.0280240999988959 -0.0213185637881636 -0.0353990956393132 -0.0601608152310117 0.00341952044694007 -0.0140341848852661 -0.0832736265200567 0.00877533585764074 0.271008945102705 0.0923411370872188 0.0611856704655836 -0.090529161039989 -0.0734405180775848 0.125771688349613 -0.0675640372815676 0.00353449242074783 -0.00729408830520669 0.0225115236151842 -0.00190087618113535 0.00383256095809025 -0.00632453819990909 0.00104364670678934 -0.00536468570935743 0.0146552082599122 -0.154486659239666 0.0361294935568032 -0.0561126893804802 0.145678089301533 0.0119836477960065 -0.0973470464261222 -0.000836941941313278 0.00109670332706187 0.00290778768269772 0.0195900744465638 -0.0152359668311921 -0.0405669714353064 -0.0186188950228015 0.0165793943035529 -0.0634693290228891 -0.146025626803446 -0.0251842584275558 -0.0532785009646259 0.132073586769688 0.065744655433944 -0.0604814597407054
  28 845.390269374148 ""  23.8694307774251 0 0 0.00175580549877318 -0.0454100233801808 0.0353915034142746 0.021372171325675 0.0372933664006399 -0.0239951095345865 0.00835832742485574 0.000634563865811323 -0.00239787857926793 -0.0368574980751035 0.0239413230012787 -0.00705590930599965 -0.0382375811601501 0.017868846973838 -0.0223571145018056 0.00340206597845008 0.0211856097341754 0.000560525082251676 0.00498367890384392 -0.0357356368280123 0.0244810604947604 0.03360087127317 -0.0474382204484171 0.0210891212822666 -0.153836040286892 -0.0957880025704524 0.0857930410522494 0.00740348188749563 0.0819316214692907 -0.0380570681011739 0.203335734432563 -0.192040036968909 -0.0454877526310687 0.160242026491059 -0.200935527000576 -0.0504458276414316 0.0771032893437208 -0.0477019722922479 -0.0181294521476263 -0.157019570620803 0.0680519284554317 0.0271862505396664 -0.260220831942682 0.219082631686799 0.0816668743116137 0.0122607359384905 0.0402405285787476 -0.0781348868726981 -0.0665897087500873 0.0456572345874684 0.057521181661302 0.0633882487701127 -0.0665118598664645 0.00235695309255134 0.0790230456766831 0.00618228568648239 -0.133300063777767 0.0632957833414329 -0.00457552920363161 -0.120626203675177 0.0747369042344626 -0.0624993195398837 0.00244051383299142 0.00113303912987359 -0.00327905549287056 0.00977776990881151 -0.00191804388588298 0.00160979803527333 -0.00308747791281059 0.00132804925679415 -0.00219160928375748 0.0072667527477891 -0.0720842193142672 0.0157698389830134 -0.0266573631915955 0.0677836862367475 0.00765179017412797 -0.0450433719822232 0.00121828198563309 -0.00528300737470027 0.00576074622907264 0.010197685364081 -0.00677630976834906 -0.0203622755843542 -0.0062665071397658 0.00885119421003822 -0.0315421470266322 -0.0698685902837569 -0.0108199595036219 -0.0261647082366776 0.0629872378240606 0.0313821897765903 -0.0287911488223203
  29 852.67553435951 ""  14.588079148126 0 0 -0.00637222587236126 -0.033500804087532 0.0253123753722359 0.0113262086130433 0.022282425735861 -0.015653927151419 0.00106315615484073 0.00563575790588249 -0.000265553822079361 0.0380574539416327 -0.0413349979097309 -0.0141922641841773 0.0256175415177943 -0.0324486578024026 -0.0197557659955272 0.00942949244479118 0.0041872996522337 -0.000935500786500884 -0.0363407440762899 0.0164157900059726 0.0197680290630993 -0.0437831758880331 0.0333468140266821 0.0244661635194055 -0.104955330394679 -0.0649197944369437 0.0577219203458883 -0.00652124976286657 0.0464457870322569 -0.0255426437951533 -0.277773360195853 0.259081230980136 0.0440548671606928 -0.228522847183738 0.18720726188223 0.0300206074472883 -0.0142370382775956 0.0260447420487451 -0.0003425410471166 0.16700853517973 -0.199807603557767 -0.0329758066983332 0.290754769136529 -0.293552562048106 -0.0368645712456997 0.006410568576946 0.0410092115259432 -0.0668981585884955 -0.0543058811798851 0.0369071533186653 0.0538829930997984 0.0618218738066651 -0.0618104021876815 -0.00318952991387795 0.0661513772006804 0.00930732261275631 -0.137941605565516 0.0440606177420248 -0.0149760128209878 -0.0934434322005515 0.0753862468377684 -0.0787544558858113 0.00479747557958465 0.000285274850593785 -0.000765232889869336 -0.000213379706467877 -0.00010134856137459 0.00109012805552311 0.000561287763525061 -0.000238709021437826 2.77985573689165e-05 -0.000629212118966399 0.00309724199358695 -0.00084842355032413 0.0014225155660512 -0.00179647083107357 9.77820037795653e-05 0.00242300876193035 0.00244119051086741 -0.0040944845062877 0.00286544932105584 0.00197556557598127 0.000121049384626824 -0.00247990805771474 -0.00190319235631639 -0.00108273795527117 0.00297985470445106 0.00434162298148209 0.000237245525462339 0.00197315146947361 -0.00217400731386722 -0.000636403736175303 0.00179966774675427
  30 892.425336362001 ""  8.87309920682224 0 0 -0.00175074376580973 -0.000999161878858418 -0.00039941540331335 -0.00106103921631715 9.52249967168507e-05 0.00013571739464158 -0.00179230879461091 -0.000982492540854587 -0.000142975164990047 0.0018167949720078 -0.00157358071239948 0.00146334730182363 0.00148186204614916 0.000102249370742895 0.00209383452558009 -0.0017744956106206 0.00105937997397851 0.000354821919572186 -7.51959614558717e-06 0.00224214361442901 -0.0019283306725243 0.00100815903632148 -6.53024485982949e-05 -0.00180554580351486 -0.00597922957074099 -0.00139397236600629 0.00576194810992111 -0.00191998455913617 -0.00368712896539901 0.00102280746861065 -0.0106563063781776 0.0104671081567662 0.00411572235077171 -0.000752118261638553 0.00515784851765617 0.00192380718777206 0.00832361364721552 -0.00822462561972387 -0.00105968387455138 0.00823314855685499 -0.00255461731915775 -0.0018820372143373 -0.00461273949370458 0.00359855253649136 -0.00047484542556176 -0.000195675721219754 0.000749308619936559 -0.000121332072784223 0.00140587606496014 0.00022901507534199 -0.000962252869014899 0.000700392847842537 0.00169893960868942 0.000244683380493576 -0.000272436111228606 0.000753598105477415 -0.000569612506558425 -0.00110084558460382 0.00113120616947092 0.000746146952400008 -0.000355917339242143 0.00271933074286781 0.00026792537761583 -0.109885411717464 0.0530720781232679 0.0306776045830083 -0.00306336775304984 -0.114245110494269 -0.048224727207839 0.0987425140152222 0.0989041733780419 0.0260880141454233 -0.169359461172184 -0.0648787380137452 0.00280799777749455 -0.118761144526303 0.00780219593197023 0.00941399695950464 0.00989006758265644 -0.165449340279361 0.032934935329924 -0.0460910875247483 -0.00441354033056102 0.0910082598227057 0.463946561245637 0.135424378036089 -0.0444801427757015 -0.0251991136625457 -0.105762416513934 -0.0212561503509445 0.0705488290158891 -0.0645992660052992 -0.0701421055095828
  31 914.009493850298 ""  8.45914913946177 0 0 0.00882481310551701 -0.0008403939847451 -0.00450795772885594 0.0062933521872229 -0.0137031347862077 -0.00115591617673227 -0.0520447992016513 0.0467896460991348 0.0103027303226074 0.0637766052210339 -0.059563448041042 -0.0105082012108557 0.00421690129043706 -0.00146660253962134 0.00183064789125895 -0.0551968923708043 0.0508544764501221 0.0102991153923358 -0.0154994390596333 0.0169107710021822 0.000714616845463202 0.0634102906209889 -0.0589251265457569 -0.015344879655028 -0.00443085399658325 -0.00208809864320183 0.00685562618482521 0.015347138786358 0.0189211700652211 -0.00960948682322033 -0.348872657878927 0.328992758333445 0.0642920974702222 -0.0152966754119199 0.0196886576200776 0.00472207810028208 0.332691753852364 -0.309395888373229 -0.0592672583489237 0.0967862458223167 -0.0829160658428572 -0.0172478491122403 -0.322292679130643 0.307999665043933 0.0581654092886318 0.00172947894945309 -0.00721194542376207 0.0061059888890381 0.00137900991655121 -0.00199144330937025 -0.00531399039779078 -0.0065322093457357 0.00889104943046979 0.00315922832035112 -0.0023345966703288 -0.00460852984070367 0.0186567308628055 -0.00259013091105566 0.0053631969085054 0.00787423319659205 -0.0145613921943027 0.0193567555846802 0.00184719872527694 0.0022634936333304 -0.000751116305513755 -0.000720901293923605 0.000114269029129796 0.00249004408396567 0.00065200409630706 -0.00298610697718357 -0.00278041504326341 -0.000615595551173569 0.00417008656938773 0.000586412785484007 8.8670218808243e-05 0.00211209939830878 0.000757479928910263 0.000690400784791641 0.000310838510028684 0.0017624690555685 0.00611955972548578 0.0014965948476215 0.00145225928174376 -0.00147455663414092 -0.0109466401580625 -0.0034998737719347 0.000127412375544057 0.00237258910630309 0.00432402246041319 0.00143813277085081 0.000253528778973148 0.00415362201322092 0.00183363185609805
  32 953.192768766722 ""  34.3814293672387 0 0 -0.0971414789951096 -0.0409154396929643 0.0845475985837352 0.0102828937792303 0.00612186779778015 -0.0360628148631174 0.00105788762365231 0.00230009884262079 -0.00702277479844852 -0.00146490111959173 -0.00752262235194271 0.011802846341698 0.00202382513596649 0.00358641823403361 0.00505978469390194 0.00413067996081827 0.0115673701421306 -0.00149050342493955 0.00161571934455354 -0.00500638868779657 0.000423679779935292 3.91330425641485e-05 -0.00460203504412476 0.00636827263491484 0.0078998734078347 -0.0700601014208879 -0.0826495924068644 -0.174726424265601 -0.258308048107367 0.135752706241484 -0.0165728096011322 0.00346707173794444 0.0131237099121122 0.0144407334207321 -0.00109624840245305 0.00194846463229168 0.0244790510317385 -0.00547595379594554 -0.0151357714339261 -0.0282923178169895 0.00515949729127544 -0.0047843880837861 -0.0425699856950763 -0.00966525799034014 0.0244002725563412 -0.0599009810990838 0.11543022177756 -0.00231329991737129 0.0827351962892742 -0.0792980412112358 0.0111022478256151 0.0440964967574175 0.0370320023837272 -0.0536905570013183 0.0133630097097147 0.0687188420816435 -0.190177487090375 -0.112168945868939 0.0176565083808221 0.0766943872922155 0.0989600230862081 0.0731842986924036 -0.0962701343709418 0.0146307790680103 0.0113404434587999 -0.000201688938951996 0.0102911746294915 -0.00865445927800566 -0.0145313874787349 -0.0170556159431792 -0.00542900284425394 0.00501009284233298 0.00562606144269232 -0.0280540719397092 -0.00209630147320409 0.0141248529967025 0.0226447697767416 0.00970405934424139 -0.0305454027811343 0.0624285908006348 0.0972610921004876 -0.0587338647142141 0.0287403716726995 0.0816182417394294 -0.00136061533335581 -0.00042322049540073 -0.0115919961555432 -0.043718119558529 -0.0214629373412041 -0.00666911411011324 -0.00389698413602888 -0.00824602510459487 -0.0104848596950968
  33 958.406041054782 ""  92.8459300588068 0 0 -0.0267203691144281 -0.00299833653834459 0.0154115257560253 0.00720505887110856 0.00033015167223332 -0.00142940837543672 0.00578525639245605 0.0108438613266373 0.000398289425463691 0.00146466827705236 -5.87304540035052e-05 -0.0051881468842995 -0.0046314684381363 -0.000252005669662289 -0.00644456705980541 -0.00199357486687365 -0.000213033043755185 -0.000482723989575394 -0.00156535135555169 -0.00633042632702226 0.00639968034837983 0.001728620666002 -0.00125654649153941 0.00822880655912387 0.0279619942033294 -0.00172132576123862 -0.0435149910133774 -0.0442578410345582 -0.0611565421604725 0.0336993176240173 -0.00680129031365379 0.00273477325236323 -0.00782242779504567 0.00358196916420507 -0.0142917377830501 -0.00702779275874371 0.00467305230021064 -0.0068480108292718 -0.00359674534064777 -0.0186428406760289 -0.000152397630692744 0.00452647781282942 -0.00931013550374463 0.000407814331996281 0.0130251033664011 -0.00961761918229958 0.0240520896491398 -8.46653150424587e-05 0.0180455293387696 -0.015000058593962 0.00462489918294852 0.00365855429618698 0.00405749825616815 -0.0125555175427971 -0.000762081404343627 0.0174675468645948 -0.065113382945665 -0.0348510198392536 -0.00933008154449428 0.0325209050162606 0.0261890658181471 -0.0192621187691915 -0.0131634895852283 -0.0675187629283484 -0.0549173506758257 0.00195356676581504 -0.0472361789257823 0.0438595948897186 0.0666022479618114 0.0798729142676915 0.0192279346332972 -0.0245569877234043 -0.0202349446577178 0.133281786009813 0.0129558492251266 -0.0627261202865613 -0.102161857902582 -0.0416231965224989 0.140213932073092 -0.281365029331678 -0.475481546636481 0.27329882819544 -0.101893691976316 -0.356207768423617 -0.028216515252907 -0.00638654535283698 0.0559003940979572 0.209965595551819 0.113761135761988 0.0318409151814544 0.0281144917181724 0.0537473881578239 0.0544450070897429
  34 991.263168784035 ""  5.86548655888485 0 0 -0.0222003477059156 0.017774394403443 -0.0415843764478264 0.0278997551867028 0.00803137049812344 0.040921303693452 0.0129739881585026 0.0222481863248158 0.00760867496211472 0.0534490834163516 -0.0150888871334955 -0.0477630198170575 -0.0567628243927061 0.0349537990587952 -0.013072503837588 -0.0420268130818979 -0.0214335347547155 0.00142104535758457 0.0512867231972446 -0.0616020131242498 0.00327746418940166 -0.017749112960114 0.0402596779496391 0.0427499027685129 0.0746132148068635 0.0456884189952367 -0.0709666634526285 0.00278495233908008 -0.0483284934171291 0.0267807539162055 -0.207521590627155 0.221161658105209 -0.0104863786125113 0.245283675837711 -0.257385315987591 -0.0682959961301491 0.0379888934852663 -0.10103414714603 -0.00163036052481234 -0.336399996344124 0.304026412737038 0.0803890019750188 0.192836211033537 -0.161942525286858 0.00608447225895328 0.00944733155506943 0.00780907410644942 0.00176688377269605 0.0041177550124621 0.00781416548624955 0.00694529495863516 -0.0286527668087702 -0.0212489900176392 -0.0141774354917161 0.00188749412612831 0.00786019335343013 -0.150724988531009 -0.0500943186638102 -0.0754592289098059 0.075550873789155 0.0152834615277717 -0.229597732874953 0.0578392615199142 0.00658312171979535 0.00561187541842813 0.000407283412725348 0.00377439089656653 -0.00516416209275841 -0.00318632275866304 -0.00838876216886227 0.00175264322451311 0.00129924710741207 0.00296610483807551 -0.00116916323467924 -0.00112013522294359 0.000896562145207034 -0.00326472136672841 -0.00133574224815462 -0.0141158068414869 0.0290919245074473 0.0290276952460018 -0.0161309169993751 -0.0123757141031225 0.00882144292304926 0.0194662062332649 0.00269167875634439 0.000767681229902363 -0.0140139515193832 -0.0160007504175711 -0.000556259651848718 -0.0157464346224064 -0.0150964175230876 -0.00415858574231768
  35 993.681405794173 ""  13.3672605334785 0 0 0.0361914038291427 -0.0166893403897967 0.0616934397473115 -0.0407441292187664 -0.0151478916519667 -0.0622481589950715 -0.0291168877596959 -0.0262917569740633 -0.00875359133195076 0.00456039038940246 -0.0602120009379627 0.0559350915445466 -0.0145871297798088 0.042315692071766 0.0402921819568538 0.0441054926005557 0.0540560814652841 0.00185290015880392 0.0425981859847245 -0.0196249397867007 -0.0286624273303861 -0.0470990358312382 0.00858682481830557 -0.0520147078884817 -0.0874320775921436 -0.0506684453480231 0.100772897533943 -0.00490051458241631 0.0651179005419756 -0.0350152945258271 -0.164321739894253 0.105245210217151 0.096687551885087 0.210290102348983 -0.154872612259411 0.0019104045932909 0.0724989236806706 0.0363225867278066 -0.0233431534464353 -0.20255351610811 0.198051660675805 0.00509832488105607 0.119242881913381 -0.137502443981816 -0.0913724120350494 -0.0115296312315887 -0.0186919437775757 -0.0048284599173514 -0.0139381504541815 -0.00429986516027997 -0.00859044433425969 0.0457002098506539 0.0222753129759025 0.023287960679752 -0.0139210596858089 -0.0110444915236751 0.246798797518588 0.0981168947099516 0.103269636697973 -0.135517703851749 -0.0124615087296817 0.324008215232162 -0.0833932284592209 -0.00885059575387352 -0.0067772260463188 -0.00166862929787109 -0.00409651188109548 0.00628005017584323 0.0027311063432032 0.0108967718660737 -0.00263193924956086 -0.00127429468120587 -0.00136085949515912 -0.00278483343874507 0.00209714723318172 -0.00379604561956857 0.00754061849525381 0.00511370129185211 0.0183219530627708 -0.0380100659324214 -0.0288399435841725 0.0160182535202398 0.0219546451054409 -0.00244889946376935 -0.0265949684826547 -0.00429922657687891 0.000590683756366621 0.0160349197646057 0.0186628352007887 7.49114951934836e-05 0.0239434195458408 0.0224176522705689 0.00478538390909718
  36 1010.83893904128 ""  2.06386531558421 0 0 -0.00279440734661795 0.0109052912941499 -0.00707463240570413 0.00858551931783416 0.00618971567269442 0.00786766827386814 7.84040519926904e-06 0.00491920734674671 0.000845224007181933 -0.0373472357692513 -7.30167664044401e-05 0.0453736220247266 0.0484813751535004 -0.0557076182138852 -0.0242597615810759 -0.0233514882519513 0.085055506190555 0.0131378258608312 0.0393742632646756 -0.0469057198832051 0.00493442360661357 -0.0302134329155427 0.00172271268118407 -0.0426702361344828 0.0353291606455853 0.022088159355493 -0.0199410640857875 0.00816451645370117 -0.0131574136406317 0.0185600567533629 0.163999269122227 -0.173760573055984 0.0207452976232108 -0.358974338401592 0.325547194979333 0.0506485720569095 0.368151056886242 -0.277108219189196 -0.0550004644830276 -0.28739701087583 0.257990936117277 0.0633359294483286 0.0971122729837701 -0.0894823431136079 -0.0755237203308357 0.0040661671480325 -0.000274230626764982 0.000169114737038258 -0.00100735292985725 0.00449774336193437 0.00262353494604915 -0.0104290423115792 -0.00943822295672152 -0.00457603285968967 -0.00696621192733154 0.00458451189924261 -0.0338527028841534 -0.00533238145507711 -0.0272468841745531 0.0141908313226469 0.0112280219311206 -0.0812042170041857 0.0170523673020747 0.000485475879090045 -0.000273080775015883 -0.000123471284840923 -6.06238131575176e-05 3.17928844527356e-06 0.000233930393444015 -0.000355905053056327 0.000578094001825659 0.000263453466166235 0.000219562397052551 0.000121678919836877 -0.00018911412577915 -0.0003339011119571 -0.00142856430416463 -0.000397667272848634 -0.000747930136314159 0.0017186320018637 -0.000628167954762184 0.000325139494405729 -0.00103315166367627 -0.00106144813020708 0.00128531678032377 0.000694366699368915 -0.000182378241922271 -0.00042833366336916 -0.00235629371498852 0.000307966318866002 -0.00127137612565748 -0.00262108857872787 -0.00135454463146211
  37 1011.84187808341 ""  14.3854348354739 0 0 0.0128895799684931 -0.0235397526104525 0.0284150292735347 -0.0335613509276042 -0.0161446663166669 -0.0301190398562883 -0.0118355381910666 -0.012507073570543 -0.002469241187505 0.0263155756206925 0.0656156296307521 -0.104575594470174 0.0402208589753109 -0.0045414600476267 0.0403243307339727 -0.102200548985585 -0.0683982980987947 -0.00439446601822025 0.0275582015203358 0.00529384366468072 -0.0419190200363012 0.0406439958425741 0.0316843444258155 0.118273712355142 -0.086030012538124 -0.0513337492924643 0.0615694618061904 -0.0268240155561206 0.0341505815035025 -0.0482876136047971 0.0738263095768915 -0.0176053616229093 -0.141419655664102 -0.105815410002179 0.131201361674577 0.0626339196347726 0.0363953328172282 -0.20070048268873 -0.0370188133052588 -0.0949150456301864 0.116088805110433 -0.0164857945757161 0.0596403282656391 -0.0589588440847968 0.135307121787763 -0.0107595445181025 -0.00637689273109923 -0.0038090404526864 -0.00461676025627833 -0.00711188599230566 -0.00621869736253214 0.03727733462868 0.0208701408968805 0.0168160036523552 0.00768328236051197 -0.0123209968778003 0.142210207696826 0.044735386551357 0.0809578593888923 -0.0745671308176589 -0.019564472648993 0.246234688250637 -0.0563431025678116 -0.00379684511765402 -0.00267969178823894 -0.00111803258130149 -0.00119138915863336 0.00253064999989616 8.80485230436528e-05 0.00440972789440157 -0.00167931423098442 -8.91052072497671e-05 -0.000342024663940399 -0.00499915383032368 0.000808650336622349 -5.7652392268279e-06 0.00793622524811814 0.00394086603147888 0.00658348348918672 -0.0138750875604582 -0.00497243589096499 0.00191274559363088 0.0139343671887141 0.00733412070521166 -0.0130789135360243 -0.00187458722077631 -0.00126076897274395 0.00303214015012918 0.00916960949529494 -0.00146503288573031 0.0122186103614097 0.0113822816128059 0.00227903261024635
  38 1032.09727644261 ""  15.3813563848083 0 0 0.00131930465650839 0.00724326751961323 -0.00389756543378469 0.00384742263605579 0.0033708466199471 0.00122213535314571 -0.0023348664387686 -0.00487344045736417 -0.000941470791476119 0.00050353001555673 0.00088643998912146 -0.000968505575823413 0.000502741992556374 0.00024847217660083 0.0019598488494056 -0.00167117071261977 -0.00254892202923752 -0.000967954043189123 -0.000420565958663702 0.000750343417531742 -0.00133497601683525 0.00159804903391919 0.00135108236522051 0.00157256852297575 0.0340167035705839 0.0188806474948523 -0.00802658518961502 0.0120726006589776 -0.020170538324343 0.0220591021742168 -0.000746862462931175 0.00288651227250527 6.74719194597863e-05 0.00321982264906539 0.00135982220336024 0.000734820729787753 -0.00502105138111824 0.000650125181094754 -0.00173279132623641 0.00434232870281127 -0.00252383022920971 -0.00158914321707464 0.00201588967151929 0.00699843442893443 0.000218896354355346 0.00247600102371098 0.00078205326540871 0.000671862355462669 0.000943731614285891 0.00237006106234671 0.00188364647521098 -0.0105690595778657 -0.00643020775080542 -0.00503189565679636 -0.00873557679217828 0.00556453831052749 -0.0295557605261175 -0.00172061022402106 -0.0255362343982599 0.0095889186776696 0.0128418236986308 -0.0791726981693728 0.0160318059973124 -0.0743572397768306 -0.0184635965116448 -0.0292976419651538 -0.00652946349662635 0.0184806358955811 -0.0157566785813773 0.0803798100838401 -0.0553932715510644 0.00951120691821513 0.0191868195370208 -0.172597048068152 0.0296532694008815 -0.0193150259128204 0.260857752506929 0.143881517586367 0.0870143284706077 -0.204260940750603 0.0228534281360878 -0.0915319171489394 0.377526081060493 0.375183299982047 -0.333286816047438 -0.0461057779619454 -0.0626596626222997 0.0256158961497784 0.178456384880277 -0.0292814981708225 0.305357019652978 0.259548584825985 0.0242286824154767
  39 1041.20672655994 ""  4.81796727024266 0 0 -0.000457594170943757 -0.0331498458409377 -0.000805421092609753 -0.0151825352825134 -0.00582689459773542 -0.00311088694529076 -0.000916767898663588 -0.00220938202201988 0.00295064202179757 0.0281096933838481 0.0190310704864098 0.0494108978946798 -0.0117889061423027 0.0118099008061378 -0.119960059963642 -0.0657433514007462 -0.0710178695744427 0.00155865415373911 -0.00171042621970129 -0.02440031484824 0.108689225001771 0.0214462477840093 0.0353553613963802 -0.0498402832072112 -0.0727637353764943 -0.0369828073012508 0.0615719165159669 -0.0206084465211638 0.0428156190562905 -0.0651560208990616 0.192802009506021 0.172555416003374 0.209855949304779 0.122196209413961 0.170373333811752 -0.221820034551845 -0.0705096693931299 -0.0818616362995915 0.021270792556017 0.141475007104106 0.113515893536449 0.252555219953646 0.157147747569015 0.167703398964376 -0.138622485448962 -0.00683671414707192 0.00230223284505778 -0.000347284125846637 0.00471082188972896 -0.00717251695045462 -0.00500430153687066 0.0165471556899982 0.0170798919849428 0.00864751239862892 0.0490836245387263 -0.0261453195769294 0.0184529503036649 -0.0275836630787295 0.0657668918649294 0.00844435758681374 -0.052261808860825 0.153379050877528 -0.0188011212272818 -0.00263235094203463 -0.00145735249936061 -0.00116714149951159 -0.000123858445972142 0.00135322080535467 -0.000126822793210175 0.00304582259731091 -0.00126598570261055 0.000293504974103354 -0.000163614473030131 -0.00659628055046893 0.000536863137258079 -0.000504113133397718 0.00761612856241974 0.00414785073531254 0.00290232598037043 -0.00545464568136702 -0.00231706156694862 -0.00188011598907621 0.0114254482683859 0.0102255889441961 -0.0104206828540711 -0.0010104108899996 -0.00205319144802841 -0.000356624080865227 0.00442895765379885 -0.00163671272624887 0.00865572492066108 0.00658146514258072 0.000685146080782043
  40 1056.27818143341 ""  17.3205503596099 0 0 -0.0183688394421968 0.104178983413284 0.0621774171193885 -0.0138128384786838 -0.0351093811098621 -0.0517944253476622 -0.025321864976352 -0.0234429568446565 -0.0043244474034311 0.00369811476009598 0.00518056916561666 0.00638509264306964 0.0138423687714286 0.01577806947757 -0.00378965758711201 -0.0242284451369037 -0.0259375241949012 -0.0049002545504841 0.00285321560180601 0.00482799696039056 0.0115191373513506 0.016623637128421 0.0109281494002863 -0.00312941391065415 0.22513352547116 0.0806514853353681 -0.235257418516332 0.022894843806 -0.208907202629716 0.27855408166287 0.0539268780599107 0.0360409915670934 0.0474942415646328 0.0623004923323389 0.0702250923631457 -0.0379753932386282 -0.0314099369643735 -0.0187873738365215 -0.0274947681041549 0.0562448492049057 0.0231476524208757 0.0441576909622148 0.0313939414842309 0.106037388795805 -0.0325608563144616 0.00681440720258082 -0.0160708435554069 -0.0106863754299293 -0.0291276974605952 0.0166989141651375 0.0119056888516209 0.0236060983714343 -0.0334099527874144 0.00102952942638036 -0.252150590609492 0.122878394064999 0.196998266075145 0.247000571641337 -0.175457591203641 -0.217554201234784 0.273800320144447 -0.228230260959772 -0.0337144442316794 0.00459081419018091 -0.000984312091664943 0.0017902582858616 -8.90643560939507e-05 -0.00109585465583604 -0.000892351253075306 -0.00454467326431701 0.00365803282381499 -0.000146850201952133 -0.000812577946442585 0.0111153166012344 -0.00168549045048095 0.00307742952216629 -0.0152269553961636 -0.0084092291950012 -0.00491335108156213 0.00854046077650894 0.0158542363661993 -0.000509151549442521 -0.0143035085277136 -0.0120150203748558 0.0214493459180139 0.00343744688608386 0.00325888128910837 -0.00205538700344578 -0.0105882741929421 0.00158365466250334 -0.017454787919474 -0.0154686076503798 -0.00165507083744466
  41 1097.45741108165 ""  4.76925285571538 0 0 0.0174105974191347 0.000337154822157741 0.0201596060194397 -0.00566800375917896 -0.000454114712633963 -0.0142957163869059 -0.00469499930369457 -0.0037078770464508 -0.00939046005973626 -0.00981245482394702 -0.0113779170345091 0.00533054864143594 0.00852831964840675 0.00721840687240993 0.0109227622656974 -0.00329402672783207 -0.00068077370230879 -0.0152787866371824 -0.00443844208819589 -0.00598986395523695 0.00859680803395738 0.0125297874579297 0.011740693725656 0.00916295314747035 0.0173191070826358 0.00887622402225031 0.0368163452133704 0.0306945542111233 0.0415758839506694 0.00637964389106688 -0.0414566822878517 -0.0386168664950124 -0.0229068050677367 0.0336372872663444 0.0350588285082108 -0.00534496847739531 -0.00644804608523257 0.0105838250388688 -0.0874669840735938 -0.0167432948632271 -0.0197005053756157 -0.00292406264281127 0.0491111227795642 0.0540768439762502 -0.0152838315035642 0.00444006995245019 0.00168246446440003 0.00399122587556415 0.00373367880017209 0.00100917643659775 0.00115791582062393 -0.019675713919855 -0.00509985822384879 -0.0100020509322644 0.029105072002622 -0.0126110109072631 -0.0523655486777568 -0.043367672730113 -0.000927997885030752 0.0522406608019974 -0.0178361001884523 -0.043064713432289 0.00605950299203845 -0.0311432076873195 -0.14714713221971 -0.0470837742545833 0.00230799768354039 0.10920780629842 0.0249934375048264 0.0407613557218858 0.0455895812355502 0.0147990285469994 -0.136827577215497 -0.303348272575562 -0.0709070631779439 -0.13136155500285 -0.257591331633292 -0.0474692354327561 -0.0821286062669669 0.27881173747922 0.193056091361048 -0.076429231716565 0.0700645881006 0.0579471355288158 0.220844739979535 0.0602941817043192 -0.025110080470065 0.00182168232761422 -0.0784402667055371 -0.00114883912344836 0.0423494529374953 -0.0520103118216055 -0.0556466103234851
  42 1099.23933665568 ""  5.44775411549564 0 0 -0.0515263085885469 -0.00234906191855775 -0.0674304273630262 0.0216924789756135 0.00234831042705041 0.0448987413897097 0.0147841322429497 0.0100840360655828 0.0356882596414988 0.0401116348480936 0.0466440532180611 -0.0214085010232598 -0.0333810253386503 -0.0274951201946088 -0.039224886260191 0.0127445384095182 0.00203876403093552 0.0604025241454603 0.0183054422049847 0.0264876224167672 -0.0372209023414391 -0.0505271215736399 -0.0479179114969348 -0.0345396360142675 -0.0596068145404195 -0.0407220489904692 -0.135865357011382 -0.0913213465047422 -0.132292362409918 -0.0225181690761984 0.171093256304507 0.164008760921185 0.0988576284791189 -0.130435253832828 -0.146825773217195 0.0264991652302377 0.0238264124745078 -0.041586428084384 0.349886201744599 0.0716241652905435 0.074539795274854 0.00638709301270549 -0.197798286118394 -0.212413679919786 0.0624497824404652 -0.0165360526934503 -0.00316459206702628 -0.00985643332900582 -0.0110732136701161 -0.00673335519652526 -0.00458163340668004 0.0610190534171687 0.0146429676291126 0.0289473077281757 -0.0792453136932268 0.0333381238732463 0.149940175532609 0.139395557055089 -0.00245417434425429 -0.165390865653236 0.0524488504557545 0.130293465131991 -0.018434264869044 -0.012359095876513 -0.0401708263477396 -0.0134142100114478 0.00156092743318841 0.0309785536753619 0.00739654668754052 0.0141630108348059 0.00994222723379726 0.00353020610496405 -0.0399192171768315 -0.0890726175614951 -0.0186819001267905 -0.037358556391543 -0.0610779229251352 -0.00850150797323616 -0.0211356301237414 0.0756806072014577 0.052501289109062 -0.0276294770827427 0.0260583378139471 0.0285070022143585 0.0464130892441561 0.0136975342404008 -0.00793319335848126 0.00492798769789124 -0.0135603042855642 -0.000545132846045797 0.0226202479696279 -0.00439915640009496 -0.0142767107445808
  43 1118.37308660767 ""  20.6083134879671 0 0 0.0706745513893447 0.015113682909505 0.0942583501878517 -0.019891055105335 0.00811029530522593 -0.0852151957774082 -0.026945446730429 -0.0324644706458641 0.00938689873214835 0.0369318599070841 0.0415973984345623 -0.0120391556864374 -0.00791292607088792 -0.0056806673736136 -0.0116203501368652 -0.00549933003053942 -0.0147820080363265 0.0446188265057564 0.0234224058590154 0.0321170606272619 -0.0393055908225861 -0.0380321968040491 -0.0362328703877449 -0.0133879054066432 0.0622363602170515 0.0372701492359086 0.141201081895631 0.0980241278082251 0.129399454630423 0.0427483982609877 0.216365768077801 0.202856752364495 0.159067340625451 -0.058395892708664 -0.0694853583683602 0.0228767485429259 0.00318422211485925 -0.0493434377451813 0.275254600595225 0.0796320770921694 0.0864939816046197 0.0102626488890076 -0.125107509446966 -0.152824930296717 0.0481257167955732 0.0185056952278038 0.00442993950663424 0.00918993148779787 0.0132945098636223 0.00772195877322451 0.00806562039203986 -0.0772672139377341 -0.0224392122924284 -0.0377547094149554 0.0777967213542396 -0.0308873898455573 -0.164563518766558 -0.154629004774784 0.001584020236923 0.182622788193443 -0.029755224434988 -0.177287486458261 0.00706456653961217 0.00425010321691201 0.00312460864537403 0.00446718702902726 -0.0012812475170896 -0.0035159656916111 -0.00198567414248411 -0.00367871482888348 0.00136132876601514 -0.00203422581011101 0.00061912118000247 0.0196603722396357 0.000950744332408076 0.0103152172599844 -0.00426930005906158 -0.00673844678022874 0.0029801191334205 -0.0115840195559273 -0.00601766536009144 0.0103327378992236 -0.00711483737322692 -0.0155344533970931 0.00507328113692042 -0.000750334588687464 0.00603655445348539 0.00362533156347218 -0.00358912497184796 0.00212573432080266 -0.0137060518543152 -0.00757420362694812 0.0014407942066652
  44 1131.55650722072 ""  3.14580664366724 0 0 0.0441411320590708 -0.0737308476626542 -0.00815311837600859 -0.0154027572505922 0.0162545735012371 0.00200217678399672 0.00254367553862056 0.00218911208972689 -0.0024306353081813 0.000949157221894396 -0.000137540102921366 0.00117191314703523 -0.000360790197983361 -0.000424212860366534 -0.00137915803305347 -0.00047788775103035 -0.00043226284541929 -0.000970459615155033 0.000658001301412097 -4.58880118891786e-05 0.00261844533019861 -0.00119903398507433 0.000723788625812121 0.00220340929288093 -0.107730770919684 -0.0273655723928054 0.240455159977316 -0.0640645840659009 0.136921612024005 -0.236458842545586 -0.0028593210339352 0.00151360610489029 0.000569677381133266 0.00122697251487569 0.00461639690572132 -0.00339113465204014 -0.000735145042583241 -0.000194988212637703 -0.00258331509010501 0.000577967643601137 0.00425095874790633 0.0054106234619179 0.00418454778195468 -0.0199498327423987 0.00486953789217228 0.0401909994889489 0.0567750959690416 0.0170176602227371 -0.00931887885230977 -0.0545909161339916 -0.0153395502506128 -0.0353702127221379 0.0778059604536564 0.014170308072667 -0.436020315751702 0.311180215871226 -0.0417973989354723 0.207122122561806 -0.378866367447671 -0.0560811546109456 0.182820386612392 -0.173780034288902 0.0222163122716945 0.00108459298890783 -4.32569262226188e-05 -0.000802832868249086 -0.000866933369607434 0.000704672617830764 0.0010813632055906 -0.000642739141330339 0.000660220366481184 0.000427357337569647 0.000437817031172317 -0.00437301378864797 -0.000820033651099598 -0.000372979381354622 -0.00116741996179494 -0.000126781499366397 0.00114952050840152 -0.00164471914077955 -0.00914479626216871 0.00665626328145236 -0.00254200956764471 -0.00867119430851008 0.00301450445105106 0.000928328145759689 -0.000498622903762753 -0.00322886862966315 -0.00310186590243702 -0.000496784638374448 -0.00118517733244579 -0.00197122708179536 -0.00105269731628044
  45 1167.78210999739 ""  17.9284362581716 0 0 -0.000827017102706994 0.000550734750834454 0.000970181952041774 -0.00129051359832752 -0.0014692511049274 -0.00101141671134037 0.00193768511108385 0.0029500893842492 0.000807040438728708 0.000292679947144384 5.22647264172102e-05 -0.000602187021685962 3.25388329498266e-05 0.000428234530018784 -0.00163342447487417 0.000438432513473139 5.39639094155714e-05 0.0019952353073065 -0.000985192210443066 -0.000605241059829109 -0.000275685893536363 -9.23845246439786e-05 -0.000212373935122274 -0.000283219624645836 0.0058945809306179 0.00505731758240384 0.00114831155485276 -0.00492100563075021 -0.00971172773355829 0.00298202764870276 -0.0014222661642463 0.000734211358030685 -0.00111038049529383 -0.000236087718011104 -5.02556893172219e-06 -0.00157856025188406 0.000442223989376229 -0.00107803472352035 0.0109491018158062 -0.00108467421876303 -0.00465311837450019 -0.00250358824360742 -0.00465155002969574 -0.00504905838742718 0.00294959594870422 0.00235711953236841 -0.00289985665424133 -0.00356329746252531 -0.000286231826711383 0.000732498170891147 0.00264692056834719 0.0010529543439157 0.000320756606631048 -0.00214764430988887 -0.00864649060095722 0.00294720823717086 0.019754761566454 -0.0203510396748655 0.0140302347270677 0.0157251891001998 0.00769488478310792 -0.00013369904628962 -0.0056219441141981 0.0668513522769635 0.00557434906276134 -0.112795221222176 -0.043082282111258 -0.00307959249106225 0.0565389902899277 -0.0453669913668876 0.0262843364641838 0.0832222994251094 0.234904965498093 -0.278715398505597 -0.00743999089688651 -0.0384027484489486 0.238825743494674 0.174334663831331 0.0698581066033228 -0.188860208407184 -0.245885370116569 0.140054283018302 0.0711913376358767 -0.0524123776291061 0.181688227183347 0.0939371812016041 -0.136986578489268 -0.338086336886561 -0.202031617421837 -0.0471471348604088 0.094988892099187 -0.0689428867622277 -0.130212147744679
  46 1176.66094647916 ""  0.914249703319148 0 0 0.0259565932308244 -0.0051298176368298 -0.00256873029562663 -0.00782977116591971 0.00530824406473363 -0.00344037908348259 -0.00962110082645862 -0.00974094318509203 -0.000265468871247779 -0.000125032381028534 -0.00029487393469771 -0.000814556821601204 0.00195763559895095 0.000980133160706943 0.00460906505565711 -0.00152274301155651 -0.00150976387935584 -0.00120316984897795 0.001870286099718 0.0025482190361492 -0.00298899815300764 0.000395495758023915 0.000409296659273194 -0.000125431578989726 0.0344097560679399 0.043462433958238 0.0921773625130906 -0.0311147425725054 0.0300836447968073 -0.0764341543240675 0.0129887822795336 0.0129725828622116 0.0135108146718039 -0.0013012377771807 -0.00175321029752236 0.00693712485388905 -0.00212033030199677 0.000208081948926899 -0.00921238458951788 0.00392550711626622 0.00408639070519065 -0.00160182324002509 0.0142621926713163 0.0198589149366606 -0.0109034257858448 -0.112523007535239 0.0147263660936277 0.0241635760725666 0.0456444392304884 -0.0105893130685621 -0.0270481815067169 -0.0284823004234051 0.0325499777237928 0.0625025463325284 0.362913143446984 -0.235288671665065 -0.192518955068354 0.347438396783752 0.0860513019993328 -0.463487269141904 0.108774397843586 -0.285908530342941 0.145007179201373 0.00351237914279731 0.000185840856593242 -0.00183271712328723 -0.00245138692565589 -0.000630960336093159 0.00170714966319878 -0.00210894103160459 0.00172468953025269 0.00169982057645866 0.00547632248237863 -0.00501170089053406 -0.000736754213451438 0.00108434283532044 0.000311019396772491 0.000984728185319279 0.000961582305431671 -0.00467648320275242 -0.0182781092557965 0.0149617130612792 0.00442601345681635 -0.00973821803505653 0.00865161807100422 0.00282884150067636 -0.00180798388298219 -0.00825896367057456 -0.00799690199612537 -0.000655322950035804 -0.0020943658310566 -0.00506602598661905 -0.00344857546591788
  47 1186.36120890164 ""  0.426449076758457 0 0 0.00561861029156557 -0.0265979363295088 -0.00710697646339383 -0.00657908907777118 0.0038715390751298 0.0075354443090238 0.00515079569843459 0.00496461044112558 8.72549608180163e-06 -0.00077733999114002 -0.00148096501159697 -0.000135559577580938 0.000126398061830173 0.000394831130250736 -0.00277679726088627 0.000442573878236404 0.000430292607792342 -0.000291923382709817 0.000236549782751697 -0.00035067032138031 0.00332032904304831 -0.000606351129931999 -0.000325370798010175 0.000464731794550053 -0.0265310810976614 -0.000572490252849041 0.07962289403695 -0.0884033257629337 -0.00853046022497597 -0.106606461291074 -0.0181553403275553 -0.0129307316395991 -0.0146076751503328 0.00796281512017276 0.0100381588490335 -0.00858079357637601 -0.000126925166688613 0.00105600372449287 -0.00226493049587321 0.0065139370565476 0.00529408024103074 0.0093190623620304 -0.0121605013801131 -0.0144022027319307 0.00861098154284351 -0.0198548567111637 -0.0423997604702478 -0.0990442081396516 0.0293335577837021 -0.00477179883955102 0.043859135256847 -0.0114916220836244 0.068121350008585 -0.0021690306170261 -0.0588796212097281 -0.0220522022664193 0.408165736869288 -0.287841463602387 0.404945313162521 0.0711921714839261 0.368154861107096 -0.385612354009126 0.0148930308541989 -0.00147360583438331 -0.000707905056116932 0.00400416498629561 0.00102556054360592 0.00078260989208407 -0.00158551217884343 0.00125061373085012 -0.000468515746437037 -0.00262438875728765 -0.00940838374569049 0.00581586193540128 -0.000393133209024596 0.00159296591776309 -0.010203549806729 -0.00639503820712102 -0.00358519447249204 0.00866251428631535 0.00796925073484782 -0.00238348533902274 -0.000564616030483927 0.000730391254925532 -0.00382914148739003 -0.00282109369267824 0.005066338332392 0.01066099048285 0.0054208464834314 0.00167068038149575 -0.00441356099666238 0.00105852331497918 0.00427021985171501
  48 1188.28719487177 ""  5.68085113310633 0 0 -0.00626597591871106 -0.00239079589111742 -0.00694067840848013 0.00933674107770292 0.00686083650255369 0.00601515810920905 -0.0151429569195823 -0.0100846089691108 -0.0245006086000792 0.0224652785496892 0.0198939202302589 0.0193054503476936 -0.040295878889089 -0.0511787089099585 0.0402344495947672 -0.00661677087173368 0.00856552280600371 -0.079107272638037 0.0305884739405148 0.0273459515037099 0.0266007442584693 -0.00500667631213991 -0.00745238922146618 0.012061677700587 0.00762943429167321 0.00633071775436953 -0.00126626901677534 0.00705942259626692 0.00156827292075662 0.00516152389538419 0.202159037303865 0.181411553462519 0.193891818256785 -0.294718771304003 -0.358089141563118 0.221948184419424 -0.024394886408263 0.0816078105603502 -0.558424607607162 0.183460248733834 0.164854864637413 0.166385828414923 -0.0120699227638427 -0.0178098223776633 0.0180837460613503 0.00123065685826174 -0.001389827622788 -0.0025402342983511 -0.000986592441313556 -9.05124021956936e-05 0.000986050574653924 0.00329643018670864 0.00120238704685348 0.000108396941885292 -0.0109378602013339 0.00517796891078685 0.0153814180848414 -0.00739504277340895 0.00512599404321348 0.00508066575295928 0.00259998639559601 0.00577041653396589 -0.00154942124131604 0.00107907596876075 0.000117521819413164 -0.00108995824080407 -0.00061127950106109 0.000128431711030959 0.000843875900486025 -0.000931505676013182 0.000490940390192837 0.000807552837261992 0.00261920002751131 -0.00213262120097229 -9.63060747588494e-05 -0.000412094036064873 0.001555019683828 0.00150879415702573 0.00162586558597274 -0.00364590246428991 -0.00506210552310569 0.00311797631204735 8.86792535969443e-05 -0.00279683848816488 0.00289244192198493 0.000734217954388165 0.000250740931131235 -0.00283580860627165 -0.0039955729392121 0.000165770362357441 0.00131591652195071 -0.000612242395525113 -0.00217975093911339
  49 1207.04366426177 ""  20.8240323895109 0 0 0.0127326304839258 0.0118339352974178 0.00560730381361113 -0.0148100836967659 -0.0140649641075703 -0.00589181960579545 0.0225138071079661 0.0239699818339915 0.00123030794847562 -0.0187778308175873 -0.0176273092679071 -0.0123895636745214 0.011981213257626 0.0176712809542946 -0.026759126937453 0.0012860579692428 0.00542094372484234 -0.019630884438228 0.0412315368997368 0.0346859180013322 0.0455867904100663 -0.0431444730053891 -0.0479736322227962 0.0119431481369414 -0.0043833301318001 0.000149730726963997 -0.00578402517874956 -0.00600650210843034 -0.011499547409073 -0.00224762728583727 -0.240174891549088 -0.21298374751464 -0.224787706520855 0.152936857735854 0.189483219551143 -0.129149659934083 -0.00289993214367288 0.0233802914420251 -0.135674473566123 0.34757030816561 0.309971682068021 0.326283680601872 -0.298704016351625 -0.355940769931914 0.193982921839021 -0.0012085389927465 -0.00132721825252015 0.00745889176307564 -0.00126153005246955 0.00281116019630318 -0.00120591238653893 -0.00287643497171049 -0.00382631685014939 -0.00342745684460082 0.0220687733896379 -0.0141414760810815 -0.0216159797408315 0.0160938620637301 -0.0157152338946696 -0.00708227328640271 -0.0141789095039485 -0.00627188038591357 0.00325835443471948 -0.000793060662208494 0.000249862599712241 -0.000606450793945145 0.000560854748921766 -0.00026013650420328 -7.95609120625575e-05 0.000701515837119608 -0.000346139093981832 6.8868141160521e-05 0.000117908508459655 -0.00291885170384743 0.000128352131530159 -0.000207467115787308 0.00381584693139834 0.00169705654871542 -0.000674020924360524 0.00188182961775376 0.00321661768218606 -0.00266948346347914 -9.51655049123455e-05 0.00301998307443892 -0.00152304578450563 -0.000356859900187671 0.000280007149712821 -0.00260149291514295 0.000997503192464949 -0.00148286976648124 0.000956934011844508 0.00180611635866448 0.00157348196010049
  50 1265.01323695076 ""  226.733655886156 0 0 -0.0299136587371468 -0.0120070140843125 -0.0346322191414489 0.0851463874538815 0.0712163443332512 0.0296342311976468 -0.11983140532294 -0.113572645021071 -0.0620563054234764 -0.00743088122701303 -0.0097164989133602 0.00488220227519812 0.0116852212799695 0.00328750981219484 0.0482080571191179 -0.00801623002943736 -0.0030577755916069 -0.0286722964369801 0.0451647889421618 0.049898368890488 -0.00949427934349315 -0.0410245823471647 -0.0500869553536732 0.0347314571028138 -0.0214987828239396 -0.00571533475055349 -0.0174680096547977 0.121478147333301 0.0588586554397773 0.0861174815025943 0.0309267550845661 0.0258199728293466 0.0518288834676101 0.199129755681081 0.228512403592078 -0.0793396590757339 -0.000945521308089322 -0.0198326731136727 0.093569043858123 0.0724554868303762 0.0768006049011416 0.0119922421991208 0.0808016352133171 0.0898789767683274 -0.0540967542788283 -0.000119777969256641 0.0139059494175407 -0.0260474820418067 0.00674778516661945 -0.0137835230506027 -0.0050690313853144 -0.000145404500391157 -0.00102479222574566 0.0259410856859545 -0.0600334474039433 0.0484794650992893 0.0179811914990747 -0.0272140267794927 0.0398994074296694 -0.00592350202564361 -0.0727848234209304 -0.00314238894078626 0.0675861084947852 0.0105021905198206 -0.00830334033066456 0.00799055819254922 -0.00809964322093505 0.0040964341130109 -0.000157812639542896 -0.00654728010815983 0.00841750532197486 -0.0065268979267237 -0.0181960711592925 -0.00799334885371829 -0.00607968529148964 0.042106273883348 0.00448508384742809 -0.0104906932883701 0.0162701498475843 -0.0442549199167408 -0.0299981862986469 0.0142541879683093 0.0375765772981491 0.00875669392551157 0.0199571004043496 0.00142495783837753 0.0177433122138968 0.0226868857312764 -0.0208239293312086 0.00912824308584507 -0.0307303164279655 -0.0226661915177511 -0.00512381879780463
  51 1277.14907010021 ""  2.76438560657364 0 0 -0.00331772090694231 0.00083463968069011 0.000112761508605576 0.00932559563760523 0.00418833895476972 0.000528070992212963 -0.0122839617666639 -0.010834192573657 -0.00932810538968924 -0.000148757312749696 -0.000351240832658059 0.00116129641474106 0.000558591178982469 -0.00073088017891584 0.00576501743516871 -0.000896377219226495 -0.000239412133328132 -0.00423374548120052 0.00545266489929831 0.00607189043213478 -6.50089284465288e-05 -0.00544106948200333 -0.00642752049987267 0.00480044015735475 -0.0287033247572115 -0.0210527136618607 -0.0222770123761699 0.0504738407827535 0.0360473631868861 0.0343098408336256 0.00897622063934961 0.00634534522244875 0.00985409473603913 0.0211642665719788 0.0261477786848224 -0.00878889638561804 0.000306395939406612 -0.00332521063850494 0.0158860075246692 0.00602257050487864 0.00540988475639227 -0.000521761099287393 0.011556173395971 0.00634390346951855 -0.00559860924853053 -0.00112023528042271 0.00393490853295329 -0.00552042510507707 0.00216053720951385 -0.0035654219836907 -0.00138077710075832 -0.00347302668778252 0.00218282193504747 0.00708629586845914 -0.0089338441539006 0.0087693534783277 0.00106322715527928 -0.00356950726140389 0.0102806369059997 -0.00491632402408195 -0.00402208175537385 -0.00823195425023778 0.0132304054271506 -0.0506500630239031 0.0748859074923138 -0.0592285326177425 0.038973966974588 -0.0163269949761038 0.0147578459755689 0.0426833051169763 -0.0596220749867448 0.0659074965245363 0.16118879386479 0.0935259699364674 0.0412827846939606 -0.425611806705743 -0.260542652869592 0.0194781865517723 -0.0931920582963716 0.265930380946064 0.0719993166738495 0.0144113170013688 -0.293149846698274 -0.210901787093399 -0.163066868683226 -0.000411452895066851 -0.15268783581151 -0.195482360182095 0.0950325690095891 -0.05449107262453 0.265642752368417 0.134293539024413 -0.0153264131687504
  52 1282.14641139892 ""  28.5173295884363 0 0 -0.0105962681877821 -0.0328758433032541 -0.0162474998368962 0.0103163184223011 0.0281573298401204 0.0171966959811679 -0.0231800320324214 -0.0171184425702431 -0.0296293151397761 0.00484135680334283 0.00265097467839478 0.00863073263521246 -0.00440905822267178 -0.00769205300476102 0.0137363611746122 -0.00175251048600463 0.00103835352641591 -0.0146870793070261 0.0135135430359603 0.0132871975808204 0.00500066444511044 -0.0119121999182999 -0.0157677823085326 0.0129161282221077 0.137898593912389 0.100851047923153 0.11848924625547 -0.197335156667355 -0.0880034277701569 -0.170829033292149 0.00973189264298486 0.0104506103640702 0.0173670325115191 0.051873734865525 0.0615557753080674 -0.0253419608482051 -0.000195297850577564 -0.0064203528445158 0.0424810859899368 -0.00944679327274946 -0.00820376119717727 -0.0171360558388302 0.00689839393430251 0.0263738049349619 -0.00543984158412549 0.00220800941274097 -0.0568987374359065 0.0965510937122314 -0.0311075300178379 0.0496398398177659 0.0299406168880956 0.00175828721015926 0.0193285635059097 -0.106669018931641 0.194059944471957 -0.167239026078057 -0.0199764202533291 0.0736710212001442 -0.15044084801509 0.0558786176026256 0.417040451025017 0.109152008254557 -0.380170141223276 -0.00142592828243505 0.00348997755718152 -0.0017719158951157 0.00108565208333915 -0.000625034996571792 0.000543521080934682 0.00146282714066407 -0.00238169777184088 0.00241854716552516 0.00424648324387004 0.00299870119544674 0.000989462263703552 -0.0183849047006271 -0.0152189837561308 -0.00103649934472933 -0.0037917456507431 0.00974816097730169 0.00394527663561272 0.00191092219928113 -0.0129183108703892 -0.0114179052108715 -0.00699483310217201 -9.13964495389802e-05 -0.00621745119115858 -0.00585464950137629 0.00335183341901475 -0.00130648515939896 0.0107150051899074 0.00465566106677856 -0.00169050855054799
  53 1308.77207975827 ""  48.8165644434276 0 0 0.0159150371903622 0.0126797112372213 0.0104541101093542 -0.040432348178758 -0.0266659974705294 -0.000454383445026536 0.0344276094735964 0.064520940271962 -0.128209049741666 0.0529170819517565 0.0440349304383184 0.0588562033115155 -0.0523246009895329 -0.0615349430604626 0.0273394739775142 -0.00403718771456947 0.0101166834371829 -0.0730555523488119 0.0402437593361577 0.0301197503617349 0.0646302049437191 -0.0297735800018973 -0.0399749579234862 0.0397013187574684 0.169254314139167 0.124984414331778 0.0982617263694793 -0.153577079337455 -0.105710765772459 -0.0923455837971665 0.0112884391178802 0.0130570751860744 0.0207974342384371 0.0880398466441077 0.109395986627539 -0.0735969141841058 0.00327452765317583 -0.0277277542156475 0.170111724486729 -0.186036118551529 -0.173261731535911 -0.137550978997683 -0.0447707155536162 -0.0402978543314988 0.0515709229087319 0.000950726583187291 0.00423794363508502 -0.0193584875591206 -0.000381642955624503 -0.00283184204085755 -0.00790257075921378 0.0238510682801845 -0.0175689271760144 0.0155822318807872 -0.0343859098744546 0.0238832105568393 0.0316696816621585 -0.00802799293236606 0.0158938427362697 -0.0144747687859772 -0.172547217086376 -0.0254677777444792 0.126718507683206 -0.00139570936041719 -0.000712541858592261 -0.000561331717607917 0.00113276156372204 -0.00028339939002574 -0.00104963430467282 -2.41734223952906e-05 -0.000524348332957677 0.000139897832226689 0.00245455633792644 0.0038835800637558 0.000910850875921572 0.00188450859510201 0.00614314436017717 0.00174768964309149 -0.00137990318595334 0.00314163748107255 0.0127691059620683 -0.00694557276358131 -0.00384385685493991 0.00375907475621218 0.00324947487222996 0.000315220652814518 -0.00134362539687443 -0.00150080794861329 0.00432082077458516 -0.0010286841667655 0.000257532092482636 0.00287912607151919 0.00259301897213679
  54 1312.2016768084 ""  8.56223149342763 0 0 0.0275515603172111 0.00960379744760531 0.00347420285586919 -0.000704969845964928 0.0424753117424207 0.00507652271824796 -0.0288596502203889 -0.0377603254142262 0.0485242030944267 -0.0249343025126549 -0.0223071171859678 -0.0268253544431216 0.0247332383445115 0.0270851740943124 -0.00576308909021425 0.000933988391995389 -0.00450289664575081 0.0297914113752716 -0.0130544198144076 -0.00846641950976697 -0.0294102849005752 0.0101044680512637 0.0115713683249684 -0.0138828643765927 0.347566930118645 0.27417480154042 0.268904644815205 -0.452071488653785 -0.317782769750325 -0.273956566116048 0.00727726512359119 0.0106304337656959 0.00853970724434864 -0.0179717640745068 -0.022145225897484 0.0250213381411826 -0.00421700328367072 0.0133859457454822 -0.0674972991838762 0.0860729075224383 0.0773027546748162 0.0567678570978939 0.000583315652999158 0.054590281507249 -0.0229925225738565 0.00711035948739836 0.0114531081454167 -0.032439478449262 -0.000348564164975186 -0.000381877248814025 -0.00842266958495548 0.0288407383505107 -0.0572111993205002 0.0183771038015744 -0.0530595071425337 0.0450659524844088 0.0255972309358984 -0.042192583328962 0.0245143513545769 0.012996863457733 -0.234487469540356 0.0158851291378415 0.124727923773665 0.000980115808280372 0.00281917824732784 -0.00176413230594691 -0.000754593621745403 0.00140751794823982 -0.00278655825571171 0.00114714622700933 -0.00285449981226684 0.00624489737106271 0.0203949298476237 0.0322351324115167 0.00465428930150597 -0.0362462263046208 -0.0528486336038674 -0.0109539410893841 -0.000208323246684189 -0.0019560589772583 0.0137181308129307 -0.00124077621323013 -0.00765573456951733 -0.0100514200901383 -0.00491666712537937 0.00220860402139169 -0.0124257495960289 -0.0171110973746976 0.00106604751030164 -0.00253216150022314 0.0176129572853842 0.00398198474697729 -0.00495676326301004
  55 1343.88591398514 ""  4.31850587317569 0 0 0.0019847969889383 0.00231962773451387 0.00135564603190514 0.00112446345560436 0.00294015912751819 -0.00104993112862894 -0.00417305212734169 -0.00394690471972721 0.000750724337241065 -0.00269836697012703 -0.00243241898323182 -0.00217705000248158 0.00172761688792933 0.00165987926272002 0.00118841865743601 6.51671065588033e-06 -0.000337105844566076 0.00179188443055695 0.00023025745235466 0.00034514463126184 -0.00200601935692552 5.45659753318471e-05 -0.000207279884593203 0.000139456566887963 0.0165913765268102 0.0206315732934411 0.0251819795158424 -0.017786458691194 -0.0227353511335108 -0.00204014899813582 0.00756281939302365 0.00591176941779905 0.00742998038055268 0.00521254414902926 0.00608610502802117 -0.00113225553375418 -0.000270755749404467 0.00114654758328064 -0.00613980154243857 0.00269631616544787 0.00429363324872495 0.000925226625254927 0.00164688965501572 0.0047984679834812 -0.00192195700261476 0.000130410762787358 0.00159476872066579 -0.00251159584739296 3.09670260542945e-05 -0.000155522915613026 -0.000534228980302602 0.000378177018276415 -0.00421254254500633 0.00245464127013246 -0.00167174556246627 0.00275969306591061 0.00179546460332953 -0.00295956329024797 0.0016499964011445 0.000633348892258864 -0.00843784806496401 0.00149009876169882 0.00472273227550929 -0.021929683673685 0.0587110081044059 -0.00787821117351162 0.0258667514564812 -0.0220995157717747 0.0544832595564137 0.0156422591657503 -0.0166206023359401 -0.0502517837148046 -0.327526283324806 -0.59271013879084 -0.0929458865472642 0.0972962050158398 0.35810828588803 0.109634877667393 -0.0747741580264422 0.21719160369726 0.00317262983713411 0.0722065654308098 -0.274847049048135 -0.214746023195351 -0.0777452476239914 -0.0440874933378859 0.0402387205986786 0.12217901128741 0.103206861546651 -0.00594867362397676 -0.0890064768223773 0.0309222815842221 0.0796745587970406
  56 1363.79365476265 ""  0.83747344284719 0 0 -0.00212010417575238 -0.00544282151052913 0.0093440441839461 -0.00539744761679517 0.000896783931874897 -0.0218891786056429 0.00542110394268953 -0.00770938212918195 0.0664118022269416 0.0614747808337542 0.0590886569299203 0.0343038782157656 -0.00749850794693492 -0.00537206847204401 -0.0145287247400792 -0.006394681569035 0.00778547239662772 -0.075262177066587 0.00583870099836081 0.00720773086431758 -0.00399837124630838 -0.0491282395953696 -0.0549655801426377 0.0130286852122287 0.0297579724928784 0.00315259126543494 -0.00355753279181068 -0.013621109781934 0.0165176987943868 -0.0165823388653407 -0.272893444471666 -0.235475611176042 -0.286856020534892 -0.185025710467787 -0.218826960541925 0.108357240706365 0.00624915502833377 -0.0477655320960117 0.282046183136149 0.150045103133404 0.135674908888501 0.125266785982078 0.276087129302745 0.338025099888083 -0.218409006124473 0.000954816790030888 0.00444868894240187 -0.00346720147330872 0.00288329311556519 -0.00142224545079692 -0.000215577597062598 -0.00553547100785031 -0.00669041565090213 0.00703779234276463 -0.00446518394359933 0.00805296889781458 -0.0112332961708906 -0.00801406895384387 0.0105172668112885 0.00361455033957126 0.0227111046447063 0.0206539553547662 -0.0208718198742137 -0.000967385442026864 0.000297866245576837 -0.000890227074550851 0.000982792463151834 -0.000709831919044729 0.000558175051637917 -0.000190519671863592 -0.000115776724933817 -0.00049196710710382 -0.000989185517285468 -0.0042143870031974 -0.00035649751339259 0.00165939112602121 0.00898379518721072 0.00339673054177899 -0.00108114913422938 0.00369149734824311 0.002170070741304 -0.00063473335064038 -0.00422736723594764 -0.00167887526599207 0.000881300739251673 -0.000924585834398865 0.00272335779544474 0.00127620837336369 -0.00113396845061472 0.000371285436331022 0.00222228217021023 0.0029755489119086 -0.00025444194564463
  57 1414.70782258361 ""  4.47899886785899 0 0 0.00154979357595085 0.000819545172521515 0.00284896570702402 0.00181479968055084 0.00140515271003268 0.0012330765695849 -0.00167294981917525 -0.0017028394805216 0.000774933231034206 -0.00319751602701673 -0.00223250449827737 -0.00312822307476135 0.000127592385643496 -0.000164445922536181 0.00204297292856685 0.000899658933163631 0.000444260590665695 0.00143616582254141 0.00045869206314288 0.000870036499857602 -0.00203558030079065 -0.00214433638710775 -0.00209862050687441 0.001158545032841 0.008544687785907 -0.00749029049060448 -0.0222546859606503 -0.0175035549935825 0.0147933732510087 -0.0248310977393008 0.0102809720210038 0.00633121234400866 0.00748304102316111 0.0102122719547324 0.0118936653652328 -0.00491470064137347 0.000367191734758073 0.0024108220184283 -0.00568896016274871 0.00573754924143826 0.00609872248511942 0.00272037241003583 0.00799251356267676 0.00681646190236729 -0.00516285410394467 -0.000133233155487474 0.00122043537599706 -0.00107791982224046 0.000879390155917156 -0.000843766076862296 -0.000311093060422719 -0.0022831465401916 -0.00225865339651072 0.00252816090905492 -0.00162229786753863 0.00244450446138502 -0.00448667551851016 -0.00148012498928315 0.0054931180800324 -0.000952415184954624 0.00578763720126088 0.00373232185636319 -0.00439929816518572 -0.0586203809232662 -0.0529898071984754 -0.0221297206176175 0.0298284997892532 -0.00497911685575394 0.00744007076898727 -0.0890644014724259 -0.028965677044349 0.00957426708575375 0.187304357032097 0.214659179455399 0.0642824272856024 0.172712916273009 0.324136336302153 0.0636000121939591 -0.0450108462571418 0.155128550019221 0.051479656613992 -0.000927347847792866 -0.114619101040136 -0.0632556956847871 0.428782425741959 0.041238742720583 -0.104311705061831 0.32187102995268 0.200041574783418 0.168623245060911 0.284351118456736 0.22375069817921 -0.140595028911564
  58 1433.15653338176 ""  2.74838647332318 0 0 -0.0764131970536606 -0.0698149277235397 0.0170338452651546 0.00473494300599931 0.0100692413346478 -0.0200502051300865 0.00314179214268284 0.00246850289670703 -0.00228767771718154 -0.000424507231884922 -0.00200132776798618 0.00893978977135371 0.0126444430280297 0.0158088149951946 -0.0108512028181415 -0.000294268106140536 -0.00092049244646148 0.00275965389941169 -0.0152491434632726 -0.0147998121270024 -0.00796407236766019 0.00891775654552342 0.00890259581751371 0.00446983805710842 0.20939758137692 0.121857806499166 0.138710030449983 0.181353472402407 0.143694680553084 0.144054938325187 -0.0196130251310284 -0.0204087948876636 -0.00949431035906772 -0.0477971182681537 -0.0576548111204024 0.0327058323561225 0.00102482019379238 -0.00856655522626061 0.050509244329415 0.0338473062225888 0.0288956447380064 0.0381442839287043 -0.0209604338609988 -0.0273443702459471 0.0271606731483598 -0.00612698022780904 -0.0368789982572394 0.0243265493368926 -0.0277992450193213 0.01377596037839 -0.00244353775866625 0.0921539577711355 0.0924987469530762 -0.0850128350999867 0.0815359410252153 -0.0924886397371283 0.211316254287649 0.0479100546717421 -0.185639833175224 0.0106453801868165 -0.312244399448064 -0.226304653637354 0.292546263328577 0.00635780627773672 0.00617623727214433 0.00209570823641318 -0.00305192179637413 0.000864668228598898 -3.77232674733165e-05 -0.00883459985455321 -0.00675903249727369 -0.000220794311593553 -0.0178046130359079 -0.0232738645543548 -0.00684888473350251 -0.0159627282559584 -0.0309753420385804 -0.00622320838246566 0.00348045593139234 -0.0124415904979464 -0.00369880223788807 0.00285167769838203 0.00389790320424565 -0.00201158171660959 0.0382832407659367 0.00029366279976666 -0.0127309043447832 0.0295853522497019 0.0318051844789614 0.0141552827905267 0.024566292211703 0.0275395861404175 -0.00524209879744001
  59 1439.22146431288 ""  6.98364974157447 0 0 0.00151011799001022 0.00278446132288308 -0.0107351355257208 -0.00388215793055014 -0.00309231760111452 -0.0012704395451782 0.00258176763012319 0.00255541623749077 -0.000393553097968674 0.00401059614090218 0.00378077499800972 0.00321720548159226 -0.0021330308384621 -0.00214873372639304 -0.00216568815613699 -0.00037902433315945 -0.000749530664294205 -0.000964959584305979 -0.000107105590814738 -0.00111298924002881 0.00350915119153398 0.00291545812225386 0.00386765873058119 -0.00275832423059046 -0.00258089934819097 0.0260068808596187 0.0431890778771832 0.0319620556935023 -0.0225654378898269 0.034748219899204 -0.00855016722250227 -0.00859337743042837 -0.00996803363877585 -0.0052416707880039 -0.00418156950856516 -0.00072881237664107 -0.00164945952052242 -3.50747973337727e-05 -0.000824934735967224 -0.0105483592128781 -0.00857345916154033 -0.0045748860755723 -0.0108698115255238 -0.0151586067637667 0.00781849806238604 0.00130808953682964 0.00422101185476199 -0.00324604854758095 0.00367191329427231 -0.00169364804255383 0.000945405018115904 -0.0109013936283557 -0.0127671039813059 0.0149657623268285 -0.0201738638378788 0.0170505824210475 -0.0343706046735561 -0.00524853995451122 0.0356825220628328 -0.00494498112702149 0.0550505804268442 0.0444245715149532 -0.048695961852996 0.0849273829352652 0.0725443277816843 0.0268299283321083 -0.0372776329113209 0.00328282109631457 -0.00607817746519927 -0.0695784653866014 -0.0560548252245275 -0.0073852601895219 -0.229884361155336 -0.267470424277171 -0.0888414860929231 -0.213973939979434 -0.395054901109157 -0.0627145859330416 0.0462354208929754 -0.165758336947023 -0.0962514038934285 0.0293705855520371 0.158639099656701 0.0693804750561729 0.278702547092307 -0.0218572764357707 -0.0411510000593448 0.219175698966571 0.209065564153526 0.105540801794714 0.200975480198684 0.247254210543075 -0.0265316855787836
  60 1446.89269895585 ""  28.9223215182865 0 0 0.0719575186749904 0.0556234241368022 0.041542104093587 0.00808195562242622 -0.00142237873303689 0.0198601043055809 -0.008777336719764 -0.0100393272391098 0.00294212825499334 -0.00697762403835971 -0.00535250578483962 -0.0102391448401134 -0.00170699061019936 -0.00428791287931784 0.0124034629654858 0.00048511777482899 0.0020229433994978 -0.00814489040500973 0.00819634401269225 0.00964176042109693 -0.00344166778906566 -0.0136737808168353 -0.0157850973461066 0.00652761041863256 -0.449121539025018 -0.322671522232246 -0.24167485606935 -0.303642995611095 -0.22548822790842 -0.150852009337755 0.0279270277821841 0.0243755395140613 0.0226991794079751 0.0286431478558873 0.0325620745858474 -0.00830784584721356 0.00200902181594431 0.00150204639451098 -0.000295719713863437 0.0158727884874957 0.016967905180529 0.00214910890821371 0.0758828404353788 0.0817878187960383 -0.0557938659501354 -0.00415442036381876 -0.00733469351370123 0.0134974463150224 -0.0116397227844261 0.00887994563716502 -0.0020097160401461 0.0161103706457913 0.0392183770437158 -0.0719859428026218 0.125676750673807 -0.0849859807613718 0.135299585655238 0.00856028195647793 -0.202438214853293 0.0513311947467749 -0.217954526909584 -0.200950235068619 0.162320189654778 0.0099896159181497 0.00892858789498258 0.00225495153709614 -0.00368535364522564 0.0011872942638491 0.000294689234325645 -0.00666058801486987 -0.00605497831791832 -0.00128632705181599 -0.0276509560374493 -0.0334814050719977 -0.0112166172699027 -0.0258311744961608 -0.0421658812213678 -0.00474843803001398 0.0106014970464904 -0.0280963999966815 -0.0151499183331027 -6.06880415293503e-05 0.0108339046153759 0.00402930523731714 0.0281162598320803 -0.00452408341227744 0.00220337588445782 0.0175988626299351 0.0191313923034304 0.00828679182227048 0.0196210294360222 0.0300240543826877 0.00200639574773995
  61 1489.13595969481 ""  1.64951686351054 0 0 0.0179967588342265 0.018897731078311 -0.017697910889158 -0.0004261283593072 -0.00539366257636803 0.0194103620161214 -0.0072863682924423 0.0117085935178752 -0.0950599116378017 -0.0417551639637217 -0.0494726604454834 0.0239202405046874 0.0610944445569934 0.0622667531118778 0.0163276304955579 -0.000651765178691695 0.0163529495265763 -0.0877016711481497 -0.0659112198830232 -0.0697165935197562 -0.00491691187041029 0.0458763330232994 0.0418259563416993 0.0361002073754706 -0.115387863271627 -0.000101242934568551 0.0806044940506623 0.00370811025488792 -0.118687029719572 0.0582586947489819 0.0601502253142428 0.0392573807978473 0.134729761176445 -0.12195381226997 -0.161822680518465 0.160549018475585 0.0196743531511935 -0.0637620468628988 0.436186380507851 0.157912046683419 0.128141770416235 0.211137390628586 -0.0529603410601764 -0.0812734818710899 0.118262476364255 0.000265848826365475 0.00157987823870919 0.000110494711436723 0.00171466982900569 -0.000958253254562062 0.000933350945195931 -0.0086707928307787 -0.00750374459673209 0.00583936665714486 -0.0096326370562796 0.00756601945563903 -0.0249199026432693 -0.000218151276438711 0.0217675495254275 -0.00432905938190572 0.029348120843739 0.0171558564105487 -0.0286487678154423 -0.00246959915113336 -0.00296624330999824 0.00212341982038034 0.000171031535146797 0.00114902187910163 -9.44305726130799e-05 0.00176022384217061 -0.00154587838622888 0.00360177942333014 0.012248269761522 0.0015683543128036 0.00749484138221027 0.0197330709568143 0.00502643317891224 -0.0107468707967442 0.000446680463282787 0.000135255888688254 -2.60499523622793e-05 -0.000306842701505254 -0.00222623915141575 -0.00170353463284637 0.00382137637615341 0.0183070502720758 -0.0620141646163416 -0.00263448031712888 0.0552653253130977 -0.00293400608771017 -0.0297358118219603 -0.0365982142228477 0.00384710267717944
  62 1499.34074981783 ""  27.8786356053101 0 0 -0.022297112170911 -0.022964689720937 0.0584505583123627 0.000367922709220686 -0.00378133562241835 0.0137700446810584 0.0157753503280745 0.0197451109285472 -0.0177918107526607 -0.024866686183191 -0.0230990998244957 -0.0162503349146898 0.00579625935502754 0.00265594645321376 0.0180276278962704 0.0102879064681421 0.0134629610834224 -0.0122233826926088 -0.0220291329704453 -0.0197991304611669 -0.0191971891751673 -0.00281295473349735 -0.0074931630417418 0.0224053619468992 0.357500342713231 -0.103569508068216 -0.524592525731226 -0.147260651711508 0.451304561922381 -0.385951742467444 0.0750041491031071 0.0638742493676036 0.0786052202578229 0.0314328753474563 0.0328675197869979 0.00438435910188653 0.0162814958568642 0.0020628797781413 0.0795872928702962 0.0840600669990689 0.0744008078375362 0.0778576623923684 0.0336951652758792 0.0379625672150551 0.00131459796472063 0.00182029701654944 -0.000821719047959014 -0.00291257999149162 0.00179437910005306 -0.00069687038407869 -0.00192400882375876 -9.4737488921476e-05 -0.00707431484022087 0.0112226060098765 -0.0266853000217245 0.0160157517990953 -0.0173643891280968 0.000938734113552711 0.0386267171806205 -0.0124137098297054 -0.0041546399412249 0.0134667375470408 0.00850617271156596 0.0103037111279335 0.00477679975715102 -0.00270789450891451 -0.00258595058613629 -0.00311556311408045 -0.000485954830142311 0.000327400391622735 -0.00569923743857036 -0.0087248968386075 -0.0348895026656597 -0.0171771702119173 -0.0192396421902563 -0.0353987832874832 -0.0173659694841835 0.019872192631641 0.000363778077301374 -0.0082106697341491 -0.00291277892781502 -0.00269407894161551 0.0233256277681743 0.0204587235060728 0.0520986745656203 -0.0275076313374502 0.0833693319274942 -0.0571082309440898 -0.00613865124126899 -0.0313604466252056 -0.0106841066638909 0.0918349044206894 0.0778726497118198
  63 1500.80202787909 ""  9.47391110232418 0 0 -0.00294323645792204 -0.00349485049579984 0.00761238210898053 0.00028799552774179 0.000196008724184147 -0.000123035054450156 0.00207615359248147 0.000763960267291977 0.00708853990565931 0.00247473702703198 0.00281166642465661 -0.00328195747195551 -0.00564886395991372 -0.0059325038536379 -0.000497866039057112 0.00104728579978416 -0.000399599603497339 0.00837056742332652 0.00494215925002626 0.00562721611337428 -0.00229050407366726 -0.00609656942507946 -0.00590653255557655 -0.00057296488145364 0.0401761119589076 -0.0155844199092321 -0.0653971446501043 -0.0174220289415125 0.0550831105259388 -0.046239182507947 -0.00149495638866468 0.00233395596704214 -0.00630351649633707 0.0139835017972343 0.0170464336624469 -0.0153326312870006 -0.000398563428474994 0.00698032464165261 -0.0383349213515578 -0.00611924098191302 -0.002988083656229 -0.013270489648652 0.0132425232726343 0.0136815085715594 -0.0138446501202346 0.000260887197307075 -0.000503202018473843 0.000222269097862744 0.000263071833775461 -0.000124153305833846 -0.000191485607121136 7.8055985326866e-05 -0.000105099621254044 0.000442768730671695 -0.00383902567003913 0.00187054849758092 -0.00384514545059568 0.000539952976455807 0.00614375401720179 -0.00177032140119898 -0.00160275998906039 -0.000117655690090234 0.00192183339665048 0.003307802035436 -0.00687319093552275 0.0198543989236056 -0.00422105245780292 0.00715769994550647 -0.00261157952110099 0.0162819319439325 -0.0214391223187227 0.0377658463560985 0.00913702095817507 -0.0495074355042287 0.0239240322797154 0.0862581382619952 -0.0198114059224612 -0.0587723579178173 0.023093127865923 -0.0569646819264703 0.00212068248242631 -0.0268772180355683 0.00734881581001436 0.0205230362904205 0.00653084730992631 0.176464474664755 -0.625448457906809 -0.0135465012174602 0.544973123096811 -0.0177179682638345 -0.259651827868829 -0.365432291879754 0.00946446657994564
  64 1507.65736087386 ""  10.2490327941325 0 0 -0.00133557513120174 -0.00186918203036016 0.00921611377372374 3.06585533989664e-05 -0.00052080541374513 0.00227049862837582 -0.00133931384242011 -0.000473875730244765 -0.00470610032292862 -0.000855419542309748 -0.00130359060907272 0.00271794426060325 0.00351524282451251 0.00451566169713544 -0.00159581508834605 -0.00141797681918144 -0.00102824798770118 -0.00294521227165502 -0.00117980365451502 -0.00153352496964678 0.00228349372914641 0.00308389195583337 0.00301941783141564 0.000105523844756999 0.0460075747139282 -0.0184176826353451 -0.0782544998184076 -0.0258136882723717 0.0614665082286237 -0.0578104251929862 -0.00237639621277991 -0.00425099506952615 0.000707909565852869 -0.00925084255114409 -0.0143053639080048 0.0081062318524368 -0.00085596917285525 -0.00454269923083214 0.0140456662344711 -0.000932058798832123 -0.00237625577549608 0.00307079497690547 -0.0108446144841524 -0.01323689868559 0.0104245978824711 -0.000165906828662225 0.0010371081263487 -0.00142765534046661 0.000333984035720774 -0.00012424993807865 -0.00048868578288427 -0.000575425716170162 -0.00120501437515049 0.00182472663121299 0.00274007627754516 -0.00032641478733742 0.00460409566632517 -0.000975241946170151 -0.00412145603882232 0.000453115034828434 -0.00187725350227222 0.000338611839250412 0.00262550323439934 0.0201905134381942 0.0109725979455305 0.00683471638437183 0.00201658492006821 -0.00279827302199447 -0.000938484411970414 -0.017703319593067 0.0335425364695815 0.0252532855582105 -0.203893551257908 0.0611507351443226 -0.0872615373481086 -0.139175775312462 0.025418628210642 0.152479844891802 0.00644474337718904 -0.0136392838809065 0.00627527948271441 -0.00708446479836143 -0.0219244562175135 -0.0085751357530398 -0.352267877305772 0.0506974944713963 -0.157203274573135 0.405825645257758 -0.254841878851013 0.21733576993614 0.234127081313577 -0.341802051093934 -0.493495611975845
  65 1528.69225437301 ""  75.842974660696 0 0 0.00560805439005062 0.00459217127661876 0.0108965183461662 0.0160503485707517 0.0135644319967263 0.0107077714486942 -0.0629185056321827 -0.0614515787956546 -0.0223032679753753 0.0274824626604797 0.016659688461782 0.0637662659706824 0.0469364666831356 0.0611216658851479 -0.0561373622473537 -0.0408049576273226 -0.0435023051849098 -0.00168066310866667 0.0421740738032034 0.0331969969299517 0.0604604940138609 0.0295635624970495 0.0405354328728737 -0.0461633670571697 0.0682614826710344 -0.0420929120505619 -0.157815936696807 -0.0595516932696314 0.104780492698088 -0.120157479108128 -0.164655865801447 -0.153313356269125 -0.107374540428894 -0.189415931981509 -0.223450034351076 0.107088695333426 -0.0495867397174146 -0.0533811327735868 0.00023967696061883 -0.180252898763408 -0.166612634549908 -0.135750434971462 -0.186184910368341 -0.216994955031161 0.097553093646443 -0.00808972481891175 0.0309536944244854 -0.0286535205388487 0.00645483364341138 -0.00235124810738441 -0.00594077136526851 -0.0168535454359757 -0.013465242636834 0.0230689948558582 0.13971345522892 -0.0499547679760318 0.157724423487228 -0.0409066915584248 -0.212002570720516 0.0607602993992925 0.0276466026731276 0.0226493100532398 -0.0165216825040979 -0.00651616789755549 0.0028611309506221 0.000805457376398577 -0.000161010073168757 -0.00111173328088892 0.00117769120199024 -8.55333901550498e-05 -0.0017746203717705 -0.00127764555702957 0.045559435018451 -0.0336281548067618 0.0249155232821414 0.0352394889603979 -0.01168491938855 -0.0462863953255681 -0.00475696900076079 0.0107051812413588 -0.0076403312494808 0.00921086726191044 0.00498141672761319 -0.00370283319662235 0.017978879223174 -0.00265159949398538 0.00923821671194515 -0.0138054787414875 0.01063922638847 -0.00744127966837294 -0.00584672641095871 0.0192690100596959 0.0200283243112982
  66 1533.41786713054 ""  3.35199920119605 0 0 0.0016424069847244 0.0016664087171957 -0.00373367223972569 0.00205399620006807 0.00196298840243171 0.000180690570351792 -0.00680270575962012 -0.00663804800471263 -0.00145080206670724 0.00267580241018128 0.00153770383311692 0.00606500357651853 0.00488821739999007 0.00623981043914612 -0.00583254508071622 -0.00427483361814037 -0.00469929824011218 0.000642801364547817 0.005221373106203 0.00435756249228753 0.00587055453158118 0.00189339732293568 0.00297712507107932 -0.00457959504278662 -0.0208978510660956 0.00515393675530496 0.0290029547504787 0.00597072684343621 -0.0245853599408135 0.0189164404288644 -0.0169196241604796 -0.0153045981110891 -0.0110315104557212 -0.0187564275001178 -0.0215152312073713 0.0103400220683559 -0.00540756311088726 -0.00488696198215374 -0.0031949128048985 -0.0188280354410478 -0.016880191967549 -0.0154610060864178 -0.0160607027146314 -0.0185891176457903 0.00699448378209195 -0.000482244360267397 0.00113980038971665 -0.000843169348136055 0.00019137516003526 -0.000229589676035266 -0.000119742235837552 -0.000668347203958894 5.36098124876853e-05 0.000216853956545441 0.00654726789055423 -0.00268780290204582 0.00646459356126861 -0.00139131618717769 -0.00950651770490328 0.00254524386917879 0.00121633907862646 -2.43532745169999e-05 -0.000989457191046496 0.0595259908047403 -0.0511986767594366 -0.0189993416498468 0.00436216157562451 -0.00582931972938183 -0.00256966901201183 0.00883564565746714 -0.0111093328666241 -0.0049955204060296 -0.431962302485742 0.391991466422148 -0.252765920560537 -0.328638776474488 0.199764219641574 0.507106452192098 -0.00878160914978612 0.0294715968640836 -0.0031379952574171 0.0185618421217517 0.0208281927618963 0.00852677295817597 0.113541374754151 0.000760723574284402 -0.0209476260576025 -0.127454734251761 0.128878358028506 -0.0708547312710758 -0.109689414892922 0.0535088186716602 0.152320769686692
  67 1535.70811399802 ""  8.1424143419696 0 0 0.00417891703215993 0.001519561870234 0.0188638590667644 0.00870310388024636 0.00763475963751735 0.00400315701323986 -0.025796711541391 -0.0260043012117004 -0.00628598425287405 0.00814557980959017 0.00414818011535512 0.0233693989086486 0.0214861193503126 0.0274795229974089 -0.0229604348795366 -0.0181144559933561 -0.019532767610187 0.000358887545866254 0.0221629147641286 0.0188895657730537 0.0247389748219242 0.0062567387237074 0.010061914824979 -0.0171876453603297 -0.0512579266324858 -0.0661384142062681 -0.0697484202095534 -0.0745392928590924 -0.0194114249945649 -0.0455301239319433 -0.0640694330765456 -0.0608250564770993 -0.0410655008820184 -0.07633166161765 -0.0902555856451582 0.0444363794409041 -0.0220188069542006 -0.0223666195506427 -0.0079370098329746 -0.0748315855173214 -0.0682303336754975 -0.0615664325629295 -0.0580939570148941 -0.0680554720622234 0.024718073587149 0.0210078941811134 -0.0763677979619892 0.0698414839097808 -0.0160434000949612 0.00600325061732471 0.0135651855134569 0.0352636446117027 0.025957910834902 -0.060347544090445 -0.349197777851004 0.127605852986348 -0.395220238475249 0.10163273109729 0.532576542767421 -0.151965918690502 -0.105286744188237 -0.0786841257714762 0.0627543510618339 -0.00121885286868395 0.00142757997441995 -0.000882387138470419 0.000701232931219299 0.00199339756902786 0.000678668900562276 -0.000463420073968247 -0.000606317189797797 -0.000532126489874653 0.00762400016398057 -0.0103633931197171 0.00363649322695062 0.00503242467099163 -3.00706850851161e-05 -0.00742362404090105 0.00652012374373196 -0.0126526717194211 0.0094912328259508 -0.0123052654978086 -0.0187715583792775 -0.00685882814775189 0.0041195231872753 -0.00214157427188798 0.00656383802486817 -0.0011601210678276 -0.00132661270713586 -0.000700932194856423 0.00280897373351099 0.00817464065596848 0.00314664483908785
  68 1608.79657057083 ""  20.6623318547639 0 0 0.00535556211984228 0.00644231139358376 -0.00491039614822152 -0.0052311832974543 -0.00840796040712973 0.0111941041514083 0.0149803284036294 0.0409675459963097 -0.125612574136208 0.00391924988794768 -0.00964836941818223 0.0687049349271683 0.037128725056371 0.0556682100289919 -0.0811608557114126 -0.0030397446792682 -0.0299254257517053 0.137175648817423 -0.00650833343953609 0.00828291859451923 -0.0780234488895866 -0.0450826183773618 -0.0645187647933052 0.0840305836011328 -0.0167928197596053 0.00341402208064828 0.0115982044991324 0.00328341386260492 -0.0183239647446644 0.00835996966610401 -0.0518006077867168 -0.0581845486949053 0.0223907943700392 -0.0979374666338577 -0.106561533986017 0.00844921484700698 -0.0161586345687521 0.0217430470441105 -0.203792008668989 0.0649140050513918 0.0740212614691885 -0.0216087564915219 0.130248469498251 0.145578199938717 -0.0324163364051221 -0.000291321143430021 0.00184916834373361 -0.00143712941779645 0.00104928340765481 -0.000404518209975708 -0.000250024037414031 -0.00335263089388721 -0.00332963987936752 0.00496482604834149 0.0026516070033149 0.00036943982751576 -0.000711316548154797 -0.0015701255535268 -0.00149260000155156 0.000420989001744937 0.0140481312824745 0.0101834236580246 -0.0115696217514817 0.0001639713661533 0.000643833871045718 0.000260404553943448 -0.00024782589459249 -0.000357043969754968 -0.000336200820370572 -0.000336927336714977 0.00018548456954571 -0.000325868254831535 0.000151311643705906 -0.00216105448784352 0.000490820878811789 -0.000438206671664299 -0.00303279348040414 -0.00211985983426968 -0.00099220488282631 0.00125361132521273 -0.00044261933985204 0.000124432431280077 0.00380745205959665 0.00359783648020838 -0.00178537757072539 -0.00161082929517806 0.0052755509204207 0.00274339309881616 -0.00581516432990681 0.00128027368545186 0.00416228906862972 0.0028426209016202 -0.0018742636754812
  69 1626.12490140884 ""  75.5176993419252 0 0 -0.00934579491468047 -0.00719920689500972 -0.00739926924333051 -0.00480855673567567 -0.00379118135526776 -0.00434417548131677 0.0608513508108792 0.0557963450928705 0.0417382076634777 -0.092439280983906 -0.0861962254548625 -0.0625027715977395 0.0739907941123743 0.0787134192219829 0.00202507081708466 -0.0414068790943035 -0.0355929027343457 -0.0448294671691668 0.0816124369317755 0.0752456106648151 0.0626237622357481 -0.0708245204513766 -0.0750752965394737 -0.00162529112486137 0.0166863162401041 0.031192646816133 0.0460447254114674 0.0389869151305408 -0.00126603456999031 0.0339172693745082 0.11442656319168 0.0947993797441077 0.135483673213884 -0.059479028950146 -0.0838624579070983 0.103452267544013 -0.0419891623678593 -0.0564956294353948 0.0561934958672319 -0.107546313947749 -0.0941285134929221 -0.109872055643319 0.0644434734941964 0.0877625509057339 -0.0989981646482575 -0.00062990687123386 0.00231458425703664 -0.0021779566728034 0.000753922168653146 -0.000146452916600951 -0.000366833928074571 0.000120446918702278 0.000169263932763435 0.00333567094954037 0.0106452959138655 -0.0044849262340609 0.0129889734521501 -0.00465031561648674 -0.017877309277548 0.0060764028879163 0.0113656867678146 0.00878109443836894 -0.00705809302776427 0.000967273607799588 0.00130255945072118 0.000518673801248241 -0.000429042639755101 0.000653918649200355 -0.000914124942894441 -0.000457396564636871 -0.000162961435750971 0.000126971865552586 -0.000808608632680765 -0.00545659243375808 0.00045090415393908 -0.00096585767667577 -0.00642893193889554 -0.00370676212420706 0.00334839253317278 -0.0093144702753998 0.00412702028905848 -0.00872800975080729 0.000938212574112611 0.00837624332176388 -0.00209464878353505 0.000156374122183456 -0.00100881934785755 0.00416054296857292 -0.000852816740957954 0.0020485291215586 0.00347493959778239 -0.000969603938837639 -0.00381139204608568
  70 1671.74193374779 ""  45.0118676426385 0 0 0.000898968685946987 0.00103280094731733 0.00140193231499253 -0.000699005337982758 -0.000938222365479091 -0.000535907519485158 0.00075812911340134 0.00177942852016939 0.00156349501193168 -0.000826201846642137 -0.000980908319130416 -0.00163707171246109 0.000156241104448369 -3.67768337225275e-05 0.000599007671510283 -0.000235961700407684 -2.02767925470774e-05 -0.000912750095465295 0.000973639289551646 0.000876560760884344 0.000593876905498409 -0.00114856216180139 -0.0014609845546226 0.000230584125588551 -0.000953223503075531 -0.00181636106910008 1.79728469851065e-05 -0.00757206025641874 -0.00591358890180559 -0.00342849922410852 0.000738134377742829 0.00333983522955118 0.00170136094228129 0.000713618140008063 0.000780065874797086 0.000105448322096031 -0.0002512986039198 -0.000231084160439707 0.00031794356952521 -0.000539638716622807 -0.00034564225886926 -0.000713368957707248 0.00188567177346554 0.00391995179246713 -0.00214670591928554 0.00222933684149832 -0.00316841018741311 0.00207683222756094 -0.00250163646478543 0.00203995700823953 0.00108854857967905 0.00384466018691062 0.000179250503974211 -0.00397830888266331 -0.0158151308803393 0.00545783815893569 -0.00777101084822005 0.00391696210699847 0.014370292036155 -0.00225406888607622 -0.0128977834070157 -0.00297487873383986 0.00495953185529296 -0.00954941572030543 -0.00339877686017347 0.0197046633549263 -0.0110962102417558 -0.071361406364261 0.00250525556211513 0.0049415858517147 0.00110479750753741 0.000460936667420633 0.00590796722530142 0.0319852612211558 0.0302736363264506 0.0169869371111493 -0.0373164812047198 -0.0330693152048288 -0.247435967256821 0.533484312510121 -0.292118066916565 0.46787981145241 0.499479080129999 0.0568782812287825 -0.0336210657266212 0.00746942092926321 -0.0294044704429617 0.0121939765193983 0.00993114962867386 0.00312766891037481 -0.0104845113294529 -0.0388459577409747 -0.00942138026716357
  71 2886.20130351094 ""  103.763349816911 0 0 -0.000212696100601965 -7.63211963007589e-05 0.000535379083852576 -7.93212243503447e-05 -2.84158069998874e-05 3.95578663210695e-06 0.000133286319430242 8.58167267020702e-05 1.64841196220687e-05 -2.41919747116381e-05 -3.92577871175058e-06 -2.10557807472795e-05 -2.20760643309619e-05 -3.69030726934059e-06 -3.3998357745985e-05 -2.27792118605893e-05 -1.49495347354244e-05 -1.84853855429498e-05 1.81095212598213e-05 2.66692254754915e-05 2.44979997974014e-05 -6.79952472354711e-05 -3.42111619904108e-05 -3.31774677155537e-05 -0.000834932377571023 0.00251893681116831 -0.00244890188125353 0.0039867159565762 -0.00216169553684322 -0.00453225816140588 -4.1652691107782e-05 -4.63516609399483e-05 0.000267092899504204 0.000143197825953583 7.11144240202102e-05 0.000466034109449574 0.000139903835745365 0.000112109651340432 -1.82003410263564e-06 0.000115325374301211 0.000119268108478346 -0.000265721040831687 0.000400313519899395 8.24017431942833e-05 0.000293293805909832 4.97869415028557e-05 9.48855721124983e-05 -6.86440724610081e-05 -2.27918378135438e-05 8.01659943846904e-05 -1.95474878004883e-06 2.62270872677603e-05 -4.48913808134243e-05 7.40709349110921e-06 -0.000946760873780509 -0.00128789591124962 -7.42922065153725e-05 0.000768359538698074 0.000263078030540129 0.000802762383817324 -0.000345849368008564 -0.000250988901718653 -0.000477588674584743 -0.0345988321864375 0.00578220657861961 0.0670871773304563 0.000264987390809665 0.00237804509826327 0.000484946397922297 0.000398074015968307 -0.00219743193132812 -0.00529289208658595 0.385463284502276 -0.0672887554186083 -0.871797670378475 0.024405392463472 -0.0331693163480997 0.062102481555947 -0.0089219944027965 0.00323661617845619 -0.00330904084219332 0.00824375961453457 0.000473688120639995 0.00173493342748079 -0.00806424582581449 0.0365501127619407 0.00960982566473018 -0.0174341256199349 0.00211169653906609 0.0415234621660236 0.0195412049405466 -0.0182298691681814 0.0187008311360489
  72 2948.86818421495 ""  47.6598138857031 0 0 0.0354034417637201 -0.00162230549977317 -0.0571848576601597 -0.00197761477024835 -0.000996013436057935 -0.00193388875461051 0.000927381895641853 0.00118429106364137 -0.0003177567294363 -0.000272153628240394 -0.000331791370446253 -5.27498259108833e-05 7.66377254094692e-06 3.06173000238362e-05 -9.79176239917903e-05 2.04650059018786e-05 2.18996196571385e-05 -5.28009339349534e-05 6.06663305988438e-05 -4.03737906224086e-06 0.000180226230027019 0.000403914259155918 0.000200353020733746 0.00135987491258473 0.170107666776649 -0.328873478466032 0.138939080471811 -0.568666416970571 0.359867432105456 0.568345663195014 0.000763436089474653 0.000657397262877101 -0.000163973797605249 0.000471417095646997 0.000258098574931674 0.00160608180599336 -0.00101457706346492 -0.00105314864507162 0.00016658701117138 -0.000367514575640179 -0.000487959935453465 0.00044568874500264 -0.00793467760023372 -0.00551878811210063 -0.0160519419110893 -0.000237955864464358 0.000172132320895241 -0.000115988157392414 -0.000472673564944188 5.60406001114328e-05 0.000541846072207929 0.00336744535529721 0.00139990810639768 0.00474586548422301 -0.000649892300964365 -0.00117887386618378 9.51747700327285e-05 0.0017896330466671 -0.000217696112972346 0.00140175411721173 -0.0264955932647853 -0.023610754954862 -0.06028894210838 0.000184104107848011 -0.000162024921965108 0.000965393379302323 -0.00019904471357934 0.00019206638912841 2.92506798734258e-05 -0.000137558982744652 -0.000215832443400772 -0.0001392418089677 0.00295608647970582 -0.00115725722409809 -0.00664470086893987 -0.00478282235342056 0.00370478530954464 -0.00505160857720885 0.000392851486718689 -0.000337746166601748 -0.000462608106565345 0.000352054559972346 -0.000251106009173274 0.00151894410361417 -0.000281771322938175 0.00359161918763076 0.00100039015375925 0.00048579119731279 6.319941802044e-05 -0.00100186285938183 0.00150026694937265 -0.00122210297640284 0.0016273020189145
  73 2983.66992737745 ""  39.1438173606331 0 0 0.000432334774995785 -0.00024841706973306 -0.000443081558663787 -3.68278195267906e-05 -1.39608512930118e-05 -7.41560361772962e-07 7.86087761468791e-05 2.25994349515798e-05 -8.73232784932206e-06 5.81798062835843e-06 -4.35004078945588e-05 4.03117870345086e-06 1.54122586437236e-05 -1.08925149709995e-05 -3.03497850111777e-05 -2.07316134695739e-05 -1.70903043359893e-05 1.42291625636511e-05 -1.09040243808263e-05 8.63257590781512e-06 2.47005367738102e-05 -3.29897933049248e-05 -1.62936581646479e-05 1.03413029780227e-05 0.000719574795751098 -0.000706301602329376 -0.000291127492250325 -0.00562993335702848 0.00368598828378831 0.00549855381302951 0.000150939762155713 6.37269133001728e-05 -0.000125517898127242 0.000126770578207744 8.13077474036343e-05 0.000309997347526358 0.000125992658761167 0.000119244384435609 1.87786590035621e-05 8.43573774476069e-05 8.63378651273052e-05 -0.000219094581132994 6.46532605542399e-05 3.44345017470145e-06 -2.49850054002689e-05 3.18628147990949e-05 0.000116629956415414 -6.7656011012365e-05 -2.61452601229512e-05 3.90772081983624e-05 1.48937313383188e-05 0.00014422108559146 5.84227720076841e-05 0.00020736980806515 -0.000919369809771229 -0.00151061200805395 -3.05884349661968e-06 0.000726318708608223 0.000173637101441733 0.000672819025850154 -0.00140723346286106 -0.00118468282438181 -0.00260161724916299 -0.0437337412588956 0.0378935042881441 -0.0532429383982437 0.00138214948774909 -0.000271327971002242 0.00140649084190407 0.00685916097110779 -0.0100722468938256 0.0105516926824681 -0.0312288628834551 0.0105328074180005 0.0293272094047029 0.546686809747509 -0.467682820808819 0.603225541499089 -0.00460618423044703 0.00354657122676121 0.00202471556051973 -0.00951448461075701 0.00966960102052565 -0.0169383551995853 -0.00487694197996982 0.0438283168514915 0.0176224930651591 0.0204566677403203 -0.00720287942127397 -0.0416687027197744 -0.0977680236809802 0.0801514866538078 -0.104834349900496
  74 2993.8143372575 ""  18.1045396126967 0 0 -0.000708545567089887 0.000842247788944165 8.90857781474765e-05 6.05144386541709e-05 1.85485779470127e-05 4.47898260357124e-06 -0.000155065841101258 -2.94374530941109e-05 4.30243686249494e-05 -6.48189728977714e-05 0.000123022398518086 3.18068229059817e-05 -6.72821121914588e-05 4.03383307415542e-05 8.22678129820511e-05 6.08019567761364e-05 9.88625999362956e-05 7.43700061399979e-06 -3.49874627297082e-05 3.50784361023566e-05 -3.60459792481071e-05 -5.78571294228298e-06 8.68826716526917e-05 -1.15861318198745e-05 0.00302779012391586 -0.00702148186745064 0.00369594704087611 0.00506839924099642 -0.00314666480125437 -0.00489896392611148 -0.000105462452367577 -9.84573337802684e-05 0.000109286696607343 -0.00014092494968376 -0.000196391654780936 -0.000515389274678517 -0.000421706284305932 -0.000686647867019259 -9.73087600131825e-05 5.04868842732346e-05 -3.72257259494086e-05 -0.000107460372087932 -0.000303725339355693 -0.000132945971239547 -0.000582968979449747 -1.14267468780999e-05 -9.06096655478735e-05 8.19965064373327e-05 3.16757506078491e-05 -3.19378162452375e-05 -1.01523638362124e-05 -6.78915140618976e-05 1.90192723402413e-07 -6.45195796357313e-05 0.000788813594898212 0.00127874893232721 3.34129228769256e-05 -0.000898323507953987 -0.000261895880268945 -0.000825391035294669 0.000553222486248709 0.000462942205094974 0.00090366664591577 -0.000313273288977123 0.00229789153094008 -0.00402617059380065 1.62358036802243e-05 8.39725170472328e-05 9.00808259391741e-06 -0.0417708093837306 -0.0239185550638441 -0.00849924345519969 -0.0129588024989322 0.000276017288273912 0.0196408453584752 0.0240183399828227 -0.0224091209826804 0.0281704981717469 -4.70224931089398e-05 -0.00206217502443052 0.000603805564896155 -0.000787047019316662 -0.00146243213060087 -0.000479009683008287 -0.0393725610900757 0.597954208196655 0.173552076969705 0.189210022681131 -0.0297019992105904 -0.442633842742012 0.34427947997794 -0.289450990600303 0.369872855397082
  75 3007.7367259329 ""  1.61139126154739 0 0 -0.0484174582984185 0.0724988557790759 -0.00784218292770872 -0.000357552029531816 -0.000107995294568747 -0.000321786089024743 0.000336405733144273 -2.93819926840324e-05 -0.00024760486622382 -9.99329106764953e-05 -3.28140756794786e-05 3.46746558212694e-05 -2.85264841006111e-05 -5.04820050442007e-06 -1.45356065474657e-05 1.89222617533826e-05 6.92402092841959e-05 -3.2964548522384e-05 -9.06248476302526e-06 0.000102208807327499 -8.52789671060215e-06 0.000471977943089929 0.000178194045180559 0.000909691296583919 0.33760671076 -0.730020842923504 0.337529681369438 0.244102507780932 -0.143351611714014 -0.243887326140951 0.00016518076354277 0.000230537834630598 -8.46599300735381e-05 0.000178615267949812 3.95091462377774e-05 0.000446125107055735 -0.000300200003107179 -0.000674261722530749 2.61467358773024e-05 -0.000413203246986643 -0.000875597022007218 0.0012988572163212 -0.00417041485807081 -0.00397902486291211 -0.0108608054631018 -0.000355835747266717 -0.000660260782610142 0.000754332521070121 0.000297193234968589 -4.30262080596588e-05 -0.000180740759188656 0.000226530140437874 0.00163891761246107 0.00094078781562224 0.00209684284955556 0.00330049348009299 0.00115245436877057 -0.0032027198720955 -0.0010996032047562 -0.00289871827586626 -0.00322492762801273 -0.00397530606297781 -0.0101415833602648 -0.000178061837179822 0.000143095471625603 -5.41710859009389e-05 -0.000271977079271527 0.000445420574342824 0.000302351446435309 0.000535981212696054 0.000176259439757243 0.000167220522861215 0.000206435049400176 -0.000172876160364693 -0.000625050854945745 0.00118896795686374 -0.00108708990904599 0.00147333301095076 0.00108492581557376 -0.000546144877098794 -0.00124173457283056 0.00106236236876147 -0.00156852398143534 -0.00217527211271084 0.00036077992502735 -0.00631046584407129 -0.00186823351543216 -0.00190120271740027 0.000403234989265181 0.00486470222573804 -0.00454060182855384 0.00384643113118415 -0.00501656451918718
  76 3043.1578896179 ""  29.1604905609121 0 0 0.00113269198019365 0.00120938557682091 -0.00317223034043595 9.87983938072399e-05 -4.28673106812244e-05 0.000298125743328711 6.7860873703728e-05 5.47795172381475e-05 3.19536282068418e-05 -5.77536088226235e-06 -1.02129949717503e-05 -4.93219307597664e-08 5.37671109382377e-06 4.98840844023998e-06 5.18101775784524e-06 3.71572470512951e-06 4.71428238723997e-06 -7.71800364772006e-06 -2.82899712642184e-06 -8.25906737059366e-06 3.01273313942409e-05 -6.16062290965745e-06 -1.16602309138068e-05 4.71488013571399e-05 0.00952315653126588 -0.0234632280821974 0.0100851681780386 -0.0223729610753498 0.0110907806273486 0.0209139127018055 -1.77169382597413e-05 -6.36576509986846e-05 -5.73697915233814e-05 -6.55449400706184e-05 -3.22526632116281e-05 -0.000119317908185475 -9.81311023929426e-05 -9.64056598157599e-05 -1.17313073151173e-05 4.85677879353497e-05 0.00011126389273387 -0.000237830853179356 -0.000305161430579392 -0.000167167605269572 -0.000749379271592435 0.00426901824929538 0.0419295023334692 -0.0234959859179456 0.000423965309516955 0.00101516018532595 -0.00150569850287 -0.0240169387411862 -0.0197232305465485 -0.0367831025154297 -0.311615376443147 -0.580109754192325 -0.00628845941807416 0.285202784280292 0.0703401800021685 0.278759373504304 0.252307279870888 0.22758285954112 0.470918475756259 4.39976981192203e-05 -3.09012272497643e-05 -4.54210731841666e-05 -7.62030022939626e-06 5.96195069290497e-05 1.61645378990621e-05 -2.36732616696477e-05 -6.4855976446178e-05 0.000147215146427213 -0.000289953096083961 0.000116080870511232 0.00069921363255566 -0.000140163036734149 0.000122151019614774 -0.00015866051617066 6.16447275608496e-05 -0.000377274070331457 -0.000314429480086121 -2.54283403780934e-05 -0.000234109135927018 0.000225845123367282 8.33073552884749e-06 0.000631132601866357 0.000211346278703739 0.000666702494736438 -0.00010656603678371 -0.00152465725223079 -0.000412918784015368 0.000321544032877626 -0.000388886587134372
  77 3049.81161462638 ""  54.3489924484402 0 0 0.00046117883067036 0.000244468146480283 -0.000731934042220602 3.61009072229009e-05 5.64753702789148e-05 1.09979054868247e-05 0.000116835281377881 2.18246523178817e-05 -9.04957475332932e-07 0.000172963639602252 -8.87259718684967e-05 -0.000124959043699039 7.74976041735945e-05 -9.39950408133696e-05 -3.16758188219783e-05 4.77978999503309e-05 5.23997702013715e-05 4.90696232743767e-05 2.93410666654985e-05 0.000114810338843993 -0.000123946083290664 -8.27173258063709e-05 -7.43091344877942e-05 -4.38248462282997e-05 0.0012209965520552 -0.00374666170167665 0.00163337865703889 -0.00631269590617611 0.00260318085070672 0.00572422286602011 -0.000435952104244142 -0.000275332803737303 0.000764465329580638 -0.000106525162604146 5.15990193887407e-05 -5.18065747761396e-05 -0.000791834782152526 -0.000826090832067275 -0.000101748479037878 -0.000588857484411826 -0.0010784866703486 0.00170227534211965 0.000511749878064763 0.000303588273740914 0.00111720186438715 0.000525858863192042 -0.006581934570038 0.00495619267877484 0.000160770578789795 9.05156616569737e-05 7.51933151886154e-05 -0.00594473227389955 -0.00504410299405565 -0.0113095742266763 0.0471967888000431 0.0864171921010334 -0.000166862692211045 -0.0550505209759003 -0.0133497710399939 -0.0514435933350037 0.068489383710719 0.0612955447565557 0.127255178333308 0.00781504996104372 -0.00699939132528593 0.00870157742133202 -0.00041577497475168 0.000386950903490423 -0.00027525641005942 0.0340072276259947 -0.0740490157265127 0.023365959100454 0.00446619606167975 -0.000532450021006952 -0.00621965533010454 -0.0905815519263352 0.0731103629468059 -0.0975283440930291 6.23983974844827e-06 0.00041364448048164 -0.000296904401329319 0.00399064881756004 0.00204108204919072 0.00355013622348859 -0.0264991592548638 0.586940723837313 0.181643072545512 0.0226185392065585 -0.0192800066702457 -0.0244588147145996 -0.408728206112096 0.319560100233658 -0.434835478812426
  78 3050.58722005063 ""  35.9804165829313 0 0 0.0022364500222621 0.00128134409293847 -0.00417562941340365 0.000187424456190346 0.000214276743811967 0.00013501105215183 0.000191053919333413 0.000244505223937576 -7.29336224216236e-06 -0.000101189849799112 -4.81296555009715e-05 1.24063835272595e-05 -4.30486163216662e-05 9.27065186250243e-06 -0.000101481861036459 -4.55386420922709e-05 -4.73645853298018e-05 -2.2174643906872e-05 -2.59746282786157e-05 -7.76071980576339e-05 0.000161679898979374 -4.13196328342061e-05 -5.46030776978972e-05 4.28400485801344e-05 0.00908861114363698 -0.0240793457423561 0.00952013979525891 -0.0343778653260451 0.0156426767489375 0.0317434142331811 0.000348826509351235 0.000330258077331144 -0.000188657504600104 0.000484963346149307 0.000234517590891633 0.00122590429720889 0.000240019360481691 0.000246810947086503 3.72476008481327e-05 0.000590720059354101 0.000980425493788874 -0.00175387646800642 -0.000103686466808396 -1.67213817927635e-06 -0.000624054234868417 0.00271724735797143 -0.0304486351176506 0.023220106332497 0.000761517567493785 0.000493521839658439 0.00036934327583252 -0.0278979990368717 -0.0237439600318856 -0.0530286797219541 0.218463624569267 0.399937249037561 -0.000749134978224329 -0.257846595910413 -0.0627063754931688 -0.240857583509333 0.321421028449587 0.287718161408959 0.59678029360199 -0.00187568091567267 0.00170429996702172 -0.00187914344126438 5.12147589790332e-05 -0.000203715260117484 6.94645476775494e-05 -0.0071065546041303 0.0157581230611383 -0.00519981435478528 -0.000321454566334166 -0.000173602067597317 -0.000325910356752811 0.0213638870416067 -0.0175844478652997 0.0230042393435408 -0.000102883539327558 0.000852365061943536 -0.000400998464245606 -0.000367794474226204 0.000914184388828788 -0.000234713922725481 0.00560719679927039 -0.125448035138975 -0.0388503212182248 -0.00618999511051835 0.00434835806505756 0.00822861189250083 0.0868592708825248 -0.0678416191603713 0.0923840774176909
  79 3063.59412314411 ""  28.90266153833 0 0 -2.97011424305574e-05 3.89342742594377e-05 9.48366677845799e-06 -2.20813329197665e-05 -3.0338292971899e-05 1.20379987077119e-05 1.38340369858398e-05 6.7858984337052e-05 -6.41433989178741e-05 -0.000167838120191977 -5.53032031379187e-05 0.000164196345933373 6.86530605174459e-05 0.000138614691678077 0.00023717841376294 5.67032516882739e-05 6.36804658676251e-05 -3.19682474644734e-05 -1.58463667978415e-05 -0.00022932495962088 0.000108317376515609 0.000197768157235432 -2.09108781579536e-05 7.77720977739422e-05 9.17341875959276e-05 2.55477400989219e-05 4.59074541795237e-05 0.000211683350195718 -0.000153231391738976 -0.000186076037955975 0.000837947906148761 0.000968248657197215 -0.00174818799686473 -0.000929076425749307 -0.000747852749518984 -0.00254230218376283 -0.000657612289720818 -0.000768248576736789 -6.84940269744002e-05 0.000398854614147728 0.00104573088624938 -0.00146298858451073 -0.000448169963900376 4.41483021654428e-07 -0.000617976153249774 -7.85924322468355e-06 0.000140811705431532 -0.000105189880755589 -1.22565200849823e-05 2.0222588404797e-06 4.101058425585e-06 6.61160802711343e-05 4.29334395314037e-05 9.80448622285259e-05 -0.00106718746672117 -0.0019628948003476 1.7216959028366e-05 0.00119297345291061 0.00028519923395724 0.00108580324548692 -0.000589143762106823 -0.000509155850498325 -0.0010104701254493 -0.000635444687708982 0.00199035000896118 -0.0094948122670265 -2.27844672160546e-05 8.99429944349459e-05 0.00036004668592329 0.0153075045953832 -0.0207794681497416 -0.0833777874741258 -0.0291192118512009 0.00298084891624668 0.0597466613015309 0.0406849767871056 -0.0316240693873434 0.0434478470880498 0.000200531689760102 0.000101488085574189 0.00184594784510559 -0.00144502434859924 -0.000304204039259542 -0.00259550570196511 -0.0181844771494836 0.352885571189497 0.0882755358813465 -0.340843545505869 0.0410302271967828 0.751820497172487 0.173663569764613 -0.142565222981804 0.158627668183324
  80 3120.0914387852 ""  1.81811427829276 0 0 -5.57192322395725e-06 0.000139610167893643 7.504329257013e-05 -0.000129630108520137 -0.000130551802081316 -1.55965006789959e-05 -0.000250791655905155 -0.000199710131247436 -0.000275847973325894 -0.00473330050315319 -0.00767527638430375 0.0137887426100416 -0.0177604177453221 -0.0108067587880508 -0.0425395785566682 0.0287751228202164 0.0302857766228966 0.00351415731231609 -0.0146371906120587 -0.023182865766955 0.0379118821423516 -0.00231975550807137 -0.000944779901919178 -0.00745826700466202 0.000407774821296037 -0.00148094422311669 0.000283133742291664 -0.000143477734762233 -0.000175810145631174 -0.000392060699704003 0.0640622778443318 0.0992095465966535 -0.1622017296235 0.207180225016621 0.125186754093878 0.501380762881821 -0.345023337723843 -0.363103759715812 -0.0426881871246525 0.168789961310143 0.269559564725423 -0.447575426467809 0.0368746285484768 0.0202724013089149 0.0914898578947845 -0.000247741187560242 -0.000130482600433448 -0.000200508134678749 -1.24859861137005e-05 -2.83833577630451e-06 3.67408068059084e-06 6.8438957336015e-05 4.576917778765e-05 0.000101076041164393 0.000465780460946825 0.000997347234134257 -3.31808290770372e-05 0.00243819476558112 0.000613457367715939 0.00229698578830943 -0.000534131707299733 -0.000484657791103482 -0.000883024329947517 2.698297662091e-05 -4.538556499555e-05 -1.39751706689671e-06 6.95559897889939e-06 -6.84923259376048e-06 2.98758816122604e-05 3.10584653497419e-05 -5.8400751575959e-05 6.78584825389551e-05 -7.73435199758832e-05 0.000102163340883988 0.000282077649622433 -0.000295084293027702 0.00029829080352115 -0.000300925717427953 6.5020200774077e-05 5.50133183175406e-05 2.23212276965677e-06 -6.46569253111159e-05 0.000164911688742399 -0.000435522918474273 -5.46534623931332e-05 0.000509031141275403 0.000126969085613347 0.000151556210042368 -0.000125567765804272 -0.000254975545101164 -0.000475738805973801 0.000313072267567067 -0.000656515113781466
  81 3127.80701227117 ""  12.1157775668033 0 0 9.32813534991001e-05 -0.00012636570267434 0.000227251976862205 5.87216280317592e-05 5.31280987136551e-05 7.24622844632603e-06 -0.000347980325046723 -0.000370328937845714 3.1214732244729e-05 -0.00630513348645766 -0.0103347970570809 0.0189571685157634 -0.0198069586264777 -0.0118424128861604 -0.0485487597288761 -0.00266209668726092 -0.00336740779498857 0.00255680983606166 0.0177347458121132 0.0282518706146974 -0.0467492565244684 0.00256953518549367 0.000902296142555685 0.00898177182166895 -0.00168909351428627 0.00358069963333033 -0.00160865249907242 0.00159620009933701 -0.000973324719783425 -0.00156130676823049 0.0861796761647938 0.133440386413853 -0.218197860732064 0.229918840209502 0.138434892710397 0.559042618852833 0.0328232517440508 0.0355129388292724 -0.000891971620602739 -0.202672238488508 -0.324068996716763 0.539676172072034 -0.0433199459164149 -0.0237906281637602 -0.107796733797983 -0.000122988324846656 -9.1355169039625e-05 -8.58398415584493e-05 9.16333112759733e-06 1.95026743574882e-06 -7.97425929813377e-06 -5.41482970581758e-05 -2.75096396034642e-05 -5.6773889536873e-05 0.000462173095741408 0.000881278600323928 -9.20879777710796e-05 0.00114964115474618 0.000315774786182593 0.00111313535527674 0.000281824027406725 0.000231490306487764 0.000523853146960415 -5.31997007657111e-06 1.0609519864096e-05 -2.1725952394731e-05 2.15192921576642e-05 -2.66479864474952e-05 1.48861471918607e-05 -9.80063176829103e-06 1.25021235126296e-05 -0.000253077398521831 -0.000128842406951079 -3.73015434088428e-05 0.000195555527507022 0.000195821786000424 -0.000103195158676979 0.000167159456752316 2.5230928473154e-05 4.23675641978454e-05 -1.67884798381745e-05 -0.000174285839180792 0.000265286840284972 -0.000154673219076237 -5.61324694997861e-05 0.000565308933675687 1.89015055377379e-05 -0.000739342073981567 0.000261710220394497 0.00180102058746354 0.000942413377029384 -0.000986672988582394 0.00106845506627637
  82 3139.58313928255 ""  16.6253022208259 0 0 0.00034162179688246 -0.000566672675319154 0.000767649521635846 0.000132595450572943 0.000352395811646326 -0.000246767305676823 -0.000149758306702496 -0.000103755827027168 -6.70076357286491e-05 0.000410921081883986 0.000619511050646275 -0.000933415724352387 -0.000161968311653513 -0.000133071993258757 -0.000216979330863982 0.000932064296113708 0.000978575569085118 0.000153318266284323 0.000156516686273343 0.000271322818930031 -0.000537801977796821 -2.46775586083003e-05 -7.21842382396626e-06 -0.000114447425684133 -0.00192078311962653 0.00147538515106136 -0.000588681432907063 0.00134101270542605 -0.000510581480675421 -0.0014090462237477 -0.00452081420903474 -0.00680738320120191 0.011065425200348 0.00131407338224433 0.000843108286231 0.00290914566532504 -0.0105126570074744 -0.0110289376580719 -0.0013621223464058 -0.00195671854690802 -0.0031848949499082 0.00548138081109209 0.000607476434793148 0.000350991824918173 0.00138430131652371 0.066861666509998 0.0483937953063484 0.0462930140618842 -0.000995150248427302 -0.000667180831730833 -0.00019297818617727 0.00259513403892286 0.00182335475243373 0.0033036765501765 -0.242129407234699 -0.453344578102058 0.00817668153488847 -0.548630859361941 -0.118335013557937 -0.549951067924569 -0.024817212332133 -0.0145597476132173 -0.0478504893528553 1.34782638004127e-05 -2.01340950984845e-05 2.08825187252121e-05 3.38749121250863e-05 -8.41001589528244e-05 5.3739371536317e-05 2.25069876713997e-05 -4.09936890603388e-05 1.9474952486897e-06 3.08872421422769e-06 -1.19249321610342e-05 1.17505397857142e-05 -0.00025622272987969 0.000230278249382415 -0.000284300125259541 0.00017666046399674 0.000226015464238011 8.12345709877765e-05 -0.000528711750725024 0.000568436964439936 -0.000860695964695537 -3.98027890875378e-05 0.00029768985515403 8.20909147143778e-05 -2.45972390204557e-05 -1.9060577893338e-05 0.000123115521299166 -0.000240959532517827 0.000169788684031633 -0.000291626272387044
  83 3143.21474176884 ""  22.681884495822 0 0 5.14884734521227e-05 0.000212736494290573 -0.000172633071859393 0.000163322961942561 0.000143700945795589 0.000150131963215306 -0.00133108650181309 -0.00111504116173644 -0.00141664306395804 -0.0164394007601413 -0.025533511822796 0.0420210954876319 0.000489773364003881 0.00158994285597431 -0.00551382642645335 -0.0400994687986011 -0.0419602683269458 -0.00611512860120057 -0.00738578109690912 -0.0127447650118704 0.0244966336762123 -0.00250800359699415 -0.00078905675839108 -0.00921260740303553 0.000945679726744572 -0.00285663874770822 0.000895268301434237 -0.00132266053468944 0.000496227615687293 0.000751970879086907 0.193370807413458 0.297544518770645 -0.480150621775673 0.0148177805749056 0.00690599712213443 0.0465884415147637 0.453407977528162 0.47676478248773 0.0577736552055126 0.0943576053236218 0.152429436910986 -0.259271902296194 0.0420833625491255 0.0229368222245204 0.105379494729858 0.00147582518970718 0.00109174112724633 0.00101569939481646 -3.40406611979359e-05 -2.0834249294918e-05 -6.1196095374848e-06 0.000107869838176484 6.85653287883038e-05 0.000188028163282921 -0.00562274721796376 -0.0103967236011468 0.000143067776555755 -0.0118265301113603 -0.00244206439158297 -0.0119995046672012 -0.00080647806360475 -0.000549131289611629 -0.00174213086908618 2.74891994673119e-05 -5.19843716403672e-05 3.32975993101707e-05 2.53949425910615e-05 -1.96021553881748e-05 3.32616470422636e-05 4.7591514646245e-05 -0.000149651196439983 0.000141253638995228 5.56523891427755e-05 4.85141233831432e-05 7.01427806821628e-05 -0.000454072746986176 0.000409538992873683 -0.000486730240007162 4.09479599547471e-07 5.10253219391658e-05 2.52068608651616e-07 -0.000214916717954746 0.000407739427582503 -0.000387203131916618 -0.000166511969638427 0.00142249395215665 0.000438141794022737 0.000513487851128515 -0.000197371792442439 -0.00125472122732549 -0.000887714004407275 0.000526663093704973 -0.000841333462431872
  84 3150.74705748654 ""  10.1270993495867 0 0 0.000128767309421919 9.0389574364482e-06 5.96596252228046e-05 0.000256563733303439 0.000190120902910472 0.000308782236015471 -0.00147046989664093 -0.00112615708771065 -0.00215363445516255 -0.0200726099370099 -0.0302325643509728 0.0462875238801438 0.0160460331752943 0.00989915993120405 0.0376740085022266 0.0285399471162345 0.0302499068874621 0.00229493784880309 0.00388051017658386 0.00698834841602358 -0.0143330767488142 0.00289619683561511 0.00150105824807692 0.00771827897337377 -0.00120304352635212 0.00235716384233614 -0.0010705798717121 0.00102706527252568 -0.000667488383399459 -0.00102168040551938 0.216957549044752 0.332446452671819 -0.531144073523999 -0.170868485107258 -0.103152042322118 -0.413850542266605 -0.316394389315716 -0.333279317207857 -0.0372131993540888 -0.0524977275850825 -0.0852681766923497 0.146716274153861 -0.0377487002059908 -0.0213259836817417 -0.0909426247606663 0.000196375990932526 0.000105005632164072 0.000167286854160457 1.28861095635788e-05 -2.02039540657785e-06 -1.67191817013426e-05 -6.05668880735687e-05 -3.30051285969528e-05 -3.32384576132174e-07 -0.000430634723620542 -0.000806668326800018 -7.40020124694497e-05 -0.0017640857685571 -0.000322483996875196 -0.0018009397345511 0.00038494176269203 0.000332111320986315 0.000339637061332634 -3.04177870751459e-05 4.95830550979725e-06 6.07024892368415e-05 3.93468351906636e-05 -3.08102866667254e-05 5.62588580351044e-06 -2.45712192175975e-05 8.81465575798168e-05 0.000249135201374547 0.000390100123088757 -9.37849956595238e-05 -0.000705591650290706 4.64878018957516e-05 6.53634374085646e-06 1.53396244951215e-05 -4.75618099536787e-05 -3.90540248728334e-06 -1.96972781497916e-05 -0.000335564509046432 0.000345484772322395 -2.62569658356975e-05 0.000268795708208151 -0.0017302753651742 -0.000464946140847745 0.000777600721724934 0.000125931163034185 -0.00225742602161639 -0.000937890059155823 0.000658689685819099 -0.000217344578448303
  85 3169.62910919078 ""  4.8247678977179 0 0 -0.000304731986060832 0.000495376771905309 -0.00114724342668587 0.000141298537668077 0.000210450069056992 -0.000331921975463273 -0.00153020451103127 -0.00200624850498521 0.00228389687856104 -5.70068692511084e-05 -0.0002455533220271 0.00106068961411305 0.00113556636109689 0.000592102589217056 0.00324947056658488 0.00475161061660495 0.00479376034216185 0.00168851990134584 0.00703615025655149 0.0104069106386701 -0.0144147398095291 -0.0301439923269648 -0.0171700183107247 -0.073217762109329 0.00590303455874771 -0.015929491963549 0.0065831696992808 -0.00894648551559151 0.003871517671667 0.00750463311430313 0.00285834093020852 0.00469664514984544 -0.00876195901014058 -0.0133935105304166 -0.00792558680560824 -0.0335717957586417 -0.0491721800487823 -0.0514105034817924 -0.00766499573145231 -0.0628326858565798 -0.0994109836386576 0.161152000694039 0.350604959880423 0.20013638385089 0.836030377954584 -0.000304361210163664 -0.000197550054473681 -0.000200615433795581 -2.25212230046331e-05 -3.87274332631663e-06 2.5515203871188e-05 0.00011812357193249 1.95937420370073e-05 0.000167978191821227 0.000846393019593038 0.00159419445420481 0.000172458159686092 0.00218448890098463 0.000319408439864446 0.0022535538542595 0.000191253171092149 0.00016546883332031 -0.000190337648055453 -1.21787093519485e-05 -9.64695183220529e-06 -3.40347178725882e-05 -2.18117585662146e-05 4.44699763550974e-05 2.79736391105958e-06 -5.14951851099076e-05 0.000112769802328874 -0.000166244918345334 -0.000140402894068326 9.23513015371159e-05 0.000264981323009075 0.000270165674023654 -0.000125589030746487 0.000204731879594543 -0.000107605260876184 -0.000128492216016005 1.28281222254669e-05 0.000111266356111303 -0.000324587318512016 0.00016244907758236 7.63736065235725e-05 -0.000579433765485933 -5.87753292542413e-05 -0.000454026550502524 6.65624948470407e-05 0.000494356107059771 0.000964807036352069 -0.000801178849862251 0.00147564867327894
  86 3455.67019433351 ""  2.24240830300955 0 0 -0.000105304231502348 -6.96730057059972e-06 -0.000222607237119943 8.02722299355066e-05 -0.000126182579153744 4.61337870282068e-05 0.00028535163553727 0.000117044060870355 -3.26520795531616e-05 -3.41005415946238e-05 -7.73156024135125e-06 -7.99783618035837e-05 3.02853272712756e-05 3.47835200816646e-05 1.65095473483194e-05 -1.07101904315897e-05 -1.85578118007035e-05 2.36067798619402e-05 -2.1649842538589e-06 -8.58760932300517e-06 -1.55563912653054e-05 -2.46065567581213e-05 -3.4546250661504e-05 2.90658065086163e-06 -0.000328567806703097 0.000424491032460338 0.00105742152839303 -4.01266992188679e-05 9.82404687022213e-05 0.000890071865783827 5.45448521043272e-05 -0.000274480370830472 0.000553493074337066 -0.000116322950413375 -6.01095622263052e-05 -0.000236160917181969 -3.39797649052324e-05 -3.55022108573408e-05 2.15190910898356e-05 -7.77413653903341e-05 -0.000100103203909577 0.000133122469091735 6.78207949765434e-05 0.000114588290230484 0.000309652396881415 -0.000138855918242266 -8.35647279050472e-05 -9.98224355313464e-05 7.51899606987313e-05 -0.000228452159553869 -4.71670231177708e-06 -4.88761343108092e-05 3.53646702279552e-05 6.92833305656594e-05 0.000456033241436426 -0.000106201427458367 7.18269646957313e-05 0.000618436168580427 -2.31231475424005e-05 0.000792237008232609 0.000154618291157317 1.23856277545563e-05 -9.64974250164066e-05 -0.000608399746086823 0.000314035497106754 0.00310584124078791 -0.015947505476915 -0.0466810614801972 0.0257685180420781 0.000142119913808283 -0.000134134241927792 -0.000109664718566342 0.00366239608518235 0.00253779746804945 -0.00805371721109703 -0.00651268435000254 0.00558949328607551 -0.00861858401286536 0.626536949996898 0.270922901452511 0.0507479068540695 -0.398575244098192 0.3720553731885 -0.427810221073368 -0.000999571451822216 0.00106438284705872 -1.71545467034637e-05 0.00077221579378087 0.000281666635840064 -0.000830523330695509 -0.000390717964303812 -0.000736830166217044 0.000744714301864393
  87 3516.51524857357 ""  3.86443943563545 0 0 -5.02636460145119e-05 4.18732856104453e-05 -0.000172733054234316 6.20756375326119e-05 -0.000138687000479906 7.02644549403325e-06 0.000237380326788271 0.000129026892671476 -3.2847427978613e-05 -2.98090291834321e-05 -4.67157201778998e-06 -8.85158346365107e-05 2.4030338246737e-05 2.62590125889242e-05 6.69178472417415e-06 -9.45887407352942e-06 -1.62439267929532e-05 1.98169682760525e-05 -4.98864868699028e-06 -8.77319876240013e-06 -8.43574500869281e-06 -2.64877799279046e-05 -3.8286657357339e-05 2.89193729366629e-05 0.000399672650746809 -0.000550834333068777 0.00105897341117296 -9.32492602796076e-05 0.000139590186054524 0.000825160216641174 4.10109748879764e-05 -0.000265500794326373 0.000557945982969562 -6.62065982768998e-05 -2.0233714715836e-05 -0.000125983769756467 -3.94897507637952e-05 -2.57744253329544e-05 1.98339737969714e-05 -4.98949093701828e-05 -5.16845896759686e-05 7.69392844719546e-05 -1.77599868619295e-05 8.73331442443051e-05 0.000131868757568699 -4.41041574011273e-05 -3.06298853478645e-05 -5.13476557329381e-05 -2.16752183713131e-05 -2.74884723901374e-05 1.48603450264191e-07 1.29626252152587e-05 -1.82295649951223e-05 5.44184462516511e-06 0.000146560484635458 0.000340191260136942 0.000104526959860929 0.000381904775732364 -0.000135498758616248 0.000361108607826579 7.67752043829599e-06 0.000143036101216012 0.000130539365409321 0.00140624730225645 -0.000954290240636845 0.000849564169598365 0.0692875460581174 -0.00617741950404367 0.0321770483804606 -0.000419761287223679 3.05977021482762e-05 -4.5922903840683e-05 -0.000478131347568858 0.000131383943000435 4.34911363682102e-05 -0.0096866799517807 0.0103905001000386 -0.0102481269684498 -0.616005498323019 -0.285271190437658 -0.0144583206815 -0.34998431726513 0.37511622071161 -0.431280208906228 0.000392321324052698 0.000140475920259689 -0.000376554851497624 -8.44196654862872e-05 -0.000383420548899027 -0.000191867724587541 -0.00125699272384777 -0.00127419795324645 9.76191204677341e-05
  :::
 } 
 m_exists[87] { 
  s_m_exists
  :::
  1 11111111111111111111111111111111111111111111111111111111111111111111111111111111111111111111111111 
  2 11111111111111111111111111111111111111111111111111111111111111111111111111111111111111111111111111 
  3 11111111111111111111111111111111111111111111111111111111111111111111111111111111111111111111111111 
  4 11111111111111111111111111111111111111111111111111111111111111111111111111111111111111111111111111 
  5 11111111111111111111111111111111111111111111111111111111111111111111111111111111111111111111111111 
  6 11111111111111111111111111111111111111111111111111111111111111111111111111111111111111111111111111 
  7 11111111111111111111111111111111111111111111111111111111111111111111111111111111111111111111111111 
  8 11111111111111111111111111111111111111111111111111111111111111111111111111111111111111111111111111 
  9 11111111111111111111111111111111111111111111111111111111111111111111111111111111111111111111111111 
  10 11111111111111111111111111111111111111111111111111111111111111111111111111111111111111111111111111 
  11 11111111111111111111111111111111111111111111111111111111111111111111111111111111111111111111111111 
  12 11111111111111111111111111111111111111111111111111111111111111111111111111111111111111111111111111 
  13 11111111111111111111111111111111111111111111111111111111111111111111111111111111111111111111111111 
  14 11111111111111111111111111111111111111111111111111111111111111111111111111111111111111111111111111 
  15 11111111111111111111111111111111111111111111111111111111111111111111111111111111111111111111111111 
  16 11111111111111111111111111111111111111111111111111111111111111111111111111111111111111111111111111 
  17 11111111111111111111111111111111111111111111111111111111111111111111111111111111111111111111111111 
  18 11111111111111111111111111111111111111111111111111111111111111111111111111111111111111111111111111 
  19 11111111111111111111111111111111111111111111111111111111111111111111111111111111111111111111111111 
  20 11111111111111111111111111111111111111111111111111111111111111111111111111111111111111111111111111 
  21 11111111111111111111111111111111111111111111111111111111111111111111111111111111111111111111111111 
  22 11111111111111111111111111111111111111111111111111111111111111111111111111111111111111111111111111 
  23 11111111111111111111111111111111111111111111111111111111111111111111111111111111111111111111111111 
  24 11111111111111111111111111111111111111111111111111111111111111111111111111111111111111111111111111 
  25 11111111111111111111111111111111111111111111111111111111111111111111111111111111111111111111111111 
  26 11111111111111111111111111111111111111111111111111111111111111111111111111111111111111111111111111 
  27 11111111111111111111111111111111111111111111111111111111111111111111111111111111111111111111111111 
  28 11111111111111111111111111111111111111111111111111111111111111111111111111111111111111111111111111 
  29 11111111111111111111111111111111111111111111111111111111111111111111111111111111111111111111111111 
  30 11111111111111111111111111111111111111111111111111111111111111111111111111111111111111111111111111 
  31 11111111111111111111111111111111111111111111111111111111111111111111111111111111111111111111111111 
  32 11111111111111111111111111111111111111111111111111111111111111111111111111111111111111111111111111 
  33 11111111111111111111111111111111111111111111111111111111111111111111111111111111111111111111111111 
  34 11111111111111111111111111111111111111111111111111111111111111111111111111111111111111111111111111 
  35 11111111111111111111111111111111111111111111111111111111111111111111111111111111111111111111111111 
  36 11111111111111111111111111111111111111111111111111111111111111111111111111111111111111111111111111 
  37 11111111111111111111111111111111111111111111111111111111111111111111111111111111111111111111111111 
  38 11111111111111111111111111111111111111111111111111111111111111111111111111111111111111111111111111 
  39 11111111111111111111111111111111111111111111111111111111111111111111111111111111111111111111111111 
  40 11111111111111111111111111111111111111111111111111111111111111111111111111111111111111111111111111 
  41 11111111111111111111111111111111111111111111111111111111111111111111111111111111111111111111111111 
  42 11111111111111111111111111111111111111111111111111111111111111111111111111111111111111111111111111 
  43 11111111111111111111111111111111111111111111111111111111111111111111111111111111111111111111111111 
  44 11111111111111111111111111111111111111111111111111111111111111111111111111111111111111111111111111 
  45 11111111111111111111111111111111111111111111111111111111111111111111111111111111111111111111111111 
  46 11111111111111111111111111111111111111111111111111111111111111111111111111111111111111111111111111 
  47 11111111111111111111111111111111111111111111111111111111111111111111111111111111111111111111111111 
  48 11111111111111111111111111111111111111111111111111111111111111111111111111111111111111111111111111 
  49 11111111111111111111111111111111111111111111111111111111111111111111111111111111111111111111111111 
  50 11111111111111111111111111111111111111111111111111111111111111111111111111111111111111111111111111 
  51 11111111111111111111111111111111111111111111111111111111111111111111111111111111111111111111111111 
  52 11111111111111111111111111111111111111111111111111111111111111111111111111111111111111111111111111 
  53 11111111111111111111111111111111111111111111111111111111111111111111111111111111111111111111111111 
  54 11111111111111111111111111111111111111111111111111111111111111111111111111111111111111111111111111 
  55 11111111111111111111111111111111111111111111111111111111111111111111111111111111111111111111111111 
  56 11111111111111111111111111111111111111111111111111111111111111111111111111111111111111111111111111 
  57 11111111111111111111111111111111111111111111111111111111111111111111111111111111111111111111111111 
  58 11111111111111111111111111111111111111111111111111111111111111111111111111111111111111111111111111 
  59 11111111111111111111111111111111111111111111111111111111111111111111111111111111111111111111111111 
  60 11111111111111111111111111111111111111111111111111111111111111111111111111111111111111111111111111 
  61 11111111111111111111111111111111111111111111111111111111111111111111111111111111111111111111111111 
  62 11111111111111111111111111111111111111111111111111111111111111111111111111111111111111111111111111 
  63 11111111111111111111111111111111111111111111111111111111111111111111111111111111111111111111111111 
  64 11111111111111111111111111111111111111111111111111111111111111111111111111111111111111111111111111 
  65 11111111111111111111111111111111111111111111111111111111111111111111111111111111111111111111111111 
  66 11111111111111111111111111111111111111111111111111111111111111111111111111111111111111111111111111 
  67 11111111111111111111111111111111111111111111111111111111111111111111111111111111111111111111111111 
  68 11111111111111111111111111111111111111111111111111111111111111111111111111111111111111111111111111 
  69 11111111111111111111111111111111111111111111111111111111111111111111111111111111111111111111111111 
  70 11111111111111111111111111111111111111111111111111111111111111111111111111111111111111111111111111 
  71 11111111111111111111111111111111111111111111111111111111111111111111111111111111111111111111111111 
  72 11111111111111111111111111111111111111111111111111111111111111111111111111111111111111111111111111 
  73 11111111111111111111111111111111111111111111111111111111111111111111111111111111111111111111111111 
  74 11111111111111111111111111111111111111111111111111111111111111111111111111111111111111111111111111 
  75 11111111111111111111111111111111111111111111111111111111111111111111111111111111111111111111111111 
  76 11111111111111111111111111111111111111111111111111111111111111111111111111111111111111111111111111 
  77 11111111111111111111111111111111111111111111111111111111111111111111111111111111111111111111111111 
  78 11111111111111111111111111111111111111111111111111111111111111111111111111111111111111111111111111 
  79 11111111111111111111111111111111111111111111111111111111111111111111111111111111111111111111111111 
  80 11111111111111111111111111111111111111111111111111111111111111111111111111111111111111111111111111 
  81 11111111111111111111111111111111111111111111111111111111111111111111111111111111111111111111111111 
  82 11111111111111111111111111111111111111111111111111111111111111111111111111111111111111111111111111 
  83 11111111111111111111111111111111111111111111111111111111111111111111111111111111111111111111111111 
  84 11111111111111111111111111111111111111111111111111111111111111111111111111111111111111111111111111 
  85 11111111111111111111111111111111111111111111111111111111111111111111111111111111111111111111111111 
  86 11111111111111111111111111111111111111111111111111111111111111111111111111111111111111111111111111 
  87 11111111111111111111111111111111111111111111111111111111111111111111111111111111111111111111111111 
  :::
 } 
} 
