# Supplementary material for: Cut-off Scale and Complex Formation in Density Functional Theory Computations of Epoxy-Amine Reactivity
Source: ACS Omega. 2021 Oct 25;6(44):29424–31. doi: 10.1021/acsomega.1c03229 (PMC8587129; doi:10.1021/acsomega.1c03229)
Supplement: Supplementary file 1 — ao1c03229_si_001.zip [file ao1c03229_si_001.zip › Final_structures/Primary/A1_E3_B3LYP-D3_CC-PVTZ-F_ canonical/Epoxy_frag3_reactant_isomer7.vib]

{ 
 s_m_m2io_version
 :::
 2.0.0 
} 

f_m_table { 
 i_j_atom_total
 :::
 31
 m_column[98] { 
  s_m_data_name
  s_m_column_name
  i_m_width
  b_m_visible
  s_m_units
  :::
  1 r_j_Frequency  "Frequency"  10 1 "" 
  2 s_j_Symmetry  "Symmetry"  10 0 "" 
  3 r_j_Intensity  "Intensity"  10 1 "" 
  4 r_j_Raman_Act  "Raman Act"  10 0 "" 
  5 r_j_Raman_Int  "Raman Int"  10 0 "" 
  6 r_j_x1  "x1"  10 0 "" 
  7 r_j_y1  "y1"  10 0 "" 
  8 r_j_z1  "z1"  10 0 "" 
  9 r_j_x2  "x2"  10 0 "" 
  10 r_j_y2  "y2"  10 0 "" 
  11 r_j_z2  "z2"  10 0 "" 
  12 r_j_x3  "x3"  10 0 "" 
  13 r_j_y3  "y3"  10 0 "" 
  14 r_j_z3  "z3"  10 0 "" 
  15 r_j_x4  "x4"  10 0 "" 
  16 r_j_y4  "y4"  10 0 "" 
  17 r_j_z4  "z4"  10 0 "" 
  18 r_j_x5  "x5"  10 0 "" 
  19 r_j_y5  "y5"  10 0 "" 
  20 r_j_z5  "z5"  10 0 "" 
  21 r_j_x6  "x6"  10 0 "" 
  22 r_j_y6  "y6"  10 0 "" 
  23 r_j_z6  "z6"  10 0 "" 
  24 r_j_x7  "x7"  10 0 "" 
  25 r_j_y7  "y7"  10 0 "" 
  26 r_j_z7  "z7"  10 0 "" 
  27 r_j_x8  "x8"  10 0 "" 
  28 r_j_y8  "y8"  10 0 "" 
  29 r_j_z8  "z8"  10 0 "" 
  30 r_j_x9  "x9"  10 0 "" 
  31 r_j_y9  "y9"  10 0 "" 
  32 r_j_z9  "z9"  10 0 "" 
  33 r_j_x10  "x10"  10 0 "" 
  34 r_j_y10  "y10"  10 0 "" 
  35 r_j_z10  "z10"  10 0 "" 
  36 r_j_x11  "x11"  10 0 "" 
  37 r_j_y11  "y11"  10 0 "" 
  38 r_j_z11  "z11"  10 0 "" 
  39 r_j_x12  "x12"  10 0 "" 
  40 r_j_y12  "y12"  10 0 "" 
  41 r_j_z12  "z12"  10 0 "" 
  42 r_j_x13  "x13"  10 0 "" 
  43 r_j_y13  "y13"  10 0 "" 
  44 r_j_z13  "z13"  10 0 "" 
  45 r_j_x14  "x14"  10 0 "" 
  46 r_j_y14  "y14"  10 0 "" 
  47 r_j_z14  "z14"  10 0 "" 
  48 r_j_x15  "x15"  10 0 "" 
  49 r_j_y15  "y15"  10 0 "" 
  50 r_j_z15  "z15"  10 0 "" 
  51 r_j_x16  "x16"  10 0 "" 
  52 r_j_y16  "y16"  10 0 "" 
  53 r_j_z16  "z16"  10 0 "" 
  54 r_j_x17  "x17"  10 0 "" 
  55 r_j_y17  "y17"  10 0 "" 
  56 r_j_z17  "z17"  10 0 "" 
  57 r_j_x18  "x18"  10 0 "" 
  58 r_j_y18  "y18"  10 0 "" 
  59 r_j_z18  "z18"  10 0 "" 
  60 r_j_x19  "x19"  10 0 "" 
  61 r_j_y19  "y19"  10 0 "" 
  62 r_j_z19  "z19"  10 0 "" 
  63 r_j_x20  "x20"  10 0 "" 
  64 r_j_y20  "y20"  10 0 "" 
  65 r_j_z20  "z20"  10 0 "" 
  66 r_j_x21  "x21"  10 0 "" 
  67 r_j_y21  "y21"  10 0 "" 
  68 r_j_z21  "z21"  10 0 "" 
  69 r_j_x22  "x22"  10 0 "" 
  70 r_j_y22  "y22"  10 0 "" 
  71 r_j_z22  "z22"  10 0 "" 
  72 r_j_x23  "x23"  10 0 "" 
  73 r_j_y23  "y23"  10 0 "" 
  74 r_j_z23  "z23"  10 0 "" 
  75 r_j_x24  "x24"  10 0 "" 
  76 r_j_y24  "y24"  10 0 "" 
  77 r_j_z24  "z24"  10 0 "" 
  78 r_j_x25  "x25"  10 0 "" 
  79 r_j_y25  "y25"  10 0 "" 
  80 r_j_z25  "z25"  10 0 "" 
  81 r_j_x26  "x26"  10 0 "" 
  82 r_j_y26  "y26"  10 0 "" 
  83 r_j_z26  "z26"  10 0 "" 
  84 r_j_x27  "x27"  10 0 "" 
  85 r_j_y27  "y27"  10 0 "" 
  86 r_j_z27  "z27"  10 0 "" 
  87 r_j_x28  "x28"  10 0 "" 
  88 r_j_y28  "y28"  10 0 "" 
  89 r_j_z28  "z28"  10 0 "" 
  90 r_j_x29  "x29"  10 0 "" 
  91 r_j_y29  "y29"  10 0 "" 
  92 r_j_z29  "z29"  10 0 "" 
  93 r_j_x30  "x30"  10 0 "" 
  94 r_j_y30  "y30"  10 0 "" 
  95 r_j_z30  "z30"  10 0 "" 
  96 r_j_x31  "x31"  10 0 "" 
  97 r_j_y31  "y31"  10 0 "" 
  98 r_j_z31  "z31"  10 0 "" 
  :::
 } 
 m_row[87] { 
  r_j_Frequency
  s_j_Symmetry
  r_j_Intensity
  r_j_Raman_Act
  r_j_Raman_Int
  r_j_x1
  r_j_y1
  r_j_z1
  r_j_x2
  r_j_y2
  r_j_z2
  r_j_x3
  r_j_y3
  r_j_z3
  r_j_x4
  r_j_y4
  r_j_z4
  r_j_x5
  r_j_y5
  r_j_z5
  r_j_x6
  r_j_y6
  r_j_z6
  r_j_x7
  r_j_y7
  r_j_z7
  r_j_x8
  r_j_y8
  r_j_z8
  r_j_x9
  r_j_y9
  r_j_z9
  r_j_x10
  r_j_y10
  r_j_z10
  r_j_x11
  r_j_y11
  r_j_z11
  r_j_x12
  r_j_y12
  r_j_z12
  r_j_x13
  r_j_y13
  r_j_z13
  r_j_x14
  r_j_y14
  r_j_z14
  r_j_x15
  r_j_y15
  r_j_z15
  r_j_x16
  r_j_y16
  r_j_z16
  r_j_x17
  r_j_y17
  r_j_z17
  r_j_x18
  r_j_y18
  r_j_z18
  r_j_x19
  r_j_y19
  r_j_z19
  r_j_x20
  r_j_y20
  r_j_z20
  r_j_x21
  r_j_y21
  r_j_z21
  r_j_x22
  r_j_y22
  r_j_z22
  r_j_x23
  r_j_y23
  r_j_z23
  r_j_x24
  r_j_y24
  r_j_z24
  r_j_x25
  r_j_y25
  r_j_z25
  r_j_x26
  r_j_y26
  r_j_z26
  r_j_x27
  r_j_y27
  r_j_z27
  r_j_x28
  r_j_y28
  r_j_z28
  r_j_x29
  r_j_y29
  r_j_z29
  r_j_x30
  r_j_y30
  r_j_z30
  r_j_x31
  r_j_y31
  r_j_z31
  :::
  1 51.4906096988953 ""  0.191252266771946 0 0 -0.00369686483894458 0.0364461264217449 -0.000944038882785646 -0.025336446284691 0.0553131379305906 -0.00971464116517349 0.014545705370232 0.0245669179860521 0.000141218865662241 0.0254139807552426 0.00462006081961601 0.00443188646593595 0.069405839018153 -0.0256610176445302 0.0176575015269157 0.101941334045655 -0.0364912448194455 0.0257652778087252 0.0895273741641028 -0.0163017121398729 0.0209669158247274 0.046678257246888 0.0142864410300994 0.00835268471236127 -0.00210323641535841 0.0213884034093538 -0.0117563263529427 0.00634001939818576 0.0428481875832657 0.0166871969528628 0.00303325210844653 0.0126459771969411 -0.00177267050507739 0.0780139690167208 -0.0410800744968157 0.0210714687694441 0.134754662069372 -0.059330750164096 0.0354716583603199 0.114175100182772 -0.0243330126352921 0.0275584885832272 0.0390288872022099 0.0294566698508114 0.00566527556916195 -0.000675687102730926 0.0274197508593037 -0.00263949641541722 -0.00877079254142693 0.0130878411643941 -0.0105033573775641 0.00320571629189251 0.0253991857952918 -0.00152643046188584 0.00926013267554199 0.0220277627528769 0.00037802236410176 -0.0102113669881642 0.0392345463695539 -0.00340902959154997 0.0156282788516552 0.0186817696874231 0.00193451616673387 -0.0845449679422857 -0.0297742509021593 -0.00447261771284924 -0.071729392713384 -0.0324195831762683 -0.0384322468320515 -0.109937709872881 -0.0569805746929336 0.00230622524488426 -0.0721010243011754 -0.0115425848184904 0.00172810180300195 -0.0862457519341348 -0.0245496324487099 0.0128073261832503 -0.0682975288694638 -0.035275484427239 -0.0524012933968903 -0.0814708425545239 -0.0470797125436366 -0.0446344063002197 -0.122239211710357 -0.0518206488351368 0.0254625906529659 -0.119216546042787 -0.071910937335251 -0.00192247485162142 -0.108615306676963 -0.0678661054816989 -0.0119469226123729
  2 66.1660358495869 ""  1.38365679250477 0 0 0.0275217574170585 -0.0278791015429451 0.0285277103978088 0.0301931765918998 -0.0172885288542981 0.0197639410878093 0.013830339926836 -0.00582098832624974 0.00349139212618659 0.00830228605672414 -0.00908400726375017 -0.000677326021583754 -0.0142854901923461 0.00541868611931546 -0.0207541120839159 -0.0296805807934304 0.0221466686110969 -0.0353400350658941 -0.0214799366282139 0.0238741333192241 -0.029599578236465 9.16644035523562e-05 0.00977527174744702 -0.0103480736293744 0.0622245143785498 -0.0389431613002099 0.012090697052727 0.0130446975130484 -0.0545653483575673 0.0572740502087746 0.0196456104996771 -0.0219934193636936 0.0103173649280075 -0.0195565970564258 0.00348323329025102 -0.0245957312649462 -0.0464776388925933 0.032840640696552 -0.050343481284397 -0.0326051690934016 0.036072037932267 -0.0403157217638236 0.00467914403357062 0.0119032216110663 -0.00671038067052568 -0.0684906744831383 0.0868730783165402 -0.00055796441089948 -0.00583416730392133 0.066660680840184 -0.0634099180522283 -0.00640184944625244 0.0167617020639888 0.0137240650704602 -0.103169992687134 0.11308462697641 0.0109471404264502 -0.0871139965661781 0.103671819307022 0.0016512076731202 -0.00022421900854841 -0.00444534933916257 0.0352447846657429 0.0167159237626402 -0.0194970243737327 0.0418841992388766 0.0529769202095391 -0.0284605213509378 -0.0503754271622167 -0.00957604810209842 -0.111363274828414 0.100307203558051 0.00744472353984745 0.0416344630303862 0.0710515207213687 0.0165377776079819 -0.000152369014266165 0.0437095499209637 0.0614339725337703 -0.0361579507117408 -0.0853540925900556 0.0220045615631419 -0.0663333232179413 -0.0662287200538405 -0.0377746632569077 -0.0991798162721477 0.168638451347175 0.00164802149635179 -0.171797168574037 0.0731383056858377 -0.0107598789109869 -0.132534719295348 0.102669118090542
  3 72.8502625384533 ""  1.5765204912553 0 0 -0.0145096882297319 0.0250699977103877 0.00454213182733915 -0.066035418994673 0.0642400417989264 -0.0107728368566001 -0.0332833443583416 0.0388526494983781 -0.00364337560647438 -0.00482747296945835 0.00654387840001368 0.010859688036712 0.021500305369426 -0.0119709816229639 0.013329304277276 0.0189964658593939 0.00117360551938075 0.000981887039605412 -0.00900783274711939 0.032582966671289 -0.0126970086877953 -0.033902171967612 0.0511304760776494 -0.0144968757312908 -0.0245698500328355 -0.00369359751883715 -0.0130299506473862 0.0159841591671154 0.053347291649967 0.0316464261380783 -0.00471937580173072 -0.000940929242036995 0.0176288178698429 0.0416195809835737 -0.0355713850305325 0.0233305876838232 0.0376676305754966 -0.0122921011291627 0.00210848916849602 -0.0107313544624989 0.0426203130470693 -0.021747157358112 -0.0542183494338464 0.0750138678169823 -0.0247402500067793 0.017899773388739 -0.030003990110704 0.00553144947837946 -0.0161088558920054 -0.0632834501537178 -0.00258627921959602 0.0150934888080147 -0.0196193243270678 0.00574154656348122 0.0521120052174138 -0.0506122384198971 0.0101068574095315 -0.00380491954940727 -0.00286808457880596 0.00365755483397406 0.0492263498824329 -0.0337024974706749 0.0101030276102577 0.018153638352565 -0.0282122044567582 -0.0164612266642396 -0.0580091482099958 -0.00213941558774743 -0.0543414110061411 0.140154212468682 -0.0500157511494024 0.0748718532074658 -0.0271360934496051 0.0287532982433162 0.0167476578640706 0.0276995092696319 -0.0880154828994551 -0.0915100162273804 -0.0635616217103595 0.0593187707401261 -0.0367471078881785 -0.0625571808293907 -0.0344232093634333 -0.0689731555501675 0.187737394541868 -0.0677057419543214 0.0963317815346615 0.193880533251224 -0.107499620272691 0.0403490083280763 0.132547982614728 0.00788653953545542 0.155470176699933
  4 85.3318506097575 ""  0.656353667213544 0 0 0.0146652243263083 -0.0147496849640958 0.0307900558768705 -0.0431242398859067 0.0339754487921782 0.0100977247061123 -0.0177177811711712 0.0127476728643452 -0.00192708483635885 0.00890859924662391 -0.0364173275256499 0.00869691126612171 0.0328283197116881 -0.0556442967013296 -0.00929462180564374 0.0288878151030033 -0.0241921692135967 -0.0382543169069362 4.26971182683719e-05 0.0267695880561877 -0.0495303812090935 -0.0226988856232167 0.0449977573604063 -0.0310830480765632 0.0145353964631081 -0.0472683668413072 0.00789146018882642 0.0472663751378391 0.0122275684231514 0.06995053231191 0.0116881877871911 -0.0576353271496916 0.0277942975958879 0.0526977035957078 -0.0939796979777453 -0.00176059694788906 0.0464973814893152 -0.0383716886787207 -0.0520181736763115 -0.00346311095862285 0.0511413315716047 -0.0714342339196013 -0.0422013559089702 0.0832417437998969 -0.0379709250047962 -0.0191845110681477 -0.01561924398865 0.000413557836971766 -0.0174989638436657 -0.0891728752630379 -0.071021358678441 0.038355432431222 -0.0560319313570801 0.0164932495565788 0.00926418954596776 -0.0297351631970013 0.0137342728505533 -0.0771100965233707 0.0443994454332402 0.00298025422153415 0.106849495635409 -0.0988945698876025 0.0410762767929959 0.00660212743483595 0.06892726442462 0.0566200847384895 0.0633429322244301 0.0501548709002289 0.040893234741485 -0.0691258956738666 0.0487445116398546 0.0278920424294325 0.0258923700656081 0.0601084755725969 0.0494600461236093 0.00164835699479695 0.109855089494621 0.0961174631390365 0.0682055937893672 0.0126302287939321 0.0245468925781091 0.0667448276881605 0.044809318439787 0.0378892162091142 -0.105762236776164 0.0629938176413065 0.0387422768335133 -0.0938772843774111 0.0601860963411868 0.037614676317189 -0.0654625065412149 0.0090162900662148 -0.0146859838869363
  5 90.8387897854878 ""  0.121317690969922 0 0 -0.00912417272788693 -0.00908495571159412 0.02081395153708 -0.0320649872398135 0.0195043763205779 0.00452345329353407 -0.0209742658912663 0.00988640469305475 0.00284276964570647 -0.08309841948136 0.0499438125018515 -0.033811226255922 -0.0731279839820646 0.0431204174878064 -0.0288719855805294 0.00102371012491887 -0.00521169356206065 0.0122033530840527 0.0642447351836426 -0.0465680916637475 0.0486927046631238 0.0524563024111859 -0.0382073577087849 0.0433746029124414 -0.0252243065532023 -0.0330080474032245 0.00820675380512333 0.010922326590405 0.0114210461930762 0.0326430933845901 -0.13891549790107 0.0885560836631303 -0.0654190026706102 -0.121598044889342 0.0744589144774643 -0.0568442135515894 0.00922351870302536 -0.010794240486954 0.0159870445834298 0.12072075550308 -0.0837996924677264 0.0807113789986439 0.0985861095279766 -0.0678610889925249 0.0710477363425817 0.0061625016086461 -0.00520306977728713 0.0381550008313047 -0.00911244562540531 -0.0482654531506678 0.00717316450456193 0.0124004105424141 -0.0342940483352393 0.0374312880799616 0.0249362787023594 -0.0107420141351627 0.0585742160766118 -0.0112340428930554 0.0298949316544696 0.0280869772144028 0.0368109487150364 -0.0604539333378026 0.0582619328540258 0.0372472552466192 0.0448801665981741 -0.0251531194974141 0.0636417883827751 0.0370091784120423 -0.103019826260756 -0.0156455737440899 -0.0167401625786266 -0.00751577755187594 0.0613828202137724 0.0845786011790306 -0.0110992000971129 0.0320339258983446 0.0579393671173188 0.00996640645795157 0.0751794199839614 0.0349856419456223 -0.151433288377281 0.0201341200902359 0.0118239269836414 -0.111166807945187 -0.0382365342775103 -0.00705874114284569 0.0457006070562135 -0.0341072916916003 -0.0530713134208988 -0.0188731752367544 -0.0127834283451183 -0.0355826213544285 -0.0364519080586399
  6 102.094829837275 ""  1.1691193831094 0 0 -0.0253078279140335 0.000115562756861153 -0.031858592189778 -0.00314082935600766 -0.0156827471962659 -0.0277469891535208 -0.00760443766022111 -0.0124593140181137 -0.0180646819786032 0.0368477149266311 -0.0319024205209895 0.0105189388508015 0.0415287979478555 -0.0340359673564498 0.0264583363418199 -0.00245213645614209 -0.016422717818325 0.0126327789923596 -0.0528491369860629 0.00560779375721811 -0.0182847058324969 -0.0556933697298095 0.00665443853436524 -0.0335207072652022 -0.0263064929882087 0.0106371747447588 -0.0247004581733451 -0.0396412739070165 -0.0118297204962841 -0.0497519401209884 0.06762850132047 -0.0468330102280003 0.0220988151239028 0.0784732130367079 -0.0479949170600517 0.0493289107088249 0.00138375033699915 -0.0180547574899973 0.0240650929555409 -0.0879255558701722 0.0206467385523471 -0.0308689004447424 -0.0927252476573654 0.0198397685145847 -0.0577475308997681 0.0626168527845963 -0.0403953702089943 0.0222140247404429 0.0261722303978991 0.0294795677757654 0.112951479890705 -0.0285346596432524 0.0171434458630722 -0.00340790189565491 0.0531081175690257 -0.0365494108036235 0.0149277090230836 0.129317132811945 -0.0969482321535675 0.0114423332592706 -0.0965689391758415 0.0598826317603836 -0.0281183703021027 0.0133176337955159 0.0579685470900519 0.00693591539353016 0.0440326833767178 0.0494556323989686 -0.0948755397027391 -0.0538690972999986 -0.0251686519067269 0.0337474231637071 0.043032857675437 0.112968646347689 0.0270681397420451 0.00739460270929443 0.0711091232346767 0.0501920227205016 0.0549303335027167 0.0511783805258674 -0.14189597496252 0.000686732501820333 0.0121864536450285 -0.108247646726587 -0.0834888996484085 -0.0123695807279791 0.107326103877928 -0.0792537555397012 -0.0767178949287113 0.0174025110921867 -0.0500879597102826 -0.0493266723927001 -0.00430712598848067
  7 133.880617308128 ""  1.74926296439701 0 0 0.0353356819587362 -0.0377786962193136 0.0192200453254371 0.0570644070097727 -0.0552330778056151 0.0249533642169221 0.0296905882652968 -0.0353626265148641 0.01541868957479 0.0266910900538787 -0.029286323884453 0.0143955986925791 0.00244409108600887 -0.0124774668346554 0.00557889351282108 -0.0195608212509209 -0.00340675457016106 -0.00205164023366464 -0.0147166249820488 -0.0112909994518066 4.89987183385616e-05 0.00987423515032539 -0.0280285209732145 0.00914225521637336 0.0222890374383608 -0.0274252679315687 0.028016187960953 0.029596138986248 -0.0360787183877839 -0.00698592400584813 0.0447852851179208 -0.0387690606441826 0.0218903591057354 0.00106055457864171 -0.00708706811266852 0.00551474552529016 -0.038266830868253 0.00950388002619516 -0.00868827298115756 -0.0295880894794101 -0.00450264292101937 -0.00568578743512154 0.0136893737078535 -0.0356652593121364 0.0104197664746326 -0.000312116749953895 0.0373170372492699 0.0238938773548866 0.0246761619419326 -0.0126227547369698 -0.0404636340986779 0.0370904978122599 -0.0349369196465655 0.0286443197435529 -0.00646806315029124 0.0503838282580101 0.0520198779112717 -0.0214991994060351 0.0768251313488836 0.0133193900995137 0.0567874138905926 -0.070610202976 0.0616922462966205 -0.0641971017974232 0.0625707631802449 -0.0310120206420599 -0.122476820347489 0.0827174920575207 -0.0759944372253358 0.008517333027894 0.0565071559496197 0.0206265045235926 -0.0717982594007356 0.108099089963358 -0.00932562582591746 -0.0594802178172217 0.0070874846563023 -0.0612700106614226 -0.134417758042395 0.129230470220462 -0.0311138986566834 -0.0890216294667114 0.0305208040747159 -0.101818664314786 0.0507232368871684 0.0408949255507091 0.0372304192852555 0.0245300599926052 0.0191135501444987 0.0019104221130823 0.00598881058268328 0.106804454259633 0.0577420897663689
  8 146.004804224526 ""  1.04084948927565 0 0 0.0122703589555351 0.0422561063281676 0.0472770087849249 0.0115272938020362 -0.000108930073657268 0.0850636762073173 0.0192362009084545 -0.00369520993413006 0.0666228682041547 -0.00928287107846862 -0.0320767381551168 0.0406482081372986 -0.0317679063468275 -0.0240814640594046 -0.0301420498733761 -0.0152777293028405 0.0140687158460355 -0.0668569784479918 0.0343339482179617 0.0335199700958165 -0.0296363080134188 0.0523919828886916 0.0241805465267832 0.0397455893551475 0.0475514403405747 0.0800827519343112 0.0646681198782415 0.00504439111549764 0.0357993497541115 0.0393976451461396 -0.01902868645073 -0.0569024817049203 0.0641891290260976 -0.064040353627431 -0.0476575913401983 -0.0556142437780256 -0.0364827442781848 0.0242428950601438 -0.119007927375596 0.0540398253897065 0.0587984609581966 -0.052962498638668 0.083964347560797 0.0482478346476834 0.0669034106248662 -0.0315626776025722 -0.115803927530849 -0.0753984362187327 -0.00344141955147172 0.00629793942447349 0.0183387226585031 -0.0106194646371848 0.0386734167428276 -0.0494499097560737 -0.0515299873590525 -0.137243021836018 -0.181598514295922 -0.0332702413755508 -0.213661585501577 -0.0122954330983821 -0.013502921528464 0.123049910288079 -0.142118397487829 0.00732368713442327 0.00518694429577764 0.000646484199137035 -0.0187110573425971 0.0145987676546767 -0.038125108324563 -0.00880023287629392 -0.00315294259620805 -0.00253235094131992 0.0442140223394606 0.0258665692793539 0.00401450111351081 0.00242338877659228 -0.0185194182030748 0.0315915135043032 -0.0132267734336467 0.040005372150955 -0.06378336456887 -0.052229870914979 0.00174541340597087 -0.0410982479438383 0.00563523321758899 -0.00812443783723434 0.0237775625598118 -0.0405858624781452 -0.0214742306513088 -0.00383749551891653 -0.00456953169884989 0.0138251670370295 -0.0301669397629065
  9 175.445920069673 ""  0.665464457059253 0 0 0.025592255603778 -0.0253393275502628 0.0228447330605804 -0.00838528163103338 -0.00189316871516876 0.0142082415476189 -0.0189219541849731 0.00640078630321167 0.0043390456590449 -0.0246498860894689 0.00283474653827761 7.72242794095307e-05 -0.00347941019532043 -0.0130350323943064 0.00460589506264444 0.019633070552579 -0.0219094716723392 0.0116812495380537 0.00924043949404842 -0.00720414807993818 0.00666002309548909 -0.0142553942313834 0.00897562862726826 0.0012983095366186 0.062642091612714 -0.0445159127835601 0.000440082360493066 0.028567680503386 -0.036357155729273 0.0679322542993503 -0.0326073965063602 0.00438891735476171 -0.000628365102019732 -0.00111868068982319 -0.0208924284733149 0.00497634047171303 0.0415057268553755 -0.0370873570750865 0.0186209031699899 0.0220410015211628 -0.0103921884446521 0.00917735919837344 -0.0138729334453861 0.0146880769952418 0.00269079562358131 -0.0143697505786916 -0.0282110234639331 -0.0184224994092907 0.0277933942724958 0.031270580379516 0.0080081880632411 -0.00044858102543311 0.00188845936926208 -0.00961928713326837 -0.0507249974722368 -0.0158336394268019 -0.0526208533272849 -0.00109326079313125 -0.0761133636195504 0.00272944663393755 -0.0221963266926082 0.0338069050924463 -0.0379551779680082 -0.097900592179357 0.0592587724386206 -0.100952683254324 0.0640230896075878 7.52107708809274e-06 0.0184237267404731 0.017172551249876 -0.0112644436691421 0.0278126916478523 -0.346322374628761 0.0266107321961388 -0.0748914946003205 -0.0622180263395488 0.186084199621463 -0.309832312170442 0.0386553393131997 -0.129355769097214 0.135107147274721 0.211998264290206 0.0589171926119208 0.0358036159194605 -0.0980359439316331 0.0309870603158165 -0.0462796116608073 0.259030559005713 0.00725429438856582 -0.0124689537542865 -0.0147233226616688 -0.129846262799522 0.240097513113853
  10 202.368602688175 ""  8.785395286348 0 0 0.0775739370355011 -0.0613812610719009 0.0290902557923275 -0.0620237033496633 0.0260749574077473 -0.00590149276300659 -0.058961153939392 0.0147955186290319 -0.00560504016140844 -0.0706355340995238 0.000107221243618909 -0.0141988164726854 -0.0341576599718022 -0.0293807621291125 -0.00991377085458234 0.0103882853135168 -0.0468675807930796 0.00344033513155298 0.000517563841561728 -0.0211792529467707 0.00143627903494285 -0.0421363532362729 0.0109117959606575 -0.00436956723566604 0.148482507056885 -0.134286726221453 -0.0395197933357759 0.111392277360643 -0.0634473462865681 0.161915826137103 -0.0942170403985166 0.00661625814810467 -0.0177220472485866 -0.035500700555393 -0.040787833021395 -0.0124889914115667 0.0477275349934521 -0.0731727899074939 0.0125304021812694 0.0298055583948915 -0.026170363638007 0.00503866130048461 -0.0466621560981421 0.0244117625756691 -0.00523810629735283 0.0239374537822036 0.00143803276289237 -0.0210256107467038 0.114235038811665 0.0892837164924769 -0.00166790573593257 0.0389823246805866 -0.00916602024255556 -0.0156228009649596 -0.0636129401370618 0.0496976038572927 -0.0475001350760242 0.0659488570679357 -0.0705887714045843 -0.0051234277854347 -0.0168478483375857 0.0302683609607341 -0.0403246849979126 0.0187007201236219 -0.0182348138695044 0.0384913526638247 -0.039573639117529 0.00315982804499242 0.00559828933533118 0.000267873283533676 0.0227259199282327 -0.00469367052854526 0.09551653787603 -0.00934827242445782 0.0295064644215486 0.00803032509692882 -0.0644610930934863 0.0969790307892365 -0.0391371954285983 0.0484807576678029 0.000304572592460299 -0.0521327278053731 -0.0332250717880743 -0.0114018074840366 0.0571379247428663 0.00161000012570276 0.0101519036869534 -0.0827286813945304 0.0202127878343287 0.0106580053911068 0.0109768242652351 0.08154270003052 -0.0700427835553189
  11 238.693647562877 ""  1.42210674073882 0 0 -0.0193402274099775 0.0744552068525473 -0.0516005842388804 -0.0591849302757422 0.0198994910276734 0.00382416155977873 -0.00843594490714391 -0.0265502983552198 0.0574660026222769 -0.00982307838548345 -0.0707002583501719 0.0540335579968279 -0.0410881274778216 -0.0611431787671089 -0.00266098569092548 -0.0624063958400465 -0.0202433696991935 -0.0404431020105653 -0.00794947069835955 -0.0152730595723287 -0.00160980604310799 0.0197853316328418 -0.0297670547849282 0.0572442658083799 -0.0580904218237378 0.119539375947001 -0.0101860220237296 0.0079170163781008 0.122808679980641 -0.0953478008246702 -0.0156636467813815 -0.0944358096944993 0.0772101433871468 -0.0595687733628647 -0.0756562309330301 -0.0172306050512753 -0.101892399981481 0.00336836817094656 -0.0894963812513334 0.0063754478499593 0.00733400145763539 -0.0224631515356522 0.0417321566799418 -0.0198185601305471 0.0748974183177053 0.107062589527123 0.0889990162617151 -0.00142998892918965 0.0283262464298456 0.00628529706834732 -0.0268097579683214 0.0351381925785614 0.022198210853885 -0.0320714608630446 0.151724263183332 0.086457323729461 0.0774108129741524 0.12561610666422 0.155125148520819 -0.0576640329796232 0.0460883430769592 -0.0207908492405354 0.0134982220622261 -0.00675037077147851 0.002138305835934 -0.0140255278295779 0.0198221639791832 -0.00659266845865317 0.00964901913378482 -0.000644676680935942 -0.0113082523395714 -0.000243806397455208 -0.040605759308324 -0.00742203563931272 -0.0126741154521756 -0.00174439594522747 0.0248545670237405 -0.0391414488683184 0.0205462184845431 -0.029479252823429 0.00893368525349552 0.0236013422381077 0.0130933012601342 0.0183613783426313 -0.0385700981872144 0.00262508882527406 -0.0203539731489182 0.0477094349358859 0.00261718782107135 -0.00402720227631634 -0.00689817816301038 -0.0522514590053633 0.0353990145818672
  12 262.246347029026 ""  7.83197235680212 0 0 -0.0145269618516692 0.0528104636634364 -0.0142187020062925 0.0947269033383205 -0.0808809312917675 0.0651961239495978 -0.0473962464328345 0.0243568582782144 0.0146467927252616 -0.0957871638601079 0.0315633780591771 -0.0166011827250163 -0.0234702017856565 -0.0273668465179671 -0.00773146545841575 0.0684783020094612 -0.0654646993007749 0.0238242436504615 0.002644452186469 0.00882672140289503 -0.00979908346517115 -0.0767219796385336 0.0621111151739157 -0.0201990667381536 -0.0901375426257133 0.160784544388075 0.0805713862240398 -0.0363374063820232 0.0770068295398911 -0.167568625647897 -0.133297935899544 0.0372379790108574 -0.0189596809184734 -0.0201281926566205 -0.0531525626847869 -0.00938711548676749 0.15815322795472 -0.127517292641097 0.0544749185990983 0.0269688649286476 0.0166377001577663 -0.0174862524766382 -0.0953415847854394 0.0994556320494169 -0.0266749961721899 0.0333972958018703 0.0264463006198331 -0.00632078289694271 -0.00399521063321506 -0.012886091003656 -0.0186264369173046 0.0197416696466432 0.0153389146518452 -0.0108659104369224 0.0645702181658138 0.0132187163456559 0.0141661463148776 0.0245817565787785 0.0577640413478983 -0.0208184758168291 0.0398217612107431 -0.00124394989243852 0.00131297817589468 0.00972405070452538 -0.00619706384614311 0.000206365423293284 0.00520558268102645 -0.00505920021792672 0.000151673257873267 0.00283493237185757 -0.0113169826822236 -0.00219021732429446 0.0152172276397356 -0.00826975251072157 -0.00127067468670189 0.00787494589831923 -0.00644876185401547 0.00676383023914151 0.0196266856366883 -0.00512328343031421 -0.0590749302750188 -0.0568590970366775 0.0144500235109299 0.0141094045046484 0.00903346104600662 -0.0135777808424266 0.0113109371340043 -0.00887110268490083 -0.02084059178955 -0.00378853187122148 0.0045195728192245 -0.00488232222879943 -0.0124829313189033
  13 321.278656905383 ""  0.19982006469943 0 0 0.00197435248296215 -0.00221202049748982 0.00228479843191262 0.00170576866557348 -0.000685491220850894 -0.00023725338972413 -0.001430733451371 0.000426873621458904 -0.00317750141903876 -0.000570936790130775 0.00195084716205788 -0.00292619674672596 0.0013024720130098 0.00117005853939833 0.000125346536521978 0.00196223621386141 -0.000698946500483537 0.00186487865836753 -0.000761053858774755 -0.000890558395242302 2.13499745453425e-05 -0.00198406838020622 5.06844950714611e-06 -0.0027658243897802 0.000355041333114493 -0.00331796461853914 0.00171075500739053 0.0022050996857311 -0.00198058455857824 0.00190996370538379 -0.000766495727124377 0.00363746278353732 -0.00445818777904258 0.00231364698143014 0.00199926350736068 0.000928610005747182 0.00371119517674202 -0.00173876550706278 0.0043009601453182 -0.00156942856927689 -0.00165561265979776 0.000742045064808053 -0.00357306144828502 -0.000709106774893519 -0.00405598951746378 -0.00505806635098185 -0.00289201932952108 -0.000778804431072832 0.00288599268518296 0.00266845228591507 -0.000913497987933097 0.00129718141125413 -0.001527761580684 0.00138077811364161 -0.0106943750984455 -0.000948282144921873 -0.00590050204716595 -0.00620446657558175 -0.00765702594415719 0.00301399003515529 -0.00012020704779542 0.000953393525259186 -0.000921818516961722 0.0401570620610597 -0.0174947017452834 0.0415748794227686 -0.0308752559719518 0.00822918158845991 -0.0231557653874128 -0.00156978935223804 0.00749884805931802 -0.0029663469821598 0.119929860962567 -0.00270897453783617 0.035296892896841 0.0289548686802116 -0.0593703827953371 0.107136038153108 -0.00952027248709624 0.0782231275561356 -0.116392764578115 -0.136287487824095 -0.0261168903895712 -0.0319333856487838 -0.397849223004254 0.150526746682324 -0.368333494463865 0.397877585255908 0.340407942879821 0.0556678990863844 -0.0531784303112649 -0.440749056190476 0.248865485054335
  14 400.905063777673 ""  13.9065428285697 0 0 -0.0483316288244323 0.0794857373581355 -0.0168154402732747 -0.00785389895778597 0.0225249588207053 -0.000594817177281956 0.00867144385865058 -0.00548954364347447 -0.0202008972969705 0.00122184334650257 -0.00441863486092772 -0.0276339528549621 0.0197188377661812 -0.0136058774875902 0.00616520020818195 -0.018153159550688 -0.00925883713601635 0.00474126462297363 -0.0305127599372773 -0.00945740783483704 -0.00350166320222469 0.0103723051232529 -0.0310572395548746 -0.00457507183133332 -0.284591627840062 0.141283466925418 0.0813029801559872 0.0109727561507334 0.222874370038073 -0.228327983028859 -0.0164222328541456 0.0151581308249812 -0.0443469953651078 0.0423797059144235 -0.00607643148859646 0.0225959703991446 -0.0298856898703029 -0.000219885826608818 0.0104013254806347 -0.0554822531457648 -0.00188459779774764 -0.00982590694605652 0.0119411202383483 -0.0611796413711688 -0.00923907833386328 -0.0910196493535466 -0.0426600864615404 0.0248769956340944 0.0981741548969862 0.0378312955482534 -0.0149826628312263 0.0730472806794539 -0.0442808877162446 0.0682651653687357 -0.197930114533525 -0.0149751542073925 -0.0938315525525803 -0.153198382739044 -0.128670326641896 0.12219014698817 0.0754355653272385 -0.0330082230478977 0.0527395261381182 0.0107087933148024 0.00485759236332488 -0.0155847664546359 -0.000168704013387031 0.00966268961107015 0.0203603802433234 -0.000668335985635038 -0.0234389139065467 -0.00705548507052725 -0.00117295492915772 -0.0060920705068997 -0.0181519167108857 0.0119516827594518 0.00956334958560765 -0.0217410182257796 0.0167210425270408 0.00962723478220236 -0.0476973702888361 -0.0671214566527196 0.0553040184920506 0.0463465280079793 -0.0171451162554229 -0.0166198319977967 0.0330775822767221 -0.00395343354625197 -0.055400853727298 -0.0194358341049663 -0.000313242850499963 -0.0392028749237444 -0.0150920800307691
  15 411.514456775231 ""  29.7292241643794 0 0 0.00947255178936972 0.0157098887203714 0.0149964328630639 0.000503622148978253 0.0122583804374593 0.00644493970339551 0.00284716254968219 -0.00218590679894567 -0.0162828280596937 0.00743652892110852 -0.00768940167631403 -0.0156523398134835 0.00357708645523505 -0.00326940781834328 -0.00151353897319103 -0.0126617890077393 -0.00627051318873995 0.00281525206315094 -0.0107107833782314 -0.0136858838022528 0.00258988555007205 0.00013000530422221 -0.016783188198807 -0.00888714329537735 0.0171261798166034 0.0190245209236327 0.0156637197987348 0.00894660815871431 0.0110675436199314 0.022158844192626 0.0133343124649641 -0.00546548519905118 -0.017652968440201 0.0126876121811881 0.00617399269502763 0.00596852626171517 -0.0186919980822787 -0.00138641914562377 0.00772117839632 -0.0144579807656668 -0.0180799697831431 0.00659256603452825 -0.0021368195035878 -0.0348498122386993 -0.0139331546382462 0.00107046436508969 -0.00228886614244919 -0.00200133321719785 -0.00455536382007728 -0.000404664664169595 0.00219955542722855 0.0113085634916928 0.0155494220270225 0.00445275072683977 0.00975791573800546 -0.0121801352611466 -0.0152274059583669 -0.012746810955814 -0.00231808560188869 0.00758054595430253 0.0196513503804566 0.0181274508011715 -0.00100188194690761 -0.0769428232167116 -0.0190409341043997 0.0373719476456562 0.0540307422455297 -0.0688133074818999 -0.0250796893155069 0.014904534133492 0.0886003184937709 0.032826300278757 -0.120265262075025 -0.0358371152805236 0.0377650663871193 -0.0680267707960224 0.0483006635198138 -0.00063361812582615 0.185995139929798 -0.205547279208061 -0.541911017551936 -0.337719447108776 -0.0186107925219914 0.0237553660611131 0.165653897524101 0.0294451289095792 -0.0815355413366346 0.0299253338648061 0.156537679765304 0.0578099053205649 0.0147523826514829 0.234373277629173 0.0942920366661913
  16 425.258168609524 ""  5.1443652956358 0 0 0.0519122485650321 0.0675309398319131 0.0821309426504272 0.0118661458175371 0.0594342204037186 0.0497177128135273 0.0392516368671057 -0.0116962219449409 -0.0555244274356393 0.00943141446522098 -0.0264847810545698 -0.0835597759322275 -0.00324870286040872 -0.0101972826254975 -0.0178550306965628 -0.0384071702064406 -0.0578116369718385 0.0297305233521287 -0.0612537832589215 -0.0548919596065903 0.0149667618748788 -0.023356157357259 -0.0567186015008315 -0.0402509105145002 0.139392528854031 0.0465374912174832 0.045312721984736 0.0402903367488232 0.0255062877705197 0.15363613988157 0.00897212844897568 -0.00537392191806181 -0.100961134523335 0.0162681710455981 0.0517564374965663 0.00509781802063626 -0.038510739426486 -0.0545558428769007 0.0649684719618641 -0.0890614613959125 -0.0575907143299162 0.0170694509808387 -0.0671495113119374 -0.124185965804685 -0.0852692580036107 0.0229775915658461 0.00575506714676873 -0.0123548923030809 -0.045473161599779 -0.0193386685315891 0.00467700248650526 0.0344095995470434 0.0925143420501981 0.00752713660560484 0.106093110369735 -0.0597495191582272 -0.050361936509554 -0.0436391422277988 0.0345462224487803 0.0161743529296741 0.0983242493978731 0.0960547667278207 -0.0162123712548652 0.0176017108763829 0.0078910386081845 -0.0139862620583898 -0.0126951853773366 0.0190042025462842 0.0144071515325399 -0.00229848123775805 -0.0243291905877785 -0.0083422014706271 0.0187903788621368 0.00539460729507468 -0.0152574369646081 0.0169859966245996 -0.00219130748620383 -0.0118802819415378 -0.0256237140292952 0.0447861768256796 0.0639940766098066 0.0141966157261362 0.0348138781166066 0.0202388708981525 -0.0377151877988049 -0.0102429174094043 0.0316617201522693 -0.00542145891390277 -0.0523496388381054 -0.0191013907278103 -0.00229119701597135 -0.0586696371619173 -0.0214396904202781
  17 434.989914330487 ""  0.319243621477249 0 0 0.00500657334651466 -0.0150291895565506 0.00375784520428387 -0.0022392472437767 -0.0061314712461706 0.00293095512570472 -0.000667342627622119 -0.00249480016524367 0.00689601722091672 -0.0956068561839254 0.0669495813984384 -0.047937379223408 0.0874209739946176 -0.0572625472277644 0.0518855812482408 0.00706577584147191 0.00351351436367823 -0.00174223975197154 -0.0866910488140581 0.065452463100557 -0.0553289935331867 0.0931071086358997 -0.0581720351276444 0.0556622751200171 0.0302512975737715 -0.0262093535040963 -0.00925618698688378 0.00228980405863219 -0.0276165930857304 0.0312193121909239 -0.191370421689737 0.13573954629 -0.104637321906232 0.189350863815488 -0.133649381435809 0.109117878457495 0.0150156970874574 -0.00210626790926543 0.00024643007023896 -0.191500904675263 0.136174135054607 -0.116093567036806 0.183743274142475 -0.111093903160767 0.111022063616747 0.0146780485391261 0.00641126581167939 -0.00537812974061997 -0.0113679298879709 -0.00258987585597532 0.00103207701855823 -0.0130130037449542 0.00220405448932676 -0.0123532483495385 0.0255774704975401 0.0069931906091361 0.0163379682282545 0.0304496640107152 0.0172083896708097 -0.0232130248996054 -0.0165160984438925 0.00295190104500303 -0.0115607387434538 -0.0019921150897346 -0.0016942111051071 0.00334595507617527 0.000381167662167374 -0.00294550140778575 -0.00576849104204405 8.47661085595452e-05 0.00475930729300137 0.00108225409270169 0.00246597381841655 0.00138356467816193 0.00390850165070419 -0.00264953851664747 -0.00319059168908127 0.00624026824126699 -0.00603213926448219 -0.00184257668526511 0.0197398611479412 0.0230095863869029 -0.013988494996515 -0.012358789274253 0.00472260958140688 0.00289681208035323 -0.00827558029301734 -0.000140894242428869 0.0117742140485938 0.00404328033611582 0.000154041379543482 0.0096302915622166 0.00208338117640409
  18 464.064743798502 ""  30.0252083876492 0 0 0.0100458310162426 -0.0361548461370995 0.00807370961383962 -0.00530664703871517 -0.011745211774312 -0.00243808562134391 -0.0216888553116956 0.00260273804787497 -0.00473531011083182 0.00148574325791524 0.00603413090319824 0.00938236594026121 0.0100357461045011 0.00213062833135441 0.00840922043957716 0.000860214282185908 0.0209036766694143 -0.00837965096660811 0.0130439580352385 0.00362619788310875 -0.00369023425418189 0.0110617426434439 0.000190307787468326 0.000148457323110733 0.048746890952697 -0.0429343139317689 -0.0052430383121844 0.00303799467448164 -0.0624943166563748 0.0584053498019973 0.0216227447462666 -0.00244587672336201 0.0156835507193877 0.0232242126060287 -0.0177071225032708 0.0139688810026601 -0.00371692514177915 0.0239109181184351 -0.0127194341439421 0.0233501230016897 -0.00863099482769272 0.00740360028051927 0.0390013321155999 -0.00252810559876116 0.0201207214236439 0.0169483558268433 0.00582669475151517 -0.00579750030319881 -0.00546547157524266 -0.00168649730765167 -0.00209022761717421 -0.0170187232935608 -0.00918885599618241 -0.0154101297042007 0.019250277856748 0.0160252533001295 0.0282516203896079 0.0462439610747155 0.0167105040299982 -0.0329275838375846 -0.0279038803308191 -0.00918427563319361 -0.0117992378847399 0.0346726124196647 0.0351987833953678 -0.0560787512631451 -0.0252305846780983 0.0574963136585868 0.0998050610517621 0.00231927882242579 -0.0692263601489642 -0.0231987962324056 -0.0207293842692396 -0.022353855033394 -0.0715449413975568 0.0417075785120109 0.0577978143000079 -0.0915893903281182 0.0966661734417546 0.0584160701088572 -0.385691986996408 -0.460303261394794 0.246366745206538 0.216959589967808 -0.0730178939552022 -0.0381386202717807 0.137081699467261 0.00773432235657755 -0.198661636277645 -0.0767564623076031 0.00117361922133165 -0.146714096157203 -0.0376467260409106
  19 520.826020748707 ""  3.74072455549827 0 0 -0.065431335404822 -0.00329903238427703 0.0526826521198259 -0.0766999580335939 -0.00824192501062474 0.0871744174458856 0.0603477294160511 -0.093837166236765 0.012206667887921 0.0223614668254327 0.00220331240119861 -0.0188483047705745 -0.0190453995396119 0.064415019314735 0.00261174407279198 0.073475689377782 0.0218602345602764 0.0383071561107973 -0.018204862921708 0.0206658454102043 -0.0306169345196344 0.023855153703501 -0.013552933650091 -0.0661790757934751 -0.0771316185279374 0.0459201883840309 0.0903090408926388 -0.0254243105546855 0.0579627711090454 0.0260863708870437 -0.0141519737153695 0.101891272702901 -0.107381971469984 -0.10535843991134 0.125624568448608 -0.0471509410920617 0.0786038711714073 0.0200930094587688 0.0542321510015558 -0.144891030191215 0.0403470175263116 -0.0447929386802332 -0.0677433720329286 0.0540507313245411 -0.119096915066463 0.0439936753192207 0.0118054872372051 -0.0163994748996129 0.0324108003889144 0.014892934408791 -0.0235931496763763 -0.0395616717236551 -0.0581564857139207 -0.0390006673276011 -0.00444731888714866 0.0756969988569184 0.074877891761535 0.146048436815607 0.0144051366304448 -0.0898097366868305 -0.0501513628092953 -0.0435344182106318 -0.0502619021170001 -0.00269958047079906 -0.00134222517480459 -0.000215220208225896 0.0017916093457488 -0.00168577869666897 -0.00124307778771146 -0.000106322360388508 0.00121982655497876 0.000540412374430031 -0.00339938778372338 -0.000332285131615572 0.000345370024005189 -0.00231949187494588 -0.00194815514745264 0.000202398608967048 0.00343366871221522 -0.00767468704203846 -0.00718291003693168 0.000799684015727059 -0.000608025570116348 -0.000815346146927111 0.00253019979111181 0.000201687243775799 -0.00343963702482274 0.00151274122608849 0.00355580473522332 0.00120784173769393 -0.000357884363575528 0.00395833966287182 0.00374682408015207
  20 538.598891912841 ""  7.51593491699318 0 0 -0.0398559695784659 0.00575733344993009 0.0539978442719001 -0.00222535790580352 -0.0277080789587603 0.0809776149739511 -0.108818967129852 0.0517059307494406 -0.0828344272230124 0.00679570221237666 0.00467723493848068 -0.0249344511043194 0.0608576060748784 -0.0134259917866001 0.0387289309267329 -0.0614964093684839 0.0716932226127559 -0.0310660619719783 0.0492785111939377 -0.038723751882584 0.0209753112573707 0.00471989214162968 -0.00949377207113769 -0.0468308048451774 -0.0477642051665902 0.0597756866276679 0.0945737780614779 -0.0282659341331284 0.037679696212439 0.0045433581102782 0.161426624307693 -0.0614583945304745 0.0264209376105116 0.196868044514079 -0.0928905515499935 0.118160639073621 -0.0789021651555511 0.0846755456753604 -0.0288941888044017 0.158277150677797 -0.152030320427007 0.119810703069157 0.134940689072463 -0.107118146147125 0.0284976335723848 0.0320226692992753 0.00618778149023225 -0.013854197558892 0.0183089166752829 0.0084520254136889 -0.017498084820493 -0.0215298049347674 -0.028162703943539 -0.0238250062436801 0.00780857982130592 0.042002601492266 0.0412557906847359 0.0924150560624346 0.0104744677015682 -0.0590176300806555 -0.0173627620382733 -0.0162376355037172 -0.0374373911873771 0.000177896321983171 -0.00470763249888558 0.00680647561088806 0.00294913432231708 -0.00656811733385276 -0.0122059165234839 -0.000424114907936367 0.00416509236656545 0.00172738814970286 0.00982618738122778 0.00303503876141774 0.00860262574802387 -0.00160465209333301 -0.00818488690685092 0.0122158389692475 -0.0184453963555562 0.00114518694126661 0.0710672552046357 0.0649345573307479 -0.0270185824102679 -0.0255689747443302 0.00603968059896366 0.00140446895722972 -0.0145600302685646 -0.00467557177470598 0.018849086018909 0.00845711583939672 0.000233129188930666 0.0113191592893549 -0.00211286469206842
  21 629.220603746192 ""  1.02130217427512 0 0 -0.00751171988641777 -0.0124897007852874 -0.00814107299520428 0.0270265287933734 0.0147728809955512 -0.0181592795113928 0.0314663956312605 0.00351423833243165 -0.0466608019824775 -0.0300069827932544 -0.0999113231366255 -0.0690459801643397 -0.0864901031753431 -0.0620941209552644 0.0795467327328977 -0.0316493273378915 -0.00447063414399324 0.0476979263941588 0.0259382246239822 0.116726686514154 0.0908398972361424 0.0743268880566481 0.0622272966150237 -0.0516298796060632 -0.0200844602273225 -0.0224386201726319 -0.0115402365718559 -0.0131827189435431 -0.0173869597824937 -0.012749507630197 -0.00544628057932231 -0.0775361099927277 -0.0885304623044157 -0.0589732876480414 -0.00229481424569733 0.1080084834957 0.019695248347513 -0.0564101903591926 -0.0979998777505992 0.00827891711784989 0.10154390443062 0.105491510753789 0.0494152692574867 -0.00565439708102696 -0.0813545121532869 0.000724222707588701 -0.00305313032466157 -0.00160397504170694 0.00273789555635823 0.000835203740766898 -0.00300391952085674 -0.0132753573696584 -0.0150003155892108 -0.00555795042424686 -0.0145455883327903 0.0141400415183661 0.0194981697329737 0.0281221064417233 -0.00387396638203008 -0.0197301179891768 -0.0197829433926193 -0.0103955947396925 -0.00919287575955141 -5.02119700534945e-05 0.000227714549654242 -0.000243839200232263 -0.000583340097080577 0.000403610081714998 0.000864999685931013 4.00478930097412e-05 -0.000241132472472045 -0.000136812402289963 9.92026266533602e-05 -0.000356702563095783 -0.000548770203323406 -9.68788958856952e-05 0.000671780085966259 0.000395944284085181 0.00142770340112567 0.000145465123810286 -0.00699231432749759 -0.00537084625414896 0.0017594631261765 0.00184127476440242 -0.000166908774635482 -0.000122426884314024 0.000461837294117286 0.000784255649438593 -0.00130383934722796 -0.000793582272164341 4.78339476314791e-06 -0.000390493456505081 8.78017201040575e-05
  22 652.56809197899 ""  4.94761912900634 0 0 0.0554965081638354 0.0178229546198404 -0.0479558211406471 -0.0557650661226391 -0.0593916306612826 -8.2327539694126e-05 -0.0552209061223542 -0.0818133092845503 -0.00694947953891755 -0.0368178949566913 -0.00996260784781292 0.0345137880567777 -0.0331664070351684 0.00823498282607125 0.080503093344354 0.0461685209521607 0.0858336870086187 0.00122173502438446 0.0305988781702426 -0.00309130300570303 -0.0424142632502942 0.0272854534625231 -0.0224429166942402 -0.0889601490529016 0.0922250880478365 0.0307014245491622 -0.0499474419382038 0.0521367604913144 0.00193176893987367 -0.0213104360729101 0.0445221708821222 0.0464560260665869 -0.0182892513805097 -0.0468420843348242 -0.0610557105669415 0.0605006151500377 0.0578561167346475 0.0742796106794103 -0.0269179641483472 -0.0314397470034231 -0.0724311921400828 0.021852822039161 0.0568834429464232 0.0316573271456947 -0.0574068764609833 -0.0186049756920833 0.0111869090885614 0.009704672537781 -0.0212324640995665 -0.00782119908363021 0.0233033662969681 0.0707085238045714 0.0820330323703704 0.0318862691826508 0.0734380210950213 -0.0982171176585208 -0.13161954964116 -0.186828126044934 0.0119476008108655 0.124280786365812 0.0787368577641098 0.0441447859767361 0.0723184346691957 0.000525934782459138 0.000730263785339644 0.000193351890177616 -0.000513492722408051 -0.00050544012096395 -0.00194145013427665 -0.00013430730817786 0.000403988958997907 0.000410672929680516 0.00142626182048361 0.00184869683237021 0.000598867673994399 0.000217204270881238 -0.00127025981115926 0.000960358526392934 -0.0055913831082445 0.00308840412639741 0.0174295833377015 0.00951172255670328 -0.000634673983956373 -0.00239030299129034 -0.000521486980968638 0.000497578456791385 -0.000396936950223444 -0.000535455148808228 0.00138456752514516 0.000826302856552588 -3.50398239222448e-05 0.000468381132571769 -0.000489459452350707
  23 719.100674311178 ""  18.477198751092 0 0 0.00502268431959058 -0.00354473508148664 -0.00271724814589204 -0.0016632555144227 0.00329228405979807 -0.00287939804917827 0.0779594686687555 -0.050018483848993 0.0454374134391252 -0.0478754191416398 0.0347699917728864 -0.0293479943814691 0.0824996144594138 -0.0550127890386218 0.0425566935310639 -0.0648107600372464 0.0376764010165873 -0.0371127328457233 0.0807746344732351 -0.0529177639829927 0.0489710792891521 -0.0517745410532042 0.0370395739447816 -0.0219617942639164 -0.00827983909306607 -0.012088025886286 -0.00514088881779758 0.0131657096622265 0.00635466975737969 -0.00104784795354499 -0.273660853912606 0.190136328468696 -0.157752358432173 -0.0115290641412402 0.0104452135315367 -0.0110795489727128 -0.269394965136464 0.174606305340828 -0.15376308205374 -0.0087436360415304 0.0164730509447161 -0.0108966285280316 -0.271503672941393 0.187633714723486 -0.151870775543181 -0.00124161807004541 0.00109135978423249 -0.00185814491197649 -0.00416341472470549 0.000630201289794387 0.00257032385528809 -0.000966783970122133 -0.00395831365512655 -0.00147496214386594 -0.00191558677664069 0.00389568706942907 0.00562107760003042 0.00785446229576766 3.77190884120616e-05 -0.0071799255404356 -0.00703095621793234 0.000311619328141952 -0.0037237443483233 -0.000779539859942839 0.000386624073822468 -0.00128611319537109 -0.000909656538827101 0.0014055037072538 0.00172973905756649 0.000128947600445486 -0.000136453698493122 -0.000380790095301905 -0.00128096594796985 -0.000447907962372055 -0.00156669165211661 -0.00044675264288111 -0.00117528326010204 0.000308373021839315 0.00279721713072477 -0.00364146409736205 -0.0115072132446813 -0.00504416269074193 -0.000291520378607997 0.00102786077061318 -0.000776566742039309 0.000252585823119664 0.00259921500271513 0.00118072716398155 -0.00264982053709033 -0.00152028890419417 -0.000164136034428937 -0.001228501983836 0.00226298050039868
  24 779.821103768183 ""  14.7044285363161 0 0 0.0909192135172984 0.024225308894665 -0.045959822946866 -0.0220479497296743 0.00695346907430834 0.0310969501374982 0.0346364153811024 -0.019645765007821 0.0187835330604303 -0.00844310910383873 0.00901061885398122 -0.0256975588442084 0.000473957588526177 0.00824957470403146 -0.0152623574977671 -0.0278743576852544 0.00543148447067313 -0.0101553855732934 -0.00847530508722643 0.00563866270112236 0.00343777346115639 -0.0127689502753328 0.0125709324097218 -0.00879695255279422 0.0661482336942747 0.0952426075042699 0.00818030644262582 0.181448622350097 0.146068347106883 -0.0794195032926728 0.0731118660924781 -0.0286918901067326 0.00544610497358282 0.132938489929045 -0.059049359497314 0.0638111868134735 0.133484161254739 -0.101775281720087 0.088857613728541 0.111956009259681 -0.0682110072372817 0.0664679826197025 0.0363462209342949 -0.0343369834085567 0.0178957614672136 -0.0865584653419317 0.0714892183288029 -0.0344817257793732 -0.030790344864399 -0.0276931728061866 0.102638053252206 0.0382406062384335 -0.0978030746015221 -0.0666269354252603 -0.110012335017076 0.125989219544695 0.116300445287269 0.0667017542903842 0.0235278233166482 -0.0988562103816312 -0.0904554409931814 -0.0145470593400159 -0.103789377319391 0.000649945658051629 0.000592416482224344 0.000181518908198579 -0.000846145644438594 0.00161284488740144 0.00119358511626011 0.000510766736817252 -0.00026569095026811 -0.000597693489598542 -0.00442463198858888 -0.000544180650326109 0.000399502080337534 0.00135178343468949 0.00220809215571895 -0.00547180612762669 0.00171702404772395 -0.000114174312320208 -0.00746310614017188 -0.000711325803969058 -0.00772346588288114 -0.00304325270267612 -0.00211534831262809 0.000733944964786586 0.000954842420247637 -0.00165289770525747 -0.000825195770456523 -0.000488950430430104 0.000763473771319128 -0.00331470276541943 -0.00398295720289418
  25 786.975308616736 ""  61.2742923975792 0 0 -0.0380838465542159 -0.00781702985426784 0.00566530637466196 -0.0112313672473614 0.00862940166953104 -0.0170360856966269 0.0938716872733395 -0.0655177760003294 0.0538360282889179 -0.0424144673915273 0.0309588408259274 -0.0228669852670426 -0.014047011152614 0.0122484551117126 -0.0126312287617917 -0.0559891708193629 0.0368712549046492 -0.0334428161140273 -0.00927343857141465 0.00905676471060628 -0.00278674265530814 -0.0366081081720624 0.0266501596995061 -0.0129676990193047 -0.00764952967472886 -0.0354951553612398 -0.0215800775496525 -0.0785599298417263 -0.0678707064245837 0.0398117266290934 0.104269636754271 -0.0831576898238461 0.0719338670005895 0.296441748242355 -0.196467140491725 0.165485854537809 0.347781642830142 -0.233100737116577 0.198121109062428 0.2618364109287 -0.164446127900545 0.146304477743729 0.0480405511540027 -0.0309158092661763 0.0374933385400806 0.0313183992793437 -0.0302122530886122 0.0228646682172309 0.0196099068869187 0.00655082320532508 -0.0430826578370141 -0.0227186565240503 0.0399834477000685 0.0238940825684425 0.0306643817291366 -0.0452856831446468 -0.0363599751644709 -0.0326916678490315 -0.00766099555087003 0.0480809639218094 0.0267724136229458 0.00206523332739114 0.0433261996457962 -0.00147504794713489 -5.48399904987394e-05 -0.000793333522548076 0.000158537698213077 0.00015449497899139 0.000684350581321769 -0.000650949187442993 -9.84388720253005e-05 -8.91776921336432e-05 0.0082147779897383 -0.000552575719566982 -0.00250715461750032 -0.00302561484573225 -0.00207545139864891 0.00775816644079349 0.00295868522340923 -0.00386673953348039 -0.0101057714890571 -0.00456093091060099 0.00793995428600388 0.00440250630613833 0.00320462057602349 -0.00159971531551411 0.00140826661558727 0.00655956136486463 -0.00306751307489454 -0.0026974983211462 -0.00153674775417022 0.00251733713286133 0.007485230885916
  26 813.809248915762 ""  1.84011065288392 0 0 0.0020756838070956 -0.000868764253642432 -0.000640096119206009 -6.96408744052982e-05 0.000330547797935168 0.000217605781080351 -0.00240977076748422 0.000815424649290512 -0.00149379629353937 0.00237266763689205 -0.0010363884049129 0.000564576167226898 0.00104982827374599 -0.000756395551551127 0.000302814120221167 0.00104440687005148 -0.000691875881006632 0.000372095279578723 -0.000652080686519286 0.000999684941971217 -0.000745251703001448 -0.00224338503625183 0.00106524817966463 -0.000587527941004361 0.000709264359923219 0.00312274487832024 0.00255040192706176 0.00418061583350553 0.0013961648613662 0.00050860020282374 -0.00809533506157489 0.00673734237291667 -0.00578532483646738 -0.0096115247618485 0.00668845917705648 -0.00571757239077364 -0.00487572029917271 0.00322032479182577 -0.00299487924941423 0.00408129183536066 -0.00169730212801069 0.00153317717609009 0.0123334484163019 -0.00860150798751374 0.00820543651463261 -0.0014304421586044 0.00135535717178212 -0.000610426043042162 -0.000249090611466037 -0.000980154727853763 0.0018532048196315 0.000382227932024513 -0.000946305162265942 -0.00131669776077825 0.000343503105009998 0.0010111933279506 0.00261358586194516 0.000860946969602265 0.00128999737955122 -0.00188459008071928 -0.00108030086002657 -0.000365020523721174 -0.00145987726997305 -0.0517854789990009 0.0174318283427662 -0.0489515311346629 0.00825863808991768 0.000834742286311498 0.00952065870495557 -0.0243884725643519 0.00920026177709553 -0.0198213484185054 0.486146248621069 -0.0331471335566169 -0.154255530045065 -0.125416114354417 -0.108746944064445 0.463743531242195 0.0111731415006427 -0.168627828542362 0.015851763707498 0.0781203441869305 0.112241837189677 0.0570769747376465 0.114570629575547 -0.0408718854416577 0.116293389653193 0.297317493279971 -0.217573098973127 -0.171818489463876 -0.0657096596630603 0.126292661778716 0.378722324427794
  27 840.257868198322 ""  24.2172415118718 0 0 0.0125684904494588 0.0510420699939999 0.034532039880255 0.0765031760902261 0.0678742609188957 -0.0446837849902016 0.0102542946758963 0.00595605329936407 4.92195559442543e-05 -0.0461642966334036 0.00985709900900394 0.0621417381180533 -0.0626523121313173 -0.0168740607485816 0.0757948017044308 0.0260360694926948 0.0356677489308784 -0.00738312187352783 0.00136958276393799 -0.0679950834370716 -0.0630251263070158 0.00771234766266598 -0.0402663143368256 -0.0420226839751469 0.0522252920547976 0.0222349926564039 0.00457862665270488 -0.00489656898412557 0.0182557032436397 0.0705156344641689 0.0159812352292519 -0.0233267056767145 0.0954966676459188 -0.0626440664310415 -0.134648773627714 0.060685970222213 0.0291664227332058 0.0300737848246513 -0.012550003383124 -0.0989968651450748 -0.0892423159311164 -0.0437724057920029 -0.0458749513501051 0.0174172852474686 -0.0739703061980122 -0.0309386918296518 -0.0153007397922912 0.0460328081016775 0.0437603290578582 -0.0420586011821885 -0.013435791625478 -0.0604740740568886 -0.00330275427849515 -0.0374628832674233 -0.172567754629861 0.137977239947445 0.22718053556061 0.117368252381795 0.0248990969853317 -0.0765349298748843 -0.0487656025163093 0.0872022775831598 -0.145354620698827 0.000945975511674058 0.000855758699399025 -0.000999081181297735 0.000814539163455496 -0.00419162154430493 -0.00233918698369424 -0.00114720229786231 0.00122193011839389 0.00154362455989516 0.00271848465608461 0.000277090693659407 -0.0012365856395047 0.000452807383848502 0.000599980762971236 0.00121741821504541 -0.00364909162073061 0.00602161225766168 0.0117633827178506 -0.00290976912415972 0.01142160499102 0.00575172827422897 -0.000261359563261983 0.000774222497260497 0.00210247642038921 0.000616815877471516 0.00163312814289538 0.00145546725624102 -0.00134804051821962 0.00296932356566572 0.00360384054157843
  28 847.06862120314 ""  22.6173536601765 0 0 -0.0115239417288093 -0.0185670150473974 0.0576572102380737 0.0378883157379495 0.0365824613395829 -0.0398887603862021 0.0135516113977766 0.000100937810867711 0.00118745352916579 0.0171030282135704 -0.022400539734313 0.0582944926190565 -0.0123898592420422 -0.0211989478659554 0.0492893237666673 0.00414640862184279 0.0244078323398215 -0.011405569642341 -0.0276961982155058 -0.0119937370031652 -0.0461827174033781 -0.0302168351182337 0.00463856811330983 -0.0319232423638572 -0.1792354801101 -0.0608009927264992 0.0699061588043668 0.0268670836704579 0.0620304939623073 -0.0513114513825147 -0.266588422113864 0.169053592696019 -0.0977781428172489 -0.158576917860913 0.0143389089810727 -0.0426083144100006 0.0910289821233621 -0.0357579390896132 0.0313210757590332 0.159875910044057 -0.175057219254499 0.0943699205588024 0.188195550565419 -0.134028007307248 0.0973549150567658 0.032963867152758 0.00185955187809623 -0.0815320943761099 -0.0744768340172386 0.0620661786511886 0.0120115004710743 0.0515286490796778 -0.0634429914158407 0.0459458200812268 0.0935292366164805 -0.0324005706369992 -0.070134071431278 0.117253901275448 -0.0570246073456079 -0.10167909581437 0.0657764789817049 -0.0469960846582869 0.0330045706801228 0.0010113883278811 0.000331756955599224 -4.21190352994251e-05 -0.000279866581175914 -0.00144296417463813 -0.00148541174688394 2.39467595135237e-05 0.000499508908728629 0.000658782481072007 -0.00494664699521711 0.00215357377322632 0.00164221489954055 0.00189528586979456 0.00167944839422471 -0.00482436425178129 -0.00367945957597571 0.00362610177942386 0.0105938505783081 -0.000462136614991579 -0.000346452979599995 -0.000581229536345646 -0.00187524582673671 0.00114776397990377 -0.00145410429291374 -0.00367391450752666 0.0034615833747979 0.00224590819817192 0.00075320070760211 -0.00132941828115222 -0.00645645440522149
  29 853.566685816269 ""  15.2295279446177 0 0 -0.0159640652780525 -0.0168556941887493 0.0317630655458409 0.0150055067409863 0.0147814004692865 -0.0193307622461042 0.00240313809914268 0.00500992218658994 -0.00111231846661437 -0.0520029992501053 0.0321904057102947 -0.0107493975155034 -0.0432366949971528 0.0171998769492238 -0.00408260647892563 0.00778654488984852 0.00687505458422562 -2.01468979036279e-05 0.0340954035519009 -0.0328838857668618 0.00792018295242017 0.0436313404392859 -0.0365568138262883 0.01978430133687 -0.107795657047909 -0.0375624406199296 0.0397817878077196 0.00485248461860698 0.0280702088515572 -0.0346337888332273 0.301126453215624 -0.225085142241033 0.204228631091059 0.190773232721011 -0.164951936325144 0.126995141858035 -0.00636267445226709 0.0155783592956643 -0.0111275889875566 -0.24179114369538 0.136610133133106 -0.137529961082961 -0.296831610925827 0.200772486796127 -0.181679835518769 0.025655364493166 0.00657763994963152 -0.0672889316143651 -0.0582202421654273 0.0507906732316737 0.01377682916723 0.0496347261462382 -0.0519520609470884 0.0381122869630221 0.0906777361093289 -0.0441835746215048 -0.0937413689073334 0.0640296042861272 -0.0505986043999354 -0.0576949870952962 0.0600034626666037 -0.0630780660709784 0.0548381338119855 -0.00200898805845358 -0.000874899554169069 -0.000597984026102727 0.000547711868805343 0.0033691243626701 0.00149079446378137 -5.03034439885059e-05 -0.000635381863579452 -0.00125778061761934 0.0111291880352906 -0.00157442568216472 -0.00298102810530775 -0.00343654563282909 -0.0026924816781276 0.00910277367704936 0.00169034151195869 -0.00871258647763075 -0.000121202820109909 0.0072607769255011 -0.00824591714249269 -0.00501677483468257 0.00332309920849893 -0.00177754224298375 0.00174795052356431 0.00623172572852585 -0.00589498625612498 -0.00422182028897421 -0.00130966294594057 0.00200880713749971 0.0109991202817746
  30 876.956707958975 ""  11.2564924143965 0 0 0.000837634432250137 0.00227717995608199 0.000590860535624234 0.000858204896473047 3.93236070022193e-05 -0.000441593714070106 0.00126382118112213 0.0014266212254198 -0.000247204357709298 -0.000454449062863424 0.000273482385117372 0.00188990774785729 -0.000923922797610926 -0.00112910392247547 0.00269359029440324 0.000880106755980269 1.59207315530344e-05 0.000192796555330932 -0.000540246993636603 -0.00116413959294584 -0.00231720998874295 -0.00091174181965347 -0.000284017006242084 -0.00206014700940022 0.0105098446491098 0.00166484330207286 -0.00369614516571442 -0.000179089265761708 0.00131130321270738 -0.000313674499994398 -0.000800799983044049 0.0020212471433877 0.000584320907489093 -0.00698185747577038 -0.000166313799830753 -0.0010773586376773 -0.00312235389258284 0.00252494985846871 -0.00262274617583838 0.00189588285510925 -0.00507958781661637 0.000978278096183646 0.0080647687403844 -0.00670770567228783 0.00301706768418766 0.000422007470897862 -0.00181843641542502 0.00203728493194323 -0.000320223706692464 -0.000142592713229754 -0.0004379539081546 -0.00208279072971174 -0.000465553504354677 5.86876650282849e-05 -0.00347722181840019 0.00118741565440584 0.00284293927602796 0.00100428973346381 -0.000978462994280248 0.00093987795192462 -0.000827462630396763 -0.00099642706027038 8.41125067837916e-05 -0.087443610163103 -0.021730430329727 0.0860724452335469 0.0236171054279496 0.124545288969615 0.0194195038008945 0.0301731390388435 -0.119419169826144 -0.0807480403226873 -0.0675718187186859 0.0546919243302568 0.11203331351012 -0.0826013970276432 0.0477348800139179 0.0996084749503186 0.0599538414890084 -0.0320493593284744 -0.0821770763925961 0.101636902514852 -0.0434155843836661 -0.07246048675834 0.246337208525581 -0.205844448023013 -0.361806541457753 0.0644801556078904 0.0697086887278827 -0.0109349667968726 0.0348806370589269 0.0765355077927953 -0.0380568184779108
  31 916.227446106091 ""  10.0427408348011 0 0 0.00690905665875017 -0.00151042161945681 0.000713528463599337 0.00488338849900429 -0.0141449627738408 0.0073317831452989 -0.0550242691058441 0.0363499161504708 -0.0291751962860144 0.0680867516938995 -0.0458802680922196 0.0334859450505429 -0.014035214043961 0.0110171789096656 -0.0123173317989773 -0.0577159414768943 0.03708881182805 -0.0322359732119286 0.00382674672801855 0.00195420370837984 0.00389938987480278 0.0646681111463289 -0.0437772058885887 0.0395582192374722 -0.00394295464996578 0.00159492544223565 0.00596118503964125 0.0123891034602079 0.008661573602444 -0.00764658346532572 -0.329241755179939 0.237332798268527 -0.202390345067348 0.0923619955282451 -0.0538673976032825 0.0495443297178874 0.344167282386151 -0.231713700402143 0.196667419964268 -0.0147755552226275 0.0193874347344616 -0.0110879966310615 -0.354232729919509 0.246165216506051 -0.207491800011888 -0.00323950100742235 0.000617448481404269 0.00710719448044089 0.00551142365060012 -0.00735845364502955 -0.000100115718563289 -0.0032580610899495 0.0105720230524021 -0.00591610557645793 -0.00587478939813484 0.00375651989289258 0.0114740979439849 -0.0119501857751179 0.0119112809323374 0.00627116629813364 -0.00980284153381167 0.0208836071618305 -0.0155456163723205 -0.00130891507521702 0.00092584856884298 0.00048703703927819 -8.0381178855697e-06 0.000784946700115 0.000368062061352915 0.000191204884947937 -0.00147957555211899 -0.00154902458245074 0.00166394336960824 0.000680938375591571 9.17053562124873e-05 -0.00122548752618369 0.00371230703070965 0.00351114174421535 -0.000886279028176307 -0.00138532099661792 0.00425877804412089 0.00250513714844085 -0.00365180627600549 -0.00191959482953697 0.00376224563187709 -0.00311997941731545 -0.00253104149750557 0.00213510887137136 -0.000793553057339409 -0.00142224576542693 -0.000265541557463956 0.000825797360752528 0.00405547370138944
  32 949.752824493862 ""  19.4768544120971 0 0 0.123176932068499 0.00311414181561185 -0.056837754517914 -0.0196473016071074 0.00628629249565141 0.0264127311887267 -0.00759784197743052 0.00206089185029663 0.00354659231698161 0.00379086020216186 -0.00144880531541592 -0.0073000222286731 -0.000523923732983494 0.00403833884277219 -0.00423262290063915 -0.00362335435104761 -0.00708746142384274 0.00415595949885243 0.000178037895461196 -0.00406256888642386 -0.00134444985338452 0.00568488339071553 0.00022329379234227 -0.00831064307400475 -0.0447912865631432 0.0967589569265965 0.0470663420293752 0.232018572361474 0.187316580948232 -0.192340849232954 0.034706237908708 0.00939258425120148 -0.0172957271240718 0.0233452823197191 0.00422565600568116 0.0118640573060419 -0.0172092971324888 0.00260524727176341 0.00609620009602589 -0.0126170133803604 0.000353665192493088 -0.00564836395899691 0.00796380863517023 0.00208919193695302 -0.00667312789156183 0.0470479427216653 -0.103499565689477 0.0699581365773804 -0.070509339103702 0.0627264926432741 -0.0699834153727118 -0.061429449600273 -0.00843734226795342 0.0519250286164975 -0.0722248538972044 0.0258459298978062 0.205494675915672 0.137806136480032 -0.0419623145389011 -0.0364262114465897 -0.132970451240327 -0.00742922019258619 0.0717821868735679 0.000420874173386526 -0.00232408604068812 -0.00150458223036297 -0.00264370661842956 0.00519931658482652 0.00353013527435582 0.00191627036566583 0.00453611061202366 0.000228881159639675 0.0033111622210952 -0.00761048309341742 -0.00447890792614132 0.000940018266107142 -0.0110663401356801 -0.00531282077561929 0.00589624792221336 -0.031465159587414 -0.0193294231248783 0.019935602333769 -0.0372888273587274 -0.01961660815254 -0.0151369373994052 0.0112717882877645 0.0194195347437856 -0.00346847094426978 -0.0116220818704459 -0.00537677874241745 0.00174388241382251 -0.0148124841474842 -0.00550394315201057
  33 973.493918694608 ""  119.846284026654 0 0 -0.0154715239779279 0.00584357440625409 -0.00786082126347522 0.00551862882848368 0.004035187740482 0.00932358581316723 0.00598164531872585 0.0131749891419034 -0.00149954037218907 -0.00168022725040982 0.00625985591814174 0.00837127265729359 -0.00247821657631822 -0.00352798326713498 0.00974167889376429 -0.00588034045119405 -0.00602632897899774 0.000734635733646492 -0.00398505788234364 -0.00550377649802096 -0.010072360619113 0.00752248571324698 -0.00120336094473341 -0.00941821874827001 0.0471007799801573 -0.00329064748969574 -0.0312548131287269 -0.0288833254679873 -0.0201771899909958 0.0247060301142301 -0.00333466433451283 0.00532939158934208 0.0104190654812843 -0.0247686325271822 0.00754819288664569 -0.0025165051462193 -0.000701231069632553 -0.0103444442432003 0.00581422176197172 0.0150516130350114 -0.0248477585421248 0.00535183787693516 0.000713494331821698 -0.000232446045679616 -0.0157546162385097 0.000639859173139132 0.00750477230402938 -0.00180553741578065 0.00556029222947555 -0.00156285541838385 0.00614177878181429 -0.00338217350468383 -0.00621615537169768 -0.00634636402592495 0.00626392972654351 -0.0124057285577776 -0.0503493036037518 -0.0335836334093984 -0.00741389804338662 0.0300335313767581 0.00722070268779044 -0.0445362631036122 0.0314341690291055 -0.00989274574119082 -0.0342456535201079 -0.00566627337559661 -0.030089679933605 0.076875821125016 0.0415104693368451 0.0340448767645781 0.0473089915938069 0.000910695786473974 0.0314424868079318 -0.0820427006232678 -0.0344482283476958 -0.00296529452925857 -0.180491739800037 -0.061837818399218 0.0922661470650165 -0.447003261510466 -0.297616855003742 0.282663356383631 -0.372471215474271 -0.217817679090079 -0.186702461898252 0.132459588662329 0.217137443161584 -0.0600686530250561 -0.123142979110983 -0.0507992889574725 0.0360132990817592 -0.202563978596674 -0.111913390256096
  34 991.761441725672 ""  5.67805390656501 0 0 0.00686977107453227 0.00517413964768035 0.0606944691834614 -0.017621192245708 -0.0327241434348829 -0.0477060051683959 -0.0107510559593806 -0.0287525299127143 -0.000415948156068698 0.0297011532575067 -0.0518864970442879 -0.015714525058056 -0.0419801572711192 0.0385363522782471 -0.0460783066829429 0.0412241931149335 0.0315600190279686 -0.00144811210393137 0.0458698209330869 -0.00734405089340954 0.0444734049241917 -0.0676072554180426 0.0214767221244788 0.0247056936221993 -0.111194740765464 -0.0158147917785753 0.0702007393965548 0.0025562675843527 0.030929032802778 -0.0519576156940149 -0.162303022598992 0.0860495533500318 -0.134842669018614 0.319975502344159 -0.211425759083356 0.157098148092106 -0.0268773808196273 0.079365453618423 -0.0578533452213742 -0.23490245564646 0.192329382643349 -0.122959438524956 0.176203295433666 -0.134229915533198 0.175525603715094 -0.011592613060815 -0.00814617717576659 -0.00216477064667345 -0.00250360779017774 -0.0129016347237489 -0.00342414307970155 0.0311580413730383 0.0312007114105931 0.0126377225951083 -0.0505028652982896 0.0703455557210923 0.153501799420579 0.0886742333978724 0.0428187246012668 -0.0987760353146502 0.0306562522105905 0.213564304860688 -0.182669719942979 -0.00266134302393758 -0.00465193958455475 -0.000624579325726174 -0.00338144638023817 0.0105905363689142 0.00364201790869646 0.00568269400994943 0.00511311546183762 0.0013709461518256 0.00654379011754331 -0.0019375726575237 -0.000880559595794693 -0.00202499771340778 -0.0334064931405699 -0.00757829392584694 0.0105261300599646 -0.0697458453884377 -0.0317919651585266 0.0427527627149407 -0.0356743433756607 -0.0245428642531169 -0.02556637145533 0.0170907840866207 0.021167040906507 -0.0137713737924363 -0.00981542385212305 -0.00115219795642991 0.00708853864289625 -0.0278278859405811 -0.0236366628914976
  35 994.165978446711 ""  9.18921608815351 0 0 0.0100850540657249 0.0123725239391777 0.0667044284967953 -0.0193030390312249 -0.0401187443315806 -0.0538341507331959 -0.0209176377275045 -0.0279262211384094 -0.00309121052324772 -0.0308258131887601 -0.0174946036199663 -0.0577291165674043 0.0557501333928996 -0.0260183663225055 0.00335160258341813 0.0344507832781976 0.0524552658742422 -0.0107374604156779 -0.036210559111501 0.053906418041875 0.00258273298116777 -0.00368398894182229 -0.0305807574755576 0.0732528414084414 -0.105409632578505 -0.00658135847225681 0.0763044627273631 0.000209741196204146 0.0318151229667653 -0.0535114057578623 0.167487194088125 -0.154170860758416 0.0506199408726454 -0.235925052261168 0.157834793256038 -0.170315705195903 0.0715494916626677 0.0305727505296521 -0.0114232680242603 0.238320375585455 -0.121202895283785 0.158494244878024 -0.21856913767916 0.120916414084355 -0.0474775056510843 -0.0114499888100067 -0.0144282386102928 -0.00128350869179789 -0.00816801257178287 -0.00944074445232939 -0.006733903837509 0.0368328122321024 0.0299164890541655 0.019466590567296 -0.0692351739628468 0.0871186402020088 0.18559503265832 0.121525159956699 0.0354412594284264 -0.119034553173083 0.041270789515176 0.231616207149842 -0.197765692824906 -0.00206057519796393 -0.00378206724442148 -0.00096217321716938 -0.00151858902664553 0.00785900240465673 0.0023333629392566 0.00380737708520726 0.00344761805849014 0.000657883760899324 0.00536230736507208 -0.00232029251944978 -0.00150909637587597 -0.00188981896705974 -0.0238334036460033 -0.00407188515290084 0.00727939499456119 -0.049314776521467 -0.0188371118107836 0.0303710660261847 -0.0259460555625861 -0.0181569380401657 -0.0165313942446104 0.0110964026147365 0.0161447611021753 -0.00914934786224573 -0.00573910959833287 -0.000628023659823132 0.00442165016997258 -0.019401055996385 -0.0135485935308147
  36 1010.77271483062 ""  1.77152578391589 0 0 0.000200384002707845 0.00615033596744981 -0.00907766757132625 0.00462826457650642 0.00786870413107893 0.00450866678515555 -0.00111375066615096 0.00336546746623166 -0.00192844276711996 -0.0152271259468622 -0.0195233904709022 -0.0406137246110218 0.0410746326851636 -0.0319208536511061 0.0355659454065903 -0.0325702910243618 0.0730140140349181 -0.0374402479018947 0.055187843775923 -0.0472576582151334 0.0250506114262498 -0.0478408984687391 0.013224415120589 0.0209481893613807 0.0349953597962002 0.0114206046374002 -0.0133724727479335 0.00127482588558567 -0.00176656560955802 0.0199979237987078 0.120831119412071 -0.0997794207313891 0.0235659121389047 -0.310537238757277 0.202062735294788 -0.168463097005122 0.377888927500826 -0.199745701176078 0.198693545617859 -0.368929449951826 0.23307626381347 -0.213673384487449 0.154773124989903 -0.115168130111692 0.144353052863431 0.00321359676219643 -0.0005208638831848 0.00122173216346744 -0.0014291428806597 0.00454060533531449 -0.000234052932433811 -0.0075073935294441 -0.00911868279260433 -0.00175617794139394 0.000783703960539867 -0.00773375681428961 -0.0247396002984062 -0.00709796453624715 -0.0158016309131058 0.0171036596934613 -0.00017597791095303 -0.0523820588324249 0.0424245504548192 0.000190200031652629 -0.000390961070928883 0.000378161503418675 -6.92688728986365e-05 0.000210426535483484 0.000163696460181376 3.63593918567514e-06 0.000480277944956097 -8.64845442713059e-06 -0.00175952883534562 -0.00120403277971959 0.000231215206249572 0.000334042757132156 -0.000115222194884787 -0.000832063731538223 0.000582681369951763 -0.000552244010003495 -0.00204694728107323 0.000602550300096553 -0.00178415798941094 -0.000962809074766819 -0.00113114572103184 0.00099051791498107 0.000683778468373943 -6.97185254951591e-06 -0.00203317324196335 -0.000977522037279646 2.30575597750909e-05 -0.000542164880695394 -0.000891906145158202
  37 1012.69463016335 ""  14.2968298904738 0 0 0.00128280784896061 -0.0099058026067802 0.0388326361916906 -0.0235739584727733 -0.0301502508536668 -0.027863272529262 -0.00828485408941781 -0.0142310210484391 0.000662540516880928 -0.00480114015845389 0.090805363637719 0.0960641974459198 0.0382595343343639 -0.00678463728854131 -0.0283591608047526 -0.0909736886290465 -0.0874680594326622 0.0014506608748196 0.0200458838294229 0.0233299773580209 0.0437474155396464 0.0629314240183107 0.0159844918827502 -0.111338427662897 -0.106840989025388 -0.0246155736654125 0.0516728570991659 -0.0115104715250704 0.00525593546843765 -0.0670660415661846 0.010393406105309 0.0231309503281304 0.159925496145781 -0.0762123527296531 0.0698335556529924 -0.0889925542125552 0.0350240906804683 -0.176706804111195 0.0673364999910775 -0.102855844985699 0.105780825257825 -0.032400672876924 0.111016060671669 -0.0530866471110872 -0.0939221921746829 -0.0102715782240013 -0.0066548671538856 -0.00418012185582048 -0.00249509734334488 -0.0101395711892149 -0.00291359664549477 0.033161440904108 0.0284805964682423 0.0151893834538771 -0.0285145862718583 0.0497500841800698 0.126812129258535 0.066611182456302 0.0441254092906723 -0.085568207166962 0.0191951438881625 0.198053733486702 -0.162170465358203 -0.00106399458383823 -0.00138769996829494 -0.00108737972450547 -6.25855044479974e-05 0.00197494957977126 -0.000208544781040038 0.00116347279641012 0.000423125690492374 0.00113483122139768 0.00528743224114374 0.00351443669933753 0.000196478876853808 -0.00123120535866146 -0.00845218411497041 0.000385359293489353 0.000909230043696479 -0.0135333551755526 -0.00106007916629012 0.00786878477806564 0.000959419444057292 -0.00142168950073421 -0.00428175105377554 0.00244398059894835 -0.000290240836761265 -0.00556486663747364 0.0017278284827698 0.00301346397308777 0.00178134537920588 -0.00425454293125333 -0.00564443189444287
  38 1039.00713703943 ""  13.0085741291192 0 0 -0.00511071548268259 0.0209995582748416 -0.000497068654143319 0.00189271073853786 -0.00578879731220948 -0.00177110601179912 0.000324033627748454 -0.000577910714548755 -0.00024973538317149 -0.00832179109576272 -0.00364948979366252 0.0148655309624716 0.0106640605240647 -0.00623989225350114 -0.0282293445440841 0.0152862966122172 0.0186266571472667 -0.00396614234094614 -0.00716510845067788 0.0138959016254851 0.0300182885286884 -0.00267329447572524 -0.011098772127963 -0.0120227962609024 0.0469914342976558 -0.0100995956960806 -0.0352335833875912 -0.0143528335494782 -0.00582806382230869 0.0420286101159396 -0.0553814500159517 -0.0231649261257313 0.0338736336651228 -0.00431420696028822 -0.0647992216445883 -0.0493496710011148 0.0166751447112862 0.0199305584967402 -0.0120520731199489 -0.0491517469779633 -0.0165585868099626 0.0610079196202852 -0.0194492052690377 -0.0780655723418874 -0.0354852330015634 0.00297606527310644 -0.00312602927523864 0.00200525201659566 -0.00472780214880762 0.00327860703199235 -0.00111914805548851 0.00237876807232983 -0.00637808731985138 0.00237022149569989 -0.043514189595722 0.0275313822414378 0.000968983988621726 0.0272903552449364 -0.0316004748922967 0.0033065291470103 0.0287617778922089 -0.0246328910950235 0.0143682202205431 0.0323267409707872 -0.0465726845192649 0.0308979191226652 0.0142409416888767 0.024894619826304 0.0125012679526919 -0.0485033340323958 0.0313617519524824 -0.0391710818818783 -0.172907423588886 -0.351193466304803 -0.0758443268688872 0.0528595458164883 0.270404292592883 -0.0721157678284868 0.0154299242387393 0.384260585281046 -0.0170090513650352 -0.0697888869962504 -0.383210688666847 -0.178285965860332 0.0722236967947974 -0.0116760517257232 0.140739298003222 0.190197328334976 -0.188447136626019 -0.17129178498869 -0.0813520361091765 0.0948764486239768 0.269924454992632
  39 1041.4702475486 ""  2.46354745847475 0 0 -0.00469299649135364 -0.0255763381013798 0.0132938263738296 -0.0123722202128838 -0.00927306529424502 -0.00412294311393399 -0.000203681204007234 1.09134995699731e-05 0.00250614193172441 0.0342480984394063 0.011920414640599 -0.0511163101078138 -0.0377588748409553 0.025045632015823 0.0990851017956555 -0.0557664228469634 -0.0702398455711118 0.014459738824791 0.0293293605380558 -0.0439117592428955 -0.103995870006299 0.00628275858701265 0.0421548552138769 0.0400632241914253 -0.0785184935018316 -0.0127891224546293 0.0383382130227093 -0.00398377718243231 0.00419303672374186 -0.0726575446776088 0.191945257598324 0.107506222316351 -0.142411317498302 0.031409164637642 0.232282054018923 0.185205050551809 -0.0626257533400569 -0.0745777175520664 0.0325212913379923 0.177126703816995 0.0736897853685467 -0.222918883121819 0.0969685279335936 0.267116027876363 0.142661338445417 -0.00561816549853369 0.00106295445838466 -0.00304541056946835 0.00409914559571182 -0.0077602842355229 -1.03228534868031e-05 0.0158247976080675 0.0181955636744188 0.00538371414971097 0.0290493568121643 -0.00676987816747714 0.0407122652619279 -0.0153742638767859 0.0540490495376402 -0.0287724058939513 -0.0235326186533598 0.122068203244509 -0.0939023218907535 0.0110998678441033 -0.025909303837896 0.00115943327756422 0.00685747361676501 0.015460445986136 0.00362579499599533 -0.0190978742797257 0.00996246731373414 -0.00371617249771251 -0.0464976008073765 -0.108961359655073 -0.0279526696414533 0.0171936250564294 0.0613889836683364 -0.0288840450583863 0.00847225989375068 0.115313195909463 -0.00761989154630641 -0.0142798355798235 -0.0942506750285996 -0.0482703496960374 0.0240567359233651 -0.00562660754675822 0.0314737645641398 0.0465101635785459 -0.0376333010580511 -0.0346279506087599 -0.0281176651285642 0.0405969528973942 0.0847079242576458
  40 1047.49734058429 ""  13.5887029169758 0 0 -0.0035712401170829 0.000650670568267559 -0.000268408114893611 -0.00119308706271333 -0.00141589575192976 0.000148037998731747 6.46505220528576e-05 -0.00174415800030332 0.000701025584527612 0.00315343536303294 0.00192321223214263 -0.00436468416983056 -0.00291604627534924 0.00183638104929734 0.00749340538650131 -0.00471737675397396 -0.00649081682145939 0.00132466130440136 0.00293638353261622 -0.002823734716488 -0.00800255402389011 0.000282613936711293 0.00319603172224414 0.0030274785964905 -0.00267521980872965 -0.00390304577230314 -0.00326566614974263 -0.00687029838222618 -0.0045716215612122 0.00322065670002772 0.0203645643469288 0.00885115997245589 -0.0111894536209204 0.00324414231107817 0.0190965060706988 0.0149280754522918 -0.0063890662994176 -0.00613696894899997 0.00119283582178025 0.0144772326161265 0.00907570204807446 -0.0196091555597281 0.00802999644481922 0.0212415688067245 0.0117052046555173 -4.64283861219209e-05 -0.0011046509619991 -0.000358484032053507 -0.00080552580576094 0.000209843479016966 -0.000815813602032123 0.00445140408251526 0.00171002348267618 0.00265146251886853 -0.0106289378947968 0.00926725951718448 0.00934772510364676 0.00894932162069588 -0.00135097046451807 -0.00614772590645216 0.00481854849019079 0.0149769948006874 -0.0114821581337106 -0.0283906495813554 0.152089558907423 0.101964766789273 -0.0277633649517212 -0.100914298532397 -0.00510498732025026 0.0686121400702573 -0.00869924362814707 -0.0962478741395565 -0.0530838228330675 0.100714007411156 0.0859207950833871 -0.0299077915405827 0.170616493815065 0.0947446111702947 -0.0426195954391841 -0.0535276913568775 0.0224983507633445 -0.0613993006389765 -0.181343300600269 -0.0341889973940366 -0.0567311350294364 0.0394691945528744 0.117125382857828 0.0891180313331887 -0.214541412617535 -0.185948517255556 0.0641837527495315 -0.180079024174667 -0.101634955662501
  41 1057.31174016343 ""  15.9401072697293 0 0 0.0214484202125135 -0.120423361176662 -0.0050702613704593 0.0021131155696801 0.0559488534009182 0.034681846556726 0.0260310385319565 0.0318933106639501 -0.00157327909785034 -0.0165559832708441 -0.0118596229005332 0.00462076169168345 -0.000471038570500747 -0.0100148252233054 -0.00577246022645616 0.020899474203305 0.0303459925125178 -0.0015236364934357 -0.0145619222066371 -0.0175811507147512 0.00471124653870812 -0.00126894466317389 -0.00733588015737494 -0.00376599418442828 -0.288364568250307 0.00308366555277573 0.154193175610674 0.0661583420915631 0.0545232013475199 -0.328940819768641 -0.0499477585074274 -0.0859690523990344 0.0726160078802507 -0.0355575099122177 -0.0561020891409276 -0.0380867769035471 0.0172942563330156 0.0372877914160045 0.0222382342105061 -0.0703358256968383 -0.0624116023135366 0.0474269612357006 -0.0317243879694975 -0.0656137069614698 -0.0376255091576762 -0.00884898833132331 0.0188513822791786 -0.00180021550186783 0.0295207175807397 -0.0191830246341044 0.00509520044979406 -0.0162889433392889 0.0281127912858717 -0.0189082211513767 0.280563319372172 -0.184816115260495 -0.0416451522855404 -0.268812528615104 0.242789074277339 0.0327784103201084 -0.249810073708505 0.218432625238024 -0.152629549118129 0.00283066429479561 -0.000110307199377535 0.00612100610995052 -0.00082267667109425 0.00174419717847804 0.00152573243224837 -0.00254590838136442 0.00277139715116851 -0.00627194814494963 -0.0187610481075037 -0.0293808264628106 -0.00359000314200677 0.0049417061780655 0.0257004137095634 -0.00695093414184396 0.00417784330830529 0.019553189956836 -0.0166830133703064 0.00387981929957824 -0.0462780706096885 -0.0223892985249704 0.00487447226740606 0.000100539563888303 0.0155596246718842 0.0192045469596751 -0.0221267774729183 -0.0204121438636464 -0.00542241794517343 0.00253909401833967 0.0197234686203603
  42 1098.27477516036 ""  3.53058884642083 0 0 0.0347631068434061 0.0362258541563417 0.0789270500580259 -0.00803529216921119 -0.0244066847999517 -0.0489579965241112 -0.00153443672258648 -0.0291828650861302 -0.0289129000986931 0.0317081651059484 0.0666231047780725 0.0204838739536017 -0.028136056723337 -0.0100451808540237 0.0365441657318634 0.00923933672982708 -0.0309437740175746 -0.0519933425609406 0.0164410414454582 0.0484249040936808 0.0299085148528371 -0.0426285175605087 -0.0381725909001017 0.0283287567582611 0.0181037854401718 0.107791649613943 0.129196615109563 0.101569393154238 0.145789948794004 -0.0202140562178417 0.203519451963052 0.189726564888003 -0.0905634998931296 -0.0628031440154093 -0.0819145243952164 0.00701128182460897 0.0974219874007819 -0.121666019123018 -0.309907496630438 0.123227695488212 0.142260434618349 -0.0531315543327907 -0.116372850522964 -0.214567752248512 -0.0494232522126087 0.0141516328103158 0.0102003092820696 0.0121066711044278 0.0125226437364019 0.00843508694436463 0.00488247243767831 -0.0589214328178071 -0.0318699391129897 -0.039563892928741 0.136317041290348 -0.111066757624335 -0.108195666166941 -0.201319603197252 0.080875454175257 0.11286442683514 -0.0824996541645692 -0.122393574048508 0.064208195564201 -0.000845764171494233 -0.00117912973130644 0.0028232903982496 0.000918934069495314 -0.000604330707649507 -0.00144247399395736 0.00116622248015767 0.00184257341560172 -0.00200287289340125 -0.00646164006468206 -0.00936598074093328 0.00012650468443705 -0.000466925268254477 0.00427942858547665 3.82200985096778e-05 -0.00130849643497896 0.00577158048264322 0.0058490118105015 -2.95290420738648e-05 -0.00434168154618005 -0.00328258746431556 -0.00380015839228836 0.00371782247861693 0.0100061066818198 0.00318769819802708 -0.00829721154382331 -0.00647741799552504 0.000598154385193738 -0.00575832425632624 -0.000270582442109704
  43 1116.51937478611 ""  21.0562661231557 0 0 0.0394892308100346 0.0557965690270827 0.0884561732952036 0.00590376190399435 -0.0290468846648374 -0.0781795849138176 -0.0260093882031664 -0.0274020194823292 0.017952532288171 -0.0309894988646802 -0.0487726745442179 -0.00602909402093941 0.0360242920824614 0.016145389175271 -0.042691282414641 -0.0212573397286058 0.00717881827792753 0.0454491617074692 -0.00420294305480204 -0.0147982078574347 -0.0117766422218341 0.0398528201741308 0.0406446225759429 -0.0211637262879125 0.0207908524550253 0.0889557649127494 0.112290486021666 0.0896825603654544 0.133805226088713 0.0122322142211909 -0.143931586084189 -0.146234860591741 0.0810631886066053 0.0728556190633665 0.102717378606069 -0.00869637064160424 -0.0973526872708299 0.0856224335130835 0.269195080882052 -0.0655902379688892 -0.071110564472428 0.037870455962063 0.145618437949265 0.302094730108723 0.0979709354406732 0.0132206055408008 0.0076914075854839 0.00972378898316137 0.0122898380100299 0.0113836104900054 0.00675859521386943 -0.0626030802021905 -0.0400334601100348 -0.0406885856067737 0.131275904060996 -0.106854167211287 -0.0972831814564273 -0.196955253989707 0.0871896980292762 0.101541139142246 -0.0580264042589041 -0.141502992830043 0.0650597359093603 -0.00239211183735033 -0.00132394433318548 0.0046457966445865 0.00179359729675757 7.35271701376258e-06 -0.00213122043752234 0.0018939351144677 0.00228395459839195 -0.00347408025400383 -0.0052049113512383 -0.00899343815680169 0.00181828850052227 -0.00139279710659954 -0.00127329412698707 -0.001964955014878 -0.00148754650014261 0.00388660221552508 0.00884434536246971 -0.000217868067721869 -0.00129292958402944 -0.00253287973205532 -0.0053836823668655 0.00497956197953263 0.0120758350082519 0.00304693074732145 -0.0126321856768409 -0.00935459875393836 0.000706464507778032 -0.00829687516703652 0.00190113193184909
  44 1131.82219999052 ""  3.61080480716346 0 0 -0.0399829206580812 0.0660078288782068 -0.0415699859588014 0.0140548367370334 -0.0130518069013482 0.0124431810870899 -0.00616517953149534 -0.00399079522395164 0.00355265344297089 0.00359211630404712 0.000132101078569263 -0.00222503554327217 8.747924289164e-05 -0.00187006771280307 -0.00271034464400794 0.00011499759171987 0.000418218353237654 0.000122362013351845 0.000722217362298678 0.00322154045868069 0.00206059732045698 -0.00194094241933764 -0.00269429044557288 -0.00118145492832771 0.175723193052407 -0.0743208479830442 -0.187342976922501 -0.0166988728154532 -0.0156508290121725 0.286612025511866 0.0087624759705877 0.02391882044419 -0.0237818659456981 0.000770774803495611 -0.00781683586019115 -0.00345072518578845 0.00209957443042255 -0.00126745834553928 -0.00476069534803996 0.00199091543400976 0.00239133138320067 0.00312822906744828 -0.000702601224879345 -0.00793395461138072 -0.000841855105996805 -0.0395127169867594 -0.0606289479895097 -0.00158776897161838 0.00902950533646378 0.0556858565240377 -0.00814139466779483 0.0341703574066734 -0.072609045599552 0.0334643122287707 0.369127168290089 -0.239108381522951 0.295844898948539 -0.169293479345238 0.352508961401685 -0.177399340698692 -0.152195585701778 0.14561860591753 -0.146315743312924 -0.000806913369227751 -0.000172272982572856 -0.00147444284897871 0.000411990847833397 -0.000491152011244662 0.000341147138099777 0.000601865763768807 -0.000450917504225314 0.00119986200920391 0.00385199528011025 0.00499592066213455 -4.38351061853663e-05 -0.00133602268299135 -0.0026839937942046 0.00250058442017201 -0.000402516901076479 0.00179393063527294 0.00217112405407437 -0.00580208427487549 0.00936310810833642 0.00579099431252131 -0.000932739739071009 0.000146142834188184 -0.00218847849547796 -0.00323525196530149 0.00352691694524911 0.00354492777666863 0.00104258167319578 -0.000418373388613956 -0.00325306030887031
  45 1164.63581453555 ""  11.2048427528465 0 0 -0.00281824457267117 0.00546935982027588 0.00474247361534577 -0.00033525676750986 -0.00384825210294919 -0.00315400163229942 0.00157185492785132 0.00172087686139394 -0.000212399400040098 -0.000393881405346424 -0.000343947028280783 8.14171698550983e-05 -0.000293527425383322 7.98548677544946e-05 0.000828657313956727 -0.000283767483954792 -0.000170151658485841 0.000855862357695018 0.000560493123426254 -0.000294789565332829 -0.00132981654634328 -6.96163019481273e-05 0.00050303151086905 -0.00023701923665781 0.00227115324290106 -0.000634825968725321 -0.00245030838662204 -0.000941751715732412 0.00444290484087305 0.013220175299463 -0.00291116412567896 -0.00389218971323857 0.00352425053164987 -0.00024204104836837 0.00306222029952794 0.00141936672213363 -0.00209984137821653 0.0013849062466268 0.00403281250380335 0.0030305119186567 0.00200394611529907 -0.00371570784019961 0.00337822204960357 -0.00131926511238858 0.00152728636553882 0.0142776762418715 -0.00270658531682421 0.00306913374476561 -0.00572296651217323 0.00334268447719284 0.00104707493403742 0.0029142000374545 -0.00803000130224285 -0.0054318601882032 -0.0420113287528939 0.0310564715296031 -0.0066583775778705 -0.0645317111285468 0.0191939184585398 0.0440230449858221 -0.0024557136187201 0.0203601736180458 -0.0353093988978177 0.106904133149148 0.0901960017600237 -0.0552283387035553 -0.0689773619214726 -0.0374147795888989 0.0467300634206807 -0.0647483944642845 -0.0544868272484528 0.029916967038771 0.046489119409909 0.144353163039113 -0.0221517630521628 0.108768884138219 0.188852860749177 -0.0376688852922984 0.00478202078248214 -0.232619303053485 -0.157745516496551 0.122036288783226 -0.302562269888432 -0.11003625488829 0.186006300301062 -0.143109166827037 -0.232394267262724 0.0605154554903881 0.176920077241342 0.0949904588399407 -0.0536228697853868 0.240117879768937 0.102748936199135
  46 1177.16272408294 ""  1.36834869308474 0 0 0.0245797869145275 -0.00322530029391584 0.00760954440765579 -0.00691393425098131 0.00174079405736687 -0.00735213042741276 -0.00701030949068052 -0.00811815049281186 0.000835809906821894 3.64255156239191e-05 5.26358570989394e-05 0.000220692185153534 0.00246842769446288 0.00163756938682904 -0.00219599437479953 -0.000708797704595856 -0.00214848167832749 -0.00104401776628601 -6.62888708969259e-05 0.00240843529486521 0.00332171670950547 0.000437511832503608 -0.000209626819375274 -0.000419299355597022 0.00989504622894328 0.0778215867673861 0.0658336370561624 -0.00874238404967898 -0.0108663571445079 -0.0873072916223858 0.0121324328646454 0.0114444941120649 -0.01061105677916 0.00438670401266469 0.00610652060420177 -0.000422665460149573 0.00176256384809911 -0.00465694373467068 -0.00938245232272871 -0.0043369190544046 6.80872970569572e-05 0.00580778375654562 0.00621324843536598 0.0175066567831497 0.00739880274766483 -0.112160620130767 0.0196610210210533 -0.0175583323945607 0.0499026041574585 -0.019416057892988 -0.00575117045264011 -0.0409050511622019 0.0551123381103972 0.0317760158345859 0.374456920769567 -0.280171809594223 0.0382518617815052 0.462241043144718 -0.113241464743399 -0.335301319652227 0.0402245169550303 -0.187844241815918 0.276061947716545 0.0158369119126321 0.00996343657028733 -0.00226395225932827 -0.010173125618848 -0.00347805521019135 0.00470398656481731 -0.00949931419766427 -0.00503643355886072 0.000781541296288051 -0.00582298601844653 0.00442657651951135 -0.00113839672465587 0.0179389780680505 0.0275382743764246 -0.0127543685090404 0.0015896002356601 -0.0356031435624448 -0.0276243160583016 0.0278248200260986 -0.0430984382705967 -0.0202167654232527 0.0249487697387081 -0.0173068293471843 -0.0203021889480886 0.015716839940815 0.0129826471510818 0.00285196620926801 -0.00927774801634779 0.0291007159516482 0.020652723699672
  47 1185.47650025908 ""  0.292567316513856 0 0 0.00613181985292988 -0.025947680870675 0.00770141567949349 -0.00854219971826776 0.00558673797889661 0.00257877230446645 0.00627677540540002 0.0064333710644159 -0.00242857511397024 -0.00123821412404866 -0.000333435668147911 0.00116508695246937 -0.000639483534109276 0.0027877491628979 0.0042899212543163 0.00154270383732658 -0.000565090612504774 -0.00318164067616562 -0.00111251439068568 -0.00289781444502271 -0.00101052573526098 4.69437740274288e-05 3.5156838108179e-05 0.00103907389724295 -0.0462955040516658 0.0348049756179111 0.0609938800206182 -0.0573382257437597 -0.0617172055062163 -0.116937829886541 -0.0183066063906258 -0.0142043476842538 0.0143193121563575 0.00596725460890774 0.018477345559223 0.0115470698285519 0.00703208422285286 -0.00655537921993706 -0.0213075746274469 -0.003787779758245 -0.00510771089834925 0.000792238206551598 -0.00738570532283734 -0.0113688763965643 -0.00662079824241038 0.0037187844627681 -0.0826707070133128 -0.0709403472053804 0.0156912587827471 0.0172635026244225 0.0478644332091299 -0.00494795734837054 0.058237778213576 -0.0353831752435989 -0.164593540755171 0.154548601778972 0.342592448282353 -0.261148642204581 0.386531457712363 -0.191941178288794 0.316894841269848 -0.326581352245586 0.278561402135077 0.000844669256596499 -0.000622902706211598 0.00187939786528013 -0.000483408686145709 0.000487660765784806 -0.000715852265705088 -0.000580081962707088 0.000665164145955878 -0.000900084826338554 -0.00456775834382217 -0.00390861229312909 0.00137819034468388 0.00152047601462494 0.00223742959574601 -0.00259936538738873 -0.00051532451557886 0.000367322318022802 -0.000173265219223207 0.00315540804315384 0.000394089630601203 -0.00108191045238481 0.00101298961579817 4.39883815599118e-05 0.00331592014423142 0.00309417981252631 -0.00312746302277967 -0.00302485534445279 -0.00106783396125099 9.9668732352208e-05 0.00368647029969085
  48 1188.57443810873 ""  5.62131347633196 0 0 0.00458617074072921 0.00371012316047773 0.00680840900390527 -0.00746382639916802 -0.00924823819283385 -0.0044414259052833 0.00591736237991004 0.022041149453574 0.0198483551450995 0.00829767101395736 0.00191247244935853 -0.0116950282604414 -0.0179807016173744 -0.0413775480041332 -0.017168307627945 -0.0215758441203059 0.0286727462862874 0.0709899795832408 0.050067862527939 0.034469394424642 -0.0461717254455807 -0.0136177257446315 -0.0299664903069272 -0.0131710085245595 -0.0125461823981971 -0.00677631283052403 0.00337034307241771 -0.00463030265208918 -0.00385431595882045 -0.00995934463255696 0.0162098099017678 0.0101674945119351 -0.019986541539427 -0.107317505592254 -0.251877092119001 -0.110234649877221 -0.168983782847226 0.179888571611239 0.508541062766961 0.340233700918465 0.276407981700697 -0.273850563120001 -0.111746815189651 -0.28709045588359 -0.129764038600241 -0.00178041367730032 -0.000589381690551714 -0.00171635027674543 0.00199067653376407 -5.61913081256732e-05 0.00126341854555353 -0.00358113954980257 0.00177296891200262 -0.0017356693675366 0.0076859083862045 -0.00495150929002366 0.00463084843606433 -0.000630885189009956 0.00754521280486648 -0.00816408566001901 0.00840757564788401 -0.0169483774632663 0.0146678671627423 -0.000526166956297445 -0.000516018948414317 -0.000136306134935906 0.000116938285070278 -0.000205784162154092 -0.000264345153902345 0.000444960149276904 0.000178809367012061 0.000316220355360375 0.00024843746580158 -0.00155062094324671 -0.000750908661594786 -0.000713637834025885 0.00143497188285726 0.00151468140040687 -0.000379214978938429 0.00404150543116044 0.000861203561417976 -0.00105716720407276 0.00227197563106993 0.00114729984762433 -0.00151881861902417 0.000964510351977609 0.000425294661154289 -0.000746528479554967 -0.000370942252131421 0.000223933444194175 0.000654261169149513 -0.000581868877240735 -0.00201030282957851
  49 1206.69667776397 ""  20.4585924245776 0 0 -0.0101961314073681 -0.0143355352878032 -0.0026919565056552 0.0116709280034012 0.0170409041677553 0.00238583861655132 -0.0193691935882591 -0.0251553429085085 0.00403051121068227 0.0422579428439494 0.0448846996230283 -0.0207177790784578 -0.0213072008046632 -0.0590830818990479 -0.0328630203962137 -0.00786738304527958 0.00386716731467979 0.0186978477554581 -0.0203193460243986 -0.00616926514125257 0.0267402244539349 0.0128685700136692 0.0250306972892484 0.00720703748456586 -0.00301940790031778 0.00315308030483515 0.00885972990175583 0.00859542511613327 0.0141845950457985 -0.00523987947096638 0.341219382410767 0.279440272021378 -0.242144368792306 -0.200093364130971 -0.484150501702876 -0.220523682232968 -0.04450874012024 0.0410055769830189 0.126408473822196 -0.181821795667277 -0.140247457412806 0.154422530155918 0.138746583802945 0.333769925527512 0.15242850038992 0.00279296484227858 -0.0018461573852145 -0.00696930599230959 0.00102745858531045 -0.00238970196398907 0.00281907069334053 0.00113945729655129 0.00622221586337578 0.0017522145133196 -0.0251371772518297 0.0208429956502198 0.00545608076113475 -0.0133504377375969 0.0159761210865044 -0.00717926904477555 0.0160875281226303 0.000852034727588957 0.00304304702142928 0.00150749448462345 -0.000444292790305786 0.000216191998019023 -0.00092234796083968 0.00070451916348261 0.000107269887235604 -0.000873724759239982 0.00026938859813236 -1.89036776172261e-05 -0.00329064923152584 -0.0005658817691309 0.000928585965626852 0.00178736687222194 0.00179057150475499 -0.0016016549271291 0.000169893443011648 -0.00656261753046723 -0.00231397826606963 0.00456282981299911 -0.00245560748800201 -0.00220645825298437 0.00181165771674084 -0.000826581806607353 -0.000835756153709452 0.00117876428453261 -0.000855566373572391 -0.000779106523739249 -0.00106084927954474 0.000955856303023083 0.00215416498661304
  50 1264.76032143813 ""  206.776113396542 0 0 0.0202813450707485 0.0258532155272863 0.0321562228771753 -0.0703173002971414 -0.082167576731635 -0.0159749069889711 0.0861652278242924 0.143231782426479 0.0286645696287042 0.0457386290006789 0.034202985688706 -0.0381517879294651 -0.0418419066512103 -0.0453279918639919 0.0188736775525779 -0.00218347803432644 0.0157579029742855 0.0222419984819126 0.00485903113483691 -0.0264418360191299 -0.0393151136670858 0.00832247038527058 0.00942608632324747 -0.00568889655549107 0.0540716036499328 0.0521765824891986 0.0375568681379874 -0.140025619741985 -0.14630196180023 -0.113196839762584 -0.0905871306452487 -0.0633923651496658 0.0592113341080144 -0.0609599504629883 -0.0890574294723236 0.0038802358182807 0.028946932216519 -0.0205406283944038 -0.076453414524936 -0.193705447155245 -0.193785921928804 0.110925224900771 -0.00855004164123137 -0.053207848194256 -0.0376887741364835 -0.010311462365002 -0.00226493060105031 0.0389720367613202 -0.0102127962427583 0.0207515979837229 -0.00500603436851192 0.0127243712899923 -0.0183659710702998 -0.0293061929806056 0.0766407022135451 -0.0650530581158648 0.0331933540481428 0.0226525055450068 -0.042525807789918 0.0446515832143612 0.120225455242388 -0.0201870649070148 -0.0693645006660526 -0.012874960657779 0.00417830534162193 -0.0131916268850202 0.00430412542859537 -0.00553636624378622 0.00423957481277575 0.0112544523693339 -0.00447229209732327 0.00908674962957102 0.0419313708264639 -0.0112485770861128 -0.0293916070414008 -0.0203010976407505 0.0375860731945801 0.0453531945963418 0.00132149943316905 0.0610802639590484 0.0046335675922459 -0.0254190434825396 -0.026615357294902 -0.0023772272255166 -0.0208475856323552 0.00748622517148291 -0.0208390489840783 -0.0365491798761893 0.0172689718168903 0.0265742052469513 0.015197799361261 -0.00871826720876131 -0.0324232284844099
  51 1280.30859078015 ""  38.3830522094033 0 0 -0.00769183075782319 -0.036877963099476 -0.00501270979510973 0.0100037661745376 0.0399227321892638 0.00591949317246799 -0.0149556494294067 -0.0423365649674034 -0.0298195891715456 -0.0198568438898596 -0.0135082158413454 0.0193636808750716 0.0136453299691533 0.0214461044280674 0.00184312649350041 0.00427991417455244 -0.00766991738963664 -0.0165683286938275 -0.0107936280961178 -0.00129956743549459 0.0177503647908254 0.00186051458486932 0.00873753313089183 0.0091925301503188 0.106149988571872 0.150715469626505 0.0950661876994334 -0.13989524481901 -0.157109343454425 -0.158340386578089 0.0117532832044157 0.0245597098142518 -0.0162890865057011 -0.00298828389166663 -0.0208490480669867 -0.0167749627921301 -0.0193817032517068 0.017108865425755 0.0503785178800589 0.073097749001708 0.0698775013433882 -0.0469078981387588 0.00229457612374672 0.024301034493843 0.0147179007510339 -0.0269303671031509 -0.00777900626810092 0.102643193638062 -0.0316947256858551 0.0539230283276821 -0.00455894066401207 0.0293952392556067 -0.0302057212640907 -0.0931743575815802 0.168505073650308 -0.145225092973551 0.101684506310399 0.0376042379642314 -0.102841644744987 0.129340874004263 0.48004557737607 -0.0457502629321438 -0.248097136148873 0.0163845257856501 -0.0089863871862109 0.0168238067895078 -0.00469421933883737 0.00283236094327688 -0.00654585725371662 -0.0145675053648407 0.00706210341560554 -0.0148231598096444 -0.0517957655694947 0.0531846982870501 0.0560821859863925 0.0270136641349198 -0.0465511634730569 -0.0612651647169917 -0.00501615072504858 -0.0631622896087395 0.0035876723106891 0.0195559231354444 0.063028146125591 0.0205974388155857 0.0268909052476338 -0.00796642728094344 0.0325165845310613 0.0452563054839162 -0.0251680576199242 -0.0379392194090999 -0.0215755547664866 0.00972407321389977 0.0531425054594643
  52 1283.94774511221 ""  10.7660704320739 0 0 -0.00442355711482616 -0.0105282560650454 -0.00277039492311687 0.0109467539877195 0.0196590622074135 0.00360456308312042 -0.0113851760593162 -0.0313974547581485 -0.0189874959390335 -0.0149269551941266 -0.0106103626548517 0.0132025157342146 0.0104013698609394 0.0154735243687484 -0.000140946999149876 0.00315523083028329 -0.00518913856693943 -0.011713620928007 -0.00709365935645989 0.000232196048441432 0.012860117443355 0.000652221372631288 0.00500649146211888 0.00543362506147379 0.0239785846988197 0.0275678271999242 0.0161309751973145 -0.0173309692565745 -0.0134218435452904 -0.0387332686104992 0.0179811554684035 0.0162709639234828 -0.0126093120503383 0.00208280980126515 -0.00576612402031146 -0.00984943629438099 -0.0123340016972071 0.0115238942212194 0.0341776383509838 0.0494421438074885 0.0484416969398088 -0.030680927380983 0.00555807406571973 0.0213494475472619 0.0136375701101248 -0.00660217819774253 -0.0017309380010585 0.0158744517553716 -0.00371727374170267 0.00770691695388495 -4.08170756548338e-05 0.00372234575065364 -0.00168618361777514 -0.0155299300904198 0.031256604189776 -0.0271128475969785 0.0173101096982164 0.0108195445304626 -0.0124624800150877 0.0120347673137753 0.0824742170525497 -0.0123938151663919 -0.032873075616001 -0.0706327503980792 0.0405357936173952 -0.0702984029982662 0.0199084006502159 -0.00925213341229488 0.0265123170331487 0.062808147566175 -0.0303642852685139 0.0657990876773646 0.212247595769321 -0.271974488076102 -0.257555743855297 -0.117296976561172 0.193098167467413 0.265598795277621 0.0184378924808517 0.267012332860379 -0.00609884410679536 -0.079481865595127 -0.286977879042015 -0.10119036923556 -0.116582239193369 0.0341882560444028 -0.140603414513394 -0.188557060690731 0.107675760817608 0.162809742244481 0.0946545308691385 -0.0425003091673404 -0.241768207447214
  53 1305.96225845027 ""  26.7698197055462 0 0 0.021765636233473 0.0233933598590352 0.0085945063772995 -0.031352885566524 -0.00969227713259098 -0.0041646996455766 0.0495461223544633 -0.00365586279418772 -0.098692932334138 -0.0333615741541658 -0.0200249838365303 0.035814938445572 0.012935820938866 0.0499388669606861 0.0362803314834926 0.0162026484963547 -0.0188656348215995 -0.0508798408976619 -0.0423072288157742 -0.0370621169832811 0.0309499861567947 0.0202746719125383 0.0545093939015449 0.0324890432419609 0.234186114753965 0.281837012677037 0.139001892810573 -0.259593371092175 -0.287887103431375 -0.148313294202567 -0.0475144644447861 -0.00572976040652618 0.0283469791124085 -0.0861386104983253 -0.186572501009458 -0.0642543986133674 -0.0454446370153998 0.0420433918423418 0.12190760817919 0.090660675579139 0.0737346708413818 -0.0730315241496745 0.0017455814395582 0.0286344402462564 0.0138668546383215 0.0142191283712223 -0.0052112600159556 -0.0345691094012723 0.00370430079837397 -0.00988682092759269 -0.00781307331923184 0.0207033838557225 -0.0232779055541049 0.0502018001550262 -0.0664220234513204 0.059172787181155 -0.00438164149990662 -0.0213860175338921 0.0228192480421793 -0.0304906171928946 -0.311618043720702 0.0521679256815643 0.0891740394686568 0.00294746296252768 -0.00299924052117685 0.00236454827511604 -0.000131695292622787 -0.000418034876368673 -0.00159176354584327 -0.00290992856853845 0.00146096820101157 -0.00382356895865844 -0.00709870196851824 0.0251391692119031 0.0165985013206645 0.00536071114987969 -0.00973894328334096 -0.0133546713237282 -0.00333936226887117 -0.00774764694317122 0.010842257327606 -0.00286383598625571 0.0146751314546381 0.00701369532127034 0.00444264162760077 -0.000966982666243487 0.00870363050761034 0.00780387528983402 -0.00437685431003551 -0.00783698036466596 -0.00488612056659471 0.00256805785619981 0.0144770653094432
  54 1313.71368954154 ""  33.6154363940807 0 0 0.0205160892970901 0.0019888062328203 0.00281324894350189 0.0158621685364778 0.0554898245429285 -0.0133678521597581 -0.0708725442437854 -0.0245537754843015 0.0929593148818136 0.0255290739070052 0.0124297993941852 -0.0269840709467095 -0.00506631610019852 -0.0439208635338368 -0.042108592247112 -0.0165916103085541 0.0174336785545974 0.0490798637582733 0.0431360049962492 0.044677297580064 -0.0222975689243913 -0.0230945433873339 -0.0618906124780156 -0.0334486532650109 0.197282412998993 0.2877260369745 0.164345246134135 -0.303076699358586 -0.341186013207675 -0.193377001475482 0.0361061487040695 0.0482177967374452 -0.0650596995622683 0.0996870797318931 0.198652894199035 0.0622034909484981 0.0369703561437784 -0.0351544697716699 -0.1092492366471 -0.0532311491674848 -0.0324400269085015 0.0517503613532503 0.00467819850009954 0.00513170854154675 0.000912338925124378 0.012542773027872 -0.00144416345583664 -0.0212972051504457 0.00113683448528653 -0.00152367185698918 -0.00427147103853636 0.00898288389800526 -0.0354212624574419 0.0337817435548751 -0.0335092964655654 0.0322567202599394 -0.0144399218963939 -0.0368213696112977 0.0204787819247612 -0.00200145562696191 -0.156658103943767 0.0443180661985565 0.00419704306877539 -0.00114871029209973 0.0021023878135149 -0.000971695514184297 0.000281115118610004 0.00137408217746057 -0.000724728313616842 0.00111951590957361 -0.000962464295051698 0.00277935037541281 0.00267736505904799 -0.0260555715256381 -0.0141038735479885 -0.00221504268311143 0.00107789976873002 0.00511722186037186 -0.00270486557208623 -0.00107969860837717 0.0105054201709946 -0.000908246200499625 -0.012915026907486 -0.00754378295152724 -0.0021458300622854 -0.00016698384390537 -0.00655738440536443 -0.00353045423011047 0.00255076520146606 0.00473163161553318 0.00261471568923715 -0.000597330364868592 -0.00988442425394193
  55 1363.55062243691 ""  0.802091113316042 0 0 -0.00476165715257245 -0.00215499125798268 0.00925960534547457 0.00197320738320794 -0.0088732758340993 -0.0200569733228517 -0.0176443685069973 0.0231547018023663 0.0599249375538976 -0.049553824906709 -0.0523791912850923 0.0231026413728518 0.00704020286993863 0.00615111062753928 -0.00504486207566578 0.0203530746432209 -0.0278561268089621 -0.0680655309732431 -0.00198778427381581 -0.0127869945272974 -0.0112122053009446 0.0436573237882907 0.0790274656444396 0.0177033748877519 0.0271998578675993 0.00384463486321152 0.00595319938656716 -0.00332934042573081 0.0090953599804313 -0.0234902338119928 0.326642231325939 0.249121959799706 -0.260913487025706 0.0916564964388366 0.204674058602854 0.0811044619448563 -0.0919525538560478 0.0852224912959324 0.258304541563875 -0.202057281613073 -0.179688751434094 0.141369894714931 -0.147056236543613 -0.38689165793488 -0.202780499977931 0.00209688087973608 0.00235581449781952 -0.00426711633249578 0.00250160775521404 -0.00127018334668703 0.00123522389121697 -0.00729795799722522 -0.00246367483679703 0.00676319787253943 -0.000535422880887887 0.00199916756648965 -0.0135509081472856 -0.00760321901418639 0.0106366666371432 -0.00349467191880582 0.0283559709250896 0.00983160898213991 -0.0192484896621969 -0.00100515038351949 0.000913585699315475 -0.000580765658365765 0.00151547025022902 -0.000812873105362822 0.0011458701643501 -0.000173128073593291 -0.000608179942583253 -0.00128791410303452 0.00425858951195601 0.0117532635547244 0.00328487746211462 -0.000458530185837116 -0.013396660828464 -0.00602886033000487 0.00108116931498434 0.006133431831268 0.00129223457682475 -0.005252542227583 -0.00507183700124827 -0.0004802663658563 -0.00116423115109244 2.98752479223385e-05 0.00318704174076632 -0.000504477707327351 0.00285828842922725 0.000386894137569342 -0.000903141832205038 0.00312843185539309 0.00480359489695075
  56 1394.86503668243 ""  11.7777626510768 0 0 0.000834043368320929 -0.00100906690243456 -0.00273318189400229 -0.00329832111764216 -0.0045402954061777 -0.00130763307830681 0.00399196472432282 0.00457828272493178 -0.00103104362353508 0.00256159139388862 0.00213997917737698 -0.00208945906207635 -0.00160149839217722 0.000196503566572724 0.00303373905625534 -2.42043162324998e-05 -0.00128483557133283 -0.00142814783578947 -0.000623711788047353 -0.0027408011294617 -0.00188149259957483 0.0028006267179608 0.0057645578999891 0.00260477735335479 -0.0119968434021012 0.0180606111133623 0.0138993910718439 0.00647238291164536 -0.00573565674341151 0.0331674960505514 -0.00842442407246592 -0.00673521996711536 0.00660073143099501 -0.00680169518046142 -0.010969342653658 -0.00175331613486747 -0.00224559833154373 0.000284200257558485 0.00423546284442227 -0.0112217629933366 -0.010864422660957 0.00539670443724811 -0.0081818526963668 -0.0138843122242189 -0.00871474684857447 0.00110141390088538 -6.07108165905546e-05 -0.000114703343551473 -0.00101385232857833 0.00108228273998434 -0.000522356853079193 0.00164482768125114 -0.000897169404816417 -8.89004497152146e-05 -0.00162465942754238 0.00279797807192509 0.00530106462361003 -0.00295148054790866 -0.00539395069504171 0.00664664005934712 -0.00175550134310176 0.00208143466859157 -0.00283910667153775 0.0176855677900141 0.0825975555397182 0.068126919644489 -0.0117336303012618 0.0109918439807226 -0.0423294089655721 -0.0327120446420801 -0.00712621732997932 0.0399396532100869 0.0106871062439455 -0.666883382429944 -0.265953444392467 0.0534026574860261 -0.193282665108783 -0.188531310199261 -0.0356685590767688 -0.216182681715502 0.0509351574049791 0.0136376284446771 0.19722153840162 0.0492783719974988 0.145517002922707 -0.0839696709399775 -0.14595964505981 0.138550635698585 -0.0376510021309502 -0.0131516541629942 0.00576604117513445 -0.0449789720433982 -0.173711495180349
  57 1402.59664953564 ""  1.56429440235692 0 0 -0.00177706100487369 -0.00291695756605854 -0.00209282862150979 -0.000411630447927558 -0.000950932625412083 -0.000804360207283632 0.00138434140245491 0.000470988786641001 -0.000907583304213554 -0.000431522283734601 0.000119133140410475 0.00112716148420815 -0.00121058550057544 -0.00206356517412936 -6.76059911627537e-05 0.00125564688594202 -0.000647496328789125 -0.00222649276798307 0.000459945734262395 -0.000157820628008636 -0.000568768954429133 0.000642332066691601 0.00193324941825387 0.00138585303427513 0.00567116886268129 0.0171369255491824 0.0105575768234474 0.00816897169611926 0.00347687003113892 0.016039154038652 0.00233634653288225 0.00213924374105513 -0.000377707147048184 0.00450959454288236 0.0119543773353204 0.0060941027826585 -0.00438612679466022 0.00491344110626281 0.0116436752721661 -0.00655878110577815 -0.00530968412837216 0.00439208622202237 -0.00332220333613511 -0.00648845255561623 -0.00284700135542455 0.00108121668999376 -2.83967759791989e-05 -0.000307262508351684 -0.000905147687230098 0.000480159042663726 -0.000315328985648545 0.00164651831020448 -0.000469262480765813 0.00073588301310275 -0.00347995163987511 0.00383161665516433 0.00360773436438205 -0.00208872808714563 -0.00390756450570227 0.00476364327895577 -0.00241435416445223 0.00405761695563491 -0.00326936302865104 0.0339001967915106 -0.0590985192056682 0.01276843636247 -0.0517064846851119 0.0137007655892236 -0.0382623223157411 0.0380909204156794 -0.00539755340769455 -0.0165415971123512 -0.0990412950061414 -0.207573069729235 -0.0253951193307912 0.0171788577752408 0.681626555480139 0.261132617529298 -0.0449366149405584 -0.293346673345417 -0.0144551878315701 0.136712905727251 0.298750390454029 0.0788057923145041 -0.065836462094173 0.0404912137635265 0.137816743821746 -0.120933762082919 0.109144401356579 0.0738317677529923 0.0242350311680948 -0.0310740431316499 0.0667737734756668
  58 1418.82011022663 ""  12.9692573644087 0 0 -0.00171652794172471 -0.00112386663077738 0.000717605004749542 0.00040405215158959 0.0001950207471642 -0.000311980469042401 0.000316023463246853 -0.000477369296917719 -0.00103884439122096 -0.000923764318482873 -3.65175044609658e-05 0.00128511919635848 -0.00063422961700196 -0.00142303877511658 -0.000621866355863964 0.000751546589000213 -0.000349021086201921 -0.00153252597643876 0.000963603548838904 0.00116106390065301 -0.000224922175052075 -0.000295097066794289 -0.000521832956671655 0.000678577708771095 0.00633869256858671 0.00371328493819753 0.00216812803543727 0.00244086469289664 0.00479960729170802 -0.00113588782220514 0.00289673347068085 0.00239508874772092 -0.00073476643174991 0.00442087327057572 0.00985144289699506 0.00466388951782289 -0.00321008352219327 0.00366391141133338 0.00853521020179383 -0.00365959828361176 -0.00269906140289648 0.00359815688274474 -0.00284082466735311 0.000954924633668356 -0.000357495546211454 -0.00031942387901007 -0.000321434369814698 0.000496512581056669 -0.000330445268758963 -5.73296760387547e-05 -0.000233551233256765 0.00195956350732052 0.000927568926188248 -0.00126197790470624 6.66051423112315e-05 0.000424899941559207 0.00390786281438065 0.000652821346250974 -0.00234426494584977 0.00122203372182005 -0.0072123528865914 -0.00128336274052249 0.00478740911482492 0.00859450235320373 -0.0464234911907502 -0.0261774043618982 -0.00843518321840001 -0.00183207138956837 0.00307859102603434 -0.0381785445031845 0.0815130200205962 0.0789141463464923 -0.0369316700715666 0.170221950199608 0.0766127792205984 -0.00784946540856436 0.224675035011329 0.133413925265393 -0.0035366838900094 0.00306210960943714 -0.00999530773060052 0.0227184389997069 0.0210010398712265 0.0106264713918566 0.291939857196041 -0.069729806842592 -0.353012287233296 0.189785412977709 -0.397472754362446 -0.177145404176253 0.0110548398844175 -0.339997159200644 -0.351311213067186
  59 1431.10417567333 ""  4.08081190001535 0 0 -0.0851298860996659 -0.0616148534225447 0.0248422675730499 0.0103455897805341 0.00151208791174246 -0.0207392876603955 0.004438457787404 0.00168058983519182 -0.000589956086383803 0.0062949881094234 0.0107433282350008 0.00145255408212617 -0.0101217617734459 -0.0183172202598202 -0.00382823470653091 -0.00156750611713939 0.000922177002895386 0.00380108099706567 0.0140267980078541 0.0105677790209283 -0.0125163112618089 -0.00334728060170549 0.00179490772204874 0.00717025616645258 0.194027909869315 0.189471733335964 0.128339549959346 0.145904983144864 0.208988218696796 0.0911613023427065 -0.0301780588277848 -0.0156678975771938 0.0279991926935992 0.0157388719834714 0.0441223230926128 0.0246956344128117 -0.0139139213254325 0.0127995531113352 0.0393006356215138 -0.0491888533838625 -0.0422178565039768 0.0373153703092542 -0.0125105910545378 -0.024142450994045 -0.00333790847379199 -0.0159541678958576 -0.0231570890064275 0.0355570932510977 -0.0248115138881557 0.0103495839895859 -0.0157198752333137 0.119931814482481 0.0495907688094474 -0.0863173196002214 0.0109400112316186 0.0128362364242177 0.241363999798598 0.0278823663717333 -0.156196465114054 0.0985387845076873 -0.394839729581405 -0.0864723875171586 0.259957663885835 -0.000740017219887381 0.0008166426789392 -0.000750019190332081 0.00100866550057143 0.000244117018167156 0.000798441688125681 0.000540374075087761 -0.00144686239675915 -0.00141361253998446 0.00199684814117203 0.00713138346592918 0.00148168085129981 -0.000561862328944265 -0.0134783412673886 -0.00506555355664535 -0.000343363830266123 0.00726629039477108 0.00517817903687603 -0.00447255076099843 -0.0144103430109316 -0.00511163375635582 -0.00829017054588136 0.00236755126082583 0.00405464401718916 -0.00384555029206654 0.0045788248137618 0.00184110968166009 -0.00059469121711072 0.00976850737282081 0.00789665071302289
  60 1445.61517114653 ""  22.2114405656064 0 0 -0.0603388912126744 -0.0706943023826295 -0.030495804433619 -0.00210636972364681 -0.00836334845746993 -0.0189446897237612 0.00933772581978562 0.00963909950202536 -0.0036013679232262 0.0145684182013544 0.0129083147623813 -0.00949146940170142 -0.00792664369564686 -0.00746443493535908 0.00532957222237946 -0.00341170546470394 0.00197748742400004 0.00810185558259635 0.00481015691599365 -0.00244566745146507 -0.0113277142230347 0.00301609896059951 0.0105592464592441 0.00708684581388945 0.404237579682821 0.411115445313662 0.18506051823705 0.258886710752915 0.282522376929115 0.089914608755074 -0.0889828991849279 -0.0588430373367605 0.0598606552857989 -0.0149980693180766 -0.0231625638384262 -0.000317688813386612 -0.000353952536677969 -0.00315716776932799 -0.00464176281877267 -0.0246623611324027 -0.0278592394794 0.0112025486338477 -0.0163089823631203 -0.0360117076737171 -0.0153819721861712 0.0089827196197763 0.00143159458762713 -0.015000056623223 0.0106348985068981 -0.00712342425912682 0.00915555257960014 -0.0421977755662442 -0.00563475467628549 0.0777950513486569 -0.078288744688146 0.0127381457081794 -0.19681730311885 0.0243530144756228 0.163998418719722 -0.137904826515673 0.280458789345005 0.121197814096542 -0.170925066807694 -0.000945641900750133 6.64314495259135e-05 -0.00143274792833438 0.000425238819728432 -0.00161871418509139 0.00113868613285744 -3.62330133657264e-05 -0.000121962018917399 0.000134269469325431 -0.00310050198597864 0.00992298616021269 0.00336689854325902 -0.0021625866524123 -0.0121439693331863 0.00205499830351686 0.00114772295602356 0.0208043644246872 -0.00356625403733603 0.00253282855947247 -0.00556745357941442 -0.000735485734413017 -0.00466358164727913 0.00170255365490154 -0.000218614545288192 0.00317983251303542 -0.00146247209778586 -0.00137047611525102 0.000256212957003158 0.00519220687317106 -0.00269778083891294
  61 1489.224797215 ""  1.9268538364901 0 0 -0.0193158678873759 -0.00911773922462893 0.0161963084372669 0.00621718553581034 -0.00337484565422068 -0.0183973725309597 -0.0256559550983062 0.0331991828001402 0.0872534140813972 -0.0296897039744039 -0.0627057145238071 -0.0227233585199741 0.0581323002488334 0.0770124053564685 -0.0106892254188987 -0.0292670818950117 0.0249340361908737 0.0801940488756722 -0.0505380600789851 -0.0749007700557813 -4.86165941748414e-05 0.0461429311959858 0.0408561446027173 -0.0323778272168583 0.1065340673488 -0.0261502397167675 -0.0274389668346924 0.0170672657836383 0.0637176198723507 -0.0864124223887196 0.0931784352035552 0.0318993252050344 -0.125518897765338 -0.0681963819467215 -0.237527281555507 -0.158608977415622 0.132996805653123 -0.141705190835954 -0.399379976754522 0.168282764959154 0.0978524174245083 -0.178329126924791 -0.00578566416113502 -0.104782162970685 -0.109536372022032 -0.000354752589089215 -0.00117841446222995 0.000575478230724708 -0.00120442040204223 0.000356147830921185 -0.00146934191559802 0.00941908351578712 0.00403003103414558 -0.00597764943918209 0.00258301947189073 0.00367349125982536 0.0252049927985999 -0.00336022484361114 -0.0165422591699331 0.0129990117096038 -0.0338234675522513 -0.00461683446260886 0.0214447967859182 -0.00210745249285418 -0.000355877285309543 0.00266740425137251 -0.00103560685774444 -0.00083667652754474 -0.000537678647951205 0.00118274704410617 0.00397317020304966 -0.00107637829368994 0.0399626510013951 -0.00202271508094477 -0.00655632150880068 0.0053913659225486 0.0284140950628296 -0.0320690237916052 -0.00159479688760272 -0.00683665254529231 0.00165254758304858 -0.00106956971613536 0.00928170002657682 0.00399504443820495 0.0318839471348907 -0.0100005653638953 -0.0145829040674524 -0.0428773919755765 -0.0070101747028738 0.00483103713086334 -0.00563623984498726 -0.0437374820549118 0.0337731825449978
  62 1499.4442136793 ""  1.79151877582427 0 0 0.00649517553745935 -0.000933476492963996 -0.00820103873647888 0.0010563631245645 -0.000684146240698371 -0.00396762353295356 -0.00743509001038276 -0.00138749900243226 0.0104547694025562 0.00104438122461781 -0.00493665919498413 -0.00783771663729501 0.00800371580346235 0.0145404531326229 0.0029945087788132 -0.00672139706311664 -0.00108388292574849 0.0101999742525811 -0.00186809744409136 -0.00779081523788827 -0.00591045287365819 0.00812113821229237 0.0123675291180858 0.00149960968043303 -0.0800837839065773 0.0529578506197164 0.0517995643768289 -0.00169309128808599 -0.0381083905928183 0.0948099011709465 -0.00549542139242065 -0.0126733954440899 -0.00321132309136533 -0.0189887851012906 -0.0523373627494601 -0.0265398291691739 0.0126577691237524 -0.0227158538984471 -0.0471628024893731 -0.00100649304525282 -0.00852041122380412 -0.00814162954009248 -0.0151565585154314 -0.0373770833809425 -0.0244980989148962 -0.000357024145891865 0.000701536835588942 -0.000908952982997765 -0.000466376179614219 0.000284478354347104 -9.4661128514041e-05 0.00109061943958794 0.000464630665405526 -0.00244341578127848 0.00690887139584055 0.00033544583475763 0.0151794875319534 -0.00412501742981412 -0.0132615123834655 0.0111648251062272 -0.00272713710023457 -0.00320608813573568 0.00202227129139604 0.019111859566454 -0.0140437537420666 -0.011854182283166 0.000702594001836754 0.00646675429660259 -0.00337048521070765 -0.00820155511815473 -0.0357642382622675 0.0264074534428297 -0.267815548422345 0.00870467213647858 0.0575170148342175 -0.0286466764741537 -0.0595843098761571 0.248307387467236 0.000133040434925125 -0.0228755541510894 0.00294926975947114 0.00138901906803822 0.0122083728181562 0.000254157262968604 -0.374792658049136 0.123400541547867 0.0471963888730199 0.45892096006699 -0.0412413950986972 -0.0866694282668455 0.0717878806070436 0.481652203996531 -0.395140004965075
  63 1502.27854644746 ""  27.5452262886041 0 0 -0.0315723574014218 0.00635497417790227 0.0457404635737459 -0.00287169813487999 0.0010250082606118 0.0106524622772577 0.01579609050684 0.0131405681337492 -0.0109227646204343 -0.0111891275562332 -0.00192617832670109 0.0171557971642258 -0.00736500083236448 -0.0207892737255961 -0.0117876815649397 0.00967871188746789 0.00869939363828614 -0.00681490316825366 -0.00449077617518675 0.0045231099037854 0.0134127191297126 -0.0110236297630103 -0.0247490621516687 -0.0105178489523019 0.387827154793478 -0.274265392633647 -0.258476354826297 -0.000525639015782247 0.182031013053824 -0.472838222373223 0.0353637959021982 0.040288308491444 -0.01784026911884 0.0378231006873631 0.0846655971259326 0.0349488238876496 -0.00224400465453829 0.025293646285258 0.0341124475705491 0.0328037652141014 0.0381453945532353 -0.0143753784042727 0.0347083630923839 0.0840607519230955 0.0404971473107745 0.00194309609500676 -0.00124722199908643 -0.00187879806621733 0.00178527840648663 -0.00114147011281208 -0.00086775580665206 -0.00299685406514874 -0.00109852919640925 0.00900431912131237 -0.0124590097504294 0.00492682891412534 -0.0167251161390756 0.00441203788235566 0.0176126142118416 -0.0169004897470002 -0.0089699091590098 0.0103078926651767 0.00349526561977498 -0.00508825546079857 -0.00104193206184925 -0.00949518154764312 0.0023473902525589 -0.00135399062990509 0.00108675821527534 -0.0278305258017359 -0.0095030945831976 -0.00694300336609668 -0.0438475453228549 -0.00112588071832868 -0.00181298330550557 -0.0200463178226652 -0.0125473190307136 0.0707959290672301 0.000834016095116164 0.0125923389941126 0.00109432265781622 -0.0102850662827111 0.00792718817505183 0.00541678855770587 0.146697839798282 -0.0601369979872801 0.293778200931209 0.274686921185987 0.267697534211976 0.0516505307592858 0.0106032537051808 -0.0777404083467147 -0.228136989063422
  64 1503.88687297067 ""  10.5831516723489 0 0 -0.020520629987294 0.00409181991646925 0.029389000527771 -0.00219335266799371 0.000483655651359838 0.00746455539759983 0.0124113040559301 0.00984632943294747 -0.00896785179961507 -0.00827728483352774 -0.000819487947969207 0.0135083231281796 -0.00634068507293363 -0.0167530313392715 -0.00848502395800505 0.00828951457675372 0.0063284178609346 -0.00716240870360009 -0.00376311213013955 0.00401737689689339 0.0108343976599521 -0.00873801190500488 -0.018991997350145 -0.00759900983147477 0.254630303674296 -0.180134484678943 -0.170154748853682 0.000368380816282818 0.119092142530839 -0.30892968001878 0.0276060687421959 0.0319291143100289 -0.0135924849021031 0.0294190434733389 0.0682844814290715 0.0287430968590377 -0.00322370374768122 0.0215783158038126 0.0309739393977087 0.0264300130629762 0.0278033169053592 -0.00890847661699396 0.0249201924415607 0.0632099248338474 0.0305990755987108 0.00148320627593579 -0.000673386568348714 -0.00135440818247185 0.00129361859008989 -0.000771069524437717 -0.000528552656701249 -0.00260438934030489 -0.00113415125853875 0.00652065273674038 -0.00889328655326136 0.00342642364463294 -0.0129086275186454 0.00240339352805714 0.0129606509774038 -0.0115044193837379 -0.00290826287703806 0.00772109526492539 -9.75376129264633e-05 0.0102152017708962 -0.00236897338540196 0.0244039762511807 -0.00681796795733781 -0.00058202016132654 -0.00621880627896006 0.0327732361377423 -0.00333017131680004 0.0219635691723094 0.0742785762902895 -0.0217614249314413 0.00326223692348686 0.0399230425204957 0.0433569377720154 -0.128694699059751 -0.00574427700572508 -0.0565588924432238 -0.00163010472450872 0.00680257530398106 0.0656521701699868 0.0246621312729235 -0.352696953101377 0.128979717470739 -0.407740464140497 -0.194620674337686 -0.398060056786857 -0.108571707528012 0.0125669348239831 0.310772282578324 0.161011020123678
  65 1521.21457245524 ""  2.36427505137826 0 0 -0.00345099998660409 0.00283327278216269 0.007830938005782 0.000968835025799162 0.00217246614643065 0.00180595164681164 -0.00586038762561039 -0.00758947992002536 -0.000768966694679168 0.00452574946901489 0.0017481036374414 -0.00586371520094472 0.00250521115356975 0.00882366356293357 0.00546903254215828 -0.00482249153371466 -0.00538599340753259 0.00173877273589199 0.00700152853898111 0.00391785140290361 -0.00778012034060663 0.000695585843969056 0.00599950198925397 0.00589832035946125 0.0646228067798176 -0.0525560434250553 -0.0487759506557932 -0.0033096985021165 0.0277079680307897 -0.0842693074731313 -0.0243350016044755 -0.0225624545161664 0.0159170923495004 -0.0138026992180613 -0.0328091476430544 -0.0109113301805291 -0.00383381867987345 -0.00861956017566905 -0.00168894483217557 -0.0235157546962824 -0.0226736925881653 0.0159049022706861 -0.012415432316368 -0.0269558851337661 -0.00836906112447727 0.000743439940337284 0.00200124945589037 -0.00611773024867969 0.0011592854881772 -0.000594046890841276 -0.000586148671349965 -0.00340859411318032 -0.000641135971800385 0.00374555735144709 0.0114365880602596 0.00519128358151357 0.0282082688158846 -0.0109209851146985 -0.0231396043650705 0.0184797934238197 0.00127721039026705 0.00268681983038834 -0.000698887116617159 0.0517600393658487 0.0400216512962406 -0.0426256374505662 0.0028931482384993 0.00221243652666291 -0.000829825005363975 0.0135783172244168 0.0114786813933544 -0.00812405302183706 -0.58461540365468 -0.117382088314971 0.010320204384607 -0.053527082961571 -0.328340883234949 0.518242860738256 0.00588136120264063 0.0025972450181064 -0.0132825289113411 0.0092813849612019 -0.0052354736730893 -0.0054280587081834 0.0829709471080894 -0.0218576221959043 -0.117833741040083 -0.246227092524614 -0.0591195483275785 0.0187044027645316 -0.0262546337404014 -0.125321621131666 0.212480669845938
  66 1529.15411899111 ""  73.0323359293694 0 0 -0.00150835586240266 -0.00902346708831118 -0.00882096016184968 -0.0117349227324694 -0.0186639816499323 -0.00716518965521999 0.0485199959772624 0.0728631354063319 0.00647863514839919 -0.0413006693656528 -0.019574050209524 0.047381862152981 -0.0165019155625198 -0.0621540830996232 -0.0443231120682749 0.0348704327795399 0.0452495613986625 -0.00785495918681602 -0.0594722582782646 -0.0367601609113386 0.060151850282872 -0.00263342600557566 -0.0460296086527619 -0.0505377944959019 -0.112217738083256 0.106318336909203 0.0996782877409259 0.0106261484568837 -0.0439519438359844 0.16807347744569 0.194821120129257 0.174203097381274 -0.124083540067897 0.11073445313154 0.233802529485475 0.0810706146586999 0.042829975618725 0.0546563480386459 -0.010655619733944 0.198512273655061 0.178957342892171 -0.136448151119193 0.108256650482366 0.205206211577969 0.060739766135737 -0.00302342022635067 -0.016783185651271 0.0453721789777834 -0.0086029016887866 0.00511014389191585 0.002509268176587 0.0261416508072182 0.00221306088018205 -0.0233138605901514 -0.0989484520269613 -0.0330545274359246 -0.222447987914598 0.0856554091349649 0.186524171689739 -0.149503523886782 -0.0384553493614516 -0.0162090577572341 0.0180637120410564 0.00823182707230441 0.00656803575692396 -0.00665187328673018 0.00121490198191379 0.00114720784703976 -0.00119078539481992 0.000534476700329317 0.000321571699135812 -0.000783604836250868 -0.0994498338351098 -0.0216194634347249 0.00188200261967751 -0.00929042940698698 -0.0601566435654297 0.0867587479696601 -0.000789431086893011 -0.00205688983240897 0.00532027594605437 -0.00509310800974796 -0.00078880414720072 7.2454388905283e-05 0.007483134432168 -0.00233844772797413 -0.00721517383796004 -0.0139171967698339 -0.00146471383376263 0.00163007135424426 -0.00173415086302534 -0.00742769365298047 0.0139153618737982
  67 1535.42371276861 ""  10.5620397564779 0 0 -0.00142665019100752 0.0108206725903761 0.0180469343870058 0.00744057792761769 0.0110197959503743 0.0028734348414071 -0.02398304710434 -0.0342411199318142 -0.000345765893387142 0.0138275038117419 0.00326202746633037 -0.0198155254281455 0.0122638478420975 0.0353869438360541 0.0201293826209587 -0.0181764774597453 -0.0229909710252086 0.00479593338573822 0.0303212063254448 0.020158602443188 -0.0290899178532515 -0.000617310556419139 0.0176935158699705 0.0221696069233805 -0.0224613094971878 -0.106094826868808 -0.0569133607235153 -0.0606425453854262 -0.0356334644804493 -0.070539974043219 -0.0711556682617398 -0.0690643856654394 0.0426634860225423 -0.0517541608792008 -0.114598781954891 -0.0438289467999659 -0.0192716834632925 -0.0303399983982237 -0.00134765026744266 -0.0937173067930489 -0.0836361457480013 0.0653207062981632 -0.0493002594955599 -0.094161908330933 -0.0263519456015444 -0.00540293502486177 -0.0360799611641525 0.0963327896249249 -0.0179509418690641 0.0104277174440363 0.00442399660820855 0.0505610918951455 -0.00221951424457196 -0.0516355126271009 -0.212515754326406 -0.0696392496579578 -0.481116708193726 0.183930494787764 0.404642380145407 -0.323649752584746 -0.121673483715959 -0.0463297427040942 0.0562866856364511 0.000776083399184716 -0.0010615448052316 0.000531057871740955 0.000562765628128293 0.001880099180316 -0.00117610461765007 0.000145925628129176 -4.50842062397689e-05 0.000338061369568924 0.00580044970665386 -0.00094337626433021 -0.000484074498128975 0.00219703618336355 0.0112690211161323 -0.00471767347959441 -0.00420165047689473 -0.0208837998356857 0.0168548700083142 -0.0169234978212016 -0.00050520897796307 -0.000417211288600039 -0.00231984961512244 0.000872800517015302 -0.0032866421212384 -0.00122419918923905 -0.00291748684355482 -0.000577933561035087 0.000181250707367524 0.00238298939859517 0.000873303054881129
  68 1608.99983058367 ""  19.6838243639293 0 0 -0.00612146466425455 -0.00439588599815047 0.00539929964777363 0.00791185521046681 0.00356477574940923 -0.0116950427823602 -0.0550714420357052 0.0185329249501895 0.119610962846996 0.0680394167825393 0.0257902995702926 -0.0869544975920862 -0.019830686961033 0.0312941716344456 0.0710828885883263 0.0495449817835029 -0.0353831949901178 -0.127704956748026 -0.0597301952866632 -0.0179000472230229 0.0830486168120281 0.0182751224829123 -0.025995459403839 -0.0635882941410207 0.0178356481400174 -0.00654042299365107 -0.00211398434985314 0.000780497643765866 0.0111168476368981 -0.0175634616145934 -0.126782221451336 -0.135666646715823 0.0553155355326346 -0.0668332641781256 -0.0721011292614186 0.03298959700173 -0.0570879588969819 0.0742159708802756 0.184966697953935 0.0886318548108553 0.108256989342644 -0.0271740136561317 0.0568031884973244 0.0559354969151928 -0.028176347696307 -0.0002549830437966 -0.000840845932775382 0.00179183256324482 -0.000938715133457356 0.00035582738564016 -0.000208631293788576 0.00439887196375567 0.00098066144749719 -0.00440855130440501 -0.00202767545802056 -2.47514968276208e-05 0.000985143193893676 0.00121881214142794 0.000215060843745677 0.000229180196049362 -0.0159139045837165 -0.00426946985317057 0.00953379899060069 0.000157933327888438 -0.000825597068995443 -0.000570068094307012 0.000715451675444719 0.00120358148010363 -0.000147281735464801 5.32683568210959e-05 0.000110971486194918 0.000154497163899477 -0.00045648983591998 0.00259453275183387 0.00127488042976558 -0.000311075818684535 0.00465216009677587 0.00273880742663741 -0.00160919937593147 -0.00912224087681554 0.00827726942827547 -0.00961059593394983 -0.00602401340460186 -0.00276108922605603 -0.00104490659738756 0.000487013550145283 0.000405874699842263 0.00183993463139533 -0.000632580249595788 -0.000422854921149811 0.000377718426552613 0.00074114669507152 -0.00207868581633928
  69 1625.96620571003 ""  79.7074329274767 0 0 -0.00663344950846949 -0.010178876844506 -0.00614227030597101 -0.00344234341076808 -0.00606618459147949 -0.00294464070935638 0.0426694218535693 0.0782543203777982 0.0225660723719725 -0.0650685118481718 -0.080887889560983 0.0164845056619372 0.052114966338254 0.108845341270439 0.0370442581230236 -0.0227984761952362 -0.0582012176172774 -0.0285987704734476 0.0670683029528141 0.0849092993434329 -0.0168204431254938 -0.0624200311672392 -0.120676590836675 -0.0354913435567943 0.00336543490846514 0.0512563355078342 0.03230925764032 0.0263598477990184 0.0127706328399576 0.0424222439015117 0.0957144971348786 0.0484463724847098 -0.1067389373992 -0.0563951180783987 -0.150429806215882 -0.0769076074373063 -0.0551270110133776 -0.034573299369059 0.0572501448169894 -0.0905360941659882 -0.0417175477337986 0.109174480967402 0.0561234923831077 0.164003297513098 0.101058140829575 0.000253229488260861 0.0010267158658552 -0.00286278625228148 0.00067438658833066 -0.000170722897974373 -6.53444893141893e-05 -0.000635948809190578 0.00148037246353988 0.00286429560703207 0.00565097286645592 0.00208080009700906 0.0150706174160838 -0.00732746891896754 -0.012812187327391 0.0110921187556921 0.0132814921528337 0.00541985121885911 -0.00692741655396074 2.33220992387587e-05 0.00130938687097271 0.00114970105139233 -0.00173719445002281 -0.00257531844380384 -6.28843377366366e-05 -0.000198263975197895 -0.000376872018357524 -3.33139838605597e-05 -0.00302549508808798 -0.00675581968684453 -0.00203017032855788 -2.36590182491024e-06 -0.00339913892025604 0.00125614880408967 0.00323614966466948 0.0166674099821849 -0.0178655557287437 0.0210194537065035 0.0169619975807533 0.00756044660595403 0.000888163733848624 -0.000407516228496779 0.000590091719468571 0.00244631112921633 0.00131922885008444 0.000214016745683221 0.000307258181866759 0.000400955966788404 -0.00171931032877327
  70 1677.86249290412 ""  32.4723034611987 0 0 0.00107449096450684 0.00264109843246167 0.00182586376339143 0.00118033806758182 0.000245691384875316 -0.000692441817432644 -0.00546874833545295 -0.00409422858980909 0.00145365433112234 0.00326974404350805 0.00292627941104505 -0.00203374327266774 -0.00151466739549976 -0.00247631364819204 -0.000183796702865442 0.00141890429447941 0.00133068680671157 -0.0011266681881233 -0.00326376662667119 -0.00324577934419279 0.00194001403019068 0.00309134050421537 0.00419493727526819 0.000401166720617178 -0.00511968718206677 -0.000343382620113249 0.0017869909208344 -0.00958044417052277 -0.00829858078808927 -0.00109461933247901 -0.00498521081907787 -0.00310652035443859 0.00356511953160747 0.00079626488410687 0.00314832210698069 0.00251152756571683 0.00127089857354849 0.00173993559992854 4.04982618471981e-05 0.00402546435837275 0.0026198728082928 -0.00397907972569845 -0.00342507228605396 -0.0056986636704696 -0.00571654041945194 0.00092867811994254 -0.00159039541724744 0.00345625590263169 -0.00251880190930961 0.00159889260229779 -0.000675631089474732 0.00437006251551609 -0.00103955597273668 -0.00259033582730235 -0.0110130490292923 0.000790769222081751 -0.0129012466940819 0.00601299892232451 0.0120099271123781 -0.00768307330389223 -0.0138865359008716 -0.00172886597701793 0.00387909923493764 -0.0144846641867557 0.0113076063388349 0.0176988474847192 -0.0405657929003092 -0.0533449059260757 0.018013695620971 0.00119854701304091 -0.000870289984339928 -0.000954871518990636 -0.000187494728952145 -0.0467408679790565 -0.0116975036086615 -0.0114263727850224 -0.058370617224977 -0.0199827246885657 0.104089638418967 0.448918126111462 -0.477544554285857 0.627745114257035 0.255937152026393 0.0831665321631361 -0.00801297348116405 0.00283331353099592 0.00412590760812816 0.0167245719529766 -0.00536649984978114 -0.00545898117216186 0.003536611767735 0.00541233026997477 -0.0183774386998657
  71 2950.24703301466 ""  52.735554321803 0 0 0.0499591876602115 -0.0251977857965042 -0.03753997483724 -0.00147589421060796 -0.00181747129287336 -0.00178460881410307 0.0010536605291412 0.00108287297193881 -0.000451668722669702 -0.000109529135241933 0.000751476384071212 0.0010079417257943 -6.51637662204038e-06 7.47843671668783e-05 0.000171844849645634 3.0223880352282e-05 -2.88641867232325e-06 -3.70430464649756e-05 4.49096372675106e-05 1.99884703284228e-06 -0.000100877791550991 -0.000239328839109836 -0.000373465306486227 2.94440888873108e-05 0.0948875005768093 -0.222113578960998 0.309057140992477 -0.67489582789357 0.545066647005127 0.16110101864979 -0.00149336842735746 -0.0122924869710721 -0.0114500926055093 -0.000407179018009024 -0.000309614134318368 0.000412387539784565 -0.000892899911063356 -0.000940092847428242 0.000326666762429232 -0.000133828947100016 0.000977676026543458 0.00126172912136885 0.000855181575902159 0.000640476910776261 -0.000302407257496937 -0.000175779988112664 0.000103942911500555 -0.000253139681607844 -0.000582887939605829 0.000269657088934219 0.000297422552061566 0.00208008394354978 0.00333667779813105 0.00435154688188029 -0.00095101533991093 -0.0013419192478504 0.000473136667063019 0.00145890378258333 0.000587517296672537 0.00195111231141438 -0.0109427036672053 -0.047534219409866 -0.0479842078383593 -0.000134061799445804 -0.000214125559489381 0.000699004259816019 -9.61160215598539e-05 0.000204758782008994 -0.000124507807803064 0.000124837708130846 -0.000307929668439228 -0.00024746231032259 -0.00171350322613689 0.00394092708080071 -0.00937237991447306 0.00400656111734609 -0.00029804886254971 0.000708370977150889 0.000145818112155036 -0.000616192295241537 -0.0001634501109497 -0.000899177305911207 -0.000208276466830478 0.00182104206220727 0.0018947161858477 0.00456503000753148 -0.000266749237862311 0.000794542000293305 -0.00158853142631479 0.00380001549899201 -0.00433273898480755 0.000185117622903898 -0.000612029624912721
  72 2975.91921980774 ""  26.3449170488461 0 0 -0.000457070976662392 0.000333380375331311 0.000110582387668271 2.89667218107214e-05 2.06735696622023e-05 2.11784229367838e-05 -2.67234710323711e-05 -3.41892755995915e-05 -2.91978974584012e-05 1.79106828070933e-05 1.53454822413056e-05 2.40038758166336e-05 -1.30664105861695e-05 -1.95900479235543e-05 6.22131286602556e-06 1.83527442025493e-05 2.69047742497044e-05 -1.52686446449691e-05 -1.27132042664171e-05 9.64534781379447e-05 8.75363523668457e-05 -8.20305293934784e-05 -1.29281363226841e-05 0.000114091992824102 -0.000620936139127127 0.000724719115827611 -0.00036495714564046 0.00571071908337756 -0.00469444711742693 -0.00118423689025942 -9.47552438441621e-05 5.55520885915902e-05 -2.79028059941908e-05 -8.40233677741671e-05 2.6618724850616e-05 6.90554683835704e-05 -0.000119593846678842 -0.000186543936992731 1.64757952506151e-05 0.000121951356700015 -0.00100441800494013 -0.000975489952468928 0.000738005714130726 0.000216360835573503 -0.0012392211761655 -3.10621703804617e-05 -5.34153178037437e-05 8.13518853078969e-05 2.13344183704114e-06 -1.72417851530743e-05 1.21632778458917e-05 -1.56357528998878e-05 -3.38426707243583e-05 -7.60259989070673e-05 0.000703748414718404 0.000991920808105396 -0.000255371198747621 -0.000447312861272542 -0.000465153732087097 -0.000653846579098896 0.000207369558508604 0.000794105625870354 0.000755435119147182 -0.00199485966326301 0.00260318180551296 -0.00292680187103936 0.000128377051862153 -0.000210864313929221 -0.000130208494680245 0.0236360970328269 -0.0284058172122886 -0.0308174888616165 0.00853801373240846 -0.0209443954975676 0.0399171999694515 0.0147971730337114 -0.00179117239870504 -0.00120412151540008 -0.00231151579567231 -0.00124644050328257 -0.000577788042387149 -0.000552252800602954 -0.0015760583366666 0.00102301776806709 0.210671883439678 0.526315498962433 -0.0212582533117433 0.104134174043268 -0.208471410567524 0.473999276002045 -0.594180075808521 0.0175703966533395 -0.0885830619949357
  73 2983.58703521193 ""  31.5652425629407 0 0 0.000626478247540979 -0.000416533579378838 -0.000264901083962276 -6.66862647188924e-05 -4.21776514540414e-05 -1.29162995017088e-05 0.000152651542415445 2.50869375106606e-05 2.93570625140454e-05 3.81991906378862e-05 -3.36435736800525e-05 7.81838466393112e-05 -4.68376515480724e-05 -3.9211979412553e-05 0.000136628470555343 -4.89773589249817e-05 -7.34501385711846e-05 2.53834682880864e-05 2.82838032539006e-05 -3.27744781231262e-05 -2.71921821982158e-05 3.21293749272405e-05 -4.57559834256305e-05 -8.08482689645111e-07 0.00125471620713139 -0.00177281076443476 0.00147330369782287 -0.00822208117211788 0.00674592924546206 0.00170180781508028 -2.56384790898464e-05 -0.000304049677241374 -0.000590184696472315 0.000803577447298317 0.000294547289737318 -0.00155026738570823 0.000380230104619759 0.000686952833275836 -0.000145114930563014 -3.71467158499998e-05 0.0003437563411355 0.000334878673693124 -0.000151824628996977 -1.39820146998901e-05 0.000353932751162951 6.6174030907671e-05 7.50902227016892e-05 -0.000122691195589087 -3.55838013282264e-05 4.75496253046366e-05 -1.16665670057073e-05 9.81290902241135e-05 0.000139202927428223 0.000196971493958128 -0.00120273285096775 -0.00163190311162544 0.000448233018935871 0.000725059826287609 0.000683057972504441 0.000957628307677636 -0.000751208146586385 -0.00226384725079346 -0.00212169023904289 0.00902958334737599 0.0289243782164121 -0.0638323658292286 0.000308010855148041 0.000274741089490679 0.0016687597509956 0.000720533443286338 -0.0121029973968895 0.0134448399357745 0.147257109678856 -0.363901871717232 0.815181268114303 -0.258502966064704 0.0120601861276996 -0.055146331254678 0.00105470543878323 0.00250157032518172 0.000294815616253852 -0.000992583462312462 0.00691819224496395 -0.0203689242773236 0.0359171597283736 0.0766719167763988 -0.0036116807213027 -0.035286037049022 0.0676854571973075 -0.162485740720884 -0.0122364224006502 -0.00410858569165535 0.00182708889148508
  74 3008.47820458639 ""  1.76583758397892 0 0 0.037956379596278 -0.0587269856375354 0.052766796535163 0.000167015013137199 0.000147000819262679 0.00021275886017691 -0.000371798713419285 0.00020260926404768 0.000121342343960999 -0.000104124228544852 -0.000857610740021516 -0.00102810118667799 -1.18501226998524e-05 -0.000100115122033223 4.9271965984232e-05 -4.48028848753011e-05 -3.7039961370922e-05 7.20186790623391e-05 2.74091480581104e-05 1.6564738611027e-05 2.13594031240285e-05 0.000104790267190433 3.43473533946851e-05 -1.10210812696045e-05 -0.166691117195733 0.486919052806915 -0.705657743753839 -0.287739092621344 0.221438966891651 0.0738394784200316 -0.000129123320766012 0.0110009175526344 0.0107041730151749 0.000810642348111513 0.000261190780550642 -0.00141086610328722 0.000330396615629758 0.000700338928000666 -0.000256030642233888 1.40926803186114e-05 -0.000278888697577366 -0.000419506829656015 -5.13830307820842e-05 -0.000143515792987425 -6.82788760457094e-05 0.000603015116777601 0.000290910201797441 -0.000896924162407518 -0.000332302704877147 0.000119824964090649 4.91367127710032e-05 -0.00017243942847071 -0.00210382482951712 -0.00039047552584721 -0.00240485667439563 -0.00417783040483898 1.02616073599154e-05 0.00286768017659414 0.00283708962621029 0.00361110745368358 0.00161796146181625 0.0107543114557925 0.010242015184668 -0.000746664178575226 -3.87028259186789e-05 -5.83176328063306e-05 0.000309316530620048 -0.000435761109398246 -7.0888634263479e-05 0.0004702619281753 4.66173657596785e-06 0.000143789217627633 -3.28748786898783e-05 -4.62161382759491e-05 -2.90013503331337e-05 0.00919131594981853 3.09850416070989e-05 0.00132251722392441 -0.00174131926390343 0.000380900352815668 0.000289958460536732 -0.00116914586545864 0.00194747655892288 0.00174318330912424 -0.000182354142951188 -0.000441779115543361 0.00016308648505957 -0.000140315676643389 0.00055137229325243 -0.00124508142400035 -0.00523363441483414 0.000154939877242847 -0.000755509379205682
  75 3020.05966516888 ""  4.22559799355497 0 0 -0.000413682241806957 0.000612132554330026 -0.000529724436475135 5.01322952585337e-06 -1.78202926310505e-05 5.06603941723083e-06 -0.000137625539211775 0.000110725386797402 -6.08522030875164e-05 -0.000155333217372816 9.52739234455425e-05 -0.000168265926108381 5.83669286525284e-06 9.17542937629066e-05 -0.000126168286994193 4.94215713309135e-05 6.76061210365333e-05 -9.24714839175151e-06 -9.78200226703497e-06 -2.26399987138962e-05 -8.12975012906743e-05 1.63783662801792e-05 8.80698501864446e-05 -0.000162376168962484 0.00149390184573048 -0.00487623876502064 0.00714010544906938 0.00343647771679762 -0.00271120102820964 -0.000774652513666674 0.00021163260233804 0.000235460154226628 0.000618492216890097 -0.000568021881241458 -0.000289314821914778 0.00111184126056677 -0.000486684874290135 -0.000838957243360535 0.000146215894585471 -7.5245328896748e-05 0.000597504789924024 0.000684880542468518 -0.000976646541238586 -0.000250400885080575 0.00146100840012629 -2.81123713537795e-05 -4.05580985893764e-05 6.65645179488213e-05 2.71782420569634e-06 -1.46133304800712e-05 4.90831127151047e-06 -1.83625108411978e-05 -2.04602983594527e-05 -5.16038034979414e-05 0.000527796139862171 0.000749398296702299 -0.000211426462392506 -0.000330069941577234 -0.000282776318629175 -0.000427673364875006 0.000197198399323965 0.000519027604752269 0.000465666304272499 -0.0530078042864459 0.00563718079028078 -0.0170958821576333 0.000953804330037144 -0.000740539755413358 0.000592354614374012 0.0558054097736543 0.00846749705932664 0.0305722406247062 0.010795262348435 -0.0498046702246721 0.111066810126835 0.632690809223555 -0.0158435820521291 0.0981544860520893 -0.0164130156345797 0.0014522440567671 -0.00400057709876808 0.000285510671028061 0.000400542981702524 -0.00473328396236212 -0.0893944489007276 -0.258819993936003 0.017541033824969 -0.0518110802442825 0.139774838339851 -0.314105498846307 -0.528038444438165 0.021158840586814 -0.0696157792607201
  76 3035.81425649489 ""  50.4247531564104 0 0 -0.000139840889868332 0.000118571081742442 -4.01058288555801e-05 7.06946441167472e-05 5.46963204122852e-05 3.54360544767584e-06 -0.00013772601076077 -2.6531764777597e-05 2.87542326106075e-05 -1.62519418729695e-05 6.82753679724848e-05 -5.11329647149229e-05 3.1984131844631e-05 8.42748744909864e-06 -0.000109089415924532 7.80961991627072e-05 0.000147144897868924 -2.69807854248022e-05 -3.50276320861612e-05 5.31702354912504e-05 0.000110029807205451 0.000251876570092191 7.43688192171128e-05 -0.000322650228652945 -0.000338431838023117 0.000130042990685232 0.000449843409822396 0.00179137392673422 -0.00157610085785283 -0.000212330540470883 -1.41100812911757e-05 -9.20504206863793e-05 6.66313219115195e-06 -0.000467149911923301 -0.000178888412394092 0.00087903226236961 -0.000723015037584725 -0.00129463759868379 0.000166109350322141 -1.06918139070803e-05 -0.00102652947668007 -0.00100706878395486 -0.00274002219792334 -0.000575706833774726 0.00352857887787409 -0.000161997346561169 -0.000296454912023253 0.00049973009820438 3.62759280741274e-05 -3.8429164900618e-05 1.32053095281516e-05 -0.000161136267476411 -0.000411373257353756 -0.000427834917724694 0.00424744884504115 0.00625584015790791 -0.00186365693059964 -0.00285471698639577 -0.00255326775175206 -0.003757503656266 0.00174624802900216 0.00509303631886243 0.00457992116060596 -0.0135784154199044 -0.00501202625657729 0.00832043212312698 0.000761274082818784 0.000239647902426615 -0.000734296246641513 -0.026362891896152 -0.0703645505191326 0.0403728237900105 -0.0217842432774223 0.0509620387345178 -0.118141664255656 0.176720947015337 -0.00546253883869261 0.0285028965688494 -0.00625010763711784 0.00171788823140223 -0.000538399205670782 6.25605284938957e-05 0.00145570780665552 0.00637768219033066 0.25714680351898 0.664365252479315 -0.0104129403047413 -0.113459640066565 0.20332973897237 -0.509061854754424 0.17367919767576 -0.0234935726206862 0.0346989359223758
  77 3043.99545922842 ""  28.8245111639596 0 0 0.00164652622387271 -2.07670619015285e-05 -0.00274310641008306 7.68127855217519e-06 7.41066014887315e-05 0.000299939838936271 3.59054025344006e-05 5.87573799308142e-05 3.43167455211587e-05 -1.43335774770764e-05 1.24347342934272e-05 4.07842223930067e-05 -7.33556346978744e-06 3.69663887405819e-06 1.87630757996145e-05 7.07064663343371e-06 4.01160861999228e-06 -7.15192823577715e-06 1.81186691519068e-06 7.94231431445863e-06 7.56269749576589e-06 -1.19463251806334e-06 -5.01054944867399e-06 2.03884261729341e-06 0.00433559662343519 -0.0159008178998969 0.0217024392928087 -0.0217137933276763 0.0147599285555914 0.00521834048798664 -2.13147324196199e-05 -0.00051690047201942 -0.000595897461097859 5.57975381824164e-05 -6.58704427685471e-06 -0.000136975821134444 -8.58057092704275e-05 -0.000110335408695936 7.08665307288972e-06 -2.05853645067997e-05 -0.000118030230969056 -0.000136464466242411 1.60022345600402e-06 -0.000101726438983147 -4.61563990781289e-05 0.014727064361571 0.0286776608154136 -0.0393539400232801 0.00083177762707003 0.00022326471740498 -0.00162850644923248 -0.0137959283191865 -0.0313248524420485 -0.0266273633944747 -0.368207450273625 -0.560033238342375 0.164906503880471 0.218495629577516 0.207582561470526 0.30608926354413 0.12305002810426 0.380317508992289 0.341175678837396 0.000809826592307156 -0.000219492708651293 0.000505135121964197 7.77142123501579e-07 6.87798145628658e-05 7.35075930769738e-06 0.000727915370327206 -0.000415248784810632 0.000728119606139385 -0.000697897852879868 0.002099268812942 -0.00468578087933731 -0.00900250055005756 0.000334983060152562 -0.00131525371423949 0.000143816957800046 -0.000417882644476483 -5.94577711874419e-05 -0.000271822464609847 -0.000245813056981347 -5.05304686427302e-05 0.000783540669902861 0.00154707865175786 0.000128569766326933 -0.0014550683802251 0.00327171937581705 -0.00784042758448173 -0.00798585107084974 0.000213457306923762 -0.000918924398057053
  78 3046.57150771191 ""  52.0986456283581 0 0 0.000109717374880132 -9.74126773811363e-05 0.000272193578914269 -8.73286589544338e-05 -9.05984486757719e-05 -4.02405200920768e-05 0.000238052988933452 8.77921758618944e-05 0.000108124808460985 0.000125621606956025 -0.000182595344270412 8.26201037619284e-05 4.95378703879977e-05 -6.195904092421e-05 6.92809998655678e-05 -4.72538152038446e-06 -2.27834642986212e-05 1.51894039212143e-05 -2.77087605131376e-06 -0.00020447948129268 -6.31327024813767e-05 0.000311152260532261 -4.71132242444402e-05 -0.000212156473177649 -0.000183190377056418 0.00130616027747256 -0.00251438006797064 -0.000735814142747673 0.000553530299873779 -0.000160387197326174 -5.76355597054826e-05 0.000488292073806174 0.000173998541064386 0.000232069614951524 0.000161503743608101 -0.000610903351773946 -0.000252503613898113 -0.00010779252270791 -9.76469934919751e-05 -0.000218075393157803 0.00107125875652282 0.000849315112243987 -0.00190903585165644 -0.000153966335057852 0.00222261975742855 -0.000302524508719421 -0.000617223005647729 0.000812848314678375 -3.56105509470024e-05 2.30734677399266e-05 1.44897078411011e-05 0.000147045280046746 0.000169933698897457 0.000134352301200155 0.00752535828858909 0.0114960803114685 -0.00348723674954288 -0.00425899010107741 -0.00394828556387684 -0.00599706536409929 -0.000899659803456126 -0.00256469104651156 -0.00221045911826435 0.0558631548425012 -0.00981034781663682 0.0275389626756103 -0.00181899190911405 0.000658285747308179 -0.000907679657992243 0.0487147753340668 -0.00745671581578622 0.0360700194999246 -0.0329904690799394 0.10000011900653 -0.231438956448035 -0.629313657974752 0.0192553662417456 -0.0941106155684111 0.0178226456821335 -0.00676566727003675 0.00318733747191758 0.00102005561607753 0.00246452691538998 0.00554819121145525 -0.023934833452725 -0.0942222315011874 0.00928548212537635 -0.0675169222124122 0.162089344379255 -0.381184897246492 -0.490286746733935 0.0180168025178438 -0.0583335848392112
  79 3051.78387152938 ""  46.6073040751449 0 0 0.0034769456676105 -0.000440916299490145 -0.00378311018362012 0.000195147600499904 0.00027233593929692 9.29797217830405e-05 0.000197633888798081 0.000267189496836315 -5.08072700934277e-05 -6.49406772736391e-05 -5.75938747924964e-05 4.16321206783272e-05 -6.66411254482112e-05 8.22575802025567e-06 0.000133249159554892 -2.9352628282279e-05 -4.60046018380142e-05 -8.10709110088168e-07 1.45522951055513e-05 -5.83402458443665e-05 -8.88129745149688e-05 -6.31425158102553e-05 -7.55975519965815e-05 5.64426815060313e-06 0.00453342207623408 -0.018984617615125 0.0243225453383342 -0.041658371263171 0.0267250488545148 0.0104269552478469 0.000148795217187264 -0.000135317185333378 -0.000340646511613693 0.000900259955672992 0.000133442990687955 -0.0013884510933003 8.45159853281394e-05 0.000118660242055481 -3.65716190352504e-06 2.11400312341124e-06 0.000819303926927207 0.000983668290441375 0.000323116586231367 0.000275797117043359 -0.000165779870045603 -0.00557462565624496 -0.0154345490581897 0.0318378478026715 0.000733110556311473 0.000663522901807217 0.000219370967498877 -0.0159962990524522 -0.0490237233337139 -0.0461447221912861 0.226865038524193 0.33581642379939 -0.102720511190011 -0.177696737632496 -0.160733502796244 -0.236250978539649 0.187232958735247 0.572422323001062 0.514918096107355 -6.22486961397465e-05 0.000254597959901474 -0.000424375141293979 -4.71647089887083e-05 2.1090800065634e-05 -0.00012327227654502 -0.000109565831319333 0.000816552544769709 -0.000634415202833688 0.000886631782031432 -0.00265402917065303 0.00540397766986969 0.000173716983088361 -2.99368209054612e-05 -0.000106320461613903 -1.07295831892798e-05 2.9478058209794e-05 -0.000448257485713799 0.000513983534881761 0.000532225211399087 0.00206430907073256 -0.00281094080848057 -0.00715115822724019 2.25273484359407e-05 0.00151891525744981 -0.00292152298426988 0.0073725765910393 0.00254575914598078 0.000130077115692772 0.000189285709119511
  80 3120.94350182422 ""  1.59266148202288 0 0 3.87742634114703e-05 -0.000187761265175897 2.36461759047966e-05 0.000106723242547064 0.000133322710642136 -7.50695600828128e-06 0.000158936448870495 0.000371709232155798 0.000190265479285798 -0.000457918987231393 0.00502656455524306 0.00680102513104346 0.0258163690956736 0.00626506667955392 -0.0376084664642495 -0.0249443440881429 -0.0342970424582848 0.00347065293723092 0.00122715987780202 0.0318131163747191 0.0349225701038213 0.00935983878307823 0.00155833578834872 -0.0140123294082743 -0.000260288393962483 0.00135780395484943 -0.00131040470300383 -0.000129239894575652 0.000471133555550819 0.000354205491770752 -0.00195353336620677 -0.0701055882079144 -0.0812668544252797 -0.301218291866296 -0.069705203623003 0.443380515953408 0.298503850539955 0.410881475919199 -0.0412509849783061 -0.0125315454108683 -0.372837264925064 -0.412074135278266 -0.117382017183919 -0.0276232452464339 0.16646533814959 0.000198748277566744 0.000218111482531518 0.000185603685106936 1.22230070678076e-05 2.05365581374804e-06 -9.4740195988338e-07 -4.24660474891045e-05 -8.74910192408617e-05 -8.62641439384321e-05 -0.000573083691502614 -0.000931806203518019 0.000336384978135347 -0.00178172481164522 -0.00166099137643507 -0.00240530108960533 0.000318549516106457 0.000848542350998376 0.000699840406257449 6.57482269927649e-05 4.28277824395657e-05 -3.54149787949331e-05 1.40866030759184e-05 -4.94956472827391e-07 -2.45924787760803e-05 6.26295218161105e-05 0.000102292426867933 -2.39821227194942e-05 0.000170916636330434 -0.0003328911383588 0.00058063960594844 -0.000905115439866993 7.56946374737885e-05 -0.000215850795521893 -9.37848334487917e-05 -6.6408534483561e-05 -5.91799208778365e-06 -0.00020764110998546 -7.93527400707941e-05 0.000373875969332254 -0.000463858275967466 -0.00139651689151312 0.000108208291584662 9.3567400001279e-05 4.94786351573162e-05 0.000292783010337943 -0.000402021271876161 1.33882717970119e-05 -8.92640002774628e-05
  81 3128.73337794027 ""  11.3027636267447 0 0 4.31585707460424e-05 -3.98443090361514e-05 0.000305837174672938 4.91716994458558e-05 5.96790628089651e-05 3.45303429118982e-06 -0.000309608337808291 -0.000392458774673968 3.29993478504825e-05 -0.000747243619825586 0.00601811229092471 0.00852212486716454 0.0319973064995459 0.00747415574616931 -0.0469723366837127 -0.00354407630140808 -0.00276130954072405 0.0029812283363441 -0.000936439868125585 -0.0353822453974721 -0.039584279549755 -0.012955128771112 -0.00200485952185241 0.0196139403832939 -0.000956634432800846 0.00263867035643009 -0.00379956742436628 0.00165167679007582 -0.00127911028968425 -0.000375113587930685 -0.00226255871161424 -0.0855795333089158 -0.0992666537829339 -0.367612633224747 -0.0841764085094404 0.542034573261295 0.0330584188553473 0.0418919263370216 -0.00886130242027273 0.0127687430856185 0.410158352446523 0.455029534420336 0.161167622080246 0.0379842279995174 -0.228514340177633 -0.000131216691940741 -0.000157290280410046 -8.37398012079088e-05 1.10810240439421e-05 -2.44357810460112e-06 -4.66648455642181e-06 -4.10944232197416e-05 -5.01932137407137e-05 -5.5196615978465e-05 0.000712849892596906 0.00100601156259601 -0.000411738537360731 0.000999213495268376 0.000984875492939491 0.00138841202212884 0.000154888270616592 0.00044599908979629 0.000436039024844741 5.23252159148612e-05 3.75035851973655e-06 -1.84721043016327e-05 1.93344494120222e-06 -1.73636296655007e-05 2.58098038738934e-05 -5.09972052390444e-05 -0.000150839372835249 7.89183483469808e-05 0.000152656069863767 -0.000164501144459679 0.000383724424193083 -0.000752023951659772 0.000109151757973492 -0.000202476824209728 6.95849260841805e-05 -7.33564153584436e-06 -6.8595611314753e-05 2.37822967505753e-05 0.000267533080807186 -0.00016712594926313 0.000523590923719733 0.00161337799449674 -0.000180570610369143 -0.00017291746431442 0.000149885127318751 -0.000797847667653883 0.000213153176885704 4.91270437242926e-05 4.03150806070904e-05
  82 3140.05046454446 ""  16.6041785221962 0 0 9.04279750486306e-05 -0.000186782060139901 0.0010269038318902 0.000212143568934865 0.000224394573716107 -0.000332192973837591 -0.000114229761601559 -0.000141214660923338 -5.44948623482272e-05 1.34556780114136e-05 -5.96397472461603e-05 -9.32144921718646e-05 0.000364291665616919 3.96814647360506e-05 -0.000585313004613852 0.000797134835798434 0.00113165207649354 -7.78116116628051e-05 -7.21646614436365e-05 -0.000274134491495699 -0.000190345655900241 0.000709627431423718 0.000209539691888193 -0.000956561376338009 -0.00162156147183323 0.00124561047297898 -0.00210745554722179 0.00141232982163061 -0.000866364821197554 -0.000508973901680595 7.13339089918901e-05 0.000982885881019804 0.00108895462343578 -0.00408139733169558 -0.000842852323480029 0.0061308679184392 -0.00912218873760568 -0.0125872003231273 0.00119287335872123 0.000186232667392008 0.00260156106006834 0.00270828790095745 -0.00806719894506751 -0.00192662167665583 0.0111939067942652 0.0562251509005379 0.0661309054007647 0.0376481213390006 -0.00096078950615168 -0.000715429085520685 -0.000150832360149207 0.00177094212008773 0.00318196567133222 0.00278207538709203 -0.276299811707369 -0.411600480170952 0.134251941034027 -0.390178304552842 -0.367652702423075 -0.574859681749825 -0.0122998606823651 -0.0350987655499922 -0.0418609087319905 3.73989921255032e-05 -1.22777554553229e-05 3.76886087290888e-05 -2.02976192877371e-05 -6.61404634882389e-05 6.97343058161815e-05 3.08102430454684e-05 -2.18929948483075e-05 3.3915229930831e-05 -7.36129573610124e-05 0.000142226614485116 -0.00036777239884747 -0.000384677862904283 -2.81303153153383e-05 -3.78956371356362e-05 0.000167419829530131 0.000126580554703658 4.60324674554979e-05 0.000199991353990305 0.000553040669204107 -0.000867145612722266 4.05698879717861e-05 6.50259981771369e-05 -1.96219683149972e-05 -7.2534230497042e-05 0.000136397253313923 -0.000402925350043422 -0.000370729133935962 9.99811244244771e-06 -4.81155047069274e-05
  83 3143.51079819359 ""  21.8273757839931 0 0 -6.65876811134301e-05 -0.000174599106514015 0.000270655790731526 -0.000104765683390974 -0.000234723079707298 -9.7421904655164e-05 0.000765396691760429 0.00191050168855541 0.00100431778008128 -0.000885256898851001 0.00631818723685199 0.00910526858982941 0.015177393780329 0.00177034700329945 -0.0243405483243357 0.0332565603029812 0.0466355653200789 -0.00357570750497532 -0.00237404074836469 0.000225407360971035 0.00438117632045518 0.0299356574825056 0.0069376574207205 -0.0426416285336502 -0.000547113459787405 0.00252169318188857 -0.00287359964418881 0.00109818221338928 -0.000461093373043197 5.06546945610601e-05 -0.00218617718339629 -0.0869959254740782 -0.101310636654066 -0.175552067101205 -0.0373879869458743 0.262128065453665 -0.380123088591564 -0.524477109307785 0.0510995393872243 0.00303271922984234 -0.0216573489816025 -0.0305092272673693 -0.346793956777242 -0.0848728293266618 0.487930025018427 -0.00127398041599765 -0.00151423221629357 -0.00083684929485116 3.20936262791164e-05 2.5432975498082e-05 4.48234401655041e-06 -6.05110669563802e-05 -0.000157368343076241 -0.00017036814890015 0.00653653229026951 0.00967400450750168 -0.00309619646231473 0.00860230814553778 0.00808796448074882 0.0128918975325988 0.000372430688469696 0.00137391846677861 0.00156632404696948 8.87536649539006e-05 6.33197839187904e-05 -0.000118870875049633 -2.24538614665788e-07 1.34647775068058e-05 -2.17029626608785e-05 -6.26577131839637e-05 0.00027801730076609 -0.000345765492254562 0.000304281004790096 -0.000619873878968315 0.00150020614826203 -0.00123253109330981 8.96256572284517e-05 -0.000243104333313526 2.70929294640009e-06 -7.10370352333426e-05 3.00204093853535e-05 -0.000142004974682294 -0.00034639172796628 0.000283968051867087 -0.000676472306007081 -0.00187175950128332 4.80520485690013e-05 0.000602851920662527 -0.00150843464611255 0.00393764261903593 0.000790476801642167 -5.26535472436805e-05 0.000227007422228217
  84 3151.03857893802 ""  10.1292104811598 0 0 -0.000104241506430128 -2.16663400521335e-05 -0.000125823917580647 -0.000131694817611938 -0.000337376340805331 -0.000239701607598677 0.000518500239322404 0.00216551113517494 0.00171053024947137 1.23684743271582e-05 -0.00658121484845771 -0.00791886712594129 -0.00824547156701671 -0.000438944483264322 0.0138627056323464 -0.0250094156872408 -0.0334379344477364 0.00457236156932547 -0.00138399309912916 -0.0292112545382489 -0.0316610214616966 0.0336360915299002 0.00959795992465696 -0.0458479797928956 0.0007657261155316 -0.00188635695518448 0.00276493396588282 -0.00122404611587708 0.000900073070502079 0.000233857777696432 0.00331933876901429 0.0811510452271038 0.0921130777069643 0.09610029381117 0.0194673969219129 -0.144587009025469 0.273088127037844 0.374380071017412 -0.0395062119288819 0.0103741775680178 0.315570508233223 0.349043707452583 -0.373650312291188 -0.0942497834923147 0.522581109492351 -0.000145877782578727 -0.000166140139558492 -0.000149779061796923 -1.73642824651864e-05 1.05065221658184e-05 8.31743784048938e-06 6.36680911780949e-05 2.96309757560244e-05 9.78373961127524e-06 0.000413051630810856 0.000692662318835504 -0.00013692764981331 0.00121237789869465 0.00109137139147889 0.00184194414985829 -0.00029866728728725 -0.000438332125548047 -0.00025806761619758 -4.92097836409245e-05 -1.44184511619247e-05 -3.01971585460494e-05 -3.7344169203033e-05 3.94848142447224e-05 -1.28830811937144e-05 -0.000115394041609368 7.5566796481077e-05 -0.000297243685371382 -0.000255964709759569 0.000122088782564117 -0.000104436862379673 0.00124473245626944 -0.00025955308357892 0.000432638709086038 0.000172772639242555 -8.1002449548286e-06 0.00011060973075747 0.000147453708304614 -0.000387147490925789 4.91766750472669e-05 0.000135562412344078 0.000507076077959099 2.35648193244128e-06 0.000534002237364886 -0.00139875171395886 0.00336752634719862 0.000604947094484739 1.54235436643604e-05 0.000271613597062942
  85 3166.99765749088 ""  4.74677472408966 0 0 -9.66990386507691e-05 0.000168165364606938 -0.00139206747353426 0.000262077870706013 9.66261811010677e-05 -0.000317726183439591 -0.00220810541698158 -0.00108506800392632 0.0024114388572825 -0.00196586770536329 -0.053284612212517 -0.0602820540675813 0.0124581068301261 0.00433552460888543 -0.0166255649533799 0.00459381912962015 0.00717880687661676 0.000349682583142715 -0.000111661364743369 0.00269325277224685 0.00333203264549862 -0.000710006963904245 0.000157344926930937 0.00132073925206202 0.00293190000990678 -0.0119314601771853 0.0156883423315312 -0.00805089882833098 0.00469714905993807 0.00149311951591729 0.0279456480353804 0.610891250089949 0.688424566873687 -0.125156927215428 -0.0308878661403425 0.182248844041778 -0.0516475792834218 -0.0722857235694197 0.00569871454982124 -0.00053294484489728 -0.030220324107564 -0.0341119496485017 0.00848149874304108 0.00148993599692697 -0.0125125006059798 -0.000282199516449088 -0.000310747188844457 -0.000185426447559706 -2.4544840057804e-05 9.18730694063104e-06 1.36360751867701e-05 6.69026257234631e-05 7.9855173483583e-05 0.000161832568103275 0.00105765295007796 0.00175621872827226 -0.000369879661887686 0.00168547890135545 0.00150869164495518 0.00264912879367672 0.000265286886943333 0.00014057956460478 -0.00010854168258342 2.20509057602059e-05 -1.20661117526217e-05 -5.36722491508002e-05 5.50645828091925e-07 4.29723605588075e-05 1.3112476268024e-05 -5.05343266856927e-05 1.2846349049596e-05 -3.47909941732804e-05 0.000315002146793321 -0.000304689039628067 0.000779783203193265 -0.000935953056244272 0.000210184954383244 -0.000398192360555909 -0.000136286530101836 -1.47449560265909e-08 1.82262187426818e-05 -0.000134150584179679 -0.000231641998208509 -2.18277054683986e-05 2.79190231396019e-05 0.000170434256443993 1.07171209425989e-05 -2.08160094548881e-05 -0.000152013038036271 0.000426689434315879 0.000629612295750955 -5.98189172595821e-05 8.79411800687717e-05
  86 3437.58402390572 ""  6.32540716136678 0 0 -0.000118034013138627 0.00022336378920986 0.000152671903080777 8.34553736452148e-06 0.000127247818986828 -9.51163189991104e-05 -0.000250990342141647 -0.000198444054459874 1.67323654575873e-05 3.43173396764915e-05 3.89439920588885e-05 -2.32392036954721e-05 -8.31572107219904e-06 8.8372801165034e-07 1.17312245431554e-05 1.40870427597015e-05 9.11523872297933e-06 -1.46324695138819e-05 -1.40800511505705e-05 -3.5230033699669e-05 -1.57905562241362e-05 1.34522322092265e-05 4.73384211805665e-05 5.07368282964673e-05 0.000560170568310819 -0.00100700164687879 0.000306341771177002 0.000858191212113776 -0.000707767731467734 -0.000683926356611262 -1.24389256677346e-06 -0.000116378747904847 -5.82764274748888e-05 0.00010756097161905 5.70035529805686e-05 -0.000141104928309184 5.57855128405587e-05 5.14158763977957e-05 -1.84859789159656e-05 4.81468100161992e-05 0.000229900028259237 0.00025881708134088 2.74894158612346e-05 -9.37827909737534e-05 -0.000339972506832478 1.86662049653029e-05 0.000153839145182723 -2.64631277563121e-05 1.88712591202782e-05 7.10107211366961e-05 -9.24667696478746e-05 -2.63537373528422e-05 0.00011570102444184 5.30121863612937e-05 -0.000425846099266976 -0.000764143916046381 0.000123856729522819 -5.89685234799421e-05 -2.19086286070262e-05 -0.000299675299929275 -0.000130120621612939 -0.000929053209107405 -0.000608510810522376 0.00257443540110996 -0.00106466335674126 -0.00184484776156391 0.0427401938994519 0.0229046068155934 -0.0261832056210011 -0.000184697449443282 -6.55453152455179e-05 0.000314633911398104 0.00213552473322382 -0.00420589097450973 0.00948908574877438 -0.0169362638585901 0.00291915519443105 -0.00424374929157353 -0.684684186077724 -0.0166863349550876 -0.21038298190434 0.0824737991041355 -0.289021677543541 0.588018600723175 -0.00137548485305844 -0.00516438139437342 -0.000649930599922657 -0.000622300881876646 0.0017068946070981 0.00042641270347919 -0.000750038429252089 0.00158700497087652 0.00136117120467604
  87 3501.2332059149 ""  6.81311988045193 0 0 0.000104699908913728 -3.81196835782669e-05 -0.000231146838697731 -1.54690829987307e-05 -0.000150505007580407 6.5123177104809e-05 0.000218323832107598 0.000201844070660643 -3.68905088690923e-05 -3.62169881051409e-05 -3.11094656557323e-05 5.90336883961817e-05 4.41367402981087e-06 -1.07373580866847e-05 8.83297120963973e-06 -1.5279381823156e-05 -1.79118545690242e-05 1.15303444088071e-05 1.59210273439823e-05 1.66454642797371e-05 -2.3751530203807e-06 8.22123930823545e-06 -6.23398909523701e-05 -7.7793864273264e-05 -0.00011890776725411 9.96394356481886e-06 0.00136457591459517 -0.000635602238211627 0.000400339697201781 0.000724555511528912 -8.54793428922233e-05 5.53272807120329e-05 -8.3348502592696e-05 -2.42383810798044e-05 -1.54124971140073e-05 1.08242355154909e-05 1.14726018956095e-07 4.73254638923942e-05 6.15925849291595e-06 -1.6036609532299e-05 -3.76729091750871e-05 -5.89998639911851e-05 -0.000139286522674427 8.13989566307144e-05 0.000499299620410729 6.06097691700395e-06 -0.000173418895393258 6.00282766025616e-05 -9.80385650013374e-05 -4.72203515758038e-05 8.40854246058804e-05 0.000102776435582883 -0.000105756694713281 -5.35352314797429e-05 0.000335066457617041 0.000908378876086251 -0.000210962628572555 -2.47412611241779e-05 -2.1293091149987e-06 3.89250280256972e-05 -9.64643352302285e-05 0.000829216568874216 0.000566109398870975 0.00186805980029559 -0.000897623884011048 0.00190638811889153 0.0479111274809805 -0.0202170295211037 0.0564720770766933 -0.000171692307154073 6.01923151188553e-05 -0.000225857005417654 -0.00371473682658532 0.0102407605964357 -0.017156725806697 -0.0157361599113099 -0.000148061727638279 -0.00319601753040849 -0.626122308316576 -0.0167618844608766 -0.154105618282091 -0.0434728594985394 0.300949768930735 -0.633286331015669 -0.000185681270970643 0.00100276176399936 -0.000193235935842982 0.000846746599126227 -0.00165815691379108 0.000161985392545348 0.000230730079068082 0.000740034228258745 0.00102149643250485
  :::
 } 
 m_exists[87] { 
  s_m_exists
  :::
  1 11111111111111111111111111111111111111111111111111111111111111111111111111111111111111111111111111 
  2 11111111111111111111111111111111111111111111111111111111111111111111111111111111111111111111111111 
  3 11111111111111111111111111111111111111111111111111111111111111111111111111111111111111111111111111 
  4 11111111111111111111111111111111111111111111111111111111111111111111111111111111111111111111111111 
  5 11111111111111111111111111111111111111111111111111111111111111111111111111111111111111111111111111 
  6 11111111111111111111111111111111111111111111111111111111111111111111111111111111111111111111111111 
  7 11111111111111111111111111111111111111111111111111111111111111111111111111111111111111111111111111 
  8 11111111111111111111111111111111111111111111111111111111111111111111111111111111111111111111111111 
  9 11111111111111111111111111111111111111111111111111111111111111111111111111111111111111111111111111 
  10 11111111111111111111111111111111111111111111111111111111111111111111111111111111111111111111111111 
  11 11111111111111111111111111111111111111111111111111111111111111111111111111111111111111111111111111 
  12 11111111111111111111111111111111111111111111111111111111111111111111111111111111111111111111111111 
  13 11111111111111111111111111111111111111111111111111111111111111111111111111111111111111111111111111 
  14 11111111111111111111111111111111111111111111111111111111111111111111111111111111111111111111111111 
  15 11111111111111111111111111111111111111111111111111111111111111111111111111111111111111111111111111 
  16 11111111111111111111111111111111111111111111111111111111111111111111111111111111111111111111111111 
  17 11111111111111111111111111111111111111111111111111111111111111111111111111111111111111111111111111 
  18 11111111111111111111111111111111111111111111111111111111111111111111111111111111111111111111111111 
  19 11111111111111111111111111111111111111111111111111111111111111111111111111111111111111111111111111 
  20 11111111111111111111111111111111111111111111111111111111111111111111111111111111111111111111111111 
  21 11111111111111111111111111111111111111111111111111111111111111111111111111111111111111111111111111 
  22 11111111111111111111111111111111111111111111111111111111111111111111111111111111111111111111111111 
  23 11111111111111111111111111111111111111111111111111111111111111111111111111111111111111111111111111 
  24 11111111111111111111111111111111111111111111111111111111111111111111111111111111111111111111111111 
  25 11111111111111111111111111111111111111111111111111111111111111111111111111111111111111111111111111 
  26 11111111111111111111111111111111111111111111111111111111111111111111111111111111111111111111111111 
  27 11111111111111111111111111111111111111111111111111111111111111111111111111111111111111111111111111 
  28 11111111111111111111111111111111111111111111111111111111111111111111111111111111111111111111111111 
  29 11111111111111111111111111111111111111111111111111111111111111111111111111111111111111111111111111 
  30 11111111111111111111111111111111111111111111111111111111111111111111111111111111111111111111111111 
  31 11111111111111111111111111111111111111111111111111111111111111111111111111111111111111111111111111 
  32 11111111111111111111111111111111111111111111111111111111111111111111111111111111111111111111111111 
  33 11111111111111111111111111111111111111111111111111111111111111111111111111111111111111111111111111 
  34 11111111111111111111111111111111111111111111111111111111111111111111111111111111111111111111111111 
  35 11111111111111111111111111111111111111111111111111111111111111111111111111111111111111111111111111 
  36 11111111111111111111111111111111111111111111111111111111111111111111111111111111111111111111111111 
  37 11111111111111111111111111111111111111111111111111111111111111111111111111111111111111111111111111 
  38 11111111111111111111111111111111111111111111111111111111111111111111111111111111111111111111111111 
  39 11111111111111111111111111111111111111111111111111111111111111111111111111111111111111111111111111 
  40 11111111111111111111111111111111111111111111111111111111111111111111111111111111111111111111111111 
  41 11111111111111111111111111111111111111111111111111111111111111111111111111111111111111111111111111 
  42 11111111111111111111111111111111111111111111111111111111111111111111111111111111111111111111111111 
  43 11111111111111111111111111111111111111111111111111111111111111111111111111111111111111111111111111 
  44 11111111111111111111111111111111111111111111111111111111111111111111111111111111111111111111111111 
  45 11111111111111111111111111111111111111111111111111111111111111111111111111111111111111111111111111 
  46 11111111111111111111111111111111111111111111111111111111111111111111111111111111111111111111111111 
  47 11111111111111111111111111111111111111111111111111111111111111111111111111111111111111111111111111 
  48 11111111111111111111111111111111111111111111111111111111111111111111111111111111111111111111111111 
  49 11111111111111111111111111111111111111111111111111111111111111111111111111111111111111111111111111 
  50 11111111111111111111111111111111111111111111111111111111111111111111111111111111111111111111111111 
  51 11111111111111111111111111111111111111111111111111111111111111111111111111111111111111111111111111 
  52 11111111111111111111111111111111111111111111111111111111111111111111111111111111111111111111111111 
  53 11111111111111111111111111111111111111111111111111111111111111111111111111111111111111111111111111 
  54 11111111111111111111111111111111111111111111111111111111111111111111111111111111111111111111111111 
  55 11111111111111111111111111111111111111111111111111111111111111111111111111111111111111111111111111 
  56 11111111111111111111111111111111111111111111111111111111111111111111111111111111111111111111111111 
  57 11111111111111111111111111111111111111111111111111111111111111111111111111111111111111111111111111 
  58 11111111111111111111111111111111111111111111111111111111111111111111111111111111111111111111111111 
  59 11111111111111111111111111111111111111111111111111111111111111111111111111111111111111111111111111 
  60 11111111111111111111111111111111111111111111111111111111111111111111111111111111111111111111111111 
  61 11111111111111111111111111111111111111111111111111111111111111111111111111111111111111111111111111 
  62 11111111111111111111111111111111111111111111111111111111111111111111111111111111111111111111111111 
  63 11111111111111111111111111111111111111111111111111111111111111111111111111111111111111111111111111 
  64 11111111111111111111111111111111111111111111111111111111111111111111111111111111111111111111111111 
  65 11111111111111111111111111111111111111111111111111111111111111111111111111111111111111111111111111 
  66 11111111111111111111111111111111111111111111111111111111111111111111111111111111111111111111111111 
  67 11111111111111111111111111111111111111111111111111111111111111111111111111111111111111111111111111 
  68 11111111111111111111111111111111111111111111111111111111111111111111111111111111111111111111111111 
  69 11111111111111111111111111111111111111111111111111111111111111111111111111111111111111111111111111 
  70 11111111111111111111111111111111111111111111111111111111111111111111111111111111111111111111111111 
  71 11111111111111111111111111111111111111111111111111111111111111111111111111111111111111111111111111 
  72 11111111111111111111111111111111111111111111111111111111111111111111111111111111111111111111111111 
  73 11111111111111111111111111111111111111111111111111111111111111111111111111111111111111111111111111 
  74 11111111111111111111111111111111111111111111111111111111111111111111111111111111111111111111111111 
  75 11111111111111111111111111111111111111111111111111111111111111111111111111111111111111111111111111 
  76 11111111111111111111111111111111111111111111111111111111111111111111111111111111111111111111111111 
  77 11111111111111111111111111111111111111111111111111111111111111111111111111111111111111111111111111 
  78 11111111111111111111111111111111111111111111111111111111111111111111111111111111111111111111111111 
  79 11111111111111111111111111111111111111111111111111111111111111111111111111111111111111111111111111 
  80 11111111111111111111111111111111111111111111111111111111111111111111111111111111111111111111111111 
  81 11111111111111111111111111111111111111111111111111111111111111111111111111111111111111111111111111 
  82 11111111111111111111111111111111111111111111111111111111111111111111111111111111111111111111111111 
  83 11111111111111111111111111111111111111111111111111111111111111111111111111111111111111111111111111 
  84 11111111111111111111111111111111111111111111111111111111111111111111111111111111111111111111111111 
  85 11111111111111111111111111111111111111111111111111111111111111111111111111111111111111111111111111 
  86 11111111111111111111111111111111111111111111111111111111111111111111111111111111111111111111111111 
  87 11111111111111111111111111111111111111111111111111111111111111111111111111111111111111111111111111 
  :::
 } 
} 
