# Supplementary material for: Cut-off Scale and Complex Formation in Density Functional Theory Computations of Epoxy-Amine Reactivity
Source: ACS Omega. 2021 Oct 25;6(44):29424–31. doi: 10.1021/acsomega.1c03229 (PMC8587129; doi:10.1021/acsomega.1c03229)
Supplement: Supplementary file 1 — ao1c03229_si_001.zip [file ao1c03229_si_001.zip › Final_structures/Primary/A1_E3_B3LYP-D3_CC-PVTZ-F_ canonical/Epoxy_frag3_transition_state_1-2_isomer10.vib]

{ 
 s_m_m2io_version
 :::
 2.0.0 
} 

f_m_table { 
 i_j_atom_total
 :::
 31
 m_column[98] { 
  s_m_data_name
  s_m_column_name
  i_m_width
  b_m_visible
  s_m_units
  :::
  1 r_j_Frequency  "Frequency"  10 1 "" 
  2 s_j_Symmetry  "Symmetry"  10 0 "" 
  3 r_j_Intensity  "Intensity"  10 1 "" 
  4 r_j_Raman_Act  "Raman Act"  10 0 "" 
  5 r_j_Raman_Int  "Raman Int"  10 0 "" 
  6 r_j_x1  "x1"  10 0 "" 
  7 r_j_y1  "y1"  10 0 "" 
  8 r_j_z1  "z1"  10 0 "" 
  9 r_j_x2  "x2"  10 0 "" 
  10 r_j_y2  "y2"  10 0 "" 
  11 r_j_z2  "z2"  10 0 "" 
  12 r_j_x3  "x3"  10 0 "" 
  13 r_j_y3  "y3"  10 0 "" 
  14 r_j_z3  "z3"  10 0 "" 
  15 r_j_x4  "x4"  10 0 "" 
  16 r_j_y4  "y4"  10 0 "" 
  17 r_j_z4  "z4"  10 0 "" 
  18 r_j_x5  "x5"  10 0 "" 
  19 r_j_y5  "y5"  10 0 "" 
  20 r_j_z5  "z5"  10 0 "" 
  21 r_j_x6  "x6"  10 0 "" 
  22 r_j_y6  "y6"  10 0 "" 
  23 r_j_z6  "z6"  10 0 "" 
  24 r_j_x7  "x7"  10 0 "" 
  25 r_j_y7  "y7"  10 0 "" 
  26 r_j_z7  "z7"  10 0 "" 
  27 r_j_x8  "x8"  10 0 "" 
  28 r_j_y8  "y8"  10 0 "" 
  29 r_j_z8  "z8"  10 0 "" 
  30 r_j_x9  "x9"  10 0 "" 
  31 r_j_y9  "y9"  10 0 "" 
  32 r_j_z9  "z9"  10 0 "" 
  33 r_j_x10  "x10"  10 0 "" 
  34 r_j_y10  "y10"  10 0 "" 
  35 r_j_z10  "z10"  10 0 "" 
  36 r_j_x11  "x11"  10 0 "" 
  37 r_j_y11  "y11"  10 0 "" 
  38 r_j_z11  "z11"  10 0 "" 
  39 r_j_x12  "x12"  10 0 "" 
  40 r_j_y12  "y12"  10 0 "" 
  41 r_j_z12  "z12"  10 0 "" 
  42 r_j_x13  "x13"  10 0 "" 
  43 r_j_y13  "y13"  10 0 "" 
  44 r_j_z13  "z13"  10 0 "" 
  45 r_j_x14  "x14"  10 0 "" 
  46 r_j_y14  "y14"  10 0 "" 
  47 r_j_z14  "z14"  10 0 "" 
  48 r_j_x15  "x15"  10 0 "" 
  49 r_j_y15  "y15"  10 0 "" 
  50 r_j_z15  "z15"  10 0 "" 
  51 r_j_x16  "x16"  10 0 "" 
  52 r_j_y16  "y16"  10 0 "" 
  53 r_j_z16  "z16"  10 0 "" 
  54 r_j_x17  "x17"  10 0 "" 
  55 r_j_y17  "y17"  10 0 "" 
  56 r_j_z17  "z17"  10 0 "" 
  57 r_j_x18  "x18"  10 0 "" 
  58 r_j_y18  "y18"  10 0 "" 
  59 r_j_z18  "z18"  10 0 "" 
  60 r_j_x19  "x19"  10 0 "" 
  61 r_j_y19  "y19"  10 0 "" 
  62 r_j_z19  "z19"  10 0 "" 
  63 r_j_x20  "x20"  10 0 "" 
  64 r_j_y20  "y20"  10 0 "" 
  65 r_j_z20  "z20"  10 0 "" 
  66 r_j_x21  "x21"  10 0 "" 
  67 r_j_y21  "y21"  10 0 "" 
  68 r_j_z21  "z21"  10 0 "" 
  69 r_j_x22  "x22"  10 0 "" 
  70 r_j_y22  "y22"  10 0 "" 
  71 r_j_z22  "z22"  10 0 "" 
  72 r_j_x23  "x23"  10 0 "" 
  73 r_j_y23  "y23"  10 0 "" 
  74 r_j_z23  "z23"  10 0 "" 
  75 r_j_x24  "x24"  10 0 "" 
  76 r_j_y24  "y24"  10 0 "" 
  77 r_j_z24  "z24"  10 0 "" 
  78 r_j_x25  "x25"  10 0 "" 
  79 r_j_y25  "y25"  10 0 "" 
  80 r_j_z25  "z25"  10 0 "" 
  81 r_j_x26  "x26"  10 0 "" 
  82 r_j_y26  "y26"  10 0 "" 
  83 r_j_z26  "z26"  10 0 "" 
  84 r_j_x27  "x27"  10 0 "" 
  85 r_j_y27  "y27"  10 0 "" 
  86 r_j_z27  "z27"  10 0 "" 
  87 r_j_x28  "x28"  10 0 "" 
  88 r_j_y28  "y28"  10 0 "" 
  89 r_j_z28  "z28"  10 0 "" 
  90 r_j_x29  "x29"  10 0 "" 
  91 r_j_y29  "y29"  10 0 "" 
  92 r_j_z29  "z29"  10 0 "" 
  93 r_j_x30  "x30"  10 0 "" 
  94 r_j_y30  "y30"  10 0 "" 
  95 r_j_z30  "z30"  10 0 "" 
  96 r_j_x31  "x31"  10 0 "" 
  97 r_j_y31  "y31"  10 0 "" 
  98 r_j_z31  "z31"  10 0 "" 
  :::
 } 
 m_row[87] { 
  r_j_Frequency
  s_j_Symmetry
  r_j_Intensity
  r_j_Raman_Act
  r_j_Raman_Int
  r_j_x1
  r_j_y1
  r_j_z1
  r_j_x2
  r_j_y2
  r_j_z2
  r_j_x3
  r_j_y3
  r_j_z3
  r_j_x4
  r_j_y4
  r_j_z4
  r_j_x5
  r_j_y5
  r_j_z5
  r_j_x6
  r_j_y6
  r_j_z6
  r_j_x7
  r_j_y7
  r_j_z7
  r_j_x8
  r_j_y8
  r_j_z8
  r_j_x9
  r_j_y9
  r_j_z9
  r_j_x10
  r_j_y10
  r_j_z10
  r_j_x11
  r_j_y11
  r_j_z11
  r_j_x12
  r_j_y12
  r_j_z12
  r_j_x13
  r_j_y13
  r_j_z13
  r_j_x14
  r_j_y14
  r_j_z14
  r_j_x15
  r_j_y15
  r_j_z15
  r_j_x16
  r_j_y16
  r_j_z16
  r_j_x17
  r_j_y17
  r_j_z17
  r_j_x18
  r_j_y18
  r_j_z18
  r_j_x19
  r_j_y19
  r_j_z19
  r_j_x20
  r_j_y20
  r_j_z20
  r_j_x21
  r_j_y21
  r_j_z21
  r_j_x22
  r_j_y22
  r_j_z22
  r_j_x23
  r_j_y23
  r_j_z23
  r_j_x24
  r_j_y24
  r_j_z24
  r_j_x25
  r_j_y25
  r_j_z25
  r_j_x26
  r_j_y26
  r_j_z26
  r_j_x27
  r_j_y27
  r_j_z27
  r_j_x28
  r_j_y28
  r_j_z28
  r_j_x29
  r_j_y29
  r_j_z29
  r_j_x30
  r_j_y30
  r_j_z30
  r_j_x31
  r_j_y31
  r_j_z31
  :::
  1 -382.530738679972 ""  486.62266734801 0 0 0.0027875832703368 0.00597902338802367 -0.0187508313592327 -0.00248712345260464 -0.00660166876901724 -0.0073427721764058 -0.00245835027071624 -0.0014248164151899 -0.00252419504353913 -0.00192382230425026 0.000549766718001695 -0.00127558824560587 -0.00127296154677905 0.00120844755549844 -0.000732174152647106 5.44581130049049e-05 -0.000739020744161712 0.000117391778331813 -0.000333321080611039 -0.0027420465124235 0.00086278857780212 -0.000843981937365722 -0.0032412270602705 0.000194859719444109 0.00445512230416746 -1.59752343850799e-05 0.00424889982392284 -0.015356364747714 0.0196903806908418 -0.0294563159688342 -0.00461639189905314 0.00294915118875483 -0.00297540228977368 -0.00147688419103747 0.00265074343650207 -0.000158286961136716 0.00093512425895087 0.000157926322867952 0.001234988646506 -0.000804502762431002 -0.00253400922539225 0.00377361987081074 -0.00599459187182679 -0.00186899854272994 0.0069067257867344 -0.11859220752299 -0.1906022789982 -0.0177036880286636 -0.000937498474751216 0.0304151878668832 0.0486590121416052 0.0321992411310679 0.00256112769104783 -0.0519513565064286 -0.0241575222018489 -0.0978003122131863 -0.0121153923589057 -0.0355233662339028 -0.0408772121172019 -0.0302693663708947 -0.00331048747950505 -0.0391061483178069 -0.0435959359666342 0.0141000733187608 0.0323451742552066 0.00184402919771788 0.0737887500040174 0.0920206652755368 0.0296484523096325 -0.00393291577010782 0.00828996560587393 0.00112647068221703 0.00705681936889498 -0.00806022736935784 0.00765106760563703 -0.0564133573576978 0.0946939908563388 0.00805294905205695 0.0776708111347153 0.130089522970963 0.0257402330667466 0.0565601319475455 0.0454296447804835 0.0378482078443956 -0.0221683353793663 -0.00304524035461452 0.0167275012514687 -0.00656781092667952 0.0123574392209487 0.00481792123686886 0.0139367086077567 -0.0111974468872864 -0.00886148066934709
  2 41.9050717451437 ""  1.44588134575123 0 0 -0.00831568755645076 0.0383003614268768 0.0106791585967466 -0.0183208222313104 0.0521072618863958 0.0290958881004512 -0.0084227631589169 0.0252969841575654 -0.0130303118673734 0.00396603539752211 -0.00433497069355541 -0.0360771297816264 0.013193915033661 -0.0295759971962066 -0.0787635291661599 0.0101039621426262 -0.0262407877042435 -0.0985785348320729 -0.00210298179050568 0.00271689356297156 -0.0752410002219969 -0.0112323273585124 0.0282409021737879 -0.0328221213016737 -0.0128114092184206 0.0270313376836335 0.0182776074531888 -0.00242751959447679 0.051867082295838 -0.000385358726438171 0.00541612452178116 -0.00654057438018336 -0.0201459102685422 0.021753543461602 -0.0511441064751701 -0.0946853482691231 0.0163405509384201 -0.0448560930000482 -0.129611526371034 -0.00461314160904158 0.0056486771164888 -0.0894732055715288 -0.0204755993978885 0.0497791672363658 -0.0144603653187151 -0.00237221082408462 -0.0104347304884314 0.0112355511540107 0.000287681882439194 0.00570596657205921 -0.021841265879182 -0.00228220572607274 0.0167606839840424 -0.00548307660516941 -0.00232320361745984 -0.0283846237478672 0.000453645894613624 -0.00227504830447663 -0.012968583430632 0.0212273439503164 -0.00168900587321906 0.0228213034764645 -0.0157881557000845 0.000681361247512353 -0.0162601353906911 0.105634034121794 -0.00261439935889936 -0.010517384879333 0.0427136396780283 0.0279017099981846 -0.0690549806752457 0.122835431470962 -0.0135836383306641 0.00966338134003848 0.120933287295784 -0.00490203797830098 -0.00499358161070032 0.124233040006408 0.0104655338955073 -0.0356551920738188 0.0247139777677444 -0.0214847650355727 0.0234813423644695 0.031966169179963 0.025947278342106 -0.0738500732682652 0.16586050785501 0.0414041102127171 -0.0907116920303504 0.108105150022087 0.0363246099593939 -0.0817182252891194 0.107153867793775
  3 66.7908337115311 ""  1.50548749057789 0 0 -0.0300081704892808 0.0501405174928448 0.0457654985553197 -0.0354441197476401 0.0570935912980223 0.0620856963100152 -0.019188522760928 0.0372149888450598 0.0293760611751916 -0.0203401295571337 0.0329484486511385 0.0302120217951181 -0.000935955156034248 0.011966260038818 -0.00868418479272753 0.018344239961995 -0.00436920403847452 -0.046820365886042 0.0178503714377225 0.000722324461889761 -0.0448006052311758 -0.00083815604267064 0.0215854435336749 -0.00730656611032218 -0.0250670110040084 0.0447142214282577 0.0876760058433742 -0.0530251584292106 0.0833342216031106 0.02310530795416 -0.0357183189164549 0.0453179919544814 0.0591634040335819 -0.00161995633109918 0.00834437788264991 -0.00827224382376215 0.0324618462618262 -0.0198499530877249 -0.0751167206835914 0.0314180413268872 -0.010801966280073 -0.0715901845872185 -0.00231198529421287 0.0255013542921709 -0.0044138147551449 0.0452793039819127 -0.0577413706283631 0.0368245309426015 0.0135953043884645 -0.0204291456242068 -0.00922533148358948 0.00204157125157791 -0.00362603808649869 0.000743465917351651 0.0759720882194467 -0.0929693699555387 0.0030422598214891 0.0491047115212651 -0.0664064999408684 0.0892392219995694 -0.00340874895112397 0.00181722206245627 -0.0470180624425709 0.0225288825259288 -0.0609420953489585 -0.0548318179712613 0.0461358525690037 -0.0610488275897685 0.0548363470734492 -0.0616469097892486 0.0100146076531989 -0.0953153891690644 0.0652769733098554 -0.108102711050782 -0.101768825877464 0.0306439353611183 -0.0697640634420003 -0.0608884713338181 0.00471647700467502 -0.0222537540816006 0.107098126977158 0.105611227614949 -0.0882948419930092 0.0815968845483918 -0.0700282472461324 0.0118795182464122 -0.174388712970567 -0.102764528070995 0.0498128934172629 -0.0494066456685519 -0.0750783550336953 0.0226296887381911 -0.0915566303113185
  4 77.774942396758 ""  1.8614637941987 0 0 0.00169966666184926 0.000900111506872336 -0.00477607562508392 -0.000701888382025795 0.0100415657465827 0.0189866282619669 -0.00242288148274442 0.00494217641411688 0.0123358374452283 0.0457818749475487 -0.0509688894112228 -0.0670836539242977 0.034754181656825 -0.0574097180529793 -0.0736906033599031 -0.0239358218340696 -0.00687472407830822 -0.000234750364204892 -0.0720501686434965 0.0505261211240499 0.0807425743559542 -0.060987038394226 0.055985138624911 0.0865982264644214 -0.00439448159631309 -0.00371439971985722 -0.0236303383564218 0.0225925450984991 0.00191991049360261 -0.00801169629293217 0.0888893763652358 -0.0873501586723288 -0.118019529637406 0.0705900410193807 -0.0996403621122809 -0.132723075369616 -0.0323954418425705 -0.0111886024334448 -0.00466468906517057 -0.116109128108894 0.0892988826859636 0.13666245310875 -0.0944401938337179 0.100150919304203 0.145800505022238 -0.0169922973070142 -0.00196190660400487 -8.89818111531039e-05 -0.0474653400334089 0.0176164842767122 -0.00974528022874531 -0.0241845949337495 -0.00294442084145615 0.000256768845617481 -0.0403021767522313 -0.0141104757941713 0.00254233846004219 -0.00459457608527195 0.0252580491459867 -0.00861220456506231 -0.0307615877779798 -0.0251363146697968 0.0103226826146751 0.0695258305736256 -0.0117119449350665 -0.0204389475034872 0.0313580737473145 -0.0367884299496143 0.0129269340380658 0.055098989995826 0.0297922386767298 -0.0317308658262333 0.0797547281866043 0.000818917370290388 -0.0323265644787881 0.0985796892343255 -0.0366110380591545 -0.0259262134463114 0.0147122310003961 -0.052459789386561 0.0301395416976525 0.0476842837727837 -0.0569405407611804 0.0215369043673834 0.0737376452207846 0.0428297574281505 -0.0582739997983912 0.0462614443440639 0.0268416158714412 -0.021364430994012 0.0340773527899629 0.0498987059829269 -0.0240916531003915
  5 113.530095877812 ""  5.49403269243547 0 0 -0.0819055746910095 0.0106695609741908 0.0267666508260155 -0.064470970832442 -0.0201723431173212 -0.0224277070942496 -0.0365000468799863 -0.00617064155750292 -0.0102452276583188 -0.000727313004854829 0.0134341561478787 -0.0573603623772313 0.0476167668091269 0.0233187740581271 -0.0559469795313083 0.056103584037442 0.0145053554498747 -0.000884490206868746 0.0160932937620749 -0.00194436195275524 0.0545997243987653 -0.030277774930399 -0.0130952985691887 0.0487171037899065 -0.0584351897693396 0.0392588229942883 0.0778251346497763 -0.145857321633065 0.0124508602161561 0.0328231851694502 -0.00666344818123706 0.0198030134343177 -0.0917797655547667 0.0767418381085077 0.0397525249618902 -0.0959436639360201 0.0906350323807969 0.0215762132061164 0.000536405093977382 0.0208801952123489 -0.00827214633538032 0.0993421132596591 -0.0571556865847116 -0.0289236302125607 0.0853718779810495 0.0832222623591357 4.00468352881242e-05 0.00918963091489733 0.0451402260558981 -0.00786328154867016 0.0786078750258832 -0.000857492919141086 0.0042668404557239 0.00144121279889988 0.165524018305356 0.00839403921966505 -0.0208190918621906 0.0784418797171407 -0.0323588681502256 0.0827938609279333 -0.00915152305731709 0.0171674930466591 -0.0747540422896886 -0.0426777415036119 -0.000196528706430467 -0.0167790574743752 0.0235847508203501 0.0426250256917178 -0.0605184487911352 -0.0132942755932351 -0.0587317598056403 0.00232594891680549 -0.061627955572502 -0.0311438435477931 0.00611756080381472 -0.0965055379818018 0.041541702917433 -0.0182248425670164 0.0606924422196062 0.0807046910816329 -0.0985505366220441 -0.0233717578125017 0.0561308849675884 -0.0797698793730362 -0.0463606672954259 -0.0811848170737131 0.0410639335050459 0.00440336815457261 -0.0458261547428785 -0.0186920307824966 0.0250616731576985 -0.0908212752624051 0.000184378750676404
  6 120.968390160649 ""  4.33259058883312 0 0 0.0169863182946138 0.0221847485091825 0.00780536828293047 0.0465099442390561 -0.0148349475923756 -0.0278482635661308 0.0306641557340165 -0.0119821673147047 -0.0205301783593754 0.0169155324417287 -0.0226224436681613 -0.0035838580218224 -0.018882095163899 -0.0166985468507756 0.0166413226686935 -0.0382754271167552 0.000725881584385608 0.0165315628090912 -0.020106658506005 0.00859023268184498 -0.00898652253980768 0.0152016275790272 0.00187455698935112 -0.0279086480441827 0.0367055226375462 0.0593641212822789 0.0109339806714733 -0.0185003488025382 0.0112593814136901 0.0200588674113416 0.0295322623068036 -0.0337878367630863 -0.00259841158358666 -0.031089985596796 -0.0253010738646499 0.0331444171014601 -0.0652321741439808 0.00687553495150791 0.0337409681760413 -0.0334169908469893 0.021127837671568 -0.011875495962842 0.0270273111831832 0.0118517664225736 -0.0432660215487885 0.0390797940157786 0.0359347839369184 0.00601585080502965 -0.0755086175337681 0.0944456783589821 0.0372624191308681 -0.0158142722736352 0.0222426522802966 0.0148563310834719 0.0281591123460813 0.0296398962295559 0.00705866435573635 0.0557086345375034 0.065308494791677 0.00868736460273833 -0.0456484499183006 -0.050973749230281 0.0145858557876585 0.0363264205064171 -0.0151790726006633 0.0111403418801212 0.068684272680783 0.00586822829083417 -0.00577694525894684 -0.0937560696121839 -0.115446162571949 -0.0207172090456385 0.0972048979383837 0.0105754469070106 -0.059730550710988 0.0444504200496291 0.0161432032209037 0.11741452054386 0.0664076801337331 0.00792009256241498 -0.00298145590004955 0.0697152381814197 0.0171449272308211 -0.00637706341986683 -0.111408617695261 -0.126570031528698 -0.010042686038943 -0.15690867629097 -0.150060194610119 0.0538345319159874 -0.109820966989459 -0.139447069032112 -0.12771631416499
  7 155.620885659276 ""  0.522776181291343 0 0 -0.00837537102113742 0.0673184545975773 0.041385930977557 0.0555411862825691 -0.00964587529698068 -0.0245122358429292 0.0508406380416204 -0.00623067113420215 -0.0236632088763714 0.0416786562269083 -0.0249274564016221 -0.0140479172278709 -0.00309225494639477 -0.0184877381272718 0.0105297095165525 -0.0335085027128163 0.00844304577188174 0.0214471394835405 -0.0145268466422969 0.0209498173441854 -0.00444699387514206 0.0305361646621984 0.0117304232702808 -0.0282801263680001 0.041322302843149 0.147069876753579 0.0910531342791812 -0.111891008842404 0.0740912983517545 0.0484668020723469 0.0602518624380439 -0.0412434267861192 -0.0165518599251374 -0.0142498530830248 -0.0326766979648962 0.0246579421743318 -0.0683300912466386 0.0176011381750741 0.0455646122820568 -0.0348547769887203 0.0398182092972839 -0.00222004964318461 0.0413357378408338 0.0269920724075082 -0.0410490013188776 0.0374078556509427 -0.0554365238789777 0.0439080921915235 -0.0471274621652152 0.0303329997909811 -0.0153805263262142 -0.0169079462830674 0.0109985880530104 0.00476741262650458 0.104533460953493 -0.0755099772745009 0.00422890881344135 0.0368093728642282 -0.0799238075417863 0.117269810574419 -0.0379969287972843 -0.0255644949888288 -0.0303561475043178 -0.108953852711422 -0.0570042692314037 -0.030969775964282 -0.0197050652519044 -0.0106594047258631 0.00150168708114854 0.0488724360691074 0.0253315130008235 0.0140092637608612 -0.190649766370821 -0.182258897754564 0.0671318275321732 -0.209136457810421 -0.0312396454174291 -0.178295505771998 -0.00604976488448503 0.0648541066099524 -0.00488196415971595 -0.0231993147171704 -0.0119918855668242 -0.00042750645714611 -0.00746056251958084 -0.00658350266264306 0.00407979323337537 0.133600227998694 0.141520695724607 -0.0889391813584494 0.140804422949277 0.00099532007057916 0.160083599394347
  8 179.614358564668 ""  16.344959709686 0 0 -0.0506853540193368 0.0379954123388402 0.0285529329371617 -0.00335472518662962 -0.0368612668968721 -0.0723450496139512 0.00889211286731685 -0.0350611828428462 -0.0756255447401824 0.0140219281826974 -0.014685233522006 -0.0822938074353222 -0.00429099095247297 0.0254085609306659 -0.0166172384524233 -0.023357785852719 0.0410039593877062 0.0459334438485029 -0.00779496256238546 0.00258737563702604 0.0160559638179014 0.0108055067673801 -0.0376275818113869 -0.0524604158325804 -0.00811021770043802 0.107640556176531 0.0729163761431058 -0.15283604727065 0.0113878300258323 0.0606550567793484 0.0199387181095931 -0.0190808482620206 -0.11447141822359 -0.00782729004062478 0.0476237718647435 -0.00808844577221797 -0.0440947837877863 0.0762959224341703 0.107097173176259 -0.0136208309299034 0.00666157769525199 0.0511026399310528 0.0140716473346922 -0.0606158616066737 -0.0622013925370628 -0.0116566053988869 -0.00853897069086695 0.0384338807548093 0.0565520736869913 -0.0362583257427017 -0.0105210914447394 0.000118069418022089 0.0307565599403235 0.0107341528100456 -0.00346296032159825 -0.0369216007709777 0.0183356071248408 -0.0198794488450024 -0.0297036892104453 0.0612162417006502 0.0221338726925203 0.0943543033396814 -0.0204990603312765 0.0530800880868153 0.012548283271158 0.0500561683098876 -0.00996453818505937 -0.0308240526982751 0.0813670031375836 -0.0356595899767996 0.0517899877794645 0.0135931296431994 0.0992464503186828 0.0620922682208168 -0.00460120860077162 0.123397741489109 -0.0273728043632806 0.0934546543520117 -0.0335164316174365 -0.0629559517343109 0.105146615072143 0.0308697822663508 -0.0359130479362326 0.0968212971339616 0.0139897053141146 0.0850764062955161 -0.0372220951255052 -0.0865014850256426 0.0108695511074198 0.0739725161219808 -0.105632198292368 0.0950694202932233 -0.0275847150158136
  9 232.238402077504 ""  4.98473658857954 0 0 0.061945143176404 -0.0881045013087758 -0.049767859283754 -0.021118653838008 0.00512046497244188 -0.0236912818331957 -0.0356615550459381 -0.00195390549552996 -0.0363319299338977 -0.0260084460559795 0.0324151727193041 -0.0499558283318136 0.000243351385008169 0.0572389401076578 -0.0290397625108974 0.0122171828073616 0.0460174427219538 -0.00408589800036366 0.00637825326883964 0.00735186125367381 -0.00233487088764902 -0.0222271424292929 -0.0114459695081363 -0.026024356350485 -0.000355680010846862 -0.178839238197344 -0.137478630074395 0.189650934348694 -0.132331144405267 -0.031985104037902 -0.0407385334761356 0.0453972002309595 -0.0711782239110295 0.00560670298343433 0.0820996719652582 -0.033304447945716 0.0279622725530431 0.0599806395502697 0.0132922793338189 0.0236200684829721 -0.00942118897912591 0.018043444587496 -0.0266503303624918 -0.0370162641729535 -0.0247630731732456 0.0155344772458928 0.0232023919089871 0.00442405585528367 -0.0200380463830999 0.0467114281704397 0.0651976704348691 0.0232552940686778 -0.0141490336562861 0.0262935004144076 -0.0398848648746852 0.00419060336775927 0.0159378853365714 0.0237670586106122 0.0498619736591984 -0.0320990517606212 0.0120002650061284 -0.0631747653060662 0.074515558186224 -0.0349274814379129 -0.0660116550034541 0.00767855339808289 0.0312093472994812 -0.0364930433672998 0.0771038444670135 0.0048273215351662 0.0159854907115894 0.0113885389556058 -0.0570708455889328 -0.168311071319429 0.0369792140569732 -0.0939200524970274 -0.0509444902366909 -0.0769599578908671 -0.0190882394513544 -0.00874134178894232 0.138680336210425 0.106955490603576 -0.029664559324766 0.107138580608713 -0.0941091028071251 -0.0353893366785815 -0.0597763431465658 0.0319025602196642 0.177838546328494 -0.0271224678190495 0.103508170700744 -0.0276017856145108 0.119339344158881
  10 236.49877119238 ""  14.6467411477819 0 0 0.0277095718749885 0.00192809973218091 0.0487361248384986 0.0210272787439536 0.0129971926733743 -0.0133866959868412 0.0111071600597044 0.0221825878595884 -0.0161177095357966 0.0124204570884811 0.025404595613407 -0.0186037837746245 0.00283204334375739 0.0290462886267469 -0.0156314694092858 -0.00619250457442831 0.0373094402710783 -0.0165042557107912 -0.00334504569114391 0.0362675728165703 -0.0211421816269309 0.00488576642805583 0.0323753741045858 -0.0241557143622537 0.02422064918114 0.00551325440111726 0.0205753119549318 0.0356005788126705 -0.0339252720271526 0.0759422382851699 0.0150079578182204 0.0221315120751747 -0.0210717242332 -7.10611898328423e-05 0.0227565861779185 -0.0124395955674434 -0.0140970507338751 0.0388633004526697 -0.0119962517631352 -0.00527753160481923 0.038047025841532 -0.0185933109329498 0.00750615624068522 0.0416061809322833 -0.0263141002375996 -0.124330240407754 -0.015496310126282 0.0636777768043401 0.0365358978673089 -0.0318628975146799 0.0663260756117866 0.0137154081089947 0.022797225372881 0.0887277188890004 -0.152347085399355 0.0365109892980427 0.104578994101601 -0.113860205945407 0.0255383695433955 -0.00902870653640663 0.0410730968610098 0.0747551343465414 0.137439997117873 0.00546165017637258 -0.030031577870271 -0.0510747151462931 -0.038037140871883 -0.0393392296875994 -0.0539786212344507 0.0332004215689495 -0.0766102242248332 -0.0379847845422942 -0.00363774535644433 0.00299934772094799 -0.0424833727139332 0.0171090820899825 -0.0337020917769702 -0.0379655406734817 -0.0109449841682921 -0.0438472713726562 -0.0865245994442232 -0.088187777423438 -0.084882203394216 -0.0697308820179806 0.0744696734603804 -0.0590206924190066 0.0303587971544051 0.0491278659461964 -0.155063318958296 -0.0523975699712093 0.00756445396683668 -0.0664165667560522 -0.0696690640113252
  11 260.212068550321 ""  4.92293787748652 0 0 0.0161735135829853 0.00655163933600325 0.00964721354067404 0.0686058482649799 -0.0777041799064459 -0.130562873862467 -0.0257229927787124 0.0133687893219541 0.0251916534092261 -0.0538746428920728 0.0457652163116552 0.0672378054265151 -0.00565196614791962 0.00944206593882483 -0.00313414059484086 0.0478349254062896 -0.0354049966961135 -0.0830432016082169 -0.00703831132421036 0.00359097335059596 0.00338361882958637 -0.0571101081692146 0.0395669951812553 0.0753231528648663 0.0650378910171126 0.0864426562724681 0.0495628954225857 -0.0975899395793264 -0.0337373233000696 0.053778488374018 -0.0713668500563133 0.0603476986648296 0.0859937516462857 0.00320276736664204 0.00499344288851968 -0.0168920435947952 0.107544251577153 -0.0819310518083864 -0.172988826867748 -0.000216910106854782 -0.00261061168471817 0.000391355396512513 -0.0747623048770583 0.053591991652648 0.104736215796159 0.00147226356291963 -0.00847955548167207 0.0224781035642278 -0.00131726040165133 0.0177938130572601 -0.0166012613605111 0.0157484946365833 0.0150428743313812 0.0122457211850637 4.08263427581132e-05 -0.0161849275689601 0.0190113801632431 -0.00057704754539604 -0.0132001503335787 0.0237508250062783 0.0156415779907521 0.0101418469444273 0.0201977615577006 0.00184076167639069 -0.00981115946104821 0.0138671568807555 -0.00653712837002475 -0.0180695290055092 0.0214766828372475 -0.00945323277364411 0.0151360688543583 0.00713159418686043 0.00625792504108783 -0.00680119640210424 0.0086918841432852 0.0118636217101031 -0.0194101897299295 0.0102577416358146 -0.00694121430031752 -0.0181387661887907 0.0224622437685137 0.00638493370206729 -0.0202536975730891 0.0253509084284903 0.00946005330847733 0.0279839121634388 -0.0138546387928862 -0.0179016232758735 0.00840195320541662 0.0170926741233354 -0.0308526270553185 0.033852588252142 0.00971663915123583
  12 290.884356134319 ""  2.89659149482688 0 0 0.0382185188934887 -0.0451205841853034 0.000643603916065751 0.0101637857802641 0.00648597669890182 0.00247483028824457 0.00212647811735418 0.0109095829347976 -0.010038468846006 0.00605638576615716 0.0202765697956271 -0.0173188638722346 0.00283616620420572 0.0257748928503004 -0.0152784350359459 -0.00485237026950707 0.0327890598671234 -0.0145163375637017 -0.00452431035984858 0.0260467882443163 -0.0167341077371233 -0.00222890856008762 0.0204306738342869 -0.0202842286738681 0.020867257644548 -0.0745716229470319 -0.016204748400447 0.0768000554144866 -0.0390008025211036 -0.00815422584749133 0.0033816395659197 0.0220189542691765 -0.0212341185029026 0.0011869430364812 0.021321971931894 -0.0137196919263369 -0.00891365788317426 0.0349287452440228 -0.0101877751964374 -0.00202773282384136 0.0237042725286449 -0.0127475845712782 0.00234887732719458 0.0269697897192465 -0.0254381024226671 0.0769838083999435 -0.0722902256168173 0.0309054966470495 -0.0575026108934887 -0.007303118899701 0.0328892815501854 -2.41146215226335e-05 -0.0726547170303166 0.0163463059443422 0.155455451915516 -0.0627568642453411 0.00529071548526585 0.0633533898280313 -0.122428555998607 0.0967615356517451 -0.0354646002800342 -0.153957008942273 0.0083381771326249 -0.00828653584811714 0.0171073203116365 0.0196509675779219 -0.0338679422362743 -0.00180833191374656 -0.0255409449726583 -0.0183180802967003 0.0447595135353798 0.0142569856420341 -0.00379484971213587 0.0673612627744139 0.0125217344642167 0.0321609241726002 -0.00802486948629926 0.0370839289330064 0.02651135879152 0.0144532896595933 -0.0923343152388604 -0.103535811357387 0.0186754267627759 -0.0568217794785774 0.302813680025751 0.22682767006569 0.0689862674614697 -0.0464797292387136 -0.302061947731772 0.0627119294817251 -0.31043521751798 0.249036091955555 -0.0939785027456966
  13 325.078103333489 ""  2.7717650931617 0 0 0.0154557743627249 -0.0274767715038564 0.0298024741952154 0.0122180862602191 -0.00578547181333362 -0.00261265583687513 0.00551274346027431 0.00770844148812341 -0.0047861465510124 0.00775579593711926 0.0192495211826688 -0.0090479266540542 0.00406240348289741 0.0215764410731091 -0.0110915961405058 -0.00274610834549166 0.0280706822215172 -0.0157774070194703 -0.00413708751248372 0.0237623163653472 -0.0153521449083655 -0.00085316646514872 0.0194800446858509 -0.0151263572311102 0.0172428461372892 -0.0253988597719396 0.0309523306569013 0.0130929066703277 -0.025297166687447 0.0296459683784111 0.00486236878728365 0.0210612557814712 -0.010683503867521 0.00184115023009952 0.0146286349302947 -0.00907440084026244 -0.0058571229973814 0.0278762136246436 -0.0154020152748861 -0.00221832464955644 0.0220159002817223 -0.012156339315641 0.00451088696403502 0.0296933155334402 -0.0205974478338143 0.0232542742972604 -0.0438072017606589 0.0392397804113457 -0.0490082846582846 -0.0542993477990306 -0.0140111972652308 -0.0174716515478728 -0.066252001433172 0.0355138715049881 0.0617772154597981 -0.0184388993715882 0.040726316836304 0.013228727458578 -0.0704490575303908 0.0636197714316243 -0.0298541963057004 -0.0986009010371044 0.0416443397430332 0.0555558549473838 0.0525785354732215 0.0321519767070457 -0.0142642624332277 0.0102886270679492 -0.0451640343249542 -0.0251611568554106 0.024783749810006 0.00910795186546781 0.088000041561876 0.139678568609903 -0.00781674612633813 0.117921751083095 0.0303111310311141 0.104999049533566 0.0605265596692846 -0.0212816346677826 -0.134347728782956 -0.116820203654863 0.0200660685042531 -0.0892711928822875 -0.374169108118328 -0.16613680733922 -0.113721511905266 -0.0566965769531772 0.404638269602523 0.026362668822528 0.255663437896303 -0.184255338559847 0.0778180445151889
  14 343.978834367529 ""  8.78554958278295 0 0 0.0675603939285953 0.00592368929626902 0.0626360848226908 -0.00622595137345377 0.0280307906739303 0.014994455978343 -0.0614816182169259 -0.0241847676483934 -0.0230310542459914 -0.0558068669270241 -0.0125109453281425 -0.0356065505909835 -0.000372381554688267 0.0157436017529255 -0.0186436132151882 0.0234557139392988 -0.00550074408708719 0.0276749119308593 0.0130658994412338 -0.0419019288064611 0.0362958304153652 -0.0369596028310924 -0.0594286755582449 -0.000773846599156103 0.0432391964551977 -0.0381610293316329 0.0555362874183418 0.0797355183059619 -0.038967087685114 0.0947396776813605 -0.0756013742004129 0.00486254974509157 -0.0517450061695329 0.0172126834453931 0.0596837778710935 -0.0376254292631103 0.0492090451873154 0.0113395096817059 0.0469909086998603 0.0315886497355561 -0.0607580968664203 0.0647984129788059 -0.0547262343916293 -0.114526586371549 0.013047428417464 -0.00157406882796719 -0.0140023898176334 0.072530661025763 -0.0311017141256261 0.0272741400390239 -0.137658877127719 0.0476260623283123 0.0262968225907004 0.0525521152332308 -0.00975084766236176 -0.00101966372369058 0.0865679649801417 0.00296301399535696 -0.000318363475115201 0.0571540936372416 0.055142925543452 0.0138394850160128 0.113380248239647 -0.00697997310103133 0.019671342653954 -0.0193175887478427 0.0311496816106041 0.0412161196575387 -0.00747518804327657 0.00895558300787774 -0.0210807146795466 -0.0101810326359837 -0.0126115797192842 -0.00719472825375245 -0.0116851466013409 -0.0362916492499173 0.0418639788695595 -0.0228769278114206 0.0628353029783324 0.0906800022559237 -0.0380468666859374 -0.0117702942761273 0.0155470168210379 -0.021695366632921 0.0411308282950726 -0.00743960286073626 0.0443755653735936 0.0189299678246338 -0.08420970147139 -0.0184150776004784 -0.0117262339845702 -0.0142651920032771 -0.040066181890041
  15 415.977049359475 ""  24.4337341559496 0 0 -0.0352826721716608 -0.0403339568915579 0.0213965854445363 -0.00305410727458422 -0.043329408314101 -0.00940186929191401 0.0270174846651757 -0.00226540669457559 0.0125417150447997 0.0336241073281676 0.0220309600477995 0.00420302074672644 0.00506003186113295 0.0164546457200935 -0.000615008178713675 -0.0131958058537555 0.0329399648967959 -0.0280405300428836 -0.0135576380381942 0.0307812909620479 -0.0288598826287621 0.00641937228966822 0.0319093638756139 -0.00897474377306336 -0.0227122647925748 -0.0159612937865305 0.0226580199978032 -0.0547320807757955 -0.0438521002726261 0.0278443322863812 0.0366955485134809 0.0186450276717173 -0.000235426813913172 -0.00656150718763145 -0.0116372307374072 0.0116177756242667 -0.0235861265462237 0.0272561129908816 -0.034404508547801 -0.0133239073797374 0.0314609498717098 -0.0343175689282551 0.0216805117951159 0.072318722962969 -0.0216361611540957 -0.00294042377637926 0.0536739620551451 0.0106960356432372 -0.0297038968881316 -0.104300481145122 -0.0420163524254313 -0.0511689578183698 -0.0619498611255821 0.0322805132038929 -0.0649591952464604 0.0691386899057693 0.048620240230779 0.00612258831015778 0.0897042661592327 -0.0239068565006893 -0.0383764470723966 -0.037077139099702 0.0481883576065976 -0.0253570522705048 0.0326680472410651 -0.0293733253781036 0.0813061563227861 0.0799414143188471 0.0595007248819363 0.0178756509163013 -0.0300991904833569 -0.0081907355318492 -0.034567651505498 -0.0723105695823943 -0.0136758852662107 -0.102814957244801 0.0804592914077356 -0.0639246311681684 -0.0131749082068753 0.12353565839269 0.172595892550769 0.197254994669738 0.0467581785788581 0.109878527823128 0.0699460548668637 -0.0104481394931199 0.0989744684027727 0.0511562931385991 -0.13305893460426 -0.0403822558323517 -0.00457790058146704 -0.024394844811624 -0.0454744859986502
  16 434.575777735539 ""  0.0957092651995856 0 0 -0.00357209454233975 -0.00704119344798159 -0.0210018160810117 -0.00874686806722073 0.000411491386888433 -0.00545304394494412 0.000815212944681487 0.00343248787177433 0.00185018638082688 0.0599101529219758 -0.0517232121762197 -0.0908579632106833 -0.057038423126535 0.042993731212146 0.0935816778694355 0.00096892077206151 -0.00537181169422807 0.0029446098002541 0.0590093811418904 -0.0491460503236432 -0.0908971682718154 -0.0540830054103106 0.0504939027440253 0.0962512723479503 -0.0212883875450905 -0.0191926243960305 -0.080269300103272 0.0501224777705235 -0.0419713408114064 -0.00109216932438847 0.124639143903119 -0.105471911797392 -0.183728084541528 -0.12443647161551 0.100988799954299 0.201269659658844 -0.00288660797178028 -0.00434593875986821 0.0056335672148048 0.121771436531727 -0.103260076765747 -0.199480118828354 -0.108368672876208 0.0981090026705976 0.187146848196513 0.00477928029694682 -0.00857825094274049 0.0268276572441043 0.00432328212587245 0.00283540976163287 -0.0077545934396712 -0.01497636948036 0.0262175884290428 0.00326339491194644 0.0631449207952027 -0.028142297556164 -0.00904523189297637 0.00135556160535799 -0.0342316242183147 0.090586476608225 -0.00558073757436536 0.0429377137531054 0.00331936107563505 0.00305979777759699 0.00666262925892791 -0.00418610198381642 -0.00465933728861358 0.00246159418613497 0.00342964243726824 0.0029829317738791 -0.00569898956251605 -0.00383707381921459 0.00586318078762977 0.0122953518235342 -0.00748502300790846 0.00929727633976326 0.00404412776817401 0.00192718822118268 0.0043419393179846 0.012172374752614 -0.00554520664179365 -0.0157522146046382 -0.0128259337380824 0.000506245815662962 -0.00544229484706293 -0.0117839097722322 0.00815251021422305 0.00452485356519055 -0.00671890915453104 -0.00548517324401916 0.0115420648543502 -0.0150169282694087 -0.0104148304092077
  17 445.331016908995 ""  5.09152004856033 0 0 -0.0101506585545441 0.00410727640031763 0.0433236718353826 -0.00407059881254972 -0.00230049426261861 0.00464818810670287 0.000362697192270675 0.00273661618026187 0.00243718900097929 0.0130225794727111 -0.00593374182709431 -0.0153122335788206 -0.00484073334829593 0.00806628815958635 0.0101348000621954 -0.00193974389618027 0.00616913902050543 0.000685027194460514 0.008110937349442 -0.00209107511424411 -0.016117993085221 -0.0065877584661222 0.0103979426120331 0.0102876701138771 0.0112702588503027 0.0232799510214915 0.10538549526091 -0.0744899935290926 0.0280809728811026 0.0342628624288355 0.0221540528869391 -0.0142374130428931 -0.0264057456681494 -0.0141273131461063 0.0134020279206365 0.0246022286785469 -0.00635331131158534 0.00784965428855099 0.00450681417987032 0.0177437627128278 -0.0104678178354916 -0.03129607832886 -0.0117357073116238 0.0209680436214192 0.0202695789331955 -0.0424135282637994 0.0288965833657163 -0.0359543520367529 0.00145044299629182 -0.019611723655813 -0.0131297928131284 0.0217577037931796 -0.0229611302946835 0.0152190350951031 -0.190000183049446 0.0740737758897724 0.0509897113031943 -7.21031682343266e-05 0.158220785413308 -0.181229052081307 0.0233087580605208 -0.0152493366655374 0.0283551693077344 -0.00818399777843095 -0.0891551650707306 0.0574746535540898 0.102469546407136 -0.0134579397540434 -0.0731203563743211 -0.0483350469536449 0.0605685243881914 0.0394251601995874 -0.0381487332807325 -0.168736155221141 0.0935718365791086 -0.112672392346622 -0.0273306641278069 -0.000985159954689302 0.22065667847245 -0.0136942723088865 -0.20898755859225 -0.0726287991458396 0.0475403437609573 -0.149359684063713 0.0324162683123275 0.126441138973587 -0.148046469378729 -0.0966637842220084 0.102951440952205 0.0912578501344288 -0.149829800734354 0.172119213481841 0.114843889664424
  18 457.773348464579 ""  1.77155118725205 0 0 0.026901898655386 0.0394214390410175 0.0822732091584808 0.0377528109156708 0.0120031570654885 0.021511833885019 -0.0236641967574193 -0.0163460613556509 -0.012174552025898 -0.0116927531234439 -0.0129316583416073 -0.0429471733578174 -0.0092342573805031 0.0308633088810229 0.00618196640580165 0.00925571435144802 0.0163027173933511 -0.000835881287667605 0.012433962422207 -0.0160024708295887 -0.0138849823391752 -0.0436647782288612 -0.00520760475364553 0.00930451276837874 0.0950219398286489 0.10207546596591 0.279006701672976 -0.172942923027461 0.155234513208972 0.0187604710077149 -0.0225861359697021 -0.0031932140298465 -0.0678248067959 -0.0212315801696027 0.0641227692179838 0.028491882819086 0.0166656815026769 0.0250752753032308 0.0106551231587909 0.038532250813049 -0.0405549412683755 -0.0125523981644977 -0.0656924313142179 -0.00927624343205273 0.0411582228569403 0.0147122188612457 0.00813492007907838 -0.0919227548459012 -0.0202528879171682 0.012018050750463 0.0339321262398957 0.0681713433466283 -0.0987843822796379 -0.0209660918248862 -0.156387482043411 0.0738889601100153 0.0192425631061277 0.00226981946925584 0.0411253335015299 -0.296842749885412 0.0200797972330614 -0.187429398252477 -0.0379967517184567 -0.00597500488217902 0.0269327932269001 -0.016275935199881 -0.0504240242582165 -0.00653467615010588 0.019730127672861 0.0158600997094563 -0.0102725031237417 -0.00821130140145945 0.00220045952463884 0.0655213632798227 -0.0265889355458166 0.0387210676427495 -0.00236674864844888 0.00175489313135559 -0.148954958829569 -0.0506250708033296 0.126694841233928 0.0869173668525901 0.019019087884883 0.0726625433950474 -0.00353126151399565 -0.0273617950654769 0.0484090980084292 0.0364815098541179 -0.0232641858767373 -0.0307429742852357 0.0450062866208092 -0.0412862816528486 -0.0250515409375184
  19 520.953394980063 ""  15.0798633655863 0 0 0.039216374995489 0.0657627582181096 -0.0412450819483966 0.0727205411177771 0.0466692904527772 0.0424514159187732 0.0203600523445435 -0.0556188152319744 -0.0982415945163825 -0.0457790527886233 -0.0150046536482121 -0.0156094291844893 -0.026180362645315 0.0312244391547512 0.0339875831832112 0.0493100042026453 -0.0330328948552497 -0.0459768712739403 -0.0154159450322941 0.00275705501756089 0.0520439732475526 -0.0376584597843482 -0.0232428245961907 -0.0091619673260919 0.0428328453764818 0.107351180616447 -0.122615910006205 0.0943164108158969 0.105415368387682 -0.0780921189893318 -0.129945419503539 0.0592747020953197 0.0525252843752034 -0.0766879224918141 0.114304305995795 0.120607982919946 0.0729102709343779 -0.0372993831968811 -0.0591509760356913 -0.0609085099464422 0.0395454898464188 0.170984622479561 -0.114706933650216 -0.0021426207045354 0.109022476958173 -0.00979926603177549 0.0164375811058956 0.00193496894903544 -0.000317580838095927 -0.0718245093382381 0.0401948740886848 -0.0814525454180793 -0.00339364241344678 -0.00688638593549533 0.0511280436197456 0.0024153732584215 -0.03261955342668 -0.0056262148398384 0.00549288682212795 0.0828190512035104 -0.0683833182180099 0.0245288069175879 -0.0124947060499511 -0.000785612568355179 -0.00658502737897825 0.00422018732904593 0.0276089638544813 0.0109360805833327 -0.00842615029861585 -0.00418363855694683 0.00305597617819219 0.00457255768620243 -0.00501473011813713 -0.0294674666432851 0.00992739282818375 -0.0254621257992983 0.0106659457750398 -0.00236535991998005 0.0199180986414244 0.00450368033109171 -0.000730103848719051 0.0283868138588305 0.0219465197685365 -0.00875382840393421 0.00618028111073794 0.0107196717151048 -0.0113556380820071 -0.00811169518625753 0.00455508808880631 0.00891523736729922 -0.015570131431473 0.0155093300947543 0.0119258586915687
  20 539.184409337878 ""  13.5028275098525 0 0 -0.040774343582824 -0.0537492088259452 0.0342315711546131 -0.0806565707904839 -0.0131745144301645 0.0221313825928961 0.0878287566269685 -0.0561430015652737 -0.0892692765243713 0.0411041008351147 0.00904116810239457 0.00769647479483894 -0.0248324001036448 0.022735137395644 0.0549864781186791 0.0310226126012096 -0.0259329224808976 -0.0817469909500325 -0.0372362191224387 0.0398588939758661 0.0343501718817197 0.0287401166071815 0.0138865216960938 -0.00351990405854889 -0.0617547478677181 -0.117452615488037 0.0897904575571791 -0.0449926243978674 -0.0738357174115767 0.0505357121926192 -0.0307658550853959 0.0657148169069967 0.147889027740389 -0.116537953674329 0.0622069450258646 0.195437421738006 0.027241978532138 -0.0362609576743231 -0.0970034606690869 -0.12675128550651 0.118912534912829 0.157412037742325 -0.0394636498113966 0.124529914564817 0.1224991630703 0.00651406554530923 -0.0124180324442689 0.000944014383483846 0.00224367655988026 0.0562246333516735 -0.0329206137870349 0.0628135343085833 0.00446691267136358 0.00612785666342922 -0.0424588617292492 -0.00366506405407139 0.0271212760607269 0.00434140821117907 -0.0016783511802405 -0.0623565286253731 0.0536795944338468 -0.012314463784139 0.00690761804410125 0.000615529857127846 0.00294719823939312 -0.00275540985208621 -0.0189601914692037 -0.00746915252848009 0.00501549538476738 0.00301351175560972 -0.00186618844658071 -0.00362562284792453 0.00476588748541416 0.0178863187965325 -0.00823822521231023 0.0174421645326272 -0.00803912689495713 0.00286743576413931 -0.00109347222366918 0.00152516822215784 -0.0141654567148075 -0.0398330342864887 -0.0162343854892167 -0.00245337128290032 -0.0034998965592222 -0.00673076685640444 0.00718133481330416 0.00599148762587525 -0.00324927294572131 -0.00696119950494566 0.0106832205444738 -0.0100172553799805 -0.00791701087425775
  21 595.271421599451 ""  8.72436213020479 0 0 -0.0123906537220135 -0.017371638740006 0.00876260029034453 0.0556247045833367 -0.0803243538310863 0.0952299080952468 0.00155451083635929 -0.0904560870789757 0.0614533807667593 0.0356542029241885 0.02593885525028 0.0115321603720016 0.0467906707407035 0.0513204620433484 -0.00698077434234406 -0.0174608510858681 0.104101801738533 -0.0531211109829643 -0.05722465055311 -0.0217625213703985 -0.0342403967007146 -0.0787468167193849 -0.0376787012723142 -0.0233064290068747 0.00613520826830384 0.0323133629045151 -0.0291900350862091 0.000621851330042773 -0.0119631206680737 0.00333638634629884 -0.0250154621339824 0.0839581851152321 -0.0641502084298917 0.0312594233244232 -0.0195089833744714 0.00346575206926314 -0.00397000531216225 0.112502226417425 -0.04418871105773 0.00882954639999971 -0.0852996874287804 0.0198721228657959 -0.0487896939690043 0.0367066972815252 -0.0504856642695756 -0.0074646545971742 -0.000926595178855898 -0.0116250865769465 0.0216871187672523 0.0334935304124255 -0.0166312021421004 -0.00984821874441092 0.0495817931915306 -0.0267834211202155 0.0611186998574374 -0.0338788003698359 -0.0618309531303387 -0.00787685926310365 -0.0244398176373373 0.0619566451854943 0.00871755372673816 0.0873381664827645 -0.0352054567057876 0.00325531889564155 -0.00863271510474731 0.00225625352924581 -0.00576010005895952 -0.00516514807052017 -0.010644124505999 -0.000896860213780655 0.00035332783704326 -0.000194582287573855 0.000303080385854403 0.000122649322601623 0.00473438137967856 0.00363893260651471 -0.00780186093432759 0.00431524441216475 0.00902899513669881 -0.0100614650397564 -0.0284667822611286 -0.0287247539194058 -0.0095543613902767 -0.0183841943773312 0.000308596430272395 0.00259724553124361 -0.0152749775188966 -0.00539371199115258 0.00765938089076162 0.00448413597246405 -0.00483420063659258 0.00577478917823472 0.00572449422449351
  22 629.764339131595 ""  1.12154055854192 0 0 0.017517813794323 0.0166068667902959 -0.00275181269851902 0.0114326599537684 0.00529933797384052 0.00734000017605511 0.0456860162918072 0.0234325306783272 0.0158952451808119 0.0491597849401674 0.105521233044835 -0.0292065152993249 -0.101951334806058 0.0521126237437887 -0.0876489613932311 -0.0442843108929551 -0.0242654882401631 -0.018352110483913 -0.0656841672535035 -0.12202695888043 0.0253772428494368 0.078971749335885 -0.0527234221391176 0.077490263334052 0.0190571734091057 0.0224717301851057 -0.00735625084953569 0.0161423286221835 0.0252874584302019 -0.00932227632199684 0.0859685607999795 0.0685723039963592 0.0152286557590974 -0.119811012243635 0.00828160963665604 -0.069046229290509 0.0974330068927493 0.0374762288046416 0.0387723254746385 -0.100179570162076 -0.0890650691996665 -0.00632800194511095 0.094747567373416 0.00131989527750205 0.0638975092271841 0.0017381174676864 0.00164939687331971 0.000970494618180487 -0.00155400145737576 -0.00571093441149182 0.00353825304430258 -0.00148568139377293 -0.00664098691648283 0.00222942478796262 -0.00688179671358786 0.00669250204557647 0.0078092378466692 0.00143450528895914 0.00417517334099198 -0.00833976027590152 -0.00312949095133454 -0.0123118081890626 0.00446183110508314 -0.000271360856028297 0.000303111623549058 -2.58773730923004e-05 0.000447295773062047 0.000264543532343662 -0.00078820467620359 -5.11481133453059e-05 0.000182553852983692 0.000115508119689806 -0.000514062261092809 -3.88931641586768e-05 0.000316985813861279 -0.000777475657486387 0.000950578003454246 0.00046365433042618 0.00107598462135697 -0.000190333640804528 -0.0016000187526898 -0.00152665706233026 -0.00180180097708481 -0.0010924925711079 2.86177606557852e-05 0.000247094058983883 -0.000102954547598353 -1.84304590511991e-05 0.000225003715561125 5.33822997756526e-05 -0.00011576364904097 0.000202560034847901 -0.000106683230374183
  23 719.885091376153 ""  10.8012819483948 0 0 0.00473233353662896 -0.000176278166812546 0.0130954864064691 0.00165691241745414 -0.00219680080433525 -0.0033986044297604 -0.0496955403087999 0.0407749182390635 0.0802441348271646 0.0339225326650958 -0.0287093572311497 -0.0520873735893783 -0.0485866546004241 0.0432414652635919 0.0818087206628672 0.039863292546585 -0.0302165164661182 -0.0659878800850825 -0.0519149309557928 0.0434343218170774 0.0822161516814831 0.0281703616676765 -0.0286255008529754 -0.0515407419633398 0.00407329967387335 0.00644799187467893 -0.00848514635532375 0.00928418023182305 -0.0195500748220131 0.0268577378242771 0.171639983630084 -0.142803191393102 -0.263674275998298 0.00527295376223277 -0.00398772355698743 -0.0044224119016772 0.164436525395225 -0.137079449541132 -0.268893831321769 0.0103126778862948 -0.0106552654075811 -0.0116614033654204 0.166274270858864 -0.154764353715784 -0.28342546331204 -0.00382084444453182 -0.00665456203246081 -0.0102997263164086 -0.00235672226559785 -0.00122792168947648 -0.000259245820673661 -0.001046309549952 0.00923957556711821 0.00388415153882014 0.0382596576537386 0.00505327779739535 -0.0210188797580329 -0.00493226141763873 -0.0180364968896201 0.0177696600033049 0.00121448677063783 0.0122515326397877 0.00840585338568888 -0.000469514819359753 -0.00336742689705962 0.000532483962318752 0.00303079931629714 0.000374076180176309 -0.0220960480486419 -0.00218094108136516 0.00112914996994271 0.00723060367007247 -0.00160262975554018 0.0146933271789637 0.00139263800282015 0.00174382918230603 0.000304480751013741 0.0166589414397046 -0.0783864567265714 -0.0469389934770907 0.0633925060546967 0.0992756049866433 0.0318109497936805 0.0140938543482228 0.0045147019660553 0.00721187067681818 -0.0142705250686996 -0.00401367200197695 0.0142472967955029 0.00893457920579904 -0.0108112447377613 0.0138459915182805 0.0225581988900712
  24 728.554178921599 ""  55.3944130271519 0 0 -0.0181096833798646 0.0112638819525071 -0.044265057374864 0.015241037967214 -0.00515491926325471 0.00635641201978246 -0.0119588000171604 0.00969411433159856 0.0162487057433492 0.00254105672717864 -0.00783319147902049 -0.0105929156472475 -0.00827631192858031 0.0102945790695089 0.0167015720032577 0.00818663773900492 -0.00339822755022234 -0.012241386262939 -0.011891065717739 0.00727006460124294 0.0167571334689691 -0.001648804584151 -0.00865110005136241 -0.0125394744022577 0.00412290097502764 0.0437167910141748 -0.0138019625099348 -0.0456228809274918 0.0665640292547314 -0.0825686365950259 0.027609777298662 -0.026957126842898 -0.0665531299424103 0.00817567575692805 -0.00190792040198543 -0.00912743231793714 0.0387925088255265 -0.0290716816945233 -0.0611311898851174 0.0100058101277957 -0.0124863246585746 -0.00671712094365719 0.025356621263887 -0.044490092880566 -0.0613411566321961 0.0207129051670685 0.0235699149024309 0.0362127766869052 0.0129382098957006 0.00769800332950303 0.00349282692431442 0.00228832407977067 -0.039079784424822 -0.0259842364857133 -0.198124010103182 -0.0322277646800504 0.0943298517241722 0.0301897323152831 0.090657997521936 -0.117544642246119 -0.0114693609052021 -0.0558742248757795 -0.0692130509926491 0.00410250646807636 0.0177138313532614 -0.000635181627145734 -0.0171981261677174 -0.0049823796609639 0.105606519258135 0.0109194643138953 -0.00472325798238106 -0.0359638857306764 0.000478601737869651 -0.0723724099715648 0.00590185290259399 -0.00677947353328726 -0.00908076075051215 -0.100646296683822 0.378422376867118 0.227300936595785 -0.309123961618473 -0.4684631553691 -0.129780527156493 -0.0663206704961119 -0.0266573508828693 -0.037031482570297 0.0668824246858275 0.011820521176882 -0.07048718002186 -0.0349149421827092 0.0511866574808876 -0.0695538175342522 -0.121380806248443
  25 785.910839193179 ""  60.6371550429639 0 0 0.00646309752556245 -0.00223564982336331 -0.00175353107364852 0.0111302777195169 -0.0118852263624928 -0.0161886699923132 -0.063647785595208 0.0562956658069276 0.102572609573686 0.0273415241876048 -0.0234480535280643 -0.0432967928024451 0.0114053644228374 -0.0101877086658213 -0.0167172566352347 0.038959709219888 -0.0326269470633814 -0.060913351110123 0.00919334872127998 -0.00657832330687426 -0.0145815927332806 0.0232549916307947 -0.0236451552020845 -0.0441968858390159 0.0129991123721555 0.00359048617772005 0.0135730828682241 -0.0110612373977063 0.00701932102131042 -0.00670523761883559 -0.0699674801941128 0.0567454179818579 0.109864933207817 -0.195063979560849 0.164064967472681 0.312611363982002 -0.244833845506449 0.207470570363565 0.395908203989904 -0.184314474165128 0.160452455496025 0.306079739108111 -0.0581229407771004 0.0463347189088695 0.0912948526440084 -0.00214265288871392 0.00449285525580342 -0.00211369040743022 0.000339128526530317 -0.000666413021954111 0.000371086812660674 -0.00403743157227205 0.00142512978351115 -0.00324888323799491 0.0164449356740651 -0.000828346294029353 -0.0134673905066634 -0.00472152130164424 -0.00600170056608347 0.0185786714526423 -0.000525363841202655 0.00430020054779474 0.00727197467499718 0.0013116205784939 -0.000420624637629712 0.000604132202185086 -0.000469364700068028 0.000955235279655687 0.00283524389864563 0.000473114122388341 -9.10041389691741e-05 -0.00114000067937728 -0.00281654181366773 -0.00641664821051632 0.00535678977374803 -0.00364107387919011 0.00129336756913186 -0.00609968130932431 0.0081621838201107 0.00268328223835103 -0.00663613548731567 -0.0123485504245959 -0.0096727004400929 -0.00124923426944668 -0.00141134456149296 -0.00117508167015993 -0.00150088334033662 -0.00275410928728582 -0.0015860322133759 0.00247685964850837 9.69312157842634e-05 -0.00155442504395992 -0.00619189667822929
  26 812.292720428035 ""  21.7536782199915 0 0 0.0321982937401178 0.0773043644497473 -0.0544357159242154 -0.0671422105205169 0.0535555164213792 -0.0695824518820528 0.000259328030079527 -0.00897049351041203 0.00619640887092351 0.0766585769532626 0.00595413073315639 0.0473512160936896 0.0896313997588257 -0.0166451108380756 0.0648990341880895 -0.011700971182527 0.0478480300935996 -0.0340562778469078 -0.0673127171189018 -0.0723810974768344 -0.00595202650377859 -0.0499918627440526 -0.0481349893202289 -0.00701883087386081 0.00393158983797425 0.029941962440944 -0.0620398331030544 0.0469852196985809 0.0726749051192174 -0.0557407593652568 0.0703130464157168 0.019728708186948 0.0228257939855623 0.0547123309688485 -0.127380089241311 0.10283800053765 -0.0283757793195935 0.0460110329187572 -0.0282767441418665 -0.0204872291791988 -0.121694300217996 0.0729514159221981 -0.0482939265412454 -0.00829359237560546 -0.00616156977322452 0.0181075066892269 -0.013370510194219 0.0452437814407768 -0.00548087481812784 -0.0118548811313557 0.00732580056272559 0.0147507509738389 -0.0277812929333309 0.0231973736068353 -0.126065151025483 0.0328627546103534 0.137888891562921 0.0337996658124467 0.0599440133022885 -0.0979276156197268 -0.00676857770096772 -0.0678996947049024 -0.00211666179111541 -0.0114192076330141 0.00642069565209127 -0.0080163502155471 0.00475004965421438 -0.0089339318350333 -0.0176707580744377 -0.00705231794276549 0.00243494802686169 0.0109861591336633 0.0145334158327419 0.0501948286156814 -0.0381799005424051 0.0227202186709764 -0.00125211795760347 0.0473631307589552 -0.0358286119795625 0.000725282986137816 0.0298668975448656 0.0751986717783383 0.00845859176680999 0.0100439207794363 0.00775586699877828 0.0103062767872481 0.0213010744093409 0.0213915121381961 0.0104494112288139 -0.0216150031377631 -0.000647015476413709 0.0109807748109191 0.0480594929331923
  27 835.479496715829 ""  4.12276094091474 0 0 -0.015794960033055 -0.00419544737554751 -0.00445445763747748 0.0149039627888135 -0.0119256535959375 0.0133731207406786 -0.00109029133641447 0.000464395761617162 0.0046028527898159 -0.015835412549714 0.000142453265788432 -0.00401076815370145 -0.0161151568068901 0.00426022300855859 -0.0085787509409728 0.0031327056439667 -0.00785690264933163 0.00369454506612057 0.0122310074711851 0.0106029543313308 -0.00197246816518875 0.00915731430762069 0.0043856511499656 -0.00464839392336379 -0.0165503630113941 0.00703504196234702 -0.0398767803285974 0.0114272427415674 -0.0157482747162936 0.00132968844307642 0.00376963940641843 -0.016793833792376 -0.0372867663733594 -0.00136255032055414 0.0156483658665882 -0.029170606402073 -0.000671318821227681 -0.00172991404195269 0.0136728230467024 -0.0102166889861366 0.0313227773514105 0.0123367901195188 -0.00924828688933409 0.0165229015802401 0.0260229060516001 0.00997146116022525 -0.00882066877674026 0.0124029611235537 0.00474122987005363 0.00163374496656246 -0.00260794433653526 -0.00363703438468328 0.00330565463308561 -0.00253075748608436 -0.0848205127342818 -0.0195018475467631 0.046175892580087 0.0505997232662061 0.0889839829163536 -0.0537713838674593 -0.00739549910128542 0.00753810962236464 -0.0398076385735264 -0.0593851150183432 -0.0380130918809807 -0.0182304013894575 0.0125849037037994 0.00500815284658261 0.00630964676780532 -0.0305624135883775 -0.0162333059862996 -0.00633698203725664 0.220893031571891 0.243183328224224 -0.343367960695089 0.171018578598653 -0.0483331889443343 0.445403326052419 0.054739461156413 0.153748011523565 -0.0209700562665341 -0.0042955336035259 0.0137939998485971 -0.00183596038329421 0.146659006102472 0.0823883255413667 0.0423564016519047 0.245507610205509 0.0677257544756893 -0.321010089430618 0.0283828941669007 0.0866275000522921 0.399230285564519
  28 850.605898218201 ""  0.286736740471161 0 0 -0.00691569100500543 0.00283476837045589 0.011582663986234 0.00409701077502964 -0.00258998478825252 0.00110536182513115 -0.00256994864703072 0.00373421456133224 0.00629956497248179 -0.0381874426353221 0.0283447787193736 0.0525111966112524 -0.0284450774261592 0.0217635432686178 0.0368873992393363 0.00206904424147147 -0.000865406844534618 0.00192786415992564 0.0269348862972814 -0.0195623929296097 -0.0399596530971062 0.0354576958991925 -0.0313968517512742 -0.0611987676112609 -0.0187133125473889 0.00467176941728178 -0.0557762202809262 0.0406480544345449 -0.0372216959245798 0.0360707674074097 0.251724209780331 -0.211406482717918 -0.391758395057195 0.163027350310427 -0.131704954705711 -0.267414985872027 0.00515243990713703 0.000220867196158561 0.00265792970389838 -0.168115818795326 0.149057500798074 0.27944910477296 -0.237295234876833 0.218235175137986 0.396777237887938 0.00946882064830681 -0.00751773890459212 -0.00362659896213374 -0.000274857368911679 -0.000594575890896886 9.56843756448109e-06 -0.0017934711261412 0.00477529687977696 0.000574183063418135 -0.0342004296359043 -0.00525617968030183 0.0164137717881673 0.0164287392260287 0.0172226891263325 -0.0455873757843844 -0.00882065151095254 0.00144290960924074 -0.0319858724415113 0.00207454804582392 0.0108412172561252 -0.00361109646850145 0.0013821378248479 -0.00772201976151806 -0.00400383800770828 0.000401676522291459 0.0058318201606062 0.00680655296187741 -0.0222675500996511 -0.0126867405240728 0.0247610427437146 -0.0126263603001178 0.0082561552928864 -0.0420856104985003 -0.00787111245851651 -0.0183305007789708 0.00500194150453481 0.0097459552211107 -0.0162630538167688 2.75303933981149e-05 -0.0207374016432422 -0.00782138155073849 0.0223054136351331 -0.020044999187958 -0.0116468615577024 0.0304025459859025 0.00202115807662058 -0.0125844044354399 -0.0388791754469761
  29 868.487661844885 ""  10.2311681856303 0 0 -0.0364386251524054 0.0145262436458031 -0.00218510368354108 0.0230713783889491 -0.0204789754169599 0.0209249851661837 0.00345015485283147 -0.00892831245963314 0.0055210847921261 -0.0187579079447946 -0.00408105612264107 -0.0118523821831414 -0.016105861594821 0.000313863299445079 -0.0241939097162029 0.00614482775849266 -0.0116617785887411 0.000993851581723064 0.0124829379234941 0.0203555961501829 0.00451797442250241 0.000842868286257561 0.0148397146554787 0.0119018299456635 -0.0741359421531318 0.0108607769664576 -0.193461262109408 0.121446575940507 -0.0890183507509018 0.0573623101702187 -0.0476990090120652 0.0195555234164552 0.0136085907088251 -0.0469334124215664 0.0602085998988977 0.0287761621517903 -0.0182492793943748 0.012842551219289 0.0451586951762782 0.0217715796257228 0.0144258935297532 -0.041822853404493 0.0526513007747711 -0.0332275448115753 -0.0733185371642628 0.0460080759653354 -0.0512250234751826 0.0344462313467318 0.00969766512273382 0.00546343551118656 -0.00124580405802045 -0.0101826632166922 0.0246485512348594 0.00797667597974094 -0.293611369768659 -0.081617692366837 0.165011509600292 0.119433142656541 0.166382134648329 -0.23281694157765 -0.0350286433744626 0.0231279333918795 -0.155931547466217 -0.0191300965778823 0.0776604714083528 -0.0578526334567984 0.0359347056337586 -0.078872958514025 -0.0418442552911001 -0.0349944852532443 0.0444796963405765 0.0722756615791713 -0.0389345631531353 0.0356278396054703 -0.0314256345687493 0.0035008906326051 0.0263459705752951 -0.133359339434038 -0.0351923890640737 -0.0554680463034217 0.042824142154082 0.142923255701888 -0.0782912734957486 -0.00137995168069115 -0.105002226613663 -0.0139456551161501 0.277018072873009 -0.0229263611775433 -0.0651312527759663 0.0624668476653874 0.0305851272599547 -0.0583499557613205 -0.0543545745627801
  30 900.294720220263 ""  1.08749079876693 0 0 0.0398700397518572 -0.0280352618316564 0.0439776299088957 -0.0119037053873072 0.0263406816122146 -0.0247576010229759 -0.00872743452649426 0.0170024033203232 -0.00223485266657607 0.0273031662442035 -0.00301005179856135 -0.00500958359995499 0.0174694102491442 -0.00237377011237255 0.018576454917284 -0.0103393398898428 0.0129066797698388 0.0084155419755864 -0.0150390081079304 -0.0186332979380138 0.0019756836434953 0.00151065409637478 -0.0143606556227449 -0.0145854692676138 0.056730188210774 -0.0414788098040763 0.165300686126398 -0.0534311504908285 0.0156822498200432 0.0248162607072813 -0.0133696819665019 0.0299710861601394 0.0888435164924229 0.0279773232049573 -0.042254487928561 -0.00134677738801671 0.0479505480848871 -0.038072484513606 -0.0866395833363492 -0.000507581316460797 -0.0332852381138753 0.00566302535713079 -0.057374426365972 0.0321090400810723 0.0800286465000633 -0.040262060506315 0.0281656016538699 -0.0744590367480658 -0.0105652132938122 -0.0130757179906648 0.0114037020083543 -0.00928880555714597 0.0165186630548562 -0.0100005772776548 0.201564091666006 -0.0780794960539064 -0.248081489845699 -0.0513739231075735 -0.0732268805209008 0.199048033724548 0.0285140494626719 0.0494642140623155 0.137400908697931 -0.0187553670172507 0.0517584686907227 -0.0594848081590659 0.0495791634772043 -0.0738122596746024 0.0212132873299604 -0.0498591321633853 0.043360410051264 0.0560373984509055 0.0633595309074707 -0.0199323823824342 -0.147617200774509 0.0315833532200126 0.00891801195493528 -0.0559987853407388 0.170232086903649 0.0204309845886456 -0.098066904602322 -0.0657468642303966 -0.103528191766392 -0.0254854371397311 -0.0696885330787625 0.00460129401368918 0.351324220947615 0.0706954319904923 -0.0854666242336608 -0.0748149275886709 0.0678675778297182 -0.0607692436288551 0.0408885333760508
  31 908.210210890834 ""  3.6174435123476 0 0 0.00433712831362511 0.00160130016211617 0.118293757767757 0.00475064991715389 0.0332800490126605 -0.031539506159896 0.01106116636847 0.000573836380912703 -0.0351087551750354 0.00117683650299861 0.0193009497382497 0.0366880886327876 0.0267906378203232 -0.00946597717432058 0.00645125499710425 0.0121992815454234 -0.00654690056034427 -0.0271640446055599 -0.0161579194360497 -0.0227529982717309 0.00148739666866393 -0.0268957042981573 0.00828183893883608 0.0289523711650063 -0.0872799748839057 -0.0765742429307857 -0.169338905529198 0.261773992932386 -0.220618614403472 0.260445320815158 0.109351659125934 -0.0700762257933189 -0.10327620224601 -0.0161079453295236 -0.00546294390390038 0.0715905366107785 -0.0903030388962545 0.0818724871058693 0.142209075203872 -0.00532317476792782 -0.0345505161872934 0.0145550770668363 0.0838520045265759 -0.102528388219077 -0.161470393174768 0.0273935167649639 -0.0257885149068133 -0.0936462216301388 -0.0189665703382556 -0.0353020560863687 0.0126922081946643 -0.0339470561672024 0.064353891505052 -0.00531580657739135 -0.0113676604848016 -0.0563767297041547 -0.103319829135363 0.0609900722630064 0.0431454878863161 -0.130642903580957 -0.0612679078198356 0.0622554102063762 -0.115853082599345 -0.00479285317109148 -0.00758798428837769 0.0293771935694691 -0.018804468096627 0.00906636340458251 0.0355570882572051 0.0149367785675343 -0.00565566222088346 -0.0379851028555146 0.00245944683021281 -0.0023330499425342 0.0201639276467828 0.0114679783306273 -0.0239772178975983 0.0173019365593082 0.082236936347054 0.0578346734785641 -0.0703060093532947 -0.0938503786247578 0.0878848449594622 -0.00312589791845771 0.014071127739548 -0.00682631310910216 -0.0406216252114462 0.0159605718791405 -0.0102562125487936 -0.0393364846968838 0.0185076039224623 -0.0115383335637026 -0.0462058904563174
  32 916.645964602935 ""  5.53433361309324 0 0 -0.00320519474107679 0.00865316820549107 0.0413794466555713 0.0126524872286234 -0.00314501284947654 -0.0195778356517165 -0.0298567499047493 0.0300623055902783 0.0457163191473648 0.0439975981962051 -0.0290503800893259 -0.0620564560582708 0.00170909339779308 -0.000123075078305433 0.00736524525592437 -0.0322377539103834 0.0241074830867988 0.056120374151819 -0.00744699113421822 -0.000819502728907038 0.00715210047617718 0.029493669063923 -0.0308454772616887 -0.0591595884659597 -0.0534418791964816 -0.033947736429013 -0.115839248668326 0.141017260921758 -0.102164833722485 0.109993584559403 -0.221769561480091 0.190816955701158 0.349240532500357 0.0158646364238288 -0.0152383178773737 -0.0149391935369576 0.197450725780909 -0.172214125537944 -0.315994899026992 0.0245941958127253 -0.0291990515231698 -0.0421936195345803 -0.186807497246455 0.167658848898617 0.303171659982058 0.0274442769757298 -0.0215354230150177 -0.0210673652087969 -0.00472453270114132 -0.0140145747091686 0.00312671410839398 -0.0194372681973444 0.0311757335813024 -0.00217891861315368 -0.0799683361282279 -0.018971610251054 0.0247481690849584 0.0556607339583895 0.0594930522147444 -0.121696779137617 -0.0418878235964161 0.0233215317100003 -0.0999292697356073 -0.00043482789173465 -0.00899509255644347 0.0224358384112312 -0.0169822721243268 0.0152445695881227 0.00684232809597803 0.0158238873380271 -0.00977530070355817 -0.024226705657172 -0.0190382183629887 0.0116296864501357 0.0419566388561402 -0.00397942009034242 -0.00626163115189591 0.018704760213876 -0.00880113566800128 0.0164862538222811 -0.0025868758851029 -0.0159510639525977 0.0407019580240188 0.00477740688643144 0.0160925540511614 -0.00456524200811473 -0.0823345674765749 -0.0104817223781132 0.0120637310965048 0.00415773347138009 -0.00620661923611404 0.00599321835739775 -0.031908345948707
  33 981.690440502164 ""  93.2624338260109 0 0 -0.129413355259738 -0.109836710609 -0.00107117177771201 0.103958708503228 0.0946746256296466 -0.0105786400823166 0.00432256699342945 0.0449251670621039 -0.0199664613765702 0.0371821039565335 0.0382773242364079 0.00575105441704146 0.0252328534126033 -0.00242568318969672 0.0122476991305317 0.0176811411195569 -0.0485515710712543 0.036640455165102 -0.0334838588149937 -0.0490657457405516 0.00980302982205186 -0.0686818828101998 0.000235761729700296 -0.0463865624111907 -0.085324566378247 -0.0534841650505051 0.0358836461797025 -0.102952143176181 -0.0373190562073568 -0.0484799521157225 0.0553851198227131 0.026580057651244 0.0065637489479613 0.0205012491401607 0.0198651742103267 0.0288309277464177 0.0586703433513878 -0.0361161967190407 0.0532377606990362 -0.00611022375035041 -0.0819296798834587 0.0148329318298327 -0.0876408091640273 -0.0106417692140021 -0.030961736079637 -0.00678508398493267 0.000848216325390598 0.0247883620494168 0.00293382051564407 0.0165920740512934 -0.00808636380682319 0.0211307622601824 -0.0114319470235413 0.000760755104342205 -0.020460321571081 -0.00920965789903798 0.0274161728547727 -0.0170591709729211 -0.0174078297537284 0.0191184828349632 0.0237675894408927 0.0168706490354469 -0.0319725969484946 0.00421591015624027 -0.00217358662522113 -0.00652129905395586 0.00374074162979825 0.00858250513639241 -0.00760153645632302 -0.000716217497314049 -0.00253469844618942 0.00732712288829834 0.000779772140231995 -0.00325399040541924 -0.0027111725742519 -0.00645845605993723 0.00740531090829325 -0.00430431490457659 -0.0439404976345223 -0.0235040026296279 0.0401728865270644 0.0182459373646754 -0.0140864634829819 -0.00272812457442079 0.00258861410810854 0.00142151952533818 -0.0119413245573099 -0.00826971293518876 0.00918951921152039 0.0156566407014535 -0.0104276327724312 0.00808516562775918 0.0149334743635801
  34 992.896252666743 ""  0.0328655155179565 0 0 0.00535485254290428 0.00709803873482636 -0.000536074439347788 -0.00564197917422549 -0.00556215359450857 0.000141610532003543 -0.000411225871596012 -0.00155193335176548 0.00235044192369019 -0.0279175116406986 0.0222927070276908 0.0453997125543918 0.0360767750688449 -0.0310205768569904 -0.0643312455275288 0.00217521926041235 -0.00166396104936626 -0.00315669497841221 -0.0408753491672035 0.0385751484306985 0.071279210292782 0.0298449148371602 -0.0256379152023706 -0.051208904617572 0.00546356067543944 0.0119174757084579 -0.0106650986265889 0.00242756584110114 -0.00095449419800131 0.00483355392190528 0.159531115616981 -0.133078588362528 -0.235441141228012 -0.22489114858283 0.192548974972425 0.352121942207946 -0.0106559391261188 0.011144974893154 0.0202655258983445 0.257706342367074 -0.219751911991166 -0.410716328928469 -0.164340373880601 0.161874771120984 0.276685303100949 -0.00162396301770205 0.0025925487115575 -0.00111089596199919 0.000230633715155941 0.000605054762494884 -0.000255679651197028 0.00185766299536565 -0.00429714055125543 0.000162682115097542 0.0153982739722032 0.0149743531591713 -0.00116791582599416 -0.00938784231476721 -0.0137321799619142 0.00393059591993285 0.00101310311783028 -0.00846194891647194 0.00409926930803642 0.00132254490763392 -0.000471978873074925 -0.00191888733619412 0.000528755211286307 0.00101336262300778 0.000530494631623622 -0.00122262744349718 7.56628675092978e-05 0.00189554831657165 0.00203771231975782 -0.00623070869073565 -0.00260005373284417 -0.00424470512418145 0.00538858928661627 0.00120257155072238 -7.53967530796686e-05 -0.00819392637180036 -0.000262871389472675 -0.00676247821348749 -0.0164769027785511 -0.000354779678928464 0.00060924749906908 0.00108005669786835 0.00244545972954322 0.000828938756015662 0.000562994559135533 -0.000409015154627553 -0.000671371525020534 0.000652164821262874 0.00446426997548341
  35 1010.06725812218 ""  17.3528400160621 0 0 0.038493534141887 0.0323712706722341 -0.00122953187680973 -0.0292402422870203 -0.0377355008809196 0.00989534484820164 0.0020602514106097 -0.0126334983781382 0.000261471843396224 0.0877382667692585 0.0756141779637335 -0.00908403462698943 -0.0540561963558377 0.0199714226390611 0.0235322910023956 0.0404068150285549 -0.109520731861502 0.0127899546843991 0.00761411976672019 0.0512764991875286 0.0311407991817861 -0.0836602656297774 -0.000565846850174188 -0.0662582773615052 0.0226725832435518 0.00860534832648028 -0.00649865709240895 0.0272406361420733 0.00959319977916972 0.0141584355369426 0.0352185962466626 0.120266559259714 0.136543310983022 0.135685826011627 -0.146345369509921 -0.2733890334749 -0.156856782590117 0.0375185997201787 0.304720697655298 0.151999325992946 -0.0774366425000359 -0.219083549702179 -0.149056593864749 0.0122689364793866 0.0293433806860061 0.00254292911627278 -0.000906463036170821 -0.00628732596718179 -0.000123139595729196 -0.00385148287989702 0.0015716605522222 -0.00644172392405209 0.00344915247438791 0.00045748890034212 0.00439365782416831 0.00429144281875244 -0.00471260838137135 0.0063300014415964 0.00686156640365801 -0.00764803928098674 -0.0069812168393319 -0.00495411897562761 0.0106653346523266 -0.00105368450024527 0.000303718731616793 0.00193307556804642 -0.00128416694258957 -0.00230295296728683 0.00122351202495748 0.000150621779136998 0.00105251811346062 -0.0019719085809831 -0.00169890454152622 0.000957663196663769 0.00253698836419808 0.00187501519956573 -0.00160269663440552 0.00285015794003735 0.00901019866150799 0.00562870450886582 -0.00891212650716933 -0.00249225950535961 0.00311454301902931 0.000985030685294516 -0.00126399255566292 -0.000408580104011228 0.00413361010098451 0.00211522329439756 -0.00298233592124291 -0.00414623487310164 0.00328221261376332 -0.00268112321991905 -0.00531544109517154
  36 1012.46525393593 ""  13.8665430912666 0 0 -0.0313865791224932 -0.0287736763455662 0.00256153670887351 0.02623868507583 0.0318045970354898 -0.0109843881465026 0.00126230508601751 0.0091294023230437 -0.00537249067329677 -0.0564276700260578 -0.0791699833398903 -0.0234953193464792 -0.00176555252377829 0.0245254217452391 0.0621544112098648 0.0179571063835433 0.0475134363486742 -0.0930727305518128 -0.04987024902263 -0.0102123453300657 0.0401396655451497 0.085188922530275 -0.0105260001259786 0.0337998741239714 -0.0219022680636831 -0.0189634124629879 0.0137535492816107 -0.0174893319635375 -0.00782475956553395 -0.0116528511559267 -0.175918884062484 0.0189195357739569 0.0966051697651455 0.210586052893922 -0.146696436084809 -0.280557007727376 -0.178015476941672 0.232578644462512 0.248308007930519 0.137121472445205 -0.168677006499367 -0.256659053697945 0.0226028613615646 0.0978829245878679 0.152891044802455 0.000227471338949552 -0.000716383084043241 0.00490553020826679 -0.000257121824252 0.00171850947069995 -0.000865980370979695 0.00261298463792763 0.00118803464024101 -0.00121541178023097 -0.0145873518973819 -0.0147093390563029 0.00357497896421206 0.00369215885475596 0.00653452631036239 0.00217129871554787 0.00281803486840303 0.00942418029846757 -0.0130631853459916 -0.00069503068878562 0.00149745778461683 0.000281634551158139 0.000973940642349795 0.0013907881535902 -0.00150457966901352 0.00137138773591042 -0.00181779849234618 -0.000108950972734888 -0.0030784806961369 0.00383596162594165 0.00297949971239681 -0.00464477647865141 0.00518703562552517 0.0021071555018074 -0.00988202854670969 -0.00532133837092261 0.00941781721114363 0.00307575698305338 -0.00723653196078114 -0.000520250533170335 0.00241990658373272 -4.2738171363125e-05 -0.0115986202575316 -0.00320371887082968 0.00432706595181847 0.00473502049109863 -0.00411083483795605 0.00335794853304797 0.0014707989596698
  37 1033.19487014675 ""  9.79340870049551 0 0 -0.00453838257739947 -0.00879207162139338 -0.025231325864868 0.00121252328562835 0.00109706166460336 0.00544186647005328 0.000959764919990244 -0.00290696057083194 0.00346098638071612 -0.00260285079320827 0.00047082134494192 -0.000750250391403265 0.00135863820104008 0.00114121666927649 -0.00111468000836762 0.00136830403229167 -0.00357070094825241 0.00315540058651109 -0.0021879353814838 -0.000941680106606093 -0.000929249374926129 0.000381657514085008 0.00162029326713339 -0.00209380460870457 0.0231802467986569 0.0235561143844453 0.0368625277480381 -0.0685071808271828 0.0341780675814881 -0.0500816933671395 -0.00335122699108662 0.00186017073930185 -0.0151555916621015 0.000827444871733453 0.0140932227589787 0.00177716237556941 0.00607182986162252 -0.00386481530069638 0.00184294153575433 -0.00635968714972115 0.00286850512679739 -0.00430803953337517 0.00264215749617695 0.0188855506034157 -0.00144765458315467 0.00472282070717668 -0.0122499288772498 0.00380788856612504 -0.00363098429337667 0.000200373300498078 0.00114157021697203 0.00779165911805428 0.010836631266628 0.02035472633152 -0.0543609494585199 -0.0856830046142359 -0.0103641655493481 0.0169573880592984 0.00855041761258979 0.0123352369414392 0.0285829188839158 0.038979740305268 0.0665357501134279 -0.0608638865903744 0.0758280223956438 0.127862522520283 0.0427219889197487 -0.0508297144113659 -0.0075962073703394 0.00129150495878227 0.0165161469517123 -0.121336006783247 -0.0309509812437903 -0.0605258347476023 0.0990473950579194 -0.144299276817931 0.137386343107548 0.13302722354965 0.013070482884737 -0.393278626572204 -0.0180582990693853 0.00593524309374713 0.150925478797943 -0.0405011209749937 0.0268343066760984 0.0092575308866233 0.0932402798526555 0.146586427761845 -0.0795386751096316 -0.284586639979231 0.104879177114927 -0.0601541703102821 -0.104669804112153
  38 1040.86671846827 ""  10.2929609169219 0 0 -0.0173528638664406 -0.0192951432819252 -0.00346075435200617 0.0156863083023233 0.0278244142696605 -0.00969656590796338 -0.000985043880576489 0.00688662602611281 -0.00521176621892834 0.0457104699159847 -0.0221267941511684 0.0396307456032685 -0.0991998687882894 -0.0326042797884651 -0.0437135921954088 -0.0208693292193564 0.0892053134973471 -0.0590054816199223 0.0993843033005959 0.0446646030251446 0.038813552222757 -0.0310628824700841 -0.0484816616798831 0.00510010552748333 -0.00991471543309253 -0.0221913800577276 0.0352843425692866 -0.0278035237041571 -0.00200204713167714 -0.0132998843053811 0.170724547716132 -0.146110830814494 0.199942496496162 -0.173356463737293 -0.254674496541642 0.0175842056032023 -0.0222102043537893 0.098279713829093 -0.0628846442362089 0.247309789517438 -0.0901372842871431 0.188949133209486 -0.122306990301563 -0.287062632324046 0.0948311629585327 0.00088801947356521 -0.00114638045713137 0.00363568651104021 -0.00110832676699121 -0.00111943883662801 0.00102189824765374 -0.000421378518508023 0.00392497979505092 -0.0017063649792958 -0.0255958149568987 -0.0394662666909913 -0.0071246467661388 0.0169295511569547 0.0273934233215652 0.0109816013385427 0.00372202553868229 0.0134811743620563 0.00373810568119058 -0.00669095612802218 0.00675510933745628 0.00431316669586839 0.00243798983132484 -0.00481284145872187 -0.00245228829076195 0.00490671311642383 -0.00326133264814741 -0.00392414179773042 -0.0150062411928354 0.0232232163097428 0.0137131821108116 -0.0020821480284564 0.00511181666023269 0.0114405012530914 -0.00315716088064166 0.0153658378873051 0.00686543030140673 0.0137147565849716 -0.000640410163994277 0.00134117117796877 0.00309508849949398 -0.00189668145279245 -0.0266552907424526 -0.00696814464576577 0.00736793751241054 0.00856890138456501 -0.00641181123450129 0.00503505649225318 -0.00756196550916117
  39 1043.37331429628 ""  37.1036918509002 0 0 0.033085931808258 -0.0424608682210741 -0.0203972690212055 -0.00800623739232388 0.00949603336830207 0.00534403775654478 -0.00100918548825865 -0.00147561300903302 -0.00241001567227709 -0.00251418198847013 0.00570584811964859 0.000610831809028309 0.0115374967384575 0.00276792598547701 0.00227951551752982 0.00177215323666382 -0.0100365171241428 0.00684258930537206 -0.0103418125919192 -0.00566898472294692 -0.00245208738937617 0.00313135586530324 0.00536493987969291 -0.00307604171439711 0.104516172292318 0.0206148192385521 0.19198582338542 -0.180362959280007 0.0602856223505056 -0.0712306257940456 0.0116879618076462 -0.0052412806766827 -0.0353838292239098 0.00895942403094336 0.0315488717374684 0.0119902129387014 0.00610956391090791 -0.0117910791554451 0.00493820304961702 -0.022930647468298 0.00583935718896423 -0.0209096714714526 0.00707161483525301 0.0378299293099025 -0.00246203142908721 0.0135310844863123 -0.0144955496335508 -0.0112350116938994 -0.0094754856271842 -0.0189784369833357 0.00844786559874559 -0.0180547774248421 0.0435649381354718 0.0024429350013776 -0.151296545406931 -0.308959244248091 -0.116030467558813 0.178917896109304 0.276319865348165 0.0692505150987011 0.0429009236107939 0.117816902568839 0.159894745807941 -0.0543433923607428 0.031195906746305 0.0119002167841794 -7.84934687397519e-05 -0.0514561820899074 -0.010544364956642 0.0503087122264935 -0.0196628616476211 -0.0101061420627488 -0.134784496010592 0.26750347144969 0.10090643948196 0.0777168993175721 -0.0571515969321204 0.0659677503020605 0.0418224299038979 0.38457882781375 0.00809788893636916 0.146824019136245 0.0505101836458947 0.034504003315098 -0.0121885712724635 -0.0333842779304395 -0.222300905266719 -0.110205231487727 0.0567261079450541 0.164491740291851 -0.0589355638239566 0.0343218216671895 -0.111269687302126
  40 1088.07075152779 ""  9.97815721618753 0 0 0.040091311269 -0.0133404658309598 0.0612739023088852 -0.00675854532354905 9.64493511997499e-05 -0.00914919993099047 -0.00813064093519733 0.0100111358344282 -0.0157447201097786 0.00547972331173174 0.0117839688551495 -0.00147858091640497 0.0144355170785584 -0.00103968463625103 0.00922087539364544 -0.00701774349757389 -0.00466622107297275 -0.00211265828201133 -0.003162647509479 -0.000392477953146712 -0.00243866012907874 0.00434595820453658 -0.00221812800408098 0.00708777671854251 0.00942687612664234 -0.0698549158045982 0.0491794995408088 0.0743234480078413 -0.0292777201874592 0.0689115301996286 0.0131612065787947 0.00627115211799533 -0.00674122671425935 0.0109018128671855 -0.0106369882925278 0.0151547580186407 -0.0398378053805297 -0.019579790129967 -0.0152301865194865 -0.0204196402141974 0.0161000683764332 -0.0143968857502359 -0.00303399570267331 -0.0531162566675609 0.00579806155780923 -0.0173066202814242 0.0361359578047608 0.041906891254983 0.0462296265907096 0.0348128885389244 -0.000247099219684273 -0.0612964523739881 -0.0440462789063308 -0.0796308413435285 -0.123025269042522 -0.155790200513615 -0.0185393299403227 -0.0581549397762754 -0.0495900482082374 0.10870665592416 -0.103107012819864 -0.131544754904337 -0.188284745044427 -0.0118126642434214 0.0841017264953397 -0.0156395351852888 0.0276712439940314 -0.0208679874429191 -0.00313439926030244 0.00590486597955672 -0.0626486292477244 0.00839733953223071 -0.0612816539321017 0.0146918473813485 0.0450395363583702 -0.163672744402319 0.230562996504093 0.060229166603838 -0.0207307187135544 -0.146162262517828 0.0303382342323957 -0.0550705321977243 -0.312872976022513 -0.00665372622702945 0.118607015240361 0.0338272846821149 -0.263833455893119 -0.0119608123652202 0.141609900364684 0.017285535562227 -0.118985422005997 0.108377092954536 0.176621778438255
  41 1097.39274330127 ""  12.7129288729671 0 0 0.0548740890550394 -0.0522263379366269 -0.00581448782556224 -0.010944269799231 0.00574883840762274 0.00690065411033934 -0.0106625719153509 0.0122202463406129 -0.0161345724786387 0.00533394769792396 0.0126429878375445 2.57741167759551e-05 0.0141140870003684 -0.00165923019212348 0.00870230214667754 -0.00907699892644545 -0.00307728506938004 -0.00422223586764021 -0.00128565978229647 0.000647963294270328 -0.000856442256671714 0.00674139403361862 -0.00511078593393374 0.0063661033987243 0.133162331281675 0.0262051341222465 0.196922937771888 -0.181143382281026 0.00222585505568362 -0.0183749684332597 0.0202433277656793 0.00146347594261262 -0.0193919674094922 0.00634859687219268 -0.0174162517446375 0.0199845923955793 -0.0480522052126903 -0.02030506443332 -0.0194749161161661 -0.0128939326076085 0.0120517668389266 -0.0156450559670875 -0.0113034213937522 -0.0485885175243632 0.0237654459837797 0.0385925409368665 -0.0176318368981676 0.01977311430328 -0.00168671540860531 -0.0181039678657914 0.00667293179044129 -0.0434686313183604 0.0531849102529716 -0.0285950869370048 -0.20806428048265 -0.280428927891383 -0.0228359436408251 0.199446033347112 0.288085525922625 0.0108749848705879 -0.0277637287159248 0.0602393764803443 0.0205753833210598 0.0646262284594221 -0.0485159205421641 -0.0182915205356784 -0.0415132132878351 0.08617599858242 -0.0056028834318595 -0.0361437535090417 0.00912211938717161 0.0154466560702313 0.101947762397949 -0.192475176397547 -0.0652014543841273 -0.0275355248710895 -0.00403046868860702 -0.110477050371309 -0.127733828871493 -0.308376755219557 0.0258097662776173 -0.122668137209036 0.00263195207002212 -0.0262418132468981 0.00347097879485507 0.0180569172797085 0.13296714002693 0.0524139770611834 -0.0387483594375579 -0.0792520955820456 0.0314446850489893 -0.0207915039939402 0.0894266514810385
  42 1107.21732324098 ""  8.36810064078427 0 0 -0.0210627577274694 -0.00931457985638566 -0.00109435047538291 0.0235307712907769 0.0100589912580612 0.00741748712647112 -0.0310208117247768 -0.0100400416173234 -0.0121202268550872 0.0100533349953383 0.0828796856320198 -0.0363152065661928 0.0515807142135769 -0.0183981619268267 0.0406890743981148 -0.0665800682154518 -0.0276886289942692 -0.0267573745556538 0.029433236803505 0.0498221678435328 -0.00653352726937093 0.0409994318619552 -0.0585469567057405 0.0532466806053538 -0.00572393621866001 0.0355699143986516 -0.044540869195226 -0.00310570334312275 0.0114551184836806 -0.0171820487832589 -0.150082079550703 0.246808045493266 -0.2401643798064 0.010271278500728 -0.145332160218612 0.0896791598730104 -0.390830595417565 -0.166311144498765 -0.152930912561668 -0.0565413293873469 0.140697969237445 -0.118732463022833 -0.0744571883422565 -0.363453722057033 0.171462551705092 -0.00234589132126324 -0.0021847474986601 -0.00526413715475728 -0.00384412277989327 0.00107872331703049 -0.00220610502690131 0.0124479034246201 -0.0022660766328408 0.0119581068905835 0.0351007676553832 0.047362415674463 0.0065514039649847 -0.0174704398198522 -0.0293466726708931 -0.0151289474436781 0.0197848123338834 0.0165966736878771 0.0138086891892811 -0.00755537601777076 -0.00190096177473497 0.00414708712561921 0.00353623599358345 -0.00789591230927919 -0.000427416440770234 0.00419772252690012 0.00490575285290679 -0.00292467686567942 -0.00691695026672448 0.0242120791284286 0.00364497796148891 0.0175646381546922 -0.0203867048139834 0.00977575808010175 0.0111109004226609 0.0449780562403551 -0.000304086027153586 0.019887593819709 0.0248505405057089 0.0029140513238068 -0.011671344431922 -0.00543803136179563 0.00757595873020985 -0.00566108567184133 -0.00839385870734704 0.00861183823240236 0.00727345939469007 -0.00745585784554453 -0.0284146303924874
  43 1123.07078801257 ""  10.6556382800485 0 0 0.0329861301461983 -0.022522889432059 0.0503491217575562 -0.00369264410375357 0.00509270097001753 -0.0100426446925241 -0.00736324305873236 0.00335070707521253 -0.0084269352057077 0.00399221597252105 0.00317445751136248 0.0017883521556821 0.00483173403523794 0.000200543848349821 0.0024734398973207 -0.00253669650647494 1.73042612793223e-06 -0.00166497621383191 -0.000676738114646937 -0.00280348959242871 0.00183618561876187 0.00417811470764796 0.00115494014935113 0.0011312866673504 0.0114656394946639 -0.0693463508990855 0.0636663545015067 0.0422364760140054 -0.0115201523449132 0.0396134491284517 0.0255373408340485 -0.0168604653027166 0.015471481638571 0.00258805692331981 -0.00503866182533352 0.00561929500755485 -0.00969009281880908 -0.00284720592899402 -0.0038179528779938 0.000325604762009711 -0.0035219327820948 -0.00377116382865263 0.0017632864034758 0.00823423133208842 0.00670559978301671 -0.0359588936382801 0.0298707660785649 0.0617756002236705 0.0601632961986576 0.0455006942976253 -0.00809592479371066 -0.0748626712611346 -0.0562484985284567 -0.0768306350859855 -0.0694589990929212 -0.0257309060935734 0.0500115004050527 -0.0541438682513841 -0.00457917367506752 0.127306009118355 -0.119595493690535 -0.151298473519965 -0.188240343346042 -0.0230904328937691 -0.0681024170784051 0.041217649268666 0.0053240232773276 0.0039315707263574 -0.0301480544952244 0.00900972147980499 0.0653557653467781 -0.0275997425594149 0.00566296443315261 0.0753937939393967 0.00534813300023284 0.1423134836378 -0.20242118717247 0.0370858694798625 -0.0178871924906377 0.151048863844009 0.0208261251904249 0.140993652566056 0.242008300774974 -0.000323125901483456 -0.125596861206315 -0.0406401880607791 0.216259525349396 -0.000239181631931324 -0.141993518651366 -0.00731085127598145 0.119072248996309 -0.103985719481586 -0.225991695721323
  44 1165.39308440488 ""  24.4343472234868 0 0 -0.0620412012934023 0.0664071993508856 0.0276255156416535 0.0122879659356589 -0.0121785139507646 -0.0239990202116374 0.0105741138586368 -0.0235851352528585 0.0205361840179205 -0.00449913097086964 0.0010073232715083 -0.0041082486295797 -0.0101025610657148 -0.0041373133046148 -0.00449963328723206 0.0029515491373041 -0.00108307746477546 0.00258290366705151 0.00549517540808283 0.00917596519629469 -0.000971752561235484 -0.0023038390775915 -0.00347051522263657 0.000834430658847921 -0.212831339139876 -0.167435619527001 -0.127447894046658 0.315139614284912 0.207704470862701 -0.116584840509084 -0.047093518440074 0.0417156163887273 -0.0532436418816428 -0.0160781611475709 -0.0171771424944491 0.000514319193083974 0.010537805952393 0.00133072867599408 0.00333298556940716 0.00739399026985898 0.00855451093021904 -0.00260923314311234 0.0105422964000025 0.0259709233601923 -0.00938064019937288 -0.0148004288953362 0.024932207985388 -0.0225095106682287 0.0126468309199187 0.0247098816434356 -0.00648000180186 0.036759420224191 -0.0829159964591 0.0415257511652355 -0.133037630720524 -0.460379722599121 -0.247699572272558 0.0917855767077867 0.148439738438976 0.243540502236943 0.0928671979978683 -0.0176999662493999 0.187104630073951 0.0123803585299592 -0.0130499976959445 -0.0023986259765564 -0.009442371728647 0.0291096655000086 -0.00659086864546557 -0.00464693447602248 0.00187790991380312 0.00152780499700606 0.0180442892699629 -0.0219333686259048 -0.0115213805919083 0.0130428451714953 -0.0247929603496639 -0.0346606784805347 -0.0384735820864019 -0.0502423674986517 0.0118074211328382 -0.0195212189123837 0.0383643131874798 -0.0120773827758197 -0.00547000035983797 -0.00133713722827823 0.0202471084328501 0.00124369409381677 -0.0139800484358781 -0.00402418064764769 0.00735529038390253 -0.00466110913518436 0.011868456601736
  45 1188.80091187372 ""  7.13894494551062 0 0 0.00273459321643975 0.00385342264444617 -0.0024030301995891 -5.80181704689211e-05 -0.00986859076722473 0.00666561575459009 0.0182913999316454 0.0278971872768327 -0.0055161566774643 -0.0130980023756931 0.00317637459740847 -0.00894270226724499 -0.011896343451296 -0.0453734955961229 0.0156193337529908 0.0674787596220412 0.0339201811639127 0.0236561419751953 -0.0500065146518613 0.033593618698971 -0.0469954669461055 -0.0098789191269648 -0.0342278425279004 0.0112509785948994 -0.00742784071949844 -0.0222553563689054 0.0167838522619387 -0.0035440431733999 -0.0114068620803489 0.00891921222651423 -0.0194602723719619 0.00899163182858778 -0.0201648978245548 -0.087856404814061 -0.267146818407426 0.0919566421895972 0.480584811471942 0.210851030245795 0.185278360050498 -0.291465232084115 0.268940184548499 -0.327680306919311 -0.110880092242697 -0.307041256871838 0.103146284803792 -0.000636398550073849 -0.00133977635673857 -0.00038991420951699 0.000767159064887713 0.0002001122929244 -0.000401795632100856 -0.00130314340116427 3.20590334621209e-05 -0.000390956845221388 0.0104502168186602 0.0138296937625895 0.00339086679730486 0.00837588707534202 0.0149513539890575 0.0013217982772839 -0.00149204071988927 -0.00220822135919718 0.00304520303671133 -0.00324240004360431 -0.00247976149909127 0.00188871808944951 0.00163830262250992 0.000555458548345772 -0.00114399768280866 0.00160438712769157 0.00289378533462635 -0.00142614251577327 -0.00306661395170555 0.0110563180721298 0.00152955026999611 0.00395362907722385 -0.00608025578763867 0.00855221237417763 -0.00664080174056125 -0.00125223072713181 0.00732364156435383 -0.00194675350878958 -0.0151612812855576 -0.000585322200720909 -0.00632618138764272 -0.00247756003943861 0.00545859420081136 -0.00209999274463156 -0.00558816497019971 0.00305847756858704 0.00425939238256316 -0.00357848909971837 -0.012331781755014
  46 1195.59264644568 ""  3.40326995076612 0 0 0.0051424948812056 -0.00823465224424116 -0.0208990395232282 -0.00791442261900586 0.00340736782044157 0.0077173650092384 -0.000615537157071159 0.00446509532411883 -0.00159210803987541 -0.00103791232875216 0.00111430416015271 -0.00168896075172855 -0.00100593017871566 -0.00434624768660776 0.00183304023122498 0.00191651352107419 0.00176154223681194 0.000355450750628804 -0.000112629076821267 -0.00158408196400111 0.000511478950389811 -0.000116835573348531 0.00147997363525062 -0.00152551521423337 0.0780486501408698 0.149217921201295 -0.0540343001871709 -0.10668309771429 -0.0757862623430616 0.0410957623425111 -0.0113164948996873 0.0110720436060784 -0.00185043457840291 -0.0091553563457129 -0.0309893263718612 0.00962238323703189 0.0164578730153912 0.00845323367244 0.00684469568641403 0.00525594453578047 -0.00700183287679006 0.00740950707667301 0.00103577719020905 0.0100982313479297 -0.00179721984932474 0.0454812111889291 0.0207691850971215 -0.0246026789776799 0.00986741411898263 0.00841906285707839 0.00246487653659833 -0.0228127829523042 0.0210477926467557 0.0538752883386191 -0.335435918321723 -0.375430287912523 -0.0835953570751298 -0.313497019946479 -0.600949935564687 -0.178430781981646 -0.0433860344031123 -0.0483606334749349 0.103504903812618 -0.0214122288705985 -0.0193713483796845 -0.00877128101937674 0.0293991726476648 0.0379083159325096 -0.0057795121020889 0.0160723433332058 0.0120803774701351 0.0128064356991599 0.0315531371698904 0.0163038659160597 -0.0668906018707425 0.0541499305783643 -0.054896158187204 0.0576933390170489 0.00215747480632466 -0.0109165320095343 0.0159755366878674 -0.0210438767742561 -0.0263498599570885 -0.0227025807498939 -0.0244393674911952 -0.00954509560693101 -0.0131463682608872 -0.0234938716677701 -0.00392351581593393 0.0570869717819748 0.00433303671476289 -0.0128656762247396 -0.0807479161391236
  47 1205.35543856482 ""  23.7398752078345 0 0 0.0103915735489401 -0.020859062868166 0.011152543905252 -0.00685533546574642 0.0246644779213234 -0.0138940640846929 0.0057212467654026 -0.0397158054265975 0.0258678636305038 -0.01960571651152 0.0410977345709141 -0.0335321812752472 -0.0312984309911122 -0.0597859755786194 0.0112243951799849 0.0187354259615579 0.00432950310241477 0.00974009638698085 0.0289207008703912 -0.00170187750027141 0.0183958595847986 0.00434288922883247 0.0271274998219651 -0.0116220249535783 0.0466786122466191 0.0511259724462099 -0.00215266588015929 -0.0265188314359466 0.0058537422094875 -0.00234429359168073 -0.257413202990221 0.272937755211627 -0.319559648245182 -0.177022262770336 -0.493208613843921 0.154169607811538 0.141116822244823 0.0562365903142014 0.0568943100066012 0.152773603799416 -0.120481848764424 0.160162156535135 0.125290336701869 0.35674141188268 -0.120871811588327 -0.00244468105586192 0.00134942116692084 0.0086922802027604 -0.000970605378345012 -0.0028020860419281 0.00191791982203344 -0.00383954741161834 0.00723197033294033 -0.0146957376085694 0.00179308981851528 0.0250616882274435 0.020420378627351 -0.00493405435027162 0.00078886253991744 -0.00130280135348431 -0.014804501195883 -0.00573093286534388 -0.0457399810822727 0.0120139755270506 0.00858968525592399 -0.000924921576072259 -0.00738326973807625 -0.00809098191312017 0.00161666474430664 -0.00776929162572523 -0.00824658912171091 0.000613421128738792 0.00468311076082596 -0.0315291450150887 0.00861615088933104 -0.0134931782585487 0.0162954953284929 -0.0362418765060943 0.0198829807160689 0.0240859748198724 -0.0218261508954875 0.0236593109361842 0.0594412438079155 0.00666389024570023 0.0207702547036583 0.00926294911084315 -0.00609324176493376 0.0120127698736949 0.0136265347402872 -0.0221591946692233 -0.00829026027431308 0.00815996942484968 0.0423546763731547
  48 1213.79802082558 ""  43.1508062029238 0 0 0.00717128395709446 0.00252770964807341 0.0209485760538808 0.00325697500935103 -0.00384205457390326 -0.0165764719201526 0.00263889625915381 -0.0279438980219327 0.0156102249714344 0.00324451344519423 -0.00145983208035058 0.00390003310550441 -0.00506090618977049 0.00666217997245991 -0.00685323987868274 8.39927099894279e-05 -0.00372838975287092 0.00178459749729202 0.00375194695531761 0.0104831322636439 -0.00302803286667818 7.41652855514511e-05 -0.0057781156510315 0.00361312536331102 -0.0882400123196864 -0.239657804988212 0.155009452728124 0.145087943638384 0.185097709580892 -0.125102008071143 -0.00126395258610507 0.00266196843146321 -0.0276834593910968 0.00128525501930251 0.0315516062276758 -0.0130904910741482 -0.000846739281698741 -0.00473405857185375 -0.000239809114268327 -0.0213565511261719 0.0361175848941538 -0.0330525431659469 0.00924626400810039 0.0105729035607459 -0.00387060849594347 0.00625843103270253 0.0484869486554777 0.0613335027077812 -0.0895613232162688 -0.0677870177894918 0.0385568612824748 0.0956960239449724 0.0644839605060653 -0.103953915272874 -0.135907656153539 -0.051556651156022 0.071155950723781 -0.122920076493847 -0.180102920507428 0.0402949669608697 0.112670757394254 0.212681424528531 -0.23710594992494 -0.0174042722817086 -0.0107062521913836 0.000673459531014313 0.0154332634619798 0.00906527559359473 -0.00879747003393976 0.0103034581941024 0.0107560767751461 0.00161860180968268 0.00633405031971242 0.0238494404417797 -0.0263292618110696 0.0255514372536445 -0.0303552203517801 0.0447239011772612 -0.0108328762371447 -0.032051715267209 0.0141149998635477 -0.00329732642666504 -0.0337000888302898 -0.0116448673569162 -0.0265468026049945 -0.0116952691404843 0.00660243572898708 -0.0132278254928557 -0.0148875112082401 0.0283240419363145 0.00839791868166829 -0.00960646097390892 -0.0568851278460661
  49 1230.55282151704 ""  24.5469161501172 0 0 0.0012758084724594 0.0180702394595318 -0.0057905694030268 0.000666305735854027 -0.0336029419702021 0.0216435998323992 0.00348081116953278 0.0601698548474535 -0.0321779553369554 -0.0157555414523739 0.0150028432292031 -0.0177852755209726 0.00806677290721816 -0.0219874209308917 0.0165821487989248 0.00442361842379829 0.0054222973099697 -0.000239586580012064 -0.00751262733190088 -0.0185451980016374 0.00493308316895497 -0.00295009680957934 0.0136456778418064 -0.00622107182692151 -0.0120263339380498 4.92357421600928e-05 -0.0237444256270963 -0.00114243919144189 -0.0504857802167903 0.0430101129649625 -0.0224943599781387 0.023574337642192 -0.0251965076994292 -0.0201537647758611 -0.109619859589305 0.0466595559913726 -0.0179188809478341 -0.00525350634133895 -0.00851049831859729 0.081882640503516 -0.108779191570181 0.110207704862045 0.00914513269482694 0.024445130011155 -0.0303696230285392 -0.00518504053747271 -0.00513631589497934 -0.0114778014341108 -0.0051800126956509 -0.00285960405557138 -0.00174434574284559 0.0153193834872509 -0.00793687513706737 0.00445420647768218 0.107823421445035 0.0664221102530488 -0.0210832557539756 0.0945666519697483 0.16034304023716 0.0325747737172048 0.0248907529965465 0.00711059057689709 0.00811144974827755 -0.0855539532017344 -0.0422497232960296 -0.0101824144198877 0.0422751657293038 0.0429086939879777 0.00654188395128271 0.0587219769394177 0.0420204883855618 0.00525308162465811 -0.00375812064284215 0.183364935543786 -0.113203173702869 0.0420455280597808 -0.0555016414597709 0.239924120963264 -0.0846290877140678 -0.281652322008706 0.0857724341492746 -0.202964161791198 -0.408419549068894 -0.0403389404157087 -0.132340043579729 -0.0682706141985976 -0.0101757937945646 -0.0933078829059336 -0.0670525049429857 0.176782319465819 0.0202658435800162 -0.0240379089385838 -0.250210900640264
  50 1257.27804078792 ""  181.577190458482 0 0 0.00405837732634116 0.0288108993674268 -0.00347059288790984 0.0150240046923717 -0.0842654886426752 0.0401289033676728 0.0142708955435346 0.133923512890649 -0.0673030334237193 -0.0386248996333965 0.0339200222766056 -0.0401216023487697 0.0211517062235615 -0.0428940379863871 0.0354527476568939 0.0167788739869994 0.015410507395106 0.00212715875113804 -0.0300115834608459 -0.0275521948835769 -0.00345679177928178 -0.005345164298109 0.00699382879460653 -0.00544533497848223 -0.138386813494375 -0.295984752658505 0.169815766550278 0.0779335754635307 0.124584938390556 -0.085096296979386 0.0489143491435769 -0.0461642549001324 0.0299567734283698 0.00070538984788359 -0.105938532353069 0.0614594922856175 -0.0745487811662409 -0.02676775756355 -0.0335783858862814 0.118062880076948 -0.177888158658032 0.163210757506976 -0.025067070677092 -0.0391904328041129 0.0025812039163384 0.0205356601320753 -0.00968420113739527 -0.00110076630331254 0.00431753109544874 0.00194947855120899 -0.000680280226450203 -0.0273460023534079 0.0188293962587502 -0.0018797274526521 -0.0513612297521798 0.026623206095882 0.0516170620666757 -0.0519505759177885 -0.113896858127289 -0.0932877753637417 0.00655580500847117 0.0508469627575883 0.135559527093796 0.0356763390946261 0.00839502097525927 0.0132500269121015 -0.0110052965192318 -0.0158013529051139 -0.0105308305285629 -0.0279596253270665 -0.00770551550195765 -0.00949215834776682 -0.0357356036176667 -0.0343256198972959 0.100384443648822 -0.0134873501983516 0.0209672817372769 -0.063600090428197 -0.00496811632600771 0.166784237580611 0.0133762371033202 0.0787535476412603 0.0539707823969153 0.0130504026601781 0.0496123156709143 0.0331296358257003 0.0345517745781216 0.0457377227959408 0.0117400003505568 -0.0904075827941723 0.0153955494606277 -0.00913045422791485 0.0803404736306962
  51 1258.06810803064 ""  49.780548834259 0 0 0.00342975877248722 0.0199360236983084 -0.0219086098401251 -0.0100756535037568 -0.0216597032445477 0.0374261552962827 0.0019974413497631 0.0592344109878528 -0.0289042366579104 -0.0124214460657571 0.00892116885112175 -0.0139125196298999 0.00984939372553037 -0.0149599459172294 0.0139848525589019 0.00512162170195562 0.00668022051647137 -0.000127751844143023 -0.0125555917542684 -0.0130611071559942 -0.00114958259828143 -0.00162695574036752 0.00449553594152099 -0.00422329429312729 0.119514204799788 0.311929262122872 -0.240971706915833 -0.132148307767262 -0.356027344208175 0.261734001995993 0.0176025966028398 -0.0199308119643902 0.0581093092909225 0.00634342021205424 -0.0332866519125701 0.0187810619929306 -0.0197847281646453 -0.00364919619728895 -0.00741528119873847 0.0384871086990897 -0.0655434755972734 0.0590500453322227 -0.0209582178397 -0.0341417697873757 0.0115321826700434 -0.0302799243250969 0.046559107305633 0.0179652616998615 -0.041075705885109 -0.0140191515143987 0.0141271235689712 0.0935129913373348 -0.0560819997971031 -0.0277332410452971 -0.0497042836610583 -0.184221233726417 -0.100906718329827 0.0036776097798953 0.0522254360985758 0.227108161952562 0.137540804948637 0.120362474975628 -0.230024456109821 0.0273786611299759 0.00193063695988119 0.0135572335897498 -0.00747092185462105 -0.00690197928591437 -0.0146462920555993 -0.0228267469044673 -0.00312546904563628 -0.0117532359430446 -0.0388206805798657 -0.00750780878740924 0.0919438490320841 0.00106462849465122 -0.0033315626292866 -0.0576533198261489 -0.0180549632430022 0.120415668287615 0.0178745631774778 0.0591765924254554 0.0400406527993153 0.00506895828887819 0.0266738893761514 0.0199717311693845 0.0418427085046949 0.0327019040236367 -0.00708610552811569 -0.0719733820573194 0.0190881969317658 -0.00877489120336801 0.0656921992801743
  52 1289.34720620769 ""  20.2932311366948 0 0 0.00975881595321042 -0.00326125526310656 0.00995064812449479 -0.000806035994659064 -0.0178982529042983 0.00958657553512241 -0.0144806596793846 0.0258272668815368 -0.0218972843091195 -0.00257523865643552 0.00735509231320398 -0.00560025847059521 0.00891490703723493 -0.00359665197293351 0.00744626423135826 0.00024955195462387 0.00221327950994369 -0.000823879644411871 -0.00385107709873842 -0.00844991774445772 0.00203394925459321 0.00429058627188857 0.00546529475408746 -0.00160856400458591 0.0164863864071002 0.0294703363293346 -0.0347539096825943 0.00605223108943731 0.0145119075895392 -0.00743735747001957 0.0419838179512712 -0.0341282277738278 0.0478902475474286 -0.00292951368258684 -0.0432840340969557 0.020795770242654 0.000206896841160869 0.00161219715907222 -0.000383048609761419 0.00287235015533972 -0.0160395877698306 0.00840204823680319 -0.00479888993710349 -0.000226399441675781 0.00987854976751007 0.000564529102642106 -0.0126244358963971 0.00706461378440744 0.000540114406479903 0.0219284642236546 0.00140523461887162 -0.0241820723234653 -0.0530375709116813 -0.012875040039869 -0.0398853137621266 0.0417876203490479 0.0637513908749618 -0.000330179285792281 -0.0146424085248628 0.0361174548711335 0.150793690078187 0.331477813365044 -0.0182372784864148 -0.0465962288174772 0.0327441062575464 -0.0395779343650729 -0.00931212410203664 -0.017137025894208 0.0301155188600974 0.0544954920312287 -0.0214457757851038 0.0384930554673784 0.215323902652494 -0.183884959758801 -0.344298449196204 -0.0081598318902194 0.023094147883268 0.0052575938815686 0.104317289879304 -0.223597373182626 -0.119772773967596 0.0216575845149897 0.509474311099583 -0.00964968107034901 -0.0307555010015507 -0.0498210557509649 -0.15109763401235 -0.0798266653116664 0.0645528863556969 0.180442452879857 -0.0997147986375973 0.0668307839977478 -0.0726764494052635
  53 1292.72174090876 ""  20.6847795795359 0 0 -0.0105434452263107 0.018411324321694 -0.0325173434472607 0.00448044726482457 -0.00231988682434017 0.00742670094475867 0.053182946733366 0.0190843334300915 0.0240742588126903 -0.0258705203913785 0.0137716972659835 -0.0235175549276651 -0.0134188208773766 -0.0305534589962946 0.00726237178396124 0.0266092551429356 0.0123604880936795 0.0100419661082703 -0.0200650883854055 0.0179431547717857 -0.0215274709855287 -0.0155451280082118 -0.0334585075711429 0.00746876541134108 -0.0447636825286127 -0.0904915411105015 0.0793077716607735 -0.0528607301667203 -0.103642588126818 0.0649715142609797 -0.0186989595860022 0.00412553571731311 -0.015170847017032 0.0250829010062852 0.093230423761279 -0.0312043748924192 -0.0816864487245948 -0.0341329043129937 -0.032901864123353 0.0506656830371288 -0.0517638824881181 0.0569525570504552 -0.012664133876525 -0.0168889757847782 0.00730443945834506 -0.0264606741810117 0.02171824357586 0.00884183005918209 0.00119922376851828 -0.0333956864470978 -0.00146792704706909 0.0575463716999802 0.0776427019727622 0.0124385687017807 0.0101777184349859 -0.0732097882064881 -0.0658821806291464 0.0152367097572377 0.0699130597712244 0.107831136042694 -0.275593847105442 -0.604885757742032 -0.0956389186495031 -0.0223870664214349 0.0170633982355255 -0.0171799530154139 -0.00640752654323922 -0.0146545829634588 0.0131525617664328 0.0237938256828404 -0.0113616561217296 0.0153703094689773 0.0895748034763522 -0.0689911974685454 -0.149312214723495 0.00750593442199836 -0.00582683670355385 -0.0179280421312268 0.0556580167097116 -0.102701201978581 -0.0648517994534867 0.0147715809684754 0.259311799131495 -0.00391754245402031 -0.0171918866554341 -0.0259438112888831 -0.066152202571249 -0.0374151244855038 0.0267471690724378 0.079683418655377 -0.0485096143236932 0.0355626717266298 -0.0203374913272531
  54 1308.19605995253 ""  63.743394812784 0 0 -0.0147527950977242 0.0176655592300865 -0.0153941244638343 0.0192465589786145 -0.0367604781940006 0.0280730379440925 -0.128500805914766 -0.000715225886181007 -0.0760701181416531 0.0454733618787097 -0.0228831377309267 0.040188841727224 0.0439200868171225 0.0693545372869176 -0.00851094277895807 -0.0653005423714143 -0.0286112037744581 -0.0252274580336867 0.0431046676380665 -0.0537629780499316 0.0540105965441548 0.0366451342203427 0.0809492550005181 -0.021052390381534 -0.0529388728051711 -0.0558477105501605 0.00131270339627568 0.00408037312709228 0.00728126398550962 -0.0116449320311373 0.0502684626834788 -0.021312796294807 0.0382784579111865 -0.0620895025000598 -0.269219419922147 0.099824601189507 0.151728264151758 0.0634092310573032 0.0611988157809667 -0.0984938187135995 0.0839584303816757 -0.10213647772105 0.0100263915693232 0.0167794498314006 0.0031047839370282 -0.00928140806790486 0.0108890149017443 0.00301932300578479 -0.00311955062402514 -0.0156544409267683 -0.00172100927987971 0.0356045336012077 0.0363811903451348 0.0100558426948674 0.00436294946853162 -0.0396423446529056 -0.0339489300474837 0.00198091703008574 0.0200677378125089 0.0383041210764836 -0.10701197104783 -0.259628914812487 -0.0184607275907013 -0.00193069885170793 0.00575239927360358 -0.0033186864238482 -0.00234721409075052 -0.00822069735510686 0.00134359682236657 0.00305501112170356 -0.00373209855709145 0.00221318875099085 0.0133115934577665 -0.016943311833507 -0.021610704916308 0.00258394131502406 0.000837648964364184 -0.00893274976994935 0.00682594652561151 -0.00194846293007634 -0.00663310672451592 0.010636289194912 0.0800119392399583 -0.00296219336843409 0.000367812242060511 -0.00348687304558978 -0.0112455030359011 -0.00583259509469814 0.0079909623249556 0.0113877901118948 -0.0106936821217173 0.00869826294205534 0.00456610014980292
  55 1346.36388724038 ""  3.04672042891568 0 0 -0.00414728958249766 0.00947198512142687 -0.00438850145108793 0.00220619744794122 0.00565670399652631 -0.000925188666752333 0.00408642898687845 -0.00508736433491622 0.00543519775306289 0.00307430169340988 -0.00545561920219936 0.00475298669298167 -0.00194690612406053 0.00287182698953552 -0.00265669863222981 -0.00391987238856539 -0.0020414992043311 -0.00143943379669023 0.00210275204692332 0.000473734492387257 0.000859703993318266 -0.000776470674921683 0.00223866803961725 -0.000998536553126358 -0.018262742004336 -0.0247775010455136 0.00966035618407544 -0.0162743726834133 -0.0583600466055879 0.0480396806939865 -0.0258973071452914 0.0220797512058895 -0.0271816662363507 0.00168280921586212 0.0146661731186457 -0.00681134483733759 0.01154667457847 0.0047866048328773 0.00450189341489222 0.00135173024455883 0.00131297669826612 0.00130786877414602 -0.003448378117964 -0.0165519942225711 -0.00131618827791914 0.00854731123936499 0.00418100247294896 0.000459103522032592 -0.00250033305461732 -0.00407988695536426 0.00231146260250773 0.00201250926632607 0.00115017310455761 -0.0135922399627083 -0.0273755424711958 -0.0310330722085064 -0.00472545475379094 0.0111011345844753 0.00912124927313956 -0.000342640519797996 0.00932439859710186 -0.0188238168248483 0.0935534718456983 0.0393951154348256 -0.0335966279982077 0.00584386875203637 -0.0485999324977256 -0.0284655316472217 -0.0250674019366885 0.0301343227799688 0.0472772046225261 -0.0052317886456529 0.195883268394314 -0.286800278998088 -0.161175012703052 -0.401251374551195 0.462055702041412 0.398422660685344 -0.0377332089760446 0.286869083510369 0.0102774615048971 0.101502497255531 -0.109451368841728 0.0373763365180593 -0.074288021020933 -0.0219100914599953 0.0698785055065146 -0.0542640671926572 -0.0885781734944275 0.105344254753604 0.0709084436574301 -0.0299205251466595 -0.120060849575314
  56 1362.96732107866 ""  2.29509721477211 0 0 -0.0132996002149206 0.0261132760115954 -0.0257620040282257 0.0259899159041662 0.0181251772568936 0.0047492435460796 -0.0558436227111723 -0.0363376458639769 -0.0134758352040737 -0.0242103606130714 0.0489347097105876 -0.0415268420886275 0.00402083592697757 -0.001217959329944 0.00347220709418508 0.059717118030042 0.0288475852958856 0.0216842734365413 0.0141424151692469 0.0144009490733441 0.000679342418023009 -0.0111650403950587 -0.0812431779369913 0.0367253876663225 -0.0499952215814549 -0.0885450870390647 0.0818918958495044 -0.0227580886982014 -0.140978983496603 0.0998675818628965 0.249184707217881 -0.218150068610346 0.276956781959314 -0.0655146613813339 -0.214566982138658 0.0736202634952384 -0.238350748291226 -0.0982361060900472 -0.0965423753725464 -0.15436772989523 0.183497424560255 -0.190620480931128 0.167541837683895 0.410575441138103 -0.124429261517114 0.00395185803955752 -0.00173784327164197 -0.00295545088109033 1.0074017796993e-05 0.000588793081444647 0.00241523773181243 -0.00204742080355341 -0.00945187843636411 -0.00987356495236533 -0.0215556913502064 0.01196957701561 0.0178693482005952 0.0037929646644201 -0.00598134912577039 0.0194166198517999 0.0237439133518007 0.0122377910575081 0.0904308472492638 0.00148617846512117 -0.00384448167921348 -0.00132841591415445 0.000894179552836385 0.00221550432481898 -7.86406376968296e-05 -0.000604084146292447 0.0023962516051565 -0.00125158570551238 -0.0116622914613359 0.0162859637961579 0.0138351279633811 -0.0102048470140173 0.0112767951307334 0.0157684038225637 -0.00292670534833758 -0.00336267121708221 0.0024670924691573 -0.00974588899214354 -0.0387529474977795 0.000438457086427225 -0.00280198961606726 0.000301177728733331 0.00694459212661834 -0.0010608159586299 -0.00611758862454317 5.95453829035872e-05 0.00561688748382978 -0.002781382670772 -0.00036915780509966
  57 1366.36203459511 ""  8.37766458155167 0 0 -0.0111788518641019 0.0728517857023748 -0.0458372736546422 0.0189035274669126 0.0201341421663395 0.00206742268897862 0.0139973486174118 -0.0186357331871821 0.0210675407759221 0.0153440296382425 -0.0245524606751912 0.0223596665361868 -0.00566951036143652 0.014291011177576 -0.0111045262927336 -0.025103742512508 -0.0128920664001158 -0.00864640633748306 0.0096974619818807 -0.000163816766875086 0.00590566937874978 0.000492017274484239 0.0147180500373684 -0.00814165756793295 -0.137275473106526 -0.269648191758591 0.187057985515819 -0.102977929233675 -0.413556198996062 0.32693855071937 -0.1274773643537 0.112233951789985 -0.142768335635427 0.00842790507044909 0.0601183819853928 -0.0270413782476445 0.064812373445361 0.0261910425668159 0.0263598601500618 0.0188752082959678 -0.00887660621284049 0.017391437512614 -0.0301646215401825 -0.0712244718956318 0.0217563853293648 0.0184291119453035 -0.00407654973057692 0.00331910767628711 0.00110153975899413 -0.00127589111845638 0.0131735730350044 -0.0156511023347626 -0.0233344647829864 -0.0833373554337904 -0.108686306680291 0.0736880658236658 0.112941481950575 0.0055233996311516 -0.0365774356741819 0.0836280227207758 0.0897730791557314 0.0242748717689992 0.437569534929924 -0.00782619856082816 0.00384138267117307 -0.00319375678456177 0.00583421482096325 0.00549546012897572 0.00214207960000377 -0.00354438701967404 -0.00614515889704961 0.00323561797217129 -0.0293991274400119 0.0385959291419756 0.0198044831080396 0.0641170681959035 -0.069903632043483 -0.0486280089574026 0.0158852431242085 -0.0697470619256105 -0.0198749334586891 -0.00614906877218419 0.0207205648386748 0.0013800421553583 0.00822811892055912 0.00265327107769959 -0.0153814845948779 0.0113215069514773 0.0131630347307577 -0.0165460803945139 -0.012251864243341 0.00290236609998672 0.00651985086833001
  58 1406.3991342419 ""  17.0178496915385 0 0 0.0250349350730923 0.0378027925542593 -0.0698799877199389 0.0147522646641925 0.0102437127534675 -0.000265614561970759 0.00353273521566541 -0.0135311566041454 0.0108052449663653 0.00571918766463605 -0.00920841916924237 0.00921477394297029 -0.00167435895825719 0.00917446930739069 -0.00574373419988565 -0.0114677597945024 -0.00631521896760693 -0.00394862638579324 0.00827041586695479 0.000453164751460262 0.00464098476007059 -0.00113986637226546 0.00100658926411901 -0.00159430561662575 -0.0846059104129538 -0.328697112531079 0.352814002265275 -0.0814872468346773 -0.153722763351628 0.0862996929911624 -0.050635305771837 0.0459900153685202 -0.0780530807356102 -0.00236383701442934 0.0108384709248323 -0.00590980945464032 0.0176990842571143 0.00606446068750444 0.00630578508113919 -0.00152232886005333 0.0108152118790537 -0.00572114934201225 -0.00123786316358701 -7.07849621767991e-05 0.000236364979612731 -0.0155427897029548 -0.00312461485059333 -0.0284583174967349 0.0042731861294539 0.0151606094186157 -0.00989720891896432 -0.0247732883435578 -0.0331755943992393 0.12198211585882 0.0452861674529701 -0.0726205706707949 -0.0989601288671754 -0.00958148631560612 -0.000350521861427755 -0.0121853968506045 -0.0199711071094066 0.210311364222521 -0.568376840520074 0.00243490695034155 -0.000730915864087533 0.00365936170069126 -0.000635548199590376 0.00569376603101113 0.000565768668893028 -0.000242402690276951 0.0017714715094101 -0.000868643209499441 0.01212919113007 -0.0190494060424368 -0.00610357847961376 -0.010253617146928 0.00980120082465001 0.00570733891120447 0.00415108073236794 0.0325558248334862 -0.0012769150182366 -0.000808591097479569 -0.0343520983123499 0.00461868358515597 0.000760115877723012 0.00176314325224396 -0.000676784640388458 -0.00143928014067351 -0.00753013846608636 0.00138294188358643 0.00802559654031021 -0.00499263545545418 -0.000668084924877672
  59 1426.56804246498 ""  3.05645371993117 0 0 0.000125483922932859 -0.00320199905719586 -0.00177073670231484 -0.000992338378440397 -0.00149142910759032 -0.000324933371905297 0.0002286997639591 0.000934543897798669 -0.000238620089048285 0.000414819039144129 0.000292243471308773 0.000165404424351237 9.95992732773818e-06 -0.00165137837194863 0.000798938121594023 -0.0012768998457876 -0.000389738570358388 -0.00065328161165649 -0.000642928809792125 0.000652464548937887 -0.000740261598427749 0.000731177013903134 0.000600528540769829 6.1150878101455e-05 0.0105304955077932 0.00850537729386214 0.0156275632843196 0.0135112889627853 0.0121189036359009 -0.0139199181243142 -0.00123156520298974 0.00215289691138616 -0.00307081346819921 0.00295218739467623 0.00713510290171051 -0.00199708430463516 0.0070312343750539 0.00316799348623936 0.00260279034532665 0.00430215415791621 -0.0040873324222843 0.00450694165654573 -0.00215849874096843 -0.0062110579703959 0.00360672911306766 0.010101459383887 -0.0033420196420821 -0.021450208819258 0.000873069023381749 0.00109406879014474 -0.00118742608309539 -0.00236870558810344 0.00267955503180984 0.0105626535735469 -0.118620303981487 0.0524490997385358 0.07250635068379 0.0029363097223238 -0.0558254427362652 0.135119152521388 -0.00748288565247422 0.00844970365169724 -0.0288930970597775 0.0263728084939335 -0.0345620359092973 -0.0671804429347626 0.0056800410690462 -0.00536091625185648 0.0301789792716649 0.0251228909922088 -0.00272942721204986 -0.0838425664394102 -0.223834998040359 0.223166163126485 0.217347208987049 -0.079363700451868 0.13801153040014 0.188294202343185 0.0540579746823654 -0.139787888950693 -0.041980571403214 -0.0454936415402627 0.193642755477327 -0.00995289469836179 -0.0931680577922737 -0.101866563754677 0.402663430632022 -0.25849779000463 0.028969741200203 0.259748959240763 -0.0428427422168707 0.195615341062302 0.358624711496561
  60 1450.78360378306 ""  9.0741792741317 0 0 0.00212043508697118 0.00673738046442876 0.00145530151506836 0.00138221094260723 0.00185874014985536 -3.23789235944844e-05 0.000382672476788255 -0.000979294533775311 0.000850290146788098 0.00074594431940311 -0.00167309961427114 0.00129590567171264 -0.000728000790263502 0.00203163424482459 -0.00143840592598793 0.000814334154037399 0.000319207994581515 0.000458778884833115 0.00110414001585841 -0.000355240632167907 0.000840994871605053 -0.00117891085137201 -0.00152170381470326 -0.000124921818776928 -0.022246206993803 -0.0279165667525642 -0.0203313703348576 -0.0323043278901625 -0.022710337578224 0.0256985265714656 -0.00445021248601429 0.00317759316687653 -0.00341455637391092 -0.00254051087039588 -0.00335882570976644 6.48941491579061e-05 -0.00626179321026817 -0.00272829356015639 -0.00246619365766926 -0.00434712354453006 0.00488022692000844 -0.00516017511981116 0.00165950743658401 0.00784858516740724 -0.00276020495583941 -0.0107180765747351 0.00775756766029214 0.0366831231494637 -0.00146931766957455 -0.0012210774743691 0.00214558913209291 -0.00101340955672389 -0.00507311627689169 -0.0160298892469073 0.177323607601047 -0.0988981775553414 -0.115236482112599 -0.0306795187875191 0.0426234838643998 -0.253629135752335 0.0168523109822762 0.00683989708236709 0.0517566551694146 -0.0328365759846591 0.037360936650643 0.0807044521069764 0.00207821523144334 0.00574696211316633 -0.0312019505469144 0.0362134346031595 -0.0316739177512761 -0.0781408593821263 0.229699118949589 -0.211926363338707 -0.215533356871354 0.0929879033169128 -0.16908084956884 -0.212254449548766 -0.0795760732045108 0.13196639664018 0.0729781695833347 -0.000293604122353358 -0.17884601956083 -0.0127602490345437 0.00457538468062608 -0.0761783338404875 0.33420153250735 -0.216191413604685 0.171988573255919 0.216968960072452 -0.0910465103281358 0.178389022807152 0.225686989343148
  61 1456.52658407765 ""  15.0362634689991 0 0 -0.00656916967678144 -0.0119832854693445 -0.00222636037695411 -0.0037943396972119 -0.00148688440327789 -0.000979358754723846 -7.95188373841901e-05 -0.000845735956728666 -0.000190633840357574 -0.00192214380025264 0.00147421164642989 -0.00180277960670102 0.00118112537194359 0.00106692589904964 0.000267880881254938 0.000988676140580953 -0.000503449214905705 0.000889519819492013 -0.00131028498921648 -0.000662816340681344 -0.000390282642303402 0.000853736845399113 0.0026968102078853 -0.000802974418985317 0.0572129058518949 0.0774815364897102 0.0553111889716613 0.0948565173594581 0.0367466977985393 -0.0439569438133895 0.00832695463641996 -0.00853990649296258 0.00775948090577822 -0.0020992612368155 -0.00913528939639353 0.00371037305365597 -0.00228118634680996 -0.0022375666564086 -0.000399205201689616 0.0018210418647725 -0.00398713959482441 0.00333583739690261 -0.00151078256285301 -0.00551162889177654 0.000550170053165022 0.022741036532842 -0.0277482469815363 -0.0914738094572199 0.00341586627322837 0.00278980112209809 -0.00199920685550408 0.00285583718818183 0.0158411055435743 0.026886349703065 -0.392177450458602 0.257843943253758 0.268718893571781 0.0778848848289062 -0.0848983287098038 0.560210842174135 -0.0305509226978769 -0.0265851023648075 -0.0650102056755166 -0.0169740108013152 0.0261316884623199 0.0504496486393837 -0.00386124244289853 0.00722388791980847 -0.0186973720168126 0.0107354955718068 -0.0102534506938183 -0.0135364378837377 0.134789825584632 -0.181731479434642 -0.114042581790515 0.0809477904308005 -0.107912050760906 -0.102951976900506 -0.0472311488805816 0.122064048168001 0.0431497137667111 0.0035143634597895 -0.192955828144589 0.00365884091048551 -0.0139799167484978 -0.0286322300468466 0.046478898321581 -0.0113762501794832 0.04631291893006 0.00908348403303542 -0.0473359025115355 0.0476169171787704 0.0116366252308222
  62 1488.23799580592 ""  0.980931124242524 0 0 0.0093313075277923 -0.00457333271711216 0.00824756862033264 -0.0179719032097671 -0.00613601916718139 -0.00635991091719128 0.0853580292495111 0.0395723975044577 0.0305360474214117 -0.0183280494451401 -0.0677534269993076 0.02447430322618 -0.0159024920137605 0.0828128458072604 -0.0536438902512489 0.075906650529427 0.0294785803814433 0.0313783127612521 0.00886586807107411 -0.0804118888446492 0.0480037759412218 -0.0368381977456722 0.0422646522598449 -0.0449037496609972 -8.18848281507353e-05 -0.00587127489702612 -0.0331871274300318 -0.0297775072640635 0.0204472868917766 -0.00748650735618869 -0.129543342579252 0.0261154496236762 -0.0945331141367354 -0.139521883290668 -0.266400499077952 0.0521560843069767 -0.388241362534121 -0.169510571556653 -0.149987428137871 -0.191868902054396 0.0990454607961078 -0.169742284814477 -0.1020827456823 -0.114853120785725 -0.00123455336705389 0.000118440352113488 -8.92476762944356e-05 -0.000125220238241252 0.000312263739852468 0.000163499686517604 0.000155325784764794 -0.00240478368336312 0.000288416105771228 -0.00143571192387761 -0.00421689585324212 0.00155991329683236 0.00291406417472598 0.000309806196260727 -0.000668435379363797 0.00454374362556092 -0.00138330834709918 0.00518219311645011 -0.00809656326692657 0.000506183483823341 0.000978759600206861 -0.00349274457127857 -0.00078010836036251 -2.54013051553215e-05 0.000756812171942552 0.000287831002835789 -0.000575051937044352 0.000747572015349844 -0.0121940302594733 -0.0150818441538434 0.0123294823339578 0.0138697088199357 -0.00319695528430878 0.0161947173360799 0.0051214342827085 -0.00509544416818098 -0.00596330056518331 0.00602608786489569 0.0164135098404505 0.00151549117449865 -0.0041049267199254 -0.00288877319814998 0.00260769928725222 0.00404968146425828 0.00494947925005936 -0.00438873940114593 -0.00809889763685422 0.00499485225586416 -0.00341403012668831
  63 1508.79263950309 ""  7.89882149793886 0 0 -0.00277578277858007 0.000468190306666036 -0.00221110879067466 -0.000353198543683997 0.000547901460953677 -0.000236449396324134 0.00103207016381383 -0.00468429429840221 0.00311645898209657 -0.00457184522721301 0.00168032301924496 -0.00380216193575147 0.00325840402182954 0.00520411894743282 -0.000688015305712473 0.00093455781806478 -0.00312384982316143 0.00223534839421891 -0.00414719012004337 0.000370271875726453 -0.00272395167014811 0.00320874432389789 0.00609854412336639 -0.00149099138709438 0.0100652215284039 0.0131221783409025 0.0235905178429215 0.0270152590693213 -0.0102365750525779 0.0037870665997537 0.0108826629538796 -0.0142636128735886 0.0146196181570918 -0.005351897453442 -0.0218936120469905 0.00826649691376881 -0.00194519963624989 -0.00520891587522482 0.00156439548281323 0.00886611683128924 -0.0130952624103362 0.0123238401668328 -0.00660503185617012 -0.0210669128711274 0.00854963189222105 0.000820416560542303 0.000989853353431444 0.00390049228117619 -0.000312123566766547 -4.9715018920692e-05 0.000353513971793124 -0.00159295163174295 -0.000372146442750745 -0.00165196366447683 0.0149998410964879 -0.0125361563741045 -0.0107616993690184 -0.0143100379883368 -0.0165260747224678 -0.0413798478094656 0.0037816116078593 0.00556725848309962 0.0116309714442783 0.00875063524685077 0.0129798786823915 0.0229155446174318 -0.00328528693674528 0.00100044128968349 -0.00272788171935772 0.0304110748052096 0.0336311890252686 -0.00129900489716163 0.0549515937739949 0.0576856515710472 -0.0337534457544719 -0.0339436074396307 -0.00603346268017687 -0.147792245650223 0.0171611019979303 0.0109217139913577 -0.0205168219000405 0.043101069228434 -0.0454333664009803 0.0198516509853667 -0.50833608468553 -0.263764305390411 -0.266788139448176 0.12189517469332 -0.554945411937891 -0.0989478086563413 -0.106667751128632 0.241955493471684 0.333897399273637
  64 1510.30017827078 ""  11.9588676670789 0 0 0.0181920518489513 0.00147682583795207 0.013770295867831 0.00376235204245127 -0.000105914365235731 0.00200631346392245 -0.00483165362131282 0.0123407750389265 -0.00984188044962679 0.0119367808733254 -0.00251481125436885 0.00888146166903441 -0.00793297602156036 -0.0156662347116127 0.00322548618329884 -0.0041555818490602 0.00796832682176052 -0.0067790917324164 0.011308880788823 -0.000118323963274268 0.00699917095097586 -0.00791174605093492 -0.0168687070094903 0.00466503359746855 -0.0798892269947102 -0.10516981737409 -0.158078941885274 -0.190865625147356 0.05125408974553 -0.0101952626757724 -0.0239315309601195 0.0351943536014363 -0.0332913953432816 0.0169700218855657 0.0622168392940498 -0.0221705113779092 0.0119539003620923 0.0172399865120658 -0.00155588241572821 -0.0210500151651154 0.0338214134599544 -0.0308992133720149 0.0196468053904305 0.0598748325271597 -0.0229352003687133 -0.00100594328021788 0.000325088860821617 -0.000130632450723383 -0.000158612928801371 6.19876408135466e-06 -0.000414930558835395 0.0015655127725696 -0.000167382547062993 0.00255460927348628 0.00388923478288909 -0.00993870245131771 -0.00939874793390168 0.00542634282622052 0.0107676266357555 -0.00176705829181314 -6.63653281501015e-05 0.00180958443474325 -0.0134700343901003 0.0159284862126466 0.00374710541170979 -0.0204162695020741 -0.00491195319363866 0.0043142067061632 -0.00341645913930839 0.0279075048991077 -0.020774695305784 0.0236707651899481 -0.114603120201981 -0.200350251731323 0.154115498087159 0.135635425112776 -0.0257768746917715 0.197371370068436 -0.00378769676831156 0.0285722507735992 -0.000748192581211196 0.00587478182894636 -0.0164621975344241 0.00199078923615741 -0.270731924837675 -0.191599543186353 0.182626814275944 0.247954186936238 0.265004883730501 -0.26996354351767 -0.457702976414499 0.285386758247839 -0.25612653323409
  65 1514.10412069777 ""  53.95836277916 0 0 0.0485442386538482 0.00241353954010349 0.0367833604563508 0.00789945127897121 -0.00266933873538793 0.00566398667181063 -0.00802967279889153 0.0372761130365589 -0.0256720686440285 0.0315931921190733 -0.0113372827647884 0.0261035338086654 -0.0226156650453853 -0.0367524969991518 0.00511472296001916 -0.00560489392179529 0.0236001214782123 -0.0158365629628517 0.0303086956278937 -0.00734976169106994 0.0222976850701941 -0.0230684952817921 -0.0401688974666919 0.00777430139417325 -0.203676746540699 -0.269634573129918 -0.41648528384659 -0.497359124982936 0.141344037062588 -0.0324966482896879 -0.0724723517639912 0.0969620809550157 -0.096831125605644 0.03643705325939 0.149683654357463 -0.0564454622387632 0.00505327483803516 0.0344339008350895 -0.0144257802308124 -0.0688925602650064 0.0941740357276798 -0.0919257361145505 0.0414800437080976 0.148025496216995 -0.0571506758595318 0.00319261797732354 -0.00306664172179979 -0.013510717742559 -0.000433570264064151 0.000377712786298692 -0.000695282322489685 0.00390286909555013 0.0035257407518785 0.00618720615258691 -0.05779129388197 0.0331188448933432 0.0368177891250501 0.0118315776847946 -0.0149036083135659 0.086264879273385 -0.00276548103683285 0.00154983487364469 -0.0303072308842463 -0.00845551183065105 0.0107116365044832 0.00406679444889092 0.000823741668003372 6.20403547548371e-05 -0.000694566892994509 -0.00930600888554837 0.0124591667697 -0.0105962544716022 0.016935226461028 -0.0189684865764172 -0.0259695185055486 0.022431676924944 -0.0228548650654006 -0.0243586926199927 -0.00143846515508366 -0.000664778425332134 0.00138805190299744 -0.000383975570177141 -0.015572215029463 0.000864759072560897 0.0644678825859545 0.0566864793848919 -0.111630453383029 -0.0945925559812259 -0.175548131559195 0.10611952394981 0.189034965013148 -0.0988683425021422 0.148800743842592
  66 1528.30809830803 ""  62.6199081021617 0 0 -0.0245637378768467 -0.00848182937195549 -0.0124377530319962 -0.00487093690199566 -0.0200550417370457 0.00886182655918173 -0.00233771838371814 0.071791391643369 -0.0409885973679614 0.0465117996290833 -0.0165217083488836 0.0383659764140736 -0.0363500453869934 -0.0647282317504692 0.0112492349064745 -0.0117876700308402 0.0440092683571381 -0.0304060064142213 0.0596387643346568 -0.0321515817059359 0.0533394498059211 -0.0429196518671986 -0.0491400535950717 0.000150290654892061 0.118782164483983 0.166725595214305 0.200900985329826 0.274245493264799 -0.0472778981851835 -0.00438785143467818 -0.128783436937938 0.164640294034083 -0.173199344600034 0.0586323071518002 0.239161302673778 -0.0888273396511799 -0.0105147493750002 0.0553726699186306 -0.0354075780626451 -0.140919374330398 0.169907603314797 -0.175355723610813 0.0429816512988303 0.210983601707797 -0.090792749043716 3.30989224367586e-05 0.00192892658584315 0.0035507236698318 0.00028342724434322 0.000264099974948879 -0.000530582933380167 -0.000737618765050856 0.000431640077663669 -0.00229723767484967 0.0110510163445794 -0.00571860833681633 -0.00577187421671204 -0.00789829719129832 -0.00615454731115391 -0.0190233986378845 -0.000972245428325267 -0.0035733450577615 0.0096453841802653 0.00753390030232055 -0.0214367547977466 0.0178125310845633 0.00466545871997975 -0.00711258083073912 0.00286647689766909 0.00342799224369542 -0.00522242737385985 0.00487477786925936 0.0830342038808164 0.228514193204803 -0.0884045884882338 -0.171318465265418 0.0670537411259357 -0.167979088643179 -0.0186470257980456 0.00939443200787773 0.0303402401631641 -0.0261078050084411 0.0397109039470676 -0.0173835155273743 -0.0263021680231379 -0.0235794146470298 0.034002065842602 0.0391876367772545 0.0583797855418117 -0.042724578027048 -0.0700011717397546 0.0362282016097452 -0.0522161924406983
  67 1529.85747844675 ""  3.85933711600942 0 0 -0.0203682475666688 -0.00454052835255875 -0.011400270376902 -0.00274229839458732 -0.00746463961588593 0.00284694631397527 -0.000999654222359321 0.0235061616004548 -0.0133321750516813 0.0144576831503331 -0.00330030029845818 0.0108750410148161 -0.0113108503721266 -0.0239845522856524 0.00551360526547163 -0.00636155621698894 0.0144953987716607 -0.0115498812686039 0.0211537728371323 -0.0104365355177204 0.0185488630768977 -0.0143635531854587 -0.0163590926359154 0.000431174515065841 0.0876629292474835 0.124180492166427 0.161035742048277 0.210996196081635 -0.0459517026086175 0.00406457259071771 -0.0400842896237645 0.0531915108988035 -0.0547065015533001 0.0226276948546425 0.0842368361373066 -0.0297467665515757 0.00400550965172501 0.0226573626747691 -0.00946643201195101 -0.0459291069401964 0.0576616014780086 -0.0584344853551724 0.0156772629105558 0.0718100334579351 -0.0317282508804404 -0.00425649003015777 -0.00112079439828529 0.00890639643262942 0.000736041175003348 0.000308723564034134 2.8707686686292e-05 -0.000700541243848595 -0.000660543727541015 -0.00435615007963712 0.0421407875050166 -0.0178754461203744 -0.0233084984225612 0.00102539791816704 0.0288832491339651 -0.0563099367631996 0.000250613077244196 -0.00573730692671713 0.0152725183775761 -0.0154225818406028 0.0537033133285266 -0.0416787186756564 -0.00337827124356894 0.00605679497335947 -0.0058750589480928 -0.00460793846300104 0.0126543636948111 -0.00855598431807196 -0.182396936451497 -0.517482854995905 0.192625174715649 0.385315734772321 -0.145585550440986 0.364168883352034 -0.00726187404282091 0.00874258574082857 -0.00142950122550103 0.00836712147253334 -0.00761273830621264 -0.00167262691448428 0.0166292638317352 0.0306921776551798 -0.112179273264959 -0.0741757939421314 -0.176872183175939 0.0867485163381817 0.143302752588806 -0.0589108778202158 0.145893863950483
  68 1606.35067042881 ""  28.1897849329999 0 0 0.0054686444022242 -0.00314424519251885 0.00512514361993563 -0.011552983254166 0.00166119257159794 -0.00669760900398472 0.113941501217285 0.0258516887890495 0.0557098029919243 -0.0864563795943346 0.0237713006329541 -0.067076053878067 0.0668857832189777 0.0326083250999541 0.0245963985981219 -0.124668865327385 -0.0417011637270054 -0.0551028986127803 0.0859434997989556 -0.0161698227982372 0.0612059337136308 -0.0605936328572485 -0.0294301304330216 -0.0208589809502952 -0.00117271062425111 -0.00622999106105307 -0.019324603557624 -0.0208328091225981 0.00855567535279029 -0.00170626892099948 0.065682948227422 -0.133610780143036 0.116270916273865 0.0417604526156768 -0.0653259808407595 0.0603528968365051 0.180034387134312 0.0900891427453822 0.0642961285993216 -0.0400216021700941 0.11536153210617 -0.0851059908233389 -0.0293519306770238 0.0626336412948646 -0.0562936681834456 0.000188485681611954 -0.000238664727381878 0.000191222622101843 -4.73143497242793e-06 -0.000319207807329613 0.000538948563753225 -0.00152671325398867 0.000393917546279035 -0.00219847921647466 -0.00165829967561928 0.000658960308454859 0.00140368609617235 0.000504319582057095 -1.99058095506878e-06 0.000738011666194895 -0.000671091103221068 0.00178614223348455 0.00162188042976946 -0.00126644321782248 -0.00160314171535412 0.00118077068098669 -0.00526349564803981 0.00435913927822218 0.000696801429962206 -1.07374593830827e-05 -0.000120778676383733 -0.000750386672276195 0.000837637307241643 0.00666106102349063 -0.00193636983748001 -0.0018479396073003 -0.00320228718531596 -0.00292616327834462 0.0352131189541507 -0.0221845669234344 -0.0454398274529934 0.0513003844186867 -0.0264382012001819 0.0261454868556289 0.00388925595343111 0.00154059131207758 0.00623691196125308 -0.00296346678161998 0.0054724132606736 0.0019191635367794 0.000802625203437402 -0.00114992780018208 -0.00227262120088984
  69 1621.83625707637 ""  91.3765595704883 0 0 0.00276699551291736 0.00620626795825248 -0.00323163615796028 0.00292266378581924 0.00469125631661109 0.000237806791462067 -0.0199637086733358 -0.072196092298468 0.0270869081320882 -0.0162216531052221 0.0772301076161512 -0.0512691300100238 -0.0298712857834509 -0.113676724243822 0.0412643685122122 0.0267727911096864 0.0624540117549301 -0.0162995997263762 0.0214322956761038 -0.08386949835668 0.057610906025653 0.0235144739722065 0.119216032935669 -0.0494136188105898 -0.0165256441830424 -0.031203196732802 -0.00610142290049341 -0.0298528313374622 -0.00702860791512899 0.0106904292963478 0.0979949885560395 -0.0303834316741313 0.0777599893684253 0.0605191514416713 0.164949900795147 -0.0477559164339631 -0.0647164651014821 0.029620203241984 -0.0553327880242481 -0.110006482857753 0.037626484544492 -0.0865625951386292 -0.0772037077138815 -0.160444787906037 0.0409442739648888 0.000295323286614519 0.000740091958388759 0.000210554983284313 -0.000759395832493242 -0.000758074019014276 0.00040540076042522 0.000270068387962961 -0.000580678797540599 0.000648437666350851 -0.000860383786480177 -0.00573861817606462 -0.00330441024140489 7.26062440533981e-05 -0.000320443566721792 -0.000767876778460864 0.0026151467375453 0.000602885332937849 -0.000881694961609358 -0.00489928390647308 -0.00459671283467357 0.00379762925200949 -0.0194407952497318 0.0156082216586391 0.00116134166072464 7.62070033686484e-05 0.000101921281892156 -0.00274831354160094 -0.00155111647137608 0.0110773743686483 -6.90630163621937e-05 0.00289239012861911 -0.0156145993515532 0.000389750848428787 0.127168472365334 -0.0762476014653424 -0.165246332582217 0.192914872304704 -0.107189034293941 0.100228937055598 0.00989568611332164 0.00382049022548848 0.0213393390566954 -0.00888845902596842 0.0164225968644232 0.00487975853210916 0.00163841281778192 -0.00241875941616469 -0.00771934561105633
  70 1641.90087964663 ""  23.1020349349899 0 0 -0.00642694077790649 -0.00625009388249058 0.00183586182255212 0.00188938991242305 -0.0040603116331241 0.00556805656305709 -0.00633680770053451 0.0348872210306298 -0.0235993454131383 0.0169474976212429 -0.0309482218023588 0.0269494762084571 0.00353750525034592 0.0338442183366124 -0.0157102238948716 0.0011659542218473 -0.0163761321405162 0.00931717325684917 -0.013231197185856 0.0293727288317741 -0.0235774894248397 -0.0048467693404857 -0.0430917490185856 0.0202743149544043 0.0129728685415 0.0300659667504249 0.00742640491005729 0.0333367223908885 0.00754515295336635 -0.0143658822509815 -0.0453678198478789 0.0303326014557294 -0.0444631726418207 -0.0223509856413758 -0.0426548908645019 0.00835336920130612 0.00725199722201439 -0.0155970612141202 0.0126361231668989 0.0371945751928985 -0.0174769294293241 0.0317307713246557 0.0333124057368447 0.0621789050699459 -0.0155467909930473 4.8132579879163e-05 0.00256330611567704 0.0021775575666805 -0.000812029100580274 -5.06713286327599e-05 -0.00110082411106222 0.00208192150586634 -0.000659633781307146 0.00198112430558827 0.000982236211133397 -0.0172241123110972 -0.00969709441177257 -0.00153416115219703 -0.000348251144503845 -0.00347119006158953 0.00432307253540055 -0.00433028294045089 -0.00466417364664846 -0.0133050614985911 -0.00989053451365513 0.00971417085923549 -0.0530149578306561 0.0385179317567399 0.00465072264182968 0.000337125547804062 -0.00042857751812101 -0.00645881255614233 -0.00478096020960273 0.0353691566249235 -0.000388403613700309 0.00907737117016351 -0.041463975599798 -0.00728002664808853 0.341339766425373 -0.200338205342675 -0.439868528821242 0.548167771618993 -0.253592840851691 0.267561172776471 0.0219525103025924 0.00840182004122925 0.0453871279639754 -0.0207094895552333 0.0360373664240825 0.0105252861657647 0.00281959737384511 -0.00376225201885692 -0.0139671232672705
  71 2721.17436721161 ""  169.513496033686 0 0 0.000152282126196649 0.00154100860242432 0.00110268444950977 -0.000484561344011451 -0.000358813423988076 0.000482072953545566 -0.000394902929687882 -0.00016156288648709 3.05508888377123e-05 5.32460446850327e-05 7.40897691041578e-05 -1.80984599835128e-05 -1.93815196302997e-05 -1.17261988643795e-05 -1.68118520478222e-05 1.96083717850164e-05 -1.60129102179118e-05 1.61190487752327e-05 -4.49648080800491e-05 -3.08032012855493e-05 -2.81855610351788e-05 3.8648198592726e-05 -1.43470315102206e-05 4.00385676583118e-05 0.0303542864142335 -0.0106121626843763 -0.00702819599689538 -0.00332135718386575 -0.0143040018378907 -0.0134030994086712 -0.000190417127927232 0.000312406646017982 -0.000559327493260677 -0.000118943391488629 7.73653599584202e-05 -0.000114232826203404 -3.61819624833675e-05 4.05834536055096e-05 -8.86205860802249e-05 0.000190789998154715 8.75565103209389e-06 5.16379583182287e-05 0.000668407991129822 -0.000318864116043336 0.000246837243869417 0.000192982446004337 0.00352225923958225 0.000715278405816694 0.00301211783892286 0.00369601086806626 -0.00237074541001105 0.0660995931947183 -0.0364178076361551 -0.00959132825758446 0.00561734411084122 -0.00917337124605181 0.00848315912710061 0.0186326352139416 -0.00405309926850152 0.00250251582931349 -0.866682450241451 0.386755620539085 0.140650784048665 -0.00032117133354547 -9.21761112357819e-05 0.00033189788918748 -0.000667658046198117 -0.00124654967414069 -0.00112048577718527 -9.69909075215655e-06 2.11696250109484e-05 -3.18461374672387e-05 -0.00104509656203825 0.000609700194770339 -0.00123141598953719 0.00167970828029129 -0.00109441356362676 -0.000470166726448438 -0.000489962555029749 -0.00341744633065647 -0.00119803592236884 0.000807490044664447 -0.00495855619118635 0.00586868653249987 -0.000244549831191416 0.00032852782009924 0.000208389053890524 0.000289138711272355 3.27769008947861e-06 0.000267545147454066 -1.56841841724839e-05 0.000239934698608513 5.88781114068988e-05
  72 2981.60386347841 ""  20.5947292630564 0 0 -0.0572595329634262 0.00236426254875596 -0.0277704369830669 -0.000936690194461446 -0.0016595801273691 0.000949112791739472 -0.00059853022388108 0.000840158037163724 -0.00110530620695088 0.00151017043463423 0.00140423241495972 0.000124458462365702 0.000106631907973712 0.000103142806251666 1.62554512342398e-05 -6.89513615628056e-05 2.47278917862113e-05 -4.36228348511025e-05 -0.000133841275493932 -4.53459307483751e-05 -4.92562756479401e-05 9.07130516232705e-05 -0.000414894078613886 0.000277068100589184 0.668848679918966 -0.359724353389098 -0.149333244451947 0.027275131514872 0.357842460118879 0.46349057014852 -0.0156953206217807 -0.0193712211004629 -0.000804839218093551 0.00110737976999563 -0.000353803631004298 0.000760785030273946 0.000517944468547555 -0.00139267069864971 0.00102771964194651 0.00155019483566295 0.00138320303031892 0.00025497336057724 -0.000557435146097685 0.000788987830472763 -0.000710480416495205 0.00058698288075869 -0.000556666887034543 -0.000104569091202673 0.000549181707530997 0.000293249170355532 -3.04437958657281e-05 -0.00153383934628954 -8.28413326789868e-05 0.00103885416234679 0.00283992699525403 -0.00175321497886516 0.00182235208267215 -0.0098523290010313 0.00458727373538817 -0.00129726031509655 0.0109668103746735 -0.00542090051150762 -0.00211029033996943 0.000479605438307459 0.000125347241982399 0.000423943135025861 -0.000255159272251283 8.89110706185208e-05 0.000454939779061132 1.79642963673895e-05 -0.000104479740891258 -3.36545611208617e-05 -0.00680125395527894 -0.000644482082944498 -0.00564483583396624 0.000279400623238498 -0.00021648172760062 0.000445279164234222 0.00122612800166408 -0.000272726735712639 0.000449606857720307 0.00432185960471557 0.000472623305230466 -0.0053801783117421 -0.000468006630265831 0.0006980532869578 -2.39713657777788e-05 0.000427453050653613 3.544270841747e-05 0.000429106397961973 4.78998331636359e-05 0.0002401848526865 -9.78360851472086e-05
  73 2990.63492527394 ""  24.8636509273894 0 0 0.000137735499479986 -0.000196441920800439 -1.8814749772784e-05 -5.74071128653623e-06 0.000165522638433293 -0.00013815650486022 -1.26058523089204e-05 -0.000257088147709663 0.000132945483227503 -1.11327941218187e-05 9.13919275091874e-05 -6.27862062933563e-05 -6.63137248285272e-06 -6.46057777909994e-05 2.73039435931461e-05 4.67276431416585e-05 -8.51416482172819e-09 2.20251429704397e-05 -3.85270008334743e-05 0.00010842178411419 -3.65421930962677e-05 0.000383696462924111 -1.85959777046528e-05 0.00038943216307882 -0.00242724314087502 0.00143189915925819 0.000636119410923479 0.000212688199481587 0.000145285485358387 2.05357292778538e-05 -0.00024037627749604 -0.000431997753088791 0.000116716827734151 3.91810072629243e-05 1.79545938086438e-05 2.32725816594471e-05 -1.88921555988056e-06 0.000387382870729476 -0.000248387448129739 2.93621207434225e-05 -4.43551703221888e-05 -0.000101261203239623 -0.00400958934817731 0.000293938972400476 -0.00332822463389609 0.00017181195344654 0.000952112053259707 -0.000144942071835205 -8.14821046432683e-05 -0.000101268497601907 -8.68122649403052e-05 -5.48973504151174e-05 3.75406087189585e-05 0.000222184715087052 0.000774649636332366 -0.0012479305361028 0.00124883745962729 0.00128627529371525 -0.000527881787381663 3.67439692733986e-05 0.000902315965435789 -0.000337663610180721 -0.000528599079240999 -0.0292048159686317 -0.0549901196854617 0.035252905015326 0.00065209677871154 -0.00107203137270987 -0.000632486792559774 0.00404191037596557 0.00936128615578382 -0.000305262593785627 -0.225507640886943 -0.0205816107385904 -0.174627411071154 0.559767532090867 0.684143195204312 -0.234921448260976 0.00101158533668128 -0.000666181577946546 -0.00263610718172277 0.00429099668532167 -0.00523067738833268 0.00513593620776671 0.0282779701147678 -0.0467246868322007 0.00171555228783601 -0.0267370606420241 0.00243899303341148 -0.0229518449085622 -0.0530712387373843 -0.0636674375453109 0.0203321699324297
  74 2998.60549416778 ""  16.7226963420608 0 0 0.000178893319660797 -0.000111165217326008 -8.07041403447467e-05 -8.69660492088571e-06 1.0892000153441e-05 -6.17715078211833e-06 1.85910670948376e-06 -1.80141077385545e-06 1.31460330237322e-05 -5.28164993324498e-06 -9.45669077473043e-06 -4.87946494884378e-06 -1.75493023908368e-05 -7.76951744136126e-07 -1.25511958206466e-05 -3.7151592091063e-06 1.87118665722879e-05 -1.1889910969918e-05 2.13266250406973e-05 6.35947357866037e-06 6.64762842005471e-06 -5.49394463318602e-05 1.00743362807683e-05 -5.57526470674559e-05 -0.0021177697504254 0.00113568449517202 0.000469477895220954 9.60103902535143e-05 0.000313858331846591 0.000576963386807179 0.0001143009544591 0.000148703873706264 2.97798818836545e-05 0.000191590232741346 -1.19722291859449e-05 0.00013449654450238 1.74310745816534e-05 -0.000166049733831937 0.000107608629298245 -0.000236760216998308 -0.000246455520560048 -3.50641802702961e-06 0.000573638703937879 -8.07767364012957e-05 0.000547599651818796 -0.000298770603355661 0.000342586553413188 0.000429455843408956 -3.07949521668814e-05 -5.81528553213643e-05 -2.41058858705234e-05 -6.50263172782378e-05 2.07452525526616e-06 4.74310726232094e-05 -0.001741391577371 0.00177336768813844 -0.00363297376795419 0.0062333589620501 -0.00301295204362261 -0.000285670452227538 0.000533544680841392 -0.000114284588286335 -8.54556416082675e-05 0.00646384978019643 0.00177637129251354 0.00572224305552985 -0.000292936318572375 4.37156421279572e-05 -0.000106307648207911 -0.00760683912453924 -0.00376118707087688 -0.051876010524136 -0.0751926561525763 -0.00240698333510035 -0.0659053362957811 -0.00870391938898758 -0.014977935976046 0.00405026380704576 0.00528114762366599 -0.00215203098289651 0.000883370248096715 0.00264874303666368 -0.00193811485099533 -0.00120085960812449 -0.209246135567302 0.35368677855817 0.0190434920252141 0.583045720336509 0.0223193709535396 0.487120092817695 -0.280294774002543 -0.333550052286335 0.105713341226666
  75 3032.96770975835 ""  34.6505060276179 0 0 0.0358233352289745 -0.0577205418531804 -0.0583197119576763 -0.00054794022880953 -0.000124598615095216 0.000641442385318148 -4.36339421356162e-05 0.000398153273807634 6.81889109720598e-05 -0.000869351765149756 -0.000898530055178324 8.68869874159812e-05 0.000119806507967303 -1.16776365118723e-05 2.33713288241555e-05 4.27086563634475e-05 -1.75769164682354e-05 2.39263793760941e-06 -1.41908068174232e-05 9.96852577529591e-07 -2.88727753981957e-05 7.0952658699689e-05 -7.03085677869544e-05 -2.74343715651251e-05 -0.482772519147063 0.251576843675308 0.0853707840686167 0.0625527974588992 0.437515956353835 0.597990403269888 0.00873794554816877 0.00888501715269094 0.00147071478774432 -0.00128412151555727 7.85374792425059e-05 -0.000732044794132936 -0.000109658220412318 0.000191808295714043 2.50447618722869e-05 6.99064547078191e-05 0.000186098481410306 4.51291127789515e-05 -0.000723853332886482 8.45757756991136e-05 -0.000590745137644467 -0.00131876318689586 0.000640859684874001 0.000513255488148912 -0.000135327651275557 0.000527787143515414 0.000159899292452751 0.00317976201537907 -0.00227756575477898 -0.00135491023134049 0.000836466991167307 -0.000344384042893642 0.00201608662861548 0.010704313623842 -0.00514559961698837 0.00144501702973714 -0.0281630347291651 0.0143589512160095 0.00336493703518282 -0.0124130369223745 -0.00303103516732125 -0.00788281651338871 0.000229525602742641 9.24541346124659e-05 3.77036214944669e-05 0.00687422872671071 0.000663119479103676 0.00036004926171474 0.124908341363936 0.00469152739665743 0.106848974307474 0.0234232037880856 0.0312296548531685 -0.0133774672838311 -0.00306797473263542 -0.000988583902967055 -0.00297297109604504 -9.51988650684872e-05 0.000912416363827171 0.00276675460515944 -0.0195803134612123 0.0374839036860024 0.00277387012064183 -0.0266953712557536 -0.000883214380883268 -0.0227434581028315 -0.035577480863523 -0.0454345325231939 0.015570998622695
  76 3036.3965353216 ""  1.2416828859346 0 0 0.00763100163550564 -0.0116681778850288 -0.0114451973284989 -0.000102410392069039 3.32520777781661e-05 0.000164774387640735 -3.26674712138734e-05 0.000137599010756432 -2.52461927730655e-05 -0.000226276716267942 -0.000201290228138709 1.87577080310783e-06 3.75375087720626e-05 -2.63338121073905e-05 2.16217527039603e-05 4.42620369473466e-05 -1.98804250553062e-06 1.56875819294579e-05 -5.99910668136406e-05 -3.95293551315761e-06 -3.26665547330064e-05 -0.000123104127289835 1.22896161926073e-06 -5.03587155630046e-05 -0.102262325353948 0.0533667602189976 0.0182694162002322 0.012146708230087 0.0849973177163179 0.116318023660334 0.0021483416776991 0.00221530982680306 0.000250923347811328 -0.000534793866631943 3.3541587220323e-05 -0.000312105252631388 -2.29392178202869e-05 6.5103995997861e-05 -1.94839019172299e-05 0.000383116790655116 0.000389389339732603 5.03343835254558e-05 0.00164166128746745 -0.000244655363212098 0.00099455828373822 -1.58783972374635e-06 0.000383575948819068 -0.000448144131851577 -5.4767319859605e-05 3.11110067493612e-05 -4.9989503985121e-05 0.000436017975722813 -0.000470770943907845 -0.000112536433815131 0.00052463708269264 -0.00150737137103428 0.00418959371975558 -0.000902876071540927 -0.00249622861038683 0.000502069399588931 -0.00467998870497246 0.00281743957194239 0.000532350966527132 0.0595534273257489 0.0145372331016301 0.0376241492819754 -0.000916391056602297 -0.000367807977050904 -0.000991486900392783 -0.039885058286159 -0.00369915958885202 -0.00238301515660095 -0.595622598114586 -0.0193715842463944 -0.508472861073421 -0.11556991434366 -0.152657555700391 0.063273423751752 0.0160224979472365 0.00279961325942835 0.0142345559460905 0.00265691004538578 -0.00335393436173287 -0.00296421308688029 0.112701157656382 -0.214855787745519 -0.016292331626431 0.157551227729358 0.00518592504216174 0.134284747780805 0.203114058882952 0.258755825041134 -0.0887202715798147
  77 3061.81638091798 ""  21.6064708645625 0 0 0.000773989637042364 -0.000848949594884179 -0.000738557398047179 -2.53686352553288e-05 1.90661536483281e-05 2.30178518576728e-06 -4.64877143838387e-06 2.43354611968833e-05 -7.61251744386224e-06 -6.36490863107294e-05 -4.59542500465641e-05 -3.65034943569038e-06 -1.1338217710513e-05 -4.24050340073121e-06 -6.55673711795651e-06 1.14559492646489e-05 7.53635861523167e-06 1.68956065398714e-06 -2.35336253792422e-05 -1.28864272707606e-05 -5.15996310604904e-06 -0.000203788787169978 3.36048405012315e-05 -0.000127020932513471 -0.00962958722342055 0.00494128631330787 0.00179783580877478 0.000634644452516689 0.00493501089692701 0.00698711643060212 0.000564517657509535 0.000584920260416939 -3.13566069952383e-05 2.89577297778405e-05 -1.19492254710305e-05 8.22755847973259e-06 2.62577422326556e-06 -5.37570610258678e-05 1.3706803754227e-05 0.000144471119539537 0.000128026334920502 2.72099954142662e-05 0.00247725442372182 -0.000345726916263837 0.0017065880957312 -0.00133247689440406 0.00089908023985805 0.00113511743566794 -4.59511080026937e-05 -7.0893524843019e-05 -6.60183056749108e-05 -0.000166249877514638 -7.12578575046601e-05 5.00926263690469e-05 -0.00539743285799686 0.00615887851994076 -0.00943206233586436 0.022820746465568 -0.0140958256142719 -0.00283006435118519 0.000298778666700769 0.000353505309558733 0.00014903745891079 0.035741884589369 0.0106619154227007 0.0200837665513984 -0.000906290115153948 6.90179737193386e-05 -0.000302911930150912 0.0738637061899474 -0.00403158828445551 0.0164000436866224 -0.322474195983355 -0.0120489799036046 -0.281395621589551 -0.0949636983626388 -0.119309644457499 0.0481811880689571 0.00606307269748368 0.00448086572798046 0.0101721571180628 0.0019152079981815 -0.00183295132545138 -0.00596721565911661 -0.213311419665281 0.396056844568628 0.0366309187800443 -0.410802820586914 -0.017005658190536 -0.358719566244485 -0.25755408718317 -0.331794400970481 0.119963110472953
  78 3075.64478269401 ""  16.8757657955461 0 0 -5.43563381836322e-06 -5.49645753587518e-06 -0.000107629575793606 2.73156078668415e-06 -6.38463507773394e-05 5.4069522030823e-05 -1.33643810861027e-05 0.000107081574684437 -6.14952146108242e-05 -1.03901113496274e-05 -4.89505420955919e-05 1.69971672173858e-05 3.19123573408162e-05 9.17226626623131e-06 1.3644893107383e-05 -2.02543338171898e-06 -6.05518696632039e-06 2.13433438798558e-07 -5.13964346731415e-05 -6.93902445160293e-05 -2.68397184553827e-06 -9.43855654037468e-05 -1.04138307472442e-05 -7.05648528018044e-05 0.000299706884724196 -0.000256899934384092 -5.0955018560972e-05 9.01539706790536e-05 0.000685395517291256 0.00125610351873442 0.000263719471722079 0.000376718786576879 -3.2705688588696e-05 -0.000361708943156142 2.78819820633933e-05 -0.000229227801628536 2.06729423014172e-06 -9.97075002019496e-05 7.96489572407225e-05 0.00060249219932862 0.000667669436531525 7.63143096120455e-05 0.000975409421047527 -4.01463278784138e-05 0.000727674991820454 -0.00254459376271752 0.000705078137045122 0.00286067227978185 8.49278011662387e-06 -3.38962052301699e-06 -4.52533337099051e-06 -0.000120409567829851 -9.84988465888886e-05 -0.000111648228649215 -0.0123194273816013 0.0151232556863302 -0.0258021257004183 0.0421330347174844 -0.0230776555273577 -0.00548653322491663 0.000218815656049192 0.000243237010816864 0.000334074669510217 0.00757098885774425 0.007871402853159 -0.00106692895411674 0.000263025003639565 -0.000390710107446982 -0.000338410560937922 0.00371212476632461 0.0869323315558873 -0.00884055173570751 -0.0227723705523854 -0.000681362148293211 -0.0207667978711826 -0.0684715955208466 -0.08245703985211 0.0326810925642483 0.000908028167690429 0.000539176085147075 -0.0002654900111538 -0.00107724043738736 0.000210426079844977 0.00159618006057124 0.355302728872505 -0.595240358719164 -0.0498663897176342 -0.00364695061411589 0.0182945884137158 -0.00633431913192389 -0.396866421371657 -0.463567304147046 0.163752174611661
  79 3105.41441503809 ""  8.88459898889366 0 0 -0.000832023216507414 0.000746945951012349 -2.06274910788143e-05 9.49671802189516e-06 -7.9148656251311e-05 -1.03971163309505e-05 -1.65430580132028e-05 0.000109798316839284 -5.24012464481618e-05 -2.02700743518571e-06 -5.36734968574621e-05 1.99282151531047e-05 0.000114578657651336 1.23777259728152e-06 7.23459748858989e-05 -6.07034785729447e-06 -5.05698943814658e-06 1.66663120261516e-06 -3.20224823612726e-05 -4.28829521315029e-05 1.51429607416944e-06 -0.000206496632173664 2.5821510249355e-06 -0.000133515055948545 0.0107654264894848 -0.00645952441418472 -0.000674320008470692 0.000582706833781021 -0.00118973814853319 0.000989272780039904 0.000201220769648354 0.000402661582331033 -6.53566209818328e-05 -0.00131645226544384 0.000126015890067263 -0.000884072441134027 7.5334273376923e-06 -0.000114389861626653 7.47332646228735e-05 0.000327374925793151 0.00034193141605154 3.08068012151747e-05 0.00232937403592388 -0.000277041205682748 0.00164472827874111 -0.0338541218517216 0.00569002397426443 0.0522620068092341 0.000259463267422279 -0.000135116643280341 -0.000607426496397181 -0.00151300749317944 -0.0016249598308671 -0.00143436831788971 -0.239863380935607 0.300495030676053 -0.502905721428876 0.641360837521795 -0.349154566934633 -0.0828544615455537 0.00639157227464345 -0.000209543919153409 0.000680803030560343 -0.00133224594078522 -0.000864546308149113 -0.000348045014662581 0.00025830520054319 0.000139044429224857 -0.000986023179192577 -0.00247821803497286 -0.00496357646283169 0.000547587629726637 0.00885046553123073 -0.000489507176252617 0.0075868370449457 0.00721416787043126 0.00738312557650509 -0.00335371781570864 0.000108620039494883 -0.00266920716174383 0.00228338950254991 0.00246975579597023 0.00463470517782589 0.000149719146025554 -0.0122402808175345 0.0203556914680013 0.00134468206900335 0.00814934195070928 -0.000728385966202499 0.00736679299727275 0.0349609202788792 0.040977097234212 -0.0141578444013728
  80 3117.25107066028 ""  7.40172766423984 0 0 1.76238973766269e-05 0.000243115951046415 2.74073353865607e-05 4.45267092354858e-05 6.69716895421164e-05 -7.93433023543577e-06 -0.000553125234155279 -0.00167336002158951 0.000552454617657302 -0.00320491423089316 -0.00265747071527011 -0.000677263874226112 0.0179514793481323 -0.00200269936179803 0.0123288088928837 -0.00352024676943433 0.0219994199638039 -0.0137730156639109 -0.0366922211619234 -0.0383208077768667 -0.002199115417405 0.0418621843084286 -0.00445888353331772 0.0274472532456009 2.42150287037664e-05 -0.000536118273782562 0.000197114423382715 -0.0003615144902867 -0.00124800341305749 -0.00123123009457211 0.0369514774014416 0.0386132096838294 0.00324048944581656 -0.212779086900431 0.0233864738259126 -0.145761225402716 0.0466192845904064 -0.265203373057182 0.168340930649744 0.428377440720381 0.458569090784312 0.0195981485493326 -0.48865853022756 0.0649347578961549 -0.326310814724096 1.37512073089559e-05 8.88492571276903e-05 6.37736369375365e-05 -1.37422471147306e-05 -2.25088099984265e-05 -1.75534852950137e-05 2.88572486701023e-05 2.38228984315016e-06 3.09214962472223e-05 -0.000304052361128187 0.000205673855095686 -0.00049160442393746 0.000682731990603918 -0.000483853078516007 -9.45916563171064e-05 -0.000171544973851539 6.85557792004405e-05 3.390671396925e-05 0.000243792629342388 0.00018738856659992 -2.96997935706812e-05 7.32219157845829e-05 -8.00485012013822e-05 -0.000243345638347798 6.34571285329787e-05 -5.82545247202604e-05 -1.01023855363862e-05 -0.000398591424931726 -3.41677380075418e-07 -0.000472590289899608 -0.00198508977563642 -0.00270036529818004 0.000620334031699259 -0.00028587873864758 8.63557777158373e-05 -0.000135129878661158 -0.00131672273724046 0.00144474944510065 0.00307261196803217 -0.000548013018163881 0.000961069180071559 9.95955672636996e-05 -8.96266307362049e-05 -3.0842099318054e-05 -7.68794959367439e-05 -0.000279735106818013 -0.000339682081860233 0.000233392154188517
  81 3125.59727458875 ""  2.49407263866015 0 0 0.00026911899532139 -0.000120048331009044 -0.000158773366905419 1.83482939437549e-05 0.00029241605315026 -0.000168231540950941 -0.000325130635895829 -0.00133341834298288 0.000503951040420333 0.00789296078713313 0.0071846609675536 0.00127762780533442 -0.0527102312965063 0.00626804070847645 -0.036356109052808 0.00624145195473531 -0.0260032306157665 0.0175249084437913 -0.00736365325143802 -0.00620268190490015 -0.001243204059367 0.0304158876541292 -0.00358335574353055 0.0201325981504878 -0.00461434066341807 0.00244590027182467 0.000861640630976294 0.000137103047354514 -0.00038549952738171 -0.000531641066514715 -0.0928912742855109 -0.0992685856790131 -0.0070252591180393 0.613835879795974 -0.0672123199213678 0.420504969588485 -0.0591100685050761 0.315186140871263 -0.202373792749649 0.0774164365624967 0.0801834669031685 0.00504687039105134 -0.349737216736807 0.0472739548458516 -0.233978069233989 -9.81609088344437e-05 0.000124206565077422 0.000132166083466083 9.85441514055182e-07 1.69171906084723e-06 -3.11138016786349e-05 1.58995017507537e-05 -5.22036311085378e-05 6.29309885946486e-05 -0.000570424612032344 0.00054584093116502 -0.00113020235539918 0.00212179127484657 -0.00124554414915998 -0.000242464101846385 -0.000396564623245027 0.00024566536331136 -0.000116851841652229 0.000222874464216865 0.000188112828998358 -1.23368731449574e-05 -1.71714776196697e-05 -5.23433920337664e-05 -7.91063193800463e-05 3.10974168460477e-05 1.62579844630973e-05 -3.74138055681964e-06 -0.000585301215472617 3.58142753163924e-05 -0.00052099921968903 -0.00177472896670286 -0.00242722659422913 0.000572962665699861 5.50438723941886e-05 -5.36078753309596e-06 3.3701143656847e-05 3.53371417488427e-06 0.000994141215662997 0.000899545960774214 -1.86222052554485e-05 5.29314229506311e-05 -1.80431627139186e-06 -0.000124874167719883 -5.68764703284516e-06 -0.000130154558960643 -0.000355575294550712 -0.000380942558236292 0.000247521292507545
  82 3134.35289169083 ""  24.2992789249766 0 0 0.000377315274933317 -0.000173248860883413 4.49252807606605e-05 -0.00012410269203392 -0.000361170292495264 0.000136142592644579 0.00127177166642582 0.00246774325911319 -0.000515377564759768 0.00547221480513488 0.00405857922096655 0.00137785602828065 -0.0279474525277647 0.00238303721372763 -0.0187906347071787 -0.00131085680404974 0.0224481365230663 -0.0126001574433318 -0.0326163679675064 -0.0381628786960685 0.000236297331428108 -0.0424585218947277 0.00695192514353063 -0.0291271329437273 -0.00345956798042102 0.00224322458095524 0.000526574562709495 7.88180898060037e-05 -0.000332659967585389 -0.000642259923596484 -0.0589560514097464 -0.0613077204086865 -0.00536481664286396 0.315121034725217 -0.0330114695744987 0.215073824651651 0.0403055647767785 -0.250064311658481 0.156507365083869 0.384212737063533 0.417279828110636 0.0141895054658924 0.483016613973552 -0.0681632313261753 0.324694326512635 1.45506680317858e-05 -0.000118132632771536 -8.23356253596647e-05 8.86737526045996e-06 8.69238891728013e-06 4.06605741167056e-05 -5.92831890372284e-05 6.97990519343521e-06 -6.91458887628351e-05 0.000334223993390936 -0.000248962029772458 0.000593669021636418 -0.00115584766770932 0.000735992066259992 0.000164411570546258 0.000224873046151438 -4.57687823933903e-05 -3.95710957720934e-05 -0.000302231932050319 -0.000251284771947913 1.92043517947975e-05 8.67801089666549e-06 7.5371278044825e-05 0.000119043120469999 -6.16522341221067e-05 -2.96762999174093e-05 5.77340826407121e-06 0.00083106507728249 2.63553786801994e-05 0.000719880353868635 0.00231992632060995 0.00312375110482132 -0.000812220022323196 -1.23997863698998e-05 -3.83922803267303e-05 -2.54308759060841e-05 0.000301188016064545 -0.00118125623541196 -0.00143294251766505 4.88318624619448e-05 -0.000176383893048311 -1.0051893467912e-05 0.000249178273818409 -1.04197405741146e-06 0.000246112401580338 0.000598842301866287 0.000695710011525302 -0.000383425832988987
  83 3148.39201055807 ""  17.6328893007405 0 0 0.000319090147543253 -0.000139370719289487 -0.0001179113912417 0.000105301762604352 0.000182251544472028 -6.18119885294053e-05 -0.000705267956259791 -0.000869439598493599 2.98019786928602e-05 0.00935749018263999 0.00879739872382134 0.00135887256402142 -0.0238430736924175 -3.88829405962396e-05 -0.0149283561342434 -0.0104766218546099 0.0560527360226349 -0.035962286605415 0.0272679994405165 0.0274519249532023 0.00216209134274315 0.0141546824150423 -0.00357827262200585 0.0103861772826348 -0.00498044883659421 0.00285671106377252 0.000901381668046998 0.000166328418084964 -0.000471946303759599 -0.000867244031619254 -0.105517372516302 -0.113397164194659 -0.00764769595117049 0.253626001742045 -0.0230363911213862 0.171272582935809 0.113253738449825 -0.629185571460982 0.401044683142861 -0.290228088376011 -0.30821349784201 -0.0144910918975132 -0.159438337476404 0.0244575090273273 -0.108214328569496 -0.000111531713141652 0.00010646650796482 2.98033505136016e-05 5.65417625162816e-06 1.3797661001162e-05 -2.54137496522612e-05 1.56052262640165e-05 -5.4458178602014e-05 5.63910150095595e-05 -8.51819495472681e-05 6.84156846990751e-06 -0.000145847408341291 0.00154853313638933 -0.000870305901086319 -0.000154788111896875 -0.000428358115659663 0.000246636694130256 -0.000130072452080555 0.000112174262853361 8.41174143898441e-05 2.16520411871158e-05 -4.71215615293192e-05 -1.54610228579759e-05 4.85635852640667e-05 1.32486359487628e-05 4.45053065365018e-05 1.26627666082715e-05 -0.000600926818752848 -1.27361171954372e-05 -0.00040993749463226 -0.000682142850618204 -0.000933729311421459 0.0003047549098022 0.00012776917469868 -2.76201674456215e-05 0.000106735274303672 0.000578914830603753 0.000162080547975622 -0.000704164527668149 0.00024287369437122 -0.000378961390664053 -4.1265293914903e-05 -0.000249184123768992 4.56063246503352e-06 -0.000257516822667565 -0.000185475529471923 -0.000198009822705664 0.000113829641479286
  84 3167.89988232796 ""  1.99682994555485 0 0 0.00181642747168665 -0.000540650433951054 -0.000403877777078087 0.000331310116590961 -2.99898855796256e-06 0.000218672718943688 -0.00242675115278236 0.000839235736021428 -0.00194943176824398 0.054633947456719 0.0595768533647046 0.00365520357369016 0.0156299792388695 -0.00361937209094335 0.0117200375472743 0.000166830131397651 -0.00677363008402741 0.00366175947849521 -0.00262980097221234 -0.00250628170220716 -0.000287785621802721 -0.00071474018340796 -0.00025638021101287 -0.000313047749076575 -0.022914556779895 0.0134998918668741 0.00314931304195853 0.000226048298102216 -0.0022884275452294 -0.00457845170225509 -0.623370957291784 -0.682903168683596 -0.0383738507844048 -0.170589177840884 0.0211919901409121 -0.118106343569733 -0.0105333761855651 0.0669079757666645 -0.0417360828596784 0.0265220126859302 0.0278376195487068 0.00154815486474369 0.00575496265979454 -0.000196592121703388 0.00359262897071234 -0.000118877566857683 0.000160542442418552 -6.68273450177075e-05 -8.53715560612935e-06 -2.12702576230381e-05 2.0486462753317e-05 -9.94056363811507e-05 -8.44673469627182e-05 -8.75015817100687e-06 0.000324685817655405 -0.000596434539202079 0.000790738738879699 0.00127518946139987 -0.000709284434281978 -6.11239568274143e-05 -0.000586039942852406 0.000623839047681889 -0.000409893911617668 5.41848454740631e-05 4.29818784080068e-05 1.50363324753211e-05 7.72134365830062e-05 -3.68797068864947e-05 -0.000137903770804425 2.16456515403945e-05 1.45697015457198e-05 -3.78931066024855e-06 -0.000147464465890583 8.36924988066617e-05 -0.000318202387066881 -0.000450648601440599 -0.000563110555677496 6.58199713331119e-05 -0.000319369154868506 7.59169043550477e-05 -0.000277820299256728 -0.000910417935390174 0.0002499810943643 0.00199686025391741 -2.80464106869037e-05 6.5223025587635e-05 5.55351447051351e-06 -4.80291251006712e-05 1.68126018238999e-06 -3.05004166162625e-05 -0.00022118445493368 -0.000258625179006043 0.000133794887324051
  85 3200.55545407996 ""  5.68908738037113 0 0 -0.000372943578431587 0.000407601675026177 0.000699595679839642 1.01129570035443e-05 1.25504749759519e-05 -2.97712886388858e-05 2.70831806525876e-05 -3.41782766056536e-05 3.59039630178459e-05 -9.95167028864898e-05 -0.00010717974301193 -1.75749535983145e-05 1.8512573380828e-05 -4.33668794016974e-06 1.11451999230651e-05 7.2823730417949e-06 -2.46905562288002e-05 1.61928885945855e-05 -2.55535690467751e-05 -3.32248891777246e-05 2.29398730275273e-06 -5.68157213004067e-05 1.50440545975445e-05 -4.25256085409522e-05 0.00847389630601084 -0.00478670107041579 0.00103627558178182 0.000342348983399386 -0.00239257971420116 -0.00378353087229449 0.00114997123041267 0.00123131617577823 0.000124727067813573 -0.000176852652059682 9.84387291160224e-06 -0.000115656113423508 -5.58954140041071e-05 0.000313801675209091 -0.000198273623253431 0.00031677201154853 0.000361048233507082 7.83275449331838e-06 0.00057927488683952 -5.64048931936326e-05 0.000394707238130775 -0.0670373273624452 0.0524178316514553 -0.0427871152741295 0.000440966366730778 -0.000501182369567298 0.000269909240429175 -0.00247992476015042 0.00179664269137848 5.01778558932371e-05 0.251179021703727 -0.336192466000696 0.579244948367748 0.533821287483486 -0.281303246507453 -0.0863477782418002 0.0175190682666702 -0.01002488222255 -0.00376567716966315 -0.000595028307539162 -0.000136609260858263 -0.000131851747323174 0.00141800386387576 -0.00081556334529484 0.00104374008026007 -0.0004960301550786 -0.000555853127972162 1.44405873806075e-05 0.00434853557221749 -0.0011876376354331 0.00402665805054408 0.00101740317989955 -0.00128650332270505 -0.000151027961582016 -0.00475851157249561 0.00669247475809851 -0.00893276769374576 -0.00139994486613543 -0.000177395376834735 0.00216872498426349 -0.000655506840269979 0.00128005556925839 9.5141114790113e-05 0.00273021956033982 0.000303069414784418 0.00222507887159377 0.00540542128328966 0.0064174263162409 -0.00247793447130648
  86 3373.29996609791 ""  129.762684700452 0 0 -0.000987269984490684 -0.000741269131894437 0.000362378065690616 0.00051749542016756 -0.000166601236051264 -0.000123343733921573 2.64529359545707e-05 0.00127235030180535 -0.00068058895950298 2.67442425696611e-05 -0.000367350132410227 0.000179189026160154 -3.52499946877139e-05 6.73736655910719e-05 -8.92380607010624e-05 1.66019937475707e-05 -4.09629063967106e-05 2.73763887391796e-05 0.00011576382202876 0.000157966485435864 -4.35555017992767e-06 -0.000369473192659341 -0.000249576996036881 -0.000127821087081202 0.00573111345786338 -0.000956183631050649 -0.000844608141705149 0.00179914214894335 0.00308623148183342 0.00086138923142647 0.000844800492241841 0.00127237647946963 5.02245500786985e-05 0.00120891102568945 -0.000388743459689968 0.00100635289385574 0.000145369649388961 -0.000476323429946044 0.000392301117148205 -0.00118627245260144 -0.00135025225070679 7.27263619711605e-05 0.00293441371927063 0.00116523827534106 0.00112647898560943 0.00157703770388896 0.00161455393951178 0.000431167803459916 -8.36851114746033e-05 -0.000289635856522408 -0.000493421418656585 -0.000666653184358549 3.43564046355133e-05 0.000949902537941402 -0.00324613124576855 0.000973288798983471 -0.00515311010732974 -0.00533173068777997 -0.00153737198305778 0.000205545781255863 0.00423911836271149 -0.000953359414290709 -0.00122149969741787 0.00187171163651913 0.00100603826016263 0.000737405287212493 0.0437260199974898 -0.0109095034184113 -0.037903601704734 -0.000206946667285248 6.43683223978089e-05 8.4924674562701e-05 -0.0109674627269597 -0.000808601342010893 -0.00850420112297329 -0.00504315576639924 -0.00433440163082389 0.00272182513234655 -0.307764292260076 0.0447222615682557 -0.289149791020634 -0.311521227458531 0.0814136751599673 0.812047398757095 -0.00317307148433037 0.0042147246315147 0.0013113527763283 0.000857366674533187 -0.000389377921943046 -0.0010666812705752 -0.000253519950288228 -0.000383541754865767 0.000308905418909397
  87 3478.95307026039 ""  54.9325685738605 0 0 0.000360411903271389 0.000242290222798589 -0.000220435563489856 -0.000239923048225406 5.25697528996683e-05 3.72857257783204e-05 -1.0129448652106e-05 -0.000501862096438544 0.000274976017123086 -2.98345311773626e-05 0.000131764520198596 -6.85627221922856e-05 4.37637745289453e-06 -2.12484065904425e-05 2.32873414002723e-05 -9.36680920021321e-06 1.66444861170535e-05 -1.37776181116959e-05 -4.11022325589098e-05 -6.00077378764972e-05 4.84467360577464e-07 0.00017176989015462 0.000106941293690373 5.41326340408084e-05 -0.00227693446285904 0.000254114674611324 0.000251681260950818 -0.000620455650302927 -0.000778644679208752 6.05897942109635e-05 -0.000181316064378208 -0.000355062619022908 -7.0810232350306e-06 -0.000361609716251512 0.000139927542815373 -0.000322567773069782 -7.43200621400863e-05 0.000195017137397705 -0.000160230547932183 0.000375696872837779 0.000420611103023131 -2.96682735748763e-05 -0.00134170902615394 -0.000529495446831651 -0.000376543481095224 5.40050465966628e-05 -0.000447865003930954 0.000316300697794065 2.17419946917505e-07 2.54976552201766e-05 0.000158965720685357 0.000256389612892003 -0.000122166774105283 -0.000443142451835016 -0.00194301485252583 0.00565808154750437 -0.00652789180203439 -0.0044329546697244 0.000548766458184632 0.000573907419918516 -0.00245709773858872 0.000528786667901457 0.000368867312751664 0.00137422666051004 0.000992784539461373 0.00123087370116089 0.0343948658304354 -0.00358681885426904 0.0685527698221165 -0.000194351728746213 -0.000181002084131633 -0.000429841972826203 -0.0144778886313828 0.00054249359469828 -0.0110948195998628 -0.00273366110828079 -0.00344090431844479 0.000693437697913323 -0.635642514887754 0.077440389192757 -0.57998772804111 0.165616235801175 -0.0330627706413099 -0.367192681665759 0.00022849437086809 -0.000749425385224706 -0.000467469864738803 0.00266828371180248 -0.000477645144300049 -4.49301693812228e-05 0.000508434622836717 0.000402576057599057 2.82291385167868e-05
  :::
 } 
 m_exists[87] { 
  s_m_exists
  :::
  1 11111111111111111111111111111111111111111111111111111111111111111111111111111111111111111111111111 
  2 11111111111111111111111111111111111111111111111111111111111111111111111111111111111111111111111111 
  3 11111111111111111111111111111111111111111111111111111111111111111111111111111111111111111111111111 
  4 11111111111111111111111111111111111111111111111111111111111111111111111111111111111111111111111111 
  5 11111111111111111111111111111111111111111111111111111111111111111111111111111111111111111111111111 
  6 11111111111111111111111111111111111111111111111111111111111111111111111111111111111111111111111111 
  7 11111111111111111111111111111111111111111111111111111111111111111111111111111111111111111111111111 
  8 11111111111111111111111111111111111111111111111111111111111111111111111111111111111111111111111111 
  9 11111111111111111111111111111111111111111111111111111111111111111111111111111111111111111111111111 
  10 11111111111111111111111111111111111111111111111111111111111111111111111111111111111111111111111111 
  11 11111111111111111111111111111111111111111111111111111111111111111111111111111111111111111111111111 
  12 11111111111111111111111111111111111111111111111111111111111111111111111111111111111111111111111111 
  13 11111111111111111111111111111111111111111111111111111111111111111111111111111111111111111111111111 
  14 11111111111111111111111111111111111111111111111111111111111111111111111111111111111111111111111111 
  15 11111111111111111111111111111111111111111111111111111111111111111111111111111111111111111111111111 
  16 11111111111111111111111111111111111111111111111111111111111111111111111111111111111111111111111111 
  17 11111111111111111111111111111111111111111111111111111111111111111111111111111111111111111111111111 
  18 11111111111111111111111111111111111111111111111111111111111111111111111111111111111111111111111111 
  19 11111111111111111111111111111111111111111111111111111111111111111111111111111111111111111111111111 
  20 11111111111111111111111111111111111111111111111111111111111111111111111111111111111111111111111111 
  21 11111111111111111111111111111111111111111111111111111111111111111111111111111111111111111111111111 
  22 11111111111111111111111111111111111111111111111111111111111111111111111111111111111111111111111111 
  23 11111111111111111111111111111111111111111111111111111111111111111111111111111111111111111111111111 
  24 11111111111111111111111111111111111111111111111111111111111111111111111111111111111111111111111111 
  25 11111111111111111111111111111111111111111111111111111111111111111111111111111111111111111111111111 
  26 11111111111111111111111111111111111111111111111111111111111111111111111111111111111111111111111111 
  27 11111111111111111111111111111111111111111111111111111111111111111111111111111111111111111111111111 
  28 11111111111111111111111111111111111111111111111111111111111111111111111111111111111111111111111111 
  29 11111111111111111111111111111111111111111111111111111111111111111111111111111111111111111111111111 
  30 11111111111111111111111111111111111111111111111111111111111111111111111111111111111111111111111111 
  31 11111111111111111111111111111111111111111111111111111111111111111111111111111111111111111111111111 
  32 11111111111111111111111111111111111111111111111111111111111111111111111111111111111111111111111111 
  33 11111111111111111111111111111111111111111111111111111111111111111111111111111111111111111111111111 
  34 11111111111111111111111111111111111111111111111111111111111111111111111111111111111111111111111111 
  35 11111111111111111111111111111111111111111111111111111111111111111111111111111111111111111111111111 
  36 11111111111111111111111111111111111111111111111111111111111111111111111111111111111111111111111111 
  37 11111111111111111111111111111111111111111111111111111111111111111111111111111111111111111111111111 
  38 11111111111111111111111111111111111111111111111111111111111111111111111111111111111111111111111111 
  39 11111111111111111111111111111111111111111111111111111111111111111111111111111111111111111111111111 
  40 11111111111111111111111111111111111111111111111111111111111111111111111111111111111111111111111111 
  41 11111111111111111111111111111111111111111111111111111111111111111111111111111111111111111111111111 
  42 11111111111111111111111111111111111111111111111111111111111111111111111111111111111111111111111111 
  43 11111111111111111111111111111111111111111111111111111111111111111111111111111111111111111111111111 
  44 11111111111111111111111111111111111111111111111111111111111111111111111111111111111111111111111111 
  45 11111111111111111111111111111111111111111111111111111111111111111111111111111111111111111111111111 
  46 11111111111111111111111111111111111111111111111111111111111111111111111111111111111111111111111111 
  47 11111111111111111111111111111111111111111111111111111111111111111111111111111111111111111111111111 
  48 11111111111111111111111111111111111111111111111111111111111111111111111111111111111111111111111111 
  49 11111111111111111111111111111111111111111111111111111111111111111111111111111111111111111111111111 
  50 11111111111111111111111111111111111111111111111111111111111111111111111111111111111111111111111111 
  51 11111111111111111111111111111111111111111111111111111111111111111111111111111111111111111111111111 
  52 11111111111111111111111111111111111111111111111111111111111111111111111111111111111111111111111111 
  53 11111111111111111111111111111111111111111111111111111111111111111111111111111111111111111111111111 
  54 11111111111111111111111111111111111111111111111111111111111111111111111111111111111111111111111111 
  55 11111111111111111111111111111111111111111111111111111111111111111111111111111111111111111111111111 
  56 11111111111111111111111111111111111111111111111111111111111111111111111111111111111111111111111111 
  57 11111111111111111111111111111111111111111111111111111111111111111111111111111111111111111111111111 
  58 11111111111111111111111111111111111111111111111111111111111111111111111111111111111111111111111111 
  59 11111111111111111111111111111111111111111111111111111111111111111111111111111111111111111111111111 
  60 11111111111111111111111111111111111111111111111111111111111111111111111111111111111111111111111111 
  61 11111111111111111111111111111111111111111111111111111111111111111111111111111111111111111111111111 
  62 11111111111111111111111111111111111111111111111111111111111111111111111111111111111111111111111111 
  63 11111111111111111111111111111111111111111111111111111111111111111111111111111111111111111111111111 
  64 11111111111111111111111111111111111111111111111111111111111111111111111111111111111111111111111111 
  65 11111111111111111111111111111111111111111111111111111111111111111111111111111111111111111111111111 
  66 11111111111111111111111111111111111111111111111111111111111111111111111111111111111111111111111111 
  67 11111111111111111111111111111111111111111111111111111111111111111111111111111111111111111111111111 
  68 11111111111111111111111111111111111111111111111111111111111111111111111111111111111111111111111111 
  69 11111111111111111111111111111111111111111111111111111111111111111111111111111111111111111111111111 
  70 11111111111111111111111111111111111111111111111111111111111111111111111111111111111111111111111111 
  71 11111111111111111111111111111111111111111111111111111111111111111111111111111111111111111111111111 
  72 11111111111111111111111111111111111111111111111111111111111111111111111111111111111111111111111111 
  73 11111111111111111111111111111111111111111111111111111111111111111111111111111111111111111111111111 
  74 11111111111111111111111111111111111111111111111111111111111111111111111111111111111111111111111111 
  75 11111111111111111111111111111111111111111111111111111111111111111111111111111111111111111111111111 
  76 11111111111111111111111111111111111111111111111111111111111111111111111111111111111111111111111111 
  77 11111111111111111111111111111111111111111111111111111111111111111111111111111111111111111111111111 
  78 11111111111111111111111111111111111111111111111111111111111111111111111111111111111111111111111111 
  79 11111111111111111111111111111111111111111111111111111111111111111111111111111111111111111111111111 
  80 11111111111111111111111111111111111111111111111111111111111111111111111111111111111111111111111111 
  81 11111111111111111111111111111111111111111111111111111111111111111111111111111111111111111111111111 
  82 11111111111111111111111111111111111111111111111111111111111111111111111111111111111111111111111111 
  83 11111111111111111111111111111111111111111111111111111111111111111111111111111111111111111111111111 
  84 11111111111111111111111111111111111111111111111111111111111111111111111111111111111111111111111111 
  85 11111111111111111111111111111111111111111111111111111111111111111111111111111111111111111111111111 
  86 11111111111111111111111111111111111111111111111111111111111111111111111111111111111111111111111111 
  87 11111111111111111111111111111111111111111111111111111111111111111111111111111111111111111111111111 
  :::
 } 
} 
