# Supplementary material for: Cut-off Scale and Complex Formation in Density Functional Theory Computations of Epoxy-Amine Reactivity
Source: ACS Omega. 2021 Oct 25;6(44):29424–31. doi: 10.1021/acsomega.1c03229 (PMC8587129; doi:10.1021/acsomega.1c03229)
Supplement: Supplementary file 1 — ao1c03229_si_001.zip [file ao1c03229_si_001.zip › Final_structures/Primary/A1_E3_B3LYP-D3_CC-PVTZ-F_ canonical/Epoxy_frag3_transition_state_1-3_isomer11.vib]

{ 
 s_m_m2io_version
 :::
 2.0.0 
} 

f_m_table { 
 i_j_atom_total
 :::
 31
 m_column[98] { 
  s_m_data_name
  s_m_column_name
  i_m_width
  b_m_visible
  s_m_units
  :::
  1 r_j_Frequency  "Frequency"  10 1 "" 
  2 s_j_Symmetry  "Symmetry"  10 0 "" 
  3 r_j_Intensity  "Intensity"  10 1 "" 
  4 r_j_Raman_Act  "Raman Act"  10 0 "" 
  5 r_j_Raman_Int  "Raman Int"  10 0 "" 
  6 r_j_x1  "x1"  10 0 "" 
  7 r_j_y1  "y1"  10 0 "" 
  8 r_j_z1  "z1"  10 0 "" 
  9 r_j_x2  "x2"  10 0 "" 
  10 r_j_y2  "y2"  10 0 "" 
  11 r_j_z2  "z2"  10 0 "" 
  12 r_j_x3  "x3"  10 0 "" 
  13 r_j_y3  "y3"  10 0 "" 
  14 r_j_z3  "z3"  10 0 "" 
  15 r_j_x4  "x4"  10 0 "" 
  16 r_j_y4  "y4"  10 0 "" 
  17 r_j_z4  "z4"  10 0 "" 
  18 r_j_x5  "x5"  10 0 "" 
  19 r_j_y5  "y5"  10 0 "" 
  20 r_j_z5  "z5"  10 0 "" 
  21 r_j_x6  "x6"  10 0 "" 
  22 r_j_y6  "y6"  10 0 "" 
  23 r_j_z6  "z6"  10 0 "" 
  24 r_j_x7  "x7"  10 0 "" 
  25 r_j_y7  "y7"  10 0 "" 
  26 r_j_z7  "z7"  10 0 "" 
  27 r_j_x8  "x8"  10 0 "" 
  28 r_j_y8  "y8"  10 0 "" 
  29 r_j_z8  "z8"  10 0 "" 
  30 r_j_x9  "x9"  10 0 "" 
  31 r_j_y9  "y9"  10 0 "" 
  32 r_j_z9  "z9"  10 0 "" 
  33 r_j_x10  "x10"  10 0 "" 
  34 r_j_y10  "y10"  10 0 "" 
  35 r_j_z10  "z10"  10 0 "" 
  36 r_j_x11  "x11"  10 0 "" 
  37 r_j_y11  "y11"  10 0 "" 
  38 r_j_z11  "z11"  10 0 "" 
  39 r_j_x12  "x12"  10 0 "" 
  40 r_j_y12  "y12"  10 0 "" 
  41 r_j_z12  "z12"  10 0 "" 
  42 r_j_x13  "x13"  10 0 "" 
  43 r_j_y13  "y13"  10 0 "" 
  44 r_j_z13  "z13"  10 0 "" 
  45 r_j_x14  "x14"  10 0 "" 
  46 r_j_y14  "y14"  10 0 "" 
  47 r_j_z14  "z14"  10 0 "" 
  48 r_j_x15  "x15"  10 0 "" 
  49 r_j_y15  "y15"  10 0 "" 
  50 r_j_z15  "z15"  10 0 "" 
  51 r_j_x16  "x16"  10 0 "" 
  52 r_j_y16  "y16"  10 0 "" 
  53 r_j_z16  "z16"  10 0 "" 
  54 r_j_x17  "x17"  10 0 "" 
  55 r_j_y17  "y17"  10 0 "" 
  56 r_j_z17  "z17"  10 0 "" 
  57 r_j_x18  "x18"  10 0 "" 
  58 r_j_y18  "y18"  10 0 "" 
  59 r_j_z18  "z18"  10 0 "" 
  60 r_j_x19  "x19"  10 0 "" 
  61 r_j_y19  "y19"  10 0 "" 
  62 r_j_z19  "z19"  10 0 "" 
  63 r_j_x20  "x20"  10 0 "" 
  64 r_j_y20  "y20"  10 0 "" 
  65 r_j_z20  "z20"  10 0 "" 
  66 r_j_x21  "x21"  10 0 "" 
  67 r_j_y21  "y21"  10 0 "" 
  68 r_j_z21  "z21"  10 0 "" 
  69 r_j_x22  "x22"  10 0 "" 
  70 r_j_y22  "y22"  10 0 "" 
  71 r_j_z22  "z22"  10 0 "" 
  72 r_j_x23  "x23"  10 0 "" 
  73 r_j_y23  "y23"  10 0 "" 
  74 r_j_z23  "z23"  10 0 "" 
  75 r_j_x24  "x24"  10 0 "" 
  76 r_j_y24  "y24"  10 0 "" 
  77 r_j_z24  "z24"  10 0 "" 
  78 r_j_x25  "x25"  10 0 "" 
  79 r_j_y25  "y25"  10 0 "" 
  80 r_j_z25  "z25"  10 0 "" 
  81 r_j_x26  "x26"  10 0 "" 
  82 r_j_y26  "y26"  10 0 "" 
  83 r_j_z26  "z26"  10 0 "" 
  84 r_j_x27  "x27"  10 0 "" 
  85 r_j_y27  "y27"  10 0 "" 
  86 r_j_z27  "z27"  10 0 "" 
  87 r_j_x28  "x28"  10 0 "" 
  88 r_j_y28  "y28"  10 0 "" 
  89 r_j_z28  "z28"  10 0 "" 
  90 r_j_x29  "x29"  10 0 "" 
  91 r_j_y29  "y29"  10 0 "" 
  92 r_j_z29  "z29"  10 0 "" 
  93 r_j_x30  "x30"  10 0 "" 
  94 r_j_y30  "y30"  10 0 "" 
  95 r_j_z30  "z30"  10 0 "" 
  96 r_j_x31  "x31"  10 0 "" 
  97 r_j_y31  "y31"  10 0 "" 
  98 r_j_z31  "z31"  10 0 "" 
  :::
 } 
 m_row[87] { 
  r_j_Frequency
  s_j_Symmetry
  r_j_Intensity
  r_j_Raman_Act
  r_j_Raman_Int
  r_j_x1
  r_j_y1
  r_j_z1
  r_j_x2
  r_j_y2
  r_j_z2
  r_j_x3
  r_j_y3
  r_j_z3
  r_j_x4
  r_j_y4
  r_j_z4
  r_j_x5
  r_j_y5
  r_j_z5
  r_j_x6
  r_j_y6
  r_j_z6
  r_j_x7
  r_j_y7
  r_j_z7
  r_j_x8
  r_j_y8
  r_j_z8
  r_j_x9
  r_j_y9
  r_j_z9
  r_j_x10
  r_j_y10
  r_j_z10
  r_j_x11
  r_j_y11
  r_j_z11
  r_j_x12
  r_j_y12
  r_j_z12
  r_j_x13
  r_j_y13
  r_j_z13
  r_j_x14
  r_j_y14
  r_j_z14
  r_j_x15
  r_j_y15
  r_j_z15
  r_j_x16
  r_j_y16
  r_j_z16
  r_j_x17
  r_j_y17
  r_j_z17
  r_j_x18
  r_j_y18
  r_j_z18
  r_j_x19
  r_j_y19
  r_j_z19
  r_j_x20
  r_j_y20
  r_j_z20
  r_j_x21
  r_j_y21
  r_j_z21
  r_j_x22
  r_j_y22
  r_j_z22
  r_j_x23
  r_j_y23
  r_j_z23
  r_j_x24
  r_j_y24
  r_j_z24
  r_j_x25
  r_j_y25
  r_j_z25
  r_j_x26
  r_j_y26
  r_j_z26
  r_j_x27
  r_j_y27
  r_j_z27
  r_j_x28
  r_j_y28
  r_j_z28
  r_j_x29
  r_j_y29
  r_j_z29
  r_j_x30
  r_j_y30
  r_j_z30
  r_j_x31
  r_j_y31
  r_j_z31
  :::
  1 -381.319518411559 ""  491.846256025105 0 0 -0.00149843622035014 -0.00710359012765774 0.0194227427996562 0.00241738422236286 0.00697496995765654 0.00905063605149232 0.00248692055157722 0.00171446313119623 0.00366316575987011 0.00208817981068187 -0.00103610119647781 0.00201816621550228 0.00119855573750612 -0.00184198571387681 0.00113428056364308 -9.87929896923728e-05 0.000147303854808556 -5.81707845216397e-05 0.00038805680428674 0.00213817953808288 -0.00100470725540677 0.000963419773819179 0.00298542912762632 0.000156767909778623 -0.00466276871723026 -1.62483485819287e-05 -0.00249824738327138 0.0167895631891152 -0.0217054608277955 0.0276730217398852 0.00521053142333898 -0.00416642519084808 0.00328506183535989 0.00134285611853271 -0.00367720787744244 0.000545595781538519 -0.00115255091477311 -0.000846309607455814 -0.00116646878367777 0.000591463009244449 0.0018352295588494 -0.00364140885689866 0.00471377416330803 0.00232188678410445 -0.00478410862317378 0.128462724474891 0.184239939586051 0.0309311996284145 -0.00382421704492123 -0.024966663007835 -0.0519067677642091 -0.0288141503988489 -0.00758287360135693 0.0541631268824725 0.0187365769582706 0.090654916251123 0.0239097527730069 0.0420851112604142 0.0450405213101244 0.0270319905803171 0.0060626071225443 0.0322108074093845 0.0457014499629079 -0.0166032267419998 -0.0374758856855216 -0.0137448469115473 -0.0742496216364596 -0.0853626415393338 -0.0324268647243769 -0.000863688294843267 -0.00263861659390445 -0.00118266768449791 0.0410518257632557 -0.0983738099324971 -0.051640063978766 0.0035259207274797 -0.0253491999474372 -0.00401783828738585 -0.06783735016874 -0.093906146249714 -0.0450322795553544 -0.0654702285361628 -0.056780844437283 -0.0369447258303221 0.0250542720330603 0.00024771070108154 0.0137912292914788 -0.0179520958250642 0.0184201289741769 0.00166983530019774 0.00154546583639949 -0.00442234896152558 -0.00026558168405986
  2 53.8629184773317 ""  2.60563996574164 0 0 -0.0124454621632333 0.0477872867132415 0.0190212731848267 -0.0293859268710566 0.0694420791468822 0.0434384061955396 -0.0163681436252271 0.0368387631138039 -4.87365659077452e-05 -0.000946144264120498 0.00120134604726853 -0.0305468467215581 0.0136373548868457 -0.0354106359221885 -0.0818133326837868 0.012303910907034 -0.0357846975548594 -0.102304004750205 -0.00453098011259402 0.00130379868711739 -0.0697618184699862 -0.0187373413058401 0.0375478272861858 -0.0189668992579593 -0.0194052084156139 0.0268867099629286 0.0319566744728662 -0.00538264870227762 0.0680464620870645 0.00514822329102259 -0.000750649031288579 0.00202388122197327 -0.0148981703204298 0.0250313986937419 -0.0625185044130777 -0.103803006488781 0.0229891503245478 -0.06278112731775 -0.140061268449845 -0.00591313368724798 0.0017823369798865 -0.0839498168983725 -0.0298946594963777 0.0646489364145018 0.0041247695169367 0.00584277863745373 -0.0255082647408616 0.0103088436437577 0.00562343863412808 0.00195489673853915 -0.0346074667950479 0.00043882293821752 0.0184774130804374 -0.0105201307705729 0.00778124341342165 -0.0514669256443859 -0.010986460552578 0.00761313196135459 -0.0319514211065564 0.0299382249943604 0.000665908796210763 0.0314508258262977 -0.0293715021970377 0.0169273941432033 -0.0501590426321708 0.0845570491786442 0.0110539224535297 -0.0345410086557553 0.0506649061078308 0.0138673568905304 -0.0285598026234128 0.104950946056486 0.0192258227402297 -0.056805815811399 0.0964926451067659 0.0212904757208783 -0.0720761739926566 0.0795859468266337 0.0104793041456178 -0.0498745648953446 0.0408036076062766 0.0103936683277759 -0.00548459901992068 0.0551816395571052 0.0251308131384637 -0.0326739942778663 0.120765189890484 0.00689168373144865 -0.0188301830015924 0.102264957736787 0.0084507363756942 -0.0193869530622367 0.105320066899782
  3 77.9181795381906 ""  0.6632342378887 0 0 -0.0112926050322198 0.0276107731861648 0.0282764762870432 -0.00959216808422182 0.0223680539560661 0.0168901838901614 -0.00183964884027863 0.0159907263072285 0.00713552824056006 -0.0398936418134715 0.0675259330476355 0.0739949702386882 -0.0255921727499541 0.0592859348043954 0.0602370713022288 0.0265118632997528 -0.000603730506844591 -0.0198318353238438 0.0638184816727613 -0.0522141226870611 -0.086007968098262 0.0493093332860195 -0.0435426412139752 -0.0719570624846756 -0.00124078925104111 0.0275041790851498 0.0618263607468229 -0.0396849578963801 0.0444502121215274 0.0226865364531457 -0.0777764957566532 0.110893944684056 0.132046676140504 -0.0538283363889773 0.0979259972491271 0.10978673912012 0.0375134281601624 -0.00701848930190785 -0.0303697063529932 0.102389599500053 -0.0972835160540743 -0.145958322517832 0.0749050699805282 -0.0826262000967948 -0.119957578299736 0.0358092442867156 -0.0245379111789598 0.0134280078497443 0.0395945967753038 -0.017003102587313 -0.00267577894857625 0.0189071975949481 0.00565243237560916 -0.0010889846169372 0.0684406535833431 -0.032368509368426 -0.00901543057905252 0.0288315572461784 -0.0534290799728407 0.0451948581164779 0.0192240903648998 0.0260895412915944 -0.0294048826443726 -0.0600384557654223 -0.00472454419708362 -0.00838075844520459 -0.00404383679798787 0.00549738423626729 0.0181282962141359 -0.0730481260729927 -0.0553248372998247 -0.0328763557279603 -0.0887526905870203 0.0286649467184822 -0.00695576489689186 -0.0624501381599385 -0.00742508850743996 -0.0103899292350333 -0.00214398503403735 0.0400481062130738 0.0393562997393365 0.00971813370916431 0.00235973348496918 0.0201886851667152 -0.105453288016841 -0.0595496651419211 -0.0517741711171934 -0.0493124115776695 -0.0852515484856054 -0.0298367131669649 -0.0737872943958941 -0.0563838303858614 -0.0335004918536587
  4 97.8271181916377 ""  2.13346379067479 0 0 0.0441368789104679 -0.0393912321151578 -0.0453736405711093 0.0400402400424427 -0.0340449937232449 -0.0425692270116882 0.0201047922772267 -0.023080021650264 -0.0252023213730984 -0.0090344422955643 -0.000744357464429476 0.0221561254956643 -0.0305201955806842 0.011459658988382 0.0423265413261849 -0.0203920992297553 -0.00155987900682953 0.0109091297592333 0.0112271148099198 -0.0274059689039424 -0.0417259321586851 0.0309477944094193 -0.0374197711075128 -0.0583955702023623 0.0325698882627505 -0.0436052622088423 -0.0772792208400513 0.0724859504191689 -0.0588290386203813 -0.0382553061156276 -0.0145010266117786 0.00639176455718991 0.0408741519973938 -0.053059742521328 0.0289300862892684 0.0795819345441203 -0.0352252172823933 0.00669089150864172 0.0245766098265884 0.0199947472885038 -0.038566742991818 -0.0684549302812392 0.0537138338508109 -0.0570714831355255 -0.0975376071481358 -0.0536487910304229 0.0327716154005534 -0.0250178929516377 0.0133164056656436 -0.0107872576538851 -0.0286169229562361 0.0169564078632892 -0.00595467752807728 -0.00843117197943915 -0.0936281526515103 0.0553557060030307 0.0127197060197846 -0.0669731828169823 0.0392741577573661 -0.0859910311494071 0.0352243384079468 0.00340957611001792 0.043504064156147 -0.00151114096446546 0.0116516002735691 0.0716768106950596 -0.0548444303158065 0.0298041760007809 -0.00638647316308726 -0.00303831582589437 0.0834107297131922 0.129865815973556 0.024516479760648 -0.0232341617590548 0.084195290978503 0.0139026379667623 -0.0218916409134187 0.0682095906609307 -0.0440229535050255 -0.00708485421842688 -0.0541805856642642 -0.0840984881551727 0.0648681717603087 -0.00684199069935989 0.0467957644373601 0.0848968539458504 0.16714871285851 -0.0371233716464249 0.122271836728744 0.135674531540887 -0.0176014077760884 0.0911007287290294 0.123894848862911
  5 103.531966969152 ""  3.48738873800605 0 0 -0.0461629124724917 -0.00294986121432466 0.00172733751779614 -0.0278190466331588 -0.0296160183372211 -0.034375217195963 -0.0121308076219193 -0.0144701779522001 -0.0190324890112938 0.00598929537654483 0.0030092456702302 -0.0421170769801518 0.0339013235155648 0.0157201602958121 -0.0306392291775027 0.0423876046000285 0.010337030441918 0.00598209295512791 0.023008442058207 -0.00628214101468372 0.0320227562430247 -0.00455374054949987 -0.0188381793803085 0.0197905487107755 -0.0265656960295568 0.021208119655065 0.0263359157937639 -0.085681830934959 -0.00779392962232677 0.0116175940418601 0.000588637123860898 0.00655152012565483 -0.0668027710269307 0.0483252877737487 0.0304686639153692 -0.050043365428938 0.0625587979875529 0.0195102483128211 0.0143737793200162 0.0286407411202159 -0.010208937219467 0.0607654138858611 -0.0184569687146725 -0.0336943416125762 0.03771930217627 0.0601969096294336 0.0159310465182109 -0.0119453153623736 0.00436111678708289 0.0140575536075491 0.0584292118733614 -0.0111044409500988 0.00219314664128987 -0.00497807556396297 0.112696287837644 0.0284052581088824 -0.0285837150901038 0.0649765328334322 0.000180944133086739 0.0336719351837369 -0.0280136865707218 -0.00924768420872367 -0.0471819466308177 0.0236600366512188 0.00695633732251016 -0.00925738728939937 0.0305409509550456 0.0464178593020529 -0.0749375401413304 -0.11104664037699 -0.047098665265163 0.104156871369312 0.00398984773711467 0.0549861723886106 -0.0840646076145854 0.136789673092162 -0.0297842776633622 0.0321568465052856 0.0697308450274893 0.0675682388456402 -0.136307361596753 -0.0410770208270777 0.0659844223412075 -0.0848044224728229 -0.0965902593266773 -0.0657626679527302 0.146845959746211 -0.106519054466646 -0.0865146413690403 0.194902753316288 -0.226799070764874 -0.0272811247540623 0.0545912327901102
  6 120.250612989389 ""  5.69109821119601 0 0 -0.0478706558363975 -0.0370776386260628 -0.00718745389920858 -0.09211844414767 0.0142358907792984 0.0373889148678202 -0.0584146330049295 0.00838483388971718 0.0263680263871915 -0.0354499103544145 0.0321845094493319 -0.00170413016911605 0.0245788107155347 0.0248432472638034 -0.0234461409824392 0.0581672873639881 -0.00824318089955593 -0.0121593690848765 0.0306553279735654 -0.0286790169212014 0.0256651415844124 -0.0286545735964377 -0.0205701265652821 0.0450806853356618 -0.0749341751256428 -0.0917175807964463 -0.00310253170603478 -0.00748752501550445 -0.022464909142434 -0.0233761706056516 -0.057434582058904 0.0538528683004879 -0.00878663138184691 0.0442665859567162 0.045203200343841 -0.0499031322531157 0.102428455765456 -0.0159266505438487 -0.0305309969137724 0.0542824936443268 -0.0528999391965935 0.0370879130389525 -0.0481893102428494 -0.042559448747117 0.0698067746681713 -0.00213006457515251 -0.00710139545543897 -0.0203726770388354 0.0951829532880802 -0.0922181019177892 -0.00146370026547165 0.0203194183717467 -0.0228327678663449 -0.0171753093205004 0.0156906038655253 0.00984213921234115 -0.0166084475348856 -0.0177726839588885 -0.0315339321223661 -0.0238295788911399 0.0465798812848778 0.0513646986548341 -0.0342768036868605 0.00720195982114577 0.0283034797431785 -0.0082613918355588 -0.0296795090794684 0.0206160943060048 -0.0264341004698965 0.0479098211298726 0.0888293172654749 -0.00777472937345933 0.0319205081463172 -0.00895371475957654 0.0165539388221939 -0.0170890673515849 0.0278459372122597 -0.0198304218239567 -0.021021734467662 0.0110726284378131 -0.0507040834653766 -0.0546388590920518 0.0207742190032453 -0.0305470955915139 0.0641861910767469 0.0868401786513625 0.00867600663333722 0.0330032532041035 0.11897126709901 -0.0421355408903136 0.075717903233346 0.100388729588701 0.0101502780565059
  7 164.774426361778 ""  3.91347926265403 0 0 0.047087348154795 -0.0233914017622374 -0.0244940430533657 0.0073702665302803 0.0389027515526666 0.0698525725255369 0.00440968756586126 0.0298483177563868 0.0606276793781714 -0.00272406796673918 0.00832756940733626 0.069110778400915 -0.00212056763536835 -0.0274276787825746 0.0241903670637594 0.00543894078292779 -0.0394822804752001 -0.0248317226917815 0.00274198247516157 -0.00598431355350603 -0.0144349538644462 0.00147651739821756 0.0298352621113413 0.0339166314583282 0.0030918209394847 -0.0817887394589345 -0.0747883135603101 0.142683796589536 -0.00553018164798106 -0.05223286222614 -0.00349735475436932 0.0118518592754612 0.0977601991314637 -0.00431774746320224 -0.0477117840726658 0.0241941466841237 0.0104649319639907 -0.0695032352622745 -0.065444675233164 0.00352793888447054 -0.00913737325449928 -0.0460141944040888 0.00262820646374416 0.0512821451975179 0.0369293012614514 -0.0622447689282045 0.00399130998949112 -0.0158153046528332 -0.0255457416968748 -0.00998826341245193 -0.0466850204049135 -0.000719693390985428 -0.0176943132409791 -0.00461786693901922 -0.102196601267408 0.0216336977381615 0.0178420903128806 -0.0604467433138397 0.0311892021897996 -0.0669435805990405 0.0109551172253157 -0.024984440073132 0.0481937299964739 0.0826725449215436 0.0501900974209328 -0.0785246124031572 -0.00701266463982768 -0.00928815261803438 -0.0376427626360133 -0.0485087222703751 -0.0253492311439673 0.0128406933516371 0.114610232278399 0.0721890129996952 -0.255308077599622 0.216083845743084 0.137509126269136 0.0116534976597988 -0.01538252095959 -0.0355690214883044 -0.0397279783730906 -0.0161031066581712 -0.0513943784487174 -0.0462679061192052 0.0108159878450713 0.00278760099138781 0.0139137179620018 -0.0753291131490009 -0.0505985672259705 0.168395133365961 -0.179241635790827 -0.0780226856021833 -0.0688926206471114
  8 186.790351014385 ""  10.9705594724001 0 0 0.0368044451039158 -0.0433260312089372 -0.0528005530461913 -0.00312747279113424 0.0164246698458601 0.043252621718891 -0.00924721093690207 0.0179030013030015 0.0500559883814547 -0.014597129836488 0.00783558262139218 0.0581552202073681 -0.00298199155846752 -0.023233728788939 0.0172778816074288 0.0115835634952631 -0.0418727665516685 -0.0243285781275509 0.00295450108117794 -0.0158045814257297 -0.00623128429432157 -0.00911310776658159 0.0155827205127513 0.0370757685750779 -0.00366607458406985 -0.103810742652357 -0.0874267623818787 0.120752239180431 -0.0156993635535855 -0.085307337970412 -0.0193430624605064 0.0149787995928132 0.0801946303857994 -0.00168737900482915 -0.0352622272495991 0.0133501999485234 0.0255958260860109 -0.0699812759836405 -0.0640637360803255 0.00757532955870436 -0.0224621044529286 -0.0301608891167339 -0.0103690113020883 0.0277248276082352 0.0418454581126738 0.0618189935834528 0.0194613196281643 -0.0626965806633531 -0.0615478812437754 0.0603709331866595 0.032288329803108 0.000645201673082347 -0.0330979265246368 -0.0370918578101994 0.0599103215682753 0.0343327583770889 -0.0500961910163543 0.0753431626191129 0.0440913749059118 -0.0652785608510891 -0.0386680848332817 -0.124573134565544 -0.0338396804425432 -0.059368217626455 -0.0515655382151651 0.0220836087725239 0.0427661993646139 0.0388430656112917 -0.0602666588949199 0.00852373196066407 0.0179309169420102 -0.00388412090285656 -0.106341570020175 -0.0497847241168851 0.182066937869148 -0.145497172630564 -0.170998051155457 -0.0557219770272393 0.067272152996852 0.069965919247738 -0.0872295040627513 0.00309057189459668 0.0894751096177879 -0.0580921978893676 -0.0703805467832546 -0.0531041112128369 0.051279496740595 0.0550182980005145 0.0213361755042029 -0.164293662863133 0.0918756463675894 0.135384344841963 0.0796420451918242
  9 208.353790570229 ""  2.20581498456479 0 0 0.0451162527535207 -0.0884578769683649 -0.0685811296691841 -0.0423315541653423 0.0111999642370711 -0.0109751891484469 -0.0421434939068265 0.00148469722384487 -0.0245887647542692 -0.0321488040145719 0.0328707436173221 -0.0374872615518125 -0.00131026859182827 0.0524278956855464 -0.0238948990725638 0.0171718023157676 0.0356522353593757 -0.00563276080090088 0.00955826852309315 -0.000853688455345459 -0.00107574854800176 -0.0240932255479682 -0.0142562804260403 -0.0147966988715032 -0.0315878517207027 -0.18113644795626 -0.167980325193431 0.188497977323699 -0.135644372227881 -0.0651016347399333 -0.0458053541477959 0.0443911612529442 -0.0551128909436754 0.005354270120355 0.0781352021708269 -0.029882324514671 0.0379511824247978 0.0460264941977604 0.0041432197586463 0.0285958178893405 -0.0198867740220558 0.0132148512396513 -0.0303580019694652 -0.0407361835834521 -0.0112061570073532 -0.0382244692164309 0.0778587302404108 -0.00591180897411578 0.0153428322480366 0.0248220426222568 0.0598042987899996 0.0241629329309416 0.00249695073761438 0.027102407812812 -0.132904598603801 0.0780366105746799 0.0406315142271402 -0.0339318666358898 0.125871777932452 -0.0881699324333938 0.0393154048638188 -0.0092136616783584 0.0964860631271623 0.0177200593741128 -0.0106143814416048 0.0271263192663365 0.0352069812181912 -0.0216982992734532 0.0691837061147747 0.00562937028047972 -0.0810581766939812 -0.0119718660776385 0.00130401982088905 0.0169348982787953 0.00262404207971073 0.0218598062170852 0.0118526327556663 0.036214241934818 -0.0135187884300876 -0.0605702807285795 0.137243903159276 0.116014217141836 -0.0222092574065915 0.0849048898413475 -0.0198846084292831 -0.0662334701437148 -0.0576284918193472 0.0245518234177537 -0.111116696848351 0.0113475936973766 0.00470851872233624 -0.114619915742846 -0.0244152483302599
  10 251.682180823851 ""  12.0583412163389 0 0 0.0390299589229301 -0.0191667593295382 0.0330589981749596 0.0508079275554445 -0.0256503548641015 -0.0630864125534317 -0.00409159149734508 0.0379801621157098 0.00523827510150249 -0.0143845632083918 0.0609299906587346 0.0224600253810241 0.00409207873170148 0.0357211499987099 -0.0207491372291597 0.0231588371205158 0.0122504868720153 -0.0714273961223823 -0.00342206413598247 0.0406985813198622 -0.0264086713238003 -0.0240104211205869 0.0659255602275439 0.0170480641406147 0.0559356084936278 0.0135974590749282 0.0311499164819603 0.00528893900534197 -0.0527144740404321 0.0606833915821238 -0.0225595186796463 0.0688010807581377 0.0335500641122881 0.00588153310011217 0.0234627711694562 -0.0256973967336277 0.047615892121907 -0.0218274410420838 -0.1212474153198 0.000552107208269155 0.0364434434718958 -0.0291699361780152 -0.028892703549218 0.0879692371680553 0.0295872107060127 -0.057985263631469 -0.0479679160555856 0.0575086649863173 0.00844171315263075 -0.0221348108474489 0.0815917409885913 0.0186139208281837 -0.0160875646705647 0.0728565452296164 -0.0447455194349854 -0.00490090829235521 0.0833193919124374 -0.0510882560180754 -0.0229326243142557 0.0293690411886047 0.0227318361280982 -0.0201078930948406 0.10247754561814 -0.0091329902874756 -0.0566101780334561 -0.0265456939919295 -0.0412084395637143 -0.0375363043274975 -0.0701422722691745 0.00741967425815024 0.000834700849036168 -0.00130256677146117 0.000653360911726307 -0.0786844334101282 0.00472440532906291 -0.0200885506919732 -0.0811885044696835 -0.0387633748301193 -0.00408339604677699 -0.0323146156047588 -0.140315731741411 -0.121537720898812 -0.042138052711096 -0.0866605323039767 0.00260281261333505 -0.0265554853183574 0.0403502779529848 0.00757205406352149 0.01885273729732 -0.052127698216705 0.0230105048259055 0.0507358338560729 0.0245659853537104
  11 261.271074392951 ""  16.4484263655017 0 0 -0.0178270431156546 0.0132418903492199 -0.0143321700469254 0.0431718641406137 -0.0826097218014401 -0.102610299136675 -0.0303482785051973 0.00204023679019718 0.0297194028237732 -0.0520118228203545 0.0319274658307399 0.0663449346600351 -0.00502088698018665 -0.00824267572032986 0.00698327217866082 0.0426515226129844 -0.061901068609909 -0.0542460954163648 -0.00320769801659416 -0.0181421662602377 0.023276105778317 -0.0495669472128422 0.0225223357070802 0.0814327154267801 0.0359577605159134 0.0893753419850493 0.0362737018062236 -0.125780867837419 -0.00537489725169576 0.0156992414793567 -0.0670879514267317 0.049179600353998 0.081805294376787 0.00574265219803205 -0.00756944286348664 -0.00931362290826963 0.0955159926610476 -0.112266135034378 -0.130659986856927 0.00268300615757749 -0.0244456352550781 0.0231370242648545 -0.0683692511186196 0.0296048244792895 0.111902316891902 0.0246412534122449 0.0358919290451966 -0.0195047977419142 0.00905712922812948 0.0182793022928805 -0.0516407696440735 0.000416637665622835 0.0234570008508606 -0.0315549159732825 0.00462789803334564 0.00608873155898614 -0.0318241485708009 0.0157972959246326 0.0177308922115746 -0.0129885257523414 0.00559845178060326 0.0376231130436204 -0.0419286640120701 0.00343243427712792 0.0332861921944661 0.0249251299080011 0.0138472567370144 0.00901718618316674 0.0655759610855027 0.00189693777778989 -0.00951730748671616 -0.0043153629658266 0.00277567852501643 0.0426083458842161 -0.00142642752113754 0.00646988662336764 0.0610111240564404 0.0345189401191679 -0.0199530363151702 -0.00433881403524029 0.123607292110526 0.0920865768356691 0.00486917605255664 0.0789945991196925 0.0162391102059787 0.0253982708768476 -0.0512075657843849 -0.00770285193135825 -0.0154833102781667 0.0441763726026571 -0.00449865599720918 -0.0670791828589182 -0.0284330870266008
  12 296.221534021808 ""  9.6447042410407 0 0 -0.0462386865448956 0.0569720378043594 0.0088537249995834 -0.00320814440584031 -0.00235812387989288 0.00330385859716107 0.0152631069056878 -0.00411365530529298 0.0125730427637335 0.0108638551224038 -0.0246037050654217 0.0220327926931417 -0.00287693197534924 -0.0339146762176377 0.0212632778863861 -0.00680862876238838 -0.0307703716648386 0.0187788954526916 0.00119641039247464 -0.0162385759653552 0.010219675209606 0.0165817232987092 -0.00954943437198415 0.0137959146367812 -0.0220957805738463 0.0959949711893909 0.0261950194831724 -0.0876043131412028 0.0575153968636185 0.0159526832844585 0.0198079284046255 -0.0319031545947359 0.0308497084101091 -0.00507678268038764 -0.0396307895038149 0.023935842174543 -0.015567077397983 -0.0326887550604385 0.0180554005592106 -0.00781300444673526 -0.00764924245007312 -0.000648560294666856 0.0176431395563203 -0.00620188488509135 0.012715930228853 -0.111700718700579 0.0788222037359741 -0.0317260958888477 0.0755647670128926 -0.00300292657219427 7.90254666157001e-05 -0.00207409622277704 0.0826305953294551 -0.00593020896686365 -0.169121994574139 0.104122666476123 0.0133385644591409 -0.0936123990227562 0.147041492080767 -0.099409936870373 0.0413661321134391 0.179810800572211 0.00554108900888475 0.0134365621553791 -0.0484729682071171 0.000258776943235426 0.0247182019815815 0.0067537554998811 -0.0549577836568523 0.0116804040370955 -0.0601545931394769 -0.00417845848158624 -0.0191137452803102 -0.0278507888452929 0.055536053781976 -0.00210132202584011 -0.108795554788459 -0.0253470092517117 0.00908388578276237 -0.0509322992430003 -0.0679171453856511 0.0126823486148584 0.0252467276324647 -0.0525296404154272 -0.161972123873996 -0.185529865089784 0.0642576985244616 0.12877545080725 -0.134979682781465 -0.181858818095499 0.0616679874120257 0.119517224301524 0.0860947857220813
  13 326.99781257041 ""  9.85393255631653 0 0 -0.0363572186277728 0.0196132639282899 -0.0253538257597895 -0.00332431311600232 0.00180847275696338 0.00899202333123899 0.0288840645610907 0.00928553457187658 0.0126549828786121 0.024672194509618 -0.0049807001380001 0.0213632094489946 0.000382096015853071 -0.0201547871114081 0.0137593729112125 -0.0115745662880716 -0.00980948685423764 -0.000796214283255604 -0.00510431564270147 0.0118595568668325 -0.00651095529993311 0.021370691443368 0.0193697246183348 0.00421798698568661 -0.0225125012532409 0.0367330110393011 -0.00915495974876942 -0.0464112195684598 0.0506112750718007 -0.04303836530244 0.0332778276177341 -0.0117088717062931 0.0352999267382256 -0.00634630325045723 -0.0379456746864789 0.0211663808468379 -0.0260186132381606 -0.0162898968954661 -0.00660214554244697 -0.0176241076561546 0.0242671000430028 -0.0185310725683149 0.0278876461627614 0.040615843557029 -0.000795576312515958 -0.0150497432841875 0.0225941109821749 -0.0557565203751124 0.0429922965212521 0.00549322758577865 0.0793744786547057 -0.00600129574607166 0.0167801883901716 -0.0365867991882526 -0.0275931779001702 0.0270316584075977 -0.0492791563575322 -0.00837552925030391 0.0427682409720583 -0.0755663557045646 -0.0108161972547216 0.0328077882998984 -0.0690227894082855 -0.0373111461604636 -0.0517228752807542 0.00410285733579292 -0.00869671634972572 -0.0188400659829006 -0.0176587616823561 0.0066992392714383 -0.0061973791699993 -0.00992321331723471 -0.0445637179080615 -0.0612084911072361 0.0586877133745661 -0.0766110160431864 -0.0790640366508023 -0.0221412309942042 -0.0280754199480689 -0.0373930568726286 0.00593949195118037 0.0238698391546478 0.00725755150222878 -0.00603364903075586 0.358694014358841 0.263510985186894 -0.176896641041771 -0.238487635789224 0.17161248979399 0.314859314344531 -0.0490766537856309 -0.386746140834051 -0.177369566646314
  14 355.410632023014 ""  6.56959783016638 0 0 -0.0694707373902082 -0.0199142837995073 -0.0545038417795019 -0.00425538336070265 -0.0302850553449481 -0.0047755421231084 0.0605688970557349 0.0190147309014893 0.0182625060903259 0.0589992053176683 0.0159147210644439 0.0245737884402654 0.00276105963842459 -0.00704686259709462 0.0125724746770792 -0.024738725780123 0.0155737306896237 -0.0301498348176608 -0.0133020072701878 0.0428702914334139 -0.0421635197955729 0.0382566795238542 0.0553853115237184 -0.0118762146227118 -0.0563821887135417 0.0109553281171373 -0.0648285205695868 -0.0590799011062388 0.0170622375432746 -0.0787672216137705 0.0739571848617747 0.00258374077145432 0.0396520069316501 -0.016963515684534 -0.04888726113544 0.0354665841634219 -0.0524079100286324 0.00237861494157192 -0.0426103011320439 -0.0293022335436406 0.0586143698077513 -0.0673739584643954 0.0612830185204046 0.109330996064998 -0.0336842300808577 0.0261933663287611 0.0193415450459526 -0.0420289712347564 0.00764550647171623 -0.0679339955037061 0.086846018707746 -0.0700996021807941 -0.0470220588554199 -0.0395600424171483 0.0431913547387806 -0.00611678506837074 -0.0709803160632463 0.0102100592957138 -0.0287971795779505 -0.00150504521456762 -0.0795367216963023 -0.0350509163600781 -0.0907795513081405 0.0220056350062664 0.0413160134768398 0.0037403241334822 -0.0242733113790913 -0.0168774255697359 0.0535141965959055 -0.00361991287095943 0.00578701149980389 0.00631540796189944 0.0502738949531366 0.0329866128807425 -0.0718402654768194 0.0580169525303791 0.100826992833277 0.0386740455252388 -0.0671045141372524 -0.0498536528652257 0.115449057849257 0.0596767350749186 -0.0287997581930031 0.0659495544281633 -0.158546777257748 -0.108366299175039 0.0723558625077454 0.105715625611864 -0.0799442386293087 -0.120162270486158 0.0123780537448554 0.162901536265098 0.0723120471360893
  15 402.774905797865 ""  5.47050969195417 0 0 -0.021752537857723 -0.0309873665897695 0.0325297299871911 -0.00288919844414879 -0.0222439575659426 0.00631642939739879 0.0197955854743941 0.00159670052826455 0.00743842436374598 0.0232121593814145 0.0181776505733277 0.00490612979129121 0.00699048071221683 0.0113589997005626 -0.00452292276782594 -0.00738963340973897 0.0241678563462153 -0.0230390965082047 -0.00975650395766329 0.027248473576814 -0.0199086369624331 0.00752614675818077 0.0244828252733864 -0.0118143580908029 -0.0133419897857017 -0.0150947391425956 0.03219308463612 -0.0309362073209695 -0.0314878707872066 0.0363282370603846 0.0226821786833127 0.018163843623636 0.00815743533709605 -0.000609675071919181 -0.00885755235442102 0.00342523299493809 -0.0161549332049307 0.019437810134769 -0.0278700084957105 -0.0124947875729273 0.0305917567348174 -0.0193258147316896 0.0203068479473196 0.0513599855838966 -0.0242983079729643 -0.0197695593576796 0.0374359882679452 0.0236844421620745 -0.0381390364992825 -0.0972715480948518 -0.0601862448778716 -0.0450558996964802 -0.0571352446570005 0.0408468253436846 -0.0368859634586805 0.0849498283293638 0.0718126694051117 -0.0125621396050115 0.0687505468728526 -3.47259449141668e-05 -0.0271035231464859 -0.0319083749217247 0.0682307063636394 0.00153771343143564 0.0233954310165345 0.0688474751974229 0.0597537562655429 0.104666596350803 -0.0273247673034155 0.0309821385836454 -0.0577473540631211 -0.0151208387031895 -0.0507633823388286 0.0595141213573946 0.146599891193512 -0.0376568758319439 -0.0556798004359558 0.0252387720011501 0.106347731663451 0.105758666803315 -0.119773690085695 -0.0513284796499123 0.141593826050049 -0.0417638633400689 0.0405237948260382 0.036272086567458 -0.167238328761368 0.0222889698814164 -0.0769970708266705 0.0657405995246694 0.0614810207176197 -0.215721922776573 -0.0592994449733044
  16 429.316135798923 ""  9.78461524995695 0 0 -0.000565825864446391 -0.00152124525267701 -0.0631282132772851 -0.0118223755502275 0.00927668014674033 -0.0101910295561176 0.00419916437901688 0.00776316272752122 -0.00287154120102014 0.0100210101969498 -0.0214599189589247 -0.00957857544203461 -0.0170314853020743 -0.00146120520122745 0.0311357871801932 0.00162446899062205 -0.0223851017265653 0.0106551678319722 0.0165468094310897 -0.021156816370523 -0.0108049170012952 -0.0011213450882162 0.0120522960325037 0.0318846085247035 -0.0418563774500859 -0.027167505955829 -0.158531085507007 0.102330895066918 -0.0498636446087806 -0.0520560796920162 0.0301107209097895 -0.0420513850573946 -0.0226212933593446 -0.029977413774273 0.0182868002526589 0.0545842014652454 0.00154512314644949 -0.0257385510973819 0.00644204884444903 0.0227806864734778 -0.0302748595716857 -0.0422682197354598 -0.0162408533547777 0.0183046655367956 0.0558324669601305 0.0218184962923266 -0.0331584348695086 0.0335801970567687 0.015294166228969 0.0400561140698089 0.0107866033850029 -0.0161339532807761 0.060639883416136 -0.011362279672044 0.17640502807846 -0.0667658872946594 -0.0704333348521696 -0.00434977373454176 -0.155027546190909 0.177673666315547 -0.00803573535171576 0.0744615543273782 -0.0186331478153319 0.0278784152579982 0.0301364149455574 0.0662813274253831 -0.106966611700332 0.0274103205980305 -0.0191855054896485 0.0535071765143275 -0.0681167438445674 -0.0165000804115336 0.0691007975610139 0.00310254268213464 3.63093384903008e-05 0.0517039737985963 0.0730199337696463 0.0907644095186027 -0.00350746160253502 0.0229957325113179 -0.225558649351202 -0.301176283404046 0.0625765169970799 -0.0508542816902082 -0.0418256489942197 -0.0297837487322755 -0.161940329523164 0.118550881392189 -0.153099623075015 -0.00614390605581978 0.10604434698068 -0.158224472604955 -0.0251483372367163
  17 435.437232552059 ""  0.760014241916992 0 0 0.00509121661791019 0.00228707567637557 -0.00739841179043584 0.0029041126135221 0.00405406655291937 0.00133471971053172 -0.000396386167788378 0.000177898717250539 -0.00239045168913194 -0.0543617578968835 0.0601298188321898 0.0904952244769606 0.0491037081330968 -0.0601275408314708 -0.0867715214988753 -0.000111220610070637 -0.00310711765029958 0.00210200170535437 -0.0504122218644355 0.057006108947878 0.090512685215128 0.0523568274859852 -0.0630531599823037 -0.088789956930072 0.00515878975857295 -0.00518230764625359 0.00443681721651299 0.00275095476874245 0.0170738301206023 -0.0165258273203062 -0.107937172321647 0.122536281201135 0.182500162542682 0.110433749487646 -0.129375125474735 -0.19177427984913 0.00365097869248039 -0.0057112619857676 -0.00200631603349814 -0.108747265521299 0.125819759530717 0.19048290409343 0.100542978391581 -0.126059744093609 -0.176745527707345 0.00540661784195634 -0.00381489376352145 -0.00640427486666328 0.00149798893605083 0.0115607811375989 0.0107229479189016 0.00453413119414546 -7.33813018689198e-05 -0.00955410729601682 0.0206761792536022 -0.00379678814495741 -0.0142575408494411 -0.00567020258118714 -0.0290459825588902 0.000714067347079025 -0.000809800563516909 -0.00970616409331463 -0.0127044479005866 0.00977487958914316 0.0118112849661855 0.0200313198578795 -0.0370464604077005 0.00571252932551884 -0.00296578635643056 0.014528202981911 -0.0203057316232918 -0.00356725813996932 0.0259121083783205 0.00220914558252229 -0.00874792750078483 0.0217760242186275 0.030415355342101 0.0314126050464658 -0.0148051163025826 -0.00483942605178972 -0.0541827674100627 -0.078694033944162 0.0212555241617902 -0.00882165893610958 -0.0249956073262105 -0.0168236214692218 -0.0426391780658473 0.0414997792060942 -0.0516624607271848 -0.00845357117559351 0.0312705256088775 -0.0372389484909543 -0.00218839195054724
  18 466.905697005948 ""  3.86952516860527 0 0 -0.0290501263817832 -0.0333518597131126 -0.0734981055547439 -0.0377317776874274 -0.0156483598287322 -0.0235049923838085 0.0248801648697148 0.00954849947796924 0.00489467278060181 0.014986178514359 0.0133430964307521 0.0325073558255384 0.00264605611921004 -0.0226050566779135 0.00191772972945788 -0.00758533783067996 -0.0140817604935211 -0.00229907245106998 -0.00912465298522379 0.014990980353759 0.00803306487597184 0.0354133453246843 0.00521902270263328 -0.0047662544471368 -0.103091298522557 -0.0706480935356778 -0.259985802965877 0.1537629403625 -0.159337686111088 -0.0282178064133897 0.0252376997750264 0.0052478447729722 0.0550495134715174 0.00535770789141162 -0.0488612637589297 -0.0063619073471422 -0.0134492318302105 -0.0234508904791446 -0.0134968188497953 -0.0304356543648166 0.0376031820991977 0.00524920097852232 0.050212017556478 0.0132856084784629 -0.025283746762965 -0.00851740277241925 -0.0186352216851183 0.0925554660507434 0.0149233235117871 -0.0128852895278963 -0.0403306058888536 -0.0593325041036017 0.0937097240623335 0.0423863597339648 0.134037868593676 -0.0824295338044024 -0.0279161532270981 0.0237861421522849 -0.0473848042974214 0.282070054959693 -0.00672598231412656 0.177978356258813 0.0689524233192834 -0.0189947204016692 -0.0305576966020688 -0.0385736709731884 0.0776233190210289 -0.00839275343630291 0.00111948966929654 -0.0237788763394983 0.0378070783857367 0.00701291339806978 -0.0568917416201345 -0.00927598327623547 0.0320749457511461 -0.0501719590442681 -0.075513896254526 -0.0668951745787948 0.0759489705528629 0.0513935349379448 0.0475552473776332 0.0826258070353855 -0.0613943407425313 -0.00531978146929602 0.0621827623762434 0.0361438989759446 0.0818498788234126 -0.0816267907993492 0.102729481822378 0.0199165068877483 -0.0531136334983665 0.0638949493335275 0.00281447397268624
  19 526.121340540063 ""  19.8534290133971 0 0 0.0564384173311506 0.0835715218395509 -0.0488232600810065 0.0964787324650063 0.0517924278510888 0.03051600039121 -0.0193848773986113 -0.031625802165651 -0.0533456758637246 -0.0586018196614752 -0.0182377963145248 -0.019136346591562 -0.0143136453105398 0.0211916450481988 0.00859601888733514 0.0320991320427748 -0.0252033596082625 -0.00870429588993068 0.000381971995152351 -0.0103236191660657 0.0372603868738048 -0.0447245668253863 -0.0279718140998883 -0.00758429506715271 0.0517053501941316 0.143016224191486 -0.158258686709784 0.131292558360115 0.125204807497267 -0.0888401076926001 -0.104278008506838 0.0320256586209908 -0.01105296763179 -0.0220763012746382 0.0888308371911005 0.0316088681941073 0.0537271939926278 -0.024567756003845 -0.0117387978999356 -0.00779348460716907 0.00194152679476916 0.102312944794647 -0.0907644100954087 -0.0447641361170825 0.0575610070571241 -0.00522813067032747 0.0151379623641984 0.00139347929237793 -0.00106644035519263 -0.0884290902066618 0.043698646324266 -0.0983898448991113 -0.00069359276895643 -0.00595100460789971 0.0818860163235145 -0.000221001664608334 -0.0545856084163074 -0.00167512651168254 -0.0259159314031626 0.108313068602244 -0.0843108307510064 0.0268916433080653 -0.010788279961129 -0.000298449343952554 0.00045016696057238 -0.000562887057496681 0.0187625259581414 0.0116779699268758 -0.00558652268210734 -0.000639353079854768 0.00172522297154795 0.00191236639673739 -0.0102363503849753 0.00543727834884004 0.0207295322464056 -0.00832744642866369 -0.0193816364208421 -0.0108182395909927 -0.013162293327336 -0.0127588215112503 0.0389286727186226 0.069898926099171 0.0228616148358466 0.00611745983957086 0.00411611298260085 0.00254264984711496 0.00445734833588267 -0.00249985386373241 0.00202178014171989 0.00691414937514536 -0.00474712671698764 0.000528739099372124 -0.000579594114338864
  20 534.003798737506 ""  6.68027061919283 0 0 -0.0183351582045352 -0.0197816712354687 0.0196367365409692 -0.0485276708495105 0.0132334954150978 0.0296158098889087 0.0824712506728283 -0.0844467740846816 -0.118884961972417 0.0191177562241492 0.00118596791818156 -0.000261041053162222 -0.0323676088228062 0.0378152559378612 0.0611804950614553 0.0427825148007281 -0.0521514028148438 -0.0871752991440187 -0.0350456112503485 0.0437097999526119 0.0502594864177334 0.015338622044114 0.00261937603004859 -0.00558913432411373 -0.0317045708312695 -0.0634838528083715 0.0496331602619335 -0.0155521627744375 -0.0176326921161273 0.0185503932253359 -0.0643078854414804 0.0983324802357733 0.157377195532392 -0.125853065663953 0.129954365459569 0.219165024941138 0.0475932598028614 -0.064762617514975 -0.104780701252001 -0.127834887735516 0.152884779804238 0.200831440646153 -0.0674138247659956 0.128257216113456 0.149361937594643 0.00149934204549867 -0.00430919608088293 -0.00166574025109134 -7.02566359950112e-05 0.024828224983535 -0.0119569645190092 0.0296411573486677 -0.00244711890111801 0.00167312108099432 -0.0306650045188801 0.00126780500372868 0.0188989251800891 0.000546534798843717 0.0112081062919403 -0.0396945996344043 0.0236593727232207 -0.0112501825413612 -2.03255784384008e-05 0.000635300242420319 -0.000811863080448557 -0.000737363615054298 -0.00499175523881992 -0.00435703878435161 0.00131626211400896 -0.00100618546054512 0.00190830597319041 0.00131579692135257 0.00406068831328208 -0.00289555048247394 -0.0066181063558483 0.00322829204166805 0.00545684406469129 0.00253466512445701 0.0043605849450461 0.00306466666082819 -0.0116094831114936 -0.0215124356139299 -0.00511301537771084 -0.00181286670780315 -0.00707031517968195 -0.00512126122235686 0.00825663281418747 0.00339357149792981 -0.00031188933048771 -0.00668597990701984 -0.00130517510589288 0.00998063353392942 0.00356343881422823
  21 596.919680707756 ""  7.24870508763451 0 0 0.0110973819216702 0.0189382295476773 -0.00771165932772355 -0.0510478893850873 0.0795076763441109 -0.0966147658167734 -0.00225988499270106 0.0896971842590442 -0.0641239987940844 -0.0403769203984356 -0.0249217093158314 -0.00743765508499593 -0.0469812147377854 -0.0507627148887214 0.00880534189015348 0.00967278254260297 -0.0966367092179569 0.0687977491642864 0.0638387213277493 0.01928751045221 0.0259663470214057 0.0791585207664486 0.037559155482792 0.0201676158394573 0.00594124447840158 -0.0174916459997608 0.039211747957224 -0.0255360332253897 0.0111520988707242 0.00353040304182795 0.0202102461244278 -0.0819495511927094 0.0671848384622972 -0.0214254022511938 0.0136564293605034 -0.0178813132885543 -0.00683887565129103 -0.104541967841124 0.0618491706146911 0.00667025332890746 0.074533113444956 -0.043662153198974 0.048306041318039 -0.0397074688733924 0.0482103704707155 0.00599973012030397 -0.000511049368906292 0.0121359218879864 -0.0205401792015116 -0.0340188171032888 0.0147960600504949 0.0102475245653522 -0.051270397948387 0.0213246244440067 -0.0625182550255131 0.0298322563610653 0.0718514753104671 0.00464907900751229 0.0349225301594677 -0.0628855195277286 -0.00841628674154067 -0.0880813386748517 0.0266407712611225 -0.00152707073053543 0.00704946908966646 0.0051380365879284 0.00936799185448516 0.000559466459047772 0.00725001155728002 -0.0021791467995988 0.00184098750312963 -0.000353155373896814 -0.00292853104065065 0.00864050271763366 0.00410447529543521 -0.00147272913609232 0.00592916036099073 0.00443000152914856 0.0125633739688487 0.00970072953894135 0.00843478001860275 0.0106109091585518 0.00469489440287532 0.00670567721966862 -0.00633367323725177 0.00171119259545795 -0.00334386565960703 0.000587121909460064 -0.000782684160060526 -0.00136123532886969 -0.000284066446661538 0.000194238426682979 -3.54860873360845e-05
  22 629.974188423013 ""  1.13848737049479 0 0 -0.0177486303844643 -0.016713451116062 0.00262808034744503 -0.0119364917274148 -0.0051972950350244 -0.00427973674609905 -0.0473949307494761 -0.022838635550262 -0.0119475710080232 -0.0538012349790993 -0.0998674415809221 0.038412279804907 0.100881237248544 -0.0495585489542056 0.0908037906880201 0.047248679990251 0.0225087341340176 0.012523493227387 0.0710185338070936 0.11528700478511 -0.0366371484858576 -0.0781944065185312 0.0499174156292256 -0.0808053171518436 -0.019504826876343 -0.022757763963 0.00540715809012972 -0.014732249765116 -0.0264886304622491 0.00834613256313016 -0.0910659540870771 -0.0627789962479721 -0.00825238454045953 0.11869948364387 -0.00720628558953112 0.071576741760196 -0.10020013334011 -0.0337595579958239 -0.0343888539069427 0.1027668006298 0.0849682231043647 0.00168951947289587 -0.0973626064460514 0.000632230641642604 -0.0611790895653374 -0.00167055561595445 -0.00144929455489016 -0.00163254666895806 0.00169104713870601 0.00647577256151936 -0.00328080853356345 0.00153615200531824 0.00726695918880177 -0.00202377132975571 0.00727433063371251 -0.00618028947079843 -0.0100617049493874 -0.000926129737521878 -0.00532799650052511 0.0081772203659872 0.00331766261014721 0.0133846283826606 -0.0041050164037716 1.59081829064944e-05 -0.000487251824220081 -0.000348873996867906 -0.000511486279683815 -0.000386670481141097 0.000161229618388986 -8.47801548309959e-05 0.000219523785159769 0.000450600687282325 0.000237545495201793 -0.000526356929342906 -0.00101388287836339 0.000541607264205874 -3.14790780862349e-05 0.0001147945563998 -0.00194953134629715 -0.000992304736534455 0.00254658224710047 0.00310306319976687 0.000704094288817207 0.000809387542597339 -0.000680610397499831 -0.000847015276940804 0.00179861871466831 0.000247010135312423 5.00315843027731e-05 -0.000470986846162426 0.000303965699716902 0.00121871031936407 0.000745027226213674
  23 708.158029256717 ""  41.2257126304848 0 0 0.0190203455541763 -0.01965498545478 0.036861877445218 -0.0168657722199408 0.00399189321055736 -0.00720057595737256 -0.000591312526955884 0.00456839007821161 0.00285562385146444 0.00475502589297675 0.000692578446247283 -0.00288631816567941 -0.00625298192694462 0.00112868435436282 0.00325130294711838 0.000788392011852867 -0.00602759472513388 -0.00181188578598175 0.000688967940633805 0.0059147733425075 0.00404417681904899 0.0113496844213986 0.00324127305269755 0.000780205943970867 0.00836763210816622 -0.0452565161748851 0.0437978871837213 0.0132486948608335 -0.0531110855365567 0.058163663264224 0.0183541063868577 -0.0143730891148484 -0.00167116162045714 -0.00450304954874698 -0.00067239789933783 0.000158977441936169 0.00589413113629963 -0.0128550569147368 -0.0118618310986216 -0.00228066071829978 0.00854922521746254 -0.00790503554524986 0.0223921852295414 -0.00216656844960742 -0.0162120821858249 -0.0102718761963213 -0.00705393713065637 -0.0252087669847444 -0.0152465693321736 0.000882451014801945 -0.00602083197198268 0.00722266104994125 0.0164882138112032 0.0204145029681391 0.246608840832962 0.0589778537212119 -0.0990700198108305 -0.0621114669528236 -0.183781325747981 0.132381676990159 0.016542304567012 0.00980554177674309 0.0669552452448095 0.0119950397272413 0.00494151323731297 -0.0108696525213334 -0.0464763563133711 0.0553594522055491 -0.0709299497567667 0.0259924636182211 -0.0186144844103249 0.0206964386317669 0.0135615682650233 -0.0260266640840966 0.0889432286763433 -0.0193285409570243 -0.0970560548001763 -0.0562986620851149 -0.392513755302097 -0.286159935986829 0.347900693765138 0.466265781402133 0.110646668665475 0.0355322709886561 -0.00990550265455377 -0.0180480223658805 -0.012160018467109 0.0635089384547606 -0.0778032890926163 0.0548400332178815 0.000974665447581002 -0.0460447694745286 -0.00118191983732921
  24 720.200992334305 ""  18.3489963128625 0 0 -0.00191599499520363 0.0014549137408913 0.00194119048885322 0.0041543931728357 -0.00372718994546419 -0.00231584178501213 -0.0451018409086866 0.0531048904928378 0.0778587626627633 0.029704888416417 -0.0350562967319432 -0.0510748936125089 -0.0458634728275087 0.0542552062147207 0.07946319247943 0.0361772074937768 -0.0408314436938035 -0.0636290029086085 -0.0471626595570872 0.054796404016466 0.0810215648360715 0.0274336103404632 -0.0339830287124227 -0.0492425091789555 0.00140808490216525 0.0145818038608678 -0.0104197717986096 -0.00200005838363672 -0.00884363492340194 0.00812570456651762 0.155163336256447 -0.180561143718037 -0.265045275673858 0.00519159108214382 -0.00597766028121358 -0.00849365845328204 0.152654962918749 -0.176740440842984 -0.265200262179773 0.00955724284355334 -0.0120188296762011 -0.0152979775394901 0.154440308285028 -0.192590100389697 -0.278637224522707 0.00107689344327979 -0.00135237096427873 -0.00142532623077248 0.000803384664284889 0.000460999151064806 0.000594450852919469 0.000226577882779621 -0.00055958788185727 -0.00174540933887753 -0.0164042838410506 -0.00333735558494939 0.00550082791541222 0.00440406646870072 0.0113188611895369 -0.0152359574774424 -0.00176428500311248 -0.00101771061812472 -0.00880813699909667 -0.00116490379902295 -0.000134109215962181 0.000823683159856948 0.00191672887674428 -0.00293981393320775 0.00326045304407831 -0.00142894588801893 0.000145918078185886 -0.00148762875906901 -0.00060808596403794 0.00250644591558698 -0.00978759940578786 0.0045148065899999 0.00674198594829455 0.0055614564935937 0.0196981209480233 0.0154774864261766 -0.0175545926224781 -0.0215975930416291 -0.00186626608207468 -0.00104577136412999 0.00227407461808501 0.00251314698290519 -0.00228815903277762 -0.00500290105798791 0.00559127300993097 -0.00416162946447502 0.00450510282251017 -0.000350135534552994 0.00151764901678233
  25 786.169559887915 ""  62.0324581482768 0 0 0.00212805640155239 -0.0054117839004631 -0.00380440504252253 0.011469639877794 -0.0136553510185614 -0.0146457283413915 -0.0578684637238012 0.0697421307343057 0.0991761051118283 0.0235403868517831 -0.028528746252149 -0.0431089072672607 0.00771840742345873 -0.0113352752210521 -0.0178921874532741 0.0346484773766754 -0.0416029350420196 -0.0580443309776604 0.00946030302819715 -0.00772571227237602 -0.0133821773860167 0.0240071374936748 -0.0274494880063024 -0.0418130831855082 0.010049028687872 -0.00094239987379321 0.013143977477485 -0.0147826513448428 0.00478442019324815 -0.00740166363525139 -0.0615220198225115 0.0701851419948245 0.10499409326034 -0.17667920832857 0.205556814816837 0.299567430942272 -0.218723426056663 0.254194983340471 0.380461454433532 -0.16659727256088 0.200208954807217 0.291651994190733 -0.0487459680591977 0.057381846644077 0.0880833243994878 -0.0019711525849499 0.00340347016194912 0.000282923666296184 0.000319953283682243 0.000341213617661938 -0.000293541132137525 -0.00181474374931269 0.00125971285832281 -0.00114312930043286 0.0126051444625753 -0.000426717782961043 -0.0101970942506099 -0.00312874941791304 -0.0063135841783192 0.0167865598344909 0.00225831120424675 0.00298512413885651 0.00934314660570042 0.000149468152088646 -0.000266894147097831 -0.000915646047229848 0.000397935953787285 0.00069376592186591 0.00136447046894781 0.00058603469383559 -0.00067341300669337 -0.000590944491166439 -0.00163396955401855 0.000361650897189883 0.003555188453778 -0.00410571135825292 -0.000487979753146298 -0.00292876341496936 0.00233434555065596 0.00178759110881802 -0.00169746111242972 -0.00643776501526104 -0.00848803430309588 -0.00158462788529982 0.00271224951057625 -1.07751058701416e-05 4.62068084241804e-05 -0.000980962145989666 -0.000227778182354804 0.00307313479236186 -0.00248551623934132 -0.000343548838889831 -0.00149774000164888
  26 816.753672465811 ""  23.242177805465 0 0 -0.0323487372766986 -0.0769606831059398 0.0514792625388529 0.0642815357260969 -0.0550938609118709 0.0776579364970321 0.0020905889575685 0.00377299191654219 -0.00718085556380808 -0.080959508689478 -0.00353471242535592 -0.0426740595734752 -0.0926348786145864 0.0181316220434517 -0.0650406786953 0.00935732503243735 -0.0443607738064955 0.0384615965520584 0.0741169541694546 0.0692739941835057 -0.00420427507871615 0.0540471912050984 0.0450060957779277 0.000677695047570071 -0.0170978083193973 -0.045451050235229 0.0386112457732203 -0.0141764718153442 -0.0755764136289699 0.0503791781708348 -0.0685593067309773 -0.0232454810301069 -0.0304096110615866 -0.0460311432893847 0.118259191943901 -0.123461860510107 0.0275584359605887 -0.0455508457191575 0.0297871629447977 0.0226749319070608 0.121200662724391 -0.078241578509477 0.0413878083761214 0.0187369977907058 0.0195415737605845 -0.0171140471701918 0.0128750864608767 -0.0421777346595958 0.00616936564297741 0.0119779037195388 -0.00628150247706007 -0.0165534409855074 0.033384710778373 -0.0179277512529417 0.087600222436362 -0.0358814990594354 -0.137689747959298 -0.012120456650741 -0.0370412182505424 0.0760756492469216 0.00683404297967099 0.0749353731374516 -0.00146238661109416 -0.00310705339501909 -0.0100024077408999 -0.00167168485790092 0.00652638221640924 -0.00208461716429547 0.0133687216903808 -0.00251144765523497 -0.00128169589538783 -0.00224688710045565 -0.00673401819828746 0.00931948317512422 -0.0446260810581095 0.0243226240595051 0.0213495371264337 0.0212852419499372 0.0417275771119573 0.0303559798904717 -0.0313677081142771 -0.0591577291422071 -0.0092431977293354 -0.00106200044493784 0.0216347832770984 0.00258490819973021 0.011531438626676 -0.0195149145149558 0.0294262377949632 -0.0272269115430651 0.0184288252790261 0.0077307518147842 0.0112365132332842
  27 839.519291255612 ""  2.37621087181306 0 0 0.0126807861929948 0.000817617070712578 0.00894534407035544 -0.0097358620725102 0.0093760969526046 -0.0124368704915763 0.000306239302513483 -0.000509138674337258 -0.00265030751406759 0.0131669578040902 -0.00168179485360794 0.000559133588335222 0.0132560972101255 -0.00559317415185849 0.00310488352961085 -0.00115686377872284 0.00404203404378243 -0.00467297685020017 -0.00996293517689409 -0.0061647734405541 0.00360528056083335 -0.00841873316642901 0.000776835625243715 0.00824078290695018 0.00928499585681177 -0.0101355341131912 0.0174914573540658 0.00419105168515107 -0.00570144598336064 0.0145490016275474 -0.0101586067376749 0.0263195734043965 0.0449557576029428 -0.0112859941823784 0.00394154619474413 0.0426580016722339 -0.00784830220031742 0.00945326353984785 0.00422671101440999 0.00942627323819718 -0.0282737211788477 -0.0151630223420235 0.0210682086477142 -0.029946054047047 -0.0437499567619472 -0.00766517498291428 0.00278905013794452 -0.0143417885324335 -0.00637005016405003 -0.00909225004293557 -4.5778043746171e-05 -0.00156650070684555 0.00539117726213001 0.00592333249307224 0.0733519043309761 0.0260487515916906 -0.038809900005531 0.00271255247452312 -0.00450259345217438 0.0371111052942431 0.00432190665918944 0.00557371079290244 0.0323852122522384 -0.0504809346823946 -0.060010829582306 0.00547976224575628 0.00130859815160887 0.0341014253665285 -0.000543020708128922 -0.0113389161036567 -0.0349139760001639 0.0194688022510037 -0.0651910748192027 0.120806704637442 -0.461496806257798 0.36766754819505 0.0828416801858968 0.24330281010732 -0.0126611569556001 0.065001408977433 0.049469404448529 0.0615393776683081 0.100580812521429 0.0218371098084583 0.172785408996446 0.0806970252434 -0.02594977937385 -0.135306011715034 0.249120514840213 -0.311010614752323 0.362923543974034 -0.0383205607499428 0.193036489975484
  28 850.135777414791 ""  0.33181968119499 0 0 -0.00279095375051321 0.00513965914211818 0.01078302181657 -0.000756604067234322 0.000358226162515279 -0.00327699443852252 -0.00244073406576083 0.004223372561197 0.00557058594108974 -0.0302302974659456 0.0367737541955501 0.0535388212819686 -0.021291081187625 0.02521184077261 0.0388383052404309 0.000867948083148754 -7.51385956343571e-05 0.00029182416816472 0.0214957395806953 -0.0276656904847432 -0.0388302371816216 0.0310566137026179 -0.0400674466470619 -0.0588939454732902 -0.0186114826946184 0.00768485231494621 -0.0473653198951556 0.0394897109526276 -0.0383325225207847 0.0301238603806788 0.226789141062429 -0.260815621617061 -0.380298689840658 0.147678027316909 -0.171594759912836 -0.251623157143737 0.000562728030311388 0.00188111673245116 0.00306083794382288 -0.153896623583708 0.179783714904373 0.271348686983039 -0.213814371507005 0.264019333617885 0.382374439619635 0.00676461771703698 -0.00627928740858603 -0.00570523643615862 -0.00171985168702708 -0.00212624157932571 0.000135858686253211 -0.000397364718259996 0.00298504249854111 0.00233528617794482 -0.0180621528229801 0.00371976109864046 0.0146130461779354 0.0118170449892512 0.0167386669973255 -0.0365256870471015 -0.00910671115758772 0.000879299727956427 -0.0228029530884091 -0.00473243888282254 -0.00376265172669836 0.0040152929153669 -0.00132081779597905 0.00290467404371944 -0.00388644017216644 -0.00194628143492539 -0.00256695141063966 0.0028683628293046 -0.00366420200990433 0.0130221209031787 -0.047431238437391 0.0439582449484515 0.00844608001266191 0.0301467466059184 -0.0115369022484327 -0.0037258323486587 0.0110787429832668 0.0177258266703122 0.00982948137951491 0.000849139975925517 0.0112196105709372 0.0133922253963359 -0.0135989225634616 -0.010602093850939 0.0242520178969245 -0.0369047462055553 0.0411005115215766 -0.00904364766452838 0.0204419642110308
  29 882.897536199048 ""  8.43529664137884 0 0 0.00280615793022462 -0.0038796156709285 -0.03937332719155 -0.00364895087182908 -0.000974814243235864 0.00471704672074085 -0.00182411690155637 0.00356901396496174 0.00307637128892393 0.00179210801680692 -0.00302262021614757 -0.00409956990277815 -0.00270645677605939 0.00354538497296686 0.00601830939725629 -0.00301247034071867 0.0033976063704439 0.00582824432524041 0.000734509950799997 -0.00067060443790527 -0.00154598939434196 0.0038635625453702 -0.00664735652041772 -0.0100064312578205 0.0581891468742226 0.0123964056622488 0.121121130601246 -0.135056852251022 0.118532433488683 -0.0921309261275758 -0.00456922993730318 0.00428910456955327 0.000612588780530358 0.0198345835754344 -0.0219019544333306 -0.0325099752080911 0.0220088149418357 -0.0272650326398476 -0.039381810155785 -0.00495796663791907 0.00605766625809252 0.00986096390625206 -0.0317694408844498 0.0338012787003056 0.052918952625083 -0.0189018536086963 0.0374699688333152 0.0287826411713699 0.00379152006410194 0.00952555970575332 -0.00502572597876213 0.0116514871480108 -0.0394930282432253 -0.0153085498729565 0.111254453073088 0.0740812015706505 -0.00858404061577619 -0.0699561745137416 -0.0889826240310099 0.109209037564219 0.0260661488192809 -0.0581688143065714 0.0657724764642795 -0.015633945349772 -0.0440736423257032 -0.110298837337764 -0.0386157976780518 0.0816951157724281 0.0613624682972179 0.0822819172617239 -0.0735335251109718 0.0237445728494996 -0.062777655375853 -0.00864783819207392 -0.0288518779932335 -0.13482996985821 0.0309913675383826 -0.137242275811797 0.0112104097627509 0.184490578424884 0.0321213686230431 -0.131537640060466 -0.0331396647610845 0.0276548529591485 0.243131834115228 -0.162156690260462 0.304267995320358 -0.0267559455253692 0.0309931940120362 0.103105749969303 -0.0821283796446682 0.102391716818833 0.0120085475467261
  30 890.831725449784 ""  0.674988151879333 0 0 0.0551712039617425 -0.0402089271842904 0.0368503914901025 -0.0193054907361822 0.03482498403027 -0.0315624923534645 -0.00754935773223054 0.0173944936585217 -0.00667707738995259 0.0297686308864051 -0.000520283292489952 0.00357280999885355 0.0233381122456079 -0.0020152299655281 0.0256428301637939 -0.00794725410722808 0.0145111504720451 0.00089754120346532 -0.0198598232545805 -0.0240018902716838 0.002369136073732 -0.0024094155575677 -0.0171070339234977 -0.0111554770384387 0.105006758210199 -0.0608670492456202 0.237195667418628 -0.114528527442033 0.0464527119101673 0.015553747727407 0.024592230277533 0.00952644357555812 0.0498388810529698 0.0360036860332282 -0.0624660453864845 -0.0018033089844804 0.0284849453463843 -0.0315075300764339 -0.0652464683974153 -0.0127759820881224 -0.0308698945448348 0.0281577850075297 -0.0500975587058138 0.0353227463738214 0.0702449646840438 -0.0619367220965197 0.0564299565203111 -0.0793752625195773 -0.0153740540522307 -0.0172071151581152 0.0115837877544845 -0.00536233953113518 0.011849775860862 -0.00943058850134724 0.305537901377397 -0.0219787870993597 -0.336627774752502 -0.0872025565165382 -0.166791770393053 0.287871960934988 0.058064632851017 0.0258035312405515 0.203609656225635 0.0165186368827054 0.00178338249941975 0.0308122004025391 0.0355855421766859 -0.0466045712684484 0.0268973721573534 -0.0306282900707978 0.0289043327815593 -0.026738579682624 0.0229362486230575 -0.0138833708081471 0.0430596726971049 -0.0188852708409573 0.0221739392794404 0.0196312020893828 0.148138871836085 0.0140736671394483 -0.140711650510965 -0.1281258262995 -0.0074305918966777 0.00220063798003397 -0.0532988803290144 0.0229065309310308 -0.0330513076737482 -0.0185259570461617 0.00210828482559309 0.000933732192593464 -0.0596289923653937 0.0255032214736288 -0.0418137341549373
  31 913.002803676979 ""  6.33559256624078 0 0 -0.0100098126982766 0.00591777775104564 -0.0497544390008497 0.00698873258322373 -0.0216662351296842 0.0074449843829454 -0.0255879171855653 0.0268864271424778 0.053714579415793 0.0275039976427111 -0.0425856060671641 -0.0658818191194459 -0.0158632855292172 0.00839360220058169 0.00207378915305773 -0.0285216888992129 0.0301530763179441 0.0560735659302356 0.0054546363906354 0.0127202568478859 0.00342285091702434 0.0344505331160075 -0.0361375750832609 -0.0602293596585758 0.0240624699714647 0.0212295774345124 0.0429594424308941 -0.0872079373238487 0.0949903776794264 -0.0930194944661047 -0.204318378481677 0.224473114642737 0.310438563496321 0.0236202677447635 -0.019041235396213 -0.0634034168834047 0.184258985532055 -0.217406401150692 -0.311646364393499 0.0213101216763319 -0.00665690811178492 -0.0380999015764873 -0.171794667918864 0.224964720646908 0.313637776373537 0.000708985006996373 -0.00154388884278523 0.0461130880540964 0.00952831636695053 0.014807917173695 -0.0051899116900344 0.010055445439083 -0.0223655630142744 0.000113144280176941 -0.0348977319262427 0.00891181767541159 0.0773482045631061 -0.00452412560459344 0.00504835325481289 0.0191071972357574 0.0162652568973969 -0.0259436647953838 0.0150323119616059 0.00364981339012763 0.00354619549448389 0.020540919951645 0.00787792442225294 -0.00504862129102555 -0.0224655084623469 -0.019443826183907 0.0127814171828096 -0.000198649204250684 0.000428054351491512 0.0142837405661748 -0.000614314321744823 0.0558740948676666 -0.0364457221980768 0.0313958872799305 -0.0454425407692393 -0.072928324761083 0.0306194933851712 0.0534856810892346 -0.0277306939384385 -0.0172263334103423 -0.0444115648082654 0.0478874886579761 -0.0805110753464731 0.000913376606676504 0.00539186948258132 -0.0457164751390697 0.0503797720775824 -0.0354358868504337 0.014758332789801
  32 925.250514261062 ""  2.68633401227548 0 0 0.00817164896166412 -0.00643400341993347 0.107987676346313 0.00947393138715625 0.0190276397331181 -0.0378389062901366 -0.0158077858272614 0.0272777728225212 0.00859129949484762 0.032042895349761 -0.0122959797170227 -0.019768445392589 0.0189596064176742 -0.00640200179219133 0.00846233906802549 -0.0142053104249046 0.0172526751697461 0.0205024716893281 -0.0163102387991004 -0.0135913174575778 0.00870244712541191 0.00490265824446957 -0.0189470264465338 -0.02309850371904 -0.105160413527623 -0.0618055060125793 -0.18774479128402 0.274574188940922 -0.252280641194659 0.217701413894497 -0.0659039140964844 0.104680650723855 0.185068141490343 -0.0024854414643663 -0.00836855703109307 0.0424902119154473 0.0753095110631756 -0.0857193446495302 -0.13103616837151 0.0123617741174545 -0.0469638034501288 -0.0179978263531794 -0.074939931663128 0.0698370450751829 0.116003581493595 0.029898632676206 -0.0263491360522074 -0.0844117023857069 -0.0183237000980165 -0.0346011834628425 0.00862870412788111 -0.0317996968551839 0.0682692219188835 0.00672340355356211 -0.065014896464731 -0.0423372264213272 -0.0568400379030353 0.0751141306619568 0.0895459942496904 -0.171740331204143 -0.0712866056496362 0.0797814066845486 -0.124044931040363 -0.0153256898511146 0.00153591293675443 -0.0339827502256714 -0.023551469826146 0.0130495968158972 0.0256150608265926 0.0395653855644718 -0.0268328896812918 0.00918362510483258 -0.00232563658696205 -0.0174804534414879 -0.0215761637124919 -0.0798950133212259 0.0705745048328324 -0.041198631546785 0.0384144071500017 0.121953610808091 -0.0145404749084024 -0.0436212731402834 0.0511078403593236 0.0263399192388453 0.0728411435184895 -0.0754601402137743 0.118597864317602 0.0106339988689685 -0.0155141096327227 0.0729296817888089 -0.0583012369631233 0.042822298352835 -0.010602840932668
  33 985.960933100022 ""  81.4528690554766 0 0 0.126646715953634 0.106060064529177 0.00151895594896535 -0.103172773714956 -0.0893640162523135 0.00729533638015982 -0.00899656866625715 -0.0399522100449983 0.0254024885335174 -0.0448242949280478 -0.0430959440045346 -0.000216298023561196 -0.0214041810292056 0.00108853218796326 -0.012005738237592 -0.0184495840865946 0.0561304466314418 -0.0460741161186031 0.0340201038616385 0.0431571535982345 -0.0129571774473405 0.0787258190875012 -0.00409573816285939 0.0481614141408308 0.0788531381450235 0.0523221294455607 -0.0326633084466964 0.10132213874245 0.0389258660460946 0.0383286689392506 -0.0636782815113911 -0.028847411842222 0.00182612090608449 -0.0289473851676002 -0.0176740952575691 -0.0107309920669709 -0.0553239963116827 0.0382132336628445 -0.071141389853426 0.0128403171719187 0.0732185809690947 -0.0209969993609224 0.0914027299171947 0.0111679407890169 0.0433447713203306 0.00411674158473233 0.00138719895409528 -0.0217997443343553 -0.00312442908722688 -0.0163968346551815 0.00617342764978262 -0.018014220379698 0.00946743342102366 0.00223649548198269 0.0257136427198446 0.0223507285886544 -0.0192262384071354 0.0117617728284214 0.0128512649478076 -0.0170421650137749 -0.0206660332890648 -0.0232992986700596 0.0319203312406077 0.00114053411283615 -0.00243150313837955 0.000899908011600813 -0.00441354224950104 -0.00630687509995276 0.00636544398647413 0.00128612835816882 -0.000595276808110782 -0.00520248693953664 0.00936625637244819 -0.0107050862188366 -0.00478139044602657 -0.0108727046964211 0.0185075668155869 0.00158034807843638 0.0303661219672672 0.0251691329059103 -0.0358759401964182 -0.013170293407876 0.0314158572722728 0.0142798002567378 0.00833440430291414 -0.00973950805444353 0.0164152062925919 -0.00632272866005014 0.00223674521474384 0.010870183110001 -0.0211003891274318 0.0164198044734552 -0.00974099449017661
  34 992.483820961635 ""  0.0202470041915609 0 0 -0.00342874905801258 -0.00595645163724459 0.00172394795262184 0.00437471712198007 0.00432344085506798 -0.000368529227771899 0.000250794948613621 0.00101523605218555 -0.00221303923019708 0.0234157168847938 -0.030484218592311 -0.0429992269344433 -0.0328356912640871 0.0394757514892711 0.061027090925956 -0.00227605949909107 0.00475551690509908 0.00141902926433901 0.0372708977370983 -0.0473302112609945 -0.0683596809487955 -0.0252678945118395 0.0317494684634765 0.0505028231611035 -0.00504257813310176 -0.0123119530528558 0.00630078933848165 0.00213919763259684 -0.000163942575599562 -0.00201955041380021 -0.13929175137099 0.157860583507688 0.230831118136465 0.199991583237302 -0.233827925333987 -0.339841235571169 0.0109251203164378 -0.0110803203946485 -0.0220146823789387 -0.231474511049641 0.270253175773244 0.398355932901041 0.148977836016816 -0.192097839120817 -0.264979493705058 0.00212829556383587 -0.00304484210711423 -0.000714063219128779 -0.000550567929635923 -0.00125954017421504 0.000401109683653502 -0.00232381931550377 0.00553943984596026 0.000520661592292081 -0.0172632738599277 -0.0151855649792964 -0.000357527476309333 0.0115259854260279 0.016230583119794 -0.00623767885332506 -0.00184935355285389 0.00992880678621095 -0.00392774984959806 -0.00377496721333969 0.00337452617267171 -0.0021953769264297 -0.000958599558245894 -0.00200048452976819 -0.00196000075697687 0.00348992880859604 -0.000721832295328725 0.00314952340741478 0.000149303135976577 -0.00134642776666653 -0.00291603309721603 -0.00479828705620823 0.00425333932476043 -0.00244262353376923 0.00214073676873372 0.014625408333538 0.00457216077902135 0.00876662038216841 0.00595313587881029 0.000580198805449361 -0.00302651932574337 -0.00194367927355978 -0.00018371787283411 0.00759035017332979 -0.00754192432041829 0.00740567020286117 0.00307293146879462 -0.00505659401642735 0.00142347163716177
  35 1010.84813210308 ""  12.3717831182662 0 0 0.0355100347536253 0.0287801813689897 0.000724485312913271 -0.0269909516851688 -0.0321203492045551 0.00656084454735767 0.000226186989904771 -0.0112278151517928 0.00175203611622018 0.0720682933380255 0.042846907431284 -0.0210896584263075 -0.0521162741369491 0.0329113617953342 0.0368093667126882 0.0361338030065992 -0.0926752418410692 -0.00784705388383346 0.00170925637668359 0.0524476002965537 0.0358237939364253 -0.0572625618415407 -0.00493843906581397 -0.0509616370997127 0.0181207931760503 0.00442717331557867 -0.00559887384035346 0.0292463216126184 0.00917962284697015 0.0115487776348232 0.00140585724175627 0.131983817112974 0.155852633239836 0.161242995344618 -0.223042830201054 -0.32678142720154 -0.184878122655795 0.143143572182498 0.348468859464572 0.169539719820284 -0.149564442029282 -0.265196269800243 -0.130705070248399 0.0475864351135551 0.0698691712590877 0.00244324547900878 -0.000995578367414211 -0.00642819873781863 -0.000744927187736423 -0.00456246472290662 0.00132134344804022 -0.00599356131450543 0.00476907588596733 0.00141966948836763 0.00203655267628546 0.0030493457206361 -0.0038632622965748 0.00817855514099833 0.0102282796477112 -0.00859137446472404 -0.00657941682341913 -0.00326068063214473 0.00868421710193152 -0.0003785824381789 -0.000278664053477051 -3.91451818160932e-05 -0.00178837267243499 -0.00171743954906953 0.000829298072675523 0.00069699874299471 -7.9740894890637e-05 -0.000166836399511871 0.00266984448543661 -0.00317658657799674 -0.00258439021823771 -0.00244197106392111 0.00549510467064975 0.000722585221585648 0.00630756328159863 0.0091861979236184 -0.0063563043393849 -0.000177598774593342 0.00719553419781513 0.00332901854627065 0.000335695483572118 -0.00121351592811233 0.00141106208623488 0.000646808495149879 -0.00124727158178353 0.0028936161473175 -0.00327570735016479 0.00216393943019834 -0.0013205112375454
  36 1012.52784498469 ""  20.8130182393119 0 0 0.0446697608078035 0.0433547490904453 -6.54994047481642e-05 -0.0378344773184401 -0.0441923274470087 0.0124662679643927 -0.00261386502474632 -0.0118647551333757 0.00868294877805731 0.0825118616984012 0.0889600520943383 0.00819450030465925 -0.0161219309620758 -0.0223023359030085 -0.0507752626144164 -0.00981632962268641 -0.0617085554747172 0.0969221771447036 0.0521146473768522 0.0185490785253033 -0.0346084150056181 -0.100477598618845 0.0115750632722298 -0.0453960383270394 0.02187038835571 0.0209145884984258 -0.0249323616257871 0.0408196361315187 0.00668389636877091 0.0193410298199164 0.168288051761822 0.00023495941455641 -0.0546740239535293 -0.153860806676606 0.125019286696494 0.190590283772808 0.110376465580505 -0.23371048314159 -0.148452595537589 -0.0789341159979124 0.168050903192041 0.180746168386418 -0.0657680144114025 -0.0982364353560485 -0.126874681719348 0.000575050421637242 0.00151316335907059 -0.00577860992829761 0.000178281775397899 -0.00300656886051198 0.000648775919879199 -0.00400875555010043 -0.00199584649314621 0.00126296741119162 0.0279534253143309 0.0350076968928767 0.00561190120231923 -0.0103403258134681 -0.0157151923016155 -0.0105085864733662 -0.00926551603931634 -0.0195018646376616 0.00529183595239507 0.0138125698531044 -0.0133084321717488 0.00650133302169683 -0.00226594621872633 0.0049477479273342 0.00797757238028527 -0.0087814847346784 0.00269127804048427 -0.014349003935568 0.0122039102223305 -0.0108552517570831 0.00681803985957746 0.00314511528595055 0.000744292374600407 0.00619943008784569 0.00271335534330015 -0.026675923158639 -0.0248743052234991 -0.0168569270888919 0.0295488648528657 0.0111470539500087 0.0107167841183935 -0.00576592615970212 0.0165610330784929 -0.0244206623198799 0.0184031700761797 -0.00600327563350308 -0.0270606410407958 0.0257945043442887 -0.0148086302110118
  37 1018.70654361758 ""  27.6104182020322 0 0 0.0250159858441122 -0.0115186994843511 -0.0157653308285532 -0.011232331171352 -0.0028447413444273 0.00635289032220439 -7.17386620395787e-05 -0.00369517190168822 0.000609457576983871 0.00871538870810372 0.012845345260142 0.00447844858770044 -0.00234278004982276 -0.00414615525467078 -0.00916820933057037 -0.00137380469709728 -0.00644318712583352 0.0107714411520661 0.00701958076595166 0.00488516960633169 -0.00264334556136698 -0.0106122066476835 -3.32760966568582e-05 -0.0064066570446193 0.0692022915295669 0.00774146824072505 0.104198593233661 -0.0957032865775726 0.0549641898979443 -0.0355185103765152 0.0362947732751177 -0.0176110354304582 -0.0265998552362548 -0.0291372054891587 0.0222223353536532 0.0367274469900265 0.0126939006621844 -0.0271892406120371 -0.0189987254987926 -0.00209632884389746 0.0153374948725068 0.0130074068124821 -0.0120042209483182 -0.00510403922421089 -0.00551486045295754 -0.00445673857165867 -0.00268532695225626 -0.0108972731109004 -0.00172925341331444 -0.00597907474962441 0.00570579585610539 -0.00771253362822985 0.0171009023534814 0.00418525432075904 -0.0869453460829774 -0.155838502897572 -0.0901564494231915 0.0734603057097438 0.105051407437041 0.0577343258815131 0.0389617516499531 0.051870834673835 0.10393024873325 -0.103110972593288 0.0940962509244329 -0.0489262294010844 0.00870640423661171 -0.0660432567963653 -0.0471635024171365 0.0661564949894692 -0.0131867412328047 0.101749799946138 -0.0574858761603704 0.0391296754271616 -0.0667069271914794 -0.0539816596414225 0.0424126736641889 -0.0451692697469543 0.0803636262821879 0.311406498921512 0.09866337212443 0.119156512045805 -0.127472036006648 -0.0428304389988606 -0.0929400342049655 0.0374577258196694 -0.11847681125429 0.191474687889282 -0.156744809962851 0.0772915308062517 0.16458410614872 -0.178469134507808 0.0891043887786718
  38 1041.28643659629 ""  14.5422191731816 0 0 0.0232772006377795 0.0171120543458644 0.00224398173104952 -0.0192195489913943 -0.0284604482094782 0.0105424503062766 0.000343300544533173 -0.00770433318228589 0.00640378283895393 -0.0443796653848651 0.0212423664346494 -0.0406683541469865 0.101209574234171 0.0309130765944636 0.0379543841441646 0.0173678364261041 -0.0854252883309796 0.0672362524746116 -0.102770572521655 -0.0412832245806373 -0.0323534975539302 0.0336303999386951 0.0463730304230195 -0.0111399604799867 0.0178356857115913 0.020656312886135 -0.0149064227097725 0.0164306646279889 0.0140970688308878 0.00353897430207663 -0.167844868207011 0.141495675491964 -0.195913315815251 0.19091684096764 0.240893125217765 -0.0500449641329081 0.0200126005235521 -0.0932322392741674 0.0728775160571681 -0.245030469068067 0.0878844241891783 -0.192610498922553 0.137780739743145 0.279911679830664 -0.122134058096776 0.000452438801114663 -0.000398156871654703 -0.0053772903188887 -0.000199750973587156 -0.00123857786718771 -7.30574418371317e-05 -0.00133437413835076 0.00118350631524753 0.00287506388764465 0.00937200392481835 0.00714625806476133 -0.00480785098438338 0.00194761201890096 0.00169783150063199 -0.00473055357747897 0.00169356667747454 -0.00177694298800866 0.0143252955470758 -0.000691833923325785 -0.000897413504619429 -0.00032837755921466 -0.00119765369143463 -0.0023415604794063 0.00086003275267518 0.000687083008183124 0.00105136804550257 2.31793506049193e-05 0.00452453694337477 -0.00605512025485686 -0.00361703830316659 -0.00135584843228361 0.00522159100387263 0.00126677466327095 0.00874723599865075 0.0149272980006647 -0.00501241130099055 0.00230128567557331 0.00906672772165767 0.00356996811377643 -0.00368559003502499 -0.000765827851130623 -0.000494150820201224 0.00347398962489123 -0.00384923076097518 0.0033275098510547 -0.00318827537829282 -0.00110442780239086 -0.00266776945304563
  39 1073.6664979606 ""  6.38839015723562 0 0 0.00438877179215398 0.00752773127957991 0.0185736303610148 -0.00216009739210777 -0.00422111813714951 -0.00274837473231021 -0.00121364012257604 0.00204834455640971 -0.00311996305268127 0.00133560821939178 0.00194519293039896 -0.00131361148717401 0.00328780768462279 0.000337358039321317 0.00201952493483978 -0.000936948677857657 -0.00203277276370505 0.000745853853570065 -0.00147963380729596 -0.000181325043464788 -0.00123181291975106 -2.5048317226894e-05 0.000278270148034109 0.000989436454776979 -0.0226291086066983 -0.0149061754679981 -0.0336625401950068 0.0624784104598167 -0.0173561311240538 0.02333595245311 -0.00146886094343964 0.00545872851342541 0.00298358766049489 0.0050255590362135 0.000408719055045639 -4.04784837233411e-05 -0.0070025299826335 -0.00442296548625919 -0.000949139697449051 -0.00645514384839063 0.00475905797390351 -0.00366829969215881 8.60022225966888e-05 -0.00889437239993704 -0.00174516865863967 -0.00511206501888025 0.0103556948889729 0.0102838409204871 0.0156999344344997 0.0169117267681798 0.000453148407104781 -0.0109536228252971 -0.0198151059803322 -0.0136445345540275 -0.0192162486607285 -0.0276618569374014 -0.00747495417444454 -0.0881088505262891 -0.133715606982831 0.00848117277543723 -0.0344266474872905 -0.0478120882020783 -0.0703179311318338 -0.0398722554948507 0.11890048973275 0.0313232865470348 0.0442987372732578 -0.0443689905098607 -0.0354194623474331 0.0181095019060995 -0.0695758124333817 -0.000885042025990258 -0.22657534861955 0.325480334249166 0.0661213512770282 -0.13881225632634 0.0914283661752296 -0.0282083794695973 -0.0519060686805573 -0.416294417755554 -0.125084977654822 -0.0901418348077095 -0.128492347111874 -0.0728405019527558 0.254540363629902 -0.0693161557056764 0.203669144379515 -0.140869393291986 0.150786612236911 -0.0428307312763253 0.0617256260051574 0.112801461141137 0.0899772791463603
  40 1075.22598267885 ""  5.91674219604029 0 0 -0.036581562250288 0.0498146780066316 0.0410130928949611 0.0074012576861393 -0.0103222867619867 -0.0102148443067488 0.00128146841070513 0.00192887180843963 0.000834668906711985 -0.000973052540714573 -0.00313422403606015 -0.00256106019828452 -0.00147754634363874 -3.60434073450955e-05 0.00107932003314984 0.00064197765493619 0.00182687517043184 -0.000870960436343564 0.00012519850603018 -0.000196750208109802 -7.39874784943103e-05 -0.00114919547687872 -0.000260601651997024 0.00126792017927081 -0.150067198174602 -0.0233561254210276 -0.215187583522335 0.234351182896668 -0.0641681541596317 0.0622597990297614 -0.0169047185625225 0.0152900037069362 0.020998138246183 0.00316431264953825 -0.00601520498251436 -0.00731058932343397 0.000918241323266897 0.00352989253682984 0.00109122870832562 0.00213395132888577 -0.00204447060313993 0.00299984340009752 0.000913583533458797 -0.0088388042543598 -0.00408729499800957 -0.0392136516026162 0.0336082120289988 0.00176771639171221 0.0183755307608856 0.0306656167004861 -0.00762612806129751 0.01678971779567 -0.0676881583919717 -0.0100452299264288 0.248666188325315 0.34851854849863 0.0937273129615205 -0.289711678531039 -0.377901880596906 -0.0511125808869063 -0.0480010948625561 -0.120584992027397 -0.151399916882854 -0.0162200923451756 0.000807743627410145 -0.0330361496927577 0.0254003892432767 -0.0246669505707952 0.0128594327923226 -6.51087048503519e-05 0.022676612178543 0.0425924798875502 -0.0101078534174699 -0.0164965917299924 -0.00616165049657168 0.0308984999127981 -0.0732263902354936 -0.0346134566318151 0.0921337434267312 0.163180134557999 0.0263381546183255 -0.0342945255459106 -0.163003187936672 -0.0215007654732512 -0.108877276419234 0.0768468473797933 -0.142761767467064 0.0989589291675955 -0.0820356669449166 -0.00518127291118385 0.0987501761240656 -0.11832666516924 0.0366745859487797
  41 1091.48550087001 ""  34.3117548896073 0 0 -0.0654847202538524 0.0372033676623322 -0.0586580829294238 0.0122442217184141 -0.00110399876636959 0.00763769194864852 0.0135503416418802 -0.0179311512115638 0.0234732209104485 -0.00882009661181145 -0.0138787783232433 0.00257178150789151 -0.0194940231950997 0.00216791484387904 -0.0123356759834836 0.0101295566931407 0.00319244593575187 0.00384930617536236 0.00439847353379057 0.00146962463445653 0.00163786753119935 -0.00733532983348457 0.00399085951486388 -0.00862732638060767 -0.0592050007687222 0.0778113527913171 -0.107420204999786 -0.0238378177538963 0.0432329294802943 -0.0698605149141995 -0.0242925180822103 0.000564635892816986 0.000726752351267126 -0.0122645723805077 0.0190733508139479 -0.0236564965210859 0.0550194628254258 0.0212822539199764 0.0182478813333575 0.0199069266086918 -0.0134241555060617 0.0188945478278813 0.0123503944701015 0.0603195977216717 -0.0244093924507675 0.00210035657567501 -0.0299729425256183 -0.0497147488114366 -0.0490999529245105 -0.0257588617412691 -6.95809081458804e-05 0.0895084217679121 0.015855991004721 0.0892964172228731 0.195384961901306 0.229046349624188 0.0435477120665675 -0.027639158032743 -0.0619878986851065 -0.119272279301562 0.142544374383411 0.102012357143573 0.192211287941788 -0.0388528930153081 0.0206245858053624 0.0376204712382594 0.00841315398550354 -0.0559090114829849 -0.0159639025936343 0.0287841375926816 -0.00925457596521569 -0.025195706206618 0.0274499801902635 -0.0160396648501281 -0.100697748942069 -0.0712235719728869 0.211847467066398 0.0799575522041273 0.0927474684396069 0.064482158185451 -0.0755248822700274 0.118826198111079 0.289894122799313 0.0567477993937979 0.0546499401174073 -0.0837963124793513 0.127955773561937 -0.0171014520112714 0.00275155450518286 0.0907479697297108 -0.116303936827173 0.0957290539955688 -0.0531444073923078
  42 1107.14935590369 ""  7.99760996114386 0 0 -0.020120640373304 -0.0119473975451105 -0.00193642008288482 0.0242769747326265 0.00949628885463885 0.00768531475708458 -0.0312072158845149 -0.0092635869300755 -0.0115736331931303 0.01423887308681 0.0788268191999298 -0.0446681234196234 0.0530953256029476 -0.0166367191250494 0.0418111992658302 -0.0685538268771651 -0.0268776471532136 -0.0215724534112596 0.0300793579119952 0.0470335876477844 -0.0130005575185616 0.0384244481993456 -0.0559317209044303 0.0579169966931606 -0.00441068117955392 0.033001471080808 -0.0308848566860359 -0.00871863541899438 0.022452911448495 -0.023696713864728 -0.142935495971425 0.237173983083012 -0.249469765088907 0.0102505821979436 -0.130984381551585 0.0964932673240829 -0.404466440333543 -0.155222493142168 -0.128013319701419 -0.0587036136227784 0.138572839881101 -0.13557671019731 -0.0921395483108777 -0.349706192148003 0.20238170101137 0.000399026649361109 -0.00412988514278886 -0.0046007921839779 -0.00520291132020695 -0.000187103517964103 -0.00146026003901135 0.012261176124062 0.000719867014618577 0.0110833422597428 0.0231455228726567 0.0278554747243766 0.00769601237799863 -0.00346942054093009 -0.00727917583474709 -0.0162263015326737 0.0240193435136034 0.0234864796851449 0.0205546038306304 -0.00521995881100108 0.000459646661657107 0.00418532270872734 0.0012867450040031 -0.00559858954810374 -0.00252329444578885 0.00366884367692197 0.000551848822502572 -0.00284016602306155 0.00656261776796978 -0.00726490701748568 -0.0159521715458853 -0.00470677203765734 0.024112266776654 0.0116083784887539 0.00758921560726816 0.00943792991779326 -0.00215831418474224 0.0163207154166396 0.0358466522888876 0.00665695213677702 0.000736224038027348 -0.00887488396468155 0.0112147887814721 0.0024445010170079 -0.0044039441574204 0.0135564137137311 -0.0143790208143134 0.0084447838159106 -0.00819777016777629
  43 1140.53203907148 ""  34.1152829145592 0 0 -0.0239203811762817 0.0270054524546195 -0.0344303207559968 0.000778914363844469 -0.0107930201743451 0.00993569897538248 0.00732136699359165 0.00508516702486796 -0.000622564024122398 -0.00432457575856041 -0.0019497910521899 -0.00127908444483026 -0.00176501073555349 -0.00140724005609089 0.000263403736757387 0.00244454364222219 0.00143714194888895 0.000368703551664846 -0.00177022827668427 0.00139142133440789 -0.00235972136719226 -0.00450058116355011 -0.00198824231391269 0.000704464261826106 -0.0128509950222481 0.051228282319255 -0.0412060509808647 -0.0227072444522093 0.0144611244481531 -0.025193695969287 -0.0170975061259432 0.010607539702888 -0.013505477420662 -0.000958319026606123 -0.000305032357094502 -0.000893869862257942 0.00662365115529118 0.00303352759207257 0.00156142496975379 -0.00135056676158579 0.00083643815585151 0.0015031988594065 -0.00667517053292532 -0.0234221465945798 -0.00227104489135177 0.0338699408512078 -0.00952996889962513 -0.0552776687672908 -0.0666372829213197 -0.0509940809618936 0.0122632563492178 0.0816325734480303 0.0511133480050683 0.0515074366343617 0.0374005719191297 -0.0109966079846043 -0.0648761578060156 0.0257593014191016 -0.00951921373779297 -0.119372455402569 0.130761443592519 0.133810156087124 0.156992022286472 0.0479746212452435 0.0129994753547572 -0.0493114506320957 -0.00635367900313366 0.0381372733415108 0.0401852856342684 -0.0359521561586396 -0.0094364017606119 0.0360900817701691 -0.0792359889817592 0.0957990593009303 0.164386964045184 0.0156156014542313 -0.216074114443371 -0.133625968335016 -0.0748788039596469 -0.143603648208321 0.0224146680650466 -0.227534326952323 -0.385414006399501 -0.0642981474358514 0.00314868275247948 0.0939122221489374 -0.111299805951189 -0.0184168354472645 0.0380881504792488 -0.136718000676104 0.173186738183187 -0.0914107816541999 0.102837516800757
  44 1163.33121537785 ""  20.0835979300068 0 0 -0.0627707578088173 0.0712807150428379 0.0362980258420582 0.0112531829799934 -0.0146502670377206 -0.0244214794438853 0.00621167079200243 -0.0142996674256264 0.0139157148235324 -0.00274790524302809 -0.000345720393069266 -0.00245108517016203 -0.00721403516746625 -0.0025974006045894 -0.00265985418958082 0.0011350156803763 -0.000580771486285535 0.00119987396501193 0.00485276737313492 0.00438509011973147 0.000263111434907837 -0.00197078442525466 -0.000475827979263841 0.000106927686138166 -0.234018877725572 -0.147437871801024 -0.153435550939818 0.315520283910144 0.183639006601487 -0.0961163643919005 -0.0307647432863429 0.0268594726411562 -0.0337040301791591 -0.0118189646388607 -0.0119467462113763 0.00148203939612665 0.00526840361501146 0.000130928644143008 0.000778739156011428 0.0117669227413496 -0.00177467634319621 0.0056309554440954 0.0106339364796907 0.0205536646039975 -0.0128064743586001 -0.0225160035286139 0.0296570371360425 -0.0217579596723409 0.0142653442614189 0.0272214349661243 -0.00561602159489622 0.0423502329564791 -0.0973172313230143 0.0330289272966552 -0.136150482562899 -0.401601496393103 -0.287574001182162 0.112675747784305 0.128558461949711 0.264906228302529 0.107001113896663 -0.0498540296389608 0.172567985550248 0.00461775754011453 -0.00604777043912762 0.00198204803200772 -0.00737699901960902 0.0181258194949803 -0.00446364216259697 0.000235311651658995 -0.00106296864649207 -0.00554238718916471 0.0178634885403144 -0.0214123163293039 0.00185837070979183 0.0140269305580943 -0.0103307555908638 0.00532448422012584 -0.0255591410261211 0.00921428383924237 0.0209892775732074 0.00948813889471138 0.0266669703248412 -0.00132121865189379 0.00536458227034095 -0.00886233599325045 0.0114627282857295 -0.0066517236717245 0.00440947825782759 0.00133031946053168 -0.0168672255577016 0.00906050904885277 -0.0101702881557632
  45 1188.32736721613 ""  7.60462673556791 0 0 -0.0020390993634899 -0.00565101011947677 0.00183351330527299 0.00038408201304347 0.0105893136700538 -0.00696650856216683 -0.0195178672139456 -0.0273079871710055 0.00815063686527376 0.0125489852331186 -0.00143634922451452 0.00791226345270281 0.0135125150453077 0.0410253462421125 -0.0194123988509123 -0.0698772797061669 -0.0311745064408103 -0.0190483432457513 0.0503709305402922 -0.0322129230470891 0.0494078264745882 0.0117769115766379 0.0325083901213094 -0.0143448319188824 0.00864801387973854 0.0214248547887282 -0.0113621534007539 0.0003181699130751 0.0140217870880917 -0.00999590578891687 0.0128982490533707 -0.00105121836556442 0.00819491669898058 0.0938754702385538 0.238120077182408 -0.108147013235826 -0.495735263639876 -0.194792590998459 -0.155970071330783 0.287074344016757 -0.259942121206846 0.347186919075543 0.129561028448368 0.295830705621178 -0.134425535455056 0.00162885188449481 0.00146403814968424 0.000998743305724854 -0.00239403098509903 -0.00174754898682807 0.00100693653619131 0.00211518670347093 0.00280561210410236 -0.000969551577874424 -0.010322082466389 -0.00820424852264679 -0.000195984884160289 -0.0138794546445413 -0.0207242124262587 -0.00898995464007853 0.00176538461845488 0.00628309178680929 -0.00526558338340574 0.00556108140522144 0.00294387501310571 -0.0024524348511416 -0.00226452780771683 -0.000925946837545477 0.0013599249876447 -0.00351884480997052 -0.0028256051251715 0.00130318973931015 -0.00192736606858182 0.00532340117701529 0.0178714811329253 6.60285434595745e-05 -0.0178526596944272 -0.0117385758988879 0.00664273458652883 0.0152797252464958 -0.00287687354459828 0.00295954131064829 0.000645283190211089 0.002258281953611 0.00795570209106815 0.00632854382615859 -0.00478601750814385 -0.00762856322317571 0.00862701669923311 -0.0139822082652669 0.0105937454689936 -0.000294280222195474 0.00861488774891974
  46 1190.64447141469 ""  2.97770168232787 0 0 0.00322727234919487 -0.00758011515102205 -0.0195588476356014 -0.00698697077246576 0.00528005830897048 0.00474781471739474 0.00120864608775764 -0.00315445701504499 0.00375670187902259 -0.00119535183742975 0.00141147673428256 -0.00189672732269142 -0.00336426609937987 -0.00377849834073265 0.000773357619136763 0.00237099406079771 0.000889078500045387 0.000828169825959538 0.00141975979759475 0.000982062041510335 -7.81141615849085e-05 -0.000198041352381171 9.04987279838571e-05 -0.000968308084813168 0.0696769059254336 0.130230465749689 -0.0308369592899945 -0.0900049754398795 -0.0438044383255147 0.0188454222831783 -0.0173549946456545 0.0177459070034612 -0.0145964781442102 -0.0124615536004564 -0.0274569946967108 0.010254002028758 0.0165552364811972 0.00687873260867603 0.00597344088991652 0.00433937295882895 -0.00159205705591986 0.00403937088894399 0.00525833887723437 0.0173795518071254 -0.00493824232253883 0.0456057537862661 0.020996274024499 -0.0209053290178186 0.00781225971258545 0.00645904922825776 0.00442141287255117 -0.0178702223245964 0.0185892545682461 0.052743657475757 -0.367944566267972 -0.371338712887333 -0.0999649738722822 -0.337996231325118 -0.551256507354843 -0.210961267391131 -0.0278547265754046 -0.0393793333266523 0.108984984798928 -0.0271700247505204 -0.0279468372046585 0.00611293012715297 0.0349361039252925 0.0383707321848597 -0.00205722192283687 0.0160544234376277 0.0217430071224185 -0.0102801283397019 0.0204695916437489 -0.0451995801905571 -0.113674756118617 0.0548157104089203 0.0169806978614017 0.054686415045701 0.00331460909624221 -0.0344722002451624 0.00314372182047929 -0.0215557863617509 0.0145902424389545 -0.018535686386362 -0.0388461591478151 -0.0193735752348208 0.0124003263441637 0.055175250031472 -0.0619320508809756 0.0805179459114285 -0.0532940260284226 0.007726668594378 -0.0476233005154168
  47 1205.39145797667 ""  29.8109355624188 0 0 0.00695687317765399 -0.0200639440133711 0.00974067295433875 -0.00479652257186147 0.025461417776641 -0.0159025319462541 0.00432809007975285 -0.0399033758492116 0.0311218369001922 -0.0168213133760097 0.0374737911956506 -0.0355056914972693 -0.0339265415038319 -0.0537370598824859 0.0165498608353113 0.0201275125197289 0.00414796206142353 0.00905111080970575 0.0272520914040009 0.00154528288496757 0.0142260543255426 0.00527373669523193 0.0210211683727028 -0.0112329936580731 0.041372973571374 0.0593374851750034 -0.0191467235536774 -0.0224243818088629 0.00150246522943706 0.00338804239743852 -0.243050644010147 0.255350498919463 -0.31425388188007 -0.19398682387298 -0.447606540161591 0.190594501074846 0.15179117812627 0.0545633808710423 0.05101479904943 0.124640089275531 -0.090064186048555 0.134621127360519 0.130013306768124 0.304087541790169 -0.136645025821564 -0.000941972369785314 0.000651442877285473 0.00312973885626737 0.00491186727038254 0.00211987263738447 -0.000349653736791038 -0.0100247411530544 0.00313661262783753 -0.00391674650434341 -0.00845776975193298 -0.000983859063243962 0.00477919699634806 -0.023377218303076 -0.0273336321045024 -0.0169217719049119 -0.0229527929070095 -0.0161814657506477 -0.0224842198641732 0.0349870119771945 0.0225586741649766 -0.00344294783469086 -0.0214149660803104 -0.0175297463217704 -0.000304012989863105 -0.0210319828228597 -0.0208334676555927 -0.00179592093536541 0.00350997100503969 0.0230860437073199 0.1125219128082 -0.00303514698483246 -0.0899769509795546 -0.0570083135925958 0.0456250396875085 0.147677241614776 0.00143129048774549 0.0707371561372723 0.0569315369803812 0.0260755881344751 0.0643251868037727 0.019179648591403 0.0022820704501993 -0.063544406437229 0.0624638639490291 -0.076052143657713 0.0518929396083043 0.0177314178742165 0.0454637108171827
  48 1211.06089732831 ""  10.5823684049414 0 0 0.00839191425768878 0.00370737802980407 0.0168729179581701 -3.44404976848108e-05 -0.00939119722336263 -0.00812276685613337 0.000797857442032285 -0.00380462773569566 0.00216741170279602 -0.00718361378360434 0.0156498363483 -0.0140267832696555 -0.00853822781004071 -0.0188625823656033 0.00766641411954925 0.00558642639920096 0.000742309044347661 0.00268018809184778 0.00845586830096942 -0.00256957807629258 0.00654990654162163 0.00139971090953316 0.00948633206353144 -0.00438285063896129 -0.0505604844472185 -0.146921121582693 0.0710940258010506 0.0963249459329057 0.10012753843518 -0.0550285422792104 -0.0741504773527465 0.079116654372953 -0.114255841975035 -0.0638497559741215 -0.153606278821834 0.0689507850947629 0.0282926495117401 0.00836074771448911 0.00895125779602064 0.0616159128762072 -0.0537837387332846 0.0728817087380868 0.0518923650143687 0.115566409807881 -0.0589253652480724 -0.0032469698848202 0.0190924734227124 0.0384862752132816 -0.048826069603672 -0.0384720048562192 0.0182723870020506 0.0548880845978869 0.0335033943909633 -0.0670614911232558 0.0103627692178644 0.0466811793708674 0.0564858548763863 0.0297062401226422 0.0537769381523472 0.0877168458605538 0.0532227504311625 0.114937229018458 -0.160472479108967 -0.0760892192937246 -0.0476869130965739 0.000907692888700153 0.0471984634397855 0.0351293488676844 0.00301521021778738 0.0449719803994695 0.0462383229790974 0.00849544985594376 -0.0254687811395918 -0.0328187162725473 -0.238763435716314 0.00731982929680659 0.17557939735521 0.110573217763903 -0.09046451665419 -0.344934168571089 -0.0304908814883984 -0.161825148365649 -0.129012055839919 -0.0552922705419685 -0.146524240330166 -0.0357520790584829 -0.0143865567639875 0.142077436723035 -0.137120627454246 0.160015802566372 -0.0987750768742187 -0.0494585077463759 -0.0924451800840108
  49 1214.78417897029 ""  74.6092052133819 0 0 -0.0043822322968251 6.75952438825727e-05 -0.0190330558129987 -0.00493647285248501 -0.00162071458050663 0.0194152263029396 0.00202649619676202 0.0291417378966895 -0.0184458746982266 -0.00871655801074316 0.00943282782435057 -0.0124501102191348 0.00134894450354165 -0.0159656525088256 0.0117685401097589 0.00229921650124145 0.0037911357916902 -0.00103374242874559 -0.000861711023026136 -0.0121220727231955 0.00739470857274554 -0.000194965726616215 0.00994535175352937 -0.00635398659412542 0.0832716669440868 0.233001900897468 -0.120779228888126 -0.124751288336046 -0.162214969458131 0.0979757519146093 -0.0386047007235851 0.0414343321308998 -0.0288582336380385 -0.0298608204096813 -0.0981894307442575 0.0462693695559615 -0.0012007863525502 0.00292077393611453 -0.00061032362397154 0.0595613809855251 -0.0716845803198362 0.085049070043311 0.0152788456508681 0.0449653542237673 -0.0262878039586935 -0.00748213321664714 -0.0412016719887178 -0.0634235552112786 0.0666828873372623 0.0508476011471608 -0.0308407771534364 -0.0676651792656463 -0.0523989719401323 0.0898964138335451 0.171410962077407 0.0973350507387273 -0.0573106904316642 0.161928950602441 0.225435487581467 -0.028673291628447 -0.0725088347472185 -0.175584755027228 0.197729774028411 -0.0320873457677445 -0.0263043156302411 -0.0106732526594833 0.0193942396751942 0.0247906570372993 0.0168925221076351 0.0188623146882173 0.0235521292777903 0.0150571937400597 -0.0263257408414631 -0.00370839024905976 -0.103164538375254 -0.0269154229090522 0.109017764447544 0.0365112137608036 -0.0732234032798787 -0.246759999445463 -0.0218615935835881 -0.153138504548859 -0.140274468904333 -0.0357650807997864 -0.0903263619075833 -0.00366135440216612 -0.0317646976267295 0.0769233004369634 -0.0682245111728116 0.0584795220660397 -0.0277361029616803 -0.0514959082112949 -0.033437243272215
  50 1253.25199907409 ""  181.958493445749 0 0 0.00570038009445169 0.0285799712315404 -0.00290089719149247 0.0126830085520912 -0.0838639439194135 0.0447262235364482 0.0149673486294303 0.131464271317838 -0.0849848115738727 -0.0360246219625583 0.0324819482348998 -0.0411614007312452 0.0217426339362815 -0.0407150835404325 0.039890789666471 0.0154111815681772 0.014196957287547 -0.000818735043267696 -0.0307800129239959 -0.0299608559591102 0.00295362525412562 -0.00318609166818406 0.0116880149551252 -0.00819863852383763 -0.137524857414358 -0.329801358014732 0.174765697643986 0.070126874500448 0.147991567404502 -0.0888492942932481 0.0459304424378629 -0.0447468634318273 0.0291285398223158 -0.01065218503977 -0.124230669515292 0.0815452620298092 -0.0663516562881315 -0.0201577358598165 -0.0264789948723827 0.114274811490883 -0.176749213601739 0.182481613318949 -0.025075578225861 -0.031899153107401 0.00288883989938092 0.0200735104166882 -0.0174141595414486 -0.00719095448351451 0.00930513658436693 0.00474107033373 -0.00273287565164604 -0.0360261084993776 0.0222410833562732 0.00732228762774278 -0.0188166596993832 0.0517636559645655 0.0650416069593639 -0.0424502652567307 -0.0716183583003474 -0.115375670477065 0.00741140057228365 0.0275177539251998 0.160299053805469 0.00714415972657151 0.00738473317535424 0.0144992401702428 -0.00571094751996655 -0.00798523647657594 -0.00941209345426744 -0.00367025318199316 -0.00705519219681175 -0.0116430222462891 0.0186909369461232 -0.00695252835537241 0.0228549113271186 0.0132097184281575 -0.0113817069796452 0.0118844998369563 0.00875861488551695 0.0961696930908655 0.0428826826124896 0.0467256017925104 0.00305979533539959 -0.0020340570801303 0.0350895826621951 -0.0105279475000378 0.0283390336162893 -0.0267372757537759 0.0207242522325728 -0.00652460434581216 -0.00874940907912639 0.0270707713188118 -0.000342321528237108
  51 1259.9652120005 ""  64.0041102752147 0 0 0.00877477643421869 0.0173709011543857 -0.0189483709260575 -0.0118316280383441 -0.0307932618197665 0.0478628723243563 0.0112625606458802 0.0739832829758759 -0.0426893228567729 -0.0196445375425759 0.0150183406122606 -0.0232789863914587 0.0109970126521199 -0.0221417595425308 0.0212541832209627 0.00982922742061309 0.00851555453577303 0.000156016259682902 -0.0187074171952389 -0.0148085046557649 -0.00111204868460815 -0.0029486522419792 0.00382407326398432 -0.00493142854696049 0.123078291436282 0.338306486824196 -0.214487350069431 -0.131857825010647 -0.365737871230436 0.229732738198963 0.0172773365486221 -0.0155108101959628 0.060273759442838 0.00445283669156744 -0.0464285660982692 0.0304702585235022 -0.0389618363899313 -0.00975817896368086 -0.0125513290986959 0.0578226748177614 -0.0922414433606367 0.0967271589167865 -0.0234425399535113 -0.031455555129585 0.0117022444135099 -0.0277326518133853 0.0395158359505964 0.0213994808065484 -0.035633827277428 -0.00969476295292897 0.0132383833096325 0.0796165799101377 -0.0559723783524485 -0.0349307643492512 -0.0413445383048344 -0.130604689835868 -0.0947972351578662 0.0142352840306195 0.0259681089961891 0.207898392410692 0.12403675428041 0.155262868637225 -0.23035173061584 -0.00108737242417046 0.00665044661324635 0.0209942717036975 -0.00543961698267204 -0.00463899175544894 -0.0171724897195898 0.00325390486449786 -0.00530875036023556 -0.0175247065103395 0.0168049423699261 -0.00966820025494451 0.00938857189198709 0.0470875720380814 -0.0307699754151101 0.0328117136452149 0.000953230748611866 0.110788971654178 0.0579546973808871 0.0496027860204821 -0.0119275288008306 -0.0104153503971655 0.0272091524628882 -0.0270610555961139 0.0412910251926682 -0.0246951895148536 0.0163050733695774 0.0179764133586451 -0.031733702376283 0.0380075627209395 -0.01682206739954
  52 1286.78917182244 ""  9.31207757287728 0 0 0.00430873388201463 -0.0110449431960105 0.0149018426811811 -0.00334494641917289 0.0116921012478723 -0.0124675137656665 -0.016176614002751 -0.0233766333665583 0.00530155229064631 0.0127272111955741 -0.00847795790687351 0.0133218186579335 0.000774321887213395 0.0136258995456888 -0.00850463836433179 -0.0103120943580317 -0.00564121799883454 -0.00227995627036879 0.0103492349021601 -0.00127585168905112 0.00661959064462211 0.00436713434190457 0.00827969301212321 -0.00236497729541763 0.0159950884946886 0.0245646513937778 -0.01040619032019 0.0385434832917515 0.0734756797481186 -0.0412405371732147 -0.00670006418243287 0.0104046605529239 -0.014517645901113 -0.00924819798453342 -0.0111950238781281 0.00204261501727225 0.0341646789197994 0.0114080257385805 0.011481087308281 -0.0239392400700953 0.0330111817734379 -0.0343888257004654 0.0098234305553929 0.0107591489147807 -0.00965098907640139 0.00507440548366354 -0.0160480128845567 -0.0130639778027113 0.00364790906793767 0.0121517983806093 0.000249087250955178 -0.0289437231041962 -0.0189845849426618 -0.00116677849225321 0.0725307869753474 0.0795942781287142 0.020070734672308 0.0130602912951779 0.0301313270614872 -0.0869967208091798 0.091191342999594 0.18384825842836 0.0762998284308775 -0.0261315162611053 0.0118943113197431 0.0785159709438124 -0.0117151806401221 0.00790830048473229 -0.0302400539650052 0.0374292511290528 0.00444436383345142 -0.0712638359311537 -0.0587036936568703 0.0878341308243106 -0.0123682699850768 0.325657076557332 -0.266619497379382 0.162197590644079 -0.0508123034854478 0.247676907873694 0.215643951898222 -0.0285360104503533 -0.465305730080882 -0.107934833456681 0.015855449450598 -0.131935629071338 0.149061266325764 -0.0468529981608679 0.0166944052147044 0.167675071256471 -0.156267424724345 0.13226950575421 -0.111221294406232
  53 1290.26929443011 ""  7.35847505630214 0 0 0.015983442573939 -0.0203903668878865 0.0274698665950422 -0.00483530864672174 -0.0045630225604599 -0.00106662531423922 -0.0494220246811694 -0.00281035691003306 -0.0268699848386013 0.0190583917984417 -0.00674654426656772 0.0158354765614173 0.0156061037249678 0.020275693234517 -0.00440344484466285 -0.0207337500249769 -0.00759307844414924 -0.00685450219342862 0.0130320433577095 -0.0166820987639019 0.0185408466353044 0.015796625670045 0.026301176748976 -0.00901859856956508 0.042389051496392 0.0864611122843368 -0.0655528051313597 0.0398932819263396 0.0936547209714002 -0.0506596090711837 0.0373315898178946 -0.021240368309072 0.0365234360857209 -0.0258893926529018 -0.0866521673945152 0.0427600919436733 0.0661780012078311 0.0253069496683688 0.0212104344598749 -0.0384128677667344 0.0333001865622949 -0.0443905230907509 0.00905872765617209 0.0146731796971605 -0.00185595931671641 0.0225503558402666 -0.0216542415509826 -0.00444800097104411 -0.000784338346942881 0.0375570294765226 0.00622614150488689 -0.0620639888973907 -0.0878042829501271 -0.0219954709794362 -0.0416109476930852 0.0536213979218543 0.095494433244172 -0.0226797494411469 -0.0667878306895742 -0.0631437285198611 0.328845003226498 0.657518412368795 0.0968117132978945 0.010421026048077 -0.00673511425562106 -0.0259342254153031 0.00745593893836928 0.00510712889532873 0.0130448143198989 -0.0135649103819715 -0.000157422745802753 0.0226255207982319 0.0165488793668932 -0.0246349714965858 0.00252846977125338 -0.106897616111497 0.0851217414802097 -0.0547575982527829 0.00861447528508106 -0.0987247853663634 -0.0655429656296476 -0.00145209571060546 0.137411762140293 0.0314631252600191 -0.00187324279199103 0.0457652301503006 -0.0480759716462265 0.0186459914492672 -0.0100307032880743 -0.0539312730130887 0.0538375562966679 -0.0429562257446685 0.0372119879487967
  54 1307.86465951417 ""  53.0433540201899 0 0 0.0134781385288314 -0.0128340852279582 0.0143931503217372 -0.0152893532122198 0.0316605621461707 -0.0312636257378043 0.130348758566684 0.00219163221137238 0.0741165758535514 -0.0470076048730614 0.0242947378902869 -0.0439456087780922 -0.0484071449056422 -0.0673695701228261 0.0170630985580754 0.0701495395685908 0.027573317105551 0.0219560148911014 -0.0423354034600659 0.0526238472356773 -0.0593035357085291 -0.0413780563361293 -0.0796602566901098 0.0300872453708368 0.0275220997343462 0.00406822373408795 0.0210953649150186 0.0162869504585294 0.00629978473118895 0.00453748876172495 -0.0441798557211116 0.0156044266927761 -0.0334510789277476 0.077313241184587 0.254785353085348 -0.125728362292268 -0.165442097107172 -0.0614101709049768 -0.0543478630915045 0.0971139704287016 -0.082219728003862 0.109020094826245 -0.00843286381876857 -0.00771415470741794 -0.00197298364320342 0.00795643398457487 -0.0107927682012371 -0.00347247658405011 0.00414082380123141 0.0143840318414648 0.00295040442436364 -0.0368700047903636 -0.0315956567467438 -0.011470784941584 -0.00569263018052573 0.0348558830015976 0.0407479497526841 -0.00243128439925393 -0.0132835322241082 -0.0310132300700899 0.105328142920298 0.23585053245349 0.0353275814134178 -0.000175957761826903 -0.00265062629563623 -0.0036161654638819 0.000824443340535961 0.00397631354713952 0.00496819529012263 0.00138022720969781 0.00297513143039664 0.00085811506464372 -0.0171214997241317 0.0177258629068527 -0.00391271002567727 0.00914282350807712 -0.0166232429319835 -0.00424551797041371 0.000935511776284131 -0.0243528676640361 -0.0165054982991326 -0.00973282263393517 -0.00468493326361106 0.002766930916016 -0.00874252244396886 0.000329590798880996 -0.00358424284294397 0.00699500030613836 -0.00666778504852209 0.00711676903624138 0.00161601756727288 -0.0045151238924079 -0.00210052744193611
  55 1335.95109467105 ""  3.45793948509713 0 0 0.00426572682158301 -0.00845606765255705 0.00634401484650005 -0.00517048101119572 0.0032542132444323 -0.00601410114582771 0.00783314944490059 -0.00374561194397493 0.00611608498708044 0.00115581126230469 -0.00326321815468585 0.00295418913163597 -0.00351995291924688 -0.000698699233526297 -0.00150338870455444 -0.000313646184119808 -0.00044012846495187 0.000114732322174227 -0.000503821001855587 0.00251509883157147 -0.00184192473920171 -0.00201152945053396 -0.000431369818975367 -0.000193598132258093 0.0167457696281672 0.0251489346650808 -0.0101096520856592 0.0163806789526725 0.0521031750055835 -0.0317973441533275 -0.0178378243477588 0.0147163008675153 -0.0214202092167565 0.00485794310558251 0.021145293201097 -0.011322887105149 0.00611010132661999 0.00217045602208754 0.0020179121922727 0.00562722060533601 -0.00330652699986175 0.00593351669901214 -0.00483541073235878 -0.0124440070696565 0.00101013248665009 -0.00545190623150795 -0.000256467452259424 -0.00151875863243992 0.000670300403817558 0.000753088322260976 -0.000237242637097512 0.000474028050582905 0.00287159087398707 0.00718891266925753 0.0272046925221596 0.0108017423949088 -0.0133802255730132 -0.0159187562247283 -0.00848214290914821 -0.0241177956198815 -0.0135941991693164 0.0066954657387682 -0.0557236000874616 -0.0135066323995058 0.0304215553268824 0.0356322067811438 0.0336782792826627 0.0322508711008661 -0.0339099668442271 -0.0393129873342237 -0.0473038627856122 -0.00387981890026071 0.44840931103619 -0.52222946567947 0.0212306719063879 -0.232136507792141 0.340927976596965 0.0379901545775869 -0.058674276697541 0.0686245049511714 0.155481809556798 -0.0525055249095759 -0.309926087413603 -0.104660064057332 0.101981123104226 0.00817960851498092 0.0220873858099478 -0.124034243256897 0.0924081350607924 -0.094150027994796 0.101662693055708 0.0445269797911467 0.102952564176219
  56 1363.28055317691 ""  1.22172114793127 0 0 0.0128095986183626 -0.0168085663399346 0.0186195129519471 -0.0241830742407781 -0.0136708705474345 -0.00484724555272028 0.0609501271640554 0.029912927777821 0.0143877122305235 0.0233166394258877 -0.0484516431064808 0.0466888017483806 -0.00542433226621066 0.00200934464897836 -0.0046206732951821 -0.0637292531582191 -0.0280502422925243 -0.0178740314106231 -0.0143955116239921 -0.0125077324682691 0.000519648545663079 0.0151526654719188 0.077940672237155 -0.0445989478276845 0.0252378460135925 0.0491000281396029 -0.0508555544472436 0.00987954538458043 0.089075560653471 -0.045988809722019 -0.26030869768208 0.2255263515096 -0.3068428587049 0.0773451547882555 0.20971516995987 -0.0974254124899173 0.252241598897575 0.0918938638459307 0.0838820842140263 0.151792100080826 -0.177979576944333 0.207019296451149 -0.190011780017304 -0.391531545695808 0.162878404623859 -0.000553997791287329 0.00132374305222969 0.00273784773191495 -4.42258151248643e-05 -0.000374831801559822 -0.000797353725525698 -0.000908645887354499 0.00483195849199007 0.000906959548007553 0.00573286067338121 -0.00546663121086797 -0.00628520926181429 -0.00310610637635461 0.00173805722522631 -0.00915047858326901 -0.011943728905698 0.0035721196058929 -0.037768173766103 0.00219970358606789 -0.00285754332577393 -0.0024207445962289 -0.00223373882938112 -0.00305307923673166 0.00124842308952709 0.00200283113942617 0.00195884633270287 0.00224636250601893 -0.0257513270999367 0.0307190322786036 -0.00247097542810345 0.00237363740547671 -0.00762013056244077 -0.00449904889596464 0.00519822595843334 -0.000658463392306987 -0.00963487741627914 0.0114627892213334 0.0364483977299621 0.00967080478054436 -0.00521256842448698 0.00494204740100462 -0.00883178348701326 0.00777836143814737 -0.00317857681401929 -0.0029595398820125 -0.0112771981051576 -0.00171418478320787 -0.00606344629831428
  57 1371.00045023015 ""  9.24920606781334 0 0 -0.0124570388050086 0.0797923949703002 -0.0415635693451841 0.0226004494395627 0.0207061722847495 0.00270336035481272 0.00637804238830152 -0.0218958956514559 0.0198522795990393 0.0113169908197057 -0.0177315625504243 0.0181221059508158 -0.00391426067807275 0.0143493286423284 -0.011934662303335 -0.0188817233355324 -0.00899372720231301 -0.00473706269057165 0.0121121671755203 0.000831009493779258 0.00629031984618036 -0.000900143463206319 0.00491022751031789 -0.0039495138675916 -0.131582777538553 -0.280073493182155 0.162760300348051 -0.104407486682039 -0.473689471140733 0.31480369716733 -0.100140027355956 0.0877478972593677 -0.110959109471045 0.000121827723566007 0.0262580225958058 -0.0183125134454172 0.0350306448378309 0.0123176717743133 0.0121995935553763 -7.88663245849044e-05 0.0135578878763951 -0.00824934058538601 -0.00956293795500872 -0.0186924522105982 0.00628507746359596 0.0183802575123262 -0.00337433344038365 0.00173381993527056 0.00114589144005345 -0.00279502085983514 0.0131443012877723 -0.0192060869457299 -0.0168133967456064 -0.0864309570189213 -0.103356042992543 0.0617729523438806 0.124798951864485 0.0113710840771279 -0.0427322015613244 0.0889964301931705 0.121834372967983 -0.0233027882233878 0.433295657607536 -0.00405842750948019 0.00201005951500014 0.00438238185036895 0.00321715044930534 0.00381386308843461 -0.00554387503962005 -0.00400658214049758 -0.00350749362989055 -0.00236477407261877 0.0412406350247968 -0.0490700154912719 -0.00479526597007556 -0.0155270135947557 0.0277370009532819 0.00738141276202625 -0.00662337393742344 -0.00547926895257402 0.00430636586895546 -0.00370687237797696 -0.0404290436365749 -0.00900536156846341 0.0170443514675976 0.00425257720482187 0.00226102663322791 -0.00566263311759494 -0.00298003609547816 0.00463818147125172 0.0138552650432033 0.0133870006827306 0.0129321324058872
  58 1408.62814708099 ""  12.4142749453883 0 0 0.021434334728058 0.0442023081143936 -0.0699265892275535 0.0158602827443452 0.00882953591820389 0.00047574181784682 0.00269886730547008 -0.0124265708613535 0.0106887126456898 0.00450843943541917 -0.00874260648136962 0.00911657304590136 -0.000503690405254025 0.00980381005600836 -0.00681936260565338 -0.011256577504888 -0.00549754185749927 -0.00296540024707632 0.00901096219564804 -0.000601315134240638 0.00544463834498752 -0.00170844034007568 0.000488204750013658 -0.00153551797749015 -0.071875480290759 -0.351153567892974 0.313131390165169 -0.0927657542708604 -0.16374308830932 0.0786627784381077 -0.0490891383723697 0.0408164853527127 -0.0728588531688543 -0.00444163546651562 0.00276274967273431 -0.00347544561666653 0.0124406989128774 0.00347532747301857 0.00362561345344268 -0.00497704996712113 0.0137527641780242 -0.0116719958135122 -8.21374383938225e-05 0.0038260446977337 -0.00151541244050877 -0.0186262800487175 -0.00116272257540754 -0.0277775654739308 0.00406055982012932 0.0150369253323068 -0.00842760681025227 -0.0157814173590048 -0.0422483214837001 0.120701463795219 0.0443326321516408 -0.0612856010142089 -0.110486956433793 -0.00686293749805018 0.00851804009178918 -0.0148890663619386 -0.0542138899845198 0.249782986203341 -0.537589395833419 -0.0115261197623981 0.0122655494559523 -0.00814673599736322 0.00323393980911792 0.00548429310618995 0.0109791120628584 -0.000193606498431425 2.89404274720606e-05 -0.00307503928743795 0.0287668091499594 -0.0433960644701434 0.0133801558989943 0.0662555929922575 -0.076182802062921 0.000255632192702817 0.0122165281175224 -0.0243460885138465 -0.0276817363239352 -0.0150634212657192 0.013550569042452 0.0110218579268005 0.017998512924498 -0.00591712625276788 0.0195448033602697 0.00994299096623739 -0.0150033314384048 0.0085852034933333 0.00760379076964218 -0.00411531983508881 -0.000451472628592828
  59 1422.53098189177 ""  3.09951630664259 0 0 -0.00250398082651966 -0.00918134188855406 0.00994462315751539 -0.0016476717127208 -0.00376512144094228 0.00182837962626007 -0.00225084965415874 0.00326770381343122 -0.00312507546673957 -0.00140196483160744 0.00314528552531698 -0.00308448523541367 0.00159852500571014 -0.0027058594662321 0.00259670051461355 0.000100491990970386 -0.000339801381963872 0.000303672959846669 -0.00334439628668842 -0.000304175908410322 -0.00180137748579379 0.00291251849958975 0.00359922541702841 -0.00138083645798962 0.0103170585867971 0.051353674124941 -0.0498920631208071 0.00761480946854762 0.0408877173599307 -0.0234107722992494 0.0134250316768475 -0.0106254203339911 0.0169254375094949 0.00305397919640538 -0.000352173380707785 0.00161022593993555 0.00717337824794779 0.00209489887152026 0.00288231581264571 0.00883757444828037 -0.0123645401723653 0.0133737181978508 -0.00551367185449938 -0.00995241732573632 0.00911831567943222 -0.00018575070593872 -0.00974959113722485 -0.0125045964456858 0.00218656824606068 0.00044161333449815 0.000199318393721015 0.00270480938147865 0.00698757396739048 -0.0100028127165805 -0.0554334421198088 0.0673794988414822 0.0795841325644303 0.0373156519466716 0.00307591294082937 0.108852578006828 -0.00319727696942062 -0.0403234956866335 0.0505784005642496 -0.07222189206639 0.0736602557534188 -0.0414228676952181 0.0110821477236809 0.00165739082598223 0.0381767717578029 -0.0359429045609074 0.0117628308808562 -0.04287224194532 0.222955902142438 -0.31598459565272 0.0708890550956997 0.329233817652629 -0.359001079583399 0.0105005166130402 0.0420079919468103 -0.191972832113334 -0.158583242338057 -0.0188697934738729 0.159232850563704 0.0642602908787268 0.205574757537177 -0.0455059633215501 0.232004504534953 0.100461811846108 -0.213419261666696 0.158776064468386 0.248636499038896 -0.0490429781628904 0.0804704157448493
  60 1449.46150387474 ""  6.98563999222898 0 0 -0.00069464115132108 0.00107871599172169 0.00309728671213851 0.000467187728298271 -0.00136053121332445 0.00151424241422577 0.000252406109258457 0.000692498545392488 -0.00047272402422802 -0.00254672508903547 0.00192958421765565 -0.0031841499234434 0.0018242765502807 0.000157094122709105 0.000813051635459798 0.000973889363804959 -0.000471314688426078 0.000783600286274396 -0.00184564599358063 -0.00108591505041948 -0.000310403998016632 0.00137921257173743 0.00314879241998803 -0.00137351726346791 -0.00806870858885112 0.0028971357481241 -0.0214095919486054 -0.0085057556861472 -0.00796942517489069 0.00854371904720768 0.00725798713232126 -0.00759067810256356 0.0122418071463755 -0.00207248098321717 -0.00940182932503344 0.00546600162461263 -0.00183933293128441 -0.00162186593402519 0.000341452222938545 0.00198183826039878 -0.00513976156226166 0.00489612567400427 -0.00362674334375138 -0.00956100708599667 0.00293525695574938 -0.00405857130173708 0.00107090299624193 0.0222698968496131 -0.000273573098850181 -0.000236950398198467 0.00128126012659044 -0.000953017680031105 -0.00159641249363492 -0.014355944590151 0.0808287388177258 -0.0400981236379445 -0.0542645145921194 -0.024223749621926 0.0257274242477457 -0.11066275270628 0.0142646531213064 -0.00641972295322321 0.0478276030816608 -0.0516186155953919 0.0508531976058026 -0.0304071294967122 0.0116691375947655 0.00126810920194051 0.0229972928490515 0.0776351433425612 -0.0607891413225899 0.0470778925308751 0.147801775037993 -0.212305892077282 0.0299783268930855 0.20298702721873 -0.236310126941013 -0.0054893279724766 0.0137463376020318 -0.135246903509413 -0.0806596389010093 -0.0336520362742049 0.114985563289677 0.0373755934901653 -0.244064947638161 0.033109354904329 -0.346821174522394 -0.213741468157249 0.344427338598373 -0.119456121247484 -0.336557734229312 0.217929155979959 -0.059765843153402
  61 1459.61784973806 ""  12.1061193027292 0 0 0.00762961729355579 0.0119606981451314 0.00574458085922082 0.0040175667354796 0.00209857103747264 0.00101417994127803 -0.000102044452740424 0.000534300368724098 0.000163096242201622 0.00202334345624407 -0.00195006391172738 0.00231598816855338 -0.00142823762635496 -5.69327627701524e-05 -0.000830843096782967 -0.000318601925910885 0.00068483171489176 -0.000574219464485108 0.00158232812177651 0.000241840381322351 0.000679732172144556 -0.00131481559318572 -0.00273160880718518 0.000882482899620434 -0.0671337845220873 -0.0694658396512053 -0.0771138509627292 -0.103770612236604 -0.0420451763585055 0.0520258163641979 -0.00844990124206749 0.00854224737068613 -0.00739160555292961 0.000978507563100289 0.00607167273199107 -0.00380023648130197 -0.00123642837349528 0.000589615075571318 -0.00097354988935875 -0.00325126747510412 0.00510133493541023 -0.00539814772956347 0.00262972361564818 0.00865023249778957 -0.00236120312870914 -0.0201369572224032 0.0190247475378911 0.10331179197974 -0.00393136399430123 -0.00352975705039663 0.00310084337042716 -0.0033151661214907 -0.0124327955945491 -0.0373511068183731 0.402239142170832 -0.252363499302059 -0.340472831346103 -0.10440679261965 0.174562214171512 -0.583577940845657 0.0422290354353274 0.00933784573883769 0.087711801979444 -0.00147957168142249 0.00260429806449888 -0.000355507145554563 0.00133320566207241 -0.00075448036464529 -0.0011609459305587 -0.0184278150237089 0.0171132220549457 -0.0140215703176581 0.020872234063911 -0.0161838467849748 -0.0286725213893282 -0.0190008313480289 -0.0203133306474519 -0.0188182804489055 0.00647888703954263 -0.0267611235526991 -0.0275413114404287 0.0254471393829706 0.0471548705669773 0.0115757173838716 0.043222543660905 -0.0403999086752576 0.123475739082227 0.0463519016491096 -0.0809473085321284 0.0439237145107236 0.117075604035603 -0.0949831700825589 0.0142447317876115
  62 1488.33061379606 ""  0.958808031578541 0 0 0.00995956106729556 -0.00551060592415544 0.0100628529200066 -0.0185499410520111 -0.00603393767211456 -0.00650139569109275 0.0881612927539024 0.0366964316669535 0.0257167825693484 -0.0218023052272556 -0.0635740670239777 0.0305344255077349 -0.0127385894547003 0.0777497787550483 -0.0600179428532333 0.0793151488571335 0.0276015046456599 0.027153891590968 0.00461747229420806 -0.0762375088189504 0.0542131612675969 -0.0350259319946753 0.0406871141181088 -0.0476524186942353 -0.00583204166729796 -0.00296102991234825 -0.042335645904052 -0.0308244786895226 0.0292170895630679 -0.00567355895631117 -0.129779258177261 0.0266865246165121 -0.0925332663585184 -0.154033636433408 -0.249435102870744 0.0783718399581297 -0.402323919326993 -0.156963582821893 -0.126544233450793 -0.189418760400855 0.0951588949896915 -0.172884386098048 -0.109069159568939 -0.108477913622185 0.0114150043807542 0.000267338974434185 -0.00016915743825425 -0.000343379440279762 0.000294514708244353 2.03511670013609e-05 0.000244285839463724 -0.00239191321891517 0.000845520564326683 -0.00242390178703823 -0.00469757005585905 0.00316887589596942 0.00501404254169739 0.00126802195657342 -0.000944223775637962 0.00576207205278571 -0.00113449050312877 0.0041424187316846 -0.00290973432812928 -0.00179020491694289 0.000144081193097487 -0.000452380778444953 -0.000246044497368051 -0.000410542820874494 0.000496715025386097 -0.00172105345064587 -0.000116567748021302 0.00107208646839093 -0.00125675587824201 -0.00126363767405457 0.00238813871519474 0.00875295578952778 -0.00327731142757193 0.00360543160695289 0.0020504583072048 -0.00236145199598904 -0.00482098423917444 0.00439894896825015 0.00922798027049473 0.00273593619757189 0.028426131544821 0.0163702801199963 -0.00331128519107697 0.0203538801730302 -0.0201963597472478 -0.0136832400891257 -0.0159891909823622 0.00920583602711712 -0.00302314860651821
  63 1508.7841610076 ""  26.5058043247537 0 0 -0.0263383848741946 0.00105962562657565 -0.0183128574659669 -0.00505659497275897 -0.000419294280437748 -0.00239278127818576 0.00701161171945893 -0.0131768165009726 0.0135986878990882 -0.0148274588005611 0.00184960811197412 -0.00989706343570032 0.0102110510080868 0.0188140073462131 -0.00673712918400863 0.0054691271399404 -0.00841880934030745 0.00892910372747031 -0.0132136310859819 -0.00195545722257319 -0.00621891988311945 0.0101149421540078 0.0209459114138231 -0.0088838232608952 0.122750808450884 0.11726109317316 0.226789859878151 0.263555502418074 -0.0796374498276992 -0.00524014337375515 0.0223813609263093 -0.0378625058345147 0.0386314992931927 -0.0267219846038817 -0.074113933713796 0.034435952059729 -0.0229026605578793 -0.0219531896502532 0.0013214015513595 0.020048544623825 -0.037346839709572 0.0361061334683748 -0.0305740713103781 -0.0715418148974853 0.0360142797173989 0.000607036800837947 -3.0832662394093e-05 0.00131814326852301 0.000387290440084938 0.00026992332334097 0.000338810956181286 -0.00236663297086376 -0.00150792018218913 -0.00164741817673865 -0.00202358251367939 -0.00381068950866862 0.000630638799499746 -0.00862243468795275 -0.0122049967807563 -0.00372178513951002 0.00235590438836965 7.74281891224422e-05 0.0110847045600652 0.0158276386556935 0.00839735267541806 -0.00748681779569689 -0.00349813371300711 0.00137992773568019 0.00409447761753077 0.023869864946705 0.0207969837495048 -0.0233091685365622 0.030716348274078 -0.00787459254736179 -0.0133354984751647 -0.0609757118012109 -0.0103017127675045 -0.0547019411898848 0.0162073242015043 -0.0123510879345937 -0.0393986454870555 0.0364274730023618 0.0155187448291827 0.012536507789024 -0.445018054435155 -0.329942632411203 0.190366585116048 -0.288279289816524 0.300416620674365 0.195431988965509 0.298526857525088 -0.308060888502993 0.00705926732045773
  64 1513.84377263665 ""  7.82517205584174 0 0 0.0175501729418648 -0.000376961808554561 0.0121324434670647 0.00259783964414465 -0.00061077578492405 0.00176952520987647 -0.00320544728911368 0.0120500581934236 -0.00928338730436861 0.0120904417274827 -0.00424431121998869 0.00957590258607753 -0.00867257757977529 -0.0119935252719768 0.00298214979354295 -0.00198999617110969 0.00756616866350947 -0.00616660810415645 0.0103372455066619 -0.00121548685656066 0.00677358752514353 -0.00874045996507575 -0.014355697828533 0.00501833393242086 -0.079339813953678 -0.074674561142479 -0.150114122134885 -0.171751021279958 0.0512384803355681 0.00428422959346278 -0.0243498032388724 0.0336503734009024 -0.0355143115431784 0.016078352697772 0.0510931527137851 -0.0252843212729337 0.004805065322399 0.0119520974431548 -0.00545685369180698 -0.0211072017608517 0.0306438821550735 -0.0336023194558876 0.0181104912718223 0.0487808631184498 -0.0250990857446493 0.00323161712870136 -0.000449374907412173 -0.00664278407011238 -0.000481019073608557 -8.68447158639261e-05 0.000343604046700682 0.00118824490866574 0.00207748233212543 0.000475713137210259 -0.0337588000253529 0.0141878987014751 0.0256328050124483 -0.00226570830334008 -0.0300814234710891 0.0371924323388924 0.000979504537997262 0.000694342818865396 0.00111239747683484 -0.014457133281375 0.0117920313590618 -0.0204483134575704 -0.000647150691025141 -0.00183389189690061 -0.00398962763960416 0.0137958162235132 0.0296612566035015 0.0265960332834636 -0.0189588294439648 -0.062107558202767 0.278627822848103 0.188864115285888 0.151515028989669 0.130864729914464 0.00821975942891592 -0.00409226332855087 -0.0214815444303739 0.0230767203208597 -0.0235745733921155 -0.00323041734528319 -0.0293630536941997 -0.176787883883062 0.306465326702553 0.0425941521310873 0.142892491007012 -0.439503913618826 -0.198004242837904 -0.492074728827358 -0.273195499565796
  65 1516.94183650946 ""  51.7785681314119 0 0 0.0429924248135364 -0.00301825239934487 0.0291224112676899 0.00611567439749975 -0.00449575197868379 0.00679053234356097 -0.00461782295052261 0.0383890108033271 -0.0294736768499347 0.0309875885676375 -0.0115095524186241 0.0262070229339934 -0.0249506011339684 -0.0350355937922994 0.00911852709322633 -0.00449906545413387 0.0236628063841732 -0.0185492834972339 0.0319315298472478 -0.010870400042336 0.0254981049448005 -0.026148708490749 -0.035562565095614 0.00936392567270029 -0.19264351775542 -0.189789682648732 -0.360652110077313 -0.418855872669349 0.133101260120607 0.00259596719003401 -0.0707628103082749 0.0936956549793676 -0.106360034692536 0.0433868390426855 0.140903654682505 -0.0698676926125607 0.001481187051153 0.0318769343109727 -0.0203070262447833 -0.0712031476028886 0.0934232475115746 -0.103849698351828 0.0435547260323674 0.136105675876694 -0.0675541843360669 0.00217571997441341 -0.00164765512298677 -0.0141881956692168 -0.000221865321958392 0.000656215690693495 -0.00100630919788558 0.00381725611342588 0.00231290939000319 0.00759021489702684 -0.0553278393666498 0.0287882853774504 0.0418854407646106 0.0164828897978852 -0.0246145970434018 0.0872715509510674 -0.00606189391087798 0.00510456623098763 -0.0327270156796793 0.0141881558374062 5.55442899453345e-05 0.00435284215004772 -0.00159563039899197 0.000960995639604236 0.0034720432196373 0.0119912045054333 -0.00202107482493848 -0.022015979409968 0.0202824254642905 0.0244808893606089 -0.112801113119754 -0.100846339452263 -0.0654944472758121 -0.0773099080752568 0.00194471219125509 -0.000140262343330495 -0.00318207944973509 0.00205008499579855 0.0124899454323027 0.00561269533187398 -0.247622434596026 -0.113052053125363 -0.0286922473677008 -0.1883539181422 0.128644839988626 0.278862650268188 0.223968984585021 0.0317139731652843 0.105240279525513
  66 1528.99801494314 ""  22.9521937807784 0 0 0.0274670031885238 0.00552802228904897 0.0128727780272272 0.005561554074614 0.0161477635997495 -0.00799880708227193 -0.00203109365175402 -0.0565380741508515 0.0381233144137768 -0.0376539043926875 0.0128952993956845 -0.0309148154660097 0.0325333484011135 0.0507918482651687 -0.0153725136550966 0.00976177157340612 -0.0343297740856986 0.0288063414353992 -0.0497986420145279 0.0263984463994048 -0.0462529336145499 0.0382271759390985 0.0374377824759475 -0.0038421062179748 -0.137181584427366 -0.148709614306736 -0.223979624212194 -0.288125255896265 0.0618190000361652 0.0192958514748641 0.104421231352665 -0.132198579846888 0.152920737913833 -0.0595495194037246 -0.18732978019481 0.091600156864115 0.00380116854610641 -0.0450365634376401 0.0323916264182534 0.111735033449229 -0.135392180284636 0.155120467117066 -0.0423031523872261 -0.162998917961919 0.0892708239666219 0.000525787668153966 -0.00307286937183734 -0.0105787520026867 -5.23528163113212e-05 1.96540934525664e-05 0.000365797952509149 0.00143351111781858 0.000363010653351007 0.00410991228204115 -0.0333038577153769 0.0259108201073971 0.030354177957082 0.0129966383477693 -0.01198725739971 0.0580945313114405 -0.00169838653519041 0.00399175782354984 -0.013416854185538 0.0104007546059026 0.0182011748190096 0.041109307520114 -0.00123961204580258 0.00565260815552788 0.00397424191866016 0.00240791127150535 0.00843205654712686 0.00843250982945896 0.100623882193009 0.0159724438927255 -0.341039307117829 -0.217452467846382 -0.245180998581836 -0.161797382797669 0.00753215417435434 0.00240079952988106 -0.0129298603751718 0.00356050372642324 -0.0383545836458558 0.00234379753565655 0.0143248848082782 -0.0311925114284411 0.0800408680505644 0.025802377012906 0.0258724703401747 -0.130572893846994 -0.0715784045413289 -0.119838083381086 -0.0772233502881993
  67 1530.66629688799 ""  26.8262964723198 0 0 0.0201867322052372 0.00462221625326842 0.00894060312592198 0.00388137080178883 0.0119366239261965 -0.0061797246001021 -0.000879688412671337 -0.0408816020224516 0.0274421643934844 -0.0271909807031877 0.00845650324436596 -0.0214735746208636 0.0235241754301401 0.037888363798806 -0.0118548178630261 0.00717945200084923 -0.0252118038528196 0.0211232770231673 -0.0361030686479824 0.0194780111111064 -0.0337984570191378 0.0273541410469575 0.0264452607972738 -0.0024780853359119 -0.100536421952771 -0.112488006051193 -0.159768491912001 -0.209865255903494 0.041861880036237 0.0158529457342604 0.0735099679673914 -0.094681989319058 0.107792163200697 -0.0441697735213743 -0.136767697525583 0.0665437647597805 0.00182943581294044 -0.0332891128151999 0.0234896717930555 0.0807573866748778 -0.0974763318510567 0.112031116628612 -0.0300316482644532 -0.117276494686156 0.0641767353381444 0.00208143959822122 0.00260279274717292 -0.000244170118479044 -0.000848038294424125 -0.000563649320539007 0.000105739495500664 0.000302741874819499 -0.000794207083530003 0.00262547916153887 -0.00671625261659188 -0.00882653625503548 -0.00411149754689162 -0.00221805350202189 -0.00791171400018847 -0.0021126468955257 0.00118394159315879 0.00836592253872826 -0.0102164904799962 -0.00803092037544073 -0.0303972642638541 -0.0530799664843466 1.25387413732478e-05 -0.00346437820985903 -0.00696284815869319 -0.000530985179713037 -0.00986069306670681 -0.0152124671203979 -0.147636921537925 -0.00374857818325604 0.453467380168434 0.26608790118857 0.357712048583428 0.215162561176956 -0.00746088638177739 0.00487574791073327 0.0101601989779556 -0.00280809258438651 -0.00481390491584127 -0.00793558300314952 -0.0784807215910728 0.012215692429249 -0.10633959597648 -0.0763831370658681 -0.00140417155218753 0.225729307854392 0.140642064647284 0.152407251566727 0.11807314537803
  68 1607.18200430209 ""  23.2719658063293 0 0 -0.00568094875929779 0.00338839812778291 -0.00597772987909001 0.011863928033897 -0.00148097100686712 0.00769586937117455 -0.118088097689886 -0.0244866921481681 -0.0515794218678191 0.0873421012970164 -0.0216220006067429 0.0656489134528006 -0.070852066321902 -0.03401405478596 -0.0181842456162823 0.129086176874645 0.0402021493069591 0.0474476865981674 -0.085346680381875 0.013864288809036 -0.0582970583528465 0.0631857347181274 0.0297390401092081 0.0156333097231385 0.0039715629184087 0.00501426730533986 0.0215607628344894 0.018777283308611 -0.0124985108662678 0.0004160508385951 -0.0597054746601991 0.129687103093835 -0.125348621812402 -0.0363727279933541 0.0690517481084422 -0.0678949784142645 -0.187939404594608 -0.0817697330557953 -0.0535905629740204 0.0311813411938577 -0.107622247828607 0.0898744084509257 0.0263289769010073 -0.0602990450092019 0.0601658976057678 -0.000155346770987759 0.000432699904913053 1.30995708242824e-05 -8.81228855266769e-05 0.000360864349918583 -0.000575350305583252 0.00177986506335263 -0.000728339454932431 0.00251841758703289 0.0016851035851322 -0.0018489588652909 -0.00249171212516882 -0.000741495979339347 2.51751097376902e-05 -0.00114745264025519 0.000541910968273697 -0.00152998738903477 -0.00321774039877577 0.000333531790606397 0.000908718190047867 -0.000161638473180252 0.00194455085528299 -0.00204535058237735 -0.00114490907873381 9.25352063771447e-05 -0.00048556489364978 0.000147548177296282 0.00124138681712014 0.000194690181020767 1.78366486788178e-05 0.00083870775717654 -0.00415049845865187 -0.00149839327828958 -0.00985674129243003 0.00404007980155572 0.0239992918400673 -0.022242424733263 0.017544467162022 -0.00243483191925869 0.000268744640644103 0.000783364486243481 -0.0014566101806032 -0.000973427237715055 0.00110752528508057 -0.000747652122863158 -0.00111573229464648 0.00275328014107164 -7.23526921835067e-05
  69 1623.91813300433 ""  84.3181915493081 0 0 0.0048022716952744 0.00815796339875902 -0.00377442624873128 0.00228223691843243 0.00571005011485961 -0.00207534679318294 -0.0181120788138772 -0.0753757368922088 0.0414652571667759 -0.0194850741945945 0.0796811793039755 -0.0655409047413854 -0.0335775498601095 -0.110903724643863 0.0554816909976227 0.0251539276840101 0.0594879175540889 -0.0256190642833312 0.0224565168715789 -0.0840987739114765 0.0698394808899847 0.0286832641690501 0.11879403676029 -0.0643272836599318 -0.0210833794025634 -0.0386347826754925 -0.0117044516501664 -0.0398358528362361 -0.0114871461902388 0.0165059110589841 0.109681312734969 -0.0422508027201928 0.0928109149234106 0.0745045156019458 0.157819395006639 -0.0626320227299238 -0.0574860641449152 0.0340822676740004 -0.0559194397665985 -0.115029264742837 0.0421666198920452 -0.0941433169908797 -0.0922860755304884 -0.160583951741381 0.0574844268149647 0.000316628133682309 4.44697755526809e-05 -0.00072003000580644 -0.000506759234681487 -0.00075728949448065 0.000665675962944088 -0.000314447754978491 -0.000500065054356198 0.000302204609381701 -0.00181844758636884 -5.20034003439153e-05 -0.00010751577805726 0.000583092624543976 -0.000736874569117351 0.000930186655962524 0.00162494907499018 0.00239363256313954 -0.000145006664698341 -0.000286619612046915 -0.00268481189103769 0.00107093123501304 -0.00378326733182152 0.00463835798825644 0.00105442462531541 -0.000434348333027069 0.00031407436428447 0.000390643521021486 -0.00392264311860929 0.000305067378531384 0.00207287714632025 -0.00340990567000244 0.0152705675563142 0.00547779932029569 0.0180325993779446 -0.00498310633357014 -0.0445686201004386 0.0405873885826703 -0.0517404117379651 0.00345561297367495 0.00329051752915351 0.0026055913542076 -0.0010447495332887 0.0035344780563837 -0.00381834838217668 -0.00234616136335984 -0.00215177008081252 0.000935089067334312 -0.000428145738470311
  70 1665.53352049579 ""  17.462597073918 0 0 0.0028183028781883 0.00254121008159338 -0.000810822570893202 -0.00100815277519941 0.000700269512831827 -0.00364578787765837 0.00450153349673788 -0.00982194266828937 0.00983919368683824 -0.00593915661757373 0.00730659274933418 -0.00838287631125439 0.000195220525601742 -0.0060765756497335 0.0042438471072342 -0.00225899649887937 0.00256546061132359 -0.00302623691661051 0.00419715990227288 -0.00643316955827466 0.00667599979097415 0.000512555568254584 0.00927111289613897 -0.00625257301641496 -0.00257807262709051 -0.00836346183032371 0.000956511611334892 -0.00832882839492008 -0.00439916361752334 0.00655928388441719 0.0113861505930153 -0.0101092447589811 0.0135673938444224 0.0056171577175686 0.00629655756886577 -0.0010893346669335 0.00128491746701224 0.00427401159270439 -0.00211892568395755 -0.00843190820718136 0.00523382894477253 -0.00835336507148902 -0.00939425917367757 -0.0112615370703048 0.00462928294919105 -0.000692621056094762 -0.00135725660964759 2.44403856706544e-06 0.00103887094043465 0.000264206720104743 0.000481626952709595 -0.00159044057729044 0.00060047654456747 -0.00170811344833625 0.00602562024256671 0.0105914879480204 0.00685503058850931 -0.00132658424612073 0.0012360144968231 -0.00304945183787267 -0.00534036013999212 0.00152154341720406 0.00361702939147064 0.0106569089416153 0.0139183894404164 -0.00901235912704082 0.0496848490855121 -0.0409508638421368 -0.025331702873069 -0.0023155090838813 0.00297698081185252 -0.00189928205552667 0.00354410764462025 0.0205704624835685 0.0232074899055461 0.0233646459878632 -0.0638785303696905 -0.027486187028663 -0.235666315571077 0.0747953929963846 0.556668841589052 -0.603230113429432 0.401143160300536 -0.0644360164997643 -0.00600386074536805 -0.0238807781693718 0.0359608611615653 -0.00591473596639679 0.0078869907989894 -0.00981817781234014 0.0240863619995712 -0.0424300273740272 -0.0104783700007261
  71 2726.63718885727 ""  164.096190891285 0 0 -0.000200221370240444 -0.00153037003350861 -0.00120914400182859 0.000474412875050819 0.000370330992133578 -0.000482469998157955 0.000362207073878124 0.000173165758479935 -4.57464147408451e-05 -4.52777196049056e-05 -5.2875298952663e-05 1.70333545342732e-05 1.88717281494259e-05 1.29366710292649e-05 1.2567962595038e-05 -1.51542578553567e-05 1.51290757122813e-05 -1.52787699054273e-05 5.149085105139e-05 3.5835363670497e-05 1.88240715549431e-05 -2.76555291062572e-05 5.77615132688981e-06 -4.03147419937264e-05 -0.0299590228288643 0.0105550273496014 0.00976710642302378 0.004499868258267 0.0136808650911858 0.0154854915745283 0.000171709234157779 -0.000377871445208512 0.000533384546375864 0.000126330777774042 -5.83952235200414e-05 0.000122965767288177 4.64087362068838e-05 -4.08431814349085e-05 9.22614676669355e-05 -0.000197157161808063 1.34215699614735e-05 -4.43401282594821e-05 -0.00075270025438666 0.00037384439562027 -0.000286668913419944 -0.000353005361255995 -0.00350005521250649 -0.00113516140198408 -0.00292683637942873 -0.00379476977534905 0.00217293779023367 -0.0642677185297541 0.0370553628192244 0.0174435855120797 -0.00606705795787207 0.0101860536160945 -0.00739460224120549 -0.0179249602066213 0.00484546816474314 -0.00111816805630492 0.843651644164416 -0.392330222429172 -0.233585095765744 0.000433693527001444 0.000110016216738737 -1.54703185943127e-05 0.000825327047621701 0.00107582527948487 0.000883610613690753 -7.20153402688589e-05 1.57955111699663e-05 1.42766708434909e-05 -0.00191460623575311 0.00100454981772401 0.000542248270646544 0.000573849126801152 -0.000305691640281423 -0.00168385749150625 0.000406112200214306 0.00286892591967514 0.00253449823165128 -0.00229431124336864 0.0045459397757157 -0.00303868731860113 0.000275565782110035 -0.000385955855518849 -0.000271956963623058 0.000212987934200315 -0.000256042093249161 -8.21513137048655e-05 3.45757390741795e-06 5.98434156343763e-06 0.000181141323092262
  72 2975.35464874946 ""  21.7369163158348 0 0 -0.0603528325300566 0.00920929436538982 -0.019995901706298 -0.000958356067520121 -0.00189304569077237 0.000822181489264489 -0.000650828662981038 0.000821132436920067 -0.00112069836345622 0.00151159563984763 0.00120266162846901 -7.57052760791259e-06 0.000121521944410323 0.000110637017149372 8.46852462714108e-06 -7.33686462311346e-05 2.14800747230192e-05 -4.43660113406164e-05 -0.000126542285097855 -4.41584684060765e-05 -3.51183803861572e-05 7.64927530377141e-05 -0.00037966480298959 0.000307856130223793 0.682031743930488 -0.368846241834282 -0.227691700329804 0.0527808183687805 0.288898220732901 0.449550473836182 -0.0162609355625637 -0.0174390348507201 0.0019101307788026 0.00106408083869362 -0.00034386935376201 0.000773776846063094 0.000469533227491486 -0.00130400430860637 0.00110642762106162 0.00161600903669912 0.00122894218192309 6.68597794639412e-05 -0.000522170624554485 0.000802507004093181 -0.000732633951717382 0.000482971462012864 -0.000507852446638068 -0.00017302031909895 0.000576491890004121 0.000261875232297248 -3.37384927528551e-05 -0.00169124621190678 2.46730124121864e-05 0.00126006801506962 0.00269550465837258 -0.00196083166769855 0.00126164204868754 -0.00864461935000097 0.00450772572050329 -0.000704309982359571 0.0120164958792295 -0.00615942606058458 -0.00396760965739881 -0.000922109879731438 -0.00061764177421752 -0.000846247824817904 -8.95733353552634e-05 -0.0001017726775415 0.000602737409143181 0.000516318255423095 0.000293602732337455 0.000406304240230294 0.0136008677443912 0.0107893385922582 0.00333029590302397 -0.00329259004055708 -0.00263696290937048 0.00633814434137229 0.00069503715479396 -0.000359898099163726 -4.50044746425957e-05 0.00263702246276282 0.00272690383823457 -0.0066243361470726 -0.000277237613214329 0.00202378843603334 0.00106978338559948 -0.00708179549558023 -0.00648060794948834 -0.00279042694640861 0.00138008285694858 0.00118962271872 -0.00274241407887132
  73 2980.8654215018 ""  42.6559173145676 0 0 0.00130325668021655 -0.000297763932074545 0.000276242060698247 -3.96431106545444e-07 0.000106226989952458 -0.000110465655847072 3.47581799582924e-05 -0.000149627375692997 0.000131071421990683 -3.62242850184484e-05 9.47769113432837e-06 -3.32832754864373e-05 -2.60946079907988e-05 -1.58030677044432e-05 -8.32440569061625e-06 6.74677112039997e-08 2.18113055095423e-05 -1.38735748798295e-05 4.82592838733655e-05 3.10742529133719e-05 9.55046127735752e-06 1.9900703514782e-05 4.23908383056497e-05 -2.12881436309902e-05 -0.0148793977566995 0.00808210567396271 0.00504096152164711 -0.00083403991948308 -0.0050860075176585 -0.00784850657189155 0.000316928132664338 0.000246045960159294 5.37641015308164e-05 0.000257215604840878 -2.17305296339893e-07 0.000154272907498753 4.33155349490019e-06 -4.77992672738917e-05 3.35033812748286e-05 -0.000506221510438619 -0.000437432734819972 -2.46656587476663e-05 -0.000225944425052179 -0.000134206889687195 -8.04350878280497e-05 0.000252394658131833 0.000861172402153524 0.000108927554956472 -0.000103059801642132 -0.000113794903057684 -7.1488283336572e-05 -4.90396517739001e-05 5.67105084510168e-05 0.000169617867021935 0.000248691066486391 -0.00176665917059117 0.000561967828942616 0.00111483017509103 -0.000707304509522893 -0.000539817767214907 0.000980678328936475 -0.000272048301871282 -0.00050250579951174 -0.0448348879821011 -0.0371585145423917 -0.0387669653053157 0.00119389894255667 -0.0015771198081107 0.000845063962058977 0.00329221420338514 0.00708101015074548 0.00337267961463262 0.676935837241933 0.561824874617203 0.166800375544257 -0.1586364790989 -0.107109452233462 0.293486844601593 -0.00557408837100654 -0.000699653261045985 -0.0116385526758354 0.00341335596191974 0.00129161412807243 -0.0050718590650528 0.0165907146280488 -0.0363035344851083 -0.027565759972789 -0.0557678547529646 -0.0465878647823468 -0.0147650724857439 -0.00216676085933171 0.00120720796163882 0.00711926759956154
  74 3009.29297081996 ""  5.85400389054191 0 0 0.000324566702321453 0.000216325518201605 0.000559213497933843 1.08991202872384e-05 3.82930700066257e-06 0.000114754329031695 1.53931858514087e-05 0.000265808502586442 7.50784176893364e-05 -6.85064648888099e-05 -7.3369373462647e-05 1.7056590153901e-05 -9.9445952339784e-06 5.43222753971685e-05 -4.12168672380116e-05 -6.89506214908026e-05 7.42942102471732e-06 -4.81518113760616e-05 9.00867759330269e-05 -1.242290997057e-05 8.25910795464752e-05 0.000117737644442046 -1.68209112554124e-05 0.000135721672114361 -0.00325444139659726 0.00185321674833466 0.00149386199604417 -0.00107569641015634 -0.00479148281338894 -0.00757711890258429 0.000520150819769751 0.000480685031410006 -0.000175934215406284 0.000152026006191008 -3.65638208118764e-05 8.67192262712715e-05 1.89254018707792e-05 -0.00029001652379793 0.00014534288454132 -0.000582306333357369 -0.000565949180110163 2.44180858530374e-08 -0.00217436376270117 0.000402104533801779 -0.00108852529228166 -0.000791820225821877 0.000695846242241678 0.000517507686123564 -2.20352349499937e-05 -4.13781258752323e-05 -4.40815946692145e-05 -9.95099035378841e-05 -2.35683256346049e-05 4.58682467119792e-05 -0.002158866450949 0.00203069628750996 -0.00280291857047919 0.0117966869744622 -0.00650655552768829 -0.00370665356687427 0.000722393796178975 -0.000148530579275193 -0.00017625660423499 0.00724363754494025 0.00633082794350327 -0.00865845057137035 -0.000256475601879529 4.78914367146836e-05 0.000549318254438999 0.0265507497638595 -0.0251852138974792 0.0320362443095302 -0.0405651700956861 -0.03608934802421 -0.0121076845131129 -0.0506840132470898 -0.0351952379134411 0.109650315465696 0.00212364038727397 -0.00205224459289383 -0.000362295171610539 0.00295596745395998 0.000114270429179295 -0.00687692459168134 -0.200037615636568 0.422295861126307 0.261856229305668 -0.381536276351439 -0.324154980666493 -0.1104516535545 0.270980906534062 0.19382167128875 -0.531014791970233
  75 3019.35180054193 ""  16.685696619129 0 0 -9.82464053944362e-05 0.000139198161164936 0.000306900724682172 2.45784792156783e-05 2.20545084097745e-05 -5.43155423596357e-06 1.93924327444486e-06 7.94120206201326e-06 -5.10587380796584e-05 1.42073480115876e-05 -1.20641896431916e-06 9.42741263116257e-06 1.89160313404205e-05 3.95481671347424e-07 1.24723182072233e-05 7.04802188054522e-06 -1.50332832609262e-05 1.65014266998206e-05 -1.57827256075948e-05 -3.82865892034851e-06 -5.52308880509312e-06 3.55253193692075e-05 -1.39002620899183e-05 2.56874983944083e-05 0.00104667254257547 -0.000398508585742095 -0.000152476019538934 -0.000370982662805401 -0.00171322247981954 -0.00315703576802476 -3.98001936714361e-05 -5.29989849377099e-05 -1.34172391298898e-05 -0.000176849348225407 7.04914029685191e-06 -0.000123911749532486 -6.28015274329515e-06 0.00015104718942243 -0.000112515133600097 0.000193146466272452 0.000189058452447526 -2.23883165929129e-05 -0.000433278795170077 7.02482861870961e-05 -0.000473377084354377 -0.000557059375494578 -0.000289204155061407 0.000348011279502388 7.66713010108844e-08 5.33881657601986e-05 9.05444352368012e-05 0.000265491397515287 0.000115631235748376 -1.01474791677616e-05 -0.00243877648130259 0.0060130591970799 -0.005279547056746 0.00721706889997893 -0.00123830625229761 -0.000299568009910454 -0.000665305328991454 -0.000181327231094366 -0.000329780591415903 -0.0491326404562699 -0.0367111811529461 0.0567673808162705 0.000467916931067688 0.000885850841386589 -0.00152299998753839 0.0187149776949462 0.00229429662019665 -0.00677265254616545 0.232224578924663 0.190305350998906 0.0743572551600046 0.355245865949843 0.24177805082175 -0.747409963130175 -0.0045732186129744 0.00343080603075113 -0.000715057286384824 -0.00478147215695055 -0.00960302888776142 0.021063573589618 -0.0485213685198162 0.115472015752798 0.0687167487286828 -0.145603721680738 -0.127026741170863 -0.0470755525086866 -0.0291260990651423 -0.0201977666852692 0.0577921566062476
  76 3028.16802625906 ""  34.4316645444109 0 0 0.0282626098691044 -0.0534344505673126 -0.0677078572716094 -0.000464574139005405 -0.000105160889016854 0.000620459519518653 -0.000189035036252465 0.000325072384518604 3.66093057970275e-05 -0.000196331232263885 -0.000110173954974492 0.000130482726060562 6.73188844560134e-05 -1.18779842184634e-05 -2.14996617251224e-05 1.87687537814561e-05 -5.14175328720497e-06 -2.45132278243013e-05 -2.99305227169311e-05 -1.69750326722097e-05 -2.38077844543665e-05 5.47610518432874e-05 -0.000103173817202927 -1.14422433244988e-05 -0.441316723341538 0.231615752898525 0.123704024255885 0.109802923242877 0.406466229146583 0.672010593292094 0.00141590867122003 0.000838812347037562 0.000662030063447786 -0.000294791271679853 1.59689621155927e-05 -5.57103040748401e-05 -1.57056068972819e-05 -0.000116780206547866 0.000292125572744886 0.000328863212097385 0.000372895076552952 6.07931374853549e-05 -0.000198436497341772 4.86229569137286e-05 -0.000293232306592292 -0.00104932544115527 0.000568532262610511 0.000538309580900603 -0.000115626694369948 0.000507622120820929 0.000186215167904217 0.00306725791402945 -0.00223567957988277 -0.00171717886560721 0.00117746908438574 -0.000906090017413578 0.0026869898853744 0.00818827872901687 -0.00495920813770004 0.000643833648690491 -0.0281164316952051 0.0151631856102348 0.00679302750300168 -9.99069771203711e-05 -0.000114068965094226 0.000238574957128278 -2.04959114886608e-05 5.23803093385775e-05 -5.56861483807711e-05 0.000118334092764987 -0.000899924313477023 -0.000335262610106815 -0.000142625971031339 7.8603831396359e-06 4.21334051737637e-06 0.00127999306391426 0.000969678186356385 -0.00270978705783659 0.000243503595507668 -0.00031187181155183 -0.000217419381572005 0.00129912105723936 -6.2283181844487e-06 0.000752319054439767 -0.00445176841851855 0.00804061327362575 0.00485476708039509 0.00165244589300681 0.00206553104788303 0.00130154855653993 0.0011441297689868 0.000813101024418668 -0.00216716367056145
  77 3072.26049910245 ""  14.7695833824846 0 0 9.84463595590141e-05 -0.000356787190926692 -0.000366308517134916 1.82560798702563e-05 -4.54968357303305e-05 0.000180270027100432 -4.17657243053788e-05 0.000318269316963106 -1.3364801291568e-05 -4.48540009283872e-05 -4.59094761061117e-05 3.49581772460561e-06 0.000110071648483755 2.26430505567806e-05 4.26114005720613e-05 -3.52229588113075e-05 -3.42532707348615e-05 -1.34116562744998e-05 -5.83393927586983e-05 -5.9336673642813e-05 3.63744012448802e-05 0.000635842171065752 -0.000105800188512335 0.000543409387079914 -0.00218543593418988 0.00105760888335847 0.00051069119090634 0.000612540391070401 0.00236634322806056 0.0036611597768809 0.000237048328647378 0.000229800744514991 -0.000101809843300582 -0.00116373841795572 0.000107023188735687 -0.00069830743856256 1.23916272042797e-05 -1.86361839922932e-05 -3.3396762003849e-06 0.000865332449604477 0.000772631650460275 -5.48637910048766e-05 -0.00800551916312379 0.00121269840999126 -0.00531002897764873 -1.73334709599053e-05 -0.000252647006943768 -8.72739666349652e-05 2.09428371900475e-05 4.98513851469481e-05 2.1820900980035e-05 0.000108950134139985 -2.22096153299987e-05 -1.55101499554974e-05 0.000244666280134294 0.000533115348155911 -4.84963742129516e-05 -0.00128195794947989 0.00115706092696555 0.00090558369624267 -0.000625708622205553 0.000180522011932694 8.92221291279102e-06 -0.00757140542994385 -0.0048582264371204 0.0117543788513988 0.000398435155232156 -0.000178538390942649 -0.000413986762925842 -0.0451565618945889 0.0254981913477062 0.0698109770968835 0.0225831991033375 0.0175665042138457 0.00725656870532613 0.062995741830527 0.0476366311123302 -0.140252019235816 -0.00106613508186107 0.000981968016137119 -0.00150685008989259 0.00187912514352131 -0.00529246137431284 0.00326393443551466 0.252966106820047 -0.543430835047823 -0.318997467015073 0.0172012930115714 0.0276966734604572 0.02357842710927 0.267396692339984 0.210280820184887 -0.542400225816999
  78 3075.56298018034 ""  18.0100297445796 0 0 0.000450250195176747 -0.000400758031852164 -0.000434214216353667 -2.31265202006348e-07 -5.38782132846107e-06 1.16759372135786e-05 2.8485925266383e-05 -3.72797277117969e-07 -0.0001573822427091 -4.59018474516815e-05 -8.31716809835224e-05 5.69962703330698e-05 5.15294726024033e-05 2.25072489761821e-05 2.49511792560806e-05 1.12847255368223e-05 -3.08217305592149e-05 2.872929653354e-05 -9.03510881446048e-05 -0.000102073871635159 -5.95768555352655e-06 -0.00046993128793089 4.97181521132026e-05 -0.000383770686343414 -0.00618697735858975 0.00310168179539664 0.00212452358339184 0.000470678679398506 0.00180430613092482 0.00345852414800745 0.000715477511537247 0.000725202633408441 -0.000208522189061545 -0.000606375775821863 4.32730898172277e-05 -0.000412331120195077 -5.79420621748874e-05 0.000181889731080281 -0.000110161642226816 0.000924062793212702 0.000914157874697 1.57434731194149e-05 0.00571922172252809 -0.00074774850671085 0.00383471803578595 -0.00339764523247117 0.00140677046283825 0.00323145245587574 4.66193062272541e-06 1.10080711300763e-06 -3.74792477257218e-05 -0.00013277186023177 -0.000152037415655416 -0.000117885010293041 -0.0143188105161399 0.0181775584382615 -0.0227900843938172 0.053569319230073 -0.0315108847857993 -0.0143448127490766 0.000312219138561811 0.00023587818551335 0.000144224088683362 0.0113129348227927 0.00929320887636482 -0.00465710639877695 1.09479812946873e-05 -0.000363299686956225 7.55634576023416e-05 0.047072706574102 0.0726382921282873 0.00610992078250976 -0.0967925264102947 -0.0754598872361777 -0.0273435928676701 -0.036800777914243 -0.0285892783922728 0.0836921821700105 0.00122745995969828 -0.000794391584082676 0.00101178393747843 0.00081848085077103 0.00266929892636331 -0.00124993933672282 0.158911603748195 -0.297412291814299 -0.1885334137433 -0.586090778190715 -0.481441059585697 -0.178236946201085 -0.134418941776164 -0.0907771948262165 0.29430324836297
  79 3109.50577056526 ""  8.29080849963658 0 0 0.000681129184413621 -0.000691570882991068 2.78239555423907e-06 2.11777608618754e-06 7.54256181744401e-05 1.38392616350364e-06 1.23413909144924e-05 -9.78737028579803e-05 5.66516123053292e-05 4.29512648283938e-05 8.43461342101436e-05 -2.29083764121036e-05 -0.000185775358385411 9.80567999393299e-06 -0.00011117526781347 1.30421564151146e-05 -2.14514321746132e-05 2.11106253093662e-05 5.29361964678708e-05 5.85393130678405e-05 -8.39167349119114e-06 0.00016295473247509 -2.43238925547389e-06 9.8677408130312e-05 -0.0087701686093106 0.0055710582905836 0.00156509083384942 -0.000626555275967789 0.00106183242123272 -0.00133424092251528 -0.00062875100374921 -0.000788366050614819 0.000116449432797332 0.00213948012824217 -0.000222914479780383 0.00139174508146138 -4.9842777281583e-05 0.000452617080336485 -0.00034354968583283 -0.000566977960146696 -0.000524728499545447 2.47480378252485e-05 -0.00182324083967638 0.000212841078435187 -0.00126017503051561 0.026197228895829 0.00182991959974952 -0.0567209785226165 -0.000208765146402298 5.62910396045121e-05 0.000646631670773543 0.0014405892221183 0.00163689119544578 0.00167699618088985 0.27270898756027 -0.381326258327603 0.485352328613372 -0.587178090914023 0.344819145403454 0.14554496213498 -0.0049172927108037 -0.000368467171642484 -0.000715397383776539 0.00063168031803522 0.000581577563032175 0.000252824223213761 -0.000165544564856499 -0.000293335719645025 0.000971737506893586 0.0038261357117831 0.00455219727298016 0.000698853830150657 -0.0057044620350902 -0.00275062970557082 -0.000962115634678393 0.000666030011654308 0.00158605577399106 -0.000108477770499875 -0.00212959877945266 0.00265182023803981 -0.00231708430813648 -0.00224561309091611 -0.00452445402814042 0.000454678160232846 0.00758187384837109 -0.0136302850840415 -0.00878557274300015 -0.0477109607746385 -0.040324716166771 -0.0139047107883643 -0.00660457655060493 -0.00444888526261387 0.0151254462732979
  80 3118.55731341221 ""  5.5870450415722 0 0 -5.41943544875152e-05 -0.000178441115151036 5.36441083337792e-06 -4.14300699899098e-05 1.20858864665009e-05 -3.54077587283957e-05 0.000493370511908086 0.00118983064772471 -0.000517500355368157 0.00407244475017095 0.00300762189382874 0.000352243571352341 -0.0246267404521113 0.00295988565401383 -0.0163288027150252 0.00325325532732106 -0.0254375732410199 0.0190484336599824 0.0394969035212083 0.0367875359175133 -0.00226817081656298 -0.0343976347211008 0.00371109218288912 -0.021705047003292 0.000131631683117093 0.000416917776318411 -0.000167147369254905 0.000337986945446681 0.000757249362463884 0.000607366227172097 -0.0478425547311723 -0.0437808696868182 0.00171991318387088 0.290991581875166 -0.0334000042309165 0.191792406292715 -0.0424545999197835 0.305904831837253 -0.230845804249451 -0.462599387490732 -0.436990962239905 0.0308296895145464 0.402395295067047 -0.0552779530832347 0.261216949564814 -5.2545262540147e-05 -5.55228288652464e-05 1.49126428165328e-05 1.40391647870879e-05 1.7948810171737e-05 9.80099810174815e-06 -3.24726184219348e-05 -5.54800774742341e-06 -1.41164195384349e-05 -8.5290836810487e-05 0.000255589820225304 -0.000255302816271912 0.000283506024347686 -9.89907218211424e-05 -4.62049076295876e-05 0.00015593350097688 -6.39102879414852e-05 -6.59702728940791e-05 -9.09007395966637e-05 -3.93319816218918e-05 0.000140647136693273 -4.41656464266959e-05 -3.31069898328861e-06 0.000300549005795123 -0.000367451389616357 -6.37514015985424e-05 0.000466495813470072 0.000223044433049691 0.000134954984748861 0.000130890534106101 0.000754576457149479 0.000461232455184949 -0.00161429331791325 0.000290930760941991 -0.000155016764190459 0.000147264368835926 0.000608646802467468 0.000142826825344682 -0.00377377199912064 0.00109663461252987 -0.00225206144868337 -0.00143840173981119 0.00123959561509175 0.00112374929921666 0.000418329078781071 0.00204585784540562 0.00192036789371572 -0.00469744602082045
  81 3126.01677335828 ""  4.47537105922624 0 0 0.000194519934639802 2.61430922558677e-05 -4.17575378555993e-05 2.24546131420974e-05 0.000235870624809806 -0.000165953801511871 -0.000269857243276064 -0.0011650335552952 0.000628455756910476 0.00765544267114028 0.00589274287180117 0.000479826239994515 -0.0530233351787799 0.0064892611437628 -0.0352168837005914 0.00470532329751696 -0.0191930254286683 0.0156522139255818 -0.0179101572183491 -0.0156113926831497 0.000295570332761451 0.0308838650195193 -0.00351308861748596 0.0196264789262976 -0.00333708728064025 0.00180249786807735 0.0010144700147047 -0.000218144232953468 -0.00123481781033743 -0.00202106056481485 -0.0904560126038822 -0.0838873801933874 0.00402833897646473 0.616125086550284 -0.0702601928985365 0.405854171666098 -0.036530471187617 0.234820795976171 -0.179493095402672 0.200746923737521 0.187595060555926 -0.0119571559336453 -0.35630640259378 0.0495075689555945 -0.231689373028568 -8.9780016201431e-05 8.57680421833668e-05 0.000193565329000438 1.92289853396745e-07 3.21310168128464e-06 -2.61000475411046e-05 1.54205681195114e-05 -5.92231176232563e-05 4.21606498117201e-05 -0.000860701545760893 0.00105389055211413 -0.00150656461945044 0.00228694306399232 -0.00141304451040331 -0.000559450527312779 -0.000355514797389804 0.000240953682320048 -3.6478638361043e-05 7.95187296426139e-05 5.586481543038e-05 -7.14488148177724e-05 -5.15025279434423e-06 -2.13022884593811e-05 -0.000134830743054193 0.000280665502431074 0.000172695722382149 -0.000285625929902746 -0.000517037939806316 -0.000439414527428028 -0.000229954802236977 -0.000409232624993689 -0.000279335753785914 0.00090054483540824 -3.39167793258112e-05 3.74677657878516e-05 -7.98465452078786e-05 0.000116261346143445 0.000343370237681983 0.0016340970078125 -0.000323033101167454 0.000569697010288648 0.000386156987816914 -0.00163231457159108 -0.00131061990979097 -0.000374294066034046 -0.00140291785114244 -0.00131228352550918 0.00354161281933589
  82 3135.79116201287 ""  23.569346705889 0 0 0.000279306014693513 -9.9932460413983e-05 0.000136559731688361 -0.000150761325064638 -0.000348629182727162 0.000169495112579792 0.00146675522704965 0.00246767304603868 -0.000815724501497064 0.00508284733441861 0.00313533485991194 0.000853092970386125 -0.0248663860515378 0.00203003737659371 -0.0158365223404756 -0.00105471058380921 0.0251196637658082 -0.0175348279280414 -0.0291311191869081 -0.0306960562561751 0.00410000006634096 -0.0481371139587835 0.00768248858040676 -0.0320699315873967 -0.00211449685450656 0.00152819531768882 0.000543823628933893 -6.68823532607849e-05 -0.000612537041280256 -0.00148099085962926 -0.0547138861010849 -0.0492512490914786 0.00139571219578249 0.27770356428066 -0.03010077915129 0.181826032500247 0.0356656511775591 -0.281534046922277 0.210512640004566 0.344856712128958 0.330984046412693 -0.0267024951345822 0.549371612483097 -0.0796218454793666 0.359512545816098 1.20799898448858e-05 -0.00010954649874922 -9.69802167181651e-05 1.09366905498957e-05 1.61342068532641e-06 4.01342783001542e-05 -7.67354843703464e-05 2.35794552002696e-05 -5.936767804703e-05 0.00035098539835405 -0.000316929509334156 0.000538648330080049 -0.00114845215683162 0.000763122801113035 0.000320531582153432 0.000347473981360902 -0.000124871596981353 -7.95544958996326e-05 -0.000139309795595053 -9.44351743767188e-05 0.000115151912479122 9.67909468852488e-07 2.97674740058463e-05 0.000218672414789005 -0.000472558670014976 -0.000257405726901753 0.000538852619697077 0.000893046491248241 0.000714419951032722 0.000387882459379899 0.000689445975061498 0.000468666678626084 -0.00149214997194711 9.57188658754892e-05 -9.57747851183038e-05 0.000119019012732086 3.82943797596064e-05 -0.000328333037011866 -0.00271335204820573 0.000560676591668225 -0.00127749135714922 -0.000768397197045003 0.00237165507929427 0.00202803443720459 0.000617553567607634 0.00270683272753256 0.00231165965464202 -0.00651904312936729
  83 3148.39389852005 ""  17.4010985081747 0 0 -0.000173233325790111 3.01412939762008e-06 3.15197904926298e-05 -0.000117152242185121 -0.000197069235995138 8.41175088573968e-05 0.000780839432473358 0.000983739545858925 -0.000217463723073482 -0.00834439627826564 -0.00669961099262277 -0.000335771118552186 0.0238786546303538 -0.000286639103271733 0.014082156866344 0.00787003093380361 -0.0520432475580266 0.0396516398023653 -0.0302353854393935 -0.0271225173235295 0.00103679020088401 -0.0172860397731916 0.00404292190820494 -0.0123858541285827 0.00311823478127561 -0.00187708628941768 -0.000935736660123352 0.000125202661916676 0.00104476305207156 0.00195201323387438 0.0946660284252488 0.0883500957786481 -0.00457783520838942 -0.252812831387786 0.0244981957204633 -0.163616503742722 -0.0831227248332812 0.583767238007876 -0.441760966223806 0.32410362684076 0.303768742078017 -0.0200500341194247 0.195891537297063 -0.0303843618062292 0.129545039410652 9.85969165599925e-05 -9.49759709530974e-05 -7.22492926256547e-05 -5.37455329703326e-06 -1.70223922073658e-05 2.64547825878354e-05 -2.41311716972176e-05 6.37899515466307e-05 -4.97698450807527e-05 0.00023670065979051 -0.000228364524559695 0.000413300984483084 -0.0015644878864639 0.000951141860706307 0.000363272009178072 0.00040858147962749 -0.000238483491643996 5.11108070940264e-05 -4.85796657282222e-05 -4.37524187352874e-05 -1.21234139844499e-05 2.60419713650811e-05 2.95532811676498e-05 -4.15894624575505e-05 -0.000160400278219925 -0.000194542108013421 0.00013198574733675 0.000593455430633 0.000497519837443038 0.000203276985592837 -1.0406611546024e-05 -4.30967375095087e-06 2.31726055233618e-05 -7.4328217202181e-05 2.95346860565274e-05 -1.57265142796395e-05 -0.000386692017461448 -0.000365711707234771 0.000572175557607437 -0.000306275699300268 0.000574916784703936 0.000434022634170581 0.00126206848305958 0.001002951047888 0.000258022883258051 0.000980645026789061 0.000718840850610547 -0.00246570774040898
  84 3170.75061093554 ""  1.93565110204324 0 0 -0.00137853706289717 -5.82285948636075e-06 -2.24704651046212e-05 -0.000355520873150935 -3.25875872773809e-05 -0.000195490381522138 0.00243894293342696 -0.000769570936015005 0.0019322586815392 -0.059094871112903 -0.0558481027014587 0.00325319976007483 -0.014180128791071 0.00347908515270758 -0.0106085976830909 0.000279504052411271 0.00528797086978502 -0.00340582805348938 0.00231457033192678 0.00194765201022774 1.26734455795802e-05 0.000525539512486038 0.000285022321546402 0.000100360047740217 0.0171277675352556 -0.0106034648520915 -0.00402956564475637 0.0012193357204955 0.00491745903627695 0.0107636224564004 0.673787406710723 0.641927977153388 -0.0413059051563786 0.155290154266747 -0.0202187477689563 0.103951635837473 0.0058279239427447 -0.0511485172099148 0.0378767755109172 -0.0233204892459693 -0.0215408628937392 0.00121747106150146 -0.00341666574736635 -0.000137121172669659 -0.00182569893258817 6.76043847798513e-05 -0.000115491132582249 -3.32208171019744e-06 5.94076195224712e-06 2.7169208657521e-05 -1.89115382118909e-05 0.000115927040918951 8.75464494382757e-05 1.39815895712304e-05 1.77913884987527e-07 0.000160219546150746 1.80943675828299e-05 -0.000987035466420812 0.000609436893467731 0.000164448261531377 0.000379696408532846 -0.000520217511265991 0.000264697546270487 -1.58725466312655e-05 -1.23880338384938e-05 1.09528104449661e-05 -5.10115533409663e-05 -6.82616274210307e-06 0.000176185706132265 -4.93228568436987e-05 -4.16528549034533e-05 -2.09634850647774e-05 0.000143897551737276 0.000106431931332222 8.07964988500885e-05 0.000122130769353553 7.05672054398264e-05 -0.000312887340654406 0.000362938458105179 -0.000192963584381978 0.000216268306308805 0.000467570959940749 0.000486868176269125 -0.00240238597879278 4.48675989439294e-05 1.27948688410295e-05 -5.66293207793111e-05 0.000609647760036159 0.000495130487573342 8.90454807786528e-05 -0.000109377993269753 -3.35960459140188e-05 0.000283902221504665
  85 3202.55225410866 ""  6.2799956102765 0 0 -0.000242195090697722 0.000312881462023933 0.000703433507434983 2.82417312909681e-06 9.36348245574874e-06 -3.4891208321506e-05 2.88455845523129e-05 -3.12698486201927e-05 3.06531668420116e-05 -5.84461284345532e-05 -5.22583722307185e-05 -6.79109187691447e-06 2.33358223551199e-05 -3.90904210923621e-06 1.42996346646535e-05 5.03876854997459e-06 -2.35549265670724e-05 1.74511457485796e-05 -2.50278529263654e-05 -3.13150378138896e-05 6.4613700363141e-06 -5.09222096822116e-05 1.68579200281939e-05 -3.97098706650083e-05 0.00748774634947564 -0.00455934948032553 0.000332011738246764 0.000129778880322874 -0.00185530613552352 -0.00361178967351376 0.000649064789013202 0.000592083815446121 9.27164749961168e-06 -0.000229434644329897 2.39122598723164e-05 -0.000145475230429661 -3.96609138673313e-05 0.000287909055082246 -0.000214430594474665 0.000329335239722801 0.000327266258904668 -2.96987479464146e-05 0.000513377385178358 -4.59738637763074e-05 0.000342781295782475 -0.068881072491589 0.0588099870476594 -0.0296469457560467 0.000461893377396465 -0.000544069534952831 0.000152902793429268 -0.0024778532701951 0.00174711292459262 0.000231722397913815 0.255501971913902 -0.379815716799243 0.49749902599848 0.551733033153387 -0.31210839922547 -0.154227517229964 0.0170895377641383 -0.00998385212172671 -0.00586542266453111 -0.000466964901139328 -0.000261674509588388 0.000412071272709623 0.00149882764817454 -0.0011500938873402 0.000874983552801966 -0.00128524191705394 -0.00127309649278946 -0.000292221038345375 0.00162703008654639 0.000113917138218216 -0.000224491007381308 0.00126104877866364 0.00101658266049627 -0.00460622135526891 -0.00516225320495989 0.00992495878407298 -0.00581086081256511 -0.00153567193871289 -0.00210011575893447 -0.000296238999950349 -0.00113344530974904 0.0032395241095335 0.00213283871673211 0.0163184979514544 0.0134072176692703 0.00433214413530989 0.00158383022743186 0.00100083986719192 -0.0034731464443733
  86 3358.64078311021 ""  160.665293181067 0 0 0.00111808075683653 0.000860168261108064 -0.000433360783653575 -0.000525830003008955 3.95573165035974e-05 5.59436390845375e-06 -5.83830063971121e-05 -0.0013630740635174 0.000894139872449296 3.84717755064842e-07 0.000379296696375464 -0.000249367132917305 5.17046700643057e-05 -6.81776517459728e-05 0.000108659931910218 -2.62810499126892e-05 3.73532824217294e-05 -4.02895013178123e-05 -0.000127978882758442 -0.000174697380020689 4.03135835170774e-05 0.000465566718515122 0.000256312723119064 0.000105063950073872 -0.00588694051024476 0.00103284800504348 0.00138340294740033 -0.00248750191682229 -0.00378117013794554 -0.00168922916582438 -0.00118693794678289 -0.00143943086073122 9.55215664620943e-05 -0.00143928706552065 0.000421663298143861 -0.00115474807721235 -0.000142042141673765 0.000512968170348193 -0.000477923278811488 0.00139690548016197 0.00139830631140474 -0.000218783002310916 -0.00385464332408733 -0.00064120936784546 -0.00164223468469686 -0.00150638340684376 -0.00175084177891821 -0.000585424795649318 0.000158414943025275 0.000258920784020021 0.000542372663557271 0.000447275095861578 0.000100954799489929 -0.000985643535471798 0.00338869558263374 0.000289013261173122 0.00333545626296455 0.00273467352231197 0.00252481385682774 0.000504190623391518 -0.00304547435911233 0.000589238461946773 0.00152716886546374 -0.00158034768242553 -0.00121973916354575 0.00106326659765241 -0.027736256718034 -0.000994279598229805 0.0553391403349194 4.63434949546698e-05 0.000271401526212093 -0.000360874955041023 0.00533053572561946 0.00165724149842579 0.00116123506582791 0.0117751143902763 0.00170311576516118 -0.0213741039038239 0.247182829070845 -0.105373378296086 0.140827964456733 0.150779391567362 0.144795770391787 -0.895675921967463 0.00177925601636381 -0.00242660024788767 -0.000795328416697334 0.00125929334939236 0.000685740041553694 0.000248130896001824 -0.00244424708270493 -0.00106747678261599 0.00162804618793953
  87 3496.4419384632 ""  47.2731699535173 0 0 0.000264111659322997 0.000186134427468968 -0.000166532517236892 -0.000158407955540088 1.27508220263393e-05 -1.64270858550822e-05 -4.28619660288571e-06 -0.000374448431941389 0.000263604584876648 -2.44457839021566e-05 8.65432919762899e-05 -6.92402027908548e-05 5.40929718304729e-06 -1.80587689405696e-05 2.15516113929148e-05 -8.02943281025484e-06 1.34296127607037e-05 -1.38859961913994e-05 -3.04525233069831e-05 -4.55136890393954e-05 1.08274187972721e-05 0.000131516527049661 7.61175674637387e-05 2.1015232457785e-05 -0.00149718796254004 0.000182500403311818 0.000302940725639334 -0.000581527480938701 -0.000711648424313899 -0.000185167660893373 -0.000102416255708981 -0.000210550928735483 3.34250986365725e-05 -0.000279184770057296 9.84111094220013e-05 -0.000244270694390155 -4.72932453561201e-05 0.000139943386000951 -0.000131642106242555 0.000299695754651382 0.00030224379389249 -5.70196391824571e-05 -0.00104521182928578 -0.000234592813199292 -0.000311997247319173 0.000236819684588993 -0.000518830233673285 0.00042217453364996 -1.06796739259468e-05 -2.20653538888275e-05 0.000108318725068706 0.000135672478350853 8.47269712979448e-07 -0.000262690475514377 -0.00301042730313416 0.00709246079914677 -0.00717952289180817 -0.00546522705038571 0.000766587957545102 0.000865928716564805 -0.00136032742304937 0.00034260906343199 0.000203133786438064 0.000498087179683262 0.00119354554408689 0.000993250295044324 0.0505166008855931 -0.0251329424743156 0.0490604506880391 -0.000139704790192554 0.000123732681494504 -0.000410066505950035 -0.00779934200993333 -0.00567670696824214 -0.00258208052754271 0.00421937322818982 -0.00110775245545506 -0.00576645589205486 -0.762048151498742 0.293946134304127 -0.409507139767943 0.0685663820429495 0.044839257997574 -0.269589801218541 -0.000234580102229294 0.000739836080696924 0.00111014496483181 -0.000655171019991471 0.000291581704746049 -0.000234182505084942 -0.000848384690278084 -6.11624655621878e-05 0.000507607386392721
  :::
 } 
 m_exists[87] { 
  s_m_exists
  :::
  1 11111111111111111111111111111111111111111111111111111111111111111111111111111111111111111111111111 
  2 11111111111111111111111111111111111111111111111111111111111111111111111111111111111111111111111111 
  3 11111111111111111111111111111111111111111111111111111111111111111111111111111111111111111111111111 
  4 11111111111111111111111111111111111111111111111111111111111111111111111111111111111111111111111111 
  5 11111111111111111111111111111111111111111111111111111111111111111111111111111111111111111111111111 
  6 11111111111111111111111111111111111111111111111111111111111111111111111111111111111111111111111111 
  7 11111111111111111111111111111111111111111111111111111111111111111111111111111111111111111111111111 
  8 11111111111111111111111111111111111111111111111111111111111111111111111111111111111111111111111111 
  9 11111111111111111111111111111111111111111111111111111111111111111111111111111111111111111111111111 
  10 11111111111111111111111111111111111111111111111111111111111111111111111111111111111111111111111111 
  11 11111111111111111111111111111111111111111111111111111111111111111111111111111111111111111111111111 
  12 11111111111111111111111111111111111111111111111111111111111111111111111111111111111111111111111111 
  13 11111111111111111111111111111111111111111111111111111111111111111111111111111111111111111111111111 
  14 11111111111111111111111111111111111111111111111111111111111111111111111111111111111111111111111111 
  15 11111111111111111111111111111111111111111111111111111111111111111111111111111111111111111111111111 
  16 11111111111111111111111111111111111111111111111111111111111111111111111111111111111111111111111111 
  17 11111111111111111111111111111111111111111111111111111111111111111111111111111111111111111111111111 
  18 11111111111111111111111111111111111111111111111111111111111111111111111111111111111111111111111111 
  19 11111111111111111111111111111111111111111111111111111111111111111111111111111111111111111111111111 
  20 11111111111111111111111111111111111111111111111111111111111111111111111111111111111111111111111111 
  21 11111111111111111111111111111111111111111111111111111111111111111111111111111111111111111111111111 
  22 11111111111111111111111111111111111111111111111111111111111111111111111111111111111111111111111111 
  23 11111111111111111111111111111111111111111111111111111111111111111111111111111111111111111111111111 
  24 11111111111111111111111111111111111111111111111111111111111111111111111111111111111111111111111111 
  25 11111111111111111111111111111111111111111111111111111111111111111111111111111111111111111111111111 
  26 11111111111111111111111111111111111111111111111111111111111111111111111111111111111111111111111111 
  27 11111111111111111111111111111111111111111111111111111111111111111111111111111111111111111111111111 
  28 11111111111111111111111111111111111111111111111111111111111111111111111111111111111111111111111111 
  29 11111111111111111111111111111111111111111111111111111111111111111111111111111111111111111111111111 
  30 11111111111111111111111111111111111111111111111111111111111111111111111111111111111111111111111111 
  31 11111111111111111111111111111111111111111111111111111111111111111111111111111111111111111111111111 
  32 11111111111111111111111111111111111111111111111111111111111111111111111111111111111111111111111111 
  33 11111111111111111111111111111111111111111111111111111111111111111111111111111111111111111111111111 
  34 11111111111111111111111111111111111111111111111111111111111111111111111111111111111111111111111111 
  35 11111111111111111111111111111111111111111111111111111111111111111111111111111111111111111111111111 
  36 11111111111111111111111111111111111111111111111111111111111111111111111111111111111111111111111111 
  37 11111111111111111111111111111111111111111111111111111111111111111111111111111111111111111111111111 
  38 11111111111111111111111111111111111111111111111111111111111111111111111111111111111111111111111111 
  39 11111111111111111111111111111111111111111111111111111111111111111111111111111111111111111111111111 
  40 11111111111111111111111111111111111111111111111111111111111111111111111111111111111111111111111111 
  41 11111111111111111111111111111111111111111111111111111111111111111111111111111111111111111111111111 
  42 11111111111111111111111111111111111111111111111111111111111111111111111111111111111111111111111111 
  43 11111111111111111111111111111111111111111111111111111111111111111111111111111111111111111111111111 
  44 11111111111111111111111111111111111111111111111111111111111111111111111111111111111111111111111111 
  45 11111111111111111111111111111111111111111111111111111111111111111111111111111111111111111111111111 
  46 11111111111111111111111111111111111111111111111111111111111111111111111111111111111111111111111111 
  47 11111111111111111111111111111111111111111111111111111111111111111111111111111111111111111111111111 
  48 11111111111111111111111111111111111111111111111111111111111111111111111111111111111111111111111111 
  49 11111111111111111111111111111111111111111111111111111111111111111111111111111111111111111111111111 
  50 11111111111111111111111111111111111111111111111111111111111111111111111111111111111111111111111111 
  51 11111111111111111111111111111111111111111111111111111111111111111111111111111111111111111111111111 
  52 11111111111111111111111111111111111111111111111111111111111111111111111111111111111111111111111111 
  53 11111111111111111111111111111111111111111111111111111111111111111111111111111111111111111111111111 
  54 11111111111111111111111111111111111111111111111111111111111111111111111111111111111111111111111111 
  55 11111111111111111111111111111111111111111111111111111111111111111111111111111111111111111111111111 
  56 11111111111111111111111111111111111111111111111111111111111111111111111111111111111111111111111111 
  57 11111111111111111111111111111111111111111111111111111111111111111111111111111111111111111111111111 
  58 11111111111111111111111111111111111111111111111111111111111111111111111111111111111111111111111111 
  59 11111111111111111111111111111111111111111111111111111111111111111111111111111111111111111111111111 
  60 11111111111111111111111111111111111111111111111111111111111111111111111111111111111111111111111111 
  61 11111111111111111111111111111111111111111111111111111111111111111111111111111111111111111111111111 
  62 11111111111111111111111111111111111111111111111111111111111111111111111111111111111111111111111111 
  63 11111111111111111111111111111111111111111111111111111111111111111111111111111111111111111111111111 
  64 11111111111111111111111111111111111111111111111111111111111111111111111111111111111111111111111111 
  65 11111111111111111111111111111111111111111111111111111111111111111111111111111111111111111111111111 
  66 11111111111111111111111111111111111111111111111111111111111111111111111111111111111111111111111111 
  67 11111111111111111111111111111111111111111111111111111111111111111111111111111111111111111111111111 
  68 11111111111111111111111111111111111111111111111111111111111111111111111111111111111111111111111111 
  69 11111111111111111111111111111111111111111111111111111111111111111111111111111111111111111111111111 
  70 11111111111111111111111111111111111111111111111111111111111111111111111111111111111111111111111111 
  71 11111111111111111111111111111111111111111111111111111111111111111111111111111111111111111111111111 
  72 11111111111111111111111111111111111111111111111111111111111111111111111111111111111111111111111111 
  73 11111111111111111111111111111111111111111111111111111111111111111111111111111111111111111111111111 
  74 11111111111111111111111111111111111111111111111111111111111111111111111111111111111111111111111111 
  75 11111111111111111111111111111111111111111111111111111111111111111111111111111111111111111111111111 
  76 11111111111111111111111111111111111111111111111111111111111111111111111111111111111111111111111111 
  77 11111111111111111111111111111111111111111111111111111111111111111111111111111111111111111111111111 
  78 11111111111111111111111111111111111111111111111111111111111111111111111111111111111111111111111111 
  79 11111111111111111111111111111111111111111111111111111111111111111111111111111111111111111111111111 
  80 11111111111111111111111111111111111111111111111111111111111111111111111111111111111111111111111111 
  81 11111111111111111111111111111111111111111111111111111111111111111111111111111111111111111111111111 
  82 11111111111111111111111111111111111111111111111111111111111111111111111111111111111111111111111111 
  83 11111111111111111111111111111111111111111111111111111111111111111111111111111111111111111111111111 
  84 11111111111111111111111111111111111111111111111111111111111111111111111111111111111111111111111111 
  85 11111111111111111111111111111111111111111111111111111111111111111111111111111111111111111111111111 
  86 11111111111111111111111111111111111111111111111111111111111111111111111111111111111111111111111111 
  87 11111111111111111111111111111111111111111111111111111111111111111111111111111111111111111111111111 
  :::
 } 
} 
