# Supplementary material for: Cut-off Scale and Complex Formation in Density Functional Theory Computations of Epoxy-Amine Reactivity
Source: ACS Omega. 2021 Oct 25;6(44):29424–31. doi: 10.1021/acsomega.1c03229 (PMC8587129; doi:10.1021/acsomega.1c03229)
Supplement: Supplementary file 1 — ao1c03229_si_001.zip [file ao1c03229_si_001.zip › Final_structures/Primary/A1_E3_B3LYP-D3_CC-PVTZ-F_ canonical/Epoxy_frag3_transition_state_1-4_isomer17.vib]

{ 
 s_m_m2io_version
 :::
 2.0.0 
} 

f_m_table { 
 i_j_atom_total
 :::
 31
 m_column[98] { 
  s_m_data_name
  s_m_column_name
  i_m_width
  b_m_visible
  s_m_units
  :::
  1 r_j_Frequency  "Frequency"  10 1 "" 
  2 s_j_Symmetry  "Symmetry"  10 0 "" 
  3 r_j_Intensity  "Intensity"  10 1 "" 
  4 r_j_Raman_Act  "Raman Act"  10 0 "" 
  5 r_j_Raman_Int  "Raman Int"  10 0 "" 
  6 r_j_x1  "x1"  10 0 "" 
  7 r_j_y1  "y1"  10 0 "" 
  8 r_j_z1  "z1"  10 0 "" 
  9 r_j_x2  "x2"  10 0 "" 
  10 r_j_y2  "y2"  10 0 "" 
  11 r_j_z2  "z2"  10 0 "" 
  12 r_j_x3  "x3"  10 0 "" 
  13 r_j_y3  "y3"  10 0 "" 
  14 r_j_z3  "z3"  10 0 "" 
  15 r_j_x4  "x4"  10 0 "" 
  16 r_j_y4  "y4"  10 0 "" 
  17 r_j_z4  "z4"  10 0 "" 
  18 r_j_x5  "x5"  10 0 "" 
  19 r_j_y5  "y5"  10 0 "" 
  20 r_j_z5  "z5"  10 0 "" 
  21 r_j_x6  "x6"  10 0 "" 
  22 r_j_y6  "y6"  10 0 "" 
  23 r_j_z6  "z6"  10 0 "" 
  24 r_j_x7  "x7"  10 0 "" 
  25 r_j_y7  "y7"  10 0 "" 
  26 r_j_z7  "z7"  10 0 "" 
  27 r_j_x8  "x8"  10 0 "" 
  28 r_j_y8  "y8"  10 0 "" 
  29 r_j_z8  "z8"  10 0 "" 
  30 r_j_x9  "x9"  10 0 "" 
  31 r_j_y9  "y9"  10 0 "" 
  32 r_j_z9  "z9"  10 0 "" 
  33 r_j_x10  "x10"  10 0 "" 
  34 r_j_y10  "y10"  10 0 "" 
  35 r_j_z10  "z10"  10 0 "" 
  36 r_j_x11  "x11"  10 0 "" 
  37 r_j_y11  "y11"  10 0 "" 
  38 r_j_z11  "z11"  10 0 "" 
  39 r_j_x12  "x12"  10 0 "" 
  40 r_j_y12  "y12"  10 0 "" 
  41 r_j_z12  "z12"  10 0 "" 
  42 r_j_x13  "x13"  10 0 "" 
  43 r_j_y13  "y13"  10 0 "" 
  44 r_j_z13  "z13"  10 0 "" 
  45 r_j_x14  "x14"  10 0 "" 
  46 r_j_y14  "y14"  10 0 "" 
  47 r_j_z14  "z14"  10 0 "" 
  48 r_j_x15  "x15"  10 0 "" 
  49 r_j_y15  "y15"  10 0 "" 
  50 r_j_z15  "z15"  10 0 "" 
  51 r_j_x16  "x16"  10 0 "" 
  52 r_j_y16  "y16"  10 0 "" 
  53 r_j_z16  "z16"  10 0 "" 
  54 r_j_x17  "x17"  10 0 "" 
  55 r_j_y17  "y17"  10 0 "" 
  56 r_j_z17  "z17"  10 0 "" 
  57 r_j_x18  "x18"  10 0 "" 
  58 r_j_y18  "y18"  10 0 "" 
  59 r_j_z18  "z18"  10 0 "" 
  60 r_j_x19  "x19"  10 0 "" 
  61 r_j_y19  "y19"  10 0 "" 
  62 r_j_z19  "z19"  10 0 "" 
  63 r_j_x20  "x20"  10 0 "" 
  64 r_j_y20  "y20"  10 0 "" 
  65 r_j_z20  "z20"  10 0 "" 
  66 r_j_x21  "x21"  10 0 "" 
  67 r_j_y21  "y21"  10 0 "" 
  68 r_j_z21  "z21"  10 0 "" 
  69 r_j_x22  "x22"  10 0 "" 
  70 r_j_y22  "y22"  10 0 "" 
  71 r_j_z22  "z22"  10 0 "" 
  72 r_j_x23  "x23"  10 0 "" 
  73 r_j_y23  "y23"  10 0 "" 
  74 r_j_z23  "z23"  10 0 "" 
  75 r_j_x24  "x24"  10 0 "" 
  76 r_j_y24  "y24"  10 0 "" 
  77 r_j_z24  "z24"  10 0 "" 
  78 r_j_x25  "x25"  10 0 "" 
  79 r_j_y25  "y25"  10 0 "" 
  80 r_j_z25  "z25"  10 0 "" 
  81 r_j_x26  "x26"  10 0 "" 
  82 r_j_y26  "y26"  10 0 "" 
  83 r_j_z26  "z26"  10 0 "" 
  84 r_j_x27  "x27"  10 0 "" 
  85 r_j_y27  "y27"  10 0 "" 
  86 r_j_z27  "z27"  10 0 "" 
  87 r_j_x28  "x28"  10 0 "" 
  88 r_j_y28  "y28"  10 0 "" 
  89 r_j_z28  "z28"  10 0 "" 
  90 r_j_x29  "x29"  10 0 "" 
  91 r_j_y29  "y29"  10 0 "" 
  92 r_j_z29  "z29"  10 0 "" 
  93 r_j_x30  "x30"  10 0 "" 
  94 r_j_y30  "y30"  10 0 "" 
  95 r_j_z30  "z30"  10 0 "" 
  96 r_j_x31  "x31"  10 0 "" 
  97 r_j_y31  "y31"  10 0 "" 
  98 r_j_z31  "z31"  10 0 "" 
  :::
 } 
 m_row[87] { 
  r_j_Frequency
  s_j_Symmetry
  r_j_Intensity
  r_j_Raman_Act
  r_j_Raman_Int
  r_j_x1
  r_j_y1
  r_j_z1
  r_j_x2
  r_j_y2
  r_j_z2
  r_j_x3
  r_j_y3
  r_j_z3
  r_j_x4
  r_j_y4
  r_j_z4
  r_j_x5
  r_j_y5
  r_j_z5
  r_j_x6
  r_j_y6
  r_j_z6
  r_j_x7
  r_j_y7
  r_j_z7
  r_j_x8
  r_j_y8
  r_j_z8
  r_j_x9
  r_j_y9
  r_j_z9
  r_j_x10
  r_j_y10
  r_j_z10
  r_j_x11
  r_j_y11
  r_j_z11
  r_j_x12
  r_j_y12
  r_j_z12
  r_j_x13
  r_j_y13
  r_j_z13
  r_j_x14
  r_j_y14
  r_j_z14
  r_j_x15
  r_j_y15
  r_j_z15
  r_j_x16
  r_j_y16
  r_j_z16
  r_j_x17
  r_j_y17
  r_j_z17
  r_j_x18
  r_j_y18
  r_j_z18
  r_j_x19
  r_j_y19
  r_j_z19
  r_j_x20
  r_j_y20
  r_j_z20
  r_j_x21
  r_j_y21
  r_j_z21
  r_j_x22
  r_j_y22
  r_j_z22
  r_j_x23
  r_j_y23
  r_j_z23
  r_j_x24
  r_j_y24
  r_j_z24
  r_j_x25
  r_j_y25
  r_j_z25
  r_j_x26
  r_j_y26
  r_j_z26
  r_j_x27
  r_j_y27
  r_j_z27
  r_j_x28
  r_j_y28
  r_j_z28
  r_j_x29
  r_j_y29
  r_j_z29
  r_j_x30
  r_j_y30
  r_j_z30
  r_j_x31
  r_j_y31
  r_j_z31
  :::
  1 -361.460819734232 ""  504.519568561105 0 0 -0.00494823456524677 0.00391815807482826 0.0224542735473642 -0.000398533452607692 0.00540472624480514 0.00117568422856795 0.00238979141383632 -0.00279849736465788 0.000471461523510089 0.000172257489580094 0.000780475615536685 0.0024101970055955 0.000272599058081016 0.00100651856289831 0.00128108166709229 -0.000200719686319554 0.00224080003939342 0.00102005274014092 0.000885658322060151 0.0022114650313044 0.00196625458262289 0.00256783648929134 0.00291050091075519 0.003273908455611 -0.00407046553004432 -0.00616060349804723 -0.00153011811927362 0.0151985121438447 -0.00277866466782138 0.0465826853472342 0.000686964442336239 -0.00241344011371317 -0.00442239480353317 -0.00102448044666776 0.000420908747397646 -0.00339127453269726 -0.00154124876314987 0.00192586343643157 -0.00367696047902133 -0.000139071036407006 0.00278711856631485 -0.00122090650468936 0.00201044035989998 0.00290896897548939 -0.000731570303374121 0.10415974766359 0.206729004138315 -0.00449114005151414 0.0207793675745078 -0.0398614270264227 -0.0291259505404054 -0.0377006939998818 0.0162927880029265 0.0471851771089603 -0.0283472481177528 0.0737214109638042 -0.0107523122097916 0.0359049048957942 0.0808774494254566 0.00737212242410176 -0.00495632985291642 0.0570941290930127 0.0282794266075779 -0.0203994636484987 -0.0305200100283052 0.000334621649487095 -0.0623019016695841 -0.0834135343020827 -0.0159485575842916 0.00855048710000565 -0.0475383969926517 -0.0159311185774585 -0.00830445173592006 -0.0316170748716116 0.000866796495397252 -0.0177163905175173 -0.0198777993870647 0.00346147181465922 -0.0458628380093321 -0.0844236473052625 -0.0395983931557978 -0.0779912487139706 -0.0743170849087157 -0.0258416231663098 0.00646441957225725 -0.0512330414798799 -0.0136559173957431 0.000949877503653042 -0.0444049706758992 -0.0165479675738276 0.00712751524519534 -0.0450102404956528 -0.0141165172323457
  2 57.643389999216 ""  1.79216572262089 0 0 -0.0345913406242548 -0.0153394402207158 -0.0164558215266792 -0.0631884979867406 -0.04258632014004 -0.093900634302704 -0.0217231532558569 -0.0342371737172772 -0.0386057888111859 -0.00695064259233802 -0.0115376288904083 -0.0172861167474942 0.0270104403295192 -0.00715139364689683 0.0366943661749126 0.0474123644471208 -0.0245293385908053 0.0675246199133967 0.0319678602676178 -0.046496810814858 0.0434505735680145 -0.00206144625481275 -0.0522638482018854 -0.00836256084832868 -0.0419504027873226 -0.0206487263677103 0.0157914377999512 -0.0554607779724894 -0.0320266080778004 0.0119670275602987 -0.0200620087603677 -0.000163571347126115 -0.0397445869727938 0.0382198532456291 0.0107178755784555 0.0521291777859259 0.0731353297989316 -0.0206447379871171 0.105930192868264 0.0461324269425172 -0.0593346683492491 0.0658257774255917 -0.0137169039181404 -0.0695533877410929 -0.0230889655821957 0.0286110834187432 0.0392742614942032 -0.0253875774218385 0.0697531749498544 0.0153685915231838 0.0283741773177426 0.0298275308834529 0.0310807413663789 -0.0197829875076302 0.0523444677116578 0.047695850750819 -0.0262048799747744 0.0132974030974823 0.0145562382011697 -0.00971832046978016 0.0431524852611869 0.0632821827473879 -0.0523605625786583 -0.0308877696114097 0.0256041919047326 0.0142702914337599 -0.0136031817510753 0.0620501206134447 -0.0375396933688145 -0.0506093197728627 0.0395389205892182 0.0717421704249812 -0.0258977633766152 -0.0229637128164378 0.00270794853331795 -0.0339663110841572 0.0357691192091567 0.0217201188365185 0.00487371926277683 0.0718379099712646 -0.0652076818239868 -0.0446209674057054 0.0908169133943557 -0.0400063997468669 -0.0664442386550793 0.0139372285104664 0.0997557053015649 -0.0454781300485359 0.0828110806842823 0.0846133881911313 -0.0531266772848163 0.0311972802131217 0.0738626483509015
  3 70.4707888232097 ""  1.05750421032641 0 0 -0.0420403052510206 0.0327971993864408 0.0224868474993182 -0.0392749855610779 0.0199646943773965 0.00934341732611169 -0.00762505264873914 0.0247898058066755 0.000460673345051691 0.0180253156835172 0.0624483432908941 0.039755003267589 0.0520287302858457 0.0640720746058255 0.00951881372424343 0.0609431579248679 0.027844351797967 -0.0565725015650247 0.0363044719508558 -0.0099039794491343 -0.0904452839038777 0.00240132180200588 -0.0105760399015617 -0.0621614761571762 -0.0399139458245215 0.066315499197747 0.0671796559766314 -0.08694102108175 0.0395245910734338 -0.00479238789664053 0.0109492827297577 0.0893851367644643 0.0855781504926785 0.0703182166919501 0.092685534210806 0.0363590054046081 0.0864593162245164 0.0287773132038854 -0.0794845500813789 0.0431992171281211 -0.0376962386786073 -0.138234603841601 -0.0171191841740452 -0.0387811862990515 -0.0895840953639247 0.0227545219445582 -0.0511334770510191 0.0532643191709021 0.0508548799758759 -0.0513450837810559 0.0164955575217445 0.0156912764855901 -0.0150386010625252 0.0075835132502092 0.0666814613891586 -0.0700601363609621 0.0437121640297148 0.00289225775548804 -0.0700186640895168 0.0970899777976266 0.0268492586952397 0.00165831136815681 -0.0411564366303959 -0.0476424642486855 -0.0360287621239569 0.0168540862687369 -0.0170207087348271 -0.0276214971948027 0.0357175913456561 -0.0857227126442252 -0.0113785985388572 -0.0177466454010324 -0.0322372669607031 -0.0240950324300391 0.024424752843021 -0.0563163526337249 -0.0747362942001606 0.0207001269825537 -0.00944031982942409 0.00393517394468924 0.0363998833709636 -0.0266180468711306 -0.0361713356109689 0.0314828971449646 -0.10512618380024 -0.0180890594810021 -0.029044567411031 -0.103737839105647 -0.0248353034223306 -0.0259797452332556 -0.0762673230298591 0.0265635284254927 -0.0241488665621156
  4 81.3922171265282 ""  0.592871352463902 0 0 0.0302928610629204 -0.0036282809761467 -0.00186250465587342 0.0361795945473893 -0.0031963307322133 0.00863426491620797 0.0172706814942235 -0.00766431071204167 -0.0214136351248332 0.0162965829473621 -0.0169712762097655 0.00204906951172876 -0.000877087224538619 -0.0188633240336788 -0.0214885118451081 -0.0175977742906358 -0.0124079863656884 -0.0701852040728801 -0.0181345637535681 -0.00439998824849656 -0.0998030925762355 -0.00102069274326063 -0.00150430540808808 -0.0766082479749673 0.0313869475103324 -0.0172486726707825 -0.032476576174553 0.0520570172370382 -0.00876045835432239 0.0149186109628757 0.0284070422890634 -0.0212424159989153 0.0392381769661114 -0.00142777968778068 -0.0264937648182018 -0.00232804171269324 -0.0297379488720553 -0.0141753521753519 -0.0872707875177364 -0.0312620193101967 0.000535562372146109 -0.139525530189984 -0.000541259974539574 0.00571373355860514 -0.0963950954710494 -0.0284277647406498 0.0252532712163283 -0.0125719616168366 -0.0214743701609678 0.0243694210974351 -0.00641383262318086 -0.00805409155532129 0.017488465608804 0.0067836915927383 -0.050326374225883 0.0329893092130946 -0.00810175122167234 -0.0223961979720745 0.0256081115139581 -0.035322005873851 -0.0118614588234415 0.0181980361984477 0.0366975994043117 0.002975276309287 -0.00870089019762216 0.0951958816635362 -0.0253143276427558 0.0216649108139573 0.00467853788846316 0.0193241875821216 -0.0187541105443564 0.159601602048901 0.0207764852484475 -0.069453451630202 0.0840034450461334 -0.00833520634245243 0.0390628575643899 0.124452172259307 -0.00400924600521888 -0.00629129037998014 -0.0445659389404856 -0.0704675807719918 0.0650536696295602 0.00164604935334247 0.0346157773830837 -0.0356372953915348 0.20937523555966 0.0153337779173716 0.0341708485589695 0.171695198556818 0.0226826882138401 -0.0619215616277975 0.143594004164849
  5 101.637147567685 ""  0.718007916879864 0 0 0.037817137862457 -0.0181906946299528 -0.019832967617462 0.0386886347151387 -0.0128527081729099 -0.0107587325177765 0.0258210948044338 -0.0149460396545171 0.0055010318285238 0.0383226682016572 -0.0237936978606151 0.110217638228859 0.0262779262237428 -0.0232618736604194 0.143175685731443 0.000497723214389415 -0.0141599767894441 0.0661480607217236 -0.0146189842461296 -0.00595139422444916 -0.0478986966934366 -0.00164713027482893 -0.00592403654059762 -0.0782803477907214 0.0376147065207892 -0.0424639779666201 -0.0625292413628598 0.0731623394631066 -0.023746944133755 0.00227170106919486 0.0581439233411439 -0.0301324476340862 0.172170734473682 0.0364492261402291 -0.0306667970231951 0.227207333183901 -0.00757842058029262 -0.0135948688006409 0.0918232849586119 -0.0348401841601456 0.00173778618028764 -0.108554988385044 -0.0108287080675727 0.0018905178757818 -0.157294343879826 -0.0258658076077576 0.0218713717281764 -0.02466927066966 -0.0420452014648081 0.0241749036719037 -0.0319576276485901 -0.015696587047045 0.00765580800929304 -0.00720449835172607 -0.0560621980933692 0.0199720611681617 -0.0214942078111514 -0.0169664827426083 0.0278716435331627 -0.0474879037768541 -0.0237995129845966 -0.00361655222841231 0.031949363678491 -0.0168715749907831 0.0207104859213009 -0.02119802401171 -0.0146198487338375 0.00964478076025115 0.00132271202700312 -0.0256536977062084 0.0260754953901261 -0.0625422448349591 -0.00657978471758287 0.0436617058442409 -0.0122303794233568 -0.0222381797102692 0.00127299391752 -0.0169722057249311 -0.0258995393036221 0.00628311514795622 0.0192942693922154 0.00322523736484293 0.00180529637844996 0.00475840144967207 -0.0277091601955265 0.0333422760886425 -0.0784127081044101 -0.0384403808962379 0.00147712420377641 -0.071914645005957 -0.0191971933888213 0.0473950959123504 -0.0681108666476656
  6 127.6938045444 ""  7.12492572411986 0 0 -0.0111358668061798 -0.000427718613337586 -0.00709695400160428 0.00538216303991691 -0.00311937908263384 0.012853932981644 0.00187160085850455 -0.00430286318434564 0.0074566034113756 -0.000296770834131542 -0.00617138439953756 0.00161775366797651 -0.00465138670669058 -0.00751087336749921 -0.00957556130656995 -0.0065162790472693 -0.0052628736961071 -0.0115470649772137 -0.00355536819728216 -0.00251973770511709 -0.00077392383994052 0.00078711110115724 -0.00212097236606613 0.00881297061383047 -0.00524301663013667 0.0223133289758519 0.00169010443190523 -0.0305165741872413 0.00577571916317831 -0.0261359489735998 9.85578066282913e-05 -0.00608276136741058 0.002415130462716 -0.00676471799652392 -0.00977124090879002 -0.015740657226375 -0.0101791212429655 -0.00598467894766241 -0.0204522849023005 -0.00457094901896132 -0.0012584407374825 -0.00148763962821624 0.00275143446757776 1.55314321307966e-06 0.0133363281581881 0.104655825815607 0.0279970004641235 -0.00938280421605278 -0.0881184343569127 0.0756894787350177 0.00412623396265823 -0.0171184737618951 -0.0203863501126952 -0.0100904845835171 0.11232146693441 0.0151443866116851 -0.0124720554424376 0.114961324835906 0.0652175080036377 0.0177137504820073 -0.0441608270906291 -0.120345013604679 -0.0162390468210733 0.0184577776614226 -0.0696061114124033 -0.00346184022629612 0.119037641647229 -0.00717088228859647 -0.0113085079830001 -0.109796065307533 0.0137296115096599 0.0232056063426893 0.0323590944977887 -0.11115857175911 -0.0107012490390384 0.0100072171041016 -0.144863708235746 -0.00894676593462964 0.115966558830233 0.0262858632963629 0.00848117322389161 0.127209769967528 0.0177310814091157 -0.00472310270398889 -0.199812328407777 -0.0497404838587261 0.0307740065768207 -0.129171360843543 0.0558027088848467 0.029626181433548 -0.101091189121652 0.100679359121196 0.0295176882180171
  7 152.955283804458 ""  0.391419370724219 0 0 0.00211305354458494 0.00157003292588725 -0.0119566268871357 0.00166681959591978 -0.00723761232120219 -0.023772148955842 0.0071447713718583 -0.00615938334372514 -0.0103888247877598 0.00262886800217528 -0.00971171836299987 -0.0242981092783358 0.000139692954618254 -0.00998942603952729 -0.0189248948734508 0.00283980768415588 -0.00715611064914152 -0.000764553810545144 0.00851561636985284 -0.00298692506801128 0.0200352865629362 0.0110100240372207 -0.00297378174060841 0.0163978988294597 0.00202412195701708 -0.00284524686854137 -0.0186946586209976 0.0040067889011364 -0.00460504844000264 0.00142000964667589 0.000743400848556766 -0.0128007765990931 -0.0410149584496344 -0.00289807051309119 -0.0126085338077251 -0.030537073856868 0.00128326263124116 -0.00716699461029401 0.000829598193579572 0.0108519242036602 0.000457362262358292 0.0389571046487107 0.0148997487201731 -0.000270850798473121 0.0312862424747802 -0.0168026099333107 0.00362889591227072 0.000589101688014402 -0.00455004890483094 0.00359830918071623 -0.0218114323891805 -0.00486640408937404 0.0116887644279856 -0.00900996473209115 -0.0216842836295487 -0.009720463297824 -0.00219476343732536 -0.0170566155528293 0.00279778516911961 -0.000549109991230767 -0.00413034324765342 0.0169047736432636 -0.0021294959891391 0.0496176379449764 -0.0178138984719865 0.155624497597186 -0.0227817679898296 0.00686760280816765 0.0216355200398733 -0.0279065219164542 0.0326037181287678 -0.0858108413648239 0.291284900390554 -0.00698239633753142 0.227335931126145 -0.0906803896149063 -0.080029159754548 0.359054202211626 0.0291390454912234 -0.0252787255472787 -0.0824577732675618 -0.12163198080455 0.0593396152719773 0.00628450054443549 0.0117826276595446 0.0250506403190096 -0.0233297204654557 -0.248978255005473 -0.0118477844065398 -0.152170552981785 0.0933419466929106 0.118861159099636 -0.26423784616458
  8 196.377963114803 ""  24.9970583870097 0 0 -0.00232761479373593 0.0131166276325414 -0.0185663626960666 -0.0245493369857806 -0.0192965752417591 -0.087722485847106 0.000944317390321657 -0.0127917173669842 -0.0089839821129575 0.000191179871673068 -0.0193230225522118 0.00444373003662504 -0.011998998653241 -0.0232261518784955 -0.0171512160171744 -0.0175820458895286 -0.0196585377447505 -0.0322431087513579 -0.00918753704664082 -0.0110184656591773 -0.00567189913188934 0.00181425264563963 -0.0101260121106563 0.0112107587542887 -0.00705417442302596 0.000437042423891629 -0.0111175926769241 -0.0123133699332258 -0.00741479986349437 0.021442979146346 0.00208857778613538 -0.0247224741584335 -0.0040113919304457 -0.0164140765011413 -0.0278694395725678 -0.0294175142798971 -0.0274567844317151 -0.0215780210163889 -0.0575205492822503 -0.0128327397599727 -0.00573119999430436 -0.0064254309237012 0.00343758664437482 -0.00665371962622831 0.0092188661785167 0.0151464608516219 0.0236758591561755 0.0278198006386227 0.00465711089284857 0.0165713235543126 -0.0615630358493776 0.00771283738002217 0.0358657334905342 -0.0154492819190665 -0.0364942836450394 -0.059761010148614 0.0147520942466258 0.0246130811957876 0.0451709556195466 0.0254040790004857 0.0097352141578955 0.0349309115108188 -0.0165082100889288 -0.010289734101745 0.0346234634461581 0.0233663115583246 0.0314303076284504 -0.0241891663366056 0.169079637163582 0.011876894594417 0.0206193952002729 0.00219722726294509 -0.105190434803446 0.11154770907 0.0163949401032991 0.0471241489154513 0.00443486869116242 -0.0737905797849642 -0.0428855507518524 -0.0292650457278998 0.296181953721302 0.170877862139621 -0.0676826978924382 0.193792491613731 -0.0165596945092703 0.0608280964067721 -0.107098381909762 0.0996455706864626 -0.0572788133622774 0.00288816452731122 -0.0381971653041853 0.0518249074990147 0.0914636333303223
  9 221.012918626807 ""  4.33059102769168 0 0 -0.0223165082011939 -0.0348597894415453 -0.0458322199266611 -0.0223103066802908 -0.00158630507660033 0.0198441533678153 -0.0102082283480442 -0.00108803603807575 0.0957686972280934 6.98448650983582e-06 0.0140987478349269 0.118110785772852 0.00146476876308008 0.00906662598769112 0.00546009823754784 -0.00667683295972252 -0.0139290772196257 -0.0979875337560478 0.00250674894819443 -0.0252699956380699 -0.00891299804783893 0.00303589461235691 -0.0177119601203332 0.108355514644007 -0.024441079446087 -0.0419959232319454 -0.0541852607689122 0.00343324420092032 -0.0192417466340801 -0.069932481504031 0.00270558029217223 0.0287543164228989 0.169530157410677 0.00508361700793688 0.0234786909387011 -0.015046082586576 -0.0146830560159257 -0.020090070951213 -0.212462462276773 0.004497060900066 -0.0407313305050735 -0.0425967487782268 0.00135496478764402 -0.033214135317597 0.147794039807561 0.0169975060691531 0.0240792279274955 -0.0772133232362413 0.0264163541705125 -0.0370308470528746 -0.0303665178078431 -0.00793103076898682 -0.0306247377770676 -0.0559310522793926 -0.00391985452510774 0.0146385785855054 -0.0767147707962771 0.0123275476766073 0.0138275173772413 -0.0806117220116217 0.00352305749999702 -0.00524799078935787 -0.074696647689037 0.00801399799319101 0.0330775762829643 0.00600572520571623 -2.77698292513328e-06 0.0356603944347368 -0.020675925896617 0.00669011221285795 0.0378815668359237 0.0125016055878668 0.0213742463044516 0.0200849589546588 0.00595766985188987 0.00103937013033482 0.0417647164431981 0.0196721727226533 -0.00867480296892135 0.0149671331383174 -0.0145568848464427 0.0175099304878194 0.0656942813451827 -0.0101428517471947 0.010441779610715 0.0259595685375202 0.0391465655856005 -0.0146303574636611 0.0594026342907183 0.0126885369078127 0.0181462443356392 0.0322193042688999 -0.00785011878925665
  10 256.100824529708 ""  15.4684309808363 0 0 -0.0558667447851946 0.0409681045954627 -0.016784330129891 0.0255879340010145 -0.00715785042465828 0.0331384769562732 0.0308878222471878 -0.0121419581366878 -0.00939747276524774 0.0207064078159742 -0.0315554724980626 -0.0145214955226923 -0.00495994873667498 -0.0362790419428284 0.00129638990618845 -0.0155916534066487 -0.017703621484055 0.0178437750288317 -0.00713394059482409 0.00224854511999839 0.00331053711903135 0.0194054975596105 0.00257621943501118 -0.0155269411033123 -0.0308675081783899 0.131441744850747 0.00697730736405533 -0.144511684098177 0.0481715803468666 -0.0581632801517399 0.029359281042128 -0.0416108509641867 -0.0139946138140668 -0.0135909963397633 -0.0551468970278787 0.0042288219126253 -0.029188678726827 -0.0180418599051909 0.0346048532813138 -0.0183152152776768 0.0204345147195085 0.00743821535809524 0.0284452623781685 0.0211388175487248 -0.020208108398647 0.116826589767888 -0.0291923242045186 0.0705986641094698 -0.037549450549688 -0.0337342340232436 -0.055540238793199 -0.0329216141596115 -0.0489996378353309 -0.0343569666581931 0.25454043913725 -0.0956921916660752 0.0417521020688463 0.0473104069619519 -0.0921070290490432 0.232734732934904 -0.0402663141085575 -0.113307561471744 -0.0955324577337658 -0.0269565829571482 0.0708609413670403 0.009716793950034 -0.0507004536093086 0.0460101759643401 -0.00169409907345235 0.0283784811136053 0.0407189829358986 0.0113830487400028 -0.0280078115738742 0.0782470222433229 0.0108274848136288 -0.022844739246588 0.0978267027414291 0.0110908196832258 0.0129600312896433 0.123571193591948 -0.0760494512875083 -0.143118798856711 0.0295594208278237 -0.0294069352748353 0.0633332241272008 0.0606115668916747 0.0169083486884975 0.0405542640369681 0.0355822755774292 0.0131680984965667 0.021985358818459 -0.000705343938671064 0.0121459556593313
  11 278.922847694559 ""  10.2821309965797 0 0 -0.0182928231211759 0.0455930391915926 -0.00424595853425833 -0.0102674975421272 -0.016917282278942 -0.0926625913758558 0.0497550369126314 0.000616392415829447 0.0130594635901372 0.0491184143428444 -0.0195908828740464 0.0615781235392106 -0.0020010864660655 -0.0312417548633524 0.0146281166071032 -0.0346590653322359 -0.0100685036580866 -0.0563894485928174 -0.00749331542292921 0.0231734057369397 0.00791974445702594 0.0444247302995629 0.024878591589005 0.0602250166437595 -0.0135156898998464 0.0645539631559332 0.00573459130232428 -0.0639473169922049 0.0205488917776565 0.0335945732821798 0.0696586682635088 -0.0366665438414255 0.0926536920079946 -0.0143127775652142 -0.0579294764801866 0.0176084385604342 -0.0724512484562821 -0.0162738829962332 -0.123186146268926 -0.0240296700931694 0.0471735968732939 0.00639009286110519 0.0644065656624301 0.054712352533921 0.0852221000137375 -0.00792266871394373 -0.0314345355123139 0.0580876889787812 -0.00108615110031777 0.081845261960303 0.0398903911625505 0.00963345840363701 0.0685042050179726 -0.00136428236507998 0.104356623339286 -0.0240470602762558 0.0452636704074642 -0.0288245430986375 -0.042106451405335 0.132218839216653 0.00575286260854866 0.0518531944241283 -0.0230544994726018 -0.0299513830453055 -0.0428328749420205 -0.0200962364063051 -0.0328947143531629 -0.0144871201108397 -0.0432006967488794 0.00548610400784589 -0.0744969968826742 -0.0161115297492721 -0.0219196676043123 -0.0562009964514892 -0.0206309754903557 -0.035302027521699 -0.0229381732899973 -0.00749906003423018 0.0046204310881836 0.0208452001283714 -0.0931564851103568 -0.099573984567961 -0.0183798268718068 -0.0595557721999457 0.0685729947504263 -0.059482907188896 0.0323776869820734 -0.0236927698143299 -0.0600637748135413 -0.0197007933294253 0.0256870652544724 -0.136333888289567 -0.063061476176506
  12 306.402267427762 ""  5.24314260319999 0 0 -0.111183289034619 0.0751762624989457 -0.0166704788506098 0.0188291510984726 -0.00767392231629471 0.0565755546009401 0.052096940381958 -0.0089412941612808 -0.00181965780957833 0.0401512133189893 -0.0385471477608219 -0.0105418514473658 -0.00599207984214997 -0.049931952409716 0.00774445575978694 -0.0258447766901877 -0.0213953779686561 0.0178948731454097 -0.0131181599251074 0.0109868610057085 -0.00499197243109562 0.0358366068844294 0.0100935896386771 -0.0164969694316625 -0.0761836275434723 0.185124682935172 -0.0212838526206938 -0.211764816471018 0.0695909773236442 -0.0341430597501326 0.053306680154054 -0.055942528115766 -0.0182441829541095 -0.0199087290431786 -0.0811702889571304 0.0143717900558998 -0.0498818629979977 -0.0226821363412448 0.033645383301726 -0.0344616799990203 0.0403017342268637 -0.0116760796441734 0.0506877083723223 0.0415675054738698 -0.0280256195482555 -0.0739689917695698 0.0281970695055837 -0.0286630676973967 0.0661424981683566 -0.0439333779461408 0.0251482482718185 -0.0547592581280363 0.052167929201322 -0.0371545225118967 -0.0745922830359182 0.0214411095008965 -0.0312991161575514 -0.0612617716104661 0.065048625190227 -0.022360770336846 -0.0115081307069708 0.156738794749504 -0.118029411826878 0.0432470731019965 -0.020863905782637 -0.00954118604901294 0.0459617243454431 -0.018204686646228 -0.00313757785718005 -0.0213800172125228 0.0226969230207551 0.00894609287628192 0.0406882603875782 -0.0296124443666303 -0.0124468675631732 0.041190046886019 -0.0412139832640236 -0.0117718595529923 0.00444066255295238 -0.080957279930259 0.0401753316235876 0.101765650995634 -0.0179972543897184 0.0116580282660618 -0.0975097271111269 -0.00944472468403863 -0.0235229588971163 0.00118368701153868 0.0305952845740932 0.01666137097852 -0.0369534181823865 0.0904886833289581 0.0498958277786846
  13 323.07261888431 ""  2.05030796893987 0 0 -0.000973838907464511 0.010142623801365 0.0123912844390038 -0.00101422589815112 -0.00107714411931757 -0.000180484840970652 0.000812198731190169 -0.00175044101497131 -0.00188014634116408 -0.00018850847531533 -0.00381773346577443 -0.00439819022299141 -0.000532694700713842 -0.00464604091489861 -0.00196183703830729 0.000906186590536335 -0.00412025508371918 0.00405823811863091 0.000656908678903907 -0.00300407180866368 -5.07153799941966e-05 0.000461975006531676 -0.00301487778334835 -0.00497774900837015 -0.000275339534019121 0.0143615613513623 0.017272458387768 -0.011247132188755 0.00597421227630345 0.0183436966086036 -0.000901626380746194 -0.00465973066825466 -0.0104210364282066 -0.00112886175951284 -0.00473342134890481 -0.00483148042755289 0.000740784185176892 -0.00394259502292084 0.00580921887697675 -2.05960643018583e-05 -0.00196999993323883 0.000203696846929924 -0.000701433196141677 -0.00367006881525974 -0.010193783681731 -0.00782866198535314 0.00493403582337697 0.0114440355672795 0.00065962227998402 -0.0159102310872629 -0.0221294121910385 -0.00191085960136537 0.00547984334013762 0.0101888113504584 -0.0306284591051133 -0.00322633446277706 0.0128835324780112 -0.000550340583394956 0.0151110843724192 -0.000890439520310507 0.000426686387796865 0.0134615835126538 0.0149511235034592 -0.00946240625682722 0.0150114871499327 -0.0491540213675808 0.0208652921868338 -0.00923167378131664 0.0283412642256376 -0.00542580361547343 0.0148977422345235 0.00972720496387432 -0.0711557293714526 0.0237542364843136 -0.0643966728713476 0.025860171648332 0.0148351497147586 -0.104274488662489 -0.0260157580411535 -0.00718388262247603 0.110033091533391 0.105072340617736 -0.0465283119370534 0.0418885138051589 0.190789913941137 -0.131450098855686 0.519844148774308 -0.408438044082536 0.345392638533919 -0.000517460261274154 0.223529441230277 -0.186198085053367 -0.411417816638881
  14 339.124448050786 ""  13.377881348746 0 0 0.0303663237558304 0.0183984023538968 0.0630598732030155 -0.0229380807883852 -0.00682436754097061 -0.0595968891393604 0.00304989146446171 0.000167454967350731 -0.00681012158584812 0.00713361511373326 0.00107184596873429 0.0207481509875 0.000527537834585604 -0.00105967305708832 0.00703745955459968 -0.00580802220486792 -0.00140264239983941 -0.0224073805849787 0.00122057316781496 0.00337064808182137 0.00643129769228901 0.00782281278771719 0.00347773254056514 0.021319395259401 0.0186333699418209 -0.0190325948438816 0.0679088073363955 0.0367454104589936 -0.00586693329483522 0.117063879979794 0.0121657886335791 -0.00315650783195509 0.0307891236393519 0.000503233842168547 -0.00236866721169117 0.0107237346401042 -0.012975395216856 -0.00318722448349095 -0.0486689654474838 0.00076993909520179 0.00633050786491542 0.0125635513839772 0.0116814180865521 0.00632684242235995 0.0353638818699836 -0.0508688303883479 -0.0100473097302416 0.0797950249216706 -0.0251601828301708 -0.0768481032614265 -0.095698165947419 -0.0107373974633404 0.0172419806907362 0.071978070170305 -0.0499684017282408 0.0174868140371018 0.089212020633304 -0.0482082249316035 -0.00344502521781368 0.0760042582934535 -0.0112369764234825 0.0376946472339469 0.1303126431239 0.071601856031335 0.00267778974108851 -0.032209194277427 0.0305059866586114 -0.0128507196114616 -0.059094293717985 -0.0197349298394576 0.07371094972303 0.0323362630093536 0.0824660005598168 -0.0244585226228398 -0.0361695201368941 0.0590250225374426 -0.00175753610180749 -0.0133749474415846 0.0732699491532949 -0.0161149306593673 -0.134527225254065 -0.0668389832236811 -0.0586855748559342 -0.0931830813570332 -0.152721973767381 0.00252864243160222 0.00387339755942792 0.0268902232855875 0.123620319290571 0.0575664957982974 -0.0523668275451207 0.169320730735446 0.107398187413194
  15 369.864915673029 ""  7.92608025199058 0 0 0.025505156075757 0.0745235568938121 0.0152626690150615 0.0322039981124055 0.0318576025828013 0.0731965934557947 -0.0566131515293748 -0.00356126064568833 0.0243768796571798 -0.0654973840536055 -0.0135174215622968 0.013251506770404 -0.0125725575800919 -0.0100241409084136 -0.00238289533439686 0.022895778559809 -0.0562998070487915 0.00993246719312003 0.0127794528038351 -0.0759788760062311 0.00496081610665771 -0.0388063888477792 -0.0621850499965776 0.00611666594979634 0.0318357836171899 0.0945563482005205 0.0211574200523767 -0.0119842299825119 0.0566602272794524 0.0390058207572183 -0.0770448810305577 0.00877120314074795 0.0223782631572637 0.00786946061334982 0.0353312138379704 -0.012851476036256 0.0553267294070861 -0.0537117448778363 0.0160042992996767 0.0257441855424755 -0.0952973037853616 0.00751732486303283 -0.0678851571882763 -0.120612805896775 0.0210756118930129 -0.0112169801930288 -0.00966594696210624 0.0251401682539876 0.0298887970171193 0.061153159129899 -0.101565494030369 0.0455413264085887 0.0959603896156414 -0.0294337700867121 0.0418135712283662 -0.0227020527303121 0.0154970695216356 -0.0151735715034832 -0.0029781288921591 0.0594597053173834 0.0503421200927348 0.111418841564216 -0.022031878519536 -0.00892641967132818 -0.023101761267322 -0.00635298554597528 0.00357662419874666 0.00525709320955436 -0.0168676568284959 -0.00261015415812184 -0.0349844532387238 -0.0081456667288935 -0.00282045657586018 -0.0323569583491434 -0.00655730199722902 -0.0129841431946605 -0.0234709896857386 -0.000783486795545867 0.0239303643552345 0.0259709512656107 -0.043519289245684 -0.0338307402693151 0.00276033081840648 -0.0256871343026766 0.0123802553252191 -0.0173447214275242 -0.0229688366850616 0.0116708016116676 -0.0537284041263211 -0.00979094836344731 -0.00842763313120733 -0.0475129241737649 -0.00110271740203694
  16 420.600081750258 ""  3.20308176944602 0 0 0.0255723154180918 -0.0498635186391767 -0.0985607621946624 0.0344507493218308 0.0126141042921287 0.00448441467657998 -0.0233993377442363 0.00335089029694299 -0.00389257925586245 -0.0160810691897632 0.00797726693137589 0.0356790565298648 -0.00377079554641337 0.0125236700813915 -0.0422972543323773 0.0128866291118088 0.00274262829663477 -0.00233274090268844 0.0171670113912098 -0.00592897119592747 0.0407090316255795 -0.0253261270540405 -0.00669509392846842 -0.0363208558491959 0.017026717621268 -0.186984305352424 -0.31051819012841 0.244189181324944 -0.0661710130896709 -0.00265907875934285 -0.00978077486613199 0.0172614470071925 0.0950027958784328 -0.00313448794501934 0.0269407092139336 -0.0808153831781245 0.0231311333920063 0.00368308080793598 -0.000452675940414445 0.0367313218561675 -0.0162264478569243 0.0923146302763224 -0.0404934449230718 -0.0271327950173099 -0.0611560264526932 -0.0103730120040918 0.00604671905447049 0.072610794211623 0.0188687558551414 -0.00714131196167648 0.050591895713097 -0.0907326395921178 0.053524992802044 -0.0390477044909943 0.191646830120889 -0.0871227850707587 0.0277833809502961 -0.0763415275704269 -0.0127070232694719 0.294555268830798 -0.0566961822265118 0.124839574318746 -0.0718008337451225 0.0295515717104372 -0.00152750988226256 -0.014910832133208 -0.00314844339973346 -0.0336142386455191 0.00508897088766805 -0.00609180255732249 0.0279887027950263 0.0102186168635756 0.0151314262187528 0.00675613512632858 -0.0166428840033175 0.0346031630804434 -0.00295612049463491 -0.023101404107479 0.00640035947575137 -0.0411733366053274 -0.0145145239892793 -0.029521339288062 -0.0753836567419384 -0.00976837001900034 -0.0558130813515363 -0.0162733008763366 0.0327644013621538 -0.0168080698221036 0.0734596478724466 0.0201751888358276 -0.00401888290378391 0.0623752796011934 0.0144866114622171
  17 437.977814464063 ""  0.703493015011326 0 0 -0.00942525317657187 0.0173146805697277 0.0320975284810963 -0.0106173034136892 -0.00619274551936447 -0.0026492228143756 0.00889371772007299 -0.00305188715882727 -0.00377701744886936 0.0350085926953006 0.00656706753612334 0.117470745189656 -0.0230558880378275 -0.0100532214387563 -0.108152328728159 -0.00812364396775857 0.00121859392092239 -0.00257876023670598 0.0184015912205373 0.00959101589269253 0.115912329357722 -0.0152733406878827 -0.00547226701074303 -0.116572771498957 -0.00554986172138027 0.0662625823840404 0.0986288087318358 -0.0835785709619154 0.0226627364859421 -7.39851928078648e-05 0.0607021357732356 0.0129011094465267 0.23634952152871 -0.0527322947921713 -0.0286332288139445 -0.234732389357776 -0.0106758651827199 0.000633461319634979 -0.00909036670298586 0.0429772077795523 0.0231736252798261 0.251709557600054 -0.0314066976215949 -0.00167849539207825 -0.224267395555471 0.000920450076452428 -0.00010689937138412 -0.0271466855728609 -0.00568747324146059 -0.00115957100711332 -0.0129467170618681 0.0275464967918144 -0.0199400717203892 0.0141195788422494 -0.0697437407851206 0.0346259674885779 -0.0110337265644597 0.0233900748425017 0.00614643629897708 -0.102591858905388 0.0168855889344386 -0.0412875025264349 0.0241601915045473 -0.0100213106644341 0.000135053736225254 0.00572114840238891 0.00259469680113692 0.0134613151186476 -0.00358831329769886 0.00163202081483337 -0.00997133308597595 -0.00394159063282031 -0.00347562323393552 -0.0047829091830418 0.0061663649542613 -0.0122222339049145 0.00110737448812525 0.00929836165148924 -0.000697144684144022 0.014704019862281 0.00244683992847127 0.00886365559164079 0.0300963978699282 0.00167058866975972 0.018815067428618 0.00624045937862379 -0.0135716607273478 0.00453891194611481 -0.0276738009165338 -0.00797408407753696 0.00105456833591286 -0.0208995453317997 -0.00538759721307882
  18 495.876952261909 ""  1.46524455085336 0 0 0.00595742297810764 0.0291536966530859 -0.00730038584644765 0.0191403475606216 0.0104189462009179 -0.00384907206884236 -0.011059843354343 0.00475831832384038 -0.00959027799077279 -0.0140213787595504 -0.00231975772013063 0.00805492485724504 -0.00381493724183392 -0.00224956470194873 0.00639763958738172 0.000838975889167734 -0.0150588449123524 -0.00842703398857147 0.00476618562017981 -0.0127471056181868 0.00664407166469063 -0.00544978833283146 -0.00778665061741423 0.00211459153868209 0.0183354269650202 0.115844069795131 0.0820657925320949 -0.104660617406091 0.0463989807386 -0.075949866527101 -0.0148255907641162 0.00532068200371532 0.0212321409656246 0.00304929204700257 0.00886764552441407 0.0149127062506138 0.00451478396964719 -0.0151768988890303 -0.0163723453436941 0.0077980428839122 -0.0127743307259594 0.0197589720841824 -0.0103764066275936 -0.0214508906447364 0.0171449585835846 0.0224871222908357 -0.0296757453600824 -0.0302964094251487 -0.00255689096820299 0.0705463435617743 0.0358096594981964 0.0554018654305682 -0.0309420347286293 -0.0180944811094107 -0.0617909884998719 -0.0596386708544911 -0.0284212756883149 0.0144738111535681 -0.0911915717223592 -0.100951764230108 0.0382297625705945 -0.0919153874371384 -0.0321704900728297 0.0610187812442339 0.0153400039643354 -0.0230144025753446 -0.0982983790574267 -0.122010224468345 0.0063903797032534 0.00539419093781575 0.0881295767248001 0.0223157515239293 0.0480885435223111 0.0575329484285839 -0.0153851052696397 0.0580311451576232 0.0511411501602922 -0.00954815494643718 -0.103084023670544 -0.19749001428258 -0.0178476486128848 -0.0973514293394829 -0.183033928927992 -0.0059634868188834 -0.135932282401104 -0.021967221164314 0.0588464675502401 -0.0082711938447475 0.194559335962302 0.0485396223084435 -0.00052876958289581 0.189436535718527 0.053663728841579
  19 529.754239151612 ""  9.85697762204931 0 0 0.0163511961995329 0.0494370488869068 -0.0129202593511961 0.0716721696964061 0.00681657387873435 -0.00696655106418924 -0.0528489347029654 -0.0138189707073277 -0.145212247135802 -0.031846409220207 -0.00449760757849826 -0.00164263305487641 0.0181387516656213 0.00970511255487324 0.0710315373317332 -0.010380134192861 -0.0096222606660553 -0.0998482261662499 0.0174007240438095 -0.00790627723817129 0.0623576038651302 -0.0298438602848528 -0.00512154108014654 0.0055242973254711 0.0447418829462694 0.140967126558673 -0.0115621016506343 -0.0747955586301697 0.0493205134100203 -0.0396621433686542 -0.0186779806860868 0.0386442526333761 0.165590109085891 0.0615003334244921 0.0391764339910624 0.249263831513043 -0.00938413628188849 -0.0106921251020579 -0.122240688352388 0.0649473370995889 -0.0147900160679816 0.236708848604032 -0.0046686711854683 -0.0155347469397944 0.189419912776696 -0.00369808915133579 0.0113943860615559 -0.00310961451889369 -0.00735965013651214 -0.0357180442951458 0.0328799260315621 -0.0220161325525571 -0.0272044023071728 0.0180203356729299 -0.0372258654691613 0.0378010614526609 0.00729097152026884 0.00834270535868502 0.024215159545136 -0.0321823583934975 -0.0246395846029141 -0.0329172799351137 0.0167869808058548 -0.0126374835203441 0.00244413448429249 0.00777271483199258 0.0184027921384278 0.0197514168250298 0.00673221342875325 -0.000865907647109044 -0.0105388944833943 -0.00218435739036608 -0.0138784437130164 -0.0031514180748868 0.00565720235135023 -0.00952357572392993 -0.00486197579046914 0.00173199366676556 0.00371262088461197 0.0212442355621879 0.0324838694246913 0.0438499630044236 0.0327191550074967 0.0149300685045261 0.0253109742610201 0.0102482389991605 -0.00970922665979767 7.55558378448042e-05 -0.0315534513613083 -0.00780551441811724 0.000428466333112528 -0.0283634976218641 -0.00831214608124719
  20 546.640634563947 ""  2.6155484931736 0 0 -0.0351445652081827 -0.0603042056478437 0.0276137250126686 0.0419297177095035 -0.119110051577255 0.0394470297527824 -0.0016796398933226 -0.0957363699617044 -0.0123455986698968 0.0415298833126918 0.0266799850281541 -0.0137684548708474 0.0428603791347643 0.0550240482806071 -0.00150217054406087 -0.00983003325542244 0.116651497750488 -0.0186995601377088 -0.0559797908342851 0.0262117395061788 0.0183391573552282 -0.0663812594143137 0.00402097535084176 0.0119372372662997 -0.0097299009485276 0.0210703369647764 0.0259759714388823 -0.11087520668035 -0.0971450048867069 0.0791516172188326 -0.00511584457078014 0.107376317983732 0.0242012780412726 0.0212757918636406 -0.000887717124917114 0.037373722404247 0.00301628811289993 0.118031682728676 -0.0198713251875909 -0.00608275581396154 -0.0393064816994328 0.0392401778481859 -0.0207531802380587 0.0835089282399104 0.0276241973964033 -0.00222895642155339 -0.00467214704854609 0.00418456973339628 0.016790086623371 0.0351054973611912 -0.046871350083684 0.0208278211575885 0.0406101879120142 -0.0226189776003769 0.0371336576124692 -0.0366891037463602 -0.00828096667767037 -0.0134531084914827 -0.010372102238441 0.0417958824460235 0.0308542639630668 0.0645193780662612 -0.0298509337224889 0.00646807659240972 -0.00285186932803411 -0.00431278984101587 -0.00806283203021783 -0.0114872011404536 0.00225134241337754 -0.00055224454174099 0.00344230635933156 0.00103914700303055 0.00215490403647155 0.00306000347261673 -0.00371746209816431 0.0073353363515601 -0.000275946117526415 -0.00540325409368553 -0.00112830468658364 -0.0121736146816767 -0.0101610350746764 -0.0235973703123428 -0.0255886555652618 -0.004312963632377 -0.0128980906379003 -0.00740594883968968 0.00659032084689324 -0.0017545840317765 0.0147711004875245 0.00399206887540473 -0.000556596022845146 0.0115762493236353 0.00286152721139755
  21 577.304643035066 ""  22.5746896879841 0 0 0.031459514899775 0.074689346142567 -0.0313867605166675 0.105325291640323 -0.0341792497431073 -0.088458404106192 -0.0154431836272453 -0.0227717128251604 0.079491856245821 -0.0349075055680676 0.00215821003553975 0.0277164850382156 0.00622056461275937 0.0169483164133407 -0.0469077299263455 0.0265286932294479 0.0261855805828694 0.0537553561367886 -0.0198489085890081 -0.0160763315230839 -0.0372671279049314 -0.0657945034678003 -0.00816376456107533 0.0345629526358971 0.0837880238053359 0.2603427746823 -0.00978222936291213 -0.170567549019529 0.0586744809554287 -0.0569909404087183 -0.0979996169013659 0.0634238487008761 -0.0682119981253865 -0.00968953367747724 0.0256709757038957 -0.167385860114567 0.0386164152094279 0.0269274053266448 0.0487170151618619 -0.012401125116629 -0.0723804532942911 -0.157242739678679 -0.0953809065258261 -0.0320784700311297 -0.0642920332865332 -0.0084221688491568 0.0117976872714851 0.0062895057914489 -0.01007232533165 -0.0389181010655862 0.0430701178485712 -0.0271097465306555 -0.0290879624237935 0.0205852432284364 -0.0357800686444691 0.0451090745982527 0.0177972982893111 -0.000220742594604082 0.0178674823731841 -0.0212106432944322 -0.0312053941524303 -0.0396980799219488 0.0225612396108739 -0.00467261149546342 0.000332304695573433 0.00215501157639126 0.00992312836686389 0.0141861746447877 -0.00702575880611425 -0.00128570458306962 -0.00519838147306504 -0.00154496471069248 0.0030482401313361 -0.0085120842416219 0.00182060098284874 -0.00753860563234571 -0.00300765856485004 0.0059891065504307 0.00423687378186575 0.0121604969197266 0.00191594550131286 0.0203257866428312 0.0264209477191703 -0.00168406073808338 0.0101332269075749 0.00426639646155976 -0.00571867062939131 0.0005268629559998 -0.0143738561309349 -0.00359190925321784 -0.000748320809028712 -0.0128381244551746 -0.00411341625490531
  22 629.083980002743 ""  1.67722165950367 0 0 -0.0197608733301472 -0.0127550884688713 0.0138641566610889 -0.0200335087798314 0.00294562948912321 0.00728159164743236 -0.0518845839014402 -0.0065805043780979 0.00993475775268414 -0.0597117045619207 -0.100001350029955 0.0223244367343161 0.10335990400977 -0.0999184052453674 -0.017057814149708 0.05152917201721 0.00593130507950549 -0.00808770870543535 0.083499219108614 0.112014676493101 -0.0240888428936079 -0.0775861685105442 0.091459118192294 0.00769003847959705 -0.0256290766422633 -0.0284854538444915 0.0265049180548119 -0.0098536637458651 -0.0107320014497499 0.0136700903849673 -0.0960425707027337 -0.0430554708932388 0.0250647291627076 0.123555364328136 -0.0556420025180618 -0.0279874426192381 -0.111658312376573 -0.00555160756742378 0.0222071650758214 0.11275558097265 0.0669237619663672 -0.0310605194997247 -0.102259048817297 0.0423928297227028 0.011924558584153 0.00040487146632365 -0.00299198335725974 -0.00260885869628774 0.00117250752297868 0.00596931848104823 -0.00816552506603385 0.00580475093005104 0.00513544706120505 -0.00254611673426368 0.00955581582258831 -0.00483005625353706 -0.00408499793984229 -0.00350265989627943 -0.00845698979329556 0.00515843763173497 0.00621452408298456 0.00690041701057175 -0.00724828013895097 0.000482529681382956 9.56368107370569e-05 0.000344632062363369 -0.00320677474764086 -0.000975256186396583 -0.00303440922726287 0.00038235224189399 0.000623162255084501 0.000320777469009007 0.00583679767315105 -0.00193110796068356 0.00139364034663009 -0.0026237782326872 0.00296939730498332 0.00592629551873193 -0.0136836422651359 -0.0118170900143874 0.0102252754193418 0.0179811165957505 0.00369704295346577 0.00286919472281773 -0.00191291785677862 -2.146930421598e-05 -0.00124312146387004 0.000456844553195089 0.000306639519812658 0.00027893371224374 -0.000127607642573644 0.00260176568286028 0.00152577168390624
  23 688.116603125621 ""  31.0015725074274 0 0 -0.0204918517318684 -0.010114895697216 -0.0338998417488448 0.0046871050633183 0.000787538808675547 0.00566848594290236 -0.000974290060098061 -0.000706356914815461 0.00439240550239245 -0.00499345540808953 -0.00479680556745015 0.00317592032601143 0.00355141881304591 -0.000145749135615165 0.00242937500455876 0.000496387616815435 -0.00154001021311038 -0.00190659994365198 0.00552849558978913 0.00270644463490149 0.000587235923029521 -0.00212130943162252 0.00621826254089594 -0.00209547784287688 -0.017406442566338 -0.00817548739909064 -0.0519248468116311 -0.00500838410734305 -0.00472611756355141 -0.0397601058568576 -0.0128912799517427 -0.00274977932832637 -0.023563262171386 0.00376909320390149 0.00316884014555352 -0.00680833166581228 -0.00577645211372131 -0.00224832792113416 -0.00485773998096438 0.00672915393033833 0.00233782090713443 0.00478507298120999 -0.00167022638316667 0.00395600342094436 0.00914226648833134 -0.00951247036952266 0.00622141678134111 0.0174019807669892 0.0127266992241825 0.00623476762021189 0.00653028205873657 0.00450099134840776 -0.00876882903484645 -0.00371757839144328 -0.272468563562864 -0.0321657230490727 0.0349290642513654 0.103956330213137 0.14669016937338 -0.193209450563963 0.00913036696342688 -0.0117772168132541 -0.0441612535277739 -2.46032566636127e-05 -0.00180629028997735 -0.00353839270827455 0.0346748107914281 -0.0137336123926488 0.0712293969307009 -0.00389874513271686 -0.00318276066324027 -0.00366832561432887 -0.147621563835106 0.0724864860289492 -0.0261478343061815 0.0832143543742008 -0.0320879106336807 -0.144143229045129 0.361640852948817 0.300054692200665 -0.350160576499214 -0.529693275127871 -0.15201570536846 -0.0980564920048248 0.00886915199645622 -0.00710237116231718 0.019120524664839 -0.0140513843874882 0.00506918471479869 -0.00349660613243827 0.00379462138452896 -0.0118400277321053 -0.0168467310770332
  24 725.588401200216 ""  20.9231820953517 0 0 0.00421128523695162 0.00372256762014957 -0.00387390144665862 0.00447823292795689 -0.00381954723168217 -0.009934365975277 0.0207955171686473 0.00757427627813133 0.109214308662841 -0.0155689413861544 -0.0047313756900117 -0.0630514476580298 0.0214111734213369 0.00644991095523988 0.103699409810177 -0.0138681684187023 -0.00379616501762967 -0.0799058330683321 0.0210507142348381 0.00572376457522461 0.104050990967887 -0.0205207957435716 -0.00465326339227761 -0.063385920549185 0.00682257737203875 0.0161548220255481 0.00358754995899694 -0.0126876433844221 0.00330508538668995 -0.00747477541240172 -0.074022745422062 -0.0239648204813265 -0.353985557933182 -0.00300018030490144 0.000274662345564407 -0.0272497769381657 -0.0678670421356961 -0.0209294196278363 -0.349460759658404 -0.00207723007511734 -0.00861349490380572 -0.0272691837747617 -0.0800977754347081 -0.0264591131097582 -0.349451289970016 -0.00117225675773716 0.000425669238589094 0.00253879921205913 -0.000424453032659231 -0.00116764148986991 0.00154607403711611 -0.00251208203574046 0.000478852931986043 -0.000611556368791505 0.0121406090068 0.00118695756484423 0.00130940564179091 -0.00373885839600072 -0.0011676799269058 0.009396461791488 -0.00212281129050385 0.00186080569938884 0.00142662795334392 0.000493353253392861 -0.000430444702092791 -0.00158281391650301 -0.00128965902581773 0.00185751373970071 -0.00381123373531977 0.000143106847002435 -0.000812849955084687 -0.000274860395547319 0.00963928337602443 -0.00335511798782109 0.0003930667804323 -0.00478386874486599 -0.00121219091578654 0.00668980748241339 -0.00580181486992994 -0.00203159284605132 0.00233515660181233 0.00943351675032874 0.00134551224930532 -0.000374371430787796 -0.00158289363274657 -0.00190802886010857 -0.00032902238685788 0.00328325258053554 0.0025167402777336 0.00141784307551362 -0.00216117175236607 -0.0021459409490838 0.0032679087523593
  25 791.657054036803 ""  31.4376576493123 0 0 -0.0357634787191987 -0.0609560455637883 0.0250132692313714 0.0495105208617866 -0.040464402883441 0.00736743647045496 -0.0206961208825381 0.00946743130343646 -0.0953631402045878 -0.0586590677800469 0.0230601179191085 0.054411295111784 -0.0684577429836305 0.0387560320544459 0.0288537395482222 0.0160686720737651 -0.0466476489264199 0.0589406524550038 0.06480570775329 0.0373487757565068 -0.00229880797246067 0.0612650369032812 0.0290770241441859 0.0203315189501713 -0.0134104662603914 0.0197918808875809 0.0521379836469608 -0.107314754624843 -0.0732081392665149 0.0286020983443671 -0.0782041960099643 -0.00768984350848432 -0.0946141802170955 -0.0916850188930544 0.102470098631783 -0.29000275500874 -0.0621640217236929 -0.0719419476698144 -0.367820155132298 -0.0376401102608372 0.0933907036031676 -0.271076890126824 0.0295230253500751 -0.00723634924598329 -0.0686357586088146 -0.00651773573130075 0.00112758361258116 -0.00426443961670306 0.00191461318713722 0.00588931289209636 -0.00980089559444746 0.00501911331438611 0.00870691721593592 -0.00331452575576543 0.0373104480517925 -0.0182396189792937 -0.014220629737088 -0.0189754934986223 -0.00351724584338629 0.0382146457910034 0.0099681137629309 0.0313842412895388 0.0036408724825989 -0.000311097546523574 0.000541426198426543 0.00175316105180576 0.0027903872303202 0.00181717550810993 0.00220049492797698 -0.000482244206014848 -0.00115603362236271 -4.46617271435842e-05 -0.00538581329281216 -0.000916568862016773 4.86418393231001e-05 0.00376953954845796 0.00144220452486894 -0.00430345009959558 0.002312658233197 0.00121665559660761 0.00267836600840567 0.000279318233213222 -0.00802619402505529 -0.000399134411439717 0.000793789675069312 0.00141424421533843 -0.00319547427674683 -0.00414297514030727 -0.00531747289634626 -0.00189163653136159 0.000714352577428124 0.000223702270624702 -0.00150488862082461
  26 794.079398608962 ""  34.0251768102248 0 0 0.0230696108183106 0.051378110832061 -0.0221731318935705 -0.0422235463139432 0.0561573590933263 0.0247730752808473 -0.0189493392924945 -0.0230468289489301 -0.0907328888494057 0.0795532889607763 -0.0184669604101389 0.0244403920274195 0.0782600016307227 -0.035786998289443 0.00469865212521729 0.00370416969810492 0.0571900839438376 0.0531103541771088 -0.0637954660496049 -0.0421253158140995 0.027992938140596 -0.0419443779846033 -0.0265261125837298 0.0434462329678299 -0.0035504889518076 -0.0556435108026614 -0.0590235888797363 0.13475550087168 0.0670073445331019 -0.0208350596382998 0.0447822590588778 -0.0102347242065232 -0.110191472923612 -0.0184414119539878 -0.14557216759772 -0.270900880969843 -0.084186444406404 0.0288006762798836 -0.36377568738527 -0.0719486889218951 -0.12839291835545 -0.233112683259868 -0.0439323740124271 0.0014433176617203 -0.042344046659916 0.00759273498915877 -0.00746821034583297 0.00727303918618057 -0.00179308226777118 -0.00317483847694165 0.00818787383989633 -0.000786472870942411 -0.00588225063910955 0.00600445542639471 -0.0517070383093539 0.0149587950315187 0.0198107352500847 0.0301425274980781 0.00575142461258178 -0.0559866297279741 -0.00640007189019952 -0.0336427821650494 -0.012899474471172 -0.00375914835578588 0.00240698064199989 -0.000238024506643109 -0.000977747382605996 -0.00312812938815382 -0.00336263139344021 0.000990168098849585 0.00201976256913628 -0.000644104463441941 0.0164909870965054 -0.000292468945480543 0.004887074138661 -0.0133429745814201 -0.00121644618744893 0.014632815153665 -0.0051446874245828 0.00497976289704101 0.00762604209808895 0.0152348213190457 0.00381704820796051 0.0027062619958197 0.00419936062183005 0.00280155540915807 0.00192955143235051 0.00766947087537473 0.0066503483883144 0.00265964165827119 -0.00372485630209891 -0.00724466462274061 0.00524448294345443
  27 824.281119290981 ""  5.66544008385938 0 0 0.0253841723461607 0.0096902484679599 0.0354347857543214 -0.00666768115240282 0.00673420454078339 -0.00548558940702867 -0.00042895297209958 0.000116772467277948 -0.0021814829580826 0.00699607356853496 -0.00234170306191264 -0.00090011085909862 0.00735405234463809 -0.00390598162133052 0.00239790167697737 0.000110070201269251 0.00477364050761098 0.002024075646729 -0.00601316575502054 -0.00478563246558695 0.00136754986548425 -0.00538926803325312 -0.00291392851598211 -0.000111486512998237 0.0230861427175359 0.0222289946926478 0.0748646576478193 -0.0068277971549392 0.0159791330100587 0.014484461447504 0.00589628145790472 -0.00348925687568806 -0.0106048249360426 -0.00132167651468086 -0.0146928356252804 -0.019493576380971 -0.00422736319911784 0.00312984897373609 -0.0203872681599792 -0.00161144887280868 -0.0118312504017837 0.00138669229956701 -0.00280356222622001 -0.000951559199174244 0.0114771399998234 -0.00882518538698449 0.000448398006516757 -0.052715043039668 -0.00943907952964245 -0.00982423193721378 0.0076693709387444 -0.010309690728983 0.00707048447249569 -0.0113458578145119 0.20428660824387 -0.0162842106010367 -0.0838098738668548 -0.0844752782673745 -0.0607122243527358 0.136276182225033 -0.0115264284842755 0.0377390571373188 0.0505774253827353 0.0203286783677425 -0.0183776621816361 0.0658211100373007 -0.00199137517578292 -0.00230722730788811 -0.00324964893054611 0.0137207746715375 -0.000745209244627732 0.0239273788785003 -0.45977031506907 -0.0771402458119728 -0.0920444808112932 0.28790898439236 0.170791321271123 -0.318414710807044 0.0274519987768428 -0.109590812413912 -0.101392125245782 -0.0629633079075852 0.133071165478372 0.00760237881217627 -0.0455353375730345 0.0469511223140898 -0.137128361720519 -0.256512932271243 -0.210489809831964 -0.104332529549615 0.161109190255865 0.287014699070166 -0.157256705246458
  28 862.846546325444 ""  0.386606749910263 0 0 -0.00762670881237672 -0.000681253569710888 -0.0171128809191416 -0.000931276753881896 -0.00170092757879072 0.00338816073823614 -0.00210164399129968 -0.00317863212698235 -0.00246128186737612 -0.0163145750494113 -0.00478273409458048 -0.0748809575678458 -0.0101852034005136 -0.00214916478447904 -0.0498335456586057 0.00056250535025102 -0.00119234487257706 0.00938802167177677 0.0134215268667791 0.00472827799594253 0.0559778254844008 0.0175113084616554 0.00550877930967725 0.0646681788215925 -0.00637602786511996 -0.000152888567746425 -0.030384674259583 -0.0045768403724979 -0.00224611563977279 -0.0141069160222637 0.0966708368274436 0.0435597389619782 0.518758801108429 0.0641799846101463 0.0247260270225072 0.323813748769583 -0.0153241433319281 -0.00579576898674746 -0.0610464910590301 -0.0801473389308757 -0.0178846433908797 -0.383720902719888 -0.0862665583171647 -0.0260702796054428 -0.45654190539185 0.000602900022564363 0.00172558206797709 0.0203824000138158 0.0034929934361185 0.00483523999142326 -0.00486875423603122 0.00881372991484981 -0.00706437913898504 0.00959882975559521 -0.0659297674119765 0.0273221123866267 0.0356131055632243 0.0144999666628789 0.00136135083429911 -0.0367110663877583 0.00722736301456343 -0.0206179195140158 -0.00662157726699654 0.00442625659245862 -0.00169455177785643 0.00478041710269024 -0.00291623641389093 0.00491518466075175 -0.00543916644832975 -0.000168094237980016 -0.00371941544503406 0.00319975954226771 -0.0362981378208375 -0.0172773252788969 -0.011312084994057 0.0238438612883537 0.0256308624619949 -0.0204751355788934 -0.0121209616251921 -0.0129920592351227 0.00215933129191037 0.0179262662569924 0.00866943094487853 -0.000494610589684769 -0.0105662148691656 -0.000688830011464184 -0.0151631802106322 -0.0292824155263074 -0.0268233915456723 -0.0105980416810264 0.0159321523251281 0.030076000368883 -0.0163690294495352
  29 871.357069559271 ""  27.5730883762054 0 0 0.0413616099523006 0.0401987878867459 0.106577099346199 -0.000736297325806552 -0.00358421684137266 -0.0165047668823376 0.000381331854239042 0.00284771597549161 -0.00207412584302803 -0.000203209631671488 -0.00105220479314708 -0.0137842733583012 0.00098945261459184 -0.00111121545827783 -0.00855322552020952 0.00192955375025597 -0.000333528119778953 0.0033722548937974 -0.00082536329233311 -0.00188291916046019 0.0111897838065544 -0.00450308022668871 5.50459309713947e-05 0.0120965943894983 0.0338027054671614 -0.0162053523006774 0.0540986365405109 0.0771253376432407 0.0136724299117896 0.176032126463453 0.0221087402889094 0.00353015490697633 0.0898907600108752 0.0120265930629788 0.0019218991037172 0.0480624018121353 -0.00221319778222999 -0.00203485686560093 -0.0241916893320002 -0.0144973261690829 -0.0118469324242546 -0.0698908989137951 -0.0221622988250421 -0.00773685886403914 -0.0663053842466635 0.0112521397864819 -0.0273732977988569 -0.123501575386228 -0.0228632339958929 -0.0325956761840423 0.0294560548671191 -0.0451481763234981 0.0480574525598533 -0.0449927065478015 0.242579306441032 -0.148455866086451 -0.188493161084848 -0.0395919870402607 -0.00903324837504205 0.112448556514083 -0.0402305839398344 0.104144670265551 0.00668049689829588 -0.0460468687183243 0.00872260747410066 -0.00265358794863344 0.0261236308547277 -0.0537712615691857 0.0261985029665366 0.00377830273318351 0.0444914680920374 -0.0115039752045145 0.078186109112752 0.0812415214665536 0.0523830751295825 -0.10601412572356 -0.12584288150943 0.0628726704599399 0.138417197540792 0.107209594562315 -0.089883179030754 -0.119933391290138 -0.0384833769390745 -0.00839781454756816 0.11195742444808 0.0757010831675761 0.0623690332471066 0.14076768201456 0.0979731574792361 0.0391458119637562 -0.0597962198701802 -0.145383242939996 0.0526752635419005
  30 880.957219608885 ""  7.49011258590521 0 0 -0.0425784009758388 0.0436432811108092 0.0199553799999954 0.0202088072691881 -0.021468208515455 -0.00491177995776084 0.00471743042757364 -0.00784837127840024 0.0058165674597863 -0.0154707964331258 0.00194607650923395 0.00834089366078696 -0.0153314093394987 0.0115856681603989 0.00551926390998867 0.00194401092969746 -0.00379601323668657 -0.00504035333559428 0.00972410505161839 0.00770858353397762 -0.00591194209924891 0.00295181062665801 0.00238587771825784 -0.00333473490568611 -0.0514661503479636 -0.134868176486759 -0.250012016982476 0.190506267260296 -0.0291472644668064 0.23820005878349 -0.0279181044631685 0.00193604052939936 -0.0372907250335567 -0.010161393455842 0.0302842261387814 -0.0132466666507761 0.0151375595782909 -0.000810804423115647 0.0251826071035805 0.0120055569229147 0.0162288469632487 0.0247871107921079 0.00586358687813028 0.00327088575235681 0.00678662340928789 0.0552708249311144 -0.0607605225009853 0.0270216708042227 -0.00410998195885271 -0.00858159280208192 0.00361620767681132 -0.0135803572686929 0.0424995293451134 0.00446923658799838 -0.243434639311308 0.0230884845918044 0.0830263165977915 0.189749177450215 0.0468412200993463 -0.289469251699261 -0.010735502444265 -0.0402689859204891 -0.187148677520737 -0.0665230131836047 0.000887393482400363 0.0394147163958282 0.0160126262785533 -0.0530740319741938 -0.0594640515785307 0.0196136985886251 0.0694500604742853 0.024620979641938 -0.115301257576052 -0.114121324227091 -0.00787655600059089 -0.0289285090485697 0.0309780387779981 -0.0105099802227763 -0.037226836155846 -0.0621060446777713 0.029033953906873 0.132188302686376 0.0194412721156286 -0.0177867105207604 0.166853797109733 0.216694486562744 -0.0707422393515749 -0.034286510502173 -0.11534216815767 -0.0410214704406993 0.0747932090520153 0.0398585474246809 -0.0743347070021044
  31 909.167701569344 ""  2.68591250368143 0 0 -0.00977676868896336 0.059044764776251 0.0595607484477679 0.00902045720997414 -0.0226069314180104 -0.00983920232055325 0.00494221284918026 -0.00657059915035791 0.00616937031300322 -0.0129253987920492 -0.000782568925931356 -0.00634566787220818 -0.0115830127399319 0.00889864643729212 0.00410962597672265 0.00428846260500869 -0.00092095181841452 0.00702030889955259 0.00792093032308724 0.00648839910905171 -0.00288732128985931 -0.00153530489110943 0.000989208568051373 -0.00768765362033632 -0.0234879294081217 -0.113326522954068 -0.169928548919592 0.18836239967918 -0.00567662820582789 0.251388031735887 -0.00547849538680995 0.00446103812944522 0.0426011353315918 -0.00895940753038173 0.0215978215777321 -0.0138578344756623 -0.00134342649583454 -0.00340890797982357 -0.0468944320852347 0.00769371489262357 0.00937752279959224 0.00288280686948903 0.00930441750341082 0.00500382489515758 0.0415455837526495 0.0479911393631689 -0.0344632464925825 -0.0265792547512824 -0.0106059547733418 -0.0216801266295142 0.0118509362435891 -0.0262524195967305 0.0262211739349759 -0.024444560851576 -0.0594841457637231 -0.0028221576786575 -0.00916507016666985 0.10168816951903 0.00327160013286276 -0.157125242366853 -0.0335515267253906 -0.0463876311962254 -0.152724585902078 0.0830853050777629 0.00813185079973293 -0.0290093343083711 -0.0562635608564145 0.0658021631191701 0.0345803383409267 -0.0059830546050984 -0.0960386388443422 -0.0193822296783479 0.0565481197344642 0.0989897877951388 -0.0105195536893451 0.0837667829195386 0.122047230430919 -0.00567996227530339 -0.0614902214434987 0.0651412114847362 0.0419441783778768 -0.0258164774321406 0.0699238617012019 0.0432178975085898 -0.287990618085732 -0.306063837549914 0.0310908036419318 -0.0673010878191432 0.0922274043354934 0.0174049389631727 -0.0201470009823952 0.119555217469922 0.051454439989669
  32 922.222849147763 ""  7.64738936620102 0 0 -0.0115221683407424 -0.00643682609831904 0.0129415185110038 0.0129063516311085 0.0131734514842741 0.00868971098560209 -0.0159988969850065 -0.00262646908945274 -0.0708506958330959 0.0184653748500556 0.00339074969555033 0.0835458961128896 0.00113865472386276 -0.00123468418054267 -0.0149023307916787 -0.0150919675756123 -0.00295949265916774 -0.0763131198888232 -0.00308475567599804 -0.00588264664524484 0.00867541197531593 0.0161199667646537 0.00487730841810547 0.0847213632173501 -0.0139816810719199 -0.0244267258977346 0.00514365206846665 0.0203907995729613 -0.00603027416833409 0.0233116212035519 -0.0798202074160817 -0.039240745475401 -0.433799199442212 0.0181046608345091 0.00257621219096716 0.076658827990553 0.0973410675451426 0.0310527789443921 0.453289413643944 -0.0114831643946376 -0.0144373433472961 -0.0476600643654943 -0.0966906464691867 -0.0317132653399278 -0.472091238544035 0.00338184990011702 -0.00498296970875776 -0.00669352784312633 -0.00297508244448168 -0.00283720812580431 0.00165027949266342 -0.000794684343746161 0.00629647834430309 -0.00140345837298307 0.0171302585733149 -0.00931545271072204 -0.0099632847572607 0.00616182342384637 -0.00100436936311422 -0.00660426130656658 -0.0020638373719385 0.00338031586977539 -0.0113467038509389 0.00918994188738267 0.000322398283524652 -0.00308421613508345 -0.00678668589493308 0.00829851294413125 0.00495607784166148 -0.000470157719506938 -0.0100888197027162 -0.00196715979908703 0.00422022558401617 0.0144005109322893 -0.000492594558045748 0.0108706361956177 0.0122286075559553 -0.00300107109453828 -0.00371535917851413 0.0140160155178557 0.00222572577002049 -0.00650007177178295 0.00716813654622814 0.00522452985082086 -0.0328350334702619 -0.0349030650320161 0.00522531737909729 -0.00589159860625414 0.0107713476948518 0.00245847681717063 -0.000431407745532612 0.0162303344827038 0.00378683888606954
  33 977.511299877788 ""  73.8856293146411 0 0 0.114106432875019 0.100363280742817 -0.058197581993519 -0.0918044348865748 -0.0889082976944515 0.0507280191308773 -0.00677959081067081 -0.0605690799856056 -0.00861383291616159 -0.0548471856231829 -0.0258633950420713 0.0191428907283972 -0.0305052319343191 0.014710763796659 0.0122839641057913 -0.0131120562901625 0.0607598783779671 -0.00874158715442456 0.0415522829146338 0.0482806247982954 -0.0112998110850361 0.0790779180712585 -0.0294229454854299 -0.0046834378707071 0.100570960496041 0.0766599460924045 -0.0522348306584115 0.0325176462081681 0.0657667277692054 -0.026019814814921 -0.0870254438832996 0.000350745744180769 -0.0196492729294784 -0.0437962536425824 0.0116353494515137 -0.0329418482800946 -0.0442720359466307 0.0657045706016088 0.0460438455757103 0.0230369547632515 0.0840723182850703 -0.0154856349463327 0.0875116825757755 -0.00992549519434328 -0.0582479702016719 -0.0041948477363953 0.0098801313317002 0.00463791645345682 0.00914084820667549 0.00220912879168561 0.00623690007783435 -0.0176746141541821 -0.0212277516669235 -0.0106599845938954 -0.000802188981344076 0.0324457241947624 0.0101480585995028 -0.014020389294385 -0.00346289406168836 0.0108677661031379 -0.0229451449057696 -0.044263237419318 0.0301692097422317 -0.00104575966883787 -0.00663128569688166 -0.000821253073339668 0.000482194467754407 -0.0010579868914675 0.00195540077601455 -0.000830623953680141 0.0071544144893773 -0.000283438315082116 -0.00634275978897289 -0.00545100011160208 -0.00206779440139433 9.0996362361166e-05 -0.0246062470208257 -0.00742204347082746 0.00370652955487916 -0.0200578124575185 -0.0128259096808997 -0.0148584346984315 -0.00140329841708548 -0.00115390617642354 0.0223823223862902 0.0209788966706886 0.00200154632350238 0.0127514550312182 -0.00124995610501044 0.000802085162302696 -0.00238268960166316 -0.0166530854836773 -0.00265772821281704
  34 1001.70936581375 ""  0.0096582016312932 0 0 0.00375165847188952 0.00238602007127522 -0.00149000815177309 -0.00233804429469299 -0.00288783510916188 -0.000389346654486738 0.00197064217255361 0.000239350233486606 0.00549947836906112 0.00684410222469334 0.000115107651224855 0.0596756373327971 -0.0174316128145341 -0.00456601244343361 -0.085935341998175 0.000746408052013176 0.00782257295426628 0.00970667208426075 0.0162815893086861 0.00510712149627279 0.0765031750442866 -0.00821879061726085 -0.00751467386440531 -0.066840317154592 0.0025165520100947 0.000452466334145339 0.00426127640579128 0.00182837427913622 0.000931960222252355 0.000687458308492666 -0.0667330498410235 -0.0316430153058446 -0.326352560476254 0.0989881111766358 0.036079852835702 0.505162152458385 -0.0134405091653436 0.00377652425039478 -0.0586707006082634 -0.0898830446947015 -0.026961440808442 -0.441016226080546 0.0788888790518274 0.0196001992803248 0.366014936531485 0.000716938990879739 -0.000288376124699341 0.00115929473915257 -3.11776546881323e-05 -0.000631104035914269 0.000417601583741466 -0.00205221737941736 0.000762873982754576 -0.00142079346015059 0.00466447369137975 0.00175723937296116 0.00126323105551903 0.00444395047058666 0.00420966147434209 -0.00411537284275261 -0.0022479450614636 -0.00171267882639137 -0.00241131449470004 0.000116536919059936 -0.00483793662707821 -0.000963270925295199 -0.00247648224729181 0.00254450193688745 0.000198094022651797 0.0022350870089097 0.00208246142800257 -0.000107276482907002 -0.00322460797525149 -0.00837991173920141 -0.00277795865802193 -0.000209818602119961 -0.00626369433280328 -0.00111216380771954 -0.0075203165883572 -0.00177707060309096 0.00640825662703086 -0.00012060461562528 0.00526487126739048 0.00182938321197801 5.30530810917e-05 0.000853486713395902 -0.000389230411549314 0.00119332568453831 0.00207273467413675 -0.000385134508418555 0.0037516140968773 0.00665254228439191 -0.00143634695440705
  35 1007.9706232435 ""  27.0458839579745 0 0 -0.0454986413830303 -0.0323325794593769 0.0180541419018293 0.0333279455936544 0.0478960980269836 -0.0212248884833458 0.00555752654453043 0.0113494007053995 0.00822561535004325 -0.115295938326221 -0.0700628267879656 0.0295851259509552 0.0432761618948276 -0.018461649245759 -0.0289173414248235 -0.0040703984637212 0.124840696523332 0.0205182044406544 -0.0533470792800727 -0.0376596228584186 -0.0159783106922582 0.121645101842715 -0.0479962291461768 -0.0119868396665323 -0.0402730566192573 -0.0271629573145299 0.018588234463416 -0.00444764168191579 -0.0128258622147394 -0.00216163951079265 -0.165744178285837 -0.0140545024309414 -0.00515487218161294 0.075745416936085 0.00327795235564761 0.132762219182751 -0.0263611615838488 0.117219377675774 -0.168578924854145 -0.00679209532242393 -0.0229195494454583 0.19469860948224 0.131689293963353 -0.00619020010204884 -0.107142086833873 0.000369699983756573 -0.00615527857298685 -0.00729436204019115 -0.00670217926497032 -0.00305561310729301 -0.000597019917958874 0.0113613506614331 0.0109491955950428 0.0109696100757518 0.0157142931604979 -0.0117531054676677 -0.0110545402692663 -0.000795244120456276 -0.00772227697848627 0.000951193293007614 0.0121903876161616 0.0234469930622365 0.00223717160680728 -0.00170098483890896 0.0029171107660272 0.00159872641562715 0.000905659043792152 -0.00287470404820507 -0.000275226153154876 0.00214226938511579 -0.00225650607329042 -0.00214925453104089 0.00169043621808473 0.0132341092583642 0.00535466276139311 -0.00096056567800692 0.00529884691706025 0.00131632315506487 0.00591625885370745 0.0169592593858015 0.00133696802825442 0.00679328078687348 0.0203853144942091 0.00416537592092532 -0.0131721780364892 -0.0152447566620418 0.00395976201270986 -0.00010864264451402 0.0129057987978051 0.00160026660463364 -0.00282045617103369 0.00581226673708482 0.00787912896224638
  36 1016.89743705261 ""  6.31558965725997 0 0 0.0209474021110333 0.0141043157718421 -0.00826832120024326 -0.0140321064474604 -0.0204322563823912 0.0112846961635938 -0.00186797597306962 -0.00629235245143065 -0.000610088474087859 0.0437476903848144 0.0269422469189648 0.0165456100475916 -0.0289805416956937 0.0033378809826741 -0.0603455366927032 0.0169939112005855 -0.0400062991536933 0.0718599121929394 0.00238508384588181 0.00952583557605052 -0.0745502600877444 -0.0327959482863232 0.0198596184478629 0.0411069516588628 0.0186214733321923 0.0129981069704126 -0.00338429834358131 0.00127461729660236 0.00584011024568954 -0.000192313332596203 0.0162935893736384 -0.00899342320000286 -0.199912651129558 0.0675539349093937 0.0374881742632286 0.417096679561104 -0.0903290985499343 -0.0732437720069856 -0.42059681116173 0.107198539870268 0.0451207625109528 0.451266825553911 -0.0958987046527411 -0.0106569784245976 -0.231885401732131 0.000137407301763699 0.0018956327044104 0.00309477608498167 0.0022994196255319 0.000464368416879642 0.000883175572215242 -0.0055829867740388 -0.00302050714389604 -0.00516765461536459 -0.00269075497099888 0.00312414935794748 0.00389920704740723 0.00371775410271587 0.00766092841276323 -0.00249662216563097 -0.0062092140959962 -0.00783738041300683 7.74215682005284e-06 -0.000448569768107374 -0.00713297323377281 -0.00215011357897653 -0.00281345691003621 0.00301634452183371 0.000841087100550213 0.00295646278306393 0.0036021825406807 0.000847159853092837 -0.00236628140509368 -0.0135416390199141 -0.00424112374204843 -0.00265673867205865 -0.00835796135516228 0.000660647331144752 -0.00329930077421067 0.00405463846057677 0.00162052745153337 -0.0031254002065128 -0.00421978915694096 0.0001908606927218 0.00455815993105929 0.00733090642889917 -0.00418048808414455 -0.000323435413074393 0.000304137793321054 -0.00132459117620483 0.00470479485476176 0.00626254041029368 -0.00132003958185303
  37 1034.97587120442 ""  2.23737000790421 0 0 0.00899558499461948 -0.00664278590018813 -0.00458844787784332 -0.00460605226326562 -0.00189938670394943 0.00229427449485598 -0.00106214794996979 -0.000128792219798388 -0.00158702852931725 -0.00886403503943011 0.00946759620114064 -0.0018222499585361 0.0257829970384362 -0.00174103570097563 -0.000309543728340289 0.000918121630691283 -0.0222906810977037 -0.00111666223954372 -0.0231692905960664 -0.00239666171622195 0.00591617721233179 0.00863383076762503 0.00770371277008504 -0.002607704625423 0.0142756263062642 0.0255342762018242 0.0200623231817661 -0.0265427658425481 -0.00525983639054252 -0.0181295514232366 -0.032470980337127 0.0535605340266986 0.0211957856208212 0.0397372632291072 0.0365170868495108 -0.039334174801531 -0.000385123535437282 -0.0236728756673498 0.0159747103834713 -0.0538607757486447 0.0387636986903181 0.000554373670131786 0.0311147520744134 0.0528579016940479 -0.00593825396852764 0.00362142348887767 0.00180670617023918 -0.00202611273253828 -0.00388048161599491 -0.0082685903845083 0.00181826154258391 -0.00362687544120687 0.00947755302237583 -0.00125397075288347 0.00228684858309309 -0.00509141936012821 -0.0042506462127896 0.0301305888186998 0.0600774703015843 -0.00448131249338865 -0.00316925724576022 0.0329839625005159 0.0283266645170587 -0.0413345502071342 -0.166218996616726 -0.0431533944120765 -0.0491855625286194 0.0477693931022292 0.0325201162985987 0.0992901222116041 0.0714152621972872 -0.00343311947506379 0.00524953730981245 -0.243354299903765 -0.0460434912104976 -0.0840028763567755 -0.0947350205047639 0.0401008097598718 -0.0322417726319343 0.305645199419377 0.117501933527574 0.00223818908043839 0.0526408542955055 0.0470818260520566 -0.0546165862439607 -0.0187808259920612 -0.0209245629014261 0.0297334761853126 0.148578901345813 -0.00268167205613345 0.126836645089923 0.266685332840476 0.000439183899937472
  38 1037.78419062298 ""  9.92967827622824 0 0 -0.0245985844891226 -0.00999752729755277 0.00515766038309466 0.0189543773163348 0.0235746686515131 -0.00971595053491625 -0.00263118674629123 0.0109397602715847 0.00144783884038471 0.0413404772707453 -0.0453605013510545 -0.00764644095492589 -0.10793290342394 0.00274398535595288 0.0209709284726806 -0.0126925833307818 0.110957513922722 -0.00211009197430112 0.109557776634647 0.00932747814894044 -0.0247612670037432 -0.0329172936485466 -0.0429177202107367 0.0103807297459394 -0.0333582129721663 -0.0336628761289417 0.0222625530749128 -0.00680695701035555 0.00639244261631978 -0.0194010152541287 0.172096995428568 -0.23928219837024 0.00143508090812687 -0.210740279444776 -0.204744384490188 0.0552945266431158 -0.0152625478138143 0.120240005972368 -0.0104859652392848 0.247509480593158 -0.185570606347839 -0.0317243054490058 -0.149002417817547 -0.280749715684738 0.04276729396203 -0.00174201908969374 0.000316215971976974 -0.00216165007362769 -0.00269901327326944 -0.00122354962547793 -0.00122327181738026 0.00696368969874137 0.00232011380365732 0.00693608856284826 0.00977963856700724 0.00939978923931844 -0.00162807808178029 -0.00526728769006622 -0.00393390736826963 0.00422682177874146 0.00719728988400176 0.0100533885028552 0.00340414748003919 -0.0101939072490682 -0.0367166206036488 -0.00651407878419092 -0.0092008982475731 0.00787885771170644 0.00760883062300941 0.0223611717881715 0.0166482196810575 -0.00514234735123003 -0.00664693908867373 -0.0354564010891126 -0.00435195489552322 -0.0134393141373058 -0.0339477766459853 -0.00118252018772194 0.000731115457226178 0.0585541829392342 0.013666075844772 -0.000883827278720517 0.0447270544213914 0.017073061579826 -0.013979547428966 -0.0120338813534615 0.00480650871637468 0.0181933272081505 0.050346888285562 0.00272967531911678 0.0183966363079166 0.0480382893105487 0.00999254041671575
  39 1042.32795220153 ""  39.7135282850446 0 0 -0.0501191359865917 0.03671571509977 0.00386166222825683 0.0158610158371168 -0.00460196893571127 -0.00554244267880007 0.00861288921954831 -0.00805593738155712 -0.000711292344528076 -0.00855647039462166 -0.00332248462842018 0.00163217555312012 -0.000939787768576561 0.00758884727227006 0.000458229017020788 0.00723986035867805 -0.00953901064954357 -0.000555313607511589 -0.00760376363128023 -0.00357120387967072 0.00149414181361116 -0.00625224746857429 0.00893071010244532 0.00064068529150805 -0.0675639519503141 -0.113510184686985 -0.162635622685709 0.14055891199083 0.0135578850586368 0.106064802176393 -0.0138161893617324 0.00128476574715379 -0.00436047518823793 0.0128342424165743 0.0393660280631732 -0.0094683236318807 0.0305977073257037 -0.00867983679303552 -0.00813892775536091 -0.00790126790584399 -0.00352953945726875 0.00408623403968666 0.00956538583519215 0.0427294997690586 -0.00694423809047715 -0.0154775658546571 0.0217280095488898 -0.00664658314189806 0.0145779177304973 0.0198909484098717 -0.0168263702968548 0.0199366032472262 -0.0472687421218217 0.0288949443443203 0.0984717979183701 0.236738429010049 0.031401472899251 -0.157142801712921 -0.271873069967485 0.0119193788938501 0.00207980099722827 -0.149829591917441 -0.0625671354808521 0.0226668739201656 -0.0735055758652518 0.00960001215985945 -0.00773139618576989 0.0444303286873012 0.0351888006012359 -0.00837737249778968 0.0463084801069274 -0.035081662928493 -0.117337825532096 0.0847161702290346 0.0113818666781828 0.088459279536704 -0.295633230591891 -0.157190988876788 -0.0151380181100305 -0.330268933342007 -0.127944787552501 -0.127814103669268 0.19031164495961 0.036068093926578 0.116198662620628 0.061115144730709 0.0844828231141328 0.180493304276469 0.121159919971462 0.0339325641306626 -0.0853903504556904 -0.191973831605798 0.0432872616702647
  40 1068.10069248905 ""  38.7009960577215 0 0 0.0133193977483231 0.0114555138822138 0.076352152083845 0.00936700406080294 0.000797065889538044 -0.0143477462678802 0.0037639164622735 0.0168860206319781 -0.0035192866231745 -0.00766841082004797 -0.0132901677339747 0.00192323499494004 -0.000930421129965044 0.000194017750163875 0.000178428608640582 0.00565158262498423 0.0144930960959141 -0.00152152209267903 -0.0066570687586025 -0.010251867546575 0.00226711962349686 -0.000393736677354246 0.00157154330377564 0.00238443461725328 -0.00272894340566678 -0.057155441563625 0.0522838514873587 0.0681596535558267 0.0172507096378501 0.0807155338861129 0.0176507795094586 -0.0510354635049973 0.00518207151671795 -0.00197709644419178 0.000293768756611534 -0.00308599947659994 0.0341872685910881 0.0167129056037907 -0.0105493337026879 0.00915251223924718 -0.0361981356992141 -0.00217926732047149 -0.00275635915226984 0.00169331879731435 -0.00665945170965182 -0.022614450826104 0.0417003932796577 0.0158035695231383 0.0341478840367062 0.0282794883809498 -0.00254444100720996 -0.038262357422627 -0.0691770668035811 -0.0738680321427149 -0.0775190796014922 -0.11500883947013 -0.0114153348780666 -0.0620765705013364 0.00136141550303003 0.0707847775906602 -0.0509060009154533 -0.167612801145634 -0.147070598463842 0.0448147212133678 -0.015657358085485 -0.0522294513943317 -0.0108085155102974 0.0609737683238979 0.0208392123469189 -0.0357168885071987 0.0131053039961232 0.0508859631409858 0.123451615047042 -0.238845059435571 -0.0870350231946365 -0.0198241893178623 -0.0129360875814635 0.0518969778972411 -0.0810467657254992 -0.0486899359824385 0.0793702903406153 -0.0817681295128649 -0.39200794698512 -0.0778659752251773 0.149576329460168 0.202859900173606 -0.088142342570592 -0.0822053913252368 -0.26261854049684 -0.0389599503679653 0.0523552364490604 -0.0599096228273753 -0.110867334169692
  41 1094.91102818753 ""  3.56163152638785 0 0 -0.0509792348662258 0.0540343849458551 -0.0262404813452566 0.000386912481150342 -0.011650090089188 0.00366890681673782 0.0296264247081436 -0.0252150948559055 -0.00237625424859834 -0.0178867528270521 -0.0415043702663113 0.00681797180603029 -0.037797857696616 0.0257400406631763 0.00471845790288131 0.0429109170828394 -0.00364328897934105 -0.00819786742847376 -0.0142602061256038 -0.0155587289794557 0.00409344785551001 -0.0258986613395065 0.0408934130201812 0.00195172803147934 -0.0850105931575785 -0.123671363751361 -0.148555289110222 0.145147352429524 0.0602190476361274 0.0193152084418044 0.0407327447829279 -0.139278981453803 -0.0054594177617326 -0.00303287245069908 0.106003934226124 0.00140989930934041 0.230270994416208 0.00971346338662665 -0.0471818850907672 0.0291927614924623 -0.0855884635137923 -0.000873794444974982 0.060530689424415 0.218834489527431 -0.0206041571231754 -0.0327271487447525 0.0136790292814771 -0.042897139088515 0.011271810480988 0.0216517703994534 -0.0154327879055352 0.0341506824024546 -0.045752417073193 0.0656545058827877 0.167342084445077 0.142855339674521 -0.0408526491935662 -0.168611181981473 -0.202722120465886 0.087233415172721 0.030666821854099 -0.0486755581294222 0.0774286409911787 -0.0303425647821 0.0346174620468811 -0.0123018299258908 0.0253610106049604 -0.0444365643046866 0.00278476214006425 0.0191614955305294 -0.0205587961464746 0.0221989890830357 0.089024247002239 -0.0433108409162457 0.00230599407255207 -0.0824145129435087 0.131742607868226 0.101736157011513 0.0890220765457329 0.307949870909192 0.0627815078527436 0.0316570991676657 -0.133361680617855 -0.01423117190911 -0.0720936151261609 -0.0388430059793196 -0.0505419321507931 -0.104732780043262 -0.0474087855522899 -0.0169764494504369 0.0655860173559287 0.145004616210595 -0.018733048281082
  42 1105.49373785285 ""  7.59325120400984 0 0 -0.0402649564711482 0.0169985339135649 -0.0062467154949465 0.0216315809498236 -0.00024505077785294 -0.00657039046064621 -0.0307504622408796 -0.003111569271818 0.0094849286104193 0.0220643404013312 0.0745055109272646 -0.0083438801799178 0.0467644598264805 -0.0286277266525278 -0.00829111221337843 -0.0676834380638294 -0.00842084488728382 0.0141245941616599 0.0337790990094353 0.0359626759171337 -0.00934598773202778 0.029370231307628 -0.0652113137541147 -0.00284258668334542 -0.0249327822721451 -0.0210218424905723 -0.167995462204434 0.0791366467189617 -0.0112222342954054 0.0856316051019013 -0.118183115512003 0.290744719825252 -0.0112078953713177 0.0069302883277436 -0.127209448253048 0.0122558472443263 -0.385547278035751 -0.0308502770823466 0.0794013692201674 -0.0416160301790518 0.158172854483648 0.00021850333509946 -0.0956258491239215 -0.331100129265642 0.0435940684607147 -0.0140518212416757 0.00740007222552026 -0.0310907250840678 0.00556246910951192 0.0117040752305788 -0.0107266669880289 0.0206237030781883 -0.023006429332725 0.0437850282736888 0.114664852598175 0.125953610653771 -0.0223800250758062 -0.122247864178918 -0.190565255647206 0.027900945348349 0.0170715744660852 -0.0428164349511059 0.023317714088905 -0.00367937733841421 0.015822033747735 -0.0155357021138505 0.0102248279043323 -0.0148446823161389 0.011498919817939 0.00112639976663266 -0.00835563813130976 0.0195024941582881 0.0628753328561353 -0.0466174645030432 -0.0120730195138695 -0.0398150882732004 0.0533765087056266 0.0549151823489384 0.0460884126807814 0.158110270360299 0.0326895277354814 -0.00877972043364801 -0.126903699042096 -0.0151996683451291 -0.00841481669525182 0.0152031713286 -0.0361581028719472 -0.0615421097194638 -0.0688580846753926 -0.0134877235820724 0.0384510289418818 0.0538344945541578 -0.0285955379660519
  43 1119.51043698202 ""  31.5785120148821 0 0 -0.0205210127662568 0.00287527438624354 -0.0703904265080832 -0.00794366738903326 -0.00347402899584015 0.0138382375784412 0.00274037406323169 -0.0102631623345877 0.0020052604475764 0.000668290927839284 -0.00782545076953169 -0.000555624165493102 -0.00910196182342898 0.00580392466229243 0.0017408719591562 0.00455289011238033 -0.000626488186323129 -0.000315562181539223 0.00343164926153001 -0.00141933398879539 -0.000838489028192981 -0.00393656531734129 0.00851768948049752 -0.00047151548989933 -0.0166701167952261 0.0201948582399466 -0.0576531596816055 -0.029953561881548 -0.00588177174272506 -0.0516101731757236 0.0052054852318246 -0.0132043603486502 0.00507220340482151 -0.00903929850976927 0.0081263602462732 -0.00154160090692368 0.0309097627813718 0.00119881574704566 -0.00844331916818122 0.0160982931838773 -0.0207801317397487 -0.00154817346582625 0.016956039919863 0.0495063803973894 -0.00212616703950561 0.0502309935163275 -0.0282340030038487 -0.0461534088756582 -0.0709473309598473 -0.0619432470799025 0.0197231225971962 0.071778628259622 0.0971755059505062 0.0618070672101135 0.0959497814806785 0.0167398566940201 -0.046823366154534 0.0569034674581521 -0.0552334879675927 -0.0835579967949975 0.076140137457223 0.217070630392771 0.153539014791825 0.0638041921103341 -0.012588538344168 -0.0414602277522909 -0.0335876166816394 0.0463765054788954 0.0357039343324725 -0.0447475571948844 0.0125971898691394 0.0331154029190928 0.0811348730660187 -0.106537033329193 -0.060377845318481 0.0319889829112113 -0.0522175077000134 -0.00136861254469953 -0.0692543378335228 -0.0892317770235437 0.0276541330565528 -0.10219868210244 -0.211205557946726 -0.0270746432571624 0.135515829607412 0.164373773391774 -0.0425174173905135 -0.022036147578059 -0.192251128136246 -0.0190125091026866 0.00536400462905692 -0.122820498032386 -0.0788682476104735
  44 1183.58951063194 ""  52.6863655422655 0 0 0.05259531730483 -0.0410346473091678 0.00514755227865281 -0.0134055563740913 -0.00622815221941753 0.00835436757343197 -0.0113481846143652 0.0530882417999449 -0.00419820652254178 0.00174664475548148 -0.00851141813769379 0.000294276343608664 0.00926564213524773 -0.0106602904038256 -0.000820085069460412 0.0146856987102371 0.0092489690242083 -0.00341223910572373 -0.0216323022192438 -0.00224524338977274 0.00464248587709324 0.00336271154690348 0.00272099116264808 2.12324879013861e-05 0.0883320123149326 0.111346206740656 0.0695432342328666 -0.189667707153762 -0.126385453812046 0.0961297157305293 0.0696316304260791 -0.10854742354342 -0.00234789959812512 -0.00303746792190976 -0.0391770736463159 0.00176808462029631 0.123956184520783 0.0163903661507702 -0.026095209736454 -0.0627611695711306 0.0580691507579359 0.0093323935490613 -0.0383739097360938 -0.0762413483133125 0.00983610357157581 0.00841429506516296 0.00850817217223151 0.0286951031871402 -0.0264174460310645 -0.0293706408291023 0.0139760385474264 -0.00540972835962387 0.0532195606373741 -0.0708877132135339 0.0428805235479648 0.556024601664564 0.143297679146382 -0.123051551523098 -0.377504824590642 -0.176192248697014 -0.0198397467946481 -0.0463952687295763 -0.234784429652411 -0.01202749794522 0.0113781000672357 -0.00763889136562442 0.0129832765900591 -0.0188420295829887 0.0145855425267259 0.00785149991829711 -0.0065871978549454 0.0109632582759984 0.0304272334409081 0.0171890946792001 0.00763052728986575 -0.0342361715031891 -0.0100813230382043 0.0255177271815027 0.049449582175933 0.0732447820699274 -0.000430861655004639 -0.0170872419833043 -0.0683393860679559 -0.00102009597802802 -0.0197033795135784 -0.00645262316882478 -0.0213078240757595 -0.0392211784792833 -0.0206493653622485 -0.00479028918978963 0.0283049758861235 0.0512239623539237 -0.0102896134223637
  45 1187.37101337186 ""  3.15142363475052 0 0 0.0108022744183262 -0.00733347857632378 0.00442422193003576 -0.00272690640871119 0.00613534632572152 -0.00142175066670038 -0.0224832902943878 -0.00933442482439411 0.00721423571546621 0.0121316290747106 -0.0114814601781564 -0.00254633704956318 0.0198829758312329 0.0442193464689174 -0.00598643222583571 -0.0737211612124365 -0.00735349740233379 0.0151693718401536 0.0452929437532721 -0.060073260045859 -0.0059520038120079 0.0141852255898868 0.0352546748416827 -0.00482706494334859 0.0194416661544174 0.0263685446693894 0.020682524258869 -0.0333030268985131 -0.018104016997695 0.0132846939225541 0.0446358534615801 -0.0597652492706066 -0.0053646465505929 0.123019735143566 0.269922697515587 -0.0451849240607074 -0.524616097372548 -0.0385790208759694 0.110659400041331 0.286378650875863 -0.427081558138247 -0.0325017054117223 0.14354468340003 0.29639920542834 -0.0433889024435651 0.00162077340142149 0.00264378218014825 0.00607249809373929 -0.00522615218568773 -0.00605695958588626 0.00384624281132181 -0.00197742097139493 0.0118292348237712 -0.0160446817548361 -0.00146555160098698 0.0869042393861444 0.0249444961144275 -0.0279333264319371 -0.0812397922275691 -0.0334184344965604 -0.00844495943367765 -0.0204408796545204 -0.0514990848037742 -0.00985805465390531 0.00424902889453523 0.000175147038106008 0.00847695270236899 7.17675355236729e-05 0.000855077022455064 0.00694005175347138 -0.00293201639918916 0.000781218265171591 0.0050233209866301 0.000538544221166801 0.00380079289405709 -0.0170229907917972 -0.00318982264907795 0.00967695790067978 -0.000384426819086396 -0.0193289201793382 0.00620248348378015 -0.012795817879044 -0.0286449297204505 -0.00822851009480447 -0.0172639653447687 -0.0151508185196641 -0.00441347025906919 -0.0125106179491621 0.00765191712643768 -0.0010515785390253 0.0086069369231973 0.0252144087779671 0.00353703719560807
  46 1200.81291243556 ""  1.59425104599889 0 0 -0.00365001578397275 0.00861408987233352 -0.0036154950943944 -5.43518775700302e-05 -0.00118849656577738 0.00172975732677186 0.00422435400925306 -0.0150320852658461 0.00121647536885183 -0.00112864158824899 0.00440602198743461 0.000276945107759467 -0.00496581765776816 -0.00239708351505469 0.000524013126328794 0.00426774085421096 -0.00122014646868127 -0.000713908180549826 0.00200618533559752 0.00733603729900766 -0.000720700179694685 -0.00172593511932148 -0.00410583665418249 0.000817361867743995 -0.0173412160209456 -0.0281658437067474 0.0185708019849994 0.0533512538380666 0.0403842871197513 -0.0464731363815723 -0.0272775643045165 0.042228911478612 -0.00165768125090271 -0.01971379175278 -0.0351922207784687 0.00951245389821649 0.0297805638346887 0.00082249650685737 -0.00583748721894587 -0.0140397509000931 0.0322001843772254 0.000552739222181666 -0.00209788658841609 -0.00603024081423419 0.000341226373763246 0.0141560141520825 0.038596948634727 0.00588787313138508 -0.0399652891798003 -0.0230082039969339 0.0218060304671857 0.0500445456571868 0.0256381523394191 -0.0182893548294948 -0.227756253035007 -0.326071783839594 -0.039172580388826 -0.166335006379284 -0.319458490696058 0.0366531492960707 0.0513498678007861 0.0355385471094243 -0.0649578721711713 -0.0820733617930584 0.0161344664539958 0.0241533993720695 0.0665247773099067 0.0546655921123261 -0.011205540418553 0.0598349974998483 -0.0155980548209927 -0.0191837377125282 -0.0395866927813945 -0.0415307290941683 0.0217316600467993 -0.0937398353801443 -0.0405640253060787 0.0263779339015327 -0.0439718943117258 -0.327984079651205 -0.015420814790105 -0.107333912274834 -0.280550335871392 -0.112430836779534 -0.147401477433821 -0.1590107060174 0.00779319461600118 -0.0360829813942732 0.134407004635544 0.000765445097240372 0.0309570763379319 0.160794547624391 0.06068217686729
  47 1202.12695223324 ""  27.851183784152 0 0 0.0106394417689403 -0.027814291368588 0.00964096672166528 -0.0104348062236278 0.0270219072801898 -0.00259160308686888 0.00448481767742988 -0.0292050505120887 0.000811239479405821 -0.0139825336235697 0.0535579536326918 0.000129240160374934 -0.0375026102154844 -0.0568090038086795 0.0101703308777372 0.0187262867930009 -0.00111512895848034 -0.00339634961086541 0.0290551048886089 -0.0197052579635645 -0.00414419624496693 0.00500224987439126 0.0319459163981563 -0.00361526534952025 0.0703437036063902 0.125355105050178 -0.0585773768309858 -0.0373764694498085 -0.043925676361491 0.0295391186826101 -0.238674930462048 0.394154326698356 0.0102072484413294 -0.230754730081212 -0.477126114296709 0.0817265223306446 0.138833414384156 0.00687209890654565 -0.0290246766828126 0.16681777186078 -0.228249179653019 -0.0215707546278471 0.152721987127462 0.332528542167337 -0.051625950531403 0.013655350361346 -0.0111299498523416 -0.00376196103940585 0.0193477063113641 0.0110881456325393 -0.00607279089321887 -0.0390248150890471 0.0116857978138971 0.00873300441974815 -0.0308501803828863 0.00430938462598457 0.0043810747516103 -0.0291986636593825 -0.134161911156907 -0.0629498813484255 -0.0569347980873236 -0.046054829155975 0.0350638578836133 0.0063788232186496 -0.000219387482677158 -0.00382882648591984 -0.00097035751684129 0.00102360209606754 0.00339431182293921 -0.00307158537507651 0.000807562591818602 0.00307968408698876 0.00928496303833071 -0.00340985233004957 -0.00399804054136706 0.00501219842414321 -0.0106871171019179 -0.00285511049498691 0.0101075659893078 0.0308875569513892 0.000166950508377103 0.0051614809175314 0.0136748313784733 0.00536501192714715 0.00919947786162621 0.0119892548992699 -0.00416410595777523 -0.0046824320911021 -0.0146715667076418 -0.00197859012753555 0.000166135710914532 -0.00900356285936349 -0.00388381001978313
  48 1205.71735323468 ""  10.417985972746 0 0 0.011431739141054 -0.0232991821571379 -0.0218491380215796 -0.0104552992025737 -0.00606003461173761 0.00500765693153136 -0.0138002679172129 0.0483694344518179 -0.00147273393773056 0.00677193985614393 -0.0190947325246563 -0.000110227634488393 0.0164926153705765 0.00746079744595084 -0.00322777510786149 -0.00384277892198146 0.00650092507268976 0.000257879296321025 -0.014928873862355 -0.0095503880504507 0.00336606623955128 0.00364390897943354 0.00550636441915737 -0.000702091231217586 0.0696098766106912 0.134223456633939 -0.113854891560222 -0.188300840407041 -0.113855170680695 0.0949542741856578 0.106076552253356 -0.167718721955337 -0.00960269382305729 0.0541659006893568 0.0880540354194039 -0.0181730089932452 0.00533925235569262 0.00683148277545965 -0.00155586183750491 -0.0350353764134327 0.0191831590531186 0.0068889284054209 -0.0431017397684731 -0.0850650201007075 0.0133845624675099 0.0527797192192535 -0.0492660283497549 -0.0399851127531278 0.0717142244078053 0.0448939267151206 -0.0286553818632149 -0.119781145585388 0.0233894155816379 0.085712276508102 -0.0954695111738565 -0.18681410071785 -0.0534708780769624 -0.0305563370168956 -0.282617432829787 -0.136836030179135 -0.17503454877399 -0.093276223161174 0.314391142643889 -0.00324204344886727 0.00200510111674928 -0.0023985295480096 0.00900946187139393 0.0240998875617928 0.00438226327579945 0.00534591785788611 -0.00247924755785769 0.00160960276327403 0.00515427163227444 -0.0106697937136548 -0.00382614336893475 -0.00874548430410809 -0.0253019057053488 6.43467671846416e-05 -0.0109320625027259 -0.059644853231888 -0.00376140318635518 -0.0299998279726345 -0.054199190180862 -0.0186032118769222 -0.0149411883262061 -0.0120859666735107 -0.00518878852639954 -0.0106612144677051 -0.000514074046621238 -0.00167716155706615 0.00907014080753147 0.0168121348094898 -0.00114267374302171
  49 1226.11256117297 ""  31.0196617071979 0 0 -0.00293422939159887 0.00442232775207334 -0.00897116090650235 -0.000795884958015017 -0.0171562747080617 0.00348546264502785 -0.00185346442921078 0.041918501505804 -0.00275112185129801 -0.00630291137588679 0.0101557529205771 0.000370089513710782 0.00565490378246145 -0.0156858662199741 -0.000352120495741492 0.0023376339290072 0.00535756841842657 -0.000432678297504391 -0.00528156511122565 -0.0113236151136871 0.00190669816200281 0.00315796928254223 0.00971687326541512 0.000395782365563996 0.00632392280458617 0.00986469429376608 -0.0600949712335967 -0.038690105826086 -0.0527704261406613 0.0890555143557587 -0.00337461477744068 0.00945675193435727 0.00632485619938897 -0.0273530587450075 -0.0894970567237043 0.0107907750586277 0.0174264933388606 0.00583942212150516 -0.0042283614128348 0.0256775329858623 -0.0609602895272391 -0.002851308836546 -0.00357787740592231 0.00204676261751773 -0.00386841737655509 -0.0171908753762674 -0.0409670550134731 -0.0188911271760404 0.0190386332297971 0.00798964915507746 -0.015513999577073 -0.0113056551098922 -0.0208257978572708 0.0228882873582063 0.320221433108316 0.33338888580767 0.0149555964864425 0.216555023249047 0.446277928192668 -0.00436463512480698 -0.00816783857927882 -0.0173043075416394 0.0607868515278739 -0.057716465530423 0.00492355299966853 0.00970550994928655 0.0215955641399673 0.0284555382108252 0.00975097383724434 0.0369765763176638 -0.00789238228450259 -0.00836665666069012 -0.028412821760079 0.0137800035304162 0.0247694309212441 -0.0864405799869638 0.0258536682934345 0.052893509392192 -0.0809697849092769 -0.357756213128743 -0.0141348471720048 -0.14916392118814 -0.348123612919959 -0.0909450025031706 -0.0955945451499718 -0.0944449930315044 0.00085780619515913 -0.0290414318099137 0.0682307362047358 -0.00142297061841379 0.0234232535704312 0.0967474325643592 0.0304571837139027
  50 1256.72776747535 ""  100.946656418115 0 0 -0.0135240374656494 -0.0137528893691289 0.0180874473072243 0.0139543059510894 0.0621960042291615 -0.0153989736540076 0.0028402823031109 -0.133082658064334 0.0130450086779079 0.021301908544413 -0.0328043691904487 -0.0039729053675864 -0.021747738449319 0.041711431737876 0.00149599834844693 -0.0102391118110241 -0.0103705720587389 0.00285350751968625 0.0274860144364547 0.025719760899632 -0.00717351399547598 -0.0063350982967197 -0.0215136955523476 0.00158721327673486 -0.0834115076660927 -0.0979608464513112 0.277951269265235 0.152278206062743 0.174373728513966 -0.285767906905861 -0.0687429776976839 0.102182349837773 0.0157760533103018 0.0125079990510909 0.123631109302844 -0.00992835512410502 0.0197230399166035 -0.00611286030833492 -0.00428816934177606 -0.073183686449351 0.185466725680184 0.0034036158861458 0.0188257797941405 0.0165147383138866 -0.0017067193555855 0.013088932487864 -0.0276361771067443 0.00473383010876213 0.0270728069930015 -0.00320469853501498 -0.00184391035444062 -0.0551912934647422 0.0609584967593963 -0.0212426996843865 0.0720402810763391 0.204466988118135 0.0426185193973506 0.049636596767872 -0.0326813576518731 -0.134085516976836 -0.178212527832503 -0.218999964688029 0.166573435763388 -0.013902647707719 0.00540901117352875 -0.0174874139344621 0.00485196472041441 0.00321421588050877 0.0118019284861157 0.0105437095850026 -0.00417217274648821 0.0156081527109632 0.0452382991937648 0.042726090962152 0.0104497922495691 -0.0454488409261452 -0.0438830610323436 0.0191008115834029 -0.00745151368238712 -0.0976047131162615 -0.0170795359336552 -0.0510529980002841 -0.0418073916389018 -0.00989958632611837 -0.0244502882301944 -0.00174141123005983 -0.030664013769689 -0.0479416918966472 -0.02929930048426 -0.00611633157855273 0.0349938560899445 0.0440354949325759 -0.0163738969515627
  51 1272.79480307475 ""  76.1025266906562 0 0 -0.0106523634766083 0.0282869302496991 -0.0411977927079526 0.0158097262610417 -0.0602882912611425 0.0134093295871207 0.0754498856977568 0.0808737770841844 -0.0237880192835705 -0.0518399555658396 0.0626555777711275 0.00711526585577179 -0.00327441113789012 -0.0586537813661576 0.00406207023974554 0.0391625274909116 0.00586303847553226 -0.00811526721491065 -0.0371234689676049 0.0169836390473164 0.00685352312611048 -0.0224526974165455 -0.0228060060657525 0.00681834846487322 -0.166742819547971 -0.259193434704206 0.306966180703341 0.073880250484561 0.0461106040375026 -0.0490925011231494 -0.0122771580915007 0.00311546473430916 0.011311583877747 0.0184067647607276 -0.0145668296455435 -0.00418503433398312 -0.141558567686532 -0.00830664047941326 0.0293661120296734 0.102736407748597 -0.202104633724463 -0.00988045348589378 -0.037322724298731 -0.0441356708696031 0.00591982142558661 0.00100670089197622 0.00870221058061148 0.00365924115294838 0.00744613669281905 -0.020676831724446 0.00873027938927018 0.00962666030746875 0.0612524301374819 -0.0288695720774873 -0.0200919262900139 -0.000136652999735513 0.00230504019607999 -0.0143456046107895 -0.0240426627413375 -0.00367946210125204 -0.171324848642827 -0.346192182031449 0.238573921341049 0.00677068675350188 -0.00272838716682548 0.0147447387988209 -0.00371993999690161 -0.00696169947071296 -0.00546691776484396 -0.0064698246887445 0.00250166498681648 -0.0124217877965859 -0.0380857337871145 -0.0299856834084553 -0.00500428701352337 0.0285114471225731 0.0451262217678548 -0.00653802241396609 0.00685888772669957 0.0659670174074094 0.0125855060504954 0.0272347139588907 -0.022240582411263 -0.000656306724132685 0.0139339184666015 -0.00425479215804907 0.0255350425331033 0.0354566158785189 0.0235834009358935 0.00423402423170928 -0.0250967913640234 -0.0251685899472506 0.0138693239428145
  52 1280.60258438621 ""  11.8698910073986 0 0 0.00780122056165184 0.00276081555346224 0.025301914672318 0.00172525644720774 -0.0170483977304265 -0.00468939110619733 0.0737586785200703 0.015368619646168 -0.0204575308263457 -0.0351613463560526 0.0349418689918922 0.00543670686911123 -0.0157688291541524 -0.0363855432641827 0.0051851456165993 0.0333594510699763 0.00336247867556404 -0.00687673943736122 -0.0244916719533278 0.0272564430167942 0.0040818416549988 -0.0240001006871243 -0.0300175876839862 0.00797510024091123 -0.0364389070912001 -0.0752793442708648 0.117911613817961 0.104606948511281 0.142677264403976 -0.226601434553526 -0.0282960453674896 0.0220329865957881 0.00709008032278142 0.0378718531188305 0.0818217984893972 -0.0133756413144253 -0.113873420838331 -0.00711616976796645 0.0226482227434077 0.0655211099836445 -0.113317650002815 -0.00929982567441424 -0.0310498394239635 -0.0398547879367164 0.00239181707467346 0.0359318568660297 -0.0312627192702391 0.0063449523284109 0.00424997967830612 0.0325490543286182 -0.012573656490228 -0.0711645489579039 -0.062644396659464 0.00960385469115931 -0.0486553906263987 0.125927100969229 0.0550037256768194 0.0150053544711348 -0.13359658992594 -0.107425060693105 0.157843655417548 0.608301496754234 -0.0433982536334477 -0.00709611774261198 0.00482067087856405 -0.0235192928866827 0.0022624253686669 0.00675901718347229 0.00959151587594551 0.00821788912880643 -0.00614885095332156 0.0227412908332271 0.0521623582061911 0.081115666810152 0.0131540934384632 -0.0401686344356241 -0.0967548470373223 0.00332700714856107 0.00756665954112199 -0.0726986124063481 -0.0371669723594831 -0.0216544053628724 0.0457960417440183 0.0107323151569138 -0.0170499241541538 0.0133390233487199 -0.0448115052450716 -0.0554408781119334 -0.0424823991200405 -0.00451447493631728 0.0474112206086412 0.0482860767028169 -0.0314262806234219
  53 1284.65077188626 ""  9.02236912768361 0 0 0.00234269758386568 -0.00492392693546039 0.0148736044078179 -0.000150125931002402 0.0115994627928516 -0.00491142646211237 0.0035969960659197 -0.0239048607722793 0.00180256801862444 0.00350517043896917 -0.0070315778716071 -9.93170738123802e-05 -0.00534785866473064 0.00667296070208712 0.000298292436105705 -0.000613131862432222 -0.000713831538023843 0.00019915917154183 0.00368684234976034 0.00558743504967135 -0.00147613358028645 -0.00258805942219267 -0.00579852705551375 0.000755410156921539 0.00361722381084509 0.00574482423363547 0.0256492871427013 0.0367958218027741 0.0552359143421973 -0.09210324253548 -0.0117386948379619 0.0150851347015739 0.000626130105858725 0.00691709976133885 0.0346272887828181 -0.00276844573280801 -0.0023144993951413 -3.9838842838426e-05 0.00131520839097417 -0.00837439342504759 0.0260163660050635 0.00169397417036325 0.00351043434188069 0.00405246061447269 2.9243065974877e-05 0.0108676110831092 -0.0127104567403822 -0.00320699743014305 0.00347056756151755 0.00930389653575631 -0.00402291024679743 -0.028743988819068 -0.011053130174132 0.00164460462953468 0.0303280448866035 0.111345471055742 0.0195925776445086 -0.00764577624778422 -0.090835352594688 -0.0747403734444922 0.0304120295326304 0.166442526477795 -0.0119407402692462 0.0302435303255552 -0.0150719545404996 0.0951260970696449 -0.0018054544587525 0.0126793913516927 -0.0215134975188144 -0.0271870205149782 0.0217527113703885 -0.0880418047154198 -0.217247071708824 -0.318063040179486 -0.0525733711717181 0.161440992814076 0.302431547926285 -0.0267023772055748 -0.0555904127718868 0.193030323530494 0.152812263291312 0.043575180747722 -0.353916268609233 -0.0768117149640695 0.0487938657894888 -0.0723264763333457 0.18066022593265 0.209491692680091 0.151926707025962 0.0130159393674138 -0.177691016629973 -0.176736307527061 0.122488263800679
  54 1304.95943626122 ""  63.814314780997 0 0 -0.00928298179131735 0.0451987362831985 -0.0220068936632109 0.0332937957793039 -0.0623202829871671 -0.00128538448215886 -0.121108078443653 0.0553928383786812 0.0244112659095089 0.0277652174231114 -0.0172347532822501 -0.00495813848799801 0.0492262968253013 0.0410446806308988 -0.012013339547188 -0.0549110469954682 -0.00551332471820484 0.0115868707231414 0.0303396566127369 -0.0634562185940493 -0.00319243339366393 0.0425828322399196 0.0603703001446539 -0.0123700011893855 -0.173216842469789 -0.279496225394403 0.299770995425478 0.0964339629968181 0.0825502825530072 -0.0643520602161634 0.037908271937113 -0.0276472958445995 -0.0046912562310976 -0.099663821703659 -0.291676282723996 0.037660516031199 0.123446256175609 0.00507860278956116 -0.0238184034324351 -0.0669674177194445 0.0846568862723106 0.00986839622927997 0.0399126098813491 0.0560061296290796 -0.00735997135034844 0.0182481152378345 -0.00718973912228416 0.00446511846800088 0.00209301031794726 0.00709403776559555 -6.68766961831356e-05 -0.0240838735949515 -0.0190263173716621 -0.0151947597230603 -0.0581530807501175 0.0414679733991807 0.027574313586122 -0.00555234130154194 -0.065243671719046 -0.0226424240758654 0.0187573178569187 0.193785817865148 0.130111181843023 0.00171624951059132 -0.000248325417764302 -0.00112377654165602 -0.000566297107652031 -0.00194861736598448 -0.00171939681423857 -0.000586725004739735 -0.00120725374563257 0.00198038673511016 -0.00297380729251907 0.0197877232988601 0.00254696509166192 -0.00135264347416478 -0.0106298953397767 0.000901110511610475 0.00244050620616625 0.00984013896808843 -0.000816477927516253 0.00832307664826875 0.0275091359413666 0.00783313186251793 0.00245652981127673 0.00509131477148622 -0.00603591639783833 -0.00219314218143133 -0.000120488133669371 0.00165554658681093 0.00404501684370217 0.00323898232028026 -0.00451349942080915
  55 1359.39392519043 ""  5.78691456703817 0 0 -0.000421577344367106 0.00468583136640223 -0.00686605075753279 0.020151643477115 0.0204151184530492 -0.00688826034283048 -0.0545916062349668 -0.0233750581727052 0.0144816086398595 -0.0253462676778671 0.0732247070824408 -0.000424275429879005 -0.00168713684887973 -0.0139914027980627 0.00110506747573435 0.0788226653709679 0.00955017008807649 -0.0163709411950936 0.0103086932600023 0.0207384737015457 -0.00321258637880501 -0.0226146959271809 -0.0977990311794308 0.0103756259171964 -0.0224766441006914 -0.0414850781976509 0.0314717504761433 -0.0599402094105523 -0.0344551172520174 0.0542357954198474 0.2608572149079 -0.362515034534221 -0.021995945944837 -0.0819046456109155 -0.190866568080806 0.0293350313486975 -0.282569841199289 -0.0142213676950233 0.0567456730794392 -0.14233353898867 0.259235098721893 0.0129958981285198 0.227542292322694 0.405804380039792 -0.07090522967295 -0.000741339945490466 -0.00309046890662695 -0.00486638999643189 0.000897557470260288 0.00220732979654075 -0.00113396660842963 -0.00418434009194189 -0.00354267527845428 0.0117656448495642 0.00278282371037736 -0.00436317511100242 -0.00592756634132659 0.00115901280236123 0.0091158365722867 0.00921844019590535 0.00905794185893013 0.00677883982450278 -0.0492791401280884 -0.000335948847771626 0.000406103979384666 -8.6518897520621e-05 -0.000578824096615826 0.00256266959805294 0.00175964938101988 0.000985915940353017 0.0006291429622146 -2.04972766415902e-05 0.000165006421871995 -0.00425544187743696 -0.00101537177119342 -0.000507216262902703 -0.00520542271279381 -0.00126880036711555 0.00335420202765627 -0.00576222949647849 -0.00883461214977816 -0.000874751473754379 -0.015982886130321 -0.00309129971272492 -0.00342291010839892 -0.00358460274999733 0.00213318317256168 -0.0012434018038034 -0.00410322704635299 -0.00171104654530227 0.000153298299247283 -0.00103886795721778 0.000742287225884234
  56 1376.10124213025 ""  6.60286429321515 0 0 -0.000894192095064115 -0.0287435253463138 0.0820405163433632 -0.00752900675403053 -0.0581168563214354 -0.00299029818424746 -0.0260569577182502 0.0472205608422841 -0.000838312811915396 -0.0135189984279911 0.0202939231393634 0.00136782010394484 0.0209169979535285 -0.00182573225225015 -0.00398620411825914 0.000456202300202233 0.000193969947305776 -0.00016795583821575 -0.00523471254340756 -0.0186253618243518 0.00235119912408507 0.0109396187670717 0.018083860190924 -0.00250662702096167 0.100449327017405 0.0995497394206934 -0.331133913229717 0.114222171382737 0.325133266195111 -0.594919067264516 0.0793851816577186 -0.122158879858767 -0.00925307217168262 -0.0278221469558747 -0.112911757091927 0.0124433163640394 -0.0195137351272153 -0.0028083539803006 0.00415637050950764 -0.0100467234893787 -0.0144639763606686 0.0019132803038088 -0.00301295642442878 -0.00555156782462137 -0.00120667398802632 -0.012404768992321 0.00489723092336536 0.00146081027980045 0.00274885243065548 -0.00606910210617018 -0.00922736460421383 0.00548700415874132 0.0508663985136249 0.038878597284423 0.111041691276556 -0.0518727223548635 -0.0328394223551951 0.0148105010089654 -0.00212116191614519 -0.0904408657735469 -0.0325472741502431 -0.179576061455742 -0.190340719451629 0.00155297312818702 -0.0057621918762876 0.000817386978358587 -0.00210972258632023 -0.000785898918451189 -0.00271942474894635 -0.00161334737238874 7.608841582276e-06 0.00275239069615794 -0.00527615350288027 0.0546600835301283 0.015207370616131 0.00486086221361573 -0.00717668966703194 -0.00475709676223212 -0.0023765298570108 0.020143547543129 0.00789687455375124 0.00892466698901365 -0.0112017700563233 -0.00293479324963346 0.00610478167242785 0.00755968949300542 -0.00209264184274489 0.00259763272760139 -0.00461100783689502 0.00249205625720686 0.00592069970301146 0.00579328695171835 -0.00715593583444512
  57 1395.42078735596 ""  12.915455591887 0 0 0.031011984265991 -0.00456674693798974 -0.0526908262393351 0.00418235307145538 -0.00113273762870671 0.00303368092718247 0.0066713620878066 -0.00206990597576679 -0.000670811663748705 -0.000692834434575666 -0.000972643566668884 -0.000764820847107893 0.00160252196234096 0.000740376257931946 -0.000354273031072298 -0.00719177105320365 -0.0028119391610138 0.00158700245771073 -0.000579651617805792 -6.00422539716256e-05 3.02866226475952e-06 0.00167964346759463 0.0073634318061899 -0.000783501910565538 -0.0629410226512325 -0.0696197037923448 0.354313541191643 0.00814039417901436 -0.0388033717397859 0.0137261730813898 -0.0262682296452245 0.0406652842480891 0.0104241304927559 0.00281505103725544 0.00338531279921022 -0.000744277722614381 0.0230804592983697 -0.00100354816661062 -0.00396955753685104 0.0130829427936075 -0.0210351399759934 -0.000766857827364431 -0.0172155372928278 -0.0315401634921098 0.00607321610509923 -0.0142838154416636 -0.0108597065607906 -0.0282640083616125 0.00637030848660939 0.00753296446006679 -0.0146917603584568 -0.039753823620483 0.025563278408206 0.1236165143266 0.0978944769956663 -0.11033785796308 -0.0674995945032428 -0.00209603394089151 0.0124070624759643 -0.0151219025693707 0.0454452626969227 -0.11343422290492 -0.633633032954299 -0.00303816107670674 0.0170402809397899 -0.0173883071540867 0.00447295709429234 -0.00235450258116086 0.026924400653131 0.00236261019956404 0.00491927333008164 -0.0071030954069091 0.0411772304857566 -0.236511231383619 -0.074254186440022 -0.0340658372870913 0.111976109013584 0.0528835434281422 0.0410746957508311 -0.0853505218541445 -0.0702272620504685 -0.041068187241767 0.120360541286183 0.0396023871114677 -0.0268327555264904 -0.0168607835960618 -0.00535581733874487 -0.00739505999267508 0.00663369546438167 -0.0101155293163077 -0.0199813712032105 -0.0480268569459227 0.0109486702262891
  58 1399.91876386848 ""  1.62956646448998 0 0 0.0116651293541301 0.000184387147596012 -0.0251133879946057 0.00125412695047306 0.00612168516535532 0.00104653024951447 0.00329075978299779 -0.00720326938674617 0.00120873235487424 0.00251565912717577 -0.00378675871192331 -0.000550790138947709 -0.00187651059955052 0.00186010803678051 0.000208792126488357 -0.00275341909756378 -0.000725049661460072 0.00110899116496691 0.000560665507225717 0.00293527508847321 -0.000345867790057085 -0.00032348663102751 -0.000275791874234919 -0.000506146690228374 -0.0259812525355879 -0.0217034456582118 0.153134728536412 0.00193602545294808 -0.0358347566489942 0.0474238476691141 -0.0154401357200024 0.0251310059477368 0.00585806284063759 0.00247919920122292 0.0117053309910059 -0.00174236646154523 0.00958716953158806 -6.13721377131846e-05 -0.00409659031942644 0.00699376427315102 -0.00666549911296421 -0.000855878273474664 -0.00289329850599315 -0.00753147210551346 0.00360351318594035 -0.00259392006856045 2.24813295521784e-05 -0.014466621169648 0.00154668717963332 0.00225692140552147 -0.00437115949394087 -0.0141248657624507 0.00716519335740673 0.0446110835336483 0.00956890652182125 -0.0544335692500726 -0.0308340692064633 -0.0120784385915859 -0.00318150663321937 0.0154746874931149 0.0185178785668992 -0.0351564420691617 -0.2301270818572 0.00693730477042437 -0.073632686949618 0.0298203945706302 -0.00171593638364782 0.0229181490823005 -0.054419537233056 -0.0198143321616994 -0.00627520229896936 0.0206504319291868 -0.0625530064995763 0.657463856230556 0.207272860395621 0.0929746761262996 -0.0717537461571503 -0.0968458334708514 -0.103240172474398 0.190575425303187 0.184612347663226 0.047770996988171 -0.30567978220875 -0.107412295131245 0.0915312337489311 0.0730091799827229 0.0136147290712646 0.0598279901410109 -0.0258568426921153 0.0361453361766055 0.057054609433261 0.107913374500665 -0.0605690677513434
  59 1410.05203965814 ""  7.31350059790662 0 0 0.00311648718366736 0.00137893175318212 -0.00637507280070953 0.000508685450238895 -0.000222247095786364 0.000452636903033766 -0.000689817016449102 -0.00025900899490585 0.000829032827221707 0.00119385300354032 -0.000569124812895254 -0.000253576151712213 0.000269066084940719 -0.000368013026741268 0.000189501379757406 -0.0023524645500948 -0.000168437016789145 0.000216040268630747 0.000158377744494748 -0.000283996155089656 -0.000215757373727527 0.000882305911975125 0.00191261810263968 -0.000353371121583243 -0.00931961453769259 -0.0126720093438515 0.0363851233884255 -0.00404150523373234 -0.00874423994256474 0.0119188779585922 -0.00292151803671945 0.00729303937449194 0.00494263430296857 0.00289991260980459 0.00550430568329893 -0.00307638533525285 0.00897790696087799 0.000828321003031097 0.000256604776731872 0.00258084195549494 -0.00364925938992929 0.000158930866053605 -0.00224873580476555 -0.00487799073240294 0.00172850757466806 -0.0110574980716331 -0.00274342486715011 0.00145003066586296 0.00143190968312478 0.00106968299034966 -0.00136861003992538 -0.00279588437412852 0.000272631698290167 0.0109663611982064 0.0780275946482347 -0.0257716552969282 -0.0188919048190073 0.0278615763017887 0.0454787783769805 -0.0575494833423254 0.0022483446335527 -0.0159523938874084 -0.0540115963365318 0.0233720024919517 0.0869050040768343 0.0449110175938259 -0.0365937316167666 0.00113883611866023 -0.0274364399212288 0.0474069424508969 0.0104254274447306 -0.00253974812587766 -0.0972766930614461 -0.159376334998465 -0.0493365010519513 0.0273622137675197 -0.731911861786234 -0.174670317633602 -0.0317813924806258 0.201974491379821 0.0612516910887933 0.11217126025957 -0.142936186161637 -0.0204556544579437 -0.142671685649519 -0.144228108914347 0.044006989749992 -0.162281561171843 -0.117493288054737 -0.0798539474220307 -0.0404359164085813 -0.0717784413324656 0.111600634191695
  60 1435.18930231676 ""  9.62370366840382 0 0 0.000868755922080242 0.00111384454736435 -0.00155874747313235 0.000413547049188276 0.00201579264358208 -0.000103323934193132 0.000550804384083468 -0.00148420181552889 2.93427676390539e-05 0.0002964681385844 -0.00157379614593724 -0.00022019509356654 -0.000572245946967919 0.00133845257796683 0.00014927222204367 0.000817488495334256 1.90493283924796e-05 -0.000113145915032823 0.000407062887734027 0.000351865157561777 -8.20172456072642e-05 -0.000324166384200534 -0.000850222015620995 0.000218592725710756 -0.00541031513175924 -0.012201550000153 0.00648947163998495 -0.0119458742547127 -0.00712096777473566 0.0102389616464152 -0.00278526927429592 0.00391487073198094 0.00392427343541384 -0.0024859863626745 -0.00204039115430242 -0.000211047651316836 -0.00223798356335791 3.17710976438371e-05 0.000940682946882331 -0.00106451360526632 0.00307800590273373 0.000344069758363504 0.00105231251369892 0.00187018506138339 -0.000458510506930154 -0.00920005923019378 0.00447358570207962 0.00983056691351382 -0.000111950393775471 -0.000206115213339224 -0.000330070365225132 -0.000979049366859545 -0.00279474526824849 0.000706230860079373 0.0971395888680931 -0.0422006181978623 -0.0168440869062486 0.0230078601672293 0.00482309550926419 -0.103871477991549 0.00223441975411752 0.00620209847203434 -0.00335177270762133 0.0107219537551852 0.0443889599204867 0.00965910578657098 -0.00991948927922104 -0.000633382871436818 0.00179385437527365 -0.0509748661209371 -0.107638246629515 -0.00891880722804602 -0.0187176846290514 -0.171215718768672 -0.057483398987736 -0.00228500290726447 -0.203496549038682 -0.0328949680162289 -0.000933181898533105 0.010328548971716 -0.00739139835607766 0.0136624109171531 -0.0100369673943318 0.00610647259111522 0.399848154223353 0.24807524431169 -0.0853462195097748 0.159311235109227 0.418349894289595 0.175906769647221 0.060794012461979 0.477746361937675 -0.0296425796189027
  61 1453.47376793064 ""  7.98880870557461 0 0 -0.0054634967078272 -0.013375319049963 0.00380546817783659 -0.00254164056054754 -0.00592189121178883 -0.000337338459993168 -0.00124962786788291 0.00245157059133677 -0.000194142124892395 -0.00142887172445619 0.00143930207307001 0.000813135543857861 0.00171974933887638 0.000925175541320784 -0.000474823739026972 0.00023698526239438 -0.000214030023514447 -0.00020036699899047 -0.000684517007700164 -0.00211867885561113 0.000319843127735657 0.00106466446879235 0.00296035440191229 -0.000327758354970581 0.0346923833472989 0.100599746956826 0.00733627171595987 0.0981140314576791 0.0427210396493792 -0.0691023721013431 0.00693348899683119 -0.0143648166150523 -0.00953466390290481 -0.00249315900518409 -0.00879716111119178 0.00227443293945793 -0.00403188012919582 -0.000574178820969846 0.000940329412766953 -0.00144247777297711 -0.00123710300633025 0.000654445628163668 -0.00343036036881103 -0.00571934627292584 0.000603554986240432 0.0514430063307049 -0.0539875800401308 -0.0743717537940132 0.00485327025365776 0.0029017470839135 -0.00302433312505424 -0.00428759509523535 0.0239047052173985 0.0226002263419018 -0.508267946862398 0.310485811802186 0.0914703888222197 -0.0679471840234679 0.109489061349055 0.625702839404367 -0.0164418563858267 -0.0590566127764886 -0.0665722861582204 0.00374228242534079 0.0168946074556179 0.00602767077995755 -0.00836814608834152 0.00217867557908647 0.0014782861770852 -0.00419363883186882 -0.015620578029541 -0.0036535493711942 0.0100275529612217 -0.0635332175605233 -0.0125641231835245 0.0136537976658114 -0.0876311106181548 -0.036654634768323 -0.0145043645009207 0.0103157858569524 0.0134392222067106 -0.0104612870656203 -0.0257292730843174 -0.00338218074741308 0.0573778291684075 0.0270732879200775 -0.00241536997258726 0.00440544236115061 0.0535574878637115 0.0171510899103686 -0.00357797672945282 0.0675236864621893 0.0170841681018921
  62 1483.4126236909 ""  0.752621327689055 0 0 0.00012742522762257 0.00707920786135 0.0068272628544984 0.0195305181004267 0.00213552176356894 -0.0061934788193131 -0.091986674628828 -0.0120829777690833 0.0210631893490286 0.0280874601306044 0.067136197168338 -0.00999690729622326 0.00347787716682723 -0.101419122789911 0.00582808078708891 -0.0774227804858312 -0.00308138063728548 0.0158712385551782 -0.00741239565394644 0.0989265089079076 -0.00484228729141547 0.0363928825331208 -0.0643544064346087 -0.0037527346194421 -0.0249842045797039 -0.0737394117434489 -0.0231267830216836 -0.0473022791433447 0.0209207393191177 -0.0375074836599841 0.120196237998641 -0.0569132226475473 -0.0200124866231429 0.178414196833044 0.254019805443699 -0.0522876372124661 0.427956396046443 0.032356658996467 -0.0892823067775503 0.205493061489002 -0.205132280039918 -0.0298188131192915 0.122500662075139 0.083740868351784 -0.0279697463647267 0.00130470591347761 -0.001374302362513 -0.00215978873952816 0.000338438149234 8.55470342173353e-06 -0.000418360649455905 0.00013358623167486 0.00118343584047218 0.00210364693920956 -0.00911675159101153 0.00659103697627468 0.000802097299219027 -0.000888364211194586 0.00357202604129691 0.0130990514365339 -0.00054906177818041 -0.00173209097928221 -0.00293689154566361 0.00200946020869884 0.0001713714406815 -0.00149505866052185 -0.00117711792049005 0.00128129377023604 0.00208479609920159 -0.00162658276235967 -0.00048100521072578 0.000218973527388792 -0.0276497282741115 0.00244816168469361 -0.00848412784490562 -0.016492243156547 -0.00249631656235767 0.0253242189342865 0.0110102712729026 -0.00692718386654034 -0.0215372380546423 0.0100734476728396 -0.0118739206671043 0.000647369908220593 -0.00159603276820862 -0.00370168922279052 0.00510845480918584 0.0182500070516306 -0.0033197533152175 0.00425084888844092 0.00872393832801805 0.00914047276191224 -0.0135241242597634
  63 1503.59017708543 ""  0.789298506466679 0 0 -0.00207446468778676 -0.00198030031422661 -0.0010086634067232 -0.00086663020688055 0.000647511187225993 2.67814655257402e-05 0.00270747335682954 -0.000284773054681525 -0.000614572448340694 -0.000795200812007149 -0.00364742078897111 0.000468670763019279 -0.000436629662822927 0.00472191841507054 -1.01030432660507e-05 0.00309738491457872 -0.000195634970182025 -0.000312257584477988 -0.000273079384559621 -0.00177272226729021 -3.63079966585087e-06 -0.00113783301084674 0.000957050737363529 -1.09549022290456e-05 0.00571565563187241 0.0245257147572415 0.00916101316189042 0.023799296991921 -0.00010331802171355 0.004800587447391 -0.0038247306059085 0.000155761609795537 0.000571596750365315 -0.00772954215802557 -0.00983189789934562 0.000667601271180095 -0.0136875373529412 -0.00152325599559624 0.00118867525470189 -0.00395859438671788 0.00443778650253222 0.00212141922451049 -0.00212960047098024 -0.000994221324556365 0.00117580539596447 0.000818957633381112 -0.000403277114876529 -0.0020685024782478 0.000245922506537136 7.83151270242196e-05 -0.000149867252395997 0.000135799296887907 0.000246545805050418 0.000573989356376184 -0.0128815915909909 0.00719724646311175 0.00146868006992636 -0.00483247832462424 0.000634819897507769 0.0173867597615708 -0.000476479034806184 -0.00327485573546997 -0.00304104214838997 0.0285836422575897 0.0200778808305833 0.00844638601634026 0.00415189965585004 -0.00371145680170746 -0.00646634709062009 -0.0233134572071615 0.00618622511117101 0.033379736116652 -0.328532436099789 -0.0198444962328091 -0.0915753118548362 -0.151033788056964 -0.110309841689133 0.244609628132745 -0.00678524280116961 0.0254774907320169 0.0254678528257836 -0.00238242148648124 -0.0180699419717337 -0.01140175270159 -0.327765519582195 -0.0752882745370016 -0.223685923697649 0.420413563024225 0.104747543198339 0.155622966886022 0.281184791396258 -0.172525971764121 -0.505201791666651
  64 1510.35653693919 ""  6.49657464220545 0 0 0.000567483961031365 0.000808760601694008 0.000139330709169442 0.000573533789516134 0.000540762242941491 -0.000169498502437336 -0.00264620747855507 -0.00265106906108703 0.000909151643908411 -0.000419687217745757 0.0036771407734869 -0.000241269339476179 0.00134933829668109 -0.00219198201518133 -0.000407188809836058 -0.00223589701180442 -0.00129140708034951 0.000236253381406518 -0.00149784618636087 0.00422093653340063 0.000216609493373099 0.00233730270628333 -0.00103816784680317 -0.000291382017104214 -0.00178958703707774 -0.00648709395977609 -0.00115666100788526 -0.00597088932125913 -3.16943624669425e-05 -0.000292928050452218 0.00759655037944934 -0.0080369176576981 -0.000264561976504116 0.00407915957642733 0.00255630104264175 0.00110954554125799 0.0115550974882477 -4.88482016749218e-05 0.000450482260830355 0.00820958994668337 -0.0109090963561012 -0.00236280501430117 0.00146480740075228 -0.00407688163164981 -4.21511266911783e-05 -0.000735474187550203 -0.00078435247878967 -0.000391314066611193 1.59490771855681e-05 6.58316374595977e-05 0.000145821340763811 -0.000270912551008095 0.000115020643390304 -0.000210272124300085 0.00778833720497569 0.00486237525684294 -0.000672194260849061 0.00182223778674516 0.000607436787479845 -0.00641596803424791 -0.00044868009267422 0.000978723479417131 0.00120961251023545 -0.0181439716603949 -0.0124750747084382 0.0311214168637585 -0.0058319912693917 0.00415754491399828 -0.0041603895082775 0.0271998447546284 -0.0147057537374578 0.0285931414687742 0.224485159342898 -0.0382680236986213 0.088359250659841 0.180385051822486 0.0604988363737612 -0.246509776335003 -0.0109955810262483 0.0404504970002198 0.0223500631647058 0.0112616894270521 -0.0560748388590356 -0.0101782138673471 -0.149151916313706 0.187403877250267 -0.545006609156105 -0.267998993516198 0.457047714575216 0.0719425720159161 -0.0161506931347322 -0.384526348428174 -0.0248717513952744
  65 1514.60636273273 ""  7.46102869624212 0 0 0.0531348738444331 0.0294501213510647 0.033211673278953 0.00412190423990405 0.0164463648931261 6.27927971758882e-05 0.0201860255127716 0.00205024167646186 -0.00435395730220544 0.0110584809059129 -0.0223182628741852 -8.37239751979158e-05 -0.0104280432297448 0.00730851104592718 0.00117209619541652 -0.000276130013051489 0.00467459149832684 -0.000229247079584802 0.0129496082027838 -0.0102747663885058 -0.00206745434909279 -0.0157569722529821 -0.00939510592371016 0.00381989870254154 -0.117776703945831 -0.589197978058787 -0.254416832508496 -0.629520346904068 -0.0018626635003482 -0.157534118363013 -0.0952954528679133 0.135119975257444 0.00485110782646991 -0.00394487771520979 0.0272833629588348 -0.000505940005417163 -0.0263403604792794 0.00499800120975231 0.00578957232135194 -0.028906833276333 0.0542356825868165 0.0030887682477474 0.00536860955905751 0.0375837910702668 -0.00396585076982524 0.00660403695159394 -0.00726631442793218 -0.0114539407639965 -0.000106744017316392 0.000198738094088786 -0.00126281798174646 -0.00114008867974643 0.00773367200279925 0.0118193396043228 -0.0637765630904694 0.0310891984122699 0.00768703008841021 -0.00713552736349091 0.0163532187626551 0.0850622749596474 0.00386065966282796 -0.0102902290450305 -0.0547901312157796 -0.00309994064541845 0.00254696186280286 0.00276742016350351 -0.00043680431570809 0.000556615426424406 -0.000542394580007971 -0.00301608946388011 0.000709558561430338 0.0010159023383674 0.0257097568846526 -0.0117295948732167 0.00677207541865216 0.0153000205265241 -0.00739359588616364 -0.0279933547065996 -0.00703633329655379 0.00187019819756282 0.0102379321967574 -0.00877189270690297 -0.00524720776057575 -0.00260087231431191 -0.0164547305244427 -0.0122751617712019 0.00630322382389558 0.04086377110606 -0.00917710462211201 0.00878958936261711 0.0201553713561899 0.00459221373941317 -0.0342904887699606
  66 1519.79024006662 ""  12.4680232748562 0 0 -0.00110100844303717 0.00117279484461787 -0.00160062096547687 -2.14745503438042e-05 0.00653654383687921 -0.000764479897074286 -0.00229101438600204 -0.0283048834635219 0.00310003862853307 -0.0171248764066174 0.0153315387281974 0.00185725220306743 0.0168583075096374 0.0180901791978841 -0.00459983082636545 0.0011409446562477 -0.0187719818318573 0.00114587830098094 -0.0207931373050848 0.0201224254461838 0.00292581020973901 0.0181622976994659 0.014835866246721 -0.00488106529177268 0.00204644440243526 0.0118858441922295 0.00852526100333209 0.00903466681171168 -0.00419370648697723 0.0149002156481551 0.0488592205416089 -0.0886374243910234 -0.00156759588817912 -0.0286410498925928 -0.0857995550949061 0.0134365632970123 0.00787091279420814 -0.0230318893311386 -0.0029410854481012 0.0497552408670033 -0.0893196896299747 -0.00356653107725521 -0.0246052896531567 -0.0794494125951911 0.0109840394740585 -0.00282500524707396 -0.00230554957464387 0.00219665190043849 8.06121655252489e-05 0.000575178500669567 0.000758462662514079 0.000132551601244592 -0.00175170885678548 -0.00329604034867716 0.0167731033490745 0.00452331514004041 0.00124272205032317 0.00801141578661401 0.00906875767294675 -0.0165740996962638 -0.000330585470507752 0.00405721866500574 0.0117652751649171 -0.0619242164779531 0.0158492756459746 0.025112493611692 -0.00445100679226786 0.00123738975602612 0.00275805053197103 -0.0265398863893996 0.0111513129605315 0.00307014632209258 0.480433336873829 -0.141861472383423 0.125005507632641 0.24232056875109 0.0117992987306725 -0.441532360868948 -0.00502807540103983 -0.00681750448511906 -0.000515507558538929 -0.0080526185673667 0.00590967914168811 0.00397578459937589 -0.114775540490452 -0.137163650266756 0.151929166767544 0.363338287611124 -0.162766789803988 0.051275258731159 0.160582902944079 0.10093660081705 -0.262604856508575
  67 1523.26831773943 ""  102.912609066845 0 0 0.00972551741157428 0.00928873344031206 0.00249547064076828 -0.000172492477441966 0.0308383972803392 -0.00293028382948312 0.00477566013831937 -0.102121627507446 0.00776276876381907 -0.0570380181333675 0.0418355846877606 0.00773365152517755 0.0516550212765091 0.0692495450320916 -0.0145391655679243 0.0121219488263279 -0.0615433821210233 0.00124385777645447 -0.0688075628753936 0.0616870702588878 0.0103444209010585 0.0553433690324772 0.0509824288429084 -0.0154247619435363 -0.0194571366702152 -0.0998700488336723 -0.029337263351583 -0.124520444242811 -0.0161640048188025 0.0111163790028033 0.135244392237878 -0.266901496246097 -0.00821496708034897 -0.106866477014143 -0.287321667915767 0.0393318250755177 -0.0107112429082381 -0.0766588256690658 0.00726439350272911 0.145486262225039 -0.275271914310869 -0.0134607864573693 -0.0909462083517335 -0.269823239212038 0.039494338391393 0.00113517351633105 -0.00234465667067555 -0.00156298721415923 -0.000420619639770965 0.000273330138774856 0.0016274649065459 -0.00115592290189298 -0.00229655287967523 -0.0026252780032779 -0.0145214288669772 0.00966356676113847 0.00314041924952548 -0.00123654839843439 0.00101149054105936 0.0148522048393995 0.000938503084245127 0.0096200814050465 0.00365176004252036 0.0193858148057467 -0.00344229223606547 -0.00788251762919722 0.003345240456356 -0.000200326648587354 -0.00126645406943605 0.00696604682098164 -0.00287584143285964 -0.00149419337698906 -0.144480256631811 0.0380785148109833 -0.0394713410651778 -0.0738738125911471 -0.00685931415397105 0.134169638875558 -0.0110106218128001 0.000809082649319137 0.0225265850602575 -0.0162367996105455 0.00250422635897322 -0.0093487024351871 0.0369598028474392 0.0360037347350197 -0.0324105373088873 -0.100761813659189 0.0370931031006827 -0.0165723254429132 -0.0471797690497296 -0.0224807090682297 0.0776268049125501
  68 1593.41831514046 ""  15.3406210880106 0 0 -0.00282106334618721 0.00388091114594404 0.00155390468083405 0.0116943997021126 -0.00735618820263916 -0.00321424153597319 -0.11873255649343 0.0113889217891929 0.0246554395216704 0.0869826825755475 -0.0551547833289889 -0.0132393154991796 -0.0809715581711074 -0.0167325404649444 0.0168734590304129 0.146882146454872 0.00163700709181278 -0.0296877140490818 -0.09216916179029 0.041285396340492 0.0164540456433095 0.0696438950775385 0.0215973777562813 -0.0164696471211496 -0.0113257208193432 -0.015243731909157 0.00383568916126052 0.0132763000803849 0.0165520758818474 -0.0188233128667724 -0.0621954492690014 0.180879004155439 -0.00134735247121409 -0.0355790193899876 0.100930212139916 0.00193104291398216 -0.229993336327704 -0.0249934414594561 0.0471030447227129 0.0186517166380693 -0.14039623789425 0.00524716819043823 0.0153444079630993 -0.100480112618262 0.00626545125184257 0.000306026120382103 0.000562716569487428 -0.000750336736678271 0.000227608912513889 -5.03241531519698e-05 -0.00074733992872673 0.000103979194352013 0.000711192650881467 0.00262197014244912 -0.000122649927271822 -0.00240778326201771 -0.00151916768266739 -0.00078708432243478 0.000543720978734178 0.002105107476056 0.000891301319316331 -0.00287546531219395 -0.0055850447461321 -0.00159562243698332 -0.00109348938358085 -5.3383396046851e-05 -0.00390139463299292 0.0018167205476262 0.00255478036051455 0.000382060200130166 0.000225941676716205 7.65193233857882e-06 0.0015402276278171 0.00149943265542348 0.00149070779119208 -0.00058136798928755 0.00388570542846893 -0.000719105467681544 0.0231478514029978 -0.00486225918875918 -0.0434431781951182 0.0379014360197702 -0.0188296427746992 0.00776718247879885 -0.00140873719244363 -0.00098573509003394 0.000246236713081142 0.00038557165986046 -0.000434711838889437 -9.36272402062262e-05 0.000467418459535072 0.000593850265982305 -0.000494390584432121
  69 1619.8277638187 ""  85.5173802147858 0 0 0.0055301455501893 0.00795794042498289 -0.00182806803359194 0.000591762833571273 0.00843503105589383 -0.000836372331153531 -0.0148236161895751 -0.0860618765857716 0.0101030893636941 -0.0186967495047323 0.106486077793127 -0.00367578106255225 -0.0384992529727963 -0.121031848044332 0.0152698841646691 0.022024772284709 0.0621043584385051 -0.00849930631143065 0.0254737512237664 -0.112726280010494 0.00193425071184696 0.0301804900926987 0.130364600223189 -0.0150477300291711 -0.0111748691133726 -0.0448028156821118 0.00439699370157159 -0.0373242720327224 -0.00236639987153001 0.00889892052273983 0.115740221162012 -0.09525360419413 -0.0161082400739733 0.0927491334704168 0.163084409841785 -0.0285462791907441 -0.0480519756277551 0.0646888507577595 0.00743702092650892 -0.124108668106349 0.107380737087434 0.0191800983474392 -0.111534022362836 -0.152841944851757 0.0349553041852806 -0.000115222625380751 -0.00173430719316758 1.1770740261171e-05 -0.000475833575003711 -2.78019344202085e-05 0.00155864711288414 -0.00102230728409871 -0.00136377209321079 -0.00273222793065109 -0.00244169445709741 0.00505601022703781 0.00158080323461621 0.000995891801979701 0.00134121486796106 0.00188926331293063 -0.000289086831132074 0.00615020926131118 0.00295182489747465 0.00118140421741862 0.000242622636699641 -3.04519595024755e-05 0.00291238617131786 -0.000405321976917851 -0.00121418717382218 -0.00112537051486289 -0.00018015900069655 0.000299579814703222 -0.0015567930530625 -0.000497161342638996 -0.00078680690746415 0.000308581211413303 -0.00240585241453237 0.00103343279345663 -0.0171727455305694 0.000900225032072147 0.0313317701655071 -0.0304858036503494 0.00855729465317903 -0.00937637695480207 0.000573491122485601 0.000934053169345707 -0.000211282698261197 0.00808143038687906 0.00100484129289722 0.00211421574695545 0.00303083501815974 0.00109911439712884 -0.00538431145944345
  70 1655.10841703771 ""  11.2794562982535 0 0 0.000797663089174481 0.000483269045089451 -0.000114994222363021 -0.00144517472194009 0.00360644195279057 -0.000282596505189415 0.010128554548216 -0.0109405327279587 -0.00121218956920995 -0.0078310279725915 0.00539320671543617 0.00229592517053841 0.00482550568100644 0.00310945904093912 -0.00119791062591738 -0.00870698296523421 0.00101080637782097 0.00155729085117994 0.00661984300305675 -0.0107049750739155 -0.00102810145015761 -0.00205909000936534 0.0102559784846416 -0.00131647666053985 -0.000291573732425024 -0.00709675492640985 -0.00211499750143696 -0.00926159993417678 -0.00203243994936924 0.00184860325906064 0.00620594926024371 -0.0190607328646608 -0.00161564412619594 -0.000513446059513027 -0.00805506426929773 0.00107728447761778 0.00292861846871384 0.00202403664160935 7.76039195413562e-05 -0.00674234552716486 0.0101451279929219 0.00195718081471626 -0.0109908983170807 -0.0113427976241663 0.00923383016001258 0.00142088787995959 0.00037255611481572 -0.00173912289860085 -0.000726013539653658 -0.000522305316635818 0.000192608357073534 4.97693514900478e-05 0.000247202942906103 0.0011208696774885 -0.0147524859426477 -0.00336985207574596 -0.00244336318834025 -0.00380530565574295 -0.00286386836523457 0.0143829786904346 0.00407884323684052 0.000588460157079316 -0.00228148711757442 -0.0128089141085248 -0.0174513070297042 0.00311795766664717 -0.0550293892202621 0.0304520981454086 0.0280860263523639 0.000500996128698047 0.00107071705465402 0.00020157608255466 -0.0215088122253768 0.0524139754295234 0.0198461526576616 -0.0147044350214186 0.0416704706872748 0.019627300017752 0.307688776177356 -0.0508375909210603 -0.575717102664151 0.616606279501172 -0.283601594008471 0.117667786357696 -0.00590468080835051 -0.00317248145169785 -0.00110179279257248 0.0220127856185409 0.00789974355263893 0.00732559827779052 0.0121057677702845 0.00887696080220765 -0.0166397528360726
  71 2725.55646367604 ""  167.756293571602 0 0 0.00017069313148728 0.00155502599614622 -6.80081769455987e-06 -0.000739185188212574 -0.000515372513820698 0.000483345743080024 -0.000118414695709697 0.000159513595111599 0.000144242041785801 0.000116366286339695 4.54783577764639e-05 -2.11696819585562e-06 -1.98888832614917e-05 4.92308367083489e-05 1.15897926334478e-05 1.37122938645285e-05 -2.45711142112682e-05 6.31935181032218e-06 -6.12982755871617e-05 -6.54756284643794e-06 -1.71546929632093e-06 -3.18641981049152e-05 -3.98180676880813e-05 -3.08834323872849e-05 0.0259910629048674 -0.00420772404967211 0.000537117168017517 0.00127038414523386 -0.0175379550401173 -0.00491639669145758 -0.00033223057812843 0.000609731460089134 -0.000303620051371921 -0.000113646222527537 0.00011213899655698 -5.80909673420342e-05 -8.04154699143765e-05 -5.91450579517289e-05 -4.4003809758831e-06 0.000167962302480398 -2.7065201355937e-05 2.20412768068134e-05 0.000708335417766702 -0.000721025150872518 0.000345615905041722 -2.46135016602532e-06 0.00349666665725091 -0.000359581521977683 0.00298956676478734 0.00290872504258223 -0.00279049671042027 0.0696040987162801 -0.0277192745017352 0.0149148166556244 0.00219340390441049 -0.00584559870043809 0.0113622314597043 0.0178084268017705 -0.00174349536651041 0.00750353737603373 -0.904006398269438 0.286349632990535 -0.145891949880653 -0.000354830894006062 -8.22252507593363e-05 7.8528747492123e-05 -0.000403676095124128 -0.00140605731512006 -0.000416520799809816 0.000168568827116013 -0.000233833729778862 -0.000134455467622569 -0.000244646324532814 0.000117220887392421 0.0011552093562169 -0.00166076346935384 0.00101731587914879 -0.000680046061809391 -9.49277334139605e-05 -0.00414880163812376 -0.00286149919441194 0.00142652799442921 -0.00181103420818677 0.0013414201969265 -0.00149515880315743 0.000801176331801637 0.000848853266161782 0.000159168262846348 0.00015958047156467 -0.000479035556842413 0.000854351139106593 -3.30228617957636e-05 0.00040530315231843
  72 2991.83569732178 ""  21.8662847331602 0 0 -2.01711821278143e-05 -9.24172169688863e-05 -4.48263234303254e-05 1.19834418031074e-05 -3.94773603089884e-06 -1.07887422624598e-05 -4.85987177778024e-05 1.33631251038168e-05 -8.67898427487439e-06 3.99895941252542e-05 -4.24185383027613e-05 -5.78157459078812e-06 -2.06955340065651e-05 9.35629432527988e-05 2.32173739119649e-05 -1.57730450687535e-05 5.03065878002948e-05 5.8902011723678e-05 4.21263388808287e-05 0.000105370508272963 6.56548269260872e-05 4.7448347200708e-05 -5.87160758921419e-05 8.74162417974606e-06 0.00050433875780325 -0.000163514685115671 0.000111635164599613 -0.000219264767997166 0.00116035637091379 0.000547792965946911 -0.000166333452320178 -0.000129500198162972 0.000121545489885392 0.00078419050305574 -0.000457551303919782 -0.000122777497239055 0.000168871934091056 -0.000862412903417954 0.000208540360719562 -0.000792154243927171 -0.000543759283279762 0.000107338072652715 -0.000536384607335032 0.00022099275299324 2.8121010708309e-05 8.71280480566445e-05 0.000188704563419837 -1.03113983190217e-05 -2.76099387496528e-05 -9.40777873349369e-05 -2.15896602345641e-05 -0.00020732714241227 9.06450944254242e-05 6.90044417004815e-05 -0.0002684878607217 0.000234478193640843 -0.00115761160137342 0.00172274330515671 -0.000545643892149237 0.000517661795469407 0.0017668249440088 -0.000459422575511293 0.000127880759318254 0.00527571353499335 0.000877074645711464 0.000524459546484289 -0.000166566195339715 -0.000110162612963966 5.50026524820555e-05 -0.0349241713972048 -0.0341110972609669 -0.00475014770415279 -0.00800286597467386 -0.00952849331334509 0.0285523129366417 -0.0543328669873815 0.00754862904281876 -0.0344076923003497 0.00236525099633363 -0.00260899919131424 0.000730675119025244 0.00053943884126408 -0.000767935370292693 -0.00241781186798699 -0.258329280715138 0.371242832747965 0.201842914770035 0.112118038599309 0.124243077499562 -0.492963181646034 0.55940092903848 -0.093933296905931 0.346380307544123
  73 3014.39070034234 ""  13.8372407950564 0 0 -5.48112464318143e-07 -5.77453502888785e-06 -4.68363030269109e-05 -2.2871154210982e-06 -5.25153599786864e-06 -1.76950976477232e-06 4.41732769815142e-05 3.26923583211812e-05 -3.67250285736538e-05 -4.27199696024498e-05 -2.78685945937518e-05 7.12283435894134e-05 -5.5837201711025e-05 2.54827455612653e-05 7.16679607720385e-05 8.69880947422533e-06 1.91407314953376e-05 3.1668409894323e-06 2.33204442080679e-05 9.8284650196971e-06 3.57760266350498e-06 -1.46607263711541e-05 -3.51655531438034e-05 -7.68981442073656e-06 0.000428521575103329 -0.000222338686959737 0.000113385247416319 -0.000152171334404462 0.000712098431512303 0.0005650000184776 0.000480358327898175 0.000367770035208685 -0.000183957507560883 0.000542823638095234 -0.000241031129319261 -1.63523743849101e-05 3.64508327824822e-05 -0.000213132077259273 7.22685403568641e-05 -0.000305356165218053 -0.000179730787406352 8.48991351519972e-05 -0.000367045104932751 0.00020030088593214 9.61400747170482e-05 -0.000227239234757186 0.00098083668077318 0.00016947509167363 -3.17469728619636e-05 -0.000193395265686034 -6.52389382226002e-05 -0.000341245144909887 -6.66297135187773e-05 0.000115917480280871 -0.00153283946006255 -0.00109492604870007 -0.0043382320732666 0.00806921175355102 -0.00608487831991166 0.00169439653042277 0.00134383668540182 0.000238512761612398 0.000330416408037115 0.0526004308936087 0.0108753459905279 -0.0383420313704797 -0.000551912204063751 -0.00124124024624693 0.000841762361371354 -0.00626703019429063 0.00779732287628508 0.0110169945369893 -0.197671684605999 -0.197112933986326 0.745948393423615 -0.430357990137261 0.0773396274924739 -0.289411764073863 0.0084409700570512 -0.00228469284403388 0.0045637137733899 0.00492840573825661 0.00671890917577561 -0.0195087948112617 0.0819622895701296 -0.112737286386195 -0.0623800277988962 0.0113518644449859 0.0164938991730225 -0.0575609755310821 -0.0234566760513881 0.00506283387914938 -0.0094396004525138
  74 3027.0643329822 ""  26.2488366168425 0 0 -0.0580949435654911 -0.0131978407645453 -0.0292624709673787 -0.000442954390425945 -0.00186029154027208 0.000727168718286084 -0.000622782944034507 0.00218386484336198 0.000225658104966143 0.00449227911061065 0.00316047096677099 -0.00114181207916883 -0.000346669001434672 -1.7094831346623e-05 -4.24153406214298e-05 1.88039418394688e-05 0.000136018439872118 -1.11494667324447e-05 -0.000204462674250698 7.23784631577646e-05 2.04529219907217e-05 0.000120686306312847 -0.000617772925285708 -1.81658514365002e-05 0.787739987164762 -0.266684380751999 0.125369992216244 -0.0847545057980041 0.424865133112334 0.201409605238832 -0.0472286630233021 -0.0287734070412265 0.0126875250231707 0.0064105220969591 -0.00309386917144044 -0.00109024254389724 0.000532930036625111 -0.00191300145112071 0.000309598752524748 0.00156262895111559 0.00084847464227602 -0.000352077896052635 -0.0024962303308423 0.00204890403328751 0.000314060219159923 0.000464727028386502 -0.000436084502785873 -0.000181536753001196 0.000649409979046386 0.000385477076623714 2.19859165653042e-05 -0.00218086496945503 0.00015497132038446 0.000840433622012265 0.00223878235360535 -0.00152769765099138 0.00577343399078212 -0.00791299452932056 0.00231869043544238 -0.00476930662413378 0.0107869099718924 -0.00417813905264803 0.000339968814221022 -6.05488710856822e-05 1.18323763409063e-05 6.11535578122994e-06 8.26341522363044e-05 2.90822079718511e-05 1.30385175733309e-05 0.000123551558576074 -3.41161182343509e-05 4.19051668610318e-06 0.000123992677258345 7.19842797296017e-05 -0.000407696506844104 0.00044207918861346 -0.000130025607158283 0.000276011919382388 4.36048738867363e-06 0.000390132276697652 0.000228498044704433 -0.000152431001311257 0.00061621687038392 -0.000176223726671796 -0.000200004970341772 0.000281698515021191 0.000166968760249019 -0.000101857584481259 -0.000138243472789928 0.00056565551027364 -0.00118219882487727 0.00020057609885203 -0.000742370684610827
  75 3042.10009396801 ""  3.02097064478696 0 0 -6.2200569608666e-05 -1.46129480865724e-05 -1.85272573216041e-05 -4.8204067073803e-06 2.11417238698665e-05 2.56774098741258e-08 5.57258649536618e-05 -4.30535053506249e-05 -7.86641585835347e-06 -9.02172983984508e-05 2.39841878730448e-05 6.05691989127796e-05 2.93406986726943e-05 -7.71130515658127e-05 3.10015578426692e-05 6.0713393770876e-05 -0.000182457361057698 -8.64416134043569e-05 -5.09790179955017e-05 -1.98283132227201e-05 -6.28697557501789e-05 -1.17809494684366e-05 1.78773227145658e-05 -1.15371306659336e-06 0.000829789704677891 -0.000306048503759638 0.000145997036867231 -6.31641421680382e-05 0.000267627763358277 6.07380990140504e-05 0.000628807110872097 0.000424052375305416 -0.000222974727937827 -0.000792234573550849 0.000440744461888307 0.000286636791241278 -0.000224488771422574 0.00206229749148533 -4.7822823858831e-05 0.000205596673526882 0.00016025061641329 7.21897568745763e-06 2.75905871280459e-05 -4.2714692499327e-05 4.95592841346269e-06 -0.000477015920278507 0.000288619396851366 -3.04493879860288e-05 7.94251214419716e-06 -8.18730301724327e-06 3.26532783011033e-06 -8.1134256366089e-05 2.52886670041213e-05 -5.95568239684716e-05 -0.000523372415846097 0.00111080748039375 -0.00141440464396821 0.00616519070266382 -0.00392873184337332 0.00178878928519505 0.000266340084639946 7.31807846943776e-05 0.000166428242571896 0.0277392157985812 -0.0125554626329941 0.0485621658508076 -0.000392800034048442 2.55593120956694e-05 -0.00126291800486738 -0.0386201368790776 0.032105559304911 -0.044328160495435 0.0919027028333965 0.0821592476140096 -0.311411011113701 -0.427552502242247 0.0718904632530704 -0.269315796433277 0.0114160556938891 -0.00152858035255206 0.00854827111098495 -0.00191597089859868 -0.00446028527327864 0.00838086973197768 0.14184467378527 -0.217485371052978 -0.133191145930974 -0.109068847001174 -0.098776496252213 0.402841699041852 0.42929135446309 -0.0656235318318698 0.262540367629053
  76 3060.05874933415 ""  21.0967021767258 0 0 1.1200062314341e-05 -5.06974376149267e-05 -7.06500944067514e-05 -1.1646151470713e-06 -9.3372311489526e-05 2.77896616419282e-05 -7.56468880860645e-05 0.000111720430034747 1.44204476227284e-05 6.51460061666172e-05 -3.36664597802405e-05 -5.11461728779761e-05 0.000252947052291325 -7.3597232631542e-05 -8.77824616355831e-05 -2.39115643362736e-05 -6.08393679721236e-05 4.9812447412726e-05 9.94957792977988e-05 0.000121144759913466 2.45015625410581e-05 6.22477796977876e-05 -7.41316265190832e-05 1.59385497725556e-05 0.000207519506348236 -6.21373800425431e-05 -1.73106053390704e-05 -0.000167893148614697 0.00107060306250004 0.000538604545578874 -0.000180461750343741 -5.51348629007775e-05 8.84131143171166e-05 -0.00246477506397925 0.00125993962357469 0.000486558454763203 -4.50602730077426e-05 0.00047210337625249 0.000133253433401695 -0.00126128325277914 -0.000860864474380481 0.000186104274175631 -0.000422128349935949 0.0002058364766164 -2.77410835908905e-05 0.000222732423592554 -0.000636899895329432 -1.95698794309179e-06 1.72657990953567e-05 0.000127027503765253 5.08767059181716e-05 0.000279437156363697 -5.73504522516832e-05 -7.91771318621084e-05 0.000640585170335823 -0.000379073039298518 0.00188442730281136 -0.00532084153860964 0.00412364108603229 -0.00137074357499869 -0.0015660405729518 0.000138371108086814 -0.000175353488598906 -0.0273636318416628 0.00774242790989251 -0.0272462846062729 0.00102910306919338 -0.000183556744797201 0.000367459902751128 -0.0576948597081077 0.041843209191552 0.0321143561671159 -0.0331007244181796 -0.0283703954470793 0.10781566463249 0.35085630435504 -0.055752571625551 0.222726054128611 -0.00990333925377421 -0.00230244790930924 -0.0079585039468238 -0.000963928578710093 0.000302883346010252 3.64931497079861e-05 0.358557135946891 -0.545422522735043 -0.295185306840686 0.0550866819991158 0.0817388522411052 -0.275851686420243 0.27763036894408 -0.0355169729921177 0.184588814406163
  77 3069.07555400896 ""  22.7267492303326 0 0 -0.00023766124844386 0.000300814539912217 0.000124892337502287 5.84589327559687e-06 6.164402751093e-05 -5.31072699690175e-06 1.17509093965234e-05 -9.34098230066543e-05 -4.32247488580104e-05 5.6032839641903e-06 -3.21753009566396e-05 4.45299187150332e-05 -0.000243380848567399 0.000159483948859806 0.000124324088554481 2.1791194790982e-05 0.000126407986007288 0.000108444682439739 -2.6084367578908e-05 3.87479840447393e-05 0.000105004393876651 -3.76869127514777e-05 -4.47219737292938e-05 1.87547003363833e-05 0.00209173686965547 -0.000658396191036435 0.000364399676888712 0.000532823527723214 -0.00331133430352235 -0.00177449177907346 -0.000350655030045595 -0.000236970483238031 1.51339981298059e-05 0.00259782331904301 -0.00134168067547543 -0.000542990049115409 0.000148796936350402 -0.00100566802393368 9.87624727377321e-05 0.000418558956243198 0.000301109810605509 -0.000207678288079687 0.000277862316937531 -0.000163039620494315 -4.74695192795754e-05 -0.000536287109250386 0.00017706023234233 0.000221168883785904 1.86439723089272e-05 1.117840538877e-05 1.87545863698923e-06 -5.3780182119188e-05 2.16752492083437e-05 -5.3861074351993e-05 -0.000766154985876786 0.00240197117097335 -0.00503311511567545 0.00651679828700514 -0.00414750241101001 0.00196351159423604 3.47605783197881e-05 8.67551596057213e-05 0.000118547965216066 0.0225022808319115 -0.0134246369241142 0.0511819847474336 -0.000413582217505088 0.000235504613733487 -0.0014968328130372 0.00162398082128435 -0.00156469415892908 0.0686280101535921 0.1068801373441 0.102336429933127 -0.365673659297346 -0.376581721343286 0.0581591863368663 -0.237233233062202 0.00877511027912823 0.00244369325735063 0.00892518677119775 -0.00123356581560654 -0.00829674126952068 0.00692844616002482 0.121154141792353 -0.179059569875772 -0.0842194698319802 0.144984452563803 0.155642177395021 -0.575597265429332 -0.284343653372774 0.0431113776546939 -0.161529494382969
  78 3079.91809507358 ""  21.8875504595395 0 0 -0.0460213135426327 0.0728398432839278 0.0247526202530701 0.000696442530780396 -9.63379662588582e-05 -0.00068441852763536 -0.000456159501050824 -0.000550857393399332 0.000498228543622066 0.00357295381932027 0.00255551997330999 -0.000884270363907716 -0.001001169099514 0.000299861501748069 0.000128997120195807 3.1556364255186e-05 0.000102341621127775 -8.13865752090246e-06 1.55502051898114e-05 6.39902377922743e-05 -7.33073584645367e-06 1.9631207291244e-05 -7.69527995184662e-05 7.0267311034706e-06 0.425567373038974 -0.132124504698119 0.0797844779563825 0.116544876436188 -0.732511993658428 -0.371071497114922 -0.0391151744546347 -0.0261047415254408 0.0103439231061162 0.0126478662834687 -0.00594113850231799 -0.00207297078986888 0.000227847647078686 -0.000482345533943766 8.79867950953014e-05 -0.000378827918942821 -0.000294459492858569 8.56437675996556e-05 0.000401027200955984 -1.32617604854474e-05 -0.000162606466510044 0.00117346817999982 -0.000535674259070322 -0.000165771781473119 0.000190153084854179 -0.000504674219754462 6.22683827772225e-05 -0.00299059580756157 0.00199859774757662 0.000287381120860251 -7.5858157950198e-05 -0.000776416054616414 -0.000773190273436161 -0.00904611204052518 0.00372875329278842 -0.00465358045019596 0.023285810345785 -0.00916365057576624 0.0048782713534019 -7.9161665051235e-05 8.25566500652495e-05 -0.000290735558708317 -3.7604822046798e-06 5.23464866923316e-06 -1.87867026509551e-05 -9.52866099237261e-05 2.39476196708593e-05 -0.000275307472273381 -0.000639257630032159 -0.000604566475271174 0.00234417028008103 0.00184564113604834 -0.000311887411533249 0.00103054905065399 -8.23580109625702e-06 0.000239938789259414 0.000171657593781146 -0.000704325596126146 -0.000365940156651088 0.000555522766537853 -0.000356051077123893 0.000562924857259982 0.000230662175200343 -0.000534531405344435 -0.000540796549196774 0.00187075957120904 0.00201549259828646 -0.000312384476343681 0.00121292351273315
  79 3100.06852037822 ""  8.94791127348486 0 0 0.000800204589570653 -0.000648188794610725 0.000348937404113593 -8.3335487864207e-06 0.000210207680012897 -1.19635375094299e-05 0.000116915715655829 -0.00034234019872042 3.03999865002454e-07 -0.00161405236456111 -0.00104906445754277 0.000512447812874226 0.000402609317281039 -9.50431189796108e-05 -6.12620394681905e-05 -2.61388931501088e-05 2.18102660165852e-05 2.01539461058608e-06 0.000114145107602287 2.2626816538092e-05 -2.42446000463285e-05 -5.54977770380483e-05 0.000134868847094502 6.80785547498725e-06 -0.0102999434975173 0.00345792040910619 -0.00368100076271065 -0.000754141394136742 0.00154506430749287 -0.000999413501457758 0.0177532050378675 0.0114913161889589 -0.00403699117614847 -0.00477475303002091 0.00225078858634649 0.000751588262152596 -2.46499944511773e-05 -2.05458020236904e-05 -2.83125615668447e-05 -0.00111558709752452 -0.000728812430612737 0.000270749228298793 0.00105419616007162 -0.000678626141822632 -0.00014942919325947 0.0467341503034685 -0.0166921064076944 -0.0383181470688437 -0.000407767244546982 0.00028736580456659 0.000450173254479149 0.00100093804940492 0.00210834623673993 0.00100418515020915 0.0974671547365353 -0.140041883648907 0.61084486729672 -0.643118061568505 0.307914134361052 -0.183340819773172 -0.00647028733694405 -0.000505494028019913 -0.00153149348635946 0.00129561443724204 0.000193264079261844 0.000613641845288842 -0.000636794580738012 5.83949714742891e-05 0.000824287833625365 -0.000152982473630502 1.99750692922511e-05 0.000335244815345341 1.73023682129957e-05 0.000876523715041476 0.00162215689975907 -0.0136152122117272 0.00298237875279706 -0.00847168366558222 0.000457434833585314 -0.000163939438343007 -0.000599213952771798 -4.70685614966046e-05 -0.00312163324947033 -0.00213392933602746 0.000483092587842703 0.000371381100978618 -0.000134111535970787 0.000444360065367578 0.00043846541071605 -0.00282161830418404 -0.000866636820095946 -0.000386131687541791 -0.000323203238447044
  80 3119.58106665057 ""  2.10319342059531 0 0 -0.0011928393024958 0.00112518453337016 8.33035322461556e-05 3.06753851155115e-05 -0.000259841689183266 8.06980063895861e-06 -0.000337138294975206 -8.47047258509172e-05 0.000129220984083422 -0.00750807279030193 -0.00341218968757797 0.00169325441151041 0.0520917094209597 -0.0256912510355576 -0.00852891194008699 -0.00348499151579589 0.0367417217778093 -0.00166087043699457 -0.0315154935415936 -0.0213424605533768 0.00783006008116634 0.0118000724604843 -0.00531877042613943 -0.00204692055564925 0.0144854127253141 -0.00535140469224852 0.0026530413457099 0.00120782761815955 -0.00782407719745999 -0.00409282154588784 0.0902859736544941 0.0573166098908409 -0.0218998145705105 -0.608622386767092 0.296773422104295 0.0997761841663064 0.0361119592974604 -0.444151114542951 0.0211262807537065 0.370921563956108 0.250594024178557 -0.0919258335888257 -0.140801886022328 0.071198458297675 0.0237486580564353 -9.87919333444642e-05 -5.14314753401424e-05 0.00043206443929251 -3.80914846391657e-06 -1.23875105207995e-05 3.24946336495686e-05 -7.80647196028934e-05 2.67804543632222e-05 -4.8225311372367e-05 -0.000744353105893203 0.00122281793721547 -0.00538023809444501 0.00196145072992731 -0.000957232421315513 0.000522551661834385 0.00045949842486037 -0.000139204954111036 0.000163010851772277 0.000146628930552519 -4.63881043899688e-05 0.000102631711336281 2.67448490624955e-05 4.5935983067425e-05 -0.000104999870103888 4.66652581292091e-05 -5.86545462129303e-05 5.07929057596989e-05 -4.23997534763369e-05 0.00015675398753468 -0.000408886215877211 -0.0012274255787765 -1.56572676390844e-05 -0.000600018535225199 -0.000146034203893947 3.51394690010703e-05 9.15968151346587e-05 -0.000525125533639655 -0.000360868168207961 0.00109117969882821 -0.000301632336102963 0.000600770281992484 0.000313845136123274 2.50441974615628e-05 0.000285964430044668 -0.000881949587781096 -0.000430399345913867 -4.37456792857094e-05 -0.000101417450224558
  81 3126.572290912 ""  10.1228450832447 0 0 -0.00127067454715501 0.000650033173853165 -1.17201611859616e-05 4.0835923026417e-05 -5.45684805787284e-05 3.14466528635215e-06 -0.000264564472285689 0.000496580945636765 -2.86914899378373e-06 -0.00588186518443633 -0.00224566325608974 0.00134070434855954 0.0439936366267944 -0.021523914528344 -0.00723358725805813 -0.00237269855463828 -0.00611557377923419 0.000875719938379935 0.0497787630714877 0.0334341933794597 -0.012312179969789 -0.0208059061276726 0.00888482164470054 0.0036138406495967 0.0149883711536496 -0.00498650048866742 0.00247039898204448 0.000655582520015906 -0.00426047644053387 -0.00229724769859356 0.0685564680461592 0.0433154032901879 -0.0165902931138208 -0.504989321369542 0.245354099139332 0.0828006758431727 -0.000536027764449868 0.0699056196319077 -0.00438361792334474 -0.575013407668097 -0.387215648584394 0.142378308457724 0.243504520810029 -0.123001753162259 -0.0412043579266881 -0.000149712170273521 -4.34233660559753e-06 0.000469136308312774 9.5049664067567e-06 -4.32058199995608e-06 -2.94241504002252e-06 -7.0797074052877e-05 2.72338138701142e-05 -1.47548613970724e-05 -0.00078803726338227 0.00133918777278327 -0.00596868739853817 0.00266284832446715 -0.00128401216920973 0.00067276284597545 0.000567034666540935 -0.00020693260224274 0.000174921703538699 0.000156455632952769 -4.23517045026281e-05 0.000161705344011262 7.92067343117459e-06 -1.77587945063154e-06 -1.30112838232885e-05 0.000168937016753611 -0.00013065445231701 7.20587809805121e-05 0.000117626184555944 0.000179125473271217 -0.0008482462710093 -0.00164461372820296 -3.98646511088957e-05 -0.000910827128832934 -0.000170207158516226 0.000132392472117456 0.000134528083042599 -0.000398181998361972 0.00017080101704449 9.87217280524567e-06 -0.000816076778316101 0.00124104125888763 0.000852671224312512 0.000532307196604491 0.000134739791868643 -0.000743375186878987 -0.00162074732566413 0.000269034873821787 -0.00108169610112163
  82 3144.37801404811 ""  13.2009108444297 0 0 0.000803390895071563 -0.000667587310679578 -9.21512757559588e-06 -0.000103576792334752 -0.000203225417463935 2.9892093064893e-05 0.00110428228964543 0.00174943701998985 -0.000353758265650541 0.00658686347726647 0.00253235340036295 -0.00147044101694588 -0.021540313299876 0.00807777084911082 0.00368690418836907 -0.00368961797677418 0.0595374046838218 -0.00302757833652686 0.00534705304435061 -0.000940734205154332 -0.00103710355423965 -0.0469787739108736 0.0236990172194158 0.00794240270226562 -0.00893425466170422 0.00353893739341293 -0.00178011596066958 -0.000781873660968118 0.00373356965985322 0.00222890935170463 -0.0725036482613424 -0.0454047416285019 0.0176188119503721 0.227558932865091 -0.106697220945163 -0.0375757537454281 0.0520029340154573 -0.674853954201527 0.0325495455131963 -0.0389881066694095 -0.0190428343313559 0.00919278548427664 0.538368573192437 -0.277420651975081 -0.0906478699539005 -3.90438646569957e-05 7.91420914464299e-05 -0.000321488442604384 -1.14256394507894e-06 5.07787030666698e-06 -8.87728080458336e-06 -1.26320977473031e-05 6.90408823580957e-06 -2.82088102609826e-06 0.00044166177167726 -0.000804548381330617 0.00363843290382468 8.87165637419976e-06 3.69954399647517e-06 7.11760581370529e-06 0.000247659917612881 -7.52447271438888e-05 -8.73050287880933e-06 -3.90208588419261e-05 4.67702400887476e-05 -2.2044932117224e-05 6.50421957613698e-05 -1.76923103046609e-05 -8.95549184155367e-05 -0.000107358978386071 0.000117811819626795 -0.00017812480780953 -9.36633699474746e-05 -0.000183309523175389 0.000205647204238913 0.000387012711956371 2.30078251514609e-05 0.000252625635138822 -0.000388116608987296 0.000157181382502075 -0.000103288339338275 -0.000562746300761086 -0.000258318330793585 0.00143316201203661 0.000666687918814203 -0.00102645973472649 -0.000749863959711241 -0.000643745555539787 -8.36197533147331e-05 0.00167960131570769 0.00129753548714264 -0.000294097067575462 0.000974110281670905
  83 3151.31177779176 ""  7.60386805485493 0 0 -0.000680149731266445 0.000223689851859517 -0.000121590046936299 -0.000196058148487489 -0.000345928594763632 0.000107856581969454 0.00154828625284954 0.00204612394011525 -0.000459770696883358 -0.00468468960930366 -0.00259958716091261 0.00113546470076557 0.0143580819081523 -0.00506275528676066 -0.00249741371308492 0.00474753731226808 -0.0441491710916909 0.00186124896060868 -0.0327758046085466 -0.0228112125038856 0.00819015291101526 -0.0505101292732743 0.0279865823511049 0.00836993848065143 0.00925470105447611 -0.00299573660103626 0.00145890783008151 2.46773269409647e-05 -0.00162261628264686 -0.000555602781615157 0.0553393196546349 0.0364570382248087 -0.0134839504602787 -0.148226859782228 0.0685992743268617 0.0245011027725599 -0.040603528066473 0.490904139721857 -0.0231387374215002 0.360359305494611 0.243346383786527 -0.089287525824737 0.576885845540271 -0.301118224858113 -0.096951992978292 0.000146887606239447 -0.000120705368443111 0.000480576872108541 1.00498844229519e-06 -1.33046226128053e-05 9.11501608570812e-06 -8.01048935785051e-05 3.67366845300602e-05 -2.9168782649782e-05 -0.000631950101576725 0.00110687604901759 -0.00509595928972499 -0.000949028386981561 0.000481864998920459 -0.000328562490856642 0.000775325433171049 -0.000252747509969626 0.000201750957563922 2.41508624793331e-05 2.59074221605883e-06 -0.000103488309505785 0.000166291180430483 5.6393200295465e-05 -0.00040560529727618 -2.07393835802295e-05 -6.43168647912456e-05 0.00013309837338846 -0.000213953313419942 -0.000124959273786267 0.000957243222788419 0.000244606752665098 -0.000106651663748685 -3.51029189473088e-05 -0.000919204996160902 0.000223637348753049 -0.00024176212808416 -0.00193116480895085 -0.000662348758300467 0.00527899742081346 -0.000319118947314527 0.000538956376175521 0.000435408662115994 0.000386767664575893 0.000117220136583916 -0.0019732604843255 0.00010065193086036 2.26915340549347e-05 0.000109755725680376
  84 3172.42202151447 ""  2.42956511044334 0 0 -0.00516665673949609 0.00214890496463991 -0.000428496437729719 -0.000363837361470997 -7.38700550897634e-05 9.81452160847846e-05 0.00217325237602057 -0.00150336903531272 -0.000355323492708962 -0.0663320168864135 -0.0438345681628887 0.0161005948227509 -0.013216210119277 0.00870368907219851 0.00199376665496919 0.000645740127300109 0.00524575214692147 -0.000484394446847462 0.00214882621900434 0.00123552656509267 -0.000507515607145367 2.11763621214177e-05 0.000436514122640245 -4.64877256987384e-05 0.0652066559893243 -0.0250947372770803 0.011010763072357 0.00151395234779974 -0.00990303790475225 -0.00649948391024179 0.760169403033098 0.507485817076209 -0.186215586757588 0.14483230112675 -0.0736230172915913 -0.0236107718121794 0.0028629686658923 -0.0529463368508442 0.00298513279241922 -0.0219465746793528 -0.0142552744467602 0.00539945498110307 0.00276637089148132 -0.00233620838786837 -0.000559668744848396 0.00233942468877492 -0.00186454242259764 0.00526322177861796 2.54058706273679e-05 -1.22176021700888e-06 -4.1669250391641e-05 -0.000141688469541955 5.52237586360817e-05 6.46978086424864e-05 -0.00680892637766301 0.0122706701100537 -0.0553533731304149 -0.0200852143943856 0.00953412568447171 -0.00466986316526419 0.00060774168200253 -0.000291167222644073 0.000251224261202634 -0.000134033171193919 3.25420889565769e-06 -5.86872077644414e-05 -0.000222742239995203 -7.22300448758202e-06 0.000284914047030671 -1.25613073881365e-05 -1.66274481580366e-07 3.34319513592769e-06 0.000181200946757482 -7.24750617712983e-05 -0.000314950794113856 0.000997764463537224 -0.000304141372169896 0.000643365153483253 0.00099626945214619 -0.00080864651357796 0.000814635267808214 0.00167358025454623 0.00130562388796831 -0.00529920960548321 7.28258949204992e-05 -8.70943207248063e-05 -8.99537032988363e-05 9.71896880825587e-05 0.000117006385710701 0.000102399759827887 0.000188407763281863 4.95929152779694e-05 2.15939457232791e-05
  85 3193.96133028253 ""  7.11069638948187 0 0 -0.000459529341812519 0.00068072244832117 0.000495729451434383 7.71949805590467e-06 -3.99567793356932e-05 -2.4034649361411e-05 8.99608571652275e-05 -2.21729015447733e-05 1.60468259509898e-05 -0.00413210284897076 -0.00260325749668542 0.000863791630039693 -0.000427444242628865 0.00023891770550569 4.28528586752713e-05 0.000132337197748663 3.72594733743697e-05 -2.13291412855871e-05 -2.22882617093909e-05 7.29209881321784e-05 7.46098452499737e-06 -0.000149378836304204 4.2967796910974e-05 4.62313933676569e-05 0.00819231352460795 -0.00232662142815178 0.00383754504325206 0.00124764613464783 -0.00510870929004752 -0.00293005280404851 0.0480048220064411 0.0318086362389764 -0.0114162049238407 0.00441043391840907 -0.00237583744735384 -0.000723019198156489 -1.74753131189754e-05 0.000145474429706758 2.43562027894376e-05 7.51310359801384e-06 4.12557193528257e-05 -2.34507842593567e-05 0.00172361287982203 -0.000918348040045351 -0.000356142191955235 -0.0534839889717483 0.0341541784341216 -0.0707145152967183 0.000413887424640785 -0.000223914080587343 0.000608625597320271 -0.00235014961481728 0.000999299124711537 -0.00133537370015321 0.0860479469451908 -0.153023390984085 0.690996785623556 0.538776524136138 -0.251863036311802 0.134196098326626 0.018524033881185 -0.00814807226960151 0.00274547045730491 -0.000345579825539801 0.000112257567892123 -0.000125243806298657 0.00118919101583886 -0.000640386133911517 0.00166312399108712 4.36185125008626e-05 -4.45040425967075e-05 0.000171252412657525 -0.000290780897931476 0.00104895024181287 -0.000652142754821409 0.00448962295018357 -0.00197793756946778 0.00305135847256228 -0.00506598577557666 0.00945810292877739 -0.00644790295851248 -0.00166823318527095 -0.00476906319312617 -0.00258509646674969 8.28105454753709e-05 -0.000446465076953048 -0.000293721634580907 0.000273378170571182 0.00026546137700619 -0.00138522139548424 -0.000391073713887309 0.000389049520331643 -0.000360937008475487
  86 3400.97834550417 ""  116.113236587795 0 0 0.000191341140915875 0.000316466198266829 -0.000188081322012708 -4.31643271563681e-05 -0.000489397638983425 0.00028014193266925 -2.75792608461378e-05 0.00117022672625403 0.0001191512870284 0.000867583146381181 -0.000270675580593885 0.000109911414312848 0.000230312030334781 0.000102993567806955 1.96109677205044e-05 -0.000182887760561454 -5.28936617040117e-05 0.000101441029755544 -6.11120626831812e-05 -0.000483710470891666 7.50100385153791e-05 -0.000717672191385359 1.09529819176272e-05 0.000130710149970019 -0.000164885807002977 -0.000109341510247729 0.000106813285621155 1.30131370780989e-06 -0.000756086700425504 0.000204205258043759 -0.00451661184923934 -0.00209264059157599 0.00024893390421317 -0.0021103726604575 0.00122823985761 1.86838443353754e-05 -0.000290587284568657 0.00157271830492749 -0.00029711572341575 0.0022784776753363 0.00180971312249458 -0.000702662669630385 0.00382706377996415 -0.00150778779162995 -0.000986299386841879 -0.00107528545973096 -0.00170423802573393 -0.000454765451731702 5.77398284643966e-05 0.000421861261863732 0.000257395352323089 0.000301203719704929 -0.000215709962490406 -0.000501123652272023 0.00245463865886558 0.00273269076875555 0.00153765583895621 0.0043592381392644 0.0014912300394993 0.000989043475919744 -0.00128499931335625 0.000172557770347689 0.000631955424783247 -0.00196814934874799 -0.000743000473282179 0.000741682498650765 -0.0397560250567715 -0.00155495488231042 0.0421722811201569 0.000238772088290595 0.000220441293870669 -0.00015792401034579 0.00659464650021657 0.000737915933139884 -0.019194573111722 0.0102072327771879 -0.00178565723103972 0.00644312037966888 0.372954404412368 -0.112582903160209 0.240509179193126 0.182354596406474 0.152956393172823 -0.823663727438524 0.00117601069506534 -0.00345599562700201 -0.00146841542215682 3.21840769979308e-05 0.000952141508346418 0.00069495825318857 0.000516863091474683 0.00094986688305651 0.000492809339673516
  87 3485.89110551079 ""  64.1878123523563 0 0 8.09327342322011e-05 0.000107513914696052 -7.26727549591462e-05 -1.43412297195621e-05 -0.000179601210974915 0.000107691974151658 3.80723771073663e-05 0.000455272630944521 7.58460059210221e-05 0.000329260420972633 -0.000152353985377186 7.75426257042933e-05 8.7879078833822e-05 9.35805076218295e-05 1.25272637280171e-05 -0.000107569642058604 -8.49402857521501e-06 5.17700158165303e-05 -8.36975939374305e-07 -0.000259458852426667 2.4172837576158e-05 -0.000271216397259335 3.01927759609562e-05 2.79666707105779e-05 -5.97116815067272e-05 -7.13735797788019e-05 7.35705947550212e-05 -1.76666938781076e-05 -0.000419110087720827 -1.54908071080188e-05 -0.00170961782038979 -0.000785840687205836 -7.67303863734072e-05 -0.000747868697259766 0.000449371757725824 -5.47906067696728e-05 -0.000144814985842649 0.000592087707041186 -0.000122627280978801 0.00087749901301644 0.000727369962808303 -0.000263042307401832 0.00112732609109544 -0.000410477604447417 -0.000322688022288309 4.30365934602977e-05 -0.000489611066117273 0.000508056696505937 -1.49675764313721e-05 5.61239463346309e-05 8.56339070983199e-05 9.12497312067657e-05 -4.29723077314593e-06 -0.000173909300578246 0.000567278285404675 0.00437548790811808 -0.00815366533804617 -0.00641773748810476 0.000343631966632703 -0.00164657232682483 -0.000474059773456994 4.40400286688094e-05 2.06832913085628e-05 0.00116282444539324 0.000133972961534992 0.0020891445796494 0.0427100303743532 -0.0200724925257922 0.0605446399062052 -0.000207176397953325 4.8358180331714e-05 -0.000264568373534957 0.00456894137019412 3.90279359216971e-05 -0.0140661207265803 -0.0159278429557522 0.0048274594648814 -0.0102594475648466 -0.70722045135948 0.192342507603916 -0.42460003426115 0.117438687573785 0.0805211589662069 -0.414506535414343 -0.00031450795560997 0.000283241139131722 -0.000215443389660315 0.000123820127228037 0.000233666598638079 0.000904473897462231 0.00052641925624635 -0.0016986659577593 0.00095678971308406
  :::
 } 
 m_exists[87] { 
  s_m_exists
  :::
  1 11111111111111111111111111111111111111111111111111111111111111111111111111111111111111111111111111 
  2 11111111111111111111111111111111111111111111111111111111111111111111111111111111111111111111111111 
  3 11111111111111111111111111111111111111111111111111111111111111111111111111111111111111111111111111 
  4 11111111111111111111111111111111111111111111111111111111111111111111111111111111111111111111111111 
  5 11111111111111111111111111111111111111111111111111111111111111111111111111111111111111111111111111 
  6 11111111111111111111111111111111111111111111111111111111111111111111111111111111111111111111111111 
  7 11111111111111111111111111111111111111111111111111111111111111111111111111111111111111111111111111 
  8 11111111111111111111111111111111111111111111111111111111111111111111111111111111111111111111111111 
  9 11111111111111111111111111111111111111111111111111111111111111111111111111111111111111111111111111 
  10 11111111111111111111111111111111111111111111111111111111111111111111111111111111111111111111111111 
  11 11111111111111111111111111111111111111111111111111111111111111111111111111111111111111111111111111 
  12 11111111111111111111111111111111111111111111111111111111111111111111111111111111111111111111111111 
  13 11111111111111111111111111111111111111111111111111111111111111111111111111111111111111111111111111 
  14 11111111111111111111111111111111111111111111111111111111111111111111111111111111111111111111111111 
  15 11111111111111111111111111111111111111111111111111111111111111111111111111111111111111111111111111 
  16 11111111111111111111111111111111111111111111111111111111111111111111111111111111111111111111111111 
  17 11111111111111111111111111111111111111111111111111111111111111111111111111111111111111111111111111 
  18 11111111111111111111111111111111111111111111111111111111111111111111111111111111111111111111111111 
  19 11111111111111111111111111111111111111111111111111111111111111111111111111111111111111111111111111 
  20 11111111111111111111111111111111111111111111111111111111111111111111111111111111111111111111111111 
  21 11111111111111111111111111111111111111111111111111111111111111111111111111111111111111111111111111 
  22 11111111111111111111111111111111111111111111111111111111111111111111111111111111111111111111111111 
  23 11111111111111111111111111111111111111111111111111111111111111111111111111111111111111111111111111 
  24 11111111111111111111111111111111111111111111111111111111111111111111111111111111111111111111111111 
  25 11111111111111111111111111111111111111111111111111111111111111111111111111111111111111111111111111 
  26 11111111111111111111111111111111111111111111111111111111111111111111111111111111111111111111111111 
  27 11111111111111111111111111111111111111111111111111111111111111111111111111111111111111111111111111 
  28 11111111111111111111111111111111111111111111111111111111111111111111111111111111111111111111111111 
  29 11111111111111111111111111111111111111111111111111111111111111111111111111111111111111111111111111 
  30 11111111111111111111111111111111111111111111111111111111111111111111111111111111111111111111111111 
  31 11111111111111111111111111111111111111111111111111111111111111111111111111111111111111111111111111 
  32 11111111111111111111111111111111111111111111111111111111111111111111111111111111111111111111111111 
  33 11111111111111111111111111111111111111111111111111111111111111111111111111111111111111111111111111 
  34 11111111111111111111111111111111111111111111111111111111111111111111111111111111111111111111111111 
  35 11111111111111111111111111111111111111111111111111111111111111111111111111111111111111111111111111 
  36 11111111111111111111111111111111111111111111111111111111111111111111111111111111111111111111111111 
  37 11111111111111111111111111111111111111111111111111111111111111111111111111111111111111111111111111 
  38 11111111111111111111111111111111111111111111111111111111111111111111111111111111111111111111111111 
  39 11111111111111111111111111111111111111111111111111111111111111111111111111111111111111111111111111 
  40 11111111111111111111111111111111111111111111111111111111111111111111111111111111111111111111111111 
  41 11111111111111111111111111111111111111111111111111111111111111111111111111111111111111111111111111 
  42 11111111111111111111111111111111111111111111111111111111111111111111111111111111111111111111111111 
  43 11111111111111111111111111111111111111111111111111111111111111111111111111111111111111111111111111 
  44 11111111111111111111111111111111111111111111111111111111111111111111111111111111111111111111111111 
  45 11111111111111111111111111111111111111111111111111111111111111111111111111111111111111111111111111 
  46 11111111111111111111111111111111111111111111111111111111111111111111111111111111111111111111111111 
  47 11111111111111111111111111111111111111111111111111111111111111111111111111111111111111111111111111 
  48 11111111111111111111111111111111111111111111111111111111111111111111111111111111111111111111111111 
  49 11111111111111111111111111111111111111111111111111111111111111111111111111111111111111111111111111 
  50 11111111111111111111111111111111111111111111111111111111111111111111111111111111111111111111111111 
  51 11111111111111111111111111111111111111111111111111111111111111111111111111111111111111111111111111 
  52 11111111111111111111111111111111111111111111111111111111111111111111111111111111111111111111111111 
  53 11111111111111111111111111111111111111111111111111111111111111111111111111111111111111111111111111 
  54 11111111111111111111111111111111111111111111111111111111111111111111111111111111111111111111111111 
  55 11111111111111111111111111111111111111111111111111111111111111111111111111111111111111111111111111 
  56 11111111111111111111111111111111111111111111111111111111111111111111111111111111111111111111111111 
  57 11111111111111111111111111111111111111111111111111111111111111111111111111111111111111111111111111 
  58 11111111111111111111111111111111111111111111111111111111111111111111111111111111111111111111111111 
  59 11111111111111111111111111111111111111111111111111111111111111111111111111111111111111111111111111 
  60 11111111111111111111111111111111111111111111111111111111111111111111111111111111111111111111111111 
  61 11111111111111111111111111111111111111111111111111111111111111111111111111111111111111111111111111 
  62 11111111111111111111111111111111111111111111111111111111111111111111111111111111111111111111111111 
  63 11111111111111111111111111111111111111111111111111111111111111111111111111111111111111111111111111 
  64 11111111111111111111111111111111111111111111111111111111111111111111111111111111111111111111111111 
  65 11111111111111111111111111111111111111111111111111111111111111111111111111111111111111111111111111 
  66 11111111111111111111111111111111111111111111111111111111111111111111111111111111111111111111111111 
  67 11111111111111111111111111111111111111111111111111111111111111111111111111111111111111111111111111 
  68 11111111111111111111111111111111111111111111111111111111111111111111111111111111111111111111111111 
  69 11111111111111111111111111111111111111111111111111111111111111111111111111111111111111111111111111 
  70 11111111111111111111111111111111111111111111111111111111111111111111111111111111111111111111111111 
  71 11111111111111111111111111111111111111111111111111111111111111111111111111111111111111111111111111 
  72 11111111111111111111111111111111111111111111111111111111111111111111111111111111111111111111111111 
  73 11111111111111111111111111111111111111111111111111111111111111111111111111111111111111111111111111 
  74 11111111111111111111111111111111111111111111111111111111111111111111111111111111111111111111111111 
  75 11111111111111111111111111111111111111111111111111111111111111111111111111111111111111111111111111 
  76 11111111111111111111111111111111111111111111111111111111111111111111111111111111111111111111111111 
  77 11111111111111111111111111111111111111111111111111111111111111111111111111111111111111111111111111 
  78 11111111111111111111111111111111111111111111111111111111111111111111111111111111111111111111111111 
  79 11111111111111111111111111111111111111111111111111111111111111111111111111111111111111111111111111 
  80 11111111111111111111111111111111111111111111111111111111111111111111111111111111111111111111111111 
  81 11111111111111111111111111111111111111111111111111111111111111111111111111111111111111111111111111 
  82 11111111111111111111111111111111111111111111111111111111111111111111111111111111111111111111111111 
  83 11111111111111111111111111111111111111111111111111111111111111111111111111111111111111111111111111 
  84 11111111111111111111111111111111111111111111111111111111111111111111111111111111111111111111111111 
  85 11111111111111111111111111111111111111111111111111111111111111111111111111111111111111111111111111 
  86 11111111111111111111111111111111111111111111111111111111111111111111111111111111111111111111111111 
  87 11111111111111111111111111111111111111111111111111111111111111111111111111111111111111111111111111 
  :::
 } 
} 
