# Supplementary material for: Cut-off Scale and Complex Formation in Density Functional Theory Computations of Epoxy-Amine Reactivity
Source: ACS Omega. 2021 Oct 25;6(44):29424–31. doi: 10.1021/acsomega.1c03229 (PMC8587129; doi:10.1021/acsomega.1c03229)
Supplement: Supplementary file 1 — ao1c03229_si_001.zip [file ao1c03229_si_001.zip › Final_structures/Primary/A1_E3_B3LYP-D3_CC-PVTZ-F_ canonical/Epoxy_frag3_transition_state_1-5_isomer23.vib]

{ 
 s_m_m2io_version
 :::
 2.0.0 
} 

f_m_table { 
 i_j_atom_total
 :::
 31
 m_column[98] { 
  s_m_data_name
  s_m_column_name
  i_m_width
  b_m_visible
  s_m_units
  :::
  1 r_j_Frequency  "Frequency"  10 1 "" 
  2 s_j_Symmetry  "Symmetry"  10 0 "" 
  3 r_j_Intensity  "Intensity"  10 1 "" 
  4 r_j_Raman_Act  "Raman Act"  10 0 "" 
  5 r_j_Raman_Int  "Raman Int"  10 0 "" 
  6 r_j_x1  "x1"  10 0 "" 
  7 r_j_y1  "y1"  10 0 "" 
  8 r_j_z1  "z1"  10 0 "" 
  9 r_j_x2  "x2"  10 0 "" 
  10 r_j_y2  "y2"  10 0 "" 
  11 r_j_z2  "z2"  10 0 "" 
  12 r_j_x3  "x3"  10 0 "" 
  13 r_j_y3  "y3"  10 0 "" 
  14 r_j_z3  "z3"  10 0 "" 
  15 r_j_x4  "x4"  10 0 "" 
  16 r_j_y4  "y4"  10 0 "" 
  17 r_j_z4  "z4"  10 0 "" 
  18 r_j_x5  "x5"  10 0 "" 
  19 r_j_y5  "y5"  10 0 "" 
  20 r_j_z5  "z5"  10 0 "" 
  21 r_j_x6  "x6"  10 0 "" 
  22 r_j_y6  "y6"  10 0 "" 
  23 r_j_z6  "z6"  10 0 "" 
  24 r_j_x7  "x7"  10 0 "" 
  25 r_j_y7  "y7"  10 0 "" 
  26 r_j_z7  "z7"  10 0 "" 
  27 r_j_x8  "x8"  10 0 "" 
  28 r_j_y8  "y8"  10 0 "" 
  29 r_j_z8  "z8"  10 0 "" 
  30 r_j_x9  "x9"  10 0 "" 
  31 r_j_y9  "y9"  10 0 "" 
  32 r_j_z9  "z9"  10 0 "" 
  33 r_j_x10  "x10"  10 0 "" 
  34 r_j_y10  "y10"  10 0 "" 
  35 r_j_z10  "z10"  10 0 "" 
  36 r_j_x11  "x11"  10 0 "" 
  37 r_j_y11  "y11"  10 0 "" 
  38 r_j_z11  "z11"  10 0 "" 
  39 r_j_x12  "x12"  10 0 "" 
  40 r_j_y12  "y12"  10 0 "" 
  41 r_j_z12  "z12"  10 0 "" 
  42 r_j_x13  "x13"  10 0 "" 
  43 r_j_y13  "y13"  10 0 "" 
  44 r_j_z13  "z13"  10 0 "" 
  45 r_j_x14  "x14"  10 0 "" 
  46 r_j_y14  "y14"  10 0 "" 
  47 r_j_z14  "z14"  10 0 "" 
  48 r_j_x15  "x15"  10 0 "" 
  49 r_j_y15  "y15"  10 0 "" 
  50 r_j_z15  "z15"  10 0 "" 
  51 r_j_x16  "x16"  10 0 "" 
  52 r_j_y16  "y16"  10 0 "" 
  53 r_j_z16  "z16"  10 0 "" 
  54 r_j_x17  "x17"  10 0 "" 
  55 r_j_y17  "y17"  10 0 "" 
  56 r_j_z17  "z17"  10 0 "" 
  57 r_j_x18  "x18"  10 0 "" 
  58 r_j_y18  "y18"  10 0 "" 
  59 r_j_z18  "z18"  10 0 "" 
  60 r_j_x19  "x19"  10 0 "" 
  61 r_j_y19  "y19"  10 0 "" 
  62 r_j_z19  "z19"  10 0 "" 
  63 r_j_x20  "x20"  10 0 "" 
  64 r_j_y20  "y20"  10 0 "" 
  65 r_j_z20  "z20"  10 0 "" 
  66 r_j_x21  "x21"  10 0 "" 
  67 r_j_y21  "y21"  10 0 "" 
  68 r_j_z21  "z21"  10 0 "" 
  69 r_j_x22  "x22"  10 0 "" 
  70 r_j_y22  "y22"  10 0 "" 
  71 r_j_z22  "z22"  10 0 "" 
  72 r_j_x23  "x23"  10 0 "" 
  73 r_j_y23  "y23"  10 0 "" 
  74 r_j_z23  "z23"  10 0 "" 
  75 r_j_x24  "x24"  10 0 "" 
  76 r_j_y24  "y24"  10 0 "" 
  77 r_j_z24  "z24"  10 0 "" 
  78 r_j_x25  "x25"  10 0 "" 
  79 r_j_y25  "y25"  10 0 "" 
  80 r_j_z25  "z25"  10 0 "" 
  81 r_j_x26  "x26"  10 0 "" 
  82 r_j_y26  "y26"  10 0 "" 
  83 r_j_z26  "z26"  10 0 "" 
  84 r_j_x27  "x27"  10 0 "" 
  85 r_j_y27  "y27"  10 0 "" 
  86 r_j_z27  "z27"  10 0 "" 
  87 r_j_x28  "x28"  10 0 "" 
  88 r_j_y28  "y28"  10 0 "" 
  89 r_j_z28  "z28"  10 0 "" 
  90 r_j_x29  "x29"  10 0 "" 
  91 r_j_y29  "y29"  10 0 "" 
  92 r_j_z29  "z29"  10 0 "" 
  93 r_j_x30  "x30"  10 0 "" 
  94 r_j_y30  "y30"  10 0 "" 
  95 r_j_z30  "z30"  10 0 "" 
  96 r_j_x31  "x31"  10 0 "" 
  97 r_j_y31  "y31"  10 0 "" 
  98 r_j_z31  "z31"  10 0 "" 
  :::
 } 
 m_row[87] { 
  r_j_Frequency
  s_j_Symmetry
  r_j_Intensity
  r_j_Raman_Act
  r_j_Raman_Int
  r_j_x1
  r_j_y1
  r_j_z1
  r_j_x2
  r_j_y2
  r_j_z2
  r_j_x3
  r_j_y3
  r_j_z3
  r_j_x4
  r_j_y4
  r_j_z4
  r_j_x5
  r_j_y5
  r_j_z5
  r_j_x6
  r_j_y6
  r_j_z6
  r_j_x7
  r_j_y7
  r_j_z7
  r_j_x8
  r_j_y8
  r_j_z8
  r_j_x9
  r_j_y9
  r_j_z9
  r_j_x10
  r_j_y10
  r_j_z10
  r_j_x11
  r_j_y11
  r_j_z11
  r_j_x12
  r_j_y12
  r_j_z12
  r_j_x13
  r_j_y13
  r_j_z13
  r_j_x14
  r_j_y14
  r_j_z14
  r_j_x15
  r_j_y15
  r_j_z15
  r_j_x16
  r_j_y16
  r_j_z16
  r_j_x17
  r_j_y17
  r_j_z17
  r_j_x18
  r_j_y18
  r_j_z18
  r_j_x19
  r_j_y19
  r_j_z19
  r_j_x20
  r_j_y20
  r_j_z20
  r_j_x21
  r_j_y21
  r_j_z21
  r_j_x22
  r_j_y22
  r_j_z22
  r_j_x23
  r_j_y23
  r_j_z23
  r_j_x24
  r_j_y24
  r_j_z24
  r_j_x25
  r_j_y25
  r_j_z25
  r_j_x26
  r_j_y26
  r_j_z26
  r_j_x27
  r_j_y27
  r_j_z27
  r_j_x28
  r_j_y28
  r_j_z28
  r_j_x29
  r_j_y29
  r_j_z29
  r_j_x30
  r_j_y30
  r_j_z30
  r_j_x31
  r_j_y31
  r_j_z31
  :::
  1 -392.033930864894 ""  495.162854601912 0 0 0.00414523743931178 -0.00456852457483492 -0.0210913148064905 -0.000508485585303151 -0.00493193100350123 -0.00125426588847465 -0.00206727476911796 0.00259612084773386 -0.000957298385106076 -0.000288011993461951 -0.000765852155272363 -0.0029227642047733 -0.000441512956618607 -0.000849338992044945 -0.00113395084318862 0.000189253589325257 -0.00184410717672018 -0.000451504560982378 -0.000896653474898253 -0.00207699655530043 -0.00131919878487086 -0.00252785356897686 -0.00282537613787362 -0.00266501545482306 0.00394956361087942 0.00483574735942897 0.00132691236221218 -0.0141912237419245 0.00227452540863 -0.0437251359252979 -0.000773680606716501 0.00259337628084242 0.00223645776636872 0.000717745027295896 -5.59600193024571e-05 0.00243729041062319 0.00144276262399717 -0.00128446263339369 0.00332973575109031 0.00028806247785974 -0.00242660630899279 0.00209612535508565 -0.00153218630386337 -0.00219468010754945 0.00278925387198434 -0.135699138922475 -0.179888921602212 0.0178924532231551 -0.0108014515625289 0.0481871585409261 0.0294606753662098 0.036621903300913 -0.0198398511079039 -0.0458066057872604 0.0152644741311908 -0.0519395919420068 0.0113259970083199 -0.0562997118630889 -0.0800385043995923 -0.0117229379859075 -0.00257123115947319 -0.0532765873923241 -0.0217951982803515 0.0226543977681681 0.0344527482518792 0.0130180640727509 0.0752678668868084 0.0909610415590708 -0.00146317540172766 7.49959533737642e-05 0.00484117349214224 0.00441275951831428 -0.0046521399106863 0.0857279753955308 0.0881536782496282 -0.002455162029882 0.0152505986227102 0.00571076358180993 0.0575118598682757 0.0700497763991241 0.0146198963548459 0.0901627615591667 0.100077574435879 0.00963370456939679 -0.0347934658887306 0.00502501121983647 0.00378431729487599 0.0119126830834108 -0.0192964818476306 -0.014240706062497 0.00124435819835037 0.0076582095840666 0.00518374689658553
  2 56.9072781116378 ""  2.77764843216484 0 0 -0.0288124545824639 0.000256690135503241 -0.0041897441090375 -0.0474486694127866 -0.0298403355777271 -0.0650222663951793 -0.00980734400993859 -0.0213712056416098 -0.0349140685093863 0.0136252690410393 0.00938721761022627 0.00768284216695344 0.0472406960179104 0.014533592757218 0.0339540240089847 0.0582533161493788 -0.0113779551246465 0.01557579298402 0.0338702953111538 -0.0426495467495091 -0.0300890322050151 0.000334497982657942 -0.0475016348375789 -0.0547786816566989 -0.0317721358623325 0.00509821019834872 0.0225534229191078 -0.0541517986662409 -0.0117631015878454 0.0182917162092279 0.00677357611775292 0.0274246431646125 0.0204359004384778 0.0645196330877926 0.037894376377443 0.0650564088541997 0.0842510732452657 -0.00762025137025869 0.034112105481372 0.041260156405451 -0.0619744918356475 -0.0442090532232834 -0.017666257778092 -0.0704040793045884 -0.0851296272724692 0.00986589850587052 0.0228755636833123 -0.00800333135376801 0.0690088057856062 -0.00788223570592749 0.0230237936980646 0.0275653117757557 0.0256600855199963 -0.0111751658478198 0.0370656881620205 0.023556297466692 -0.0114938053037824 -0.0151496340456248 -0.00758980986895744 0.0128558461100031 0.0469630591133299 0.0625080047731939 -0.0424533174885194 -0.0346794160378103 0.0203790496390301 0.0249486766482868 -0.0444945610453577 0.0652920948003362 -0.0239446922330293 -0.073865473984513 -0.00972621067960563 0.116754482057591 -0.0551309610862501 0.0503550719596055 0.0102779248576815 0.0230909388365821 -0.0223565753633314 0.00690400295761495 -0.0257332075421276 0.0895212600873965 -0.0811295753195821 -0.0979086994359772 0.0984346654893934 -0.00758483944517138 -0.0647769060856786 -0.0366064732876753 0.146465113363017 -0.0518141676369444 -0.0418476719599879 0.13863383671179 -0.132798111535615 0.0275920475882778 0.131662362726098
  3 60.3536490224151 ""  0.685348672431082 0 0 -0.0224121804680164 -0.0209818633307917 -0.014178199014228 -0.0441910386907561 -0.0340733729473682 -0.0605190390164427 -0.0212393075999339 -0.0243008386290496 -0.00521089821443309 -0.0206719235624929 -0.0212791138772464 -0.0121098223092082 -0.00220871538781011 -0.0133875704470781 0.049657051400924 0.0164519799666798 -0.00710233668850437 0.118145356463863 0.0154799443733195 -0.00935688188789113 0.122026868677905 -0.00326814389677788 -0.0188491766493314 0.0608955835981763 -0.0276991735200374 -0.0269644709267552 0.0056490865583686 -0.0316351493661687 -0.0294045563834829 0.0033661719453597 -0.0329803185465389 -0.026745195629322 -0.0601827526913098 -0.00140875808956117 -0.010633172961843 0.0451447934721216 0.0300990585902612 -0.000607025601461569 0.164236258013805 0.0287324590874024 -0.00477629246372293 0.171831393752112 -0.00392940875323622 -0.0213596971009615 0.0659387007834352 0.0232319353795767 0.0164017160170985 -0.0261109100634987 0.0335239073505628 0.00612019028235616 0.0104849945684418 0.0163455161143353 0.00674050273222105 -0.0175954484272709 0.0320932061889996 0.0215723830503467 -0.026490863610391 0.0188188407899856 0.0115555236827913 -0.0212848998593842 0.0225321527423396 0.0165220413779962 -0.0345849595002828 -0.00907994409667325 0.0434741872158307 -0.0557864427362572 0.0152663324797709 0.022741241263825 -0.0325035638306552 -0.000574582815511482 0.0429535891392689 -0.101558066807458 -0.00702299157197689 0.0408980805228331 -0.0460994414762113 -0.0330724198655111 0.0627647796157386 -0.0475417380913197 0.0174192277562019 0.0298644752019613 -0.00411136905511443 0.0347714971641593 0.00449506079322368 -0.0407713022485408 -0.0180626893070734 0.0513805223705077 -0.111254283388008 -0.00457590312139007 0.0464584432378315 -0.119374970903834 0.0277044928709389 0.0303651219722721 -0.105867672312748
  4 76.1211245678774 ""  0.735600405976741 0 0 0.0481662652858263 -0.0352932561899201 -0.0244162009555937 0.0482150141439676 -0.0269787643193935 -0.0142357136066911 0.0191431252403157 -0.03089141932538 -0.0112004020316026 -0.00145719472298507 -0.0642399492481067 -0.0235522465955838 -0.0324816908481685 -0.0629231661591243 0.00179843578028794 -0.043828633764468 -0.029108186526194 0.0338859630016256 -0.0251926373259055 0.00318718869232493 0.0383369551814822 0.00594003865953825 0.00171143610474953 0.0156964324119756 0.0430517229042858 -0.0763525310671657 -0.0831251126759801 0.102170037284677 -0.0484745315007156 0.0143470232854991 0.00708580654142355 -0.0895363162241466 -0.0454260233498686 -0.0467637407835956 -0.088170485464928 -0.00372525707605284 -0.0666325884018549 -0.0280239180755534 0.0528895016086826 -0.0342601523286644 0.0292570299105043 0.0601750124742294 0.0215070001674114 0.0267695688468453 0.0226229847433949 -0.035825313626727 0.0668351992481677 -0.0581790621496482 -0.0557087002700005 0.0695544482090789 -0.0254059195880503 -0.0212474761171829 0.0310973474356465 -0.00595059575293438 -0.080676883490193 0.0922078822379284 -0.0477793786924889 -0.0177364805500929 0.0734966891090325 -0.107867640571012 -0.0322742563810261 0.023632554855421 0.0575152107968713 0.048896955187615 -0.00296886570702692 0.0119885877001139 -0.00788210203950698 0.0404697825232315 -0.0381097970388575 0.0460374847746607 0.0169862951500574 0.103636918040192 0.0535767047661016 -0.0107877673531176 -0.0028800244179218 0.0873505816389927 -0.044094153868678 -0.0062530554822453 -0.0198897553726509 0.0144169128331784 -0.0832425370620487 -0.0213774422349364 0.0809995315966115 -0.0209462379844616 0.0875854195245053 -0.00678942274796557 0.130957663809233 0.0460245691766745 0.0209314794900423 0.127906189112711 0.00265474030085167 0.049958083923731 0.116590841355425
  5 97.6053636197327 ""  0.545603661633337 0 0 0.0384543114209636 -0.0186661207942069 -0.0169342835518033 0.0402165437895918 -0.00805142333651317 -0.000994027585407477 0.0238779715705266 -0.00966796218408912 0.0088847105845041 0.0400929947029687 -0.00993889350812233 0.117828959476326 0.0258647507896816 -0.00832002393649382 0.135773944582171 -0.00519255808732189 -0.00693293549140658 0.0441710398805049 -0.0234949050422194 -0.00777864948508812 -0.0699470889337046 -0.00882996507511968 -0.00867118758942544 -0.0878163112114232 0.0360257593260304 -0.0429687151553134 -0.0576669355288921 0.074691749386122 -0.0223529428622592 -0.00235126639267681 0.064219167780576 -0.0101374410866095 0.190548261273291 0.0388890201034181 -0.00908722554814127 0.221354632082687 -0.0147235378892225 -0.00559742635603332 0.0592409633110928 -0.0475732426073563 -0.00611838493273824 -0.141114720116419 -0.0207568861162792 -0.00748472918609263 -0.168521680631068 -0.0253217139345579 0.00612605385868398 -0.0143831582381494 -0.0346868167696135 0.0100774846315493 -0.0342236727135504 -0.0124119792187673 0.000376359602197003 -0.00567839864747517 -0.0473391018555669 0.00555131665114434 -0.011445571765429 -0.0192035442762404 0.00829724717315524 -0.0297904842815583 -0.0191159925746662 -0.0049685193205559 0.0306403659414263 -0.0313979322205573 0.0155293227046962 -0.00811351279167602 -0.0180079671546358 -0.000303637466872079 0.00858441288796791 -0.00316490937422953 0.0409237524816427 -0.0601779575667693 -0.0174799876611811 -0.00446986951486127 0.0141957305491924 -0.0738285104783873 0.0294249718939704 -0.00337285126442542 -0.021270557623382 -0.00273655975778481 0.0319419377474645 -0.00161503940079566 -0.0122637510823414 0.00328919126384059 -0.0151970732480563 0.0416784739241549 -0.0613102789540008 -0.0188836147808631 0.0600842932068538 -0.0962207345807844 0.0456182675074896 0.0388023672093221 -0.0589932509752119
  6 116.90385420947 ""  5.40415899166453 0 0 0.00297170712926988 -0.00296631137178308 -0.00202266918761272 -0.00388576400318704 0.000463765169619045 -0.00744352562931822 -0.00262905339712074 0.000528968166156529 -0.00703271470870238 -0.00511749699496481 -0.000774447843015114 -0.018405959989443 -0.00438363791863582 -0.000248776227900454 -0.0180338418595392 -0.00141908757372341 8.97865730445641e-05 -0.00763773235548011 0.00107348650837362 0.000781118820343146 0.00321179095198262 0.000391582553761687 0.00122496858082839 0.00365269452588246 -0.000389124785576704 -0.0115243960759458 -0.00175677077577238 0.00948701032487345 -0.00434799837581488 0.00257623444149134 -0.00729949291104045 -0.00267223845455852 -0.0280858786509841 -0.00587305506639123 -0.000668337032439556 -0.0263559312461012 -0.000799131517570731 7.27343238083087e-05 -0.00817481844483109 0.00325255176635827 0.00158327267142139 0.0114759809791562 0.00204490779517358 0.00171778087345866 0.0128281188185857 -0.0685975889086168 -0.0313871838480943 0.0146977691275415 0.0596372678934501 -0.0916706158331275 -0.0166153351911104 0.0124829014481868 -0.00494115769164335 -0.00373790890923753 -0.0605555046370658 -0.0345646293415228 0.0129122345358999 -0.0910641088485254 -0.062975805466003 0.0186327317983767 0.0438152614989101 0.0654724183727396 -0.0135690036584568 -0.00277203794734001 -0.00629156177941538 0.0318948363890969 -0.0951817624456954 0.00435483632901449 0.0129509149074081 0.102403223724366 0.132725670684463 0.0144130490661096 0.0632588986358127 -0.104537996555883 0.0623768523186109 -0.0759166688975231 -0.0171493030453748 0.0233476961301808 -0.102846915234147 -0.0157394557347314 -0.0429534507644063 -0.130613437564866 0.0220738248845745 0.0220559130268277 0.151126896031688 0.107617846586973 0.0434414109927182 0.0408113212953849 0.219708243906707 -0.049132142379555 0.189589996327332 0.166320558524145 0.0313009190933074
  7 145.485650589686 ""  10.5967495634039 0 0 -0.00653068834246353 -0.00055426195377074 -0.0195157525944962 -0.0276600673767913 -0.0221688041980274 -0.0693362783033492 -0.0119251132401715 -0.0141955520730198 -0.0205490550714961 -0.0119059660126956 -0.01529430982573 -0.0152735663464809 -0.0151435646805381 -0.0171383567120565 -0.0195051126715191 -0.0161519113482788 -0.0161860632620045 -0.0230084189526488 -0.0133030509510782 -0.0127565724504122 -0.0135319185662613 -0.0103518697211728 -0.0127322360277309 -0.00902818109182104 -0.0107223790647524 -0.00630140908977332 -0.00449658014510162 -0.0183051441756423 -0.0124329426892712 0.00489033231756261 -0.0129880161736681 -0.0178638627240941 -0.023716814080793 -0.0166806005391748 -0.0185156604312678 -0.0242451096008251 -0.0193657161346344 -0.0173161025779881 -0.0311276609919262 -0.0139938812721051 -0.0112226441767957 -0.0129620343623889 -0.0107882185756888 -0.0125525859405734 -0.0130222652827762 0.0504689844568504 0.0331416828266844 -0.0131232987792699 0.00521986768180527 0.0488690165111839 -0.0172342423527502 0.0168029404984435 0.02455303919455 -0.0209770744814155 0.0101161852440372 -0.00542866181561802 -0.0143055286042352 0.0674360718604036 0.0578209505999968 -0.0194920906513468 0.00938648343052103 0.00329773027397086 -0.0268894925603754 -0.0481747543509649 -0.0280430435934502 0.132897684877096 0.0639443241638011 0.00253478862054337 0.102721401300586 0.0162358047396309 0.022878926527511 -0.013225108327129 -0.0241150084856216 -0.0578696529367054 0.283106440771281 -0.201879782728676 -0.0626696492420721 0.10885041742437 0.0583677006036013 0.0026153022327484 0.177744464580935 0.15017699629739 0.022885168207599 0.104447588999283 -0.0417155383677266 0.0160956781783312 -0.00765236123965158 -0.0191358645645969 0.0607792509143133 -0.134005876165947 0.156977769305226 0.0322444622491603 -0.00560202057620702
  8 205.469117239755 ""  10.9883110012797 0 0 -0.010576901534016 -0.0220522983506426 -0.00500616384814183 0.00691951825857405 0.0148448706854993 0.0649247207032633 -0.0062267760430433 0.00856055792905963 0.0373021430801032 -0.00292299351967359 0.0167359474282706 0.0300972844895936 0.00343918950194975 0.0147476922839524 0.00163165135998177 0.00410958761426366 0.0035285425429933 -0.018807093383972 0.00281621464350333 -0.00434544916654663 -0.00147276429896092 -0.00303391353031404 0.000114861765537875 0.0284023368528609 -0.00749085440814107 -0.0103717451199928 -0.00203836227383179 -0.00166578670079086 -0.00150629451659715 -0.0498399650527039 -0.00320123477508378 0.0264229996150789 0.0482961910748618 0.00657020450207224 0.0218048054612542 -0.00297886048121164 0.00671520909637681 0.000649490955450699 -0.0426413722967781 0.00562077433621293 -0.0137502686346849 -0.0106054985305712 -0.00409872740804152 -0.00586283622726892 0.0440395216683224 0.0466303820860161 0.0011376809450859 -0.061672244631886 0.0055649178585956 0.026985116223262 0.0587177113576717 0.00180310193437178 -0.0339759440119005 -0.0132318953347746 0.0878795483368785 0.0443491757827807 -0.0598185157851443 0.0343907177337766 -0.0148615185578453 -0.0505023942807214 -0.00744623395765279 -0.0562994789589988 -0.0272424400016692 -0.0585275624711113 -0.0878145335813045 0.0140734950191205 -0.00113118878912015 0.0429671334788985 -0.112567138140844 0.0115523923229102 0.00210806486581135 -0.016059054155994 -0.0293158017443726 -0.123671698637159 0.198338659112782 -0.192563991657767 -0.209349047964868 -0.0507480645668493 0.0257694674546524 0.0794304246345595 -0.192773862027577 -0.0586209799715393 0.134185043367089 -0.0712446042819339 -0.0505848514340314 -0.105802151443639 0.100116843728805 -0.027585089325657 0.0309585043748012 -0.225055589688545 0.163436009494546 0.148426423649021 0.0529162489472393
  9 219.958724439318 ""  8.73616248950509 0 0 0.0345306470754547 0.0131426044352955 0.0479084875164395 0.0150061803325023 0.0102265611069032 0.00188992239928963 -0.00471168398512985 0.00327631881805525 -0.070217254808963 -0.00971431818683259 -0.00199555089560601 -0.0890226058965788 0.00326602639881845 0.0112046656744898 0.000720073372944859 0.0166572348129686 0.0283680775597247 0.0773346525410462 0.000279195495469144 0.0218631269948891 -0.00344155151096724 -0.0137559100503819 0.00852109564871439 -0.0924285840978975 0.0276386889679921 -0.00947751842028881 0.0414824508024934 0.0491147784553218 0.00206351649248232 0.0749528052047354 -0.01612881501852 -0.0119636232369377 -0.125724332988654 0.00538195746773402 0.00866201377568792 0.0227210063663468 0.0330404199686961 0.0408449990189735 0.169730803481294 0.00251511873691819 0.027897299303189 0.0148663237603189 -0.0176122662526539 0.0110841367025384 -0.126920196249013 -0.0869309287857498 0.0163867468711814 0.0189688183773744 0.024958180559293 0.0232413300226856 0.0671081127368522 0.0212744134261089 0.0479021061461961 0.0591119496345384 -0.116451106650102 0.0775261826018704 0.0323189051027432 -0.06033598965177 0.024722459088908 -0.0565413260296385 0.0322687819862884 0.0891121531843901 0.0897671411376983 -0.010188133461406 -0.0742862336094854 0.0084880374801939 -0.00630371045794303 -0.0373772696137884 -0.0142824345251807 0.011326202023718 -0.0585620987956432 -0.0359130984231315 -0.000350556302735091 -0.0859812003779868 0.0708349332661459 -0.0652248432903246 -0.100302962297248 -0.00616275838693545 -0.0366700774669957 -0.086090456515632 -0.00448337914498754 0.0225124161363153 -0.0218457967725505 -0.0090009714586165 -0.0212405212226618 -0.0660476085299225 -0.0292096619068705 0.00179153656746778 -0.0516283008024071 -0.0903847168330224 0.0651426334816606 -0.048778392420503 -0.0302709736307036
  10 230.790767847047 ""  5.05099306593472 0 0 -0.014147223289886 0.0316719761885477 0.00782089931795188 0.031526896550493 -0.000383624457491958 0.021924686376623 0.0174527606744121 -0.0116203801645831 -0.0561946695974755 0.00449512788149411 -0.0298750439498497 -0.0760913507893085 -0.00484288684801148 -0.0224929766367183 -0.0055026229118134 -0.00138298821212309 0.00470982330216835 0.0642047314770065 -0.00462380467639507 0.0143873266501544 0.00489473724051594 0.00368540366035904 0.00410624370421159 -0.0710692084694355 0.00603939087425333 0.0936002283523316 0.0330260582158707 -0.0812468104052306 0.04048718556653 -0.0243288936922224 0.00502024258717054 -0.0436153463742078 -0.102908172632367 -0.0111726360674899 -0.0382068774316541 0.00719436804070208 0.00021570469367919 0.0141135318620682 0.138898907075993 -0.00927322188208853 0.0325182550316842 0.0249425311985251 0.00853210049869179 0.0190894605291656 -0.0960794061755314 0.115231140291689 -0.059314462824392 0.0817313806803648 -0.0678324872957357 0.0200966035556381 -0.01514864194546 -0.0177112903064219 -0.0465943661561364 0.00430049642415424 0.220540018920012 -0.116911741596983 0.0595772075932777 0.0704285510918929 -0.0766055965947484 0.208118385927038 -0.0576074896526388 -0.148487270701184 -0.0190008313249099 -0.022015869630402 0.0171662562057993 0.00488195686758432 -0.0210808656804471 0.0151706048113003 -0.00347502309401217 -0.00408864746912475 0.0474994688117939 0.0174559807891949 -0.0136239402450775 0.00363104986001534 0.0083082953599667 -0.0279493981054073 0.0102894567792369 0.00119219390268862 0.0393886215896345 0.106064229047661 -0.0864676049486957 -0.143259828561246 0.011197215886079 0.00106191530847194 0.000583385676830164 0.0158611145572995 0.0525515124351396 -0.0176184014801084 0.0624317956783901 -0.0220099975474475 0.022197202609963 0.0904801998861224 0.0372821738600528
  11 279.823895169943 ""  2.957137951072 0 0 -0.0266672194722487 0.0604551381881937 0.00383742521426901 -0.0107972389393893 -0.028559600751389 -0.0993090515866313 0.0595659223538672 -0.00270845328100312 0.00212336861290548 0.057495746898616 -0.0239657956054413 0.0520266788909872 -0.00415940566867734 -0.0385308224312671 0.0146585280386684 -0.0414135762835349 -0.0141474583571254 -0.0484294059968942 -0.00856307856454141 0.0294945813850181 0.00783736524459915 0.0529562677180146 0.0322533798867269 0.0478221120998428 -0.0151667174857945 0.093654491573614 0.0142381195659524 -0.0929917218635349 0.0346018824338849 0.0503908260679569 0.0799013175668918 -0.0432301339670042 0.0783714622689902 -0.0206427616416848 -0.0714508954760723 0.0203256007701517 -0.0857360436957999 -0.0238803837242343 -0.106602641124817 -0.0272213624167982 0.0604290625483389 0.00910801050245409 0.077909164128249 0.0704731040568677 0.0656016857475845 -0.0194562077832432 -0.0245087758008709 0.0848437057032639 0.00572196885457954 0.0525673785084375 0.0231570079277881 0.00170390824067866 0.0692108485232363 0.00497750667220012 0.0923523977756524 -0.0479307039581627 0.0655453496427799 -0.0464343796351371 -0.0325761448505965 0.173115158761601 0.00218853501263307 0.0637424171861111 -0.0225413921501616 -0.00555496571085646 -0.0483688051521237 -0.020966634871999 -0.044986170970631 -0.0248443655698386 -0.0310479163731812 0.0083758488097356 -0.0311160510590534 -0.020748100172759 0.00309914457856622 -0.060978188875848 -0.0106975618843138 -0.0156457001082399 -0.058552152560978 -0.0257010140937803 -0.0341106063569707 -0.0149414484268139 -0.103490002390355 -0.127550812467909 -0.0193162902930434 -0.0231187104226938 -0.0133742758405161 -0.0586305220958805 0.00825612162668955 0.00193615241618306 -0.0292351237564919 -0.073303683293341 0.0426116868662723 0.00593474324031364 -0.00338479978834302
  12 307.338184659014 ""  5.12167401255652 0 0 0.118166672409236 -0.0813442631246204 0.0276280404568529 -0.0270382626890545 -0.000307828078537119 -0.0849984106762767 -0.0500900463586685 0.0137717530833363 -4.64910826980216e-06 -0.0345132435526421 0.0456696148955559 0.0150900421772436 0.0086310703220947 0.0540116834921464 -0.0124892850034619 0.0243687391913653 0.0244760147216366 -0.030778352115576 0.0144105120990436 -0.00373907335741891 0.00708863772617236 -0.0321235758388695 -0.000507884025284231 0.0258106788541111 0.0711856973407552 -0.209869958292863 0.022606947246474 0.237032111079121 -0.0912182506884625 0.0696791759294219 -0.0453696685813793 0.0614029652417261 0.023200042010777 0.022388496744242 0.0831891462069545 -0.0226715824979865 0.0446700486260685 0.0224511426154934 -0.0574700645163283 0.0358055328673171 -0.0326952411268761 0.0179148780930224 -0.0454642383047222 -0.028172756048268 0.043546618253607 0.0275909974324159 -0.0354033025125404 0.0436609505668068 -0.0539661942546465 0.0456491050244796 -0.0184078475051252 0.0518813864472962 -0.030346555807999 0.058624920065055 0.0152011247420121 -0.015219509681734 0.0496210084093224 0.0252577447548126 -0.0543860029601277 0.0169247595837935 0.00698128262825674 -0.0987367127795007 0.160356012565183 -0.00771984180161771 -0.00810305596394092 -0.0158862742573633 -0.0318092453885361 -0.0177408369830392 -0.00662847171213555 0.00125546123100587 0.010567121676532 0.00557028138260515 -0.00168203520657737 -0.018529762725103 -0.0357283467296145 0.00450834897834131 -0.000390772333242619 -0.0113678989735893 -0.00493195315377652 0.0214074518164975 -0.0535589008054475 -0.100702579792483 -0.0285094419885561 -0.00737486432503592 0.00302300833297562 -0.0192261886952592 0.0384385227970215 -0.00511763433641971 0.0153330213689563 -0.0248434456346725 0.0138391294399338 0.0504246329958398 0.0237605063810227
  13 325.355660295821 ""  4.30192385737597 0 0 0.00103530646520734 -0.0186965946263708 -0.0212241662524828 0.00450622769542045 0.000336037532005542 -0.00275517318344544 0.00476254425649825 0.00307868814596166 4.64435326474269e-05 0.0061776784028381 0.00418165440004068 0.00288830066667168 0.00277720757849605 0.00480601553220098 0.000792949456792236 -3.23297967770204e-05 0.00855058752669186 -0.000267308384974162 0.000693063571092216 0.00952605079326847 0.000684054595771635 0.00287948011554043 0.00850456976678979 -0.000362805265029634 0.00016087187006734 -0.0220305822090589 -0.0255042039135484 0.0148535481301854 -0.0110424009049769 -0.0365087593339035 0.00803510420832671 0.00391133573439973 0.00893346804415147 0.00127777010073013 0.0018047619437508 0.00200278469775109 -0.00233591613450918 0.00845399759793649 0.00020818006785972 0.000552153670489382 0.0102700999980842 0.0016570006096659 0.00510015277399119 0.0126001434917461 -0.00148413762662377 0.019868057165516 -0.0184830213040885 -0.0193200105175438 0.00615881574623651 0.0379185554184918 0.0478996027971115 0.00652382838044068 -0.0148751285511085 -0.0166831144285681 0.0516611266126707 -0.0182938886868989 -0.0244180073928794 0.0141433230170201 -0.0187284854279655 0.002419787526672 -0.00213847843298638 -0.0354237868972481 -0.026939377572669 -0.0392939199622987 -0.044386000071692 0.0231119692398784 -0.023278928170403 -0.00413730104593337 -0.0147333806237964 0.00661021575255835 0.0162447510898722 -0.00399446904486022 -0.0171594591778975 -0.0759934249445356 0.0741074978732782 -0.0908137286095504 -0.068769190735631 0.00921247644520315 -0.0131931592242091 0.0105821944580623 -0.0362083490355415 -0.0319584947967772 0.0313858713166548 0.000865411292352968 0.315110559190931 0.324326541977485 -0.332240744284511 -0.0474050888519371 0.180879498518922 0.471635377846165 -0.19460210323628 -0.388865720307564 -0.190763035505111
  14 366.283397401277 ""  1.85412655392924 0 0 -0.032640129004218 -0.0717611189256627 -0.0271977883117225 -0.0215568895119879 -0.0293498603538386 -0.0469201304861428 0.0498592817515736 0.00177054071466094 -0.0212604319070412 0.056751575536404 0.00932997056675827 -0.0176828459841784 0.0118846554478535 0.00923964077984911 0.00168630324509111 -0.0184222792489525 0.0502917011294737 -0.00974325406750032 -0.0100878003789314 0.0676751977173737 -0.0125318368645195 0.0353026589869243 0.0545277357872945 -0.012154675716598 -0.0367681608088767 -0.0847685240841808 -0.0402579776708213 0.00652243456767694 -0.0536208695683941 -0.05928708998609 0.0655000988362393 -0.0111284267836601 -0.0263018709453936 -0.00627191918254166 -0.0290249088786916 0.016324033292967 -0.0467922178087327 0.0488741196542527 -0.0103436815349994 -0.0218489119026094 0.0843448526060378 -0.0188364982792209 0.0615743103915893 0.103783279028543 -0.0303985771370505 0.00833944856771746 -0.00328885053563578 -0.0505353001487298 -0.0141154807273736 -0.0187969193619302 0.125066952046177 -0.0420507969348619 -0.0807185270006419 0.0138230654560064 -0.0525988934339443 0.0172235303365316 -0.0399679497021831 0.0232247406640707 0.000596947786242095 -0.100293727671716 -0.0479640285807959 -0.0958152715395684 -0.00414985178223611 -0.00852008102946957 0.0254063247167229 -0.0211291147517009 0.00595379347595719 -0.0362951568812841 0.0274511450836427 -0.0123687784874988 0.0383742888171169 0.0286100534950531 -0.00990221362727008 0.0248505536231808 -0.0728886280651821 0.0278918495578512 0.0609424359138153 -0.00246657478930206 -0.0110580190722065 -0.0527091634034639 0.134003889578489 0.111225508412165 -0.075863706921626 0.00450789417423278 -0.0139340534623646 -0.0347346815857746 0.110078836666198 -0.0129904570118124 0.0297026265040182 -0.0285204360673683 -0.00541585997506394 0.13500235710263 0.0725888033134977
  15 396.631552267375 ""  15.693524753468 0 0 -0.00948540093676073 0.0071760480846047 0.0867185427644397 -0.0390835315930935 -0.0263518166513855 -0.0401017707574774 0.0312091997117103 -0.00588496254369488 -0.0115425072770685 0.0368507517939018 0.0012338747356478 -0.0070439316646196 0.00623767111145012 -0.000722958922538831 0.0128544821807714 -0.015710472390355 0.0222391767776622 -0.00899382207676474 -0.0103998335013407 0.0328473981367603 -0.00904514357345723 0.025255873673772 0.0260191205205574 0.00552692228251607 -0.00894020283803356 0.0416526544118611 0.16716346809396 -0.0844794477154655 0.00722261691558427 0.077024922488827 0.0405540716328068 -0.0119766471424982 -0.0212776634851275 -0.004473200184149 -0.0253078887337421 0.0285894555049262 -0.034177272435701 0.0202998838829081 -0.016935161289647 -0.0199417308649428 0.0447958579862061 -0.0168888459397125 0.0447428088130285 0.0593395341757244 0.00418329352239049 -0.0104410940650909 0.0247825089911786 -0.000861481378917718 -0.0493691854467806 -0.100037297709312 -0.0566063648751529 -0.0043219361984014 -0.0455132422053906 0.0809867709934958 -0.0903106265537695 0.116636486721812 0.0282905614180439 0.0188161818340082 0.0306667369115223 -0.102026953858614 -0.017348119007399 -0.0511236405864687 0.13111775659843 0.00773082817438471 0.000472974562222092 0.0358628066979518 0.0563296624046131 0.0809298612880943 -0.0463387125917439 0.00557321493254791 -0.0179858415028396 -0.0156622102267946 0.00188325908169178 0.0139476896300486 0.13400788896724 -0.0511666193108099 -0.0666899433379845 -4.24944835012238e-05 0.074324949733743 0.103807212753159 -0.112711394549321 -0.00399310485247713 0.137316675927246 -0.0203044922733367 0.0109833599046111 0.0581677552168751 -0.100005517297546 0.00827253018641026 -0.0113017885985316 0.0497337330520463 -0.00776462119056509 -0.117841819435996 -0.0611217471468402
  16 420.028012536047 ""  5.58541340655856 0 0 -0.000336693774373159 0.0625195848270684 0.0676279559322213 -0.00840959324798749 0.00147137035110944 0.00197207451794971 0.00210065883094576 -5.28134116001239e-05 0.00377621315086666 -0.00725563435445739 -0.0103591117825962 -0.020317710507816 0.00089300103290469 -0.00862265333280779 0.0346287318447923 -0.00468073437773158 -0.0163892066317582 0.000297522431668242 -0.00941802905880285 -0.0140338306419142 -0.0270347760812534 0.00985673918398189 -0.00505442255172471 0.0328296748100276 0.0192801390404029 0.178551008659704 0.224702187289635 -0.179481818829606 0.0766604511302551 0.00609313641004033 -0.0164390670338886 -0.0134049065232849 -0.0598059353663265 0.00788568824800918 -0.00403147051575962 0.0632322760555892 -0.00619808932539725 -0.0171296190874159 -0.00444507160348268 -0.0211933894415682 -0.0136821816786434 -0.0623441980598393 0.0143163057407307 -0.00445257264775387 0.0595190514507914 -0.004690931837451 -0.0328028666767923 -0.0406970764936453 -0.000502762688851221 0.0427695696933412 -0.039533807739423 0.0854510935426386 -0.0152423148130658 0.0167195904728387 -0.120171001148793 0.0458199375207436 -0.0126192333719811 0.0500763253189334 -0.0150619252445247 -0.192846532042491 0.0550821704250125 -0.0644804499972772 0.0394428659922162 -0.0565708977219647 -0.0260096818764047 -0.0674595875544372 0.0281950657606181 -0.0656288671453306 -0.0209461810216873 -0.0248928715738865 0.0656013428243871 0.045707038974544 -0.051537058059253 -0.0322037641178022 -0.0475537152951598 -0.0604218475358342 -0.0239836629863976 -0.0659912792474116 0.0088163166879902 -0.0767907666484151 0.151294734329819 0.180106069755531 -0.124771626807643 -0.0531423365168079 0.12842335034248 0.0078008527924877 0.117152357592571 -0.0725265172457805 0.149432180140793 0.0941099348947055 -0.0726817939007805 0.14677329721545 0.0817294823511606
  17 435.976239827616 ""  0.616420132338718 0 0 -0.000312653909346982 -0.0145363538465793 -0.0166915480310596 0.00127857423623003 0.00200173897602832 0.00364561174580715 -0.00161771716348191 0.00220032993970252 0.00715945468538077 -0.0311057496565702 -0.0155554674370767 -0.116391527821946 0.026651438422723 0.0167804858805277 0.108554210282417 0.00493902000915438 0.00142385994770088 0.00392589884057437 -0.0250614165483682 -0.0151640459604792 -0.116422812789191 0.0236070548756092 0.0164887356667142 0.114821593903654 -0.00396224068680462 -0.0325428595138732 -0.0335477397686523 0.0274866025318362 -0.0137879789972269 -0.0138219674127465 -0.0611484539053929 -0.0337844930779481 -0.241243025936846 0.0574524019926254 0.0381681302511118 0.232986754260502 0.00627306659794168 0.00247788447632149 0.0114266529586252 -0.0563090704694429 -0.03642602241807 -0.253392219695412 0.0456699367183833 0.0269729596385284 0.217167630085551 0.007269440545751 0.00225807650603839 0.00297273769604451 0.00266006821277565 0.00830599166831956 0.00813513022541051 -0.00671400269060651 -0.00035982821038102 -0.0111587045315528 0.021290329847693 -0.0207021373740974 -0.00304690100385679 -0.00719186399549807 -0.0105823057369695 0.0255450354216248 -0.00486479370681352 2.22801500454795e-05 -0.0167459647257369 0.0208338594300792 0.00978893616288812 0.0214079117465862 -0.0283619155614013 0.0128498743342905 0.0155335137881218 0.0104089092530649 -0.0227619135752654 -0.0164142367694335 0.0214415341936794 0.00731033714685762 -0.00739468794974671 0.0339719579526236 0.0217263535723489 0.0276318075797388 -0.0199077750196905 0.018708020897801 -0.050459167001068 -0.0830484822849742 0.0304143958463766 0.0252919489019262 -0.0470341553938994 -0.00333937187758917 -0.0407580466474355 0.0284320461280336 -0.0551395523349821 -0.0369038271118707 0.0289245256109949 -0.0501922300407672 -0.0283881815830251
  18 458.225418399386 ""  1.88680834188761 0 0 0.017698998139685 -0.0142173226447923 -0.030741843157617 0.0128747576246196 0.00852336953061974 -0.00767302082100094 -0.0119383537398268 0.00366395179380489 -0.00929482608723633 -0.0166992004794345 -0.00322524801033913 -0.0183463522575584 0.00599168362843807 0.00395976241965515 0.0167259413662184 0.00642941935506203 -0.00391509703311472 -0.00505425592372324 0.00365272604596089 -0.00443937324605807 -0.0143899793739853 -0.0018851684982371 0.00178323592871751 0.0207877065548115 -0.00162816776773215 -0.132160603309497 -0.187204511117094 0.177016442164388 -0.0458991450379675 0.0666123664306369 -0.0162611507499097 -0.00554373431457745 -0.0179783292369381 0.0176530006862016 0.0182743672424369 0.0429276639518329 0.00775252938505203 -0.00369311944391831 -0.00414477768662143 0.00380949818631581 -0.0105038236616981 -0.0251666774771923 -0.00191451645488914 -0.00596718020545133 0.0495121723527843 -0.0200376226905522 0.0149493086783954 0.0780430463235594 -0.00165102466635608 -0.0641501180636462 -8.93848685935178e-06 -0.0774645065420126 0.0646383496330998 0.00759351418155876 0.154342353930251 -0.0243573272120955 0.0503649693220646 -0.0355379200514102 0.0676903855789503 0.247238566076265 -0.0401604021572077 0.13249369086349 -0.00296910027245318 -0.0481918206584554 -0.0273624129476341 -0.0448258569244275 0.105144674016912 -0.00786561949822658 -0.051912586111744 -0.0271935823294097 0.0430420896417287 0.0312575698778027 -0.0568212839124013 -0.00823334543394037 0.074191761203632 -0.108398536758805 -0.0825106940821675 -0.0739695939786113 0.0830152492918445 -0.025695059444906 0.102582194915052 0.22798569387853 -0.049690399196921 -0.0750821839390971 0.111976228848461 0.01027839720533 0.0745015701380754 -0.0719048539649129 0.12609359801425 0.0906958631374252 -0.070126090342625 0.0923706976287879 0.0530006188353596
  19 531.584192771 ""  8.95630074815521 0 0 0.0183689040799329 0.0447399287877548 -0.0150114604777939 0.0676481363043194 0.00788381799689518 -0.00282993855085797 -0.0564971684842684 -0.0231780621958081 -0.146895805672976 -0.031053322172846 -0.00381710821274982 -0.00184162150067978 0.0193210462186107 0.0145296482203153 0.0732274671733114 -0.015054555204409 -0.0198636351894918 -0.10126212526988 0.0198473565150242 -0.00359079568025346 0.0654017528835946 -0.026879699169854 -0.00461476866284679 0.00413762989174805 0.050074140001084 0.133278479193899 -0.00752670685848934 -0.0730415423446278 0.0525351316970146 -0.048259977474984 -0.00821561716480992 0.0497855665790369 0.165441829451217 0.0701311062874134 0.0571443527590867 0.253670635844784 -0.0142518665958793 -0.0226734746150526 -0.123594500772705 0.0723505501544428 0.00590403052326856 0.246494126847354 0.00534440011078694 0.000469085362905111 0.19408893196791 0.000738976405388823 0.00628338811643946 -0.00949172769204562 -0.00892425986508072 -0.0207581160481847 0.0361417282628049 -0.0163628030577069 -0.027644889905966 0.0145503843566208 -0.0382825829015858 0.0304581794001576 -2.72233086758504e-05 0.00737318768517591 0.0025333636875622 -0.0449684704353314 -0.0231187201219689 -0.0410935026277872 0.0115077687382016 0.00443122251611243 0.00806266883495798 0.0113875482742798 -0.000976008957801912 0.00448984606694253 0.00599994581600626 0.00113822234740059 -0.0016853204160728 -0.00100979769625353 0.00487111089133351 0.00689267664823945 0.00696754494353997 0.00534290394111222 0.00843590368140478 0.0112928954513033 -0.00518351392052454 -0.00191969830071613 0.0100315665465527 0.00692187132622661 0.00688743245378863 0.00536877856641887 -0.016063585815263 0.00603534605942696 -0.0103164361635638 0.00715918296685393 -0.0121265517805511 -0.00493150247178491 0.00654107429917462 -0.0122622948266522 -0.00554523659714479
  20 548.774777808925 ""  2.91089747410076 0 0 -0.0358414977204372 -0.0553902026625706 0.0276916488542266 0.0421472965550314 -0.117370812943828 0.0477889006655709 -0.00467459628879778 -0.0967242258206359 -0.00211006878830639 0.0409261428531497 0.0244147876200881 -0.0170385780206732 0.0438484349450531 0.0539622836619654 -0.00865773262229957 -0.00664785174337824 0.115805909557413 -0.0260747166843287 -0.0559244854651512 0.0276966232452258 0.016772006327107 -0.0678717269450745 0.0055374380204418 0.013825180341 -0.00463815511765605 0.0243821489787612 0.0119712458165195 -0.109394748528582 -0.088195068911494 0.0856788216274595 -0.00299762564054268 0.109421149116467 0.013516963185124 0.0216416838708299 0.00176865823152044 0.0322830237602278 0.00745711456244902 0.116912950848234 -0.0271274882764941 -0.00683961685034972 -0.039277753396646 0.0385865203719831 -0.0206071878169822 0.0840940512686315 0.0192078866041512 -0.00410535957849612 -0.00132410941129514 0.00972985867471099 0.0191526012825613 0.0259069234409208 -0.048394695536014 0.0171972309937368 0.0408650022467253 -0.0261909048541119 0.0507776874491385 -0.0416055300413418 -0.004696825223881 -0.0172390051513875 0.00134070074271847 0.0669731239298033 0.0337390267143636 0.0699590292742501 -0.0342870131692559 -0.00304391827791398 -0.00531878249837756 -0.0061845330215752 -1.68433019382664e-05 -0.00492504634270261 0.000333157226306049 -0.00096447692154582 0.000277582734029644 0.00063817152545641 -0.00343767218421803 -0.00421115547472764 -0.00187310846966596 -0.00508571039146752 -0.00454089966595985 -0.00559559490640161 -0.00558714553832923 -0.0128332725196435 0.0108048351794044 0.00727483347245068 -0.0135791120926951 -0.00324784798743159 0.00846180551912964 -0.00461136022524437 0.00650019506662794 -0.0047416770996298 0.00670269755491046 0.00216991584507129 -0.00338189835415152 0.00690413077498192 0.00367698264120054
  21 575.510828115036 ""  22.4231027507857 0 0 0.0364326072984901 0.075054303199999 -0.0361770908156807 0.109296386136804 -0.0399385734242511 -0.0871693950957375 -0.0173039675372295 -0.0138937629382089 0.0749324545432482 -0.0388638611174245 0.00402865667667608 0.0266003802205349 0.0051958387890956 0.0127514698063875 -0.0435522732274771 0.027950223227895 0.0247506454736271 0.0448764789751217 -0.0178808825274795 -0.0195755920916536 -0.031590192115104 -0.0658317736391627 -0.00387042154169006 0.0349353016000806 0.101208043655689 0.260748445413985 -0.0239364620887009 -0.168049139571943 0.0724641490351609 -0.0641102574007271 -0.10159755936789 0.0613711853342432 -0.0629767919115289 -0.00970488349970847 0.01761788417455 -0.152774618431481 0.0398751504507271 0.0247442371656034 0.0394465662396795 -0.0129329383605944 -0.0830030750545355 -0.135010724032785 -0.0987577374175738 -0.0375864794312983 -0.0491788285613314 -0.00343345357739505 0.0110169897754839 -0.000764012307240579 -0.0143745753353274 -0.0347209372918145 0.0527215953404815 -0.0317325147945963 -0.0300356451228084 0.0200156403398573 -0.0329968096667861 0.0454423109294125 0.00952390400040263 0.00227273970696664 0.00868914447707663 -0.0330085705003259 -0.0393808335873016 -0.0459197459287328 0.0168074853770145 0.00156138263666679 0.00288818982570102 0.00259779161773215 0.0029004610879894 0.00756544445154312 -0.00570524988248271 4.73400018140126e-05 -0.000569987434642753 -0.000518390649637611 0.0021575053426491 0.00201170190559635 0.00688514582627826 -0.00103657540187853 -0.00298190103122351 -0.000677556758960138 0.000170164928524366 0.00297169562475246 -0.0039044214600517 0.0117910033267248 0.0159111887811968 -0.00258047386254665 -0.0055732890314538 0.00137222008845617 -0.00295891430383667 0.00289194512824192 -0.00511467412130586 -0.00134290492739091 -0.000482780236879497 -0.0036653701210507 -0.00198154783628976
  22 629.315983356263 ""  1.71092397883511 0 0 0.0204443447356256 0.0118125183173538 -0.0139308955911743 0.0194972712472409 -0.00376581084818753 -0.0083316999783922 0.0514962135900085 0.00499306935598709 -0.0118753256130368 0.0616902925934597 0.0962147541271838 -0.0314479400005472 -0.100766392213403 0.103519653321906 0.0110415744558899 -0.0511026510634938 -0.00407439430041012 0.01087335378432 -0.0853748545161518 -0.107703268181647 0.0345476146233879 0.0753259481152796 -0.0937359079097715 -0.00176901478457682 0.0264074867091382 0.0251951077946354 -0.0285720168303737 0.012299273992304 0.0101911472844989 -0.0127557192292725 0.0968028412313708 0.0371061526262605 -0.0310871375472616 -0.121743611198826 0.0608767066890513 0.0254983206476352 0.111548520719553 0.000566211151262562 -0.0249008471552041 -0.11357575366295 -0.0614797738336568 0.0375980624838258 0.100747668761863 -0.0462693146662095 -0.0106687761235209 9.13037394162645e-05 0.00212249934731292 0.00186551654380751 -0.00191689730875076 -0.00570978102748116 0.00905201933859249 -0.00637987428143114 -0.00357692361162032 0.00330175445990261 -0.00848940900984705 0.00609775651594638 0.0036894067752994 0.00515306832842622 0.00742391497452689 -0.00673697499902615 -0.00700634018027239 -0.00531649314933924 0.00735804032408463 -0.000707731814946499 -0.000197697140863001 -0.000506129917261496 0.00448653763837195 -0.00157752371686327 0.000735923699169651 -0.0012255872153099 0.000986144684155852 -0.000124570609148091 -0.00213725341379628 0.00197833174639682 0.000442364904318792 -0.00120137315684218 0.00091958876261794 -1.15211160450828e-05 0.010964825637424 0.00810015058468515 -0.00952059485103156 -0.0154564037671014 -0.00304157298922021 0.00173056310081158 0.00308221574132112 0.000633177485862951 0.000493067393873647 -0.0027050713052098 0.00379826007207924 0.00170965552357059 -0.00133523359843717 0.00216375585396104 0.000549786542191829
  23 687.5944094917 ""  16.0706217185329 0 0 0.0174157422125162 -0.000269402262723952 0.0192982829134291 -0.00526818509615949 0.000739809812025747 -0.00387611152596725 0.000743443793116785 0.00383855724465982 -0.00388367079215356 0.00221070375310891 0.00531661922327803 -0.00149399750481223 -0.00689648870665933 -0.0001643080348294 -0.00345727634929041 -8.61584424383214e-05 -0.002244740017405 0.00400470567615791 -0.00227303753589256 -0.000808893131492686 -0.00324080978218435 0.00648879105507413 -0.00397825946920058 0.00166438004975968 0.0188566731376548 0.0253412794533173 0.0721642635140493 -0.0272426104923009 0.0093950576693513 -0.0108979846211017 0.0146776524408148 0.00408404173807354 0.0340815574523936 -0.00448693409209441 0.00115758059781866 0.00779420332687253 0.0062846034858364 -0.000704642378711544 0.0133100025776777 -0.00617718962625931 0.00398301874412047 -0.00634023794053392 0.0055772168575277 -0.00452985202982047 -0.00289621136938694 0.0182152725497548 0.00922968473589125 -0.0103219444721941 -0.01100313261191 0.00212271159893406 -0.0094509042119565 0.00533304498193652 -0.0222895729460608 0.00166978975445067 0.258586995932727 0.0111914408817589 -0.0372425562383386 -0.133411049230266 -0.151420467745435 0.193072307966989 -0.0062694344797964 -0.0379299668756102 0.0432537451940112 0.0130398133160183 0.0138890441685822 0.00613908801148258 -0.0772413612500253 0.0585864654624359 -0.0390953886526729 0.025496708635831 -0.0220640641616784 0.00476559571771599 0.0538600736589715 -0.0445224540481001 0.0462548459075897 -0.0188058138701426 -0.0552200507335061 -0.0290147920381903 -0.316700458350303 -0.290674885463657 0.370760429627497 0.516915723882263 0.0711914255585118 -0.0706421177985133 -0.0620524404100236 0.000375306002694085 -0.024795669295239 0.0730541106469252 -0.101287843238528 -0.00893405926176505 0.00995962202270935 -0.0671572011323018 -0.0155320110783651
  24 724.616964203525 ""  19.858409496428 0 0 -0.00364325591162946 -0.00235179576141906 0.00324981879854824 -0.00364814347372273 0.00467588076977529 0.00907592509997958 -0.0244292813519405 -0.0165022460882551 -0.107186904752746 0.0169748890111543 0.00879585635661714 0.0619761463915183 -0.0236564017556197 -0.0145269424595937 -0.102194891638652 0.0165717211473582 0.0100945045392755 0.0785024223119698 -0.0243498777234552 -0.0134249187307192 -0.102959259559265 0.0208353358537355 0.0094892134678921 0.0632578849812778 -0.00625371093627035 -0.0122205309250358 -0.00376633255072785 0.0105421168435218 -0.00316535568324499 0.0068400302657375 0.084089698812292 0.0515201015447242 0.34765598927142 0.00471802608304509 0.00124549070263823 0.0258430562556393 0.0784252568887844 0.0468597618399346 0.345890002877311 0.00367940429787954 0.00911676037857379 0.0259532576137926 0.0894261714899328 0.0524762129757392 0.344822804227289 0.000130087038953109 -0.00100028429048817 -0.00213125282831876 0.000672934892729462 0.00084925245695947 -0.00132127243443872 0.00252494562658405 -8.423640522786e-05 0.00089910172678015 -0.0179830713779847 0.000779072304666365 0.000366470318290097 0.00626719433714716 0.00386028580856745 -0.0127973865592297 0.00214646995116374 -0.000811928582743436 -0.00081982131952873 7.98231673551669e-05 0.000842706450250245 0.00216387001364732 0.00304708751561148 -0.00362943142464672 0.00260794683643513 -0.00119192910734419 0.00162738899014905 0.000661849304257623 -0.00152312056328711 0.00293834588815858 -0.000951222337657502 0.00220706922800165 0.00402919499553202 0.00374974495185622 0.0109105278498426 0.0081935151011584 -0.0094137303609974 -0.019241698646311 -0.00520333802057665 0.00229476384266915 -0.00205349315479271 0.00128009331645294 0.00104906712601371 -0.00225147078787932 0.00292723307119877 -0.00115230077965258 0.00174560627089946 0.00181714067709291 0.000594929177357045
  25 790.905030308081 ""  50.3579668991188 0 0 -0.0268457888239625 -0.0400436589074737 0.0163697679946681 0.0338137008081481 -0.0218802433920829 0.0171646906038578 -0.0289651244032966 -0.00715484930019163 -0.11789878399876 -0.0294672467215321 0.021703139512042 0.058530019650671 -0.039506851440855 0.0289649491435786 0.0273439073810981 0.0180164906933636 -0.0214969414592349 0.0742999912503751 0.042703440324948 0.0223117560503975 0.00268420356785539 0.0461872155597016 0.0210697925628091 0.0305240522125794 -0.00997814993028123 0.00829839487363922 0.031817671190862 -0.0680722148035689 -0.0451515025203373 0.0199673412994125 -0.0651937787787398 -0.0192908204901533 -0.12064334174258 -0.101339076556874 0.028386852687448 -0.357760084384531 -0.100074750203506 -0.0931313506587784 -0.453287795070511 -0.0656906428003336 0.0244536424908591 -0.331699507917818 0.0115055669492579 -0.0126968096185996 -0.0770921594790678 -0.00479995746370303 0.000625516300809741 4.0353390007662e-05 0.0019337720167736 0.00443547688117571 -0.00698290524088533 0.00446982296067624 0.0054051972089418 -0.00184104063072874 0.0176881454996873 -0.0159083490699406 -0.00593777705258996 -0.0100143932628141 0.00184316927409813 0.0231247128746693 0.0098999280929654 0.0197401257344161 0.00119670332208327 0.00099411753926483 0.00165267025146737 0.00265676449110324 0.00245035293703381 -0.000886914395563872 0.00039862594603517 -0.000632540222809674 0.000718483584271672 -0.000251304391387194 0.00134787348811654 0.00110123949042108 0.00641876211905684 -0.00254008690496121 -0.000712878108773908 0.00150320963359451 0.00309143115702947 -8.00650817300987e-05 -0.00267451140187333 -0.00453535628242165 -0.00731862756902439 -0.00146974521117987 -0.00427759758928669 0.00145464580569295 -0.00104338714817773 0.00127261426745477 -0.00233187695919464 0.000385889136231537 -0.00197962012790055 -0.00139915038855083 -0.000817695134289824
  26 793.598937832342 ""  17.1267872527505 0 0 -0.0369209471866771 -0.0641125819391056 0.0313456614665863 0.0543859158964065 -0.0695516600483882 -0.0135697584790325 0.0131890679907916 0.0299639444905518 0.0540705818602563 -0.0929718594816257 0.0265108688640662 -0.00621489778355707 -0.0945005872171909 0.0491585843201192 0.0034229447935691 -0.00139332777984616 -0.071364173487489 -0.0269139146396819 0.0814852103473656 0.0469436470049962 -0.0337808004076504 0.0586736666934181 0.0297806764229309 -0.0399056508576395 0.00244865124821034 0.0548380526452087 0.058034923966942 -0.157417315097397 -0.0784095619451323 0.041569209166155 -0.0636263549474416 0.0149317810592577 0.0765018928619633 -0.00213866593084113 0.182633366338412 0.154768738210473 0.0669921907166085 -0.0328600446671626 0.236435224122729 0.0653005191993129 0.160703164865764 0.12721609278559 0.0521229279087442 -0.0034762046072796 0.0221112329347321 -0.00816563224195714 0.00590229944146933 -0.00710065272346098 0.00301228950014173 0.00429452108733286 -0.0104136758497408 0.00111975094649359 0.00952335477167257 -0.00850752248598804 0.0455221583338341 -0.0320246466840684 -0.0213648973893913 -0.0249921097818107 0.00827514523384321 0.0580129661049531 0.0141773658557313 0.0437476573866613 0.00545122859552412 -9.44942915293812e-05 -0.00152315122121773 -0.000658818926905309 0.00612930933339973 -0.00200073636996462 0.00339250764536695 -0.0023169123172639 0.000643463423209359 -0.000441280351000889 -0.00459165043815485 0.00546582773146325 -0.000884407063204111 0.00145287128025456 0.00356900338909218 0.00199216485234016 0.0119038630127106 0.00498317473967071 -0.0173179451417367 -0.0261879122741422 -0.0116949935393751 0.00129753643425837 0.00450079807992262 -0.000909122230979784 0.00165064529662718 -0.00678708013215439 0.00809494895756405 -0.000143768913013517 0.000328209872116568 0.00420957770344325 0.00114759503459398
  27 837.878266320228 ""  7.957558611733 0 0 0.0271633018472443 0.0157406499780109 0.0488458998982047 -0.00349114910951121 0.00216862387172425 -0.00756701432171247 -0.000749102118507878 0.00120454937025347 -0.00324976061917388 0.00293896499697395 -0.000714983858047101 -0.00405804931790063 0.0023697034921039 -0.00274513061623142 -0.001759855740663 0.00088744579162781 0.00212307882061942 0.00225454134135835 -0.00233226261262114 -0.00150645409688305 0.00350634195677104 -0.00265327323818772 -0.00164610050396912 0.0035193914276833 0.0231153911947563 0.00618950172450764 0.055457197803518 0.0203215353887285 0.0106675737169214 0.0610181739859024 0.0106432208096762 0.000680008803468944 0.0215483403884525 0.00232662385048401 -0.00558973719413612 0.00614013112483182 -0.00414934770736025 -0.000823538482738173 -0.0186796786251041 -0.00550336295671769 -0.00824003296564796 -0.0189795309239433 -0.00729991005736125 -0.00497035415952816 -0.0130882315572897 -0.00799746612952494 -0.013540553004091 -0.0643246562327564 -0.0132014599363062 -0.0135238761235159 0.0121410548618469 -0.0158837266088679 0.0206577670064254 -0.0169312990862343 0.194805738809815 -0.057601190108324 -0.103177660276129 -0.0593945066587647 -0.0152479742044203 0.12067466754598 -0.00884730518187209 0.0591872832205864 0.0314454057449921 -0.0345059210799749 -0.04138281463562 0.0409133949030686 0.0102199992716164 -0.00300364528329448 -0.00232265655762249 -0.0199663142279007 -0.01657448634894 0.0172928737645839 -0.199187956313863 0.195175057434403 -0.353213227029719 0.430008432728837 0.0570754669256808 0.105275270661522 0.0401823065535171 0.0416602989494776 -0.0195254809624617 0.0579714223036701 0.113661788557436 0.0406857006366221 0.0972285188475834 0.0869684746114456 -0.0919259087985117 -0.214114613237398 0.274077636059947 -0.169495375089415 0.3488347247454 -0.0738830672951031 -0.00416392490146715
  28 860.372341195951 ""  7.45826613018524 0 0 0.0370114020179501 0.0237190482424669 0.0759792610874803 -0.00301044025613435 0.00151912239132462 -0.0118160818624921 0.00154992693400014 0.00471815841171314 0.000516390556162528 0.0151086046866649 0.00547762910779821 0.0424985011950509 0.0109268873790215 0.00155904723406458 0.0300720932609193 0.000585086965888048 0.00164593358586973 -0.00387955756766368 -0.012871205569153 -0.00813867044492677 -0.0314618798184814 -0.0166415828235499 -0.00727465548538707 -0.0377958753336005 0.0282174120828631 -0.00594991781540233 0.0718740903310661 0.0470926330882475 0.0120242464695375 0.107540173523053 -0.0616121594506585 -0.0544753083131007 -0.305614345715305 -0.0446504937807127 -0.0354698855631534 -0.199850814951136 0.00885314792080265 0.00524401568517668 0.0221626242967816 0.0530945340527775 0.020107723146625 0.227261703519575 0.0570209972595813 0.0355709662788125 0.280738617544133 -0.00602740013634144 -0.0239910424318706 -0.0923166994390845 -0.0174581423662161 -0.0155106342275226 0.0214770196585043 -0.0274564167579844 0.0334891485125548 -0.0341140111707141 0.221403827730579 -0.133989233388347 -0.14786447525482 -0.0716898734145953 -0.0305884664036318 0.132608015628175 -0.0148592244547651 0.085800687578921 0.0179706944617246 0.0389173905230279 0.0292830930628065 0.0300095044744646 0.0102106874534812 -0.0560868991656168 -0.00924130263992574 -0.0234926040395562 0.0441060249769827 -0.00393800705497719 0.107852371254977 -0.0782567138924428 0.105189105779813 -0.104771578140699 0.0214281321266524 0.0193265421410086 0.0457387644969613 -0.0132053892154055 -0.103140703622934 -0.0696071027494579 -0.0139469618355006 0.0126213111789661 -0.15633446162683 0.0341463202823557 0.00270546005753075 0.07544740604519 -0.112444933452942 0.0382122766487088 -0.147896123297306 0.019971743860912 -0.0157773169491934
  29 862.833512122278 ""  6.9413044849788 0 0 -0.0254910309746712 -0.0230421617586353 -0.0537324855567668 0.00331231025216114 0.00146263454799291 0.00748823075704914 0.00177957971984907 -8.38166304159967e-05 0.00264556003138087 0.0122458696187801 0.00955112863710044 0.0621648370331506 0.00637608902388456 0.00595048298812888 0.0388450544777752 -0.00147581750648978 -0.000798053504377926 -0.00828924937347116 -0.00944277094779433 -0.00452332733294351 -0.0460335478662379 -0.0112729206431824 -0.00743445299735485 -0.0529226450999408 -0.0191620831080252 0.00528977097158326 -0.0271866680445472 -0.0397766572096727 -0.00824481631353424 -0.0911982404885259 -0.0999769825291192 -0.0649831284532795 -0.421274700725674 -0.0597487127835269 -0.0326538135639154 -0.251535877484639 0.0142429116645545 0.00839333775857309 0.0579651510762099 0.07459353905856 0.0451919998094648 0.307982523174108 0.0862305133941146 0.0506747377848959 0.358864458051488 0.00285979014399302 0.0205976639217276 0.0650818243860365 0.0123164156412903 0.0109290481421286 -0.0150378981719821 0.0167546754295203 -0.0242869676843368 0.0213735834869083 -0.12335875477709 0.0883738627610365 0.0981458231226782 0.0429529213107572 0.0241834487143968 -0.0729452367095154 0.00938173672905005 -0.0568305786818821 -0.00792270436329579 -0.0323905489203461 -0.0238332715881044 -0.0242587677533546 -0.00750838210450194 0.0466035332949682 0.00867461643061681 0.020413088349681 -0.0372871025273682 0.00268367071549225 -0.0910481552204334 0.0679675991679117 -0.0911230740479058 0.0925901639884256 -0.0151118966137948 -0.0140388957857677 -0.0448890930138859 -0.000295422747840792 0.096237521374511 0.0548091028201132 0.0108446382118657 -0.00850207815955355 0.133798499094606 -0.0297647776337195 -0.00179196437845536 -0.0632901656950122 0.0954541642305882 -0.0349572105350741 0.122833789189763 -0.0183386488823041 0.0125818749525494
  30 896.352291477814 ""  0.997192615226563 0 0 -0.0304032962944321 -0.00627181334741542 -0.0391483427937672 0.00606115793110972 -0.0026055871956598 0.00544784584567517 0.00150557179754922 -0.00316624052061497 0.0043374496573461 -0.00343016667597953 0.00141913848495735 0.00596590230002886 -0.00361566156635236 0.00281972933462845 0.00184998426152882 -0.000790887638084102 -0.000921315496887061 -0.00440218187504248 0.00221429032204935 0.00184083477487762 -0.00264933165955564 0.00274593970302633 0.000265967364750489 -0.00084599778253906 -0.0300708775904327 -0.0233940317708203 -0.0814467852549307 0.00905252866769445 -0.0144406412676473 -0.0161060088010351 -0.0144185521817363 -0.000872468099776935 -0.0313968362439959 -0.00286105555248568 0.00654292094722906 -0.00444518939270314 0.00739393779553368 0.00329576500919531 0.0248685824012225 0.00479786551398492 0.00687037579368761 0.0143812878419195 0.00307219356369646 0.0013394959729807 -0.00475686033979206 0.00635369408448724 -0.0102727664446138 0.0565637858260016 0.00981906946266855 0.0134004028544828 -0.0121559038645951 0.0177015567625418 -0.00425014072076782 0.0237860562253736 -0.141974797852563 0.0921443872999996 0.0977838002734536 0.0546819380836557 -0.0135554915793241 -0.120075267414229 0.0137501336374031 -0.0468392334577959 -0.0447545584894787 0.0676003446835832 0.00566249596961678 0.0898858647310768 0.00909024576679039 -0.0638385548930925 -0.0902538131628572 -0.0832056970107136 0.0840095238244397 0.0287307593740557 0.0605767074639149 0.00466302261220105 0.0082164435845865 0.190433019015862 -0.0940213744866332 0.0428372827278399 -0.0621544542832982 -0.185600712889471 -0.0742287522479068 0.10523724474004 -0.0126680670700378 -0.0773142259959113 -0.324251581797897 0.232160195641969 -0.143821778898073 -0.0590926470302086 0.0180846671620571 -0.12831832802411 0.0852131914666045 -0.105032304230211 -0.0545433573595779
  31 896.896637450708 ""  6.40778376638616 0 0 0.0246685616216524 -0.0805450740766716 -0.0664423777411019 -0.0165497836614887 0.0329825772968078 0.00679360246683017 -0.0050914767230203 0.0108924219477643 -0.00347609843103149 0.0188216625461591 -0.00177263497981032 -0.0039585785057552 0.0177873564560583 -0.0147455501564076 -0.00496422751259363 -0.00398051105525042 0.00285653778421603 -0.00104840458727227 -0.0124729925709235 -0.010008610674049 0.00581726993442736 -0.00230002575081651 -0.00177260109575659 0.00457579956228407 0.064043101660509 0.180784259085997 0.279365041716802 -0.283634839107593 0.0274843563234404 -0.360307534658886 0.0241103572363309 -0.00468566143604028 0.00169599528518978 0.0120428325458769 -0.0343437027472499 0.0190687247390173 -0.00834466753559737 0.00359524523164321 0.012376829483327 -0.0111681124424098 -0.0185952927813497 -0.00487709943197056 -0.00886979700270901 -0.00594064671838516 -0.0163738979821976 -0.0624806811819642 0.0761531911582351 0.00938288622805443 0.0108269522694102 0.0181451818123492 -0.0125663373887061 0.0263512635398165 -0.0492218984243186 0.0242122288995352 0.186749292927496 -0.0280158896781508 -0.0402919376195468 -0.193258688205629 0.0108166440612192 0.309966294282321 0.0477651891177819 0.0650266625249327 0.240374120369487 0.0193348007216779 -0.00801146747761773 0.0090273848459416 0.0362490678676497 -0.02368530474673 0.00666670055569447 -0.0280657550809562 0.0168964299005374 -0.00713547779323128 0.00632233841582546 0.0115944539845906 0.0318954175516593 -0.00456395302763388 0.00189365090912467 0.012486009080713 0.0353275955083637 -0.0408017766543168 -0.111935421855185 -0.108238887487963 -0.0231948550080039 0.0174199102045298 -0.00854299259389071 0.00584494615809229 0.00708705061410703 -0.0378216815889507 0.0350039097925794 0.00412694685050336 -0.0363073350789783 0.0370189244559626 0.00185799360294521
  32 920.991542106002 ""  7.27969585215377 0 0 -0.00833631357447782 -0.00625783828295486 0.00972883541181548 0.0114954698704448 0.0124237201643538 0.00883037014140589 -0.0181380430602001 -0.00866892338274859 -0.0702061202090066 0.0208313667855402 0.0100747118231576 0.0831211312053819 0.000214403400803358 -0.00254191254873493 -0.0146107813659332 -0.0174299205828369 -0.00846033984427341 -0.0760134734815956 -0.00239281511069583 -0.00407850366818668 0.00924305657044139 0.0192797102079891 0.0110658741837422 0.083759681353861 -0.0107737254274528 -0.0160340200020807 0.0123574563596477 0.0112337481312314 -0.00646641055397364 0.015114049718376 -0.096007391410669 -0.0723987184819322 -0.429205129281925 0.0194827366577986 0.00757945139413985 0.0738284754474512 0.110935704514621 0.064188606184611 0.45035049416448 -0.0131738512701492 -0.0162579019585881 -0.0468419168294176 -0.111167654879005 -0.0668051495877051 -0.46675125715448 0.000715840284804861 -0.00509212129965203 -0.00513192824099075 -0.00280770451989317 -0.00170684909348956 0.00175375184659817 -5.62649059162192e-05 0.00668947905163645 -0.00109572892920638 0.0174885147333145 -0.0133605574951785 -0.00934603565909107 0.00294829897506168 -0.00110382936591855 -0.00162533730764291 -0.000401814294030332 0.00794234088992213 -0.00492974441118353 -0.00304293876174093 0.00144769933420262 -0.00188769650870241 -0.0022729133697823 0.00232962020584593 0.00176350578730163 0.00412577442616586 -0.00247625474976997 0.000269647358165164 -0.000820123807879744 -0.00154457385372573 -0.0019960085405319 -0.00578602339341997 0.00576107212853121 0.000240833590004082 0.00539967659948031 0.0156494367469203 0.00697165076112768 0.00551143028837275 0.00157623098183534 0.00137443715882253 0.00424017371293116 -0.00418767309733397 0.00209826542912347 0.00621210841012549 -0.00553077457943466 0.00111463540048932 -0.0012659232717772 -0.00265620448686611 0.000245557953489245
  33 980.96470175611 ""  62.8792117096903 0 0 0.116561086596966 0.0896671866124619 -0.0619334084893596 -0.0930805324553403 -0.0788391487571195 0.0536714393527642 -0.0086287389669639 -0.060180293964588 -0.000848350839914495 -0.0599392496148832 -0.0270054865862277 0.0220851915059956 -0.0271164338532319 0.0151249210945122 0.0116183366664746 -0.0127526343741465 0.0678318385991394 -0.0126756841468105 0.0400786332603279 0.0435022260560823 -0.0167093143622105 0.0837963841707669 -0.0355923864723334 -0.00649847406360097 0.104630844559923 0.074918966191592 -0.0477532043491925 0.0302733081640035 0.0663804698917714 -0.0402583984443809 -0.0919620324129079 0.00250034654855534 -0.00469375201631108 -0.0435704899752059 0.00633071038785202 -0.0331802498904887 -0.0447911959523857 0.0768794466744296 0.0335573873304545 0.0257177976705181 0.0796413530306784 -0.0133148173053584 0.092463929198026 -0.0200248714841182 -0.0567240456371637 -0.00299874700636357 0.0110219522714396 0.00258104863520877 0.00876540284780541 0.000583165566272769 0.00621272521965509 -0.0189515461258379 -0.0192291705464417 -0.00825163002034359 0.00636973421142494 0.0303250191971749 0.00520304026771607 -0.0149630054068327 0.000804007289250294 0.0143895544389798 -0.02661810454565 -0.0394070718910793 0.0336231167178894 0.0082719762338373 -0.00837263673243059 -0.000885554547433669 0.00310915216467775 -0.00102477275733358 0.00472403633481807 -0.00931410183955873 0.00418964594588311 -0.00472031253197963 0.00496124851172599 -0.00245953235183222 0.00183939876836068 0.00425707286788659 -0.000551902871074645 0.00272518111482404 -0.00807614275363914 -0.0228647643763908 -0.0239453066737645 -0.0187072055318919 0.0116515360712801 0.0121687437594209 0.00757468173723456 -0.00305836046190228 0.00437256796316023 -0.0145886934262769 0.0140001738716975 0.00271187656204911 -0.0159523537821933 0.0172016574488344 0.000990960427309087
  34 1001.15986574202 ""  0.1719773361653 0 0 -0.00870732531669537 -0.0042457321727863 0.00269668202619046 0.00567635932002379 0.00581039406378403 -0.00159457439384587 -0.00163558422033118 0.000475376921329502 -0.00501808519904396 -0.0151834500532887 -0.00816879903186184 -0.0561239952324177 0.0237311155361091 0.00978750659796154 0.0821199326104006 -0.00104249673248226 -0.00271622562695117 -0.00697329037130267 -0.0236285258259291 -0.0136190302646129 -0.0765375831763639 0.017087345888708 0.01033363202366 0.0648848299057894 -0.00716417209557405 -0.0038522527561342 -0.00673766845722241 -0.00069748730094397 -0.00284479442978878 0.0017215303470806 0.0663657299350584 0.0559724637066723 0.313790750383782 -0.105596339710497 -0.066313933495679 -0.486386273092082 0.0122265055960171 0.0037263412728852 0.0412633664465531 0.101407843221653 0.0618567324558719 0.454590339843264 -0.0822791361055631 -0.0452258674739647 -0.368304574996539 -0.000588437871113457 -0.000247379653091572 -0.00100027188917472 -0.000313519768269035 0.000554726484168721 -0.000938702410038484 0.00346565609050636 -0.000290958512399225 0.00309547611591148 -0.00357425831368297 0.00380321322691253 6.73028641123767e-05 -0.00575691873241475 -0.00673889439636856 0.0027584673465441 0.00361703584132636 0.0012415657168543 0.00132274307541003 -0.000480665192653546 -0.000667157217437439 0.00102736536357913 0.000286988842752853 -0.000888340824495625 0.000637284759217041 0.000576728178062505 4.21873852491021e-05 -0.00166866947963179 -0.000383700564229814 -0.00105179527477594 -0.00482049431984205 0.00181515019515029 0.00579398325798669 0.00422051361954643 0.00581934194906053 0.0065556004763478 -0.00811337954839413 0.00436917365194859 0.00850378751583042 0.00369633167282943 0.00305212337105073 -0.00432367323282138 0.00335199795472081 0.000102954868292162 0.00109560225990204 0.00135408874929856 -0.00615267236450392 0.00405667421069309 0.000152389890789563
  35 1008.81684645898 ""  24.7478255824538 0 0 -0.0496130723978081 -0.0341461708099342 0.0206722752630788 0.0376136009609359 0.047179143760002 -0.0253616292376932 0.00554545010691063 0.0146599928016135 0.00694415526009732 -0.110971789336121 -0.0611236054155157 0.0418932457209025 0.0417853388642016 -0.0228117249069593 -0.0365128084207054 0.000569035991887335 0.120260014661992 0.0137785920221199 -0.055952104271037 -0.0380649326707482 -0.00789463175072827 0.115284138948857 -0.0495459699947581 -0.0139018969753744 -0.0431690421238068 -0.0242923016589964 0.0259595791980063 -0.0122271270371694 -0.0169385634277259 -0.00256683124608637 -0.168218778924343 -0.0110570889174812 -0.0271902615508202 0.0930783109603443 0.0198014050920855 0.173334081587304 -0.0295239432823852 0.0959055074251181 -0.190757725150367 -0.00909907699004342 -0.00882367926145578 0.180729374246 0.1277267654004 -0.0128024392987692 -0.0925872895471807 -0.00113643270221939 -0.00744214402136969 -0.00576364998018461 -0.0075729097240997 -0.00230249840496097 -0.000199158161028652 0.0130358468201241 0.0124757156053023 0.00947362276985739 0.0119743125260408 -0.0187837165735256 -0.0102063198645079 0.00233739422378996 -0.00204881611732038 0.000256211835263386 0.017414635257627 0.0306254913377569 0.00248863066637331 -0.012168768506195 0.0121212403481538 0.00242621210388353 -0.0021601823440068 -0.00584473735693947 -0.00686632309545724 0.012552170532104 -0.00376498675651144 0.00639536535376649 -0.00642589809535003 0.00190136878419449 -0.00493330096163564 -0.00927632320770965 0.00861456750556355 0.000763738954219858 0.0250674636443003 0.0415417751080465 0.0192796562481956 0.0168689574350056 -0.00932788279807479 -0.0114805281858096 -0.0154652652805958 0.00512970050992511 -0.00493873030730348 0.0241364603932758 -0.0239557114954793 -0.00164148143676171 0.0170635833471171 -0.0232612720004633 -0.0020683367261779
  36 1016.21071257668 ""  5.75240873775996 0 0 -0.0229531800026718 -0.0153233809984677 0.00886392487684015 0.0158055871876838 0.020629414236143 -0.0130733652786827 0.00200617043581203 0.00696723974479307 1.29407481856664e-05 -0.0476616651847571 -0.0276932326215731 -0.012672882383797 0.0341485281248729 0.000479331535731614 0.0596900818669743 -0.018097785041672 0.0346926046632045 -0.0734462132451101 -0.00443735972122048 -0.00525914037985899 0.0743776090787837 0.0342221035306553 -0.0235613029252628 -0.0400972022739172 -0.0196390961371567 -0.0102364584335324 0.00704190758184226 -0.00612894509327287 -0.00755535454669621 -0.00196784522010335 -0.0146715975704881 0.0295487006859215 0.200318569282534 -0.0758269858268616 -0.0631874898953971 -0.416727044392121 0.10283954653586 0.10214977576689 0.404748873432171 -0.12397460217353 -0.0749003226593991 -0.431736752607863 0.10772305758713 0.0317859176881736 0.220478675241585 -0.000795903103019085 -0.00267661253082495 -0.00284550783514355 -0.00294671008019051 -0.000512404598177386 -0.00066867292476167 0.00658687649927586 0.00432015195568586 0.00529318998000092 0.000831465840119947 -0.0064266159338551 -0.00399825102010813 -0.00189631962770803 -0.00286470110248283 0.00278587270683711 0.00904347016672604 0.0135718489769023 0.00286584732858324 -0.00796156608506717 0.00782765629994872 0.00232656012729218 -0.000363599219604424 -0.00399260822432466 -0.00423204611956675 0.0079825040150771 -0.00283072334010793 0.00366550091053266 -0.0066461989051948 0.00485681743777268 -0.00268306813540864 -0.0040459850142606 0.00480972343386248 0.00092929460051141 0.0141427498438724 0.0214451871649245 0.00995402584422104 0.00499819713367775 -0.00919508439561736 -0.00785908498168778 -0.00671958967718323 0.00179834334704315 -0.00226544462137532 0.0121706469055314 -0.0107142023256878 -0.0035173044087895 0.0107274636750692 -0.0141423155603678 -0.00114170716765565
  37 1025.22421468296 ""  34.8946367457011 0 0 -0.0317829137843016 0.0159325970706624 0.0281806102317561 0.0198580387789338 0.0057852485629744 -0.0123220413402158 0.00427542514109114 0.00534982332758604 -0.00369122454603639 -0.0155535332061691 -0.0100143988262307 0.00535906107902216 0.00421688788778409 0.000111081600540933 -0.00104319564828399 0.00261942445439015 0.0114790645768669 -0.00380726229688564 -0.0086354744714138 -0.00854807920849407 0.00608555453159395 0.00688636239397794 -0.00229890284705069 -0.00245552545584108 -0.0492394915800894 -0.0787532076058477 -0.0697479961565482 0.0921435193581032 -0.00186509809849507 0.0902671896958667 -0.0172314203191454 -0.0110752979818548 0.000318490140677407 0.00846734711629806 0.0104061260585355 -0.00389824892305733 0.0223643776489896 0.0136989288346389 0.00320976521734408 -0.00839930467292494 -0.019133539361672 -0.0132270869191382 0.0143443432027729 0.00938362935302853 0.00332206819936123 0.00172535229783705 0.0156252084270359 -0.00162072225414518 0.0106836262881248 0.00807553834145977 -0.0092380301601791 -0.000583242199828506 -0.0317983607620182 -0.0014371067969203 0.041543799727471 0.0838749541366053 0.00633504349506456 -0.0705039952853908 -0.0954422025737828 0.00569827025939308 -0.0247098120597322 -0.112862398287012 -0.0712278476452536 0.0943673314058709 -0.0988183495742671 -0.00947204240583531 0.0127869618210165 0.0493183778037291 0.0591421853428692 -0.0918038144602973 0.0285415964142278 -0.0683219140491374 0.0741944832101647 -0.0607981542265912 -0.013852082643126 0.0610673909131916 0.00954830944724669 0.04294797478658 -0.161271352136801 -0.26103660830338 -0.13654892386037 -0.0266443320251141 0.2018356897766 0.12769379930603 0.159648812737514 -0.0985104972134828 0.0864612676216186 -0.160520881959086 0.159891102206712 0.0638025777576933 -0.209612876834236 0.231939785329202 0.0206969355559642
  38 1038.58949464191 ""  8.79396862507198 0 0 0.0277287862736638 0.00847814663170321 -0.00675886095667339 -0.0214260508729451 -0.0237210270574643 0.0124315740080639 0.00176372637602288 -0.0112083030471771 -0.000626880121512298 -0.0391855959015868 0.0489877110199604 0.00443780153854533 0.108361240913246 -0.0074233167332289 -0.0244823493198872 0.0110589000092903 -0.11441019323929 0.011619780208379 -0.110802761286203 -0.00381694269341968 0.028761974913717 0.0329923670185924 0.042406051061588 -0.0148095023379723 0.0387643677618121 0.0363657041729671 -0.0232447768406444 0.00357779442821374 -0.00597599229495693 0.0167850680018889 -0.16582079892545 0.246984254431797 -0.0163263533153589 0.218511603932741 0.198453568473342 -0.0728711000807373 0.0131936630421369 -0.123874991303987 0.0166565985972174 -0.247122670500327 0.199976334064654 0.0234743923431802 0.156236600896283 0.278621811995513 -0.0715492369541678 0.00213226882054525 0.000625292180051688 0.00111301506814531 0.00253673042036016 -0.000219819489718354 0.00135005379315798 -0.00812493127848551 -0.0015378931786683 -0.0068184349686352 -0.00818698426470797 -0.00683522545215863 0.00131250399282077 0.010018269436819 0.0112265257758049 -0.00440764773486897 -0.0091578697141182 -0.00636944333810244 0.00212550248678909 0.00394789438882548 -0.00316820361937245 -0.00335243241517932 -3.77256658797927e-05 0.00513804917941149 0.00250464166713382 -0.0034686230306108 0.000722872010210702 0.00180747346508161 0.00164021270011894 0.00167134864350857 0.00937868172961364 0.00468888183613074 -0.0170561287791787 -0.00977435340357411 -0.0112499453485007 -0.0119782123627555 0.00603437112484437 -0.0147316281540653 -0.023973485715296 -0.00779132070608985 -0.00427404719086661 0.00836094970392789 -0.00688679336053408 -0.00823118730681173 0.0072531660541078 -0.00755581694709068 0.00807589425146524 -0.00390305173434281 -0.000432185779605845
  39 1062.78635334017 ""  19.4853485514708 0 0 0.0512518053663967 -0.0431441440150523 0.0328518727746094 -0.00645362017846334 0.0106523707762796 -0.00335098712418621 -0.00939473575535133 0.0201054960807216 -0.00307752163993942 0.00521605793083221 -1.8329310380412e-05 -0.00343142938342053 0.00837447557143167 -0.00908561993411904 0.001407252239061 -0.00804542933571798 0.0133549803994712 -0.000194211273296761 0.00150153490280899 -0.00246476858510026 -0.000130184725134145 0.00822167594934682 -0.00982962328703161 0.000795048787686241 0.074135096938825 0.0882501128034166 0.190670830921121 -0.123626632540425 -0.0166965472237868 -0.0534075425843414 0.0182987973440733 -0.00896689204054386 0.0180886591047691 -0.00993350207334539 -0.0424636370141659 -0.00614531178140614 -0.0339072530721884 0.0132696925900676 0.00810358209210536 0.00368588270786677 -0.00587183319849128 -0.00149786212264787 -0.0162295020228318 -0.053737797704744 0.00529531233879126 0.0190912876597716 -0.00761101356788052 0.0195273500914498 -0.011110900092168 -0.0189801847990531 0.0205138368388325 -0.0324033771280448 0.0294493033328674 -0.0692260931896255 -0.17044706343029 -0.248776132172821 0.00468116305309304 0.235807241947714 0.30613210116317 -0.0316314658003802 -0.0196609144174963 0.0758503973169979 -0.0217518475890943 0.0450579608391103 -0.0755640467705525 -0.0620726801789658 -0.0173904503751537 0.0715560790586231 0.0417185775194226 -0.0372376130233614 0.0359689348378927 0.0194059618054939 0.0881675407965856 -0.130687032445234 -0.0033826639365629 0.0982343665255464 -0.231612017514779 -0.131597585741088 -0.0453525491346477 0.0478598902017303 0.152296235735957 -0.0268481337826758 -0.109159264601471 -0.0270545205391802 -0.171344228159102 0.112690185692582 -0.07579573098494 -0.0251221406947682 -0.00328294233525562 -0.0831445544446084 0.0297407436517302 -0.0733394662379662 -0.0320069300177084
  40 1071.44001517295 ""  25.1494575583209 0 0 -0.00962333338157794 -0.0201759097457493 -0.0648729850696352 -0.00656540136612297 0.00168839194892953 0.0120766158109771 -0.00567594214781324 -0.00945368363300507 0.00357181957318717 0.00716453041740354 0.0147286612334956 -0.00320106867535238 0.00378033562673551 -0.00439327861333667 -0.000404278832982511 -0.0072649379585941 -0.00992025292305999 0.00295566534041684 0.00568581235433847 0.0103484889406238 -0.00264279423086153 0.00278857624544323 -0.00735884777256724 -0.00384685324647231 0.0127986815623443 0.0607672243795274 -0.0232993409225067 -0.0852341434007646 -0.0221906047555027 -0.0739342026339893 -0.0183666225336962 0.0560499237403534 -0.00663047158729935 0.00110669858022613 -0.0122488308758206 0.00530382628882937 -0.0431123545273237 -0.0111395430773537 0.0125919063532267 -0.012875977657049 0.0409073302081405 -0.00390064553266582 0.000450535261898356 -0.0205596065615009 0.0213933455387671 0.0196598891328399 -0.0445625932651617 -0.00617700860334586 -0.0423368977137743 -0.0314000046541596 0.00902408325133015 0.044572530701718 0.0734668644053967 0.0498509273011212 0.0991464665342569 0.111959462433226 0.00712310328306284 0.122467151080621 0.0646340016502623 -0.0932005041343243 0.0706522094071845 0.175195414381156 0.113012164060303 -0.00772066749380995 -0.0606555410533248 0.00766464477158181 -0.0307435582984154 -0.012827835904795 0.0102480480443622 0.00613944981235148 0.0372683401300365 -0.0279274076297226 0.0790465870768562 -0.205634443768008 -0.241846144713474 0.0640571764385929 0.142983147080589 0.108869276596951 0.12930634929226 0.239180871384728 0.00447085583977635 0.254460269751844 0.3701672595295 0.13842644261974 -0.0900465532231968 -0.0389414223253791 0.0514792881171492 0.103055668634096 -0.112931481473044 0.0602882011633393 -0.192166045394346 0.058144257270994 -0.0212638471903542
  41 1089.03592693871 ""  10.0089526188649 0 0 -0.0386482821427334 0.0439418656551996 -0.00689147653075934 0.0051288956832294 -0.00720700886536212 -0.000997571396376871 0.0166120394762969 -0.0174051347369946 -0.00160118965124431 -0.0110751475437109 -0.0215909978404799 0.00557192718471808 -0.0204183932746512 0.0163059439633354 0.00214040709120668 0.0217703537065167 -0.00311946326232346 -0.00410395248086257 -0.00617406332927503 -0.00756343507035449 0.002697805521283 -0.0144704757570447 0.0215341218311563 -9.32819802022691e-05 -0.0719634108163289 -0.0980001191845556 -0.121468198604847 0.128815592014707 0.0386321297334445 0.033685542489275 0.0142143997212443 -0.068258043779654 0.00181143985221308 -0.000671680247872569 0.0596498251104148 -0.00647677630061066 0.115035693172281 -0.000873942574029287 -0.0293391678159554 0.0159704704241732 -0.0457470290288333 0.00191820901049218 0.0308013839661545 0.1081959062318 -0.019377189653673 -0.026999515240789 0.0285933480578921 -0.0282920779046505 0.0191539220269444 0.0185314765699398 -0.0179480121840651 0.0132456129636161 -0.0490705745369259 0.0430703102126163 0.14472504865594 0.13399646425345 -0.0345923424777128 -0.208651435954559 -0.190864178969919 0.0981068068890572 -0.00307084283881403 -0.0841747843713549 0.0351868784859158 -0.0100937397328627 -0.0659775426854695 -0.0676111642253426 0.0151215780420677 0.0251895774538379 0.0544111941229283 0.00481790721180469 0.0471262891316294 0.043923022775752 0.065590660569075 -0.178373679425157 -0.0959760287181229 0.0785639979852589 -0.14732862175559 -0.0985492599127088 0.15639069449966 0.271571445084611 0.134772702892886 -0.0699037028350247 -0.109341749209656 0.00721238878568179 -0.269764075035907 0.148877741002248 -0.0875320929558495 0.0927877271864286 -0.124193524596545 -0.0911367676122966 0.0361879106509347 -0.157454434107305 -0.0503406905436045
  42 1104.5524207711 ""  11.7903473753888 0 0 0.017950017704142 0.00123568105528122 -0.0137094075543727 -0.0211512959397357 -0.00301673268722733 0.00947958929497296 0.0375826926157589 -0.00970638792369882 -0.00844409246400578 -0.0271819109251536 -0.081426401567245 0.0172070711846021 -0.0559877132876603 0.0376285160003784 0.00765542240066206 0.0759940444201776 0.0029793928998132 -0.0179462020547657 -0.0349323779389312 -0.0354702901728115 0.0133144197913107 -0.0335411072185115 0.074646516524998 -0.00215156328700053 -0.00676728726584954 -0.0165342336191686 0.107193304990115 -0.0296530357988491 0.030438870269096 -0.084745607601136 0.111868304136725 -0.311228174480259 0.0309557285954874 -0.00677886919626185 0.149193901233953 -0.0205238408710906 0.431869195941476 0.0127278522655037 -0.103602263070209 0.0453298726491135 -0.173315622992543 0.0127753273494548 0.118561028513566 0.373434993949391 -0.080725704220565 0.00703218151029025 -0.0106453973543195 0.00824187116848362 -0.0134295033178366 -0.0111849586529204 0.009518976824139 0.00495531455098373 0.0196158464982654 -0.0117442111165711 -0.040164259505176 -0.0694959366322704 0.00487238594713005 0.108125432813621 0.130112858651628 -0.0189861558987672 0.0152640167593457 0.0597892499620303 0.0237115290823805 0.00209733223336995 0.00861452854376417 0.0161531642655314 -0.00968460537873004 -0.004095735732894 -0.0143239778563303 -0.000376171427723354 -0.006810300668064 -0.0123890788954262 -0.00583975982067719 0.019097611835166 -0.00198984955885284 -0.00601938514829305 0.0381193922491442 0.0289106950447252 -0.0332785289744829 -0.0442497821177798 -0.0153808471307546 0.0482192883820302 0.0580510067969453 0.00605169950376255 0.0453079454552894 -0.0360449427107544 0.0234004375872981 -0.0111596010147267 0.0174191796065746 0.0232904565183768 -0.0252053200360155 0.0369037159298236 0.00769009119422327
  43 1123.80878784157 ""  20.1673322460481 0 0 0.0329886779036872 -0.0131329068191692 0.0687108960703087 0.00329004214653794 0.00404364609185054 -0.0122537919940601 -0.00158877878337313 0.016151755600068 -0.00494332336631832 -0.00179754949313394 -0.000496297796575809 0.00128647383572863 0.00502797699333708 -0.00460138156382894 -0.000701079981780221 0.00357867011263146 0.00228683037920111 -0.00151531883254461 -0.00869988197389537 -0.00287170673969046 0.00274295121232635 0.00161401083948397 -0.00119841635106966 -6.45877105398403e-05 0.0342333139374783 0.00481638810374478 0.0937912225050384 -0.00941906031851697 -0.00305437354390807 0.0354741245518853 0.0140790257949942 -0.0280766869628115 -0.00188178064796139 0.00752521859631575 -0.000440151779174634 0.000339294935428874 0.0186288783461818 0.00255874617731871 -0.00408802474702717 -0.0144932805462058 0.00512536223774155 0.00137097542428442 -0.00579155269527281 -0.0141460924786846 0.00330168739966686 -0.0378851901500062 0.0341272850638516 0.0547184148739116 0.077410673731968 0.0466508734729869 -0.0250966877584379 -0.0934786927931415 -0.0829866469407879 -0.0607100059103984 -0.11052118980909 -0.00841066542124364 0.0628052031896654 0.0130760031031207 0.130492147612361 0.0610544146307487 -0.122318619681969 -0.213764526159007 -0.128809511200513 -0.0409153850038523 -0.0181454575898549 0.0246341279502207 -0.00303365777127483 -0.0311830875050512 -0.0298020434063698 0.0304011791580545 0.0205522085102766 -0.0118269057330302 -0.00768529892995394 -0.0820306683990997 -0.180005514390019 0.0302507389967178 0.144643683592111 0.103437223552144 0.118107959371924 0.159592936120252 -0.0396464654492471 0.194114854348747 0.261958288460728 0.0686774776364815 -0.0805712235587909 -0.0293171165328018 0.0383986623292466 0.11511016798323 -0.111688328136002 0.0493498853147824 -0.114213782943346 0.00953990460296375 -0.0179501014408264
  44 1177.33908050164 ""  45.6533488146283 0 0 0.0574140494069462 -0.0524748138159363 0.00488345110605361 -0.0154085111151228 -0.00185159940710723 0.00990599515290487 -0.0127940645702353 0.0518920447738302 -0.00653023218627753 0.00305270239610032 -0.0102911191366665 0.000348973591750587 0.0101887690923682 -0.00690086715342653 -0.000912882144357278 0.00656495711786166 0.008532193172256 -0.00249922615350866 -0.0154946120294485 -0.0108944813453472 0.00527020206764617 0.00519587030691051 0.00905135594040743 -0.00179780162693896 0.107156834860827 0.124212355517961 0.0922222779162307 -0.222513898826023 -0.119459098955659 0.0932773219413751 0.0688555556954518 -0.111745205796544 0.00664931283343853 0.00482997682310247 -0.0190317786657109 -0.000997170396307799 0.0649054482265167 0.00958181504679055 -0.0167478372332666 -0.0191029464112955 -0.00760486995211242 0.00545105625048553 -0.013850320144999 -0.0215664839428885 0.00445423411110231 0.0301342136128598 0.00716308069479271 0.0313944469734174 -0.027676824386358 -0.0257643751159965 0.0196325305205827 -0.0151326091588467 0.0664202761151114 -0.0760916161690007 0.00081002903569401 0.435083172279427 0.105567930413512 -0.209259449810861 -0.443495110404989 -0.172736312723977 -0.0591784336116056 -0.0578191127573642 -0.205541853337169 -0.0187933174649709 -0.010318900555054 -0.00803629226910556 0.0251716108633549 0.00160146676697564 0.0151731790113329 0.00788693827436878 0.0112226654686923 0.0101160281401927 -0.0173985422640943 -0.0155483252700049 -0.0353602346663055 0.00575716898286391 0.030104204804361 0.0143449916863459 -0.000481724814676849 -0.0443340505063851 -0.023963459831435 -0.080982886899132 -0.0433775082099745 0.00739913703231333 -0.0288791712537157 0.0242659567416715 -0.00774805820858538 0.0391998241217833 -0.0452182444724942 -0.013793035163413 0.000934839020445964 -0.0329235143438133 -0.00992424184845455
  45 1187.24145857271 ""  4.94352420819943 0 0 0.00381512026811659 -0.00355718471096384 0.00454099111151354 -0.000628465884469601 0.00853741185482465 -0.00330734648168235 -0.0212579662656752 -0.0173535912291824 0.00978509108483957 0.0115516455441127 -0.00915714792220296 -0.00214924096231231 0.0181904963747549 0.0427970478425574 -0.00969399503672414 -0.0739600075545276 -0.00610628771730825 0.0181342753498359 0.0469200694702911 -0.0613647323215846 -0.00314650061319408 0.0144386848095694 0.0348430010948897 -0.00825366819033558 0.0095737585554682 0.013368790803159 0.0137656727273193 -0.00840844191571709 -0.000809439747310321 -0.0017890851492858 0.0251148971406981 -0.031076624164061 -0.00369101661958464 0.120810553717479 0.251868500681528 -0.0640299200040564 -0.529358855754046 -0.0179389920364309 0.12818579408582 0.283745719446283 -0.444362602316482 -0.00557408090624305 0.159364624423573 0.307530529879164 -0.0764014923997773 0.000405893396100073 9.01181267539817e-05 0.00318080304166156 -0.000591178432427033 -0.00164153002979048 0.00141591578200715 -0.00308172536219293 0.00428425894666946 -0.00735051970762177 0.00648629497557155 0.0274757492239596 0.00674505104817489 -0.00172219852709592 -0.0108403524671921 -0.0131451743273714 -0.010944047102203 -0.0160979670666092 -0.0179138347274089 -0.00681652724724705 -0.00378526189881159 0.00203097372803886 0.00427482740618888 0.00190978269189177 -0.00124927911165205 0.00425556747806674 0.0038646671170072 -0.000289761444386475 -0.00770935751431348 -0.00404855413205417 -0.0213058310202948 0.00653109349088371 0.0152737583983223 0.0118449890669035 -0.0129022346662071 -0.0245612803805945 0.00348266528190613 -0.00827702465075163 0.00371360770411866 0.0010221555329864 -0.012296793662334 -0.00125808698903813 0.00440865515584071 0.017171915613185 -0.0169321121111203 0.0046032179840492 -0.0112702759813853 -0.00338045314414313 -0.00366035805125535
  46 1201.10393185353 ""  13.2393491944669 0 0 -0.00372451783511681 0.0212191344308386 0.00216642964798601 0.00886443943497048 -0.0216582569822529 0.00244163210601267 -0.00132256398225554 0.026931075234601 -0.00411094535525748 0.00621728104381937 -0.0315975341825119 0.00215191473785717 0.0264654673103167 0.0321256882666284 -0.0103065374315249 -0.0125246831232766 0.00202149215754529 0.0026071047304622 -0.0187395353498716 0.0106894106984906 0.00286089285794331 -0.00320415500033155 -0.0188540754112596 0.00452996158224852 -0.0593557620123301 -0.104659699897475 0.0692432253963437 0.0445132484239223 0.0225617334104434 0.00410142188777968 0.141058082503349 -0.24659661768782 0.0148598675967698 0.150255371628083 0.282802373484524 -0.0775873785681449 -0.0995629769243722 -0.000163179302289991 0.0239621882751982 -0.0944268844751794 0.131498431240012 0.00388760653911851 -0.102751735415607 -0.205991843644162 0.0502506735567301 -0.043539677690479 0.00652053630135249 0.0144850206238519 -0.0216631295550215 -0.01437254219726 0.00347865829601764 0.0426503957461495 -0.0342892212942526 -0.0341902188610128 0.354963808838462 0.399392562087492 0.0185236964099127 0.207002519041038 0.385610494496836 0.0121700556931856 0.0627305122111196 -0.0140259823705377 -0.139660847770122 0.00458330250531763 0.0094532317751152 -0.0114583579096584 -0.0182995729754548 -0.0181476429536046 0.0103495516555386 -0.000590448182957869 -0.00890119939931622 0.0122572741079839 0.00840958454264582 0.00660374176973593 0.0483715812625236 -0.0480305501772841 0.0294850750200648 -0.00142093649621665 -0.0227412749465772 -0.0256086126836248 -0.00991360340740923 -0.0408773698660572 -0.0381700361733562 0.00786860128196896 -0.0188488329214345 0.0191340343299105 -0.0194800792595523 -0.0240639805721405 0.0242431264438274 -0.0221988295355435 0.0435135831887453 -0.024526177283694 0.00558174141206931
  47 1205.29778163983 ""  22.4497928832322 0 0 -0.00512741076257802 0.013086978832864 -0.0178241523378427 0.00280055201937763 -0.0169744884785082 0.00446157128791662 -0.00548308081620167 0.0217060409519058 -0.00168946608805527 0.0130563657941636 -0.0481369817447791 0.00365299515183622 0.0307257640720461 0.0472604236060696 -0.0135393980608213 -0.0163892561762974 0.00119735623617359 0.00339983664349504 -0.0222984535139903 0.0141474356965798 0.00294203770612895 -0.00436157466944699 -0.0223577990731679 0.00385868524365383 -0.0329499999122492 -0.0431649488853549 0.0142106775126124 -0.0212129624359543 0.0179680030014462 -0.0315430654522241 0.194759723250403 -0.34385126103745 0.00601467533120821 0.202246837429876 0.394485375812448 -0.102160027594332 -0.115372581095694 -0.00104548364572915 0.0276264251983163 -0.125408973595271 0.180379154744447 0.00619088871798798 -0.123728206319066 -0.249941265063569 0.066720392176571 0.0304532118588421 0.00403780078463133 -0.0121921237557297 0.00365225225459728 0.00638578380007783 0.00194549870692376 -0.00845502022361224 0.0179281440093805 0.0275174652270399 -0.293214370249787 -0.360144285282448 -0.0217426122645071 -0.150324634022238 -0.250685325001998 0.0316831117578315 -0.00931204454114714 0.0415997826583634 0.107122511107433 -0.0106883776334565 -0.0101860657117953 0.0120310031237699 0.0170259503042256 0.0153502880173818 -0.0117937617337967 0.00599076880716985 0.0103069485205099 -0.0103172486859872 -0.0182052201900558 -0.00254812818319143 -0.0581906657242546 0.04365201571546 -0.0103538961214524 0.0116056154352318 0.00541629790095235 -0.00246283845993384 0.00346529036317158 0.0294976873547125 0.0366902695941619 -0.00573953502639044 0.000411165659109625 -0.0176489073106743 0.0201416083043511 0.035707067479058 -0.0335902291876802 0.0206920719691767 -0.0493206422211396 0.0157632349638167 -0.00819244976075079
  48 1207.71807760255 ""  10.2171622715656 0 0 -0.00937375016760696 0.022317704315397 0.0192722622498101 0.00994960640109727 0.00647118417841831 -0.00624458562549179 0.0104248129804137 -0.0559014052768404 0.00665942209705134 -0.00239687464663005 0.00982914898460149 -0.000883364691592737 -0.0127848715261321 0.00374481921991464 0.00192605197646056 0.00205225217255441 -0.00766423536372643 0.000591657433489125 0.0122549348222565 0.015610530943555 -0.00475315346838486 -0.00448144546362098 -0.0116827935178911 0.002345274267221 -0.0777435189381669 -0.126741434705479 0.138795375615267 0.198123916632549 0.117891481018447 -0.142299674616452 -0.0726907669132597 0.119703662733956 -0.00357480049275471 -0.0252457904070632 -0.0203999433955389 0.0116419679213877 -0.0054777666509627 -0.00741969457287662 0.00202209795695424 -0.00469668778828787 0.0450862363435116 -0.00593843159534275 0.0201819124770912 0.0298573370238243 -0.00876484997570653 -0.0142919523980525 0.0749908970564397 0.0356174591797223 -0.0818026697861888 -0.0342280589587678 0.0420700201853355 0.112108926403621 -0.0190220776800301 -0.0848138609170472 -0.168700524521474 -0.130179871450251 0.0299374779601627 -0.114735179940316 -0.0266926138281801 0.137682404678989 0.152955606455225 0.0432075384547409 -0.298645989460451 -0.0378621873107283 -0.0204584241759342 0.0152886756718583 0.028511596586657 0.00934786831006943 -0.0136985705905444 0.0251730340364393 0.0221024186031819 -0.00563155749014961 -0.0594714176116557 0.00247122707754593 -0.113049462986032 0.0468492240101365 0.049395285396448 0.0505266979580999 -0.0307195950376571 -0.0871260295779978 -0.0339077677858299 -0.0268386739143075 0.014261427675208 -0.00909013436340148 -0.071039343540967 -0.0136233363759931 0.0283182838471807 0.0956324039933297 -0.0891492868715116 0.031262213533422 -0.0745178222467087 -0.0131463991946855 -0.0219246195323817
  49 1218.10531751594 ""  52.2007748842033 0 0 -0.00642561224952198 0.00204313174494376 -0.0116642993787917 -0.0015001048029053 -0.00648947196554804 0.00250034919906992 -0.000647385318526793 0.0188327840323175 -0.00274471277783897 -0.00144450673474439 0.00161369580984088 -0.000554782901681823 0.00277342286331187 -0.00642937392191543 8.05910001234115e-05 0.00173303904242795 0.00267490311333336 -0.000524414228880317 -0.00294393842143428 -0.00396813883644982 0.00158186230393722 0.00142850337029087 0.00464218784590903 0.000541751559254648 0.00547245413542243 0.0185576618477741 -0.0562894836248929 -0.0292620620676989 -0.0244996226852689 0.04048434299647 -0.00391299039917366 0.00834102662650568 0.00262674775617197 -0.0179951769291824 -0.0497706973759019 0.0117306420360229 0.0305734598277657 0.00303181237713575 -0.00854034255036758 -0.00371462362537259 -0.00476636171176594 6.85154373112101e-05 -0.0136469077974097 -0.019349803561648 -0.000740779904887532 0.00623837362183546 -0.0311063629067343 -0.0199849384983451 0.0199227530817873 0.0061335959180328 -0.012386438740093 -0.0216054509520551 0.00618045557358641 0.0369775649834524 0.10611551216844 -0.00970515068888571 -0.0338066416879379 0.134949690898361 0.147054816922279 -0.0430064287936742 -0.033567769034484 -0.00763586247647884 0.136535863249928 -0.0829946052587632 -0.0478041918819801 0.00996635149985138 0.0563317366644946 0.0477336264558303 0.00485641676701734 0.0567212014044366 0.0467819869933468 0.00527457480170819 -0.156691275031407 0.04993954456963 -0.194123091389793 0.0572442025019284 0.150826024163162 0.111134111519289 -0.255853440515507 -0.458769499698882 -0.0967407001285576 -0.243557897386157 -0.12376118794081 -0.0317227492495077 -0.178314647656447 0.00446303542864417 0.0376484070380264 0.204264334423686 -0.195229954397772 0.0362312550919924 -0.115567645246849 -0.0684476666806514 -0.0476960342068482
  50 1254.17893289258 ""  103.164706044896 0 0 0.0145238369558984 0.016460997789653 -0.019712008596463 -0.0150912008771997 -0.0656478956861296 0.0221840337020296 0.0063540907873192 0.137878503236309 -0.0263888386292492 -0.0236650260662839 0.0367287548511735 0.00214333648539441 0.0201535428093723 -0.0463070357692454 0.00189736666622484 0.0125838870441622 0.0108119593725377 -0.00455081882201799 -0.0300422925396198 -0.0238745173699746 0.0104356480825477 0.00455115022035006 0.019989424036106 -0.00262312453838424 0.074184653618845 0.0695829930178761 -0.27261356974969 -0.143534927030384 -0.146032284439259 0.278160819301035 0.0634411153839909 -0.104145878460641 -0.00795793520421056 -0.0129667025267081 -0.120673511507249 0.0194276037961508 -0.0297661479672029 0.00754913218137354 0.00655457842386987 0.0779833300930663 -0.206284578218428 0.0096620114487641 -0.0223707697758164 -0.0177537196133749 0.00445803141880364 -0.0127807515587494 0.0285332212768864 -0.00518776002045952 -0.0289153127244358 0.00554721487792111 0.00323932474912625 0.0530841744311944 -0.0683677349772004 0.020457133074062 -0.0714888207115238 -0.156714869832331 -0.021575667659604 -0.0235726367540199 0.0786153734190863 0.138874198404191 0.207981735331599 0.18912928435713 -0.190854835143651 -0.00105427121795069 -0.00223738369885472 0.0083477130161896 -0.00227346878800298 -0.0010942714341446 -0.00789411702785573 0.00293824694887931 0.00198210793539582 -0.00773378099391045 -0.0100374273607366 0.0111007457110753 -0.0116842498616553 0.0256526349110787 -0.0227802162632448 -0.00179957176735232 0.0259635497998663 0.0459415135867425 0.00611794072190289 0.0336882531937598 0.0126870605967056 -0.00372225285406754 -0.00497071013370487 -0.0129230367716838 0.00896780060030941 0.00961364017302477 -0.00439852051792818 0.0182378441073587 -0.0252100226503277 0.0173643218910347 -0.0012096888066829
  51 1271.86442726757 ""  59.6138729367465 0 0 -0.0118190767642755 0.0285599978722943 -0.0405020609994791 0.0143614354592149 -0.0597015126495864 0.0166550393936924 0.0780723559480489 0.0732345138052605 -0.0322649490668139 -0.0510263645529704 0.0649719861594504 0.0032854288231269 -0.00578962383887547 -0.0581544930184796 0.00931297285829144 0.0394237719002964 0.00414434631815713 -0.0097574407137471 -0.0356942185993506 0.019464224720676 0.0061150333893049 -0.0233740540775646 -0.0230957853510062 0.00962331836931009 -0.173951021851947 -0.238287116936904 0.316024717632147 0.0914647533794636 0.0466482272931175 -0.057859435187588 -0.0163430296046473 0.0106455614140748 0.0130046997687969 0.0176607898720815 -0.012913034411184 -0.00444097942784675 -0.142815062410546 -0.00215415953652002 0.0342140459194933 0.0984710598709069 -0.204440093619676 0.00306911244916463 -0.0346072991901892 -0.0365166246662584 0.00909762120309535 0.00418476148269944 0.00737734530779441 0.00273684708446416 0.00595911073450966 -0.0198553651919233 0.00895322573182254 0.0146844026508575 0.0566396392436984 -0.0294882370151927 -0.0324122884786005 -0.023878821810614 0.00154161285299038 -0.00906440722525981 -0.011632688316848 0.00192978593974069 -0.203106481642858 -0.299325715690507 0.262563178851051 0.00038216364795598 0.00439362184970876 -0.0177293688030711 -0.00016107671784431 -0.00911983836794544 0.00498225204587123 -0.00139648395034701 -0.00470430044281679 0.0159139584592962 0.010480634742997 -0.0108509596724282 0.00777201492334836 -0.0631976512562695 0.0438985361821237 -0.00298466745066883 0.00129662398191199 -0.0165333249022152 -0.056085676304586 0.0278402220353056 0.075390600113099 0.0370856065525358 -0.0101415108206052 0.0327230031782113 -0.0266269411765008 -0.0130708356224287 0.00681984365442718 -0.0335682065295626 0.0401726800836156 -0.0281238759213983 0.004960229805566
  52 1279.07822953998 ""  4.41490300118293 0 0 0.00041166452127612 -0.00474798309600397 0.00492257233743511 -0.00275861013532804 0.00933235092933518 -0.00278351528064639 -0.01405899280038 -0.00931827672838107 0.00380017189557618 0.00819957184302033 -0.0102626414974832 -0.000269263356731958 0.000405921231281465 0.00821332261621625 -0.000766793286805403 -0.0060036190915526 -0.000592296114024503 0.00126742567451953 0.0057126423934894 -0.00348110476552909 -0.0010784013957909 0.00381507723524868 0.00293913508292795 -0.0020644977091904 0.0341577669947988 0.0471273100046119 -0.0757022034633211 -0.0224665364145343 -0.016585171360631 0.0249627475267125 0.00303884751273142 -0.00303356677431092 -0.00377801493878393 -0.00223658381931889 0.00400559528750108 -0.00275617751782493 0.0220844601294846 0.000337730670607493 -0.00533092277828816 -0.013832564310255 0.0296854501245424 -0.000456067012601387 0.0126510576247959 0.0173169543690884 -0.00258277713116692 0.00831004045884047 0.00606860254461267 0.00314747181127145 -0.00604071184310648 0.00187977832574783 0.00038162790035017 0.0048022207341158 -0.0110690255761512 0.00882498358096555 -0.0693006964843194 -0.113830624505052 -0.00217557692043695 -0.0049844281774221 -0.0129596477055698 0.0147662820285705 0.0512035639420235 0.0607655022051626 -0.050241560326594 -0.00260104100681532 0.0156006860776794 -0.102216971150595 0.020976011159235 -0.0177053456433629 0.0328422788564267 -0.00633468496385363 -0.0203989648653527 0.0890793777470095 0.0506848543126552 -0.0643875241717825 0.0295307833625846 -0.346296715596546 0.24354332665334 -0.0161138313001853 -0.0780690385218307 -0.223972793292568 -0.267025334915753 0.0855890618393708 0.396700527573173 0.190805586782197 -0.0621697132164854 0.174214123159562 -0.133865380563285 -0.0595417223062472 0.0224278759671662 -0.192208947455069 0.216034082815921 -0.171233014737027 0.0186489315377517
  53 1281.55293964351 ""  18.4189492803178 0 0 -0.00950051394727906 -0.000548787929714455 -0.0303544995805226 -0.00156199963168213 0.0127153219566554 0.0064972256284268 -0.0672534085645464 -0.0022648929523003 0.0201861051086478 0.0305597617605692 -0.031411654815978 -0.00311706469553037 0.0168278062843946 0.0302196836677288 -0.00789443488184328 -0.0302907912082949 -0.00147771755231502 0.00727580647509797 0.0200400239878026 -0.0274787990239692 -0.00160377328490274 0.022605889312842 0.0281416108557657 -0.0105668767479313 0.0370985063596309 0.0673342415696628 -0.139311428315693 -0.11949713362192 -0.146567085689159 0.264683865265068 0.0297007541001786 -0.028303655536182 -0.00712619729340674 -0.0364579818116561 -0.0798974666462717 0.0202590187743366 0.102809931628245 0.00204064405950005 -0.0240465081426117 -0.0540735930443575 0.0957350462830656 0.00217118761804251 0.0251979383288343 0.0300141083747766 -0.00371194241349874 -0.0324404193548339 0.0385725972050318 -0.00899971319439628 -0.00999927185683695 -0.0324052828598814 0.0161052179425088 0.0867043811731378 0.0536483919355455 -0.0138575242067317 0.0126342443356589 -0.163161583894676 -0.0511066670411276 0.00134475494604614 0.142081136035261 0.118236039110492 -0.237003759797837 -0.599985097646516 0.0914563309219183 -1.06142623581527e-05 0.0024195254967414 0.00339913135291119 -0.00493294276175692 -0.00762839636429506 -0.00499578067126563 0.00280637906897534 -0.000948817846700192 -0.00247026110980474 -0.00346878751133994 0.00665176851954096 -0.00231045486978281 0.00586370783103228 -0.0147920529485411 -0.00531821823146611 0.0178020924129906 0.0312215666401382 0.00513668985237425 0.016407914880301 0.0114166139233958 0.000150406960891429 -0.0142287026340733 -0.00608068668231243 0.0030167834247737 -0.00108907127667548 0.00705436774306928 0.00989826208358696 -0.00786557227493878 0.00555028768578032 0.000183521834984462
  54 1306.70517435732 ""  63.7457159318703 0 0 -0.00847982392811084 0.0446785415463339 -0.0235288557931496 0.0311659737378044 -0.0648651563095796 0.00350369003624883 -0.120941534970488 0.0613712446008272 0.0219503084695614 0.0276040538379314 -0.0177843772334676 -0.00421578474407414 0.0514475548036757 0.0390806075648044 -0.0170237587756614 -0.0556849024497261 -0.00343138974963587 0.0137023210955863 0.029048395300672 -0.0657315416337669 0.0013056564503094 0.0436558811160515 0.0593185931909673 -0.0185397284376166 -0.177998963635852 -0.252775460829272 0.3029959793634 0.107793605723783 0.0780940834671429 -0.0737894858908518 0.0398003473259037 -0.0319755383795771 -0.00353406279252846 -0.107234360486266 -0.291877384520211 0.0642992490141281 0.122303658065481 -0.000505562053619113 -0.0273029230733165 -0.0665131837786535 0.0892274489321458 0.00483788983400536 0.0391968562132754 0.052364165034164 -0.0122277815285361 0.0153733571305696 -0.00932414994831122 0.00412297846542073 0.00337356275453253 0.0062370009252638 -0.00112264325718661 -0.0245478675034583 -0.015585792162634 -0.0119362656601498 -0.0409642795319415 0.0513269778881334 0.0245797301307223 -0.00765035666683499 -0.0489261418095168 -0.016734445633626 0.0412596999197069 0.176912692055372 0.115093835806905 0.00108823431728274 0.000294534741876371 -0.000858574405538153 -0.00139508875593719 -0.00185837802815243 -0.00119637604157351 -0.00124063149527408 -0.00108668886608376 0.000841674945491577 0.00348825741102527 -0.00259426275734145 0.00166032023558967 -0.00306578680960601 0.0052239724757351 0.00113205219776125 0.00643182425409316 0.0107327317036892 0.002681034356017 0.0145361311279794 0.0182559039314924 0.00758369583684429 0.00613867901685257 0.00500778938028943 -0.00543738026583885 -0.00229938166104618 0.000397092439472184 -0.00278673895242096 0.00414470377904618 0.00436192306698751 0.00275870133203654
  55 1342.59158924455 ""  3.49912749810253 0 0 -0.00125802558314732 -4.20437275202272e-05 -0.00305546974001944 0.00170923202608491 0.00519847217099774 -0.00132153563570564 -0.000888345055275911 -0.00488532814784701 0.000518098418192277 0.00121303719336612 -0.000490947500408652 -1.23933480260115e-05 -0.00234852602018581 8.69871531020342e-05 0.000532838147678934 0.00216364133751217 1.22913288169482e-05 -0.000657336203375159 0.00139589942931314 0.00215209017750778 -0.000715693757624127 -0.00158717447639553 -0.00534433967983749 0.000683658211064791 -0.00580149660069574 -0.00499038205706212 0.0172718243567768 -0.00832708024554938 -0.0142205126540648 0.0269294858327661 0.000152194281682094 0.000833901159851469 -0.000456481995016766 0.00237394266438627 0.0102907810127744 -0.00115043339935091 -0.00699147665712651 9.50747538028313e-05 0.00211786924552814 -0.00376479150193039 0.0112487860430653 -0.000758953297488532 0.0116467026880711 0.0183044410390642 -0.00371056045698748 0.00564409824703289 0.000250789117582888 0.00186513458143555 -0.00135420635428296 -0.00131582489124372 0.000489592362075021 -0.00318785465945053 -0.000972387124930453 -0.00343909006078163 0.0160272160387281 0.0198697728337709 0.00407255736837555 0.006312045091911 -0.0127552822705331 -0.0223242863853081 0.0039899398372905 0.0268826044070906 0.0259151708576967 0.00240607045481298 -0.0171350764812471 -0.0416828541601232 -0.0273254916721396 -0.0434029282176308 0.038653556356341 0.0400343338043962 0.0405418818591264 -0.0088045825784211 -0.348916598987311 0.544210370872243 0.287319662125892 0.165693205831587 -0.350888982956643 -0.200053080019349 0.0129047034334533 -0.013818346171039 -0.145414337723211 0.11466814512771 0.248750115276357 0.144063297817144 -0.0920367188343646 0.00185130624700897 0.026301700690294 0.125448950183599 -0.095842317420059 0.0115280659081114 -0.138328228345509 -0.0171526738502613 -0.0434045005102515
  56 1359.76237339724 ""  6.05695418692536 0 0 -0.000226706547037753 0.00532902345104034 -0.0101021459178188 0.0209589164676624 0.0200202265231289 -0.00847348482238796 -0.0542650947843942 -0.0210627921396913 0.0178749109891251 -0.0234704315063661 0.072781327069262 -0.00567041246564444 -0.00228021259063978 -0.01362482573237 0.00234368415480146 0.0781295713060407 0.00657722140148772 -0.0191214760526885 0.0109924834714449 0.020086522438302 -0.00525898331692991 -0.0246510377412016 -0.09588341741927 0.0189419156200808 -0.0267563738769254 -0.043098930800556 0.0396640827461734 -0.066493856989667 -0.0373827419534281 0.0708058035363728 0.25013690440448 -0.371122757112255 0.0015480250545308 -0.0849617881280524 -0.183516612390777 0.0455279281602704 -0.278667267352376 -0.00146945051587512 0.0647481934227805 -0.135269956779633 0.263454990545899 -0.00431075981354911 0.233960737471898 0.389980940336304 -0.109327637898936 -0.00164935742393187 -0.00361073245605864 -0.00538694565254856 0.00124650494190924 0.00241547046783318 -0.00137139346773833 -0.00426606288666499 -0.00348914324959186 0.0134761060049516 0.000525470318006149 -0.00513576593049445 -0.00619028972649046 0.0024936020369124 0.0110248671591849 0.0123840854027793 0.0104098293166347 0.00422832752545769 -0.0525706442013673 -0.000675200629055783 4.80191184116096e-06 0.00148576344018109 0.00171675135518626 0.00376532164547751 0.000733280145010526 -0.000469652280109454 -0.000483994541845964 -0.000215619398186389 0.00768840251697614 -0.0137072638677821 -0.00871749839039368 -0.00251157629109484 0.00672694291068261 0.00484782644589628 -0.00441694890307013 -0.0065244836899589 -0.00493404486882308 -0.0113963613429879 -0.0234840450313019 -0.00994278444592498 0.000509535757851593 -0.00205797015255762 0.00152847086256708 -0.00191183091108073 0.00195461770363186 0.00140763921919418 0.00224534184127951 -0.00085573055165608 -3.35072776854976e-05
  57 1376.10125504653 ""  4.91988874302773 0 0 0.00213036632921119 0.0279809124395044 -0.0865922713787716 0.00960818709761818 0.0541694971701623 -0.000395128183238071 0.0255578954438857 -0.0454487891076765 0.00422164125252082 0.0126143351011984 -0.0214321199072372 6.59185935594693e-05 -0.0194026672820629 0.00361432624985533 0.00396927060386576 -0.00295738775235484 -0.000630732070686957 0.000888064550702772 0.00539244516314895 0.0168950519264286 -0.00378307298072935 -0.0100777410233271 -0.0142857276652551 0.00348098988467708 -0.102858192719597 -0.0893834879087705 0.353491424722436 -0.108383913710353 -0.298591920428368 0.604021873778231 -0.0819507762459775 0.134104604104212 0.0020732516758945 0.0293379709935149 0.107223213329448 -0.0213884854221719 0.0252293333470984 0.00152560677999848 -0.00633168839136608 0.0137114711412075 0.00660253452566168 -0.00293023553512931 -0.00244834126187598 -0.00421445737629707 0.00355625588396616 0.0102922307055099 -0.00542925857268995 -0.00147211078354374 -0.00162890446656034 0.00764979657235887 0.00833566242092432 -0.012714292059741 -0.0547879880079996 -0.0320831994976347 -0.0977199079545066 0.0672096814360093 0.0319902729865638 -0.0104270109646574 0.0152185030431967 0.093116752071941 0.0680580445726447 0.185596497095762 0.159142182520138 -0.000815035042002673 0.000472837588242003 0.00284320767833589 0.00317527193350748 0.0032047192911557 -0.00390260914547317 -0.00199858236292942 -0.00144492068292565 0.000106148622680376 0.016716943729837 -0.027174189823305 -0.0163322320103612 -0.00697311679518067 0.0168531348680386 0.0104827936718719 -0.00397843084623331 -0.00453703211421991 0.01468374882734 -0.0119515623145365 -0.0108176715908505 -0.00793897770964004 0.0058807466033185 -0.0015753595058086 0.000663112794009275 -0.00397297300557506 0.00199254935356284 -0.000979606326982864 0.00546294250364558 -0.00052421210111011 0.00105107925337894
  58 1397.05692080058 ""  18.0611657628019 0 0 0.0303250387128585 -0.00977897714502858 -0.0570096002903615 0.00404360428587278 -0.000502980426439709 0.00322157006814537 0.00675576131391172 -0.00360240931921181 3.33009976517187e-05 -8.2304782152354e-06 -0.00202444873445798 -0.000698756427048316 0.00158150984116169 0.00116657706708958 -0.000531941860410921 -0.00879926046664636 -0.00269592022145914 0.00251173983965411 -0.00054460360847682 0.000262987359505438 -7.90742444077418e-05 0.00246297239508041 0.00828175485085829 -0.00198626145715544 -0.0594842340722621 -0.0550610879304669 0.371807710904143 0.00668498267691256 -0.0446350537000171 0.0188443139074114 -0.0286451623946362 0.049686512549875 0.00990778251584395 0.00382443450351556 0.00572370502070512 -0.00197019076025241 0.0277668495225698 -0.00210257278051484 -0.00604638931319537 0.015578472189752 -0.0258616450576028 0.000591586954901904 -0.0195738385278681 -0.0347150083128632 0.0112866258576697 -0.0196600512582435 -0.0104741025659228 -0.0296099220589692 0.00766943497318344 0.00652765893114177 -0.0163552500728581 -0.0341761162440319 0.0395266421190164 0.133113232016621 0.0973783645179855 -0.153738578057328 -0.0745238854953837 0.00180969089993003 0.0137936681465794 -0.029187152697882 0.0096565098280855 -0.168314738704996 -0.664911119190265 -0.00451294371761241 0.0086166588247516 -0.00193646041105322 0.00313400397834564 0.00372250974388863 0.00713751800471972 -0.000384006116430345 -0.000432325189680233 -0.00191225649055362 0.0105898021121722 -0.0148346300895081 -0.00234345145424636 0.0223564659854059 -0.0550352635215377 -0.0323008680733513 -0.0053487592607532 -0.0134731494741142 -0.0134900086346003 -0.00615433595552858 0.0146879103366605 0.0119315949314446 0.00325523656709618 -0.00493296113209791 0.0026781451446887 0.00302894492410353 -0.00348330271926723 0.00879872196674422 0.00884445784792408 0.00148873721162093 -0.000628235491470022
  59 1421.9426027998 ""  2.77443063615824 0 0 0.00214020354285043 -0.00235747476552662 -0.00353040250787746 -8.83759935692711e-05 0.000926054434257335 -1.78374358915864e-05 -0.000183833136330368 -0.00207888283423828 0.000716377137947349 -1.47376858076395e-05 0.000135582036060928 -7.37139825770647e-05 0.00030517699639171 0.000716906322893083 -7.44075270891002e-05 -0.000609287555750296 -0.000554715591188791 0.000721560425216181 -0.000713082410879256 0.00166768801964223 -1.0435573150131e-05 0.000655296555168244 0.000167470469164788 -0.000597970963295337 0.000706803782384347 0.00720810073548221 0.0275210956727621 0.00793615646062336 0.000656686486344753 -0.00721374048963008 0.000932974460725774 -0.00148887167352432 -0.000394377879078982 -0.000575800849706844 -0.00126386665518376 0.000224541705004094 0.00328590289782151 -0.000909249634401683 -0.00231377371395894 0.0047087287551717 -0.00730986094611737 -0.000216358132737238 -0.00116525901623394 -0.00405146420229615 0.00169277443003613 0.00822864683660567 -0.00293963854807599 -0.0117339276229816 0.000375700430092614 -0.000433037948526127 -0.00120007560297459 -0.00441241504816409 0.00720983846987823 0.0126299593266439 -0.0599164153227504 0.0174233837722801 0.00107201090733239 -0.0214338336088529 -0.0142951258997626 0.0603609505106712 -0.00385669615134516 -0.0109484787998445 -0.055081693498294 0.0683639058802815 -0.0860264065380115 -0.00554115692077633 -0.0233899725506273 0.0114588182882447 -0.0271626407433778 0.0547294077951146 -0.0241307257026146 0.0223497361204904 -0.19099767668637 0.312963202701832 0.0730250300267474 -0.25562187738568 0.377970027955884 0.202543463760734 0.0394901318342816 0.143284033769564 0.160909731564835 -0.0128367690174501 -0.143868735628687 -0.0944681938034794 -0.29706296736038 0.102310978721527 -0.117221019915516 -0.144994714952078 0.25823175637438 -0.0851270586248873 -0.278070129568967 0.085254184453263 0.0545397284744485
  60 1447.29705120429 ""  15.4264174209956 0 0 0.00229723980278 0.00275591687671284 -0.00321664229622851 0.000538390395121469 0.00120272045813643 0.000192736446581241 -0.000378387968744783 -0.000803518056386328 0.000611321802365734 0.000273399946362624 -0.000342274104546393 -0.000366397472656846 0.000341481472291235 0.000654322289852142 0.000110198453185367 -6.18241864232537e-06 -0.000399854404568775 0.000124617479177826 -0.000654450074514436 0.000595233280650056 -7.76433338962899e-06 0.000357497894277318 0.000477064342825335 -0.000441539239956661 -0.00910786684218469 -0.01902739961735 0.0115124394311108 -0.0184681104628519 -0.0100056104251158 0.0195685496278384 0.000760929667384253 0.000753974506318946 0.00361701657748783 -0.0008422617496288 -0.00198858017120176 -0.00203644398003587 0.00132193993094379 -0.000653104698880259 -0.000485457807281231 0.0013875685895787 -0.00293721890424247 0.000118937186347414 -0.000931921893116059 -0.00225099168145147 0.00130252320106106 -0.00965930564509078 0.0180729620273432 0.0145839465481212 -0.00126466262135308 -0.0011927512740531 0.000558430977399557 0.000255236794498904 -0.00461967230792837 -0.000471961650045045 0.101837634029835 -0.105667931987557 -0.0263181965778266 0.00640095098178653 -0.0264146309857863 -0.134806367926462 0.0028254871743974 0.0023256439142098 -0.00952086958495871 0.0547105073099423 -0.0642688536290826 -0.00412032500562044 -0.0195529242596431 0.00652503691713659 -0.0168665638281964 -0.0792717244767058 0.0713829872405716 0.00216598293003105 -0.129461297483578 0.224451115693825 0.0580621759669579 -0.181298593686572 0.25907937790103 0.142569859631281 0.0422951401553225 0.118701237059634 0.0745751520062371 0.0282134398062324 -0.104696784899959 -0.0692918254495302 0.335668379221447 -0.102399196020689 0.192681613082507 0.184634567445229 -0.344387307032893 -0.0198323991645209 0.295825146643015 -0.255563794136062 -0.126109698650786
  61 1457.83703901556 ""  9.18623707446891 0 0 0.00581792210395486 0.0130090496708488 -0.00353657614901231 0.00231688402811586 0.00511445770944948 5.51870912641881e-05 0.00208348001135629 -0.00227142809549872 0.000193813597876279 0.00053550295701785 -0.00161405920274387 -0.000624200420575742 -0.00122409723065418 0.000431314736445582 0.000259391193249735 0.00048080043472303 5.2325779939457e-05 9.26808499862761e-05 0.000740366912084924 0.0012382218127137 -0.000407664968017375 -0.00143776868686649 -0.00226862612830962 0.000671430088129258 -0.0376377881552271 -0.0941626619394747 -0.00705422911581676 -0.092483897465827 -0.0323459404121723 0.0684531239298251 -0.00522483898292859 0.0125554858471647 0.0103057999260195 -0.000202035059841754 0.00318259575108353 -0.00157570427249978 -0.000295349767724887 0.000120290615316796 0.000287884038807423 -0.000322782653766783 0.00311214477213291 -0.000583665028071884 0.0022590050613864 0.00457483805715788 -0.000780322797908998 -0.039555711254341 0.0639634572905605 0.0716548420224518 -0.00491907072556783 -0.00185550230997275 0.00371451912127246 0.00109423095305352 -0.0264323001224141 -0.024049904619823 0.445013119354399 -0.377472481476494 -0.0838969308205656 0.0253539298878367 -0.154823327726088 -0.609187334710087 0.0253225062467319 0.0605423645504955 0.0715467390877166 -0.00600811339185628 0.00312636167146139 0.00469848641221596 0.00527436109427341 -0.0018360591998637 -0.00210827834685884 0.0203777944029456 -0.0214673770589989 0.0018979719855212 0.01051161456439 -0.0264005346378067 -0.0343289198835147 0.00336352026058674 -0.0221783413187843 -0.00824678057122081 0.0141967207819645 0.0105668975110879 -0.00356314858639551 0.00576201762746765 -0.00239385241636412 -0.00254915519402599 -0.0890126240764781 0.0635994899069245 -0.0894597927103821 -0.0474992067769467 0.0843729772318431 0.000205390437828715 -0.087534845485649 0.110322716267054 0.0544267775159364
  62 1483.6390656388 ""  0.864872658627818 0 0 -3.89614257953631e-05 -0.00772466973126 -0.00552989310514131 -0.0196637402323642 -0.00146532616911437 0.0065768804688963 0.0918425803916856 0.0102806789009415 -0.0246198005976337 -0.0279663390795925 -0.0672449783474191 0.0162153764957585 -0.00281214232868582 0.100123010985172 -0.0133609982653491 0.0780744146497389 0.000349721917043266 -0.0184172041545371 0.00548996142715467 -0.0983045070344854 0.0124254087523936 -0.0357158721625554 0.0633497310997331 1.64739265729099e-05 0.030258289471047 0.0715099881558226 0.0177310714478122 0.0443047239579339 -0.0204525186092538 0.0322148027002245 -0.123281437166771 0.0713496337654587 0.0181193581279102 -0.182306297323411 -0.240125721143582 0.0757240915981974 -0.427969223525197 -0.0130303247361208 0.102770283782029 -0.20068100312448 0.215500924713595 0.0186261595574185 -0.120086366723557 -0.0709713383038829 0.0363399104479959 -0.000303587735381579 0.00126888503583328 0.00125544745253411 -0.000310707983399061 -5.38094428567865e-06 0.000288769014374199 -0.000497618641278565 -0.000690270538053521 -0.00127562047754838 0.00193436021602813 -0.00558606996751378 0.000100436939844654 -0.00125104200230664 -0.0037631042862226 -0.00535838156967075 0.000754873473281902 0.000548716163113698 -0.00137837805698773 0.00080638193179568 0.000437020515722963 -0.000551504022270866 -5.4714671158646e-06 -0.00182827339120743 -0.00241569041907863 0.000572736149819274 0.000319563122659756 0.00102459760967519 0.00144228356220406 0.000709416600110735 0.00666771141475861 0.00325663252302288 0.00225766666143938 0.000565761054507101 0.000694869499928791 0.00319991979482719 0.0218506664556074 -0.00256706035223834 0.0195924033746553 0.00746423511410891 0.006038959152103 -0.00273880669622518 0.00407310443575739 -0.00423509099906217 0.00469078166858239 -0.0161596484648155 -0.0124433527359915 -0.0097162981692333 -0.0039946489420501
  63 1508.82815053874 ""  3.55258783323981 0 0 0.0038631577183002 0.00319142519007779 0.00129101430239289 0.000676334926746346 0.000795163517422193 -4.20523609478726e-05 -0.000826204058483899 -0.00116594001283028 0.000485051898151879 0.00030599005564494 0.000723295927559277 -0.000211797186423834 0.000524413766098668 8.60539978516701e-05 -0.00036361563331301 -0.000715669205789454 -0.00107863690330938 0.000361616517961168 -0.000977741638988843 0.00143712670042205 0.00010363027301859 0.00136013332498762 0.000610529953785684 -0.000488981790952099 -0.0126984644249356 -0.042573529251441 -0.0127795710048742 -0.0429687797773882 -0.000221653528099362 -0.00322940512224799 -0.00157699805958204 0.00389799801103727 0.000111728626437658 -0.000255329951477277 -0.0020296441503144 0.00251996523907046 0.00252669696408204 -0.00169121585668274 -0.00196676974974874 0.00394954447377436 -0.00700240410304343 -0.000239970700044682 -0.000685089785626078 -0.00390433513619169 0.00101689529975418 -0.00103212956786054 0.00344032339281369 0.00457238199905886 -0.000423079142891042 2.05427032691472e-05 0.00042937306433837 -0.000868040489369913 -0.00126283876108994 -0.00149117081646637 0.0224620070694139 -0.0278286123966341 -0.00519684744554568 -0.00330897114697641 -0.0236754593993589 -0.0447676947208049 0.00296331924422016 0.00903044514481015 0.00622995257944368 -0.00107265248486221 0.0225039827560901 -0.0102963070019912 -0.00117250592189588 -0.000143353595389344 0.00386488277361822 0.0323037709398752 0.0312746050900286 -0.00620184555796582 0.0726708139265306 -0.0762645764468231 0.0698314475066359 0.0470558515853672 0.0284962149595829 -0.00429950733613606 0.00067299144143724 -0.00846015367131085 -0.0571305843673503 0.0353692078494318 -0.00874462131894098 -0.00394040168623128 -0.198752744084612 -0.389137856444417 0.436847450915546 -0.203756135028994 0.367330408256261 -0.0408183972776652 -0.102714327785868 -0.539726266205005 -0.256295529485095
  64 1513.76593702747 ""  7.20120174889267 0 0 0.00370290445540127 0.00268895562722609 0.00132483388115911 0.000750980903030452 0.00304258718115803 -0.000483600688229976 -0.000697893603338494 -0.00759345519529885 0.00154115602994729 -0.00331585505932173 0.00395058428412855 -0.000194696917353407 0.00394777205553209 0.00343677131835892 -0.00173304202267825 -0.00114450119250689 -0.00468304960960871 0.00124871343174104 -0.00433901214187925 0.00672894569216373 0.000291338881083796 0.00438208725547019 0.00165308470914175 -0.00126978105266237 -0.0112912695793789 -0.040282045136559 -0.0136169711427498 -0.0433851986710127 0.000122450064249303 -0.00449260497016292 0.0077108799581044 -0.0142483339184387 0.00224934334394744 -0.00609754475407306 -0.0181470544697913 0.00672527476010792 0.00638529591076617 -0.00587365930027118 -0.00237777475883674 0.014357498473904 -0.0244634259485173 -0.000689241623101377 -0.00439806715302628 -0.0169397754661839 0.00342543020588408 -0.00140348056704315 0.00103442660286436 -0.000842910269915588 -0.000151452878791781 -0.000167368125523299 0.000162047322429078 0.00120726471237866 -0.000133624291173155 0.00159699705056992 0.000617561027345563 -0.011663983450388 -0.00438169748353862 0.00727936847954321 0.0172764935819309 0.00670742127565081 5.16938298888359e-05 -0.00613525246541223 -0.00720269087498473 -0.0291232709768333 0.00565173731392366 -0.00310072005905574 -0.00107427996250131 -0.00184364052979086 -0.00844682355836786 0.00602506778450285 0.00351292204401587 0.0413609063425005 0.0683777861645842 -0.108068622122501 0.264526824839106 0.298056667449032 0.119418026433299 0.0816228204859614 -0.000384904387742928 0.00585329081057557 0.0217336122169395 -0.0176441196742553 -0.0172759997626845 -0.0133848676366663 0.385850661828066 0.0924928210518102 -0.0654852952388018 0.00327163894361075 -0.100196332117987 -0.603901493435422 -0.456173598871326 -0.0853380231843949 -0.0279176123108867
  65 1516.98560824975 ""  8.71663308145042 0 0 -0.0549533599774966 -0.028654189267819 -0.0308242860967664 -0.00518876618501928 -0.0151626543348243 0.00088996642211702 -0.0202222070828419 -0.00223555772639607 0.00509231281683813 -0.0107690230025495 0.0220796099525336 -0.00131213348714388 0.010049086596865 -0.00642089372677328 -0.00106207432679317 0.00215425989854483 -0.00510307389168818 0.000256921718643072 -0.013812035240072 0.0107896985135806 0.00186706323801325 0.0165484026550125 0.00971444520497083 -0.00531980144234304 0.160630810076884 0.596622120966404 0.22567966493511 0.625326168522836 -0.0286088738581695 0.144200345931723 0.093680641964471 -0.142774662321782 0.00378676445325355 0.000806845390006698 -0.030635449344519 0.00407812085998881 0.0203410266476146 -0.00704218999883026 -0.0050483129619689 0.026955876077392 -0.0565052442797667 0.000894120123816756 -0.0078479978180035 -0.0403707026696948 0.00801597757572701 -0.00521347733519166 0.00884555441158773 0.0112289820336088 0.000107528523059347 -0.000252709796814325 0.0012133110798019 0.00011619611132692 -0.00803785628436586 -0.0111340863907057 0.0580435521896765 -0.0416869701504815 -0.00785947325151521 0.00125861651572956 -0.0225113612875145 -0.0837349938986065 -0.000195267951124897 0.0132009648895508 0.0518331469424267 -0.00293829096516707 0.00133281638849865 -0.00112499897607222 -4.05838828535028e-05 -0.000317307173667785 0.000436963223164747 0.00249461535536725 0.00126710301586074 0.00166644781839897 0.00942369878522151 -0.0143794614516451 0.0220753470169751 0.0246714748765509 0.0111396041134901 0.00593124458680161 0.00396829517182302 0.00334802315843273 -0.0144532003501366 0.0106212098323769 -0.00634343833356335 -0.0036914930371663 0.00546090535077252 -0.0144039098289569 0.0174387594438799 -0.0118736027359047 0.0167823110293404 -0.0301298636557365 -0.0286473172551391 -0.0293675122497996 -0.0133373371726983
  66 1523.26771372986 ""  103.318670880046 0 0 -0.00947030676073495 -0.00877405401465602 -0.00147697219287012 -0.000543094928907157 -0.0301580180644102 0.00524473629024339 -0.00178645281528829 0.10363205641435 -0.0166754879091975 0.0574792720174918 -0.0447760806427131 -0.00613183530748717 -0.0537093193506883 -0.0694044128598356 0.0220329619482641 -0.0146895065376875 0.0639493245629444 -0.00525201028702373 0.0713659948189859 -0.0654174979294477 -0.00801477137403754 -0.0595790285418051 -0.0521686732473024 0.0224314820195421 0.023943493459746 0.0939402616352254 0.0250437303477227 0.119435080796712 0.00960129569362545 -0.0162378279510557 -0.131955764727798 0.280085902226141 -0.0110459497441145 0.119187294997637 0.292820352490657 -0.0682761416062808 0.0227972242785465 0.0790442459717793 -0.0161242334244315 -0.141438463338335 0.291389095826377 -0.00626911093981578 0.102372010243249 0.277643049066002 -0.0669620430144756 -0.000339614285179117 0.00334196816343939 0.00104154581094725 0.000244062832801748 -0.000612966746388101 -0.00165159360566056 0.00141086609414412 0.00281105594192364 0.00316498022563967 0.0108363519398569 -0.015697611639271 -0.00403607717985224 -0.00139949434439808 -0.00392551937998713 -0.0132479170649706 -0.00249289960207642 -0.0109722428071807 -0.00767233254352494 -0.00321224181330682 -0.00103473957300803 -0.00160343617465003 -0.00121015221428936 -0.000130179086586876 -0.00193265061304012 0.000725228475030876 0.000538611015602156 0.00204753320215931 0.00983715870468179 -0.0153281887314017 0.0404005462568793 0.038692668291766 0.0302366536588002 0.0172880789329746 0.00431130593182577 0.0096191684253649 0.0011293676629578 0.00162930448986222 -0.0142913157046837 -0.00414190491463441 0.0187360566465387 -0.00100952813223754 0.00288214872874291 -0.00397472988115615 0.00100121830644229 -0.0350119576405585 -0.0283950558917575 -0.0126315751165695 -0.00558168061438338
  67 1529.16482363693 ""  4.25648384150928 0 0 0.00117960833930583 0.000917340992072279 -0.000224629215723357 -2.7708628949162e-05 0.00173374966555027 -0.000265252985372123 0.000786654467200209 -0.0041324625560383 0.000492778014887393 -0.00201607058400728 0.000631227714569995 0.000390317477680699 0.00185304969303924 0.00357772660090955 -0.000753384448494649 0.000953296601204448 -0.00249817016095447 8.96349371835785e-05 -0.00270423273854089 0.00256798108501651 0.000322334383233214 0.00168792375883017 0.00148285273164229 -0.000765241208397408 -0.00311745884070616 -0.0109666709612019 -0.00236815632744536 -0.0129122906436567 -0.00138447501127445 0.00162558149436641 0.00316331227928667 -0.00868148048103492 1.57220927049151e-05 -0.00527560827099769 -0.0111203370238873 0.00119167024299634 -0.00272689561474906 -0.00299976756190317 0.00147627297040695 0.00443512417794094 -0.0098531784498588 -0.000191458867542751 -0.00382492902096782 -0.00986119272522779 0.00265808625066837 0.00268236932120045 0.00389547661230695 -0.000117277381337519 -0.000771172423904408 -0.000545363137298264 0.000313320859858208 9.89389071720074e-06 0.000229208011532293 0.0015242027118275 -0.0111625846701045 -0.029828543090043 -0.0045927023732184 -0.00681062855853851 -0.0123219386925956 -0.00436616200320619 0.00165955791639932 0.00168309776977186 -0.0037132576358901 -0.0412021222686868 -0.0202043901441621 -0.0612011582738116 -0.00358955461457446 -0.00302234837648233 -0.00713188287194229 -0.00709436351446537 -0.0069348649254749 -0.0198366675130782 0.0733481407356539 -0.12291034312362 0.57015714907561 0.460578977741588 0.359991902737694 0.164437614365271 -0.00289694044689222 0.00342102905932203 0.00855731223393701 -0.000797775766086558 0.0103926957965786 -0.00447475026978682 -0.175608740259083 0.00123376218426149 -0.0274261305081897 0.021592254478661 0.00450382032307272 0.304251651289604 0.245190886411481 0.105544480710452 0.044579576610373
  68 1595.13155783169 ""  19.1715451216059 0 0 0.00254295848072583 -0.0043783846551403 -0.00111848185201909 -0.0117946046933531 0.00845917027941763 0.00261385818940097 0.118828177876298 -0.0187749353422979 -0.0263436225945168 -0.0869150020708002 0.058847494605882 0.0114122124608145 0.081883263580235 0.0152946860444582 -0.0209285152363462 -0.145327257362025 0.00336016675947762 0.033543121898255 0.0890975905851868 -0.0443355206401913 -0.0152072041263257 -0.0683458903484384 -0.0167286322270686 0.0193830498022204 0.0141021246419365 0.0180862183373352 -0.00485492920784464 -0.0119150308927508 -0.0150812817679277 0.0196033679087287 0.0586982609629186 -0.187772324649443 0.0153254687834396 0.0307910145282831 -0.106897788317845 0.00684332815429801 0.225716664443206 0.0133676488022018 -0.0539761235161237 -0.0136371401684575 0.13534954489637 -0.0153816430767271 -0.0152367178392602 0.0941700037472723 -0.0126321319463295 -0.000100068788416165 -0.000349319492212602 0.000725650462477314 -0.00024523413255177 8.02243777212354e-05 0.000754730931707306 -0.000363979162724713 -0.00088750151156214 -0.00254311601835054 -0.000809588952253304 0.00196572989470114 0.00140872774048844 0.000234064171666983 -0.00117035822943883 -0.00116727756706837 -4.95316219031321e-05 0.00362743998264885 0.00509980552267913 0.00123580759850432 0.000359917830437654 -0.000839014807734909 0.00159806281502287 -0.0020297772264946 -0.0032005135464461 -0.000179862469223533 0.000520803340981337 -4.81768821017788e-05 -0.000508812329594177 0.00381230098041521 0.00300411676569682 -0.00137693912775953 -0.00161627706387183 -0.00189624659515428 -0.00350641856646116 -0.00274667276570756 0.038766245563409 -0.0225495685625761 0.0285662959063492 0.0113747736335062 -0.00127926483524622 -0.00330093706474367 0.00397012252831622 -0.000756874109953519 0.00165005076655643 0.00129010827876653 0.00197961207315366 -0.00513767974098123 -0.00238444536993953
  69 1620.16325865954 ""  87.0201572244493 0 0 0.00580011929911341 0.00735059143579551 -0.00239292612433623 0.000677176053687936 0.00809119073075998 -0.00137540697731945 -0.0152401522241665 -0.0839571336443624 0.0170954371519624 -0.0166460830099079 0.105607087403097 -0.0116369427015681 -0.0413452352256276 -0.117842938383575 0.0259703121143237 0.0238286654653439 0.0610760017700039 -0.0141484618550069 0.0230397511124237 -0.114159217798682 0.0103463841759168 0.0324705967164349 0.128580245017233 -0.0263099644184604 -0.0137179029784727 -0.0442926254895912 0.00520952328943938 -0.0384715499703766 -0.000866457166800145 0.0102619536576498 0.110365021067459 -0.098402311910526 -0.0108427845273782 0.0947841288328395 0.157623497122612 -0.0432589699818528 -0.048399369514496 0.0668072845921209 0.00366283612258089 -0.122365357917685 0.113581519254588 0.0138569196381856 -0.115016986839181 -0.146277160344937 0.0501874346764811 -0.000117869359583427 -0.0014759069704111 0.000119899424814647 -0.000456540603928422 8.91511183560307e-05 0.00150445101036611 -0.00115831573521669 -0.00149766042765438 -0.00249875020222681 -0.00249312345765612 0.00451937899275978 0.00124104837536162 0.00130372092996322 0.00136784837981611 0.00199786596573332 0.000775613028623845 0.0064610469120161 0.0033686147875459 0.000508212512935557 -0.000362571361734484 -0.00103863373219268 0.00108851843909248 -0.000351894854720697 -0.00073436032371237 8.7304608623186e-05 0.000100481945371451 0.000396552948835739 -0.00166756243386206 0.00308694953547605 0.00476775346091684 0.000575109474489503 0.0010914583552036 -0.000187006794943142 -0.00373141865333565 -0.00530861633322475 0.0154346730584209 -0.0131425864823958 0.0124622976118756 0.00332909077976791 -0.000515183684328607 0.00114882169287897 -0.000834815473575164 0.000351411914303863 -0.000716517628531197 -0.00113581002483103 -0.000937760592860624 0.000202351930805024 -0.000119502847142368
  70 1660.96906395969 ""  23.6404531607885 0 0 -0.00160569286140047 -0.00081954503246777 0.000444324839125643 0.00158353640329896 -0.00238876414451736 -1.86439798471817e-05 -0.00903504933335452 0.00571749489871524 0.00121607653730243 0.00457327664008365 -0.00139858083006516 -0.0020551886636676 -0.00369083895146236 -0.00368634397766775 0.00133983767987549 0.00758671010544664 -0.00161378024210704 -0.00166850029479021 -0.00618199157639935 0.00917235082220229 0.000489650542291233 0.00373735427155348 -0.00574841245933647 0.00119389501892771 0.000902565030697325 0.00765929877193857 -6.09910274084077e-05 0.00933487295475601 0.00153650047887995 -0.00283374489350257 0.000240177860956526 0.00836371447227188 0.00128878348143786 0.000532251055882979 0.00475446666392817 -0.000482678702054216 -0.00172981317637961 -0.00212662212696319 0.000560658558692462 0.0066312903342636 -0.0116950391108338 -0.000675803803311182 0.00672329985408418 0.00228560173677387 -0.00831431099082605 -0.000600076300269497 0.00155931457372047 0.00179013396310639 0.000292781302126842 5.81783232155478e-05 -0.000437068855213084 0.000361354134876858 -0.000246416342935499 4.27699356861131e-05 0.0121166960812344 -0.00867445184426939 0.000314774388656394 0.00343322607401885 0.0013184639656448 -0.0141187511968049 -0.000612345461497539 -0.000618025747656411 0.00067701355549763 0.0134130741066012 0.00959300998824792 -0.00666079455886341 0.0303944854774873 -0.0350270952380369 -0.0540768188149444 -0.00355396860436442 0.00372205856237936 -0.00153982789754514 0.00925246069234447 0.0282670702589538 0.0238850210009597 -0.00587802811501263 -0.0337443102145235 -0.0279216626793822 -0.059357153964993 -0.0428819040017125 0.645809698892769 -0.505016636677775 0.434932710213809 0.191068070254802 0.00447633822606387 -0.0312710395036188 0.0354157226749677 -0.00922271880338979 0.0121088289493399 0.00303314408330149 0.0164997907612988 -0.0400481030524506 -0.0246625486812554
  71 2712.36102285624 ""  176.006273697814 0 0 0.000286920573400503 0.00149197723388633 4.05570672660778e-07 -0.000711782107544377 -0.000448879139534518 0.0005520256688779 -0.000152064522055646 0.000225901223731682 0.000109550371546737 0.000129986560843001 3.67352883331319e-05 -1.38669669595943e-05 -1.00486324170772e-05 5.20906397776028e-05 6.21599426092552e-06 1.02005358244583e-05 -3.59664261765876e-05 5.02642690122345e-06 -6.39873743288064e-05 1.37051062680916e-06 2.20031176225695e-06 -1.35047999144855e-05 -5.41942656516031e-05 -1.80803591778578e-05 0.023378094715301 -0.00479578674900588 -0.000499336973733686 0.000561254381280159 -0.0199835874547669 -0.0048544804573606 -0.000396345109581595 0.00060516848602616 -0.000365191269091605 -0.000129210948909373 0.000131154260867383 -4.86440702276507e-05 -7.65530362028281e-05 -3.24055052143125e-06 2.06281659023208e-06 0.000189258646776191 -2.55835394766274e-05 9.54194168683328e-06 0.000569948852804144 -0.000619971768556819 0.000259714283498898 0.000934639563675522 0.00354256286632325 -0.000586806140162152 0.00338853762206826 0.00231334303329663 -0.00323530958692984 0.0656264413283816 -0.0356242251673938 0.015164694739633 0.00191668093473625 -0.0054798958908088 0.0122456559451036 0.0168643804526746 -0.00361073086061356 0.0062861288162382 -0.863991993723396 0.393151845814001 -0.140626425653875 -0.000655543421606565 4.13271816746068e-06 2.49827191243817e-05 -0.000297379402909271 -0.00156088269027281 -0.000284764367952949 3.34736922751767e-05 3.68066187022412e-05 3.32301075236821e-05 0.00184186991150816 -0.00115500357261614 -0.00172602610028816 0.000406677381304212 -0.000628838618559461 0.00178093939964598 -0.00660534005507146 -0.00405801355839665 -0.0026579980447874 8.37640641084853e-05 -0.000918452171336555 0.00116723415862889 -0.000233632819372833 0.000329658286872777 0.000149220856167153 -4.92051746926563e-05 0.000207338123697818 0.000111367482994737 -3.68751828409654e-05 -5.1528216429556e-07 -4.99320941829381e-05
  72 2980.2273248556 ""  40.9154865763707 0 0 6.17216311368602e-05 0.000132754466899333 5.13782598344641e-05 -9.3568688212919e-06 -6.46108827976133e-05 3.59070993155359e-05 -6.16390951415351e-06 8.05126575654526e-05 -7.54900506720301e-06 -1.50638757492428e-05 -3.39393132839854e-05 2.67686316275825e-05 5.8490430769928e-06 3.02898316440523e-05 -7.26837105948471e-07 1.45751437976937e-06 -5.14632741548403e-05 -6.7166286802219e-06 -8.500583313244e-05 -2.04723833270331e-05 1.66795843715031e-05 -7.39094893925974e-06 -2.06878254560306e-05 2.50819356251437e-05 -0.000957285118334264 0.000367382722372528 -0.000189434896456139 0.000222450786308898 -0.00159142992962923 -0.000629165483780503 8.07594423378573e-05 0.000108188612971237 -0.000130857774648201 -4.34525054779273e-05 -1.41571569577419e-05 -3.72524150545367e-05 1.20243368097653e-05 0.000327372560123033 -9.60105372395068e-06 0.000822009267004552 0.000481796685543332 -0.000173146943415463 0.00011037360850108 -5.54921180417186e-06 -5.53668383740957e-05 -0.000438807472242965 -0.000647191425012325 -5.21016418936964e-05 9.35261918638963e-05 0.000160377392706953 7.22010329978431e-06 0.000161860585795716 -0.000245870967650781 -0.00012997460795958 0.000896953375675022 0.000244508867443593 0.000763492486476846 -0.00121856490847478 0.000848815473958991 -0.000680593152034725 -0.00178073991127935 0.000826777467071532 8.04644833341772e-05 0.0614494259610136 0.0281348544477231 0.0198411475194085 -0.000872139879002648 0.00161918872523532 0.000280882029087123 -0.00530572736796528 -0.00625880724914085 -0.00235674053545762 -0.752319564068344 -0.498207746023566 0.0450782713448529 0.0329680215570446 0.149431516003169 -0.290511459259154 0.00709010720677919 -0.00105442007723015 0.00817372490980007 -0.00248623537542514 -0.00055797187450761 0.00413751140847873 0.00217905391278325 0.0337830097162234 0.0365637077191625 0.0618695462946896 0.0402964895467643 -0.00833199903779935 -0.00132830946464569 -0.000535877484403358 -0.00590053282146919
  73 3003.75673026019 ""  7.68587151701371 0 0 -0.000112595123273671 -3.71864849292518e-05 -7.22337144285377e-05 -1.098997953637e-05 -6.53793468063879e-06 -5.57017688738079e-07 0.00011486637260644 -7.22706174427977e-06 -3.49471384916756e-05 -5.50521450694955e-05 -3.58509708681018e-05 0.000117113964345747 -0.000133868132079073 0.000195054555750256 0.000163074250233181 8.63313107920589e-06 2.61057605544985e-05 1.2860718945555e-05 1.17007146184058e-05 4.31441753217745e-05 -2.24669720056108e-05 -4.71832513951685e-05 -5.10622851819419e-05 -5.99259306010701e-06 0.0017006843134332 -0.000710561772303411 0.000306419909004892 -0.000166433220031727 0.00122875441724665 0.000591714422044856 0.000380538734044188 0.00015069400212829 -0.000362145347807383 0.0019890080922165 -0.00104626262920332 -0.000427758215151537 3.05046507830609e-05 -0.000399325666180579 0.000103868114856787 -0.000419227400390251 -0.000263053371427088 0.000141623286925795 1.58933088741245e-05 -3.41957039070235e-05 3.16458381883377e-05 -0.000782104420786365 0.000849647569538741 2.06628581728278e-06 -2.75692315576641e-05 -6.25830512834412e-05 -1.36836433025687e-05 -9.45902148402325e-05 5.32303141203581e-06 2.90357304750859e-05 -0.00100444031553441 0.000440208535176483 -0.00349110331625557 0.0114083285546026 -0.00682115954272463 0.00418713060465173 0.000510008221430633 -7.99457701636568e-05 2.94736393766861e-05 0.00296787343772372 0.00675011977957513 -0.00833300875983043 -4.62845565764879e-05 -4.64861484739588e-05 0.000427718269157954 0.0322847122475832 -0.0314890399859395 0.0211045523583478 -0.0385525385124767 -0.0271574094594226 0.00041014315010855 -0.00413056098784777 -0.0487257787470312 0.0997249012432352 0.00104786770955405 -0.00159210415759101 -0.00173366347277606 0.000944515972038046 0.000665837796921842 -0.0057734878543923 -0.00410980638600127 0.353983788681377 0.331349753904433 -0.40244698292375 -0.2629389242306 0.0473401753886696 0.0272919403579443 0.277841086355499 -0.63245869339152
  74 3022.94394816905 ""  11.8567930272264 0 0 0.000191269620969301 0.000115019680456964 6.42323116907144e-05 -3.72497960075821e-06 -4.32888567388119e-05 1.78810143335771e-06 2.2841328499293e-08 7.02654683470293e-05 -1.06521796040028e-05 -1.84753696318711e-05 -6.22314755228312e-05 4.11951523930932e-05 -2.31632481285389e-05 4.15151498082794e-05 2.84743035343601e-05 -3.54148506429908e-06 1.07765088810241e-05 -1.84662645637964e-06 -2.54230297160639e-06 -1.01830283378591e-05 -2.95025139505203e-06 3.47786005129118e-06 -2.31488520992004e-05 2.15580346192431e-07 -0.00227622657042091 0.00084504647239965 -0.000340161743256096 0.000177132472357894 -0.00142647558710209 -0.000365552334741868 0.000450412546408643 0.000333155447074027 -0.000193908823057804 0.000292535257865683 -0.000160636844560978 -2.41203570840639e-05 1.25878744686224e-05 -0.000230938243756097 4.42898578076217e-05 -1.9338024703889e-06 4.34420705611184e-06 4.12413949154721e-05 -0.000276456107675333 0.000186878074625699 4.31042040413694e-05 0.00085151687334295 -0.000128792501865268 -0.000229719696212777 -1.16409062993049e-05 -0.000103100862060859 -6.21626940609145e-05 -0.000163125146613665 -0.000107491876845242 0.000188511928036187 -0.000889341344674739 -0.00367118832000812 0.00459731625329251 -0.00832907862728334 0.00468013323785623 -0.00232417305233428 0.000987802307042675 -0.000165175222609385 9.80735901209871e-05 0.0234119830387932 0.0445360710302012 -0.0651470923646758 5.95183011473041e-05 -0.00107021835893587 0.00127386280878417 -0.0158240778350615 -0.00388162212211397 0.0160879888559956 -0.240347324095913 -0.149461170236101 -0.000126328311447831 -0.0415912923022652 -0.377402660783464 0.775019933906841 0.000649732146578971 -0.00326847763907588 -0.00186383995364525 0.000818925120062447 0.0137516006692832 -0.0185745982245937 -0.00322883165916505 -0.107686152115865 -0.094134177124192 0.18980178853161 0.124287335321627 -0.0159452975479393 0.0028711438458528 0.0336345907442744 -0.0794770774723041
  75 3032.43750714752 ""  26.0261238256733 0 0 0.0522485549894873 0.022507491353973 0.030770567800039 0.000550829631388541 0.00170409990912945 -0.000924785884414776 0.000550097087397867 -0.00219162159373436 3.14715011311482e-05 -0.00452126914258111 -0.00290169303748208 0.00150916501481995 0.000353200638614879 6.1931941047666e-06 1.82246372947682e-05 -1.21188335267367e-05 -0.000114770348825499 1.87119829886588e-05 0.000199411401514062 -5.52901653152374e-05 -2.31567872492498e-05 -0.000106715319038756 0.000589145633386881 -2.30738446747196e-05 -0.700347962549095 0.279354194751874 -0.103460032981073 0.0666951815428814 -0.54441828718925 -0.241810216604963 0.0472804219450205 0.0253165212498354 -0.0161619639138523 -0.00611176612561539 0.00321578977303723 0.00099110715239224 -0.000429734124897102 0.00169117769002464 -0.000394581263123918 -0.00159254707676463 -0.00079128261732793 0.000466973151762232 0.00240290846977295 -0.002059845776113 -0.000245256756564818 -0.000151680839816408 0.000349464154196583 0.000160702782566532 -0.000650876271584256 -0.000379903885719402 5.53295851904871e-05 0.00141436698612902 -4.24421248927074e-06 -0.000869198032474433 -0.00215980816229363 0.00128113468448823 -0.00614403418829695 0.00573814875778901 -0.00227262905786179 0.00344506879021527 -0.00376679377630736 0.00243347128935199 0.00100215900625921 -0.000161116631425735 -0.000171811049771821 9.40548973245271e-05 -7.09398937435687e-05 -3.03334822428576e-05 4.75988718985235e-05 0.000206949214642191 5.71464816307926e-05 9.82756042303851e-06 0.00185694850919254 0.00128731733704023 -6.63362553337838e-05 4.65664941105613e-05 0.000659300542576822 -0.00128710491365882 -0.000392582823772443 -0.000440412690144864 -0.000412273616000154 9.65733936518103e-05 -0.000411118619982188 -0.000173739316982732 2.38616632477869e-06 0.000640540199376493 0.000520691549388567 -0.00241153701149786 -0.00162013923057424 0.000285396557399137 9.13176122513212e-05 0.000383261573689488 -0.000832600615572827
  76 3067.40296478608 ""  17.2115038329807 0 0 -0.000314831493457411 0.000444122370415499 0.000164848798961557 1.2864031099021e-06 4.25623394659336e-05 -7.34148444784493e-06 8.79621101454812e-05 -8.21440453288163e-05 -2.72895922498292e-05 -1.70676919911102e-06 -1.72117909809382e-05 0.000100232118260226 -0.000253274562164583 0.000234078717616611 0.000186142994137701 3.18636056077986e-05 1.82376477464521e-05 3.62835079432919e-05 3.17243141500434e-05 2.31988809316712e-05 -1.71492586012932e-05 -4.89077568119717e-05 -1.20887060182478e-05 -1.96894077697154e-06 0.00301524567780393 -0.00110309345658706 0.000437528624759668 0.000400700135311806 -0.0046554860804554 -0.00236157927950756 -0.000238092385508242 -0.000194126666229107 -1.40607039158424e-05 0.00292155829851533 -0.00156166528747312 -0.000520397468953974 -4.63733148253629e-05 0.000121903786010815 -6.47548596819252e-05 -0.000273071520356241 -0.00016114594307841 4.50128401878823e-05 0.00037374337826423 -0.000248926179981517 -6.60217741778189e-05 0.0013298311368046 -0.00125852453428711 -0.000727363262203027 2.12748618962588e-05 7.8952529696833e-05 1.66223664176737e-05 0.000108509429748262 8.27429894230018e-05 -1.99986466742931e-05 0.00298046110228684 -0.00150522309787257 0.0141028861413583 -0.019975946562687 0.0124032952779591 -0.00630097947468578 -0.000494880438205225 -4.03152957496431e-05 -8.05726551804903e-05 -0.0060337341004301 -0.0114969738326842 0.0174894196603422 8.11481017418805e-05 0.00012679337598188 -0.000637561893724429 -0.0259600107569638 -0.00291176626032747 0.0809679978672917 0.065262341346351 0.0395669258171293 -0.00150666643301885 0.00735118469399383 0.0996033317191994 -0.196379030912347 -0.000603645123833922 0.00134879960468389 -0.000757904571973421 0.00173767568022452 -0.00694578150302767 0.00302285578828488 0.0041958248338668 -0.415093966137512 -0.36329008753629 0.285497365463732 0.183174037054024 -0.0125619469469888 0.01579082894107 0.26992177418468 -0.593662057547307
  77 3075.15725714834 ""  19.9006636627779 0 0 0.000388786518533329 -0.00045037217550691 -2.29528223765804e-05 4.46397615349484e-06 3.72089026657253e-05 -9.07083154192664e-06 -8.59583890764368e-06 -3.83945120354573e-05 2.98658702564743e-06 -2.02953112873375e-05 1.89314404028211e-06 -4.03842933279101e-07 0.000161832512490905 -0.000109146881459255 -5.11390102358162e-06 -1.17786331712435e-05 0.000175372469134519 -3.87487697919815e-06 0.000108120955280038 5.24959420559894e-05 -2.66029590875763e-05 1.59397272482959e-05 3.86086318689436e-06 -3.88862002116122e-06 -0.0046621979712389 0.00184421752403422 -0.000912353617380693 -0.000270666200494936 0.00313723690537702 0.00127247087394145 0.00032087514537484 0.000181373970437169 0.000175532286915007 -0.00196905642038922 0.000983527198239306 0.000447154135402026 0.000112171728617314 -0.00194176615978002 0.000120519014665332 -0.000964831194542292 -0.000614637471342571 0.000259860073279981 -1.19699068867518e-05 -4.44838771892222e-06 -1.0861678542999e-05 0.00374051950477265 -0.00254433868192706 -0.0020986767775734 -1.06777481331361e-05 3.09265482275875e-05 1.38722881501028e-05 0.000177205014121552 0.000153027127374632 9.75845624952007e-05 0.00709996507126198 -0.00658126409198846 0.0386658717634537 -0.0510171405907573 0.0330781904323532 -0.0161080740761813 -0.000585888199322472 -0.000246268694709051 -0.00027737418362394 -0.00855939170564092 -0.00797165114552987 0.00447635603626026 -0.000156168075137026 0.000445512254681492 0.000147432494139936 -0.0481264831259901 -0.069835628013156 -0.0203745935971637 0.098243285478926 0.0600250629094532 -0.00389240005948017 0.00161795956995223 0.0272613338295253 -0.0535421934229071 3.83466391464409e-05 0.000179529741310058 -0.000238000007469799 -0.000699905502806866 -0.00131000291483715 0.000702788598389313 -0.0201871409816508 0.435828213626835 0.408896559120992 0.603595840450386 0.375037540400229 -0.0687030524120417 -0.0076388979581342 0.0251191315002411 -0.095144245633437
  78 3079.0098429595 ""  22.8673670359426 0 0 0.050153846909807 -0.0732487643907871 -0.0191361405882008 -0.000659529071307725 0.000376951103939434 0.000621184158678696 0.000582579964558784 0.000162710730134742 -0.000547382192804078 -0.00479548202333394 -0.00312284882086605 0.00158712936794421 0.00114845513493794 -0.00036904107166177 -0.000157587046467732 -3.3963171140661e-05 -0.000135894479781974 2.13539596747205e-05 2.06687231143159e-05 -6.23590363027583e-05 5.7516254829053e-06 -7.71136885248655e-05 0.000184340196426679 -1.38887865664678e-05 -0.532877712822399 0.198165084938185 -0.0915509222821144 -0.0600913175496537 0.67265146182418 0.317077575365174 0.0519761590960758 0.0307003310620155 -0.0177619905332655 -0.0145777899009006 0.00750514443402797 0.00229913997914842 -0.000283947106262809 0.00087833785759327 -0.000182797471272353 5.17345269100583e-05 9.8020943263075e-05 -1.42015281567321e-05 0.000442410719692529 -0.000527722881828077 5.00847164114492e-05 -0.000954059864036099 0.000748961802724737 0.000272121844322722 -0.00025735912542446 0.000429192076592977 -0.000129998454581573 0.00311195534597125 -0.00233643795159993 -0.000187532484510313 -0.00017401278822129 0.000967471311109023 -0.000737143400174189 0.0082287167082089 -0.00439376965475306 0.00471460425114257 -0.0234289425678262 0.0126415336535496 -0.00498629482924001 1.09740652628851e-05 -2.11126187643974e-05 0.00012820737212937 5.09215849139417e-05 -7.86572358862624e-05 1.63520034013364e-05 8.29439595677557e-05 0.000360219890499518 0.000653140490444654 -0.000550788407056595 -0.000494621633377759 -2.2962989098913e-05 7.03681569386931e-05 0.000683497867959054 -0.00146113666612542 -0.000664731196504285 -3.6805507467996e-05 -0.000243952418564063 0.000350527080597782 0.000486036435433964 -0.00056172611180027 0.000112330689552906 -0.00515344117628836 -0.00470727826982558 -0.00134103553088141 -0.000772838363496179 0.000358272398154602 0.000181287658422891 0.00173132556469639 -0.00341286241651422
  79 3109.19745812186 ""  7.93827073178033 0 0 -0.00068689018360995 0.000533995780184064 -0.00041595462136834 4.72171871831699e-06 -0.000178132750018606 2.33631290851036e-05 -8.25832036421274e-05 0.00029589813981796 -2.82011306081003e-05 0.00146340462382592 0.000867165990081528 -0.000569453497369105 -0.000424436240761832 0.000148738107377746 6.57208173242878e-05 2.25005418167764e-05 -4.35930155249152e-05 5.66463543346526e-06 -0.000166755062840965 -6.36851443305361e-05 4.39114182625983e-05 7.8608490054792e-05 -0.000136302703863127 -1.09904060484687e-05 0.00872314518450007 -0.00347740713482503 0.00292049123301611 0.000470403210891727 -0.000547868879829199 0.00151618411550363 -0.0162797956467667 -0.00952555640523112 0.00462864881860384 0.00496739009508623 -0.00256509613050312 -0.000738933953863238 -1.49726423783768e-05 0.000269225748825316 -3.8920275075266e-06 0.00176733961148736 0.00106965764110874 -0.000555379833017095 -0.0013766419280882 0.000880215202646004 0.000201445081885048 -0.0344046676657218 0.0213744619171765 0.0472809468869027 0.000300925507119631 -0.000368333213824142 -0.000485213050648351 -0.00089803325425574 -0.00227786864689048 -0.000779248997147788 -0.118270382918656 0.123012864239068 -0.699401246626489 0.524051413383851 -0.344719537927105 0.164954876014408 0.00317402324410436 0.00157398656010168 0.00080073449412615 -0.000833092117087477 -0.000709773590728014 0.000238163511452871 0.000543314920741867 -0.000242386758071697 -0.000824211123732162 -0.00487174781438397 -0.00478388627052674 0.00064583950936582 0.00609446148928913 0.00200488697412237 -0.00144383892311218 -0.000523765722663628 0.000465671226713685 -0.00339338014436928 0.00132708449288665 0.00152682084932466 0.00101615426721502 0.000680940699032626 0.00130374818226585 0.00169984264569156 -0.000926706709220661 0.0154873937564767 0.0150363030342458 0.0597904935594475 0.0376974483285089 -0.00533017944640869 -0.000211711506132869 0.00653904282100376 -0.016512567650134
  80 3120.85746924687 ""  2.00025942268833 0 0 -0.00108279926286746 0.00109863707864006 3.91735578734754e-05 2.36935807711336e-05 -0.000238290060134553 2.76103336654738e-05 -0.000303994688895658 -0.000184765829676324 0.000152151370146359 -0.00631769724031583 -0.00253462835903307 0.00183109365226382 0.0435551833721068 -0.0235338623546029 -0.00675797165844639 -0.00216596215483329 0.0363348496244515 -0.00452215230137238 -0.0396730017410966 -0.0245913146804445 0.0128699393599672 0.0157481785672074 -0.00782871837487989 -0.00262808233962442 0.0136835841295225 -0.00585575138822233 0.00241245610260417 0.000576869935966204 -0.00696450270726095 -0.00338814772949081 0.0764380273522269 0.0441192229273621 -0.0245333912525291 -0.50990841265829 0.272600056303643 0.0796711028231549 0.0246523107809999 -0.438966669673793 0.0548095654201342 0.46501135585391 0.288302329641004 -0.150689249509488 -0.186656145967153 0.103621586335763 0.0295196475528251 -1.35700501828999e-05 -3.2687421130207e-05 0.000336670807251879 -4.42353095255794e-06 -9.1641424698348e-06 3.28797378253788e-05 -6.93321471905047e-05 2.86044517142791e-05 -4.49279286717765e-05 -0.000615900410687172 0.00068695062779612 -0.00400012893149632 0.00083110629038903 -0.000559085893771714 0.000210887642167424 0.000378694556178658 -0.000156896693752376 0.000141418111454056 -1.36339186195451e-05 -4.69661453148561e-05 -1.26072498813282e-05 -1.40238559659532e-06 6.14961058037358e-05 -7.41807916342612e-05 2.21943097049399e-05 4.16680728335175e-05 0.000269436266016537 0.000233990732087186 0.000264280761433563 4.26003959041682e-05 -7.3393924404586e-05 0.000154327573522979 -6.98105820485724e-05 -1.52130385677686e-05 -4.88737878231227e-05 -0.000108407484325039 4.74196041627565e-05 -0.000684356166051867 0.000860735568050421 -7.14006989576683e-06 -0.00107295849087438 -0.00103215722418016 -0.000641235268506843 -0.000530559981947504 0.00027165172685259 0.00045337396028843 0.00117412277710651 -0.0022979766169017
  81 3127.32424136711 ""  10.078559893648 0 0 0.00157524977318313 -0.000961118420847101 1.39149650153512e-05 -3.86671221815624e-05 0.000111759510618562 -1.43664809995266e-05 0.0002654405841706 -0.000575638885151061 3.62388557778689e-05 0.0066218790034043 0.00222803445109415 -0.00190222797040384 -0.0503791723438548 0.0271340625525231 0.00785166158742246 0.00300337454457619 -0.00254563518728094 -0.000360121269406383 -0.0442679987615365 -0.0270873433686612 0.0142853958423908 0.0202110502946295 -0.00970276366044826 -0.00339428134254479 -0.0190409458861023 0.00745827116762736 -0.0029864212666569 -0.000464448129517658 0.00559916277286893 0.00278631660218533 -0.0781729730245913 -0.0449880806954887 0.0250188993030896 0.580475161969557 -0.309521246555835 -0.0907768157523666 -0.00674380172852186 0.0315543976017581 -0.00275405523193271 0.509527604047063 0.314686876939343 -0.164934983137809 -0.235334787024186 0.130614461292082 0.0372811031390993 0.000101176129556653 -2.59811250419798e-05 -0.000601397130441131 -8.70799286295824e-06 5.75418816431563e-06 -3.08809320902571e-06 7.91835726399678e-05 -3.74722869698458e-05 2.23046969278084e-05 0.0011024027897149 -0.00124474213279245 0.00748246085577539 -0.00241426801415675 0.00158464533395618 -0.000631611369644494 -0.000579496544033289 0.000290023228779119 -0.000198800523471613 -7.69915717695119e-05 -2.11215538348135e-05 1.84793017396751e-05 -1.39423666610308e-05 -1.75648841687093e-05 6.93197862763915e-05 -2.64363260551091e-05 -7.65269967374159e-05 -0.000259531144005625 0.000692942545696918 0.000360434348705158 -1.31801040542142e-05 0.000125317040794774 -0.000111708708959265 8.75983509181056e-05 0.000142787048331343 -0.000116565107671543 -0.000221578908257947 0.000263626171132381 0.000227856657694771 -0.000736831163148052 -4.44869253376688e-05 0.00130877200344135 0.00126248115424777 0.000821393678302489 0.000613760628958571 -0.000269285659929218 -0.000551335600860521 -0.000966689448906113 0.00185709239575238
  82 3144.49027234709 ""  12.7129362454325 0 0 0.000737517488142464 -0.0006693563095379 -3.70027982410407e-06 -0.000147301883741409 -0.000265011279947064 8.08343195977139e-05 0.00140688016733495 0.00203978425572889 -0.000640339743806499 0.00554093382125595 0.00161131846698208 -0.00152648474825367 -0.0194705960079101 0.0084048747645483 0.00331035615519089 -0.00142386541580394 0.0500543682052028 -0.00654827417354705 -0.00368987018357068 -0.00676078904860172 0.00182100480454482 -0.0538229517452263 0.0303697377044657 0.00843139443444978 -0.00819706017687288 0.00377098393550072 -0.00160937025251459 -0.00050506392089819 0.00332117526960752 0.0019431159408267 -0.0605448896072871 -0.0340276571986492 0.0193646415961045 0.207031721800355 -0.107185558511498 -0.0328333131879269 0.0298758156932779 -0.569812169072298 0.0715234054046877 0.0602880944705177 0.0442932806939045 -0.0205150703269468 0.616639631767781 -0.348951734262914 -0.0966204546629106 -3.9528971477851e-05 2.90737135196328e-05 -0.000181794777051385 -2.17019320027251e-06 6.43064774475093e-06 -4.66690909277427e-06 -8.77005480931366e-06 4.41600942933653e-06 -1.34483379259047e-05 0.000281946775369713 -0.000312117958526793 0.00205615948878443 7.84201447573889e-05 -2.37660292131484e-05 4.47347988311656e-05 0.000224608840273636 -9.58743465903178e-05 7.55162222468512e-06 1.17674066498631e-05 3.91132585920401e-05 1.19533242953785e-05 2.8241588589422e-05 4.80704302265445e-05 -0.000201939289707235 4.29012150881378e-05 6.49759932714706e-05 -0.000117609397730864 -0.000182944608922746 -0.000109390702628417 -1.04646345019491e-05 4.97395719192437e-05 -0.000168459207674758 0.000253208549822187 -0.000530832692690082 0.00025246032596246 0.000235873391635422 -7.47538993101329e-05 -0.00108853287259711 0.00246568620263151 3.69553582463942e-05 -8.92358301905128e-05 -0.000142629523795753 -0.000385604212151979 -0.000254073031902304 7.9718249982627e-05 -0.000107629959300962 -0.000396547455170578 0.00126078598625281
  83 3151.44364086412 ""  10.3236585804572 0 0 0.000891480256947686 -0.000444615333690801 0.00010059300250954 0.000174515671877884 0.000291000525801792 -0.00012471147002585 -0.00129809234184352 -0.00163075506319995 0.000551259001430008 0.00552861619678718 0.00250934685472168 -0.00169423651085078 -0.0184253999386853 0.00746632204637044 0.00321983340553062 -0.00404614841243642 0.0546584742368617 -0.0065960732273341 0.0333327795273902 0.0204514032061089 -0.0107950160208351 0.0396519890792247 -0.0244160614197273 -0.00592158753107426 -0.011737363731507 0.00455415835021933 -0.00180467794956476 -6.93020841657344e-05 0.00261819115553161 0.00104023176952465 -0.064568493862287 -0.0383596761461028 0.0208768073896047 0.191056000355331 -0.0977002922846905 -0.0304388443035161 0.0354774757867192 -0.60961266895804 0.075717469969698 -0.362342947175532 -0.223319994163685 0.117238359564443 -0.453325816086596 0.259679392608127 0.0706382645698266 -0.000177399478073455 0.000134080246619739 -0.000449081175928544 1.17475730685229e-06 1.16447537343997e-05 -1.41615023242474e-05 7.02452611630202e-05 -4.35507423882016e-05 3.13710281391792e-05 0.00060206591885457 -0.000708758781490173 0.00459226804987646 0.00130840756173173 -0.000924448707702191 0.000523554279955286 -0.000662349261569194 0.000315915166012939 -0.000202801592571411 3.57625849068071e-05 3.24672176346299e-05 5.83128091676062e-05 -4.00118172177939e-06 -0.000149333247519942 0.00043263443740882 6.44233893742947e-05 0.000115953394867511 -6.25300333075505e-05 -0.000586784023954824 -0.000444213999008022 -2.32216031184264e-05 7.49220488270592e-05 0.000151645305532145 -0.000611030601498047 0.000654914450020556 -0.00036018848859206 -0.000135531579728538 -0.000136722492648252 0.00217557407067564 -0.00521821613340668 2.24494843296139e-05 -0.000631854218645127 -0.000756416011961628 -0.000737334024728386 -0.000428194236537863 0.000142853351867059 -0.000117979346020648 -0.000248120139072081 0.00129112578573556
  84 3175.46490420011 ""  2.39233016424779 0 0 0.00574509059992222 -0.00270427728281671 0.000440626908348686 0.000361419271278095 8.03110701051855e-05 -0.000108839691740981 -0.00214726062703894 0.00157206476668425 0.000299120104121004 0.0670734384949615 0.040309154917911 -0.0216726035323418 0.0125053495807445 -0.0089074234917344 -0.00160357295275189 -0.000765653180007719 -0.00480622581782914 0.000860563928674818 -0.00196282240304489 -0.00100769449534293 0.00059688453867212 6.12368053826092e-05 -0.000499991198656875 6.72545069209921e-05 -0.0728910599395854 0.0318712179407714 -0.011803551900954 -0.000883123060782593 0.0108553611920572 0.00661753411289819 -0.768208789893939 -0.468533943734245 0.250522615620679 -0.137330884723029 0.0764096702973283 0.0210935165729475 -0.00141961782864936 0.0485553469600226 -0.00654297631689136 0.019888843034829 0.0118173499940607 -0.00638709911374247 -0.00372966029767179 0.00307674843785313 0.000582494686321518 -0.00208444242573856 0.00164623843728344 -0.00419782470844861 -2.50627949101483e-05 -2.40034348117029e-06 2.62501639419276e-05 0.00014786808513294 -0.000107445612332413 -4.58538068282992e-05 0.00574303387467049 -0.00698904540173665 0.0429426376716622 0.0182600497016442 -0.0120997960665115 0.00501312336543953 -0.000696438689058316 0.000532734642683125 -0.000312601548188134 2.6745436237137e-05 2.79307920582619e-05 -2.88918545103367e-05 5.23524061890406e-05 7.74241764407407e-05 -0.00031573475382836 3.91305754392968e-05 2.88495755076847e-05 9.05258376238045e-05 -0.00028658035617201 -0.000142882337236998 -1.10206809040186e-05 -5.63971597880516e-06 -5.46972978685643e-05 0.000597205615141283 -0.000673807883131381 0.000831050380679803 -0.000356428458721078 0.000231522507496868 -0.00246644841865225 0.00471347818097792 -6.02332151788379e-05 -0.000331758397454411 -0.000245476237127992 -0.000558704026296886 -0.000286655019001084 0.000246317262881175 0.000218164519460827 0.000409958449024229 -0.00099416825271408
  85 3204.67618468428 ""  6.42678178197386 0 0 0.000363263569557499 -0.000676180692414606 -0.000434740081370066 -2.0126379279622e-06 4.35088709831549e-05 5.18841917382784e-06 -6.86189088975117e-05 -1.31070206343015e-05 -1.6702565767215e-05 0.00329516431904461 0.00185223135742977 -0.000909185512314133 0.000276611496171497 -0.000138946461683455 -1.75691441042877e-05 -0.000119515721857264 -9.28626919144904e-06 1.97758733231242e-05 2.32277969511774e-05 -7.60634102588261e-05 -3.26491012589214e-06 0.000163707291526416 -3.44704206947274e-05 -4.93922346964068e-05 -0.00780811065808862 0.00260177919997343 -0.00365805812681513 -0.000834350762760292 0.00452026762901856 0.00224874573484697 -0.0383019952254479 -0.0232463224829199 0.0125560072564219 -0.00272277169750099 0.00161517025248441 0.000411864085336515 8.12567632258896e-06 -0.000312068141386128 8.39556645270589e-06 -1.45257519243127e-05 -4.27143456843954e-05 2.55000671399269e-05 -0.00169631597988092 0.000985651149249948 0.00032847452631717 0.0562127215918571 -0.0399084683724039 0.0656866332864603 -0.000466848182775976 0.000315610493124147 -0.000527668216183592 0.00235854576251063 -0.00086340698641141 0.0014245444811053 -0.0839579597813165 0.0995304952761704 -0.612356941066352 -0.57149356359045 0.370059691691622 -0.157983391000391 -0.0175625430893033 0.00997982902629803 -0.0028105001767607 0.000146580022579959 8.8313577060783e-05 -0.000179674716006135 -0.0012300491548858 0.000989191032525543 -0.0012193414236516 0.00163362128868286 0.00109589871105081 -0.000247917431622559 -0.00142714286929212 -0.00112558254928713 -0.000431938360030529 -0.000390535918953719 -0.00158685813850576 6.7179082492587e-05 -1.98138729806664e-06 -0.00838187812306659 0.00163567201165029 0.0051939580865175 0.00272645555529876 0.00604635089222547 -0.000342797274497587 -0.00250110649073443 -0.00229311367787996 -0.0195802726729591 -0.0130034079751015 0.0019234756145267 3.05228355753806e-05 -0.000665412557818066 0.00232780875093975
  86 3407.76067440078 ""  124.439122988977 0 0 0.000149016469240105 0.00023750524271362 -0.000196102852591165 -2.70888216428958e-05 -0.000608686097020323 0.000287561283928283 5.33568108542013e-06 0.00130001944389733 2.54201179719155e-05 0.000776066374224202 -0.000136573029845136 5.15301340254243e-05 0.000219865095991368 -8.39724353626414e-05 3.8444801623662e-05 -4.14465652263443e-05 -0.000106673295621094 7.69493933363123e-05 -0.000136615010132203 -0.000330606064329251 0.000141096518165935 -0.000685664901136762 -4.3441021949645e-05 0.000239070287256576 -6.01560100777454e-05 -4.01204107410659e-05 5.72200864852118e-06 -1.4915592191573e-05 -0.000422659022129438 0.000381809043467595 -0.00439810383402232 -0.0018500891321197 0.000518977762551013 -0.00221104236609537 0.00129500495477423 3.09446911871362e-05 -0.000205718401313772 0.00170564273596197 -0.000430555786764619 0.00220493776337074 0.00160377086821375 -0.000941458333725772 0.00412161677161497 -0.00197509036394298 -0.0013947568510808 -0.00114125207618256 -0.00167959963011762 3.51214018385229e-05 0.000106263849171352 0.000434603856991455 0.000220518006417144 0.000414407332101508 -0.00034192268355513 -0.000459058873535519 0.00247301636981442 0.0036021000176547 -0.00288860566451047 6.49599649304709e-05 0.00230881346707696 -0.000356498409157359 -0.00258184651261597 0.000810409389683944 0.000360596080034026 -0.00109302485015838 -0.00136914396486991 0.00112077787991807 -0.0187766783739807 -0.00627514392887867 0.0554744998183198 2.09288756591355e-06 0.000244056532392712 -0.000217129582749634 0.00592642743419259 0.00265468007101502 -0.000650490456622897 0.00206018870323228 0.00515855427358519 -0.0206404445058716 0.345888986946613 -0.225404426759954 0.0468895045271446 -0.075509029960508 0.330189568913913 -0.809868199229414 0.000547970126609872 -0.00191015450131162 -0.00177334100583912 0.000786561060076094 7.23732395426314e-05 8.33938246421914e-05 -0.00122870236984421 -0.000337566076898822 0.00163401881072317
  87 3496.27836449239 ""  55.3706337445587 0 0 7.18533854251431e-05 9.27682297089861e-05 -7.55345950834096e-05 -1.54057601943528e-05 -0.000239847121322641 8.40846255162841e-05 6.23755157607236e-05 0.000485384029979393 5.0352953699774e-05 0.000260981930239628 -6.45460331320834e-05 2.83830390655701e-05 7.96605892928981e-05 -1.99910583291817e-05 9.37712324736815e-06 -3.30013540505574e-05 -3.34518960236811e-05 3.56032511955609e-05 -3.56733184138699e-05 -0.000169664477239754 4.8544612507339e-05 -0.000250960565918307 -7.97603634748763e-06 7.18908145917052e-05 0.000349874599916223 -0.000213556214211993 0.000185275265133353 -6.84389118983728e-05 -0.000502144205705759 -0.000121847919894049 -0.00145040053024912 -0.000552270809573584 8.62172843347605e-05 -0.000786670953765765 0.000453172374489716 -1.56355246039933e-05 -9.13961793450823e-05 0.000628488715952853 -0.000172017527453765 0.000798085667002604 0.000622536625758347 -0.000339214918571808 0.00112236680811921 -0.000494518079320241 -0.000500096873605649 7.25239579516473e-05 -0.000308872676796198 0.000387157373051169 3.42028734096183e-05 1.93912618772006e-05 2.84173559373094e-05 -0.000302847760259084 0.000201522568062302 -7.3281549045312e-05 0.00114760042612633 0.00244808082524199 -0.0054557192454209 -0.00568978107048652 0.000964394747472992 -0.00138356506934571 0.00281223541325126 -0.000497567852608303 0.000780572645298359 0.000676043956563891 0.000447589896674724 0.00105520752631595 0.0541940356572157 -0.0434834161426152 0.0312751848764344 -0.000325098797180968 0.000197715165894322 -0.000233863347585585 -0.00483325552565007 -0.00254232695295292 -1.83758523351298e-05 0.00110265234140727 0.00132325886363155 -0.0112493660984438 -0.740232997203867 0.449870649694389 -0.0671497969199366 -0.0102896475801756 0.144931364540413 -0.367876602593136 0.000454712499316628 0.000635044758631537 0.000703485945839301 -0.000152462647754026 0.000304232898949184 0.000218118549643407 -0.000766303382881037 0.000524481779739408 0.000450141152277666
  :::
 } 
 m_exists[87] { 
  s_m_exists
  :::
  1 11111111111111111111111111111111111111111111111111111111111111111111111111111111111111111111111111 
  2 11111111111111111111111111111111111111111111111111111111111111111111111111111111111111111111111111 
  3 11111111111111111111111111111111111111111111111111111111111111111111111111111111111111111111111111 
  4 11111111111111111111111111111111111111111111111111111111111111111111111111111111111111111111111111 
  5 11111111111111111111111111111111111111111111111111111111111111111111111111111111111111111111111111 
  6 11111111111111111111111111111111111111111111111111111111111111111111111111111111111111111111111111 
  7 11111111111111111111111111111111111111111111111111111111111111111111111111111111111111111111111111 
  8 11111111111111111111111111111111111111111111111111111111111111111111111111111111111111111111111111 
  9 11111111111111111111111111111111111111111111111111111111111111111111111111111111111111111111111111 
  10 11111111111111111111111111111111111111111111111111111111111111111111111111111111111111111111111111 
  11 11111111111111111111111111111111111111111111111111111111111111111111111111111111111111111111111111 
  12 11111111111111111111111111111111111111111111111111111111111111111111111111111111111111111111111111 
  13 11111111111111111111111111111111111111111111111111111111111111111111111111111111111111111111111111 
  14 11111111111111111111111111111111111111111111111111111111111111111111111111111111111111111111111111 
  15 11111111111111111111111111111111111111111111111111111111111111111111111111111111111111111111111111 
  16 11111111111111111111111111111111111111111111111111111111111111111111111111111111111111111111111111 
  17 11111111111111111111111111111111111111111111111111111111111111111111111111111111111111111111111111 
  18 11111111111111111111111111111111111111111111111111111111111111111111111111111111111111111111111111 
  19 11111111111111111111111111111111111111111111111111111111111111111111111111111111111111111111111111 
  20 11111111111111111111111111111111111111111111111111111111111111111111111111111111111111111111111111 
  21 11111111111111111111111111111111111111111111111111111111111111111111111111111111111111111111111111 
  22 11111111111111111111111111111111111111111111111111111111111111111111111111111111111111111111111111 
  23 11111111111111111111111111111111111111111111111111111111111111111111111111111111111111111111111111 
  24 11111111111111111111111111111111111111111111111111111111111111111111111111111111111111111111111111 
  25 11111111111111111111111111111111111111111111111111111111111111111111111111111111111111111111111111 
  26 11111111111111111111111111111111111111111111111111111111111111111111111111111111111111111111111111 
  27 11111111111111111111111111111111111111111111111111111111111111111111111111111111111111111111111111 
  28 11111111111111111111111111111111111111111111111111111111111111111111111111111111111111111111111111 
  29 11111111111111111111111111111111111111111111111111111111111111111111111111111111111111111111111111 
  30 11111111111111111111111111111111111111111111111111111111111111111111111111111111111111111111111111 
  31 11111111111111111111111111111111111111111111111111111111111111111111111111111111111111111111111111 
  32 11111111111111111111111111111111111111111111111111111111111111111111111111111111111111111111111111 
  33 11111111111111111111111111111111111111111111111111111111111111111111111111111111111111111111111111 
  34 11111111111111111111111111111111111111111111111111111111111111111111111111111111111111111111111111 
  35 11111111111111111111111111111111111111111111111111111111111111111111111111111111111111111111111111 
  36 11111111111111111111111111111111111111111111111111111111111111111111111111111111111111111111111111 
  37 11111111111111111111111111111111111111111111111111111111111111111111111111111111111111111111111111 
  38 11111111111111111111111111111111111111111111111111111111111111111111111111111111111111111111111111 
  39 11111111111111111111111111111111111111111111111111111111111111111111111111111111111111111111111111 
  40 11111111111111111111111111111111111111111111111111111111111111111111111111111111111111111111111111 
  41 11111111111111111111111111111111111111111111111111111111111111111111111111111111111111111111111111 
  42 11111111111111111111111111111111111111111111111111111111111111111111111111111111111111111111111111 
  43 11111111111111111111111111111111111111111111111111111111111111111111111111111111111111111111111111 
  44 11111111111111111111111111111111111111111111111111111111111111111111111111111111111111111111111111 
  45 11111111111111111111111111111111111111111111111111111111111111111111111111111111111111111111111111 
  46 11111111111111111111111111111111111111111111111111111111111111111111111111111111111111111111111111 
  47 11111111111111111111111111111111111111111111111111111111111111111111111111111111111111111111111111 
  48 11111111111111111111111111111111111111111111111111111111111111111111111111111111111111111111111111 
  49 11111111111111111111111111111111111111111111111111111111111111111111111111111111111111111111111111 
  50 11111111111111111111111111111111111111111111111111111111111111111111111111111111111111111111111111 
  51 11111111111111111111111111111111111111111111111111111111111111111111111111111111111111111111111111 
  52 11111111111111111111111111111111111111111111111111111111111111111111111111111111111111111111111111 
  53 11111111111111111111111111111111111111111111111111111111111111111111111111111111111111111111111111 
  54 11111111111111111111111111111111111111111111111111111111111111111111111111111111111111111111111111 
  55 11111111111111111111111111111111111111111111111111111111111111111111111111111111111111111111111111 
  56 11111111111111111111111111111111111111111111111111111111111111111111111111111111111111111111111111 
  57 11111111111111111111111111111111111111111111111111111111111111111111111111111111111111111111111111 
  58 11111111111111111111111111111111111111111111111111111111111111111111111111111111111111111111111111 
  59 11111111111111111111111111111111111111111111111111111111111111111111111111111111111111111111111111 
  60 11111111111111111111111111111111111111111111111111111111111111111111111111111111111111111111111111 
  61 11111111111111111111111111111111111111111111111111111111111111111111111111111111111111111111111111 
  62 11111111111111111111111111111111111111111111111111111111111111111111111111111111111111111111111111 
  63 11111111111111111111111111111111111111111111111111111111111111111111111111111111111111111111111111 
  64 11111111111111111111111111111111111111111111111111111111111111111111111111111111111111111111111111 
  65 11111111111111111111111111111111111111111111111111111111111111111111111111111111111111111111111111 
  66 11111111111111111111111111111111111111111111111111111111111111111111111111111111111111111111111111 
  67 11111111111111111111111111111111111111111111111111111111111111111111111111111111111111111111111111 
  68 11111111111111111111111111111111111111111111111111111111111111111111111111111111111111111111111111 
  69 11111111111111111111111111111111111111111111111111111111111111111111111111111111111111111111111111 
  70 11111111111111111111111111111111111111111111111111111111111111111111111111111111111111111111111111 
  71 11111111111111111111111111111111111111111111111111111111111111111111111111111111111111111111111111 
  72 11111111111111111111111111111111111111111111111111111111111111111111111111111111111111111111111111 
  73 11111111111111111111111111111111111111111111111111111111111111111111111111111111111111111111111111 
  74 11111111111111111111111111111111111111111111111111111111111111111111111111111111111111111111111111 
  75 11111111111111111111111111111111111111111111111111111111111111111111111111111111111111111111111111 
  76 11111111111111111111111111111111111111111111111111111111111111111111111111111111111111111111111111 
  77 11111111111111111111111111111111111111111111111111111111111111111111111111111111111111111111111111 
  78 11111111111111111111111111111111111111111111111111111111111111111111111111111111111111111111111111 
  79 11111111111111111111111111111111111111111111111111111111111111111111111111111111111111111111111111 
  80 11111111111111111111111111111111111111111111111111111111111111111111111111111111111111111111111111 
  81 11111111111111111111111111111111111111111111111111111111111111111111111111111111111111111111111111 
  82 11111111111111111111111111111111111111111111111111111111111111111111111111111111111111111111111111 
  83 11111111111111111111111111111111111111111111111111111111111111111111111111111111111111111111111111 
  84 11111111111111111111111111111111111111111111111111111111111111111111111111111111111111111111111111 
  85 11111111111111111111111111111111111111111111111111111111111111111111111111111111111111111111111111 
  86 11111111111111111111111111111111111111111111111111111111111111111111111111111111111111111111111111 
  87 11111111111111111111111111111111111111111111111111111111111111111111111111111111111111111111111111 
  :::
 } 
} 
