# Supplementary material for: Cut-off Scale and Complex Formation in Density Functional Theory Computations of Epoxy-Amine Reactivity
Source: ACS Omega. 2021 Oct 25;6(44):29424–31. doi: 10.1021/acsomega.1c03229 (PMC8587129; doi:10.1021/acsomega.1c03229)
Supplement: Supplementary file 1 — ao1c03229_si_001.zip [file ao1c03229_si_001.zip › Final_structures/Primary/A1_E3_B3LYP-D3_CC-PVTZ-F_ canonical/Epoxy_frag3_transition_state_1-6_isomer14.vib]

{ 
 s_m_m2io_version
 :::
 2.0.0 
} 

f_m_table { 
 i_j_atom_total
 :::
 31
 m_column[98] { 
  s_m_data_name
  s_m_column_name
  i_m_width
  b_m_visible
  s_m_units
  :::
  1 r_j_Frequency  "Frequency"  10 1 "" 
  2 s_j_Symmetry  "Symmetry"  10 0 "" 
  3 r_j_Intensity  "Intensity"  10 1 "" 
  4 r_j_Raman_Act  "Raman Act"  10 0 "" 
  5 r_j_Raman_Int  "Raman Int"  10 0 "" 
  6 r_j_x1  "x1"  10 0 "" 
  7 r_j_y1  "y1"  10 0 "" 
  8 r_j_z1  "z1"  10 0 "" 
  9 r_j_x2  "x2"  10 0 "" 
  10 r_j_y2  "y2"  10 0 "" 
  11 r_j_z2  "z2"  10 0 "" 
  12 r_j_x3  "x3"  10 0 "" 
  13 r_j_y3  "y3"  10 0 "" 
  14 r_j_z3  "z3"  10 0 "" 
  15 r_j_x4  "x4"  10 0 "" 
  16 r_j_y4  "y4"  10 0 "" 
  17 r_j_z4  "z4"  10 0 "" 
  18 r_j_x5  "x5"  10 0 "" 
  19 r_j_y5  "y5"  10 0 "" 
  20 r_j_z5  "z5"  10 0 "" 
  21 r_j_x6  "x6"  10 0 "" 
  22 r_j_y6  "y6"  10 0 "" 
  23 r_j_z6  "z6"  10 0 "" 
  24 r_j_x7  "x7"  10 0 "" 
  25 r_j_y7  "y7"  10 0 "" 
  26 r_j_z7  "z7"  10 0 "" 
  27 r_j_x8  "x8"  10 0 "" 
  28 r_j_y8  "y8"  10 0 "" 
  29 r_j_z8  "z8"  10 0 "" 
  30 r_j_x9  "x9"  10 0 "" 
  31 r_j_y9  "y9"  10 0 "" 
  32 r_j_z9  "z9"  10 0 "" 
  33 r_j_x10  "x10"  10 0 "" 
  34 r_j_y10  "y10"  10 0 "" 
  35 r_j_z10  "z10"  10 0 "" 
  36 r_j_x11  "x11"  10 0 "" 
  37 r_j_y11  "y11"  10 0 "" 
  38 r_j_z11  "z11"  10 0 "" 
  39 r_j_x12  "x12"  10 0 "" 
  40 r_j_y12  "y12"  10 0 "" 
  41 r_j_z12  "z12"  10 0 "" 
  42 r_j_x13  "x13"  10 0 "" 
  43 r_j_y13  "y13"  10 0 "" 
  44 r_j_z13  "z13"  10 0 "" 
  45 r_j_x14  "x14"  10 0 "" 
  46 r_j_y14  "y14"  10 0 "" 
  47 r_j_z14  "z14"  10 0 "" 
  48 r_j_x15  "x15"  10 0 "" 
  49 r_j_y15  "y15"  10 0 "" 
  50 r_j_z15  "z15"  10 0 "" 
  51 r_j_x16  "x16"  10 0 "" 
  52 r_j_y16  "y16"  10 0 "" 
  53 r_j_z16  "z16"  10 0 "" 
  54 r_j_x17  "x17"  10 0 "" 
  55 r_j_y17  "y17"  10 0 "" 
  56 r_j_z17  "z17"  10 0 "" 
  57 r_j_x18  "x18"  10 0 "" 
  58 r_j_y18  "y18"  10 0 "" 
  59 r_j_z18  "z18"  10 0 "" 
  60 r_j_x19  "x19"  10 0 "" 
  61 r_j_y19  "y19"  10 0 "" 
  62 r_j_z19  "z19"  10 0 "" 
  63 r_j_x20  "x20"  10 0 "" 
  64 r_j_y20  "y20"  10 0 "" 
  65 r_j_z20  "z20"  10 0 "" 
  66 r_j_x21  "x21"  10 0 "" 
  67 r_j_y21  "y21"  10 0 "" 
  68 r_j_z21  "z21"  10 0 "" 
  69 r_j_x22  "x22"  10 0 "" 
  70 r_j_y22  "y22"  10 0 "" 
  71 r_j_z22  "z22"  10 0 "" 
  72 r_j_x23  "x23"  10 0 "" 
  73 r_j_y23  "y23"  10 0 "" 
  74 r_j_z23  "z23"  10 0 "" 
  75 r_j_x24  "x24"  10 0 "" 
  76 r_j_y24  "y24"  10 0 "" 
  77 r_j_z24  "z24"  10 0 "" 
  78 r_j_x25  "x25"  10 0 "" 
  79 r_j_y25  "y25"  10 0 "" 
  80 r_j_z25  "z25"  10 0 "" 
  81 r_j_x26  "x26"  10 0 "" 
  82 r_j_y26  "y26"  10 0 "" 
  83 r_j_z26  "z26"  10 0 "" 
  84 r_j_x27  "x27"  10 0 "" 
  85 r_j_y27  "y27"  10 0 "" 
  86 r_j_z27  "z27"  10 0 "" 
  87 r_j_x28  "x28"  10 0 "" 
  88 r_j_y28  "y28"  10 0 "" 
  89 r_j_z28  "z28"  10 0 "" 
  90 r_j_x29  "x29"  10 0 "" 
  91 r_j_y29  "y29"  10 0 "" 
  92 r_j_z29  "z29"  10 0 "" 
  93 r_j_x30  "x30"  10 0 "" 
  94 r_j_y30  "y30"  10 0 "" 
  95 r_j_z30  "z30"  10 0 "" 
  96 r_j_x31  "x31"  10 0 "" 
  97 r_j_y31  "y31"  10 0 "" 
  98 r_j_z31  "z31"  10 0 "" 
  :::
 } 
 m_row[87] { 
  r_j_Frequency
  s_j_Symmetry
  r_j_Intensity
  r_j_Raman_Act
  r_j_Raman_Int
  r_j_x1
  r_j_y1
  r_j_z1
  r_j_x2
  r_j_y2
  r_j_z2
  r_j_x3
  r_j_y3
  r_j_z3
  r_j_x4
  r_j_y4
  r_j_z4
  r_j_x5
  r_j_y5
  r_j_z5
  r_j_x6
  r_j_y6
  r_j_z6
  r_j_x7
  r_j_y7
  r_j_z7
  r_j_x8
  r_j_y8
  r_j_z8
  r_j_x9
  r_j_y9
  r_j_z9
  r_j_x10
  r_j_y10
  r_j_z10
  r_j_x11
  r_j_y11
  r_j_z11
  r_j_x12
  r_j_y12
  r_j_z12
  r_j_x13
  r_j_y13
  r_j_z13
  r_j_x14
  r_j_y14
  r_j_z14
  r_j_x15
  r_j_y15
  r_j_z15
  r_j_x16
  r_j_y16
  r_j_z16
  r_j_x17
  r_j_y17
  r_j_z17
  r_j_x18
  r_j_y18
  r_j_z18
  r_j_x19
  r_j_y19
  r_j_z19
  r_j_x20
  r_j_y20
  r_j_z20
  r_j_x21
  r_j_y21
  r_j_z21
  r_j_x22
  r_j_y22
  r_j_z22
  r_j_x23
  r_j_y23
  r_j_z23
  r_j_x24
  r_j_y24
  r_j_z24
  r_j_x25
  r_j_y25
  r_j_z25
  r_j_x26
  r_j_y26
  r_j_z26
  r_j_x27
  r_j_y27
  r_j_z27
  r_j_x28
  r_j_y28
  r_j_z28
  r_j_x29
  r_j_y29
  r_j_z29
  r_j_x30
  r_j_y30
  r_j_z30
  r_j_x31
  r_j_y31
  r_j_z31
  :::
  1 -388.575654392562 ""  547.6973893747 0 0 0.00894162980552833 -0.00912162061951125 0.0180534334493338 0.00695726090961991 0.00497410882753656 0.00804373606502762 0.00113168352257313 0.0017087435218186 0.00325412721733737 -0.000353020662810261 -0.000220653956855815 0.00244088059719414 -0.00164620784708893 -0.000518582295344019 0.0018036145115242 0.00012142084123449 0.000305677537853975 -4.38090806563631e-05 0.00173157019678425 0.0017662016158928 -0.0010372629480671 0.0019250455286841 0.00212141033461382 7.10219961686037e-05 -0.00469397468595969 0.00102623789041555 0.00407440733322551 0.0297875821807527 -0.0164777131588421 0.0161303587867959 0.0026579575101642 -0.00131208815758609 0.00957278240278661 -0.00192611699282484 -0.00141407091695482 0.00224871660440391 -0.000545718219131472 -0.000885205799889981 -0.00141355471864188 0.000466191573875064 0.00237331419369404 -0.00338096989304862 -0.00414014056357761 0.0057819065316678 -0.00435862422583619 0.0611985777858233 0.22332133239512 0.0484453284827321 -0.0141293524119286 -0.0135848805255065 -0.0548771100110709 0.00288767198848563 -0.0270921168220029 0.056106395253685 0.00236101742636149 0.0897975979945511 0.0434013543420755 0.0372774223545041 0.0592606657050905 0.0318732376204006 0.0123080528206172 0.0258667514157592 0.0481757865470387 -0.0125655001507748 -0.0360303143162576 -0.00835603831422558 -0.0383590140375554 -0.0853280401593147 -0.0190692485279977 -0.0071756088416821 -0.0324191760954387 -0.034316636227532 -0.00955912380639963 -0.0361872887431039 -0.0188895692880007 -0.0103708570387248 -0.0272352651694368 -0.00621514698754269 -0.0346212515896374 -0.0975986455568221 -0.0222039437212009 -0.0213911442699773 -0.0531943526568895 -0.0331432838094769 -0.00726169615507455 -0.0430397524873513 -0.0318619343270282 -0.00747617629774826 -0.0275610747110297 -0.0260158967491727 -0.00520332354933237 -0.0312784023689947 -0.0287599665379078
  2 43.740340063302 ""  2.36370429971369 0 0 -0.0239313119597988 -0.0372761420426179 -0.0187598140923207 -0.0519388688981219 -0.0318585255144992 -0.0105971497845685 -0.0219831402628682 -0.0152324195491135 0.0223910091677919 0.0093583419545612 0.00332961203694589 0.0249321116079863 0.0398195494330657 0.0181348574700387 0.0606549928850686 0.0397291909332193 0.0151797876954026 0.0939423626442468 0.0085688953005863 -0.00297770915184033 0.0911771752139119 -0.021999222168243 -0.0181521414298471 0.0559860728801977 -0.0254367395554637 -0.054722861092352 -0.0239444057877585 -0.0113395577140561 -0.0376540924726075 -0.0229787464407287 0.00866466488797357 0.00605622793415099 0.000483122280027516 0.0625762222206825 0.0323565617858948 0.0616516603538129 0.0619896204661058 0.0267756234832887 0.120100804608815 0.00758017712921258 -0.00540659432753393 0.115725670885149 -0.0456802915840028 -0.0316643798200617 0.0530050734278203 -0.00846615612797434 0.00488571619542585 -0.0202926366091292 -0.00730391010265231 -0.0157824468713862 0.0129258435360427 -0.0151135033000395 -0.0204697177362042 -0.0118833882347079 -0.0053676995103188 0.013284834699863 -0.0173818413826082 -0.00400196751374092 0.0178710854033915 -0.0148897418152673 -0.0192084785531676 -0.0305376815557927 -0.0183207444348532 0.0299806805777866 0.0432054010283289 -0.0762393607578081 -0.00686994443856309 0.0114784495743663 -0.0596904960554046 0.0360570930242155 0.0439688668009679 -0.121265474535256 0.0400901087451838 0.0525526928638619 -0.0815066300853512 0.0424297925904372 0.0590683537094241 -0.0479083573456055 -0.0236996375149389 0.00503926410047841 -0.0867893365992392 -0.0229819212277041 -0.000821155598523526 -0.0456416372291738 0.0561208776046995 0.0700598977295139 -0.131498499791618 0.0293171958157202 0.0345513903633626 -0.12158907586436 0.0270921706274953 0.0278720673821155 -0.144454271226197
  3 73.5918738395909 ""  1.0665664911203 0 0 0.00210096771747516 -0.0260158728331888 -0.0421608503106581 -0.027659572793914 -0.022850029352794 -0.0462188792117558 -0.0134368947769457 -0.0117203855864567 -0.027609248563404 0.0511450101178303 -0.0106287022438165 0.000662226351482852 0.0581020777161225 0.00308857979418014 0.0157855588919827 0.00219689989530746 0.0162811287166139 0.00246741077792885 -0.0616095226692315 0.0152653980874096 -0.0261105076500761 -0.0690197803022657 0.0016328462532174 -0.04148391186092 -0.0198348035489633 -0.0389251950889155 -0.0702708353001081 0.045203286240441 -0.0419807263342604 -0.0501700910954704 0.0921220525825667 -0.0193470043787417 0.0098066426224694 0.10517682936472 0.00385175368507029 0.0367645658685015 0.0073927909283786 0.0269801756579137 0.0139750855752799 -0.103803103003193 0.024782002545418 -0.0358313386071606 -0.1161361618763 -3.66420182524817e-05 -0.0634624309600014 -0.0544670129130169 0.0375116195705887 0.0172968564184447 0.0158416414011593 0.00674791231192611 0.0225042079951691 -0.000247995424226519 0.00750455743109189 0.0108893269433358 -0.0611249293437649 0.0526858901117585 0.0535581896028667 -0.0767358518979482 0.0370047645792082 -0.00943176317651682 0.0205745445124416 0.0143023952881976 0.0376444661915591 0.0250266495368032 -0.0133152499994005 0.024740328952931 -0.0668697018045638 0.0363769589152365 0.0167623124244721 0.134381985737017 -0.038207098051912 0.0605956223079673 0.00584137588869791 -0.0825623568611292 -0.0277869475819358 0.033187419871838 0.0320272978607981 0.0574278572595845 -0.0966083647656505 0.0383106330205493 -0.0280308972645218 -0.0874436924708466 0.0576816008492706 0.0685068644342779 0.184522815941934 -0.0759407715080394 0.0677588546622282 0.164057729891538 0.0321860141946715 0.0985102587497483 0.137120391310978 -0.0893968943046722 0.0431663007982459
  4 74.7662189147842 ""  2.96399073992688 0 0 -0.0192975151283688 -0.00874063265914918 -0.003813652245631 -0.0617073554736837 -0.00378726869275286 -0.0237677732800384 -0.0338345426563171 -0.0147760745439001 -0.0076015224554734 -0.0834426359151509 -0.00884445682094683 -0.0348011110184354 -0.0506164394838304 -0.0256484116083571 -0.0183522674717816 0.0307096107715396 -0.046627170631622 0.0230848366194379 0.07831381629002 -0.0516005664744003 0.0476952428484026 0.0462559930168039 -0.0358946241748617 0.0327345013880644 -0.000584480666484077 -0.0259146756326492 0.0153074610335928 -0.0298980325429917 -0.0306149553066427 0.00845005098745164 -0.142022665745329 0.00550801488073291 -0.0650270965452925 -0.0869891179742613 -0.0221240737653404 -0.0373057867879819 0.0551623277983856 -0.0587792436118504 0.0349536548493328 0.138084577877794 -0.0667740046475024 0.0778458300815415 0.0814659749937394 -0.0364739995020985 0.050527992638252 0.0199224172922744 0.0456795323754096 -0.0270743626863329 0.0897155666308493 0.0223659981158169 -0.0366531110957054 0.0223999637629973 0.0409403854906085 -0.0266343930726407 0.0433268456748115 0.0801125438725462 -0.03953739329122 0.0261283029653808 0.00141312504163148 -0.0197336515346809 0.00745540759919112 0.0896259744068764 -0.0342149594754055 -0.0106402528740996 0.00754479683244382 0.0128135063651082 -0.049538481807683 0.0595351918230989 -0.00214504095037781 0.0198259667576697 -0.00124371117147256 0.0651559518013234 -0.0102663358063196 -0.0248608490467027 -0.027135416141836 -0.00235404962854838 0.00308239106389971 0.0251174067760804 -0.073276429161557 0.0998393728220183 -0.0283430451995045 -0.0790620587892217 0.0556409386052549 0.0398791725329419 0.0401501248039582 -0.0420728648801114 0.0761706817762724 0.0254662038612498 0.0323090104494626 0.0977228659266928 0.0176770252460374 -0.000689844101917612 0.0614577576158357
  5 102.09288229197 ""  1.53991105350923 0 0 0.0353810147036423 -0.0308196122308656 -0.0248201017896059 0.0487667941992912 -0.0325056578408985 -0.0105563114442801 0.0365588998247762 -0.0113533408697796 -0.00860799981783299 -0.0167493473125293 0.0261708520904493 -0.0569800264582277 -0.0579318278886905 0.0584787848083914 -0.0692163769582235 -0.0374836066797013 0.050381888882109 -0.0283570109776985 0.0307433474479303 0.00878557875931236 0.029751119107085 0.0675872553432962 -0.0218867156624461 0.0388588066834942 0.00157250299233027 -0.0269254880839427 -0.0637689045687432 0.0799303761210436 -0.0318893262786113 -0.0383305011743605 -0.0283070032952744 0.0308784979620755 -0.0854483557280383 -0.102615068431695 0.0884769436462102 -0.109543193925889 -0.0691377324322231 0.0739832532846679 -0.0383656110281414 0.0510772943357607 0.000948630781878088 0.0652350484746954 0.11136062398059 -0.0498694673205365 0.0781528430187747 -0.0647967033437322 -0.0222805842722079 0.055772841878949 0.0049474167183726 -0.0287028597382635 0.020002551879218 0.0104040924610074 -0.0261476429830859 0.0360963971251762 -0.0822528097755102 -0.0186046663234819 0.102879996505247 -0.0986768010891344 -0.016806042071702 0.0148988457633315 0.0420194422885771 -0.0122227792435805 0.0742066004370611 -0.0316625093376883 0.0357079617749387 0.0230521233608684 -0.0661575830840254 -0.019200758636921 0.0473298955346574 0.0445459969898531 0.0237154402238095 -0.0568813262714558 -0.054075479091205 0.0219217805892626 0.0433893144411161 -0.0370528384282522 0.105480115129757 0.0424146679347758 -0.0733430381597377 -0.0461160246834804 0.0294693061474534 -0.0633294852151549 -0.0236026987871405 0.0393469526153098 0.0739216830811592 0.0715286331961315 -0.0749329136728122 0.0684352599084549 0.0401246590769088 -0.0769695776552699 0.0495931803637991 -0.0496761489509859 -0.0799070472339994
  6 117.161661036863 ""  7.32348049566621 0 0 0.00236041519457913 -0.0347502257921102 -0.0311097246862902 0.00915007575870489 -0.0364833040047077 -0.0350448014808569 0.0103401336968107 -0.0205051386635269 -0.0232080170638181 -0.00109641825267562 0.0111395721306918 -0.0486898457179675 -0.0127726669716432 0.0411287625407306 -0.0388207409890232 -0.00764702150096335 0.0366716298373231 -0.000570570362422382 0.0111605979155168 0.00299264383503618 0.0298153971062781 0.0200158621819913 -0.0253708897497982 0.0168927171604592 -0.012815357749092 -0.0250810183700714 -0.0476448309699711 0.0229263710666839 -0.0411430788044852 -0.0355752479428763 -0.00324728630634128 0.013780983021686 -0.0747953809434655 -0.024017743014277 0.0668461179154626 -0.0610520019120328 -0.0166062958901791 0.0578049736202432 0.00640318577570755 0.0162659881714358 -0.00135035805300811 0.0611271109478381 0.0282617524676531 -0.0491652731831434 0.0362181435389941 0.0164966344013299 0.0612946411539677 -0.0156457884728425 -0.0589505890448146 0.00717985247890755 0.129965456213697 -0.0178245166273026 -0.0339497123905298 0.0147027398817273 0.00684170578780912 0.0543718072484419 -0.000583330001754875 0.0237642026028794 0.113419784255528 -0.00651451230228902 -0.0235334935667216 -0.12283193767153 -0.0110587073011213 0.0288006748615691 -0.0295580776621554 -0.0315794985224189 0.050721427058346 0.0431525883763033 -0.0604196897180523 -0.0447213329222127 -0.0197884282141889 0.075120761128133 0.0532682333554533 -0.0258055968351052 -0.0675183614107951 0.0381745086984336 -0.106607390043687 -0.046881438168073 0.0568766042479904 0.0571104057308873 -0.0471106962606242 0.050057199467992 0.052832061413095 -0.0489654060221958 -0.0683405067990966 -0.0889098874653653 0.0993984010433249 -0.0707125955140753 -0.0256297661727715 0.112027786722777 -0.0524062936104437 0.0631942239666331 0.0977220859776908
  7 145.723477201936 ""  1.60914038184711 0 0 -0.0023098483937795 0.00424925011624098 -0.0104813096698999 -0.00190887674341976 0.00308484554945074 -0.00883080192668149 0.00886908024072647 -0.000144230647203787 -0.00136794278907821 0.0103807092665984 -0.00192218286052374 -0.000350406458667955 0.00690266850847239 -0.00309660004299493 -0.00392603143961153 0.00392754165473296 -0.00200826805424209 -0.00870331468322564 0.00784308285949654 -0.00145836309009982 -0.00726741439868626 0.0116375394334333 -0.000500692219534703 -0.0031323217972214 -0.0139094683573442 0.00354716567647475 -0.0240435106843398 0.0143129356572161 0.00041617457420489 -0.014324548268043 0.0113511833269207 -0.00227089191500671 0.00134457599810057 0.00551903101120497 -0.00463733434533378 -0.00355850253589772 -0.000263742932088408 -0.00211540864208062 -0.0122283489681369 0.00733191598689093 -0.001095875134043 -0.00943026289710201 0.0139290460397083 0.00112269672944435 -0.003101064031092 -0.0427898711313487 -0.0060666033457983 0.02163363225581 -0.000341756779160696 -0.000696199209940009 -0.0245324211616499 -0.0079519470060153 0.00925637502694897 0.00808600057508531 -0.045977372025986 -0.00338562112521446 0.0329058729872052 -0.0553431711998407 -0.0195902357671138 0.00684723430665873 0.00750831067502653 0.0339716528385013 0.0309139700675386 0.149226174042698 -0.0233633191727261 0.0164786172043242 -0.055340560365561 -0.00557040524828516 0.0326674306958135 -0.0707869346400797 0.0247249954501054 -0.00888554524194828 0.328606308917899 0.0781876738089945 -0.157095678228541 0.286826953669227 -0.171928467038376 0.19512685419548 -0.139722996003776 0.0156108095926548 -0.0905244424572286 -0.123714019488301 0.00459296241807498 0.14452557403741 0.0440833197772277 0.0232594108274565 -0.0195264030604745 -0.238063642947146 -0.0912983518423873 0.130014304747523 -0.190229591134334 0.179026203385958 -0.157053185134614
  8 186.69931072874 ""  13.1569737110518 0 0 0.0118833398471078 -0.00980814415213883 -0.00215328879939758 -0.0469781708404518 -0.00341995532042687 -0.0526211950499867 -0.0689612465936391 0.00659942213505118 -0.0651520666746078 -0.0640187022215796 0.0221412323076774 -0.0736226129290911 0.0101571681719161 0.018763499486591 -0.0177376062109823 0.0668733512890806 0.00158239157406629 0.03793299605955 0.0117991738793956 -0.000741030769270507 0.0145210016718667 -0.0642593353141057 0.00433678045680332 -0.0453082149204663 0.00289906796984517 -0.0147866367066934 -0.0136796464505624 0.0435522819579299 -0.0640797623123611 0.00940641577742149 -0.0863902679984316 0.0286379866107319 -0.101903667181757 0.0323101495413776 0.0257314878181419 -0.0123314536315037 0.137089026106558 -0.00664779862173936 0.089966847752238 0.0344650497237414 -0.00853879126906749 0.0458284918963114 -0.0889736967240718 -0.00301028920682067 -0.052660164963763 -0.0175124132135449 -0.00760240304327966 0.0555280986519164 0.00408256401685747 0.0148073510608046 0.00217068390773955 0.0177082483700269 0.0214822773921185 0.0368162427593726 -0.0570894747315193 -0.0654400656870376 0.0765947193968542 -0.0399016108383642 0.0266345100886643 0.0299378422937118 0.0339708140241408 0.0422722882161459 0.0573061569812964 0.0300691990129 -0.000547085086787006 0.0486207388285672 0.0919664193483922 -0.061474484794598 0.0586751120860191 -0.00816889178782347 0.0102309674775002 -0.0134297791042391 0.0238542426294903 0.0355448810963477 0.101947006918762 0.0134539500447581 0.00428575884118326 0.0215016485165774 0.139859298261677 -0.136787439707778 0.112621770414121 0.157529386758887 -0.0209181547265464 -0.00556977358777177 -0.056139167122 0.0643856987907222 -0.0261119389028628 -0.00633997308301986 -0.0338640177359411 -0.0720521396071664 0.0050482406331122 0.00893734874225088 0.0102107694544952
  9 225.06315800635 ""  14.2114236892651 0 0 0.0166683443492331 0.0191937137572106 0.0660241251958317 0.0128265519507322 0.0278978388306415 0.00484355537286678 -0.0275327330497766 0.0387648895600912 -0.0281806023042135 -0.0414578637776565 0.0385626101364089 -0.0329637239243661 0.00991315292930842 0.0171468093797338 -0.00870063690899681 0.0625228339986312 0.00409909653894274 0.00972310175885356 0.0239631233428578 0.0223887945409186 -0.0193263706623149 -0.0284520965092887 0.0436285834610338 -0.0450302390781451 0.0394540753563056 0.0582873420957743 0.100358110922389 -0.0277003184799114 -0.0060920888908422 0.0907787827236351 -0.0662700092170126 0.0428247530318591 -0.0373723468481083 0.0160400141190917 0.00639001442227788 0.0012389833203268 0.115677157690762 -0.017327183211203 0.0387950112775073 0.0414418011647867 0.0185296354632164 -0.0154407501533848 -0.0352145380534581 0.0561298278006729 -0.0565348760899976 0.0630752971157113 -0.0670442266252067 0.0181367457286723 0.0201244694570692 -0.0118465353181332 0.0872510808859141 0.0199295397901976 -0.0115295947285148 0.0406292308366603 0.125314491950184 0.013127035485689 -0.030121027392295 0.101052656142643 -0.109894240604984 0.0601041511290713 -0.00394606577359122 -0.0415371380674879 0.00817437960142057 -0.0298451901475281 -0.0440475721210648 -0.0384387198026476 -0.0924765843278708 -0.00747456970708612 -0.0324368886153116 -0.00421040353636679 -0.0538928478970267 -0.0374166723865904 -0.0140603225996755 -0.0610411256928922 -0.0835225586226917 -0.00730793747823737 -0.0431048051680607 0.00186500296203189 -0.143310796193664 0.070413182410529 -0.0903867805108985 -0.161120727932281 -0.0586316398189186 0.0241879917524343 0.0690374226708653 -0.061254322388993 -0.0421990576272232 -0.0226851996767547 -0.0368566447587378 0.0153797246895585 -0.0333278802533612 -0.0674198401424926 -0.0967373313138435
  10 250.950108981906 ""  22.8108556911271 0 0 0.0425297671968172 0.00269709234209197 -0.0343297310657855 -0.0156338937941776 0.0199634209575575 0.0171921926647731 -0.00744899123916483 0.0367100925954613 0.0311340340840712 -0.0167643391735557 0.0114816613155437 0.0458831583174125 -0.0252373437342611 -0.023292921575464 0.0216407867334509 -0.014004359002745 -0.0235062173481329 -0.0106309922380927 0.0135378104624235 0.00210994528885121 -0.0144683324883327 0.0145353563003317 0.0341707075811081 0.0127217732409225 0.0101436027550148 -0.0509636078131551 -0.0828873604177961 0.105298783945628 0.0183958269041769 -0.0599038895812779 -0.0228913538050565 0.0114052223272827 0.069852797806666 -0.040962100489609 -0.0470466515712785 0.0303311334802351 -0.0208515183138813 -0.0429589032932102 -0.0293725908169761 0.0326489287389825 0.000747795209134067 -0.0378258623714181 0.0352650599910192 0.0585427967492993 0.00738545732765155 -0.120539099094514 -0.00404017408720692 0.0448442416023664 0.0767220440209379 0.0219387018367059 0.0319370624349015 0.0454484293867081 0.0414369798243617 0.0266532385578023 -0.181417688988608 -0.0184384772151477 0.166953718371772 -0.193173683632339 0.122488333234105 -0.0416333982073983 0.0881769849654357 0.0763581709561579 0.0898730673330329 -0.00471447491157526 -0.0493784687311159 -0.0712117450221378 0.0232926784330685 -0.00895089463338996 -0.0716164109100279 -0.0214071474981633 -0.0543300518420497 -0.0166824896972036 -0.0139163842908554 -0.0607484342786695 -0.0685436691138068 -0.0143567466435836 -0.0687834270563279 -0.0940598467652866 0.0562915315314018 -0.098459060370643 -0.0413382088021222 0.0679530409538076 0.0284386127372696 -0.101574649209996 -0.0564119635860967 -0.0794369351437981 -0.00523732485758051 -0.0150654193125981 -0.0519803968741233 -0.0251441159475391 -0.00987238896053468 -0.0293318302513605 0.0151366124297566
  11 269.532377556287 ""  4.04992792967273 0 0 -0.0618691942245215 0.0257553419865543 0.060551051567552 -0.0965010239660119 0.0214037537562699 -0.076975399674626 0.0316669381957392 -0.0339722490227596 -0.0113814372293857 0.0816988163884246 -0.0239089662871134 0.00150753896034142 0.0315345391422083 0.0213399006903535 -0.0153205323583958 -0.0513356230807031 0.0422606380317325 -0.037237414153954 -0.00517017931866709 0.00193287701377979 0.00932661276581586 0.0586490629770229 -0.043554615922816 0.0276011355992525 -0.0308993593175591 0.0762124121603694 0.10653484936285 -0.0947976122186863 -0.0628665455348854 0.104482917983184 0.105311319001839 -0.0289667562096162 -0.00681009846394585 0.0376666996843936 0.0427234797551517 -0.0268602866935583 -0.122942451177848 0.0788561951108141 -0.0713666019498444 -0.0297860188551201 0.00519212289619047 0.0248838744928299 0.066990799174371 -0.0687934782526591 0.0477515069843723 0.0183593758110276 -0.0244045592011062 0.0264053192438976 0.0415887863307738 0.0425839365919821 0.0235977105399084 -0.0216755365881977 0.0688383880727502 0.0353261699092596 0.0511766354092154 -0.00957604643651792 -0.0373708777116891 0.0548821193751054 -0.0443729291699545 0.0692009616345777 -0.0473401240171946 0.112497824219807 0.0147350446000687 -0.00683752768044407 -0.0346591190227401 -0.00222553233057592 0.00989693980703828 -0.0315262271405193 0.00183274424995303 -0.0102782893008263 -0.0375630246378486 -0.0336023790193369 -0.0114697840728218 -0.0310893383309218 0.0102552884239143 -0.0130354937929824 -0.0301631863939663 -0.010682399849904 0.015459762667372 -0.0337022133463255 0.0099259695163973 0.016335525166838 -0.0224517778787647 0.000627418333024548 -0.0353078260764727 0.00102464891977181 -0.0436699007600234 1.49629171340987e-05 -0.0558169995142537 -0.074602323800045 0.000849903226062988 -0.0545118806428523 -0.02108502479413
  12 303.188975098346 ""  3.80998383375446 0 0 -0.0503402012986239 0.0202414154353656 0.0991274792283074 0.0723466890583607 -0.0101455061885954 0.0359027187558167 0.0148668173230987 -0.0429321417047589 -0.0286562947810372 0.00399164201919107 -0.0156194983834402 -0.0541955660548803 0.0195231100790278 0.0262234248296448 -0.023789353263397 0.02467355854538 0.0218450875111041 0.0228239294430053 -0.0192632767944141 -0.00114388629313105 0.0173614932114388 -0.0258095155884326 -0.0368256995776017 -0.0207474623410805 -0.0236383594215983 0.11025124814688 0.149072690452512 -0.123392865949543 0.00702998333514016 0.128081172796772 0.00920493805819537 -0.0157153378735358 -0.0817251227182622 0.0349790230592237 0.0550864355707728 -0.0359567877582747 0.0467924522462938 0.0384371368461965 0.0521868388020533 -0.042755986773821 0.000638375989883245 0.0436112033856978 -0.0517357562034351 -0.0661771161554348 -0.0149868125141462 -0.0650502260228342 -0.0135613481585424 0.0470789261256694 0.0352768452926287 -0.0378157840048114 -0.0697782512675683 -0.043152946518016 0.00619583802669646 0.0424732111410657 -0.0707352457967356 -0.00935810980052232 0.0654763775729411 -0.0671025264050193 0.0227194111907429 0.048799566845755 -0.052062290391089 0.119345988384286 0.0490865279426536 0.00784410786680825 0.0210033155611746 -0.0628676216896062 0.00919983439284721 0.0275485071748536 -0.0611099792367829 0.00205870574422897 0.02034259905528 0.046963297027404 0.00204348914064113 0.00561849794509048 -0.0714910818040825 0.00624868794254855 0.00110092332081674 -0.0730807797526352 0.0232624755389169 -0.0457065042656712 -0.0564146901492361 0.0308808359733337 0.0307221809225017 -0.0895860190583961 -0.0342320947080177 -0.0721459246125666 0.0804362062201767 0.0135223411222152 0.05796840089155 0.0750722820454085 0.0185566671550146 0.0699045218650721 0.0992395709093514
  13 316.641553104675 ""  0.389704767921095 0 0 0.00415812684478689 0.00193687488434756 0.00270668110880896 -0.00387859957381438 0.000323480378727006 -0.00396959810807784 0.000495599781093874 -0.00563159032851608 -0.00289964596652412 0.00467693956181899 -0.00578100621748726 -0.000964268974755059 0.00286184797685109 -0.000797240681770979 0.000669848089347555 -0.00414522559449388 0.000631453354090982 0.00223443081100599 -0.00291079135526178 -0.00269970658384267 0.00496668399589255 0.000409681329049287 -0.00709602254605971 0.00313454180894289 0.00737283557652615 -0.000809285671893491 0.00584636368588279 0.00347009304474748 -0.00462496694005566 0.00545650724737797 0.00769589241531809 -0.00626774691107067 -0.00200596616538363 0.00600362242408159 0.00257702647866267 -0.00013696856626355 -0.00762352043832425 0.00418590222259716 0.00178744373350127 -0.00458882976059105 -0.00264811165554196 0.00740229131836995 0.00044769132658874 -0.0121885635442978 0.00641026076314027 -0.000879380599542918 0.000875300339325067 0.00266228159163375 -0.0036632217291824 0.00817259162283234 -0.00553955334474656 0.00603999566303595 0.00762728777801315 0.000575598139043666 -0.0135378427212434 -0.0150587566901373 0.0128732514589006 -0.00744391983346754 0.021056240093363 -0.00510607742197539 0.00790357012415105 0.00760433492015476 0.00298368966742811 -0.0535083173381531 0.0112992162449567 -0.000482556465517989 0.0367399193098611 -0.00673744692813217 -0.00404320900954076 0.00355430026471988 -0.00122319271685679 0.00179019692561266 -0.0981115718576262 -0.00702630036721645 0.0512312545804777 -0.0902810681067168 0.0451408992518395 -0.0507005474876834 0.0901261681814326 -0.0441123187924814 0.0684294512060378 0.0883626811099906 0.000875995897945029 -0.0750208044139798 0.556010515042097 -0.120471376429938 -0.0135576464128226 -0.215165707143837 0.0771432185278841 0.475583371462046 -0.25411377392421 0.023620947337256 -0.455765382566336
  14 327.416436270187 ""  17.9296645059073 0 0 0.0845094853172892 -0.0144320160252247 0.0249297271896018 -0.0761171312721781 0.012732870679277 -0.0502145960753998 -0.0137718222257271 0.0169419691754704 0.000619411078416211 0.00808749429544482 0.00428647272348074 0.0203734739091945 -0.00519740306771801 -0.00502384671689142 0.00614729054825545 -0.0200628118574326 0.000256709609901665 -0.0155024017213819 0.0138491873597559 0.0015383013963902 -0.000730179595376607 0.0191164139323786 0.0100663395870729 0.0125626257264611 0.0863084161837455 -0.0512053894207651 0.0189262713264947 0.121414925626498 -0.0948695218987932 0.0457974467538756 0.00904765560321047 0.0028102500257186 0.0341803743377872 -0.00951872317714066 -0.0126083076539906 0.00920118343275897 -0.0407395997752072 -0.000815819904372875 -0.0332543844743981 0.0301312317909836 -0.00147425214234491 -0.00238923398630851 0.0348671062741306 0.0166379292884884 0.0162562652555518 0.0386458536282991 -0.0608514459111989 0.0682388565284708 -0.0962713576924094 -0.0185119397219054 -0.0738485811688181 0.0667417556708442 -0.019785837200765 0.0546374887099017 0.0343233159500962 -0.0521836351403761 0.0991583392898327 0.0273946614817362 -0.045735568541898 0.0558583012965993 0.107780203302044 -0.0484599900751761 0.0968592580904359 0.00372816164758516 0.0367258045413913 -0.0483202038329552 -0.00795585876908305 0.0123924804904983 -0.0423304823645586 0.0120844917880886 0.0366809950448339 0.0566347400277573 0.000216326180960664 0.0242886149998392 -0.0574513099581901 0.00606281213800963 0.0250743193108474 -0.04930335358315 -0.0304948880348477 0.0246623625104469 -0.073536110343442 -0.0468772616340065 -0.0429667066169904 -0.0362115380662946 -0.0194375292131536 -0.0651309671019605 0.0926973506435672 0.0303702687137313 0.0872236220507361 0.0899954072866794 0.0322078613812761 0.0780408779761664 0.111985706406684
  15 369.157347218167 ""  9.35123053836215 0 0 0.0821026872815299 0.0484088382824042 0.00776134259111385 0.0574628461386589 0.00694698606168356 0.0158486631955095 0.0145146848654007 -0.0515961565075168 -0.0229158420335022 -0.00477504793148748 -0.0555000555796487 -0.031982002086351 -0.0090034782656697 -0.0117631744410493 -0.00571954482174033 -0.0197315007346818 -0.0141354061446415 0.0522287966200964 -0.0418162583226489 -0.0277924022559016 0.0511944391423935 -0.0363311332863847 -0.058846536938819 0.0114291573349632 0.10324871672202 0.00252203389571269 0.0238167286925918 0.0735536697263915 0.0325529446829859 0.0162193975879613 0.00420352471524414 -0.0549181102423153 -0.0505263279641434 0.00608841823099106 0.0298243828251088 -0.0262996028454914 -0.00944180440566614 0.00744344641845811 0.0755703266440623 -0.0553400820398086 -0.0274834607935594 0.068808669919418 -0.0684890097482852 -0.109914272976766 0.0272844262317509 0.00604943673776118 -0.00668889158077187 -0.00663990550565082 -0.0688296499498807 0.110481706206573 -0.0148506301677634 0.0654310722147318 0.0836696443013495 -0.0158118101961175 -0.00890469125904443 -0.00472575830248212 0.0318479388670128 -0.0228195653066414 0.0303438830510025 -0.0447271399707621 0.0914076918491395 0.029804892274813 0.00897070020360197 -0.00975356329576701 -0.0320922486358578 6.17091728059422e-05 -0.0204420153215335 0.0207938550761665 -0.00223991199702057 -0.00779800865769485 -0.0398633045446427 -0.0355183563039538 -0.00271611659889685 -0.0375966595265392 -0.0172227431375932 -0.00378974646379028 -0.0361181343552893 0.00970256534148044 -0.0387703659687604 0.069392184297142 -0.0176869195813735 -0.0467960656041486 0.0104116976390858 0.0307427898072056 -0.0161741470979937 0.0148885545170932 -0.0525618352489882 -0.00040525889676026 -0.0614047298592041 -0.0761920089287271 -0.00347057971724401 -0.0687072776254315 -0.0411392762968285
  16 436.031719180009 ""  0.0438860748010967 0 0 -0.00829272642516323 0.00696952128408484 -0.0118162394624538 0.00103045065031821 0.00356786344683122 0.00219609846635576 -0.000644577805777524 -0.00100256561111255 -0.00148209466510986 0.104231550835707 -0.0300759277979075 0.0648638068383927 -0.0980220949026227 0.0253931290321649 -0.0628310656272783 -0.00187419451732501 -0.00178356273494419 0.000612502864131823 0.0981747206606745 -0.0294135134549294 0.0650401935338408 -0.102495514189386 0.025658856080245 -0.0634993397519897 -0.0302507558600938 0.000833887906127624 -0.0386522589443412 0.0262923176789282 0.0177647952212229 -0.0282281325331744 0.211882403053362 -0.0569330007025069 0.12920209480663 -0.213253588425716 0.0577523938085527 -0.1369098587521 -0.00511197231509117 8.69493738281217e-05 -0.000736705657732874 0.213225044860504 -0.0601803102987351 0.137647584144237 -0.199266267473437 0.048635231645995 -0.12574146864026 0.0078536679467648 -0.0056397288836252 0.00546596361766848 0.00673007968450864 0.00013436229938589 -0.000844980164382324 -0.0137855920090001 0.00645886424386666 0.00859698816601293 0.0253248919475998 0.0022353731635163 -0.0269044536674708 0.0277597331253321 -0.0244768104248501 0.0294355914113498 -0.010521832745914 0.0154018621767849 0.0132400330828623 8.43234806328629e-05 0.00116242226975696 -0.00314509340720437 0.000211596373272031 -0.00306678432025638 -0.00137741523031483 0.000251390037766904 0.00123381082960032 0.00187205229950893 -0.000465395851469139 0.00125394382292363 -0.0019986554484795 -9.37793732826543e-05 0.00129863762494934 -0.00336620724076714 5.9117704640667e-08 -0.00480503492842021 -0.00214275868543201 -0.000104775511705762 -0.00555761389697641 -0.00354645087420249 0.00138639082236097 -0.00528799827194223 0.00390548624805439 -1.76355375000986e-05 0.00410675745037546 0.00606030255914471 -1.42758019790855e-05 0.00409246298934723 0.00264148082479399
  17 456.143543117846 ""  3.2091997808552 0 0 0.026366393470468 -0.0240965021798315 0.104470985778019 -0.0361154992190043 -0.00131538636832845 -0.00794597904902199 -0.0122231980962001 0.00176445790854332 0.00272241327510755 0.0216158023938258 0.00944825330500714 0.0127080362028183 -0.00122337966173169 0.0176476003701651 -0.00823303222118378 0.00694922867361543 0.0176775025040175 -0.0216176604373627 0.0270948258326165 0.00459771521998266 -0.00415793311943151 -0.00123751146006991 0.00819908744550059 -0.0171700583148678 0.187859730292496 0.0167139737488659 0.302535547946229 -0.208421486982473 -0.0577368157489595 0.19427287359193 0.0252410830188973 0.00662678474385486 0.0167524059072598 -0.0187963281749213 0.0135004851203205 -0.0137494591522105 -0.00237265828100171 0.0168376583895569 -0.0300778673254864 0.0427741419539364 -0.000299137952574414 0.0149332638139619 -0.00299699398784929 0.0247554769472353 -0.0280458049593773 -0.0507636812960253 0.0388770861618585 -0.0483488007692497 -0.0194343572318765 -0.0320548899104267 -0.00619175218509545 0.0713202376340118 -0.0613687705908025 -0.0573064358563493 -0.15309706110793 0.0083526624942057 0.160322217448759 -0.17132296733737 0.167297433218317 -0.1931608639551 0.0569335501333838 -0.12776588916335 -0.0722195336890527 -0.000854856667780527 -0.0216830648448737 0.0442960544025937 0.00985222773012947 0.0587019946046378 0.0135469238098759 -0.00680952568278236 -0.0262897037240077 -0.0285519533206303 0.00449907458211027 -0.0275774959185289 0.0273180148894278 -0.0017184839054648 -0.0286284770791068 0.0393899700881115 0.0262840120621487 0.0792419700698832 0.0438106028938356 0.0302702464304232 0.111933204764807 0.0317816919475769 0.00756635952260637 0.0718266148123407 -0.0621573584331393 -0.0151733899735098 -0.0736349126870844 -0.0749556803479668 -0.0181390807821416 -0.0680251326388959 -0.0683132079986933
  18 496.941716523315 ""  3.13087644621878 0 0 0.0135795815474094 0.0314156842078854 0.014720473636623 -0.000879904730943157 0.0319906246048587 -0.00924930963674848 -0.0040650825745514 -0.000236322160531487 -0.0233258075244634 0.00603674482392318 -0.02200519384313 -0.00450789254767973 0.00278044410441144 -0.00712758746227273 0.00307329443481842 -0.0213827753639354 -0.00153031781390902 0.0105439995496684 -0.000531856731691932 -0.000142944643562135 0.0196101326014242 -0.00421706287126524 -0.00722257834558766 0.000876554681803335 0.102890180327507 0.0420169092482931 0.121745128750684 -0.126474756035122 0.0503509950417144 0.0524617152378613 0.0135003225844095 -0.024588728421907 0.00615752969154729 0.0200378108406522 0.00747122062231452 0.00136390656691931 -0.0282488632966684 0.00334128918128812 0.00828432381647846 0.016003583146743 -0.00482138232362803 0.0299929672827566 -0.00310891708270139 -0.0329074804636301 0.0172942669198285 -0.0163043026381151 0.00940863461907509 -0.0543417593759861 0.0173802122952831 0.0262627119774518 0.060112076300435 0.042591070660531 -0.0128066362108768 -0.0696523434068836 -0.0851465593312732 -0.0581448434625042 0.0243818071805386 -0.0950978172108136 -0.00552787188271279 -0.152755270473404 0.0255429212573975 -0.0827565584488877 -0.0970668825244078 0.0087623167292511 0.0438895212648167 -0.0437638624737087 -0.0466280443836382 -0.141996778712842 0.0067856723549783 0.0160539784272582 0.0673084774031372 0.048131456827464 0.018223192742724 0.0713176940660013 -0.0264827625319346 0.0274676532275433 0.065874792805348 -0.00156772133169496 -0.0478435595333449 -0.235221754987481 -0.0190567778154762 -0.0162851550311796 -0.137805523905858 -0.0409029219955647 -0.0211004184329041 -0.0933857527707723 0.104850833380047 0.0304010548777625 0.141402638700681 0.1190680869755 0.0396317822593697 0.139811481195584 0.125159265271176
  19 529.811251292012 ""  6.47277351331231 0 0 0.0124771761611259 0.049473929354615 -0.0176019917756502 0.0351706284595285 0.0446583411262802 0.00941074572593287 -0.116426612283262 0.0312223616248244 -0.104482685915222 -0.00708747505602045 -0.0305901626503537 -0.0155792947678916 0.0572685112997072 -0.0272812326404924 0.0412415806204021 -0.103466688573727 0.0149546860168024 -0.0282591736076315 0.0446889271714935 -0.0098894461666711 0.0561496196114327 -0.00387100572853795 -0.008281318627355 -0.000458641857919223 -0.0172265842510397 0.0500538380482739 -0.0517300272862245 0.0309975212395909 0.090866249134949 -0.0394500169771281 0.141035782995094 -0.0677194474147526 0.0798104586480464 0.226486116484017 -0.0438017628350722 0.129624333669268 -0.124166212247928 0.0224777383400238 -0.0399378554310121 0.198772855331877 -0.0512612016296178 0.151282744472043 0.141278945406248 -0.0795080347480028 0.115508232001375 0.00189495009771902 0.0025151928077833 0.00762521047403709 0.014352869915724 -0.0448738610383751 0.00157241061353762 -0.00900316626631773 -0.0343265896191833 0.0106750557119087 0.0106639901661833 0.0214220037043457 0.0119480688830907 0.00842275520245429 0.00183042633622241 0.0169296164383097 -0.00113472468375291 -0.0396525335438717 0.0189783876338344 0.000784259897804628 -0.00578470063202473 0.0124982010895933 0.00422138228373473 0.0282452323355295 -3.26994933903793e-05 -0.00184674743018204 -0.00867897122416041 -0.00639707915062791 0.00346930120133284 -0.0104857397447702 0.00210294605590054 0.00147624708193802 -0.0116396649674971 0.0107845153617342 0.012969044617969 0.0270282071235077 0.0130812752156554 0.0143417849079297 0.041284886648449 -0.0036260804677089 0.00137765222213685 0.0238686277991903 -0.0174762964234632 -0.00473806730575512 -0.024740951904385 -0.0222082609906526 -0.00520719743116212 -0.0215408431365351 -0.018562403583426
  20 544.145312278097 ""  7.36817202143309 0 0 -0.0112124759766969 -0.0696960354443254 0.0185851572121778 -0.0188682297378588 -0.0571166050534791 0.113304633542761 -0.0928857751568969 -0.0264113744016161 0.0248048369475279 0.00704474232671698 0.0492867007084531 0.00446820875233273 0.0464918669743191 0.0468228540456848 0.00191802890053272 0.0258818420132847 0.0558276676466775 -0.0924790033212631 0.0425878422315508 -0.0383872149139254 -0.0301817788610419 0.003144827930521 -0.0413710368724772 -0.0357751164014116 -0.0181663412943004 -0.16805961521224 -0.00754120202274454 0.0506481306458187 -0.0273579985146462 -0.0174684147186087 0.112946434339937 0.0306139327978075 -0.0219027404871862 0.0841999064513363 -0.0203008052913846 0.0628344308582567 0.0216120601268199 0.067654697465805 -0.0884975391078688 0.0723314356276143 -0.0541976018467944 0.0673621043250931 0.10868633196562 0.00932013000178988 -0.0151416645508967 0.000950508417175759 -0.00539117223607946 -0.00883675167781764 -0.023200648107223 0.0656756522353936 -0.00494504764623568 0.0102053572526077 0.051117292693681 -0.011234324066733 -0.0012027725902409 -0.0243587596633938 -0.0299234075184447 0.00252127192393621 -0.00912066341120564 -0.00899615211890969 0.00666808417340287 0.0635492723137495 -0.0141845547634877 -0.00134649846135941 0.00390502479124636 -0.0156320494407545 -0.00820333319462336 -0.0242194047890093 9.98192544428e-05 0.00160893537527861 0.00563170475766147 0.00455709406881754 -0.00175492832210297 0.00899345016311499 -0.00791473649488197 0.000365573503298339 0.00864359676515516 -0.0099574267313138 -0.0230642221567729 -0.0137359000082144 -0.0197137808362404 -0.0298721777154116 -0.0576347262634148 0.002390837370442 -0.00291423546997856 -0.0254335867445371 0.0153116421302 0.0056483628574305 0.0219794292126772 0.0185771928312603 0.00636199767809951 0.0170262907106641 0.0182757188449781
  21 577.61833702132 ""  13.2189914866864 0 0 0.0217702700070284 0.0739351043801268 -0.0306736661523109 -0.0869034458171559 0.107425763721419 0.0807609193033731 0.0112700683218358 -0.0622453246927437 0.0236678589836872 0.00555188813051087 -0.0371397141811016 -0.0219558667252163 -0.00815012121307171 0.0422435818223024 -0.0127044200131987 0.0465619883093271 0.0313060039052111 0.00115439323169989 -0.0224104663129857 -0.00904702506858437 -0.015545466327903 0.0198118250225319 -0.080197370929344 -0.0410826498536989 -0.0438630522851975 -0.0676471256814106 -0.134446291657053 0.128695682718884 0.196804175478718 -0.113437135274009 0.0237028544188608 -0.0299513362018486 -0.124602114428041 -0.0448733009011348 0.0675178419037792 -0.046938196882694 0.0499850690813099 0.037907580197778 0.00828826233370398 -0.115870512283002 0.00552288273197046 0.0186132516121501 -0.0301408979457208 -0.0832940993373808 -0.063611204151035 0.0061857403696047 0.00172542001566972 0.0028333608619955 0.0134786137270774 -0.0558505032918642 0.0127808835250991 0.0164274086137514 -0.0496540808116652 0.00139587308369517 -0.0133030673116244 0.00327365421087151 0.0543436350606492 -0.01791542276329 0.0235809751921612 -0.0250065261046471 0.0245577241838668 -0.0943871943436982 0.00674579404066086 0.000258721015097051 -0.000379497520425595 0.00668559259125591 0.00328192378923832 0.011021464024401 -0.00162168661083904 5.02944310344629e-05 -0.000247234852530081 -0.00117651985701336 -0.000744194205498398 -0.00235459262566359 0.00546099191440357 -0.00184937289609286 -0.00139244642426547 0.00208251990591434 0.00304060780119898 0.0252330327810365 0.00122803193262621 -0.000877083380968866 0.0155598476909251 0.00775212284358193 0.00302465129105132 0.0111657432547294 -0.00526651812867227 -0.0011437416544151 -0.00569230059402454 -0.00597484011025342 -0.00158403219397635 -0.00547535496738007 -0.00660098549401843
  22 631.21322938757 ""  2.2985764249353 0 0 -0.00540378836768491 -0.0316082655346278 -0.00189093518378681 0.0129291671886366 -0.0238929694434693 -0.0133921104175371 0.0037648083579392 -0.0442976512008105 -0.0246983962590793 -0.0469654032228063 -0.103307278486305 0.0310493794730359 -0.0680212780476873 0.032694701714331 0.122594306514238 -0.00488062266576108 0.0449928694988547 0.0245019257012597 0.0527925522203239 0.129952059503376 -0.0242632217975536 0.0581142026899739 -0.0128690106767048 -0.102333176697654 0.00042220575039813 -0.0160060017044703 0.00687911227128011 -0.01046328358728 -0.0527536702339575 0.00831004680630742 -0.010896700619837 -0.104124602241196 -0.0206736112271697 -0.0438994866632633 0.0730408554769169 0.107455649666505 0.00979624653021081 -0.0975335635263591 -0.0598633514896043 0.0283057420100914 0.130545350368519 0.0202397095413267 0.0338041574864545 -0.0585524771247664 -0.083954937286202 -0.00113354859033048 -0.00268766125301161 -0.000716900387915172 -0.00393833334568358 0.0142753361610651 -0.00267862712972018 -0.00193797585202362 0.012044150527444 -8.06218521518349e-06 0.00773546967513988 -0.000417035550681537 -0.0199890015338082 0.00843666696007465 -0.0117335474053543 0.0101798745210586 0.000941565901860098 0.0208721960229131 0.00472717207816033 0.000105674526348436 -5.30333485965014e-05 -0.00108542026579911 -0.000610407681756613 -0.00132747418927803 0.000396954644884396 -6.69426919793273e-05 -0.000199939511385826 0.000111954887318888 0.000600413845132284 0.000244077305586449 -0.00133211489290372 0.000761195159139844 6.1959934599156e-05 0.000240324594932225 0.000584299753066509 -0.00474880914828858 0.00136604510695635 0.00200659136682382 -0.000151600389742004 -0.00293708360885469 -4.62012054290791e-06 -0.00207189931180672 0.000743923481059446 9.75455836536731e-06 0.000260064118818381 0.000697128248282332 -3.23390913041589e-05 0.000518311883763438 0.000479808688189652
  23 708.98347297415 ""  14.0467769284426 0 0 -0.0323717549924881 0.000460612129644491 -0.007556765987297 0.00368385291156075 0.0015525744141725 -0.000282840884601373 0.00686031273746688 0.00353288212330984 -0.00618296124541656 -0.000346726566546704 -0.00683637319524126 -0.00764240591547643 0.00204487488279203 -0.00592454454487877 -0.00449077666506164 -0.00755821018231283 -0.00311047717952171 0.00469864554288438 0.00221113379922395 0.00969494342492551 0.0025970649270733 -0.00379426145632152 0.00912268453674984 -0.00228305614440279 -0.0479827738001449 0.0138044272889778 -0.0219880851708076 -0.0180263644358377 0.00588815316929499 -0.0138775928181229 0.00781708214770581 -0.00974565619408282 0.00485829957490494 0.0197275568552677 0.000534622084300744 -0.000718683531836303 0.00504674610396022 -0.00842502003582864 0.0113015127574424 0.0218948802845408 0.005857918861236 0.00255467662781031 0.00827746669494949 -0.00663030725120986 0.0130522700590214 0.00889881242869835 0.00347537629945872 0.0149465468937054 0.011954489182078 0.00209503430856281 -0.00318165286672104 -0.00102681758014112 -0.00234722753218724 0.00237402679281454 -0.146534702203768 -0.185872265058469 0.140465679081174 -0.0679171700969613 0.2351968556134 -0.0691175575358806 -0.0208328119635877 0.0203307659137295 -0.017305334236631 -0.000709202617663831 0.000994961436704475 0.000901836425578197 0.0684429762153884 -0.0393579549571195 -0.00205369138530778 -0.00204578861561554 0.0057777458158321 0.00106875179420185 -0.0778963778007089 0.00889930988455728 0.137432296349014 -0.0790305347100479 0.0432290934700467 -0.118343590865815 -0.181874651743339 0.541468777930153 -0.249916722999972 -0.305208349790722 -0.36643114741463 0.259000786444729 0.0196298384910863 -0.0139750423161169 0.00546723677151759 -0.00200163998106619 0.0198978464309376 0.0201133570637157 -0.00279284710365756 0.00823039913518587 -0.000776881686748728
  24 721.452626498969 ""  17.557578400437 0 0 -0.00117329499965872 -0.00361562340130881 0.00402039420685973 0.00768505847983607 -0.00542854849154086 -0.000346103847196568 -0.0881437755089945 0.024154150070484 -0.056262980549004 0.0583815241104541 -0.0159201278827587 0.036920705822766 -0.0869157891379629 0.0229403268959473 -0.0552499201996408 0.0671145506477455 -0.0203069749006215 0.0444400741906818 -0.0892734632280591 0.0263169355775586 -0.0563821367833599 0.0558138139888441 -0.011538082356452 0.0359386750971365 0.00581280910498964 0.00152995782859954 0.013618352607963 -0.00736935760708366 -0.000835697892458584 0.00468799781997505 0.286934788274365 -0.07404016466329 0.180570913901918 0.00897672662873919 -0.00217341200758147 0.00517736831058312 0.287970957266572 -0.0817469626816315 0.184247841271815 0.0222590568843258 -0.00311397339528108 0.00998630097450764 0.306816554152142 -0.0724051078712455 0.197684652950568 -0.00089618634576901 0.00106918024162692 -0.00218967199504468 4.43022332826235e-05 0.00205904240855495 -0.000679655830049209 -0.00216927891952577 0.00121834775128156 -0.000898902688564251 -4.59141302744908e-05 0.000310271327195983 -0.00559433783703579 0.000652244226394066 0.000118405322757323 -0.000370091605629054 0.00255488167227182 0.00106221782593389 0.00447739831925788 2.83156411170526e-05 -8.16469837294465e-05 0.000894688526488191 -6.30132112468789e-05 0.000255171280309807 0.000285967697413146 0.000134045372365118 -7.86847055378395e-05 -3.71072107300368e-06 0.00129584640404242 0.000380178210847286 -0.000626912793465886 0.000980017989511335 -0.000985721709826974 0.00204574316803916 0.000101590203876957 -0.000528490815759586 0.000469781483879299 -0.00195194463265678 -0.00580826532868919 -0.00258639187142086 -0.000463984457888352 0.00202345094347499 -0.000646988965923396 0.000103793716728284 -0.000345872339629186 -0.000493859810985847 0.000656180314546376 -0.00115253480592148 0.000387643745888369
  25 786.485823012179 ""  61.5377209371293 0 0 0.010019143892326 0.0400323902708471 -0.0111881504720241 0.000337763517777532 -0.00586047979871146 -0.0468266357051682 0.0882950339853194 -0.0327067234635873 0.0729583981212216 -0.0538150430647587 0.0397641185997827 0.0056754615291404 -0.0352877189285559 0.0302371602425502 0.0290385080156742 -0.0399372936316111 0.0309318413246606 -0.061431316659099 -0.022096698545152 -0.0412452553207401 -0.0170224850571513 -0.0444168996311036 -0.0243249972772268 -0.0310889370495225 0.0268569855911654 0.0832121333683154 0.016245614026961 -0.0329572814809854 0.0148514211918042 0.0108762078111669 0.104093444068215 0.00351740142077575 0.0839847685183016 0.255972034306622 -0.104061503802634 0.252286786006911 0.402411359870527 -0.0945751274869402 0.2179571752089 0.256949806086338 -0.123272350511875 0.22163664394073 0.088705074382812 -0.035794948371018 0.039913875432429 0.000233420192038327 0.00194575247187439 0.00319750529135972 0.00355763168646366 -0.00567876022716312 0.000556203168532025 -0.0028199534559889 -0.00605180581971442 0.000851656680906876 0.00464440801243009 0.0102923568143414 0.00371415337154711 0.00198943904130184 -0.00430272333602536 0.00575859271622193 0.00644600123638786 -0.0155552400711719 0.00811252854313919 0.00173905540350759 -9.36783525802514e-05 -0.00115761908767787 0.000888690822194887 -0.00150766220240453 -0.00056574152996067 0.000326024654443943 -0.000119432574896317 -0.000620103920929471 -0.00938308855999331 -0.00669044035459654 0.00848913996469874 -0.00639984249999585 0.0103093146335221 -0.0108879195075318 -0.00107798869303195 -0.00632839459400805 -0.00478801356942078 0.00248280389380362 0.0133976083943241 0.0128530078492577 -0.00414870729402205 -0.00307841768103431 0.000705742415123988 -0.00530302251972476 -0.0045724915119173 0.00300591343785238 -0.00142932054507055 0.00987798517256779 0.000781681578655914
  26 787.99107286308 ""  22.7471826173431 0 0 0.0148808931520114 0.0736964665143022 -0.0270130957896467 0.0524163763017462 -0.0189399766389156 -0.0717499312579471 -0.0655515482814292 -0.00218685519664504 -0.00900382096149874 -0.00703165813656845 0.0539242525224415 0.0793149558516221 -0.0300595508509809 0.0524066617614127 0.0874956496693214 0.0690307934554433 0.0225438544801894 -0.0317814906314377 -0.00986611755107418 -0.0967650616987974 -0.0105814502345666 0.0079566982157769 -0.0762097250687484 -0.000256731693110944 0.0486849247668763 0.173040671929658 0.031223197668543 -0.0846089324004489 0.0266386248154525 0.0223099269433656 -0.0548918663756026 0.0732635846331485 0.0138431988482913 -0.234482176049632 -0.00753593684058609 0.0362659629253009 -0.143784048338956 0.073078661474991 -0.169737202038935 -0.213775437464757 -0.0570395026774584 -0.0130514224047856 -0.0274864481973178 -0.0198748224788709 -0.0562726823132687 0.00155775366363541 0.00189616229104554 0.0124526925334851 0.00728806819111165 -0.00932562236414395 0.00125049871552627 -0.00345351750098862 -0.0102248125725531 0.00208506583112154 0.000408752727925014 0.00215328564436428 0.016239275353396 0.00311315761555066 0.00329676065586069 0.0162267616233923 0.0103747316269364 -0.0197263428794123 0.0154799173237476 0.00284836876105926 -0.000157784214743307 -0.000876364414831655 0.00506025561019442 -0.00503741518306215 -0.000964158528100612 0.000186765506647907 -8.858751373793e-05 -0.000556595441620885 -0.0202270319970667 -0.0106500522625966 0.0234048998943206 -0.0154443528615247 0.0191875221736118 -0.0243890340112809 -0.018947422488448 0.0384575213334299 -0.028441168674881 -0.0168911868331455 -0.00345353885219772 0.0367602276696888 -0.0056168211941248 -0.00487501393186688 0.00150499832980309 -0.0086397933434847 -0.00765879849530603 0.00462023209787858 -0.00345138401983469 0.0160245410171144 0.000376925715757561
  27 824.29398494337 ""  1.28157389380254 0 0 0.0302524632063577 -0.00578076492899776 0.00948824160337884 -0.00693682185765159 0.00325708133275589 0.00536766030609398 -0.00163536943686543 0.000436836571139897 -0.000273917723637281 0.00236330510510985 -0.00467912292131663 -0.00419785524861946 0.00373935639475388 -0.00343124932566289 -0.00604196056719029 -0.00166889679708656 -0.00133851497077351 0.00322218801282179 0.00056487090431562 0.00581410853204104 0.00076890456200111 0.000375013959342711 0.00333181610250363 9.45906100113054e-07 0.0481928026298329 -0.0212638549256612 0.0276019575003556 0.00960204751194086 -0.00758235176609848 0.0173501762465466 -0.00518084313642033 -0.00335164453946959 -0.00770895570809785 0.00136002468962288 0.00562389373301208 -0.0133875132669548 -0.00563521057681994 0.00154063051876475 0.00170858036654688 0.00521240981416489 0.00535960902882582 -0.00276906593102906 0.00452180868394398 0.00132684610267446 0.0036274444571829 -0.0326031883885399 0.00907202435179693 -0.0161023147516092 -0.00253310419238001 -0.00708834484387482 0.00316655833092042 -0.00861651690260745 0.00514097578527631 -0.000435647410357988 0.0627204939392065 0.107909339960341 -0.125655688198036 0.0311071562584354 -0.121945483780676 0.0591273212695681 0.0207994866959238 0.00413075371496806 0.0361677815148179 0.0706310778773973 -0.0159698623706645 -7.74562153601676e-05 -0.00941571366682418 2.88785348772921e-05 0.000380738661391176 0.0306881536111401 -0.00333937484164759 -0.000153198770022976 -0.291111720233859 -0.287822607945063 0.256827112787804 -0.165870610354751 0.379996030602385 -0.239450237046289 -0.0720360367151425 -0.0706141213104712 -0.111750703397177 -0.0258826761282401 0.0902655669396204 0.109511342374137 -0.155731240864413 0.0382575670229001 0.00456712920170598 -0.220852329703801 -0.309024384142034 0.0335974578648529 -0.0804124603958344 0.37551447934759 -0.0257596091321982
  28 854.282241805511 ""  0.130306039210808 0 0 0.00984608445110529 -0.000834124643285881 0.00347830842042996 -0.00140549211296714 0.00295685515300208 -0.000907776060377912 0.00914343752403564 -0.00134583220671923 0.00417218372345503 0.0555381275950689 -0.0124788407761353 0.0359329000689528 0.0443511391818495 -0.0120814073091294 0.0295172098325696 -0.000240875869554605 0.000119556447678868 0.00230200926640002 -0.0443362027099196 0.00958124885938733 -0.0266288794399936 -0.0638105652764719 0.0125765228407656 -0.0453666614789898 -0.00578848587141424 -0.000783079610368698 -0.015101420738041 0.025127684268787 -0.0122365892373006 0.00393719599227792 -0.420740990308703 0.108110811656506 -0.256568238876122 -0.295441317053916 0.0796963440278134 -0.186299894070061 -0.0109201990244533 0.00459719016735915 -0.00320781811293746 0.297004634454755 -0.0828628071438113 0.196488131206596 0.428144663633428 -0.11172979802935 0.273906694308581 -0.00505520149218735 0.00433240173140691 -0.0047469979225633 0.000469426838846409 -0.0048063395543224 0.000345810656584244 -0.00561218568893747 0.00331264698665691 0.00162817851473599 0.00414560004877889 0.010418340761107 -0.0209359479109473 0.00511424480903978 -0.00284755964149954 0.00765701563493255 -0.0131838791214039 0.00752732606600314 -0.00421989587119075 -0.0021262110091881 0.000132266485755928 0.000885287955069756 0.00204281268703268 -0.0004895377440083 -0.000138381178632099 -0.00144873059396644 0.00103026986224702 0.000136823461682919 0.00671770107199028 0.00889376726961798 -0.00300258080615314 0.00244977621086108 -0.011574035432335 0.0036443730411658 0.000821933460512768 -0.00222362384887887 -0.00213652290314715 -0.00514605771147966 -0.0116959528219276 0.00142997083230242 0.00440575850477545 0.00294742643386025 -0.00106839694223631 0.00577396075215419 0.0103821871257871 -0.000562604984387452 0.00265215597760069 -0.0121971764218104 0.00127919490215275
  29 871.518993122594 ""  20.5912576323885 0 0 0.116471065730957 -0.00659149523236772 0.0721366971056873 -0.0100293645899945 0.00987107846013191 -0.0118133271851414 -4.90969272520564e-07 0.00305664898569234 -0.00396859928672902 -0.00538695799368116 0.00551089636272194 0.000661747253348231 -0.00584858604388742 0.00374578419371922 0.00521987214536779 0.00111836340867105 0.000256112827903248 -0.000471882249337861 0.00201804281723504 -0.00927130154062289 0.00203428190514378 0.00405627351976225 -0.00768889923744509 0.000641950752696326 0.0390981671462885 -0.0297392952330851 -0.0249964520431381 0.251675332688222 -0.0760313962919894 0.0591205270652491 0.02660939616377 -0.00140226665763337 0.0140326763431049 0.0101207762400044 -0.00777812428218987 0.0205972755279465 -0.0053563598657128 0.00161946137915988 -0.00445619312006285 -0.0297866619506723 -0.00198103141029503 -0.00973280275671659 -0.0313389131052327 -0.00209857063927058 -0.0208117053133158 -0.0824425024885692 0.0227631351606146 -0.095792677177304 0.00507777119425214 -0.0416412962756309 0.00974945942812392 -0.0681137431147617 0.0438170188664703 0.0284314661196864 0.0350377800392894 0.0811922192015723 -0.335099043313816 0.0509092513046832 -0.0653200588230285 0.0629266907211513 -0.0403837373217413 0.0780720709761933 0.0731592834014459 -0.0173027453950307 -0.022832279057336 0.0383933558779374 0.0222154508981625 -0.0451635232066809 -0.0388885276093845 -0.00359182448932929 0.0490017623316511 0.0166899696074358 0.0462683996836811 0.0522327934624735 0.0232705248322245 0.00222571252916418 -0.131079401397505 0.0231735576946995 -0.0225494101723968 0.152071745937104 -0.0666407634156955 -0.0288615728525638 -0.0228098353515373 0.0560175315358429 0.0817154884029117 0.121218049150392 -0.0147191462664048 0.0702883594245989 0.111197810499765 -0.0283946810817432 0.0170221158389059 -0.101220176991172 -0.0161148163231002
  30 894.182533354242 ""  0.607118963082018 0 0 0.0275137045470645 -0.0070829661005449 -0.0451050030984377 -0.0133992075488173 0.0067927481567197 0.0146486035044437 -0.000604946587532547 -0.00112315609442159 0.00616766312376081 -0.00290620165009849 -0.0083867798729787 -0.00774740167325661 0.00670279177359285 -0.00361820762099992 -0.0116171822648525 0.00272942010470225 0.00176536146416276 0.00233187619968919 0.00174176274701079 0.00624486615695147 0.00176817268432443 -0.001866832323266 0.0016276325677636 -0.00220152218889687 0.207916198911875 -0.0143280184748799 0.167175971021567 -0.251988793132971 0.0496472988390665 0.0234328000877779 0.0140134643016344 -0.0150022591314045 0.0114035985192781 0.011824804738175 0.00801512064032687 -0.0177516164177687 -0.0141286103241772 0.0134766893189379 -0.00424118223027711 -0.00297650894697185 0.00777720197715207 -0.00149506036788823 0.0105876578221338 -0.00294352362054815 0.00711168660376207 -0.0678778368238533 0.0311105586078686 0.026352193463989 -0.0025575926752465 -0.00415127036521591 0.00196699038140467 0.00208549234979272 -0.013959141637825 -0.0210644628043676 0.111462813921168 0.167369708320736 -0.245759028932157 0.095670006813275 -0.214369657981214 0.227891906014317 0.132603551089974 -0.0191907090445471 0.137322336179311 0.00107155636340229 0.0500780890897373 -0.0598967530681706 0.0433727797376909 0.0127940816814376 0.0689900896259578 -0.0307076031112851 -0.0699246329390017 -0.0420807773039125 0.0497675477755868 0.175308340909588 0.0176578915547378 0.0211633282402579 0.0169437930657952 -0.0362160813244176 -0.0270728744904936 0.110691577022101 -0.016029964098796 -0.0394517944928199 -0.0579491855403047 0.134403054864742 -0.0166443282636374 -0.333356945529523 0.0420270386399391 0.0479356362203688 0.122320456126152 0.0720492552551407 0.0395639361746482 -0.0761132241199014 0.0815978601888982
  31 907.267220341932 ""  1.23926877492318 0 0 -0.0333216383221814 -0.00838976985847712 -0.0767253867475926 -0.00270931330211341 0.00530425665773742 0.0197546448495063 0.00179759187581994 -0.00239169930295757 0.00858504604698495 -0.00283692021493347 -0.00853108520702939 -0.00636103586850937 0.00792274864853358 -0.00341860847735705 -0.0106930406108297 0.00344136565115225 0.00280174755125842 0.00119434613241048 -0.000481852843367874 0.00571711756237424 0.00100036510740805 -0.00425737427728305 0.00270937073855342 -0.00272415535093585 0.166361641199874 0.00415209845784947 0.162303863451099 -0.347599107031665 0.0741752562460056 -0.00804258992750005 0.00619391482564364 -0.0135564176104518 0.0120465626475135 0.00489083204714039 0.00927805913894962 -0.0213262352065471 -0.0116427715724231 0.0154105756357905 -0.00335667367671539 0.00703543483062038 0.00378716592657434 0.00746327498521013 0.0242196050027157 -0.00250919631512377 0.0149145571587079 -0.028198623958517 -0.000847299884062883 0.0565088217107749 -0.00392578707479851 0.0205494176961204 0.00199898823084023 0.0411864723187765 -0.0207455689878569 -0.0139126721653163 0.0738730352384304 0.0801659432259272 -0.084203956681165 0.0635037243689589 -0.156856314399064 0.171652525249421 0.157806708387827 -0.0119892284246481 0.123170841174126 -0.0122990646650356 -0.0557355179922133 0.0577980405380921 0.00898674577028797 -0.01928869585944 -0.0784292011246949 0.012296953394996 0.0793217987930758 0.0516078490224507 -0.0103031938736686 -0.0942299576313448 0.0041153516105956 -0.0298162177516999 -0.153762779736011 -0.0177811785490414 -0.011559479453582 0.00595951939985458 -0.105132220217996 -0.0358416420233478 -0.0654563356061059 -0.0541714852585555 0.097324900833587 0.376272977023045 -0.0533869440660341 0.0280446628849569 -0.0170891881171521 -0.0988356665739779 -0.0264233835500898 -0.0828366875886716 -0.0941160863831972
  32 917.956291175573 ""  7.86123093939514 0 0 0.00173150198797571 0.00869614998123118 0.00621766922302434 -0.0150119633908811 -0.00601418445534529 -0.00933247311760845 0.0567086507727673 -0.0159689105069459 0.0378127948209989 -0.0732225146819689 0.0194167252997218 -0.0473178208024695 0.00466342290845419 -0.00110896847353964 0.00288900194459706 0.0625903339779751 -0.0194209574231601 0.0416638641815937 0.007921258913544 -9.83311290762751e-05 0.00428985780005776 -0.0681367680069757 0.0209608292539463 -0.0440953182826162 -0.00730995673592959 0.00345760447793386 -0.00517790217388959 0.0230610178955467 0.00747766583062706 -0.0011561743764642 0.411447693458185 -0.102364597282112 0.246668591121993 -0.0193230159024915 0.00682605579265957 -0.0132992281446697 -0.384714974427075 0.101953551746232 -0.243395531608657 -0.0411894831835386 0.0136226830751424 -0.0320567764032169 0.379876504167543 -0.0834886465044903 0.241347681998615 0.00476872684071301 -0.000545273261218034 -0.00524560567091517 0.000869859068828971 0.000552016993979451 -0.000910876784992814 -0.00475425699577279 -0.000510932068807252 0.00147531423431325 -0.00758593933998303 -0.00856222702353701 0.0149451168785715 -0.0074846291141595 0.0183400579118274 -0.0205975597915655 -0.00495879473736061 -0.00645222622368957 -0.00245559779074752 -1.276138372301e-05 0.000426383070634796 -0.000310227550115041 -0.00271440315069904 0.00178093449430635 0.000788327882411572 0.000992795035743015 -0.00106884118060473 -0.000633384397607647 -0.000826706759910267 -0.00417900677506463 -0.00476439044587679 0.00134260765041589 0.00517292396091078 0.00397442266631768 0.00636942147308971 -0.0201343397948794 0.0101441606699615 0.00326755629073158 0.00195741161204279 -0.0071853234581663 -0.00528992681365718 -0.0012576695954551 -9.29531279044232e-07 -0.00422316052505586 -0.00560872837888525 0.00194415662267726 6.85705390004559e-05 0.00685282683980248 0.00142446453282884
  33 976.510716142107 ""  76.4833319449811 0 0 0.040305617441074 0.159351171388929 -0.00384535983669211 -0.0367366773469921 -0.13636583024889 0.0101178524821819 -0.0380830850417853 -0.0343622410176252 0.0335418179836022 -0.00506785619289702 -0.0543818276824667 -0.0133882945401559 0.021090095460997 -0.0246847981199681 -0.0285703498434099 0.0275359367294473 0.0207092475580773 -0.0421279729864124 0.0192759194992526 0.0681199169320295 -0.00925540879911782 -0.0185138469574463 0.0438954900053957 0.0602323214502943 0.0361621649642881 0.0715722960649191 -0.0145533844728488 0.00797174402919043 0.132991376385471 0.00948564692484066 -0.00276761926393392 -0.056469517956647 -0.0410578134027231 -0.0214581026277121 -0.0136091879901908 -0.060319944321786 0.0532481177370713 -0.0161983462079719 -0.0529056654222083 0.0652716673531557 0.0664325500812132 -0.0288770494293044 -0.0395249285402424 0.0758117673622331 0.0375406181106266 0.00780298773829403 0.0025857320286443 0.00240796218862379 0.00804230017737787 -0.00693905608621765 -0.000647740857733329 -0.019568004881209 -0.00763729928202588 0.000901223545326975 0.000709595335766984 0.0214288468376375 0.0454635809765565 -0.00728639787937223 0.0223973696093433 -0.0138232157454235 -0.00678913365036575 -0.0457721069082529 0.0040386536747741 -0.00203304588348912 -0.00925508929837968 -0.00343665059904137 -0.000625083501308975 -0.00681656559757306 -0.000741781162232585 -0.00203296497484561 0.0095676129621098 0.000202333714768633 -0.00357104951402363 -0.000964344066312939 0.00825206358632231 -0.00840326648944154 -0.0222075512231013 -0.0194112404137606 -0.0105519144202458 -0.0123682298661849 -0.0174245947243317 0.00841381459154 0.0479972037381491 0.0437637510592529 0.0108392842441877 0.00880136346271849 -0.000764931388722472 0.0126052028356848 0.029333354767925 -0.000282713202012898 0.003536958361777 -0.0108043100461852 0.000634753300697378
  34 994.38395577474 ""  0.984662693691616 0 0 0.00525982988010745 0.0166850744486843 -0.00151532005106556 -0.00549577693273641 -0.0140466271283115 0.00212400150987155 -0.0023722806126459 -0.00264431630784668 0.00282583142574824 0.0507634020946564 0.00137523809095103 0.0327120382447145 -0.0585503597681622 0.0114551158557435 -0.0463402114750488 -0.015824471594989 -0.00373878777621521 0.00413781283293788 0.0774452764153602 -0.0101339001816462 0.0495219529476685 -0.0471660386632553 0.00566472134426184 -0.0455123922788964 0.00281423600930693 0.00820284648557491 -0.00480442497083703 -0.000651669360977692 0.00741771278828047 0.0033145723657098 -0.269642985221415 0.0814695814558774 -0.152518335785023 0.355172981136307 -0.100129757097552 0.217016901874025 0.0432838289393223 -0.0215395557725199 0.0407964641933408 -0.446685143420491 0.129579119409247 -0.278597394577159 0.303518382882681 -0.0807090155039871 0.180510891751529 0.000276406656369255 0.00179862945346442 0.00304870996840932 0.000571590697281767 -0.00118031669853289 -0.000108613207850243 -0.00208446903146609 -0.00106886853696022 -0.00191107929750567 0.00290670271915429 0.0094286506201751 0.00681513589094462 -0.000103338320745491 -0.00309086011337836 0.00313931592788271 -0.00709311142423977 -0.00535058537691439 -0.00842493849289524 -2.40629013235801e-05 -0.000557174092247148 -0.000925052644206751 0.000899930337666745 0.00137448728981781 0.000678610716296408 -0.000316489678228734 0.000311482608839787 0.00134858934544105 -0.000737861405953227 -0.00120020718467347 -0.000582280296504941 -0.00141822134325187 -0.00546827890428889 -0.0053304770621845 -0.00165346333047044 -0.0159537548635583 -0.00651552443941038 -0.00531433275152034 -0.0100187478661497 0.00139195154087946 0.00235600855974903 0.00878567461912296 -0.00172937621191588 0.00129999193647161 -0.000277807928743746 -0.00251164451652685 -0.000596361553044981 -0.00656258178942906 -0.00231901052463531
  35 1010.77090138207 ""  19.135265106244 0 0 0.0140816096948713 0.0502625081426486 -0.00130631981496362 -0.0184745903768956 -0.0505281082512882 0.0113694580320435 -0.0107212515963256 -0.00718545708032054 0.00654091805568918 0.0136574902624506 0.14406566771968 0.0104777568157254 0.0385400849269284 -0.0335206605787684 -0.0182773044171287 -0.0908359643288665 -0.0578767686083709 0.0804515521737149 0.0168920646970121 0.0522396183802338 0.00559211680310647 0.0504811416417428 -0.0787642136230742 -0.102864380045039 0.0232521293480529 0.0149110382520384 0.0072966610720691 -0.00870332509738856 0.0442977585844426 0.00539993409409992 0.0785250791786462 0.125238308901061 0.120175909323538 -0.140306651413468 0.0116178665257345 -0.124073262048359 0.0221830042828767 -0.10436333312854 0.147239605677618 -0.0221063926996552 0.0586830469453523 -0.0230542246188508 0.012794819125023 -0.117169816894684 -0.100782654494881 0.00287968495340763 0.0014229081417726 0.00643020288129072 0.00361584842950466 0.00174607824935239 -0.00103732705233303 -0.010751203799512 -0.00580297877887723 -0.00374832313957563 0.00073723252317239 0.00652293124726415 0.0197782583049231 -0.000621243074012874 0.00266123611878886 0.0035426497774007 -0.00560025896959916 -0.0206992037907017 -0.00555942241742221 1.19874633655091e-05 -0.00433571051807602 -0.00362642473122647 0.000623583704290584 0.000195551937811878 0.00188452216197914 -0.00143670197823135 0.0037962099577102 0.00149604160876661 -0.00330468766415375 -0.00353513728678236 0.00271741211355927 -0.00496703743279603 -0.0123072546494232 -0.0152446310307183 -0.00602228378379186 -0.0154884439850276 -0.0111181168138113 -0.00342854325354718 0.0059930075754252 0.0156605296100816 0.00762617431347514 0.0102020393747514 -0.00153695856825837 0.00565218860011851 0.0093133990704404 -0.00368529478123052 -1.85727423039551e-05 -0.0100107510541525 -0.00266386083845627
  36 1012.391636419 ""  2.65040103630468 0 0 0.00394894625979015 0.0166887839213523 -0.001243570076477 -0.00396915899449502 -0.0155798705565125 0.00492864604172097 -0.000537708233700886 -0.00318712812335591 0.00424187286739322 0.033005950989056 0.028961946412179 0.021718570725652 -0.0596011740628234 0.00737948083059969 -0.0512313675437092 0.0461601440948549 -0.0314338251303803 0.0617981565439955 -0.0467802766503979 0.0314864397829898 -0.0319577127767526 0.0284355923465476 -0.0257937826712356 -0.0137872005516747 0.00210803397796325 0.00614387467510898 -0.00409901945017051 -0.00123114638421492 0.00924259005329308 0.0025029112612358 -0.19550667037414 0.0855440026968052 -0.0960341121969733 0.409830502734549 -0.124938478577942 0.252124160064465 -0.40351035293204 0.0874697081432529 -0.225912274467526 0.343153928123988 -0.0739783564384443 0.216065212083628 -0.14441883127617 -0.00464093411612179 -0.11232472135765 0.000493731495836323 0.000407288288152923 0.0030727618022444 0.000593893296853739 -0.000424264375517307 -3.67474371708641e-05 -0.00118289320828754 -0.00125516886300645 -0.00143391829612429 0.00320316327444432 0.0105236378424883 0.00991507327245777 -0.00181727488667424 -0.00567387013326948 0.000802092022007181 -0.005722018335382 -0.0052822536338085 -0.00808224767208643 0.000434185702516146 -0.00299484340881032 -0.00196409908668755 0.00083480125656318 -0.000668322458506348 0.00104473858125171 -0.00140747304508559 0.00267720902419815 0.000280792906976857 -0.00195698180145734 0.000296101778159082 0.00594846882380624 -0.00376106467592024 -0.0074656304391626 -0.010844036977526 -0.00522128622381573 -0.00314016432801132 -0.00871451587145458 0.000145179894374695 0.0108420759533582 0.0134650005130525 0.00558559582103853 0.00209637394107863 -0.000222797360580479 0.00496706063548485 0.00989604493786587 -0.00128090949114114 0.000769377136674316 -0.00675136686695737 -0.000372497141807339
  37 1034.7922463711 ""  3.99959200863846 0 0 0.0232482613588314 -0.00802391917489624 -0.0373835258390844 -0.0046989662950779 0.00473193111900985 0.00837863362986114 0.000231908903123526 0.00224062039417842 0.00295750786076048 -0.00600922925103888 0.00040551374852728 0.0119626985564428 0.00533996544312832 -0.0210048033479845 -0.020046077482858 0.0121454636533553 0.0122376199051401 -0.0128777080849834 -0.00111724204418379 0.0217890287134375 0.0113301195856146 -0.00286745131878368 -0.0145169209795577 -0.00348285492412528 0.127463142664196 0.010060525054529 0.0890553318013209 -0.140185086841359 -0.000590116664715249 0.0147472051082866 -0.0462490684252975 0.00262414630131713 0.0573020008392444 -0.00467152472416072 -0.0569255291264619 -0.00298659324655204 0.0100218350962819 0.0242633288062409 -0.00967392080923309 -0.0307759098901698 0.0239573416778778 0.0588820314281409 -0.0187923523697322 -0.056205937989255 0.0162046998278663 0.00686490374920154 -0.00210206256645885 -0.0121804627390981 0.000693342297910249 -0.0229202625277632 0.0015625144471099 -0.0207861612447054 0.0254576686134966 0.0185068301464581 -0.0608849011909771 -0.212557431873911 -0.117646972283608 0.096950555894575 0.271335201902792 0.0944538142412395 0.0533042160755957 0.0668933861734143 0.11657467462396 -0.0498750724201246 -0.06924483085287 -0.0229326265207914 -0.018852279956461 -0.00317550226625996 0.0271777853686974 0.0530599512360327 0.0463368590808307 -0.0348312306904201 0.0122227224488556 -0.149104144841245 -0.216688217907953 0.0620826240946519 0.0269267082965591 0.21051845462657 0.131739214669516 0.276759631073523 0.319842014684662 0.0618979886386442 -0.0400324222525118 -0.134490896401397 -0.119345598835157 -0.0814374679473184 0.0247993065572741 -0.0760175436073857 -0.0370613830379714 0.0727161202473095 0.0258137996166533 0.340381794475972 0.0495061566047167
  38 1037.02304085238 ""  6.78992113935153 0 0 -0.0316217195451102 0.000882655663281659 0.0170666902147614 0.00574622643717943 0.000696138184840622 -0.00484902354831839 -0.00195965321924969 -0.00233487816988024 6.66559682409e-05 0.00851398790779721 -0.00285928153215894 -0.0149585362926063 -0.00550294437531187 0.0264096119666808 0.0212874918912115 -0.0174513309376839 -0.0144899682523478 0.0198785180675045 0.00189680512570405 -0.029831348083688 -0.0140804247477525 0.00387668776133293 0.017346626524284 -0.000760310917450499 -0.0910600310438217 -0.00382692348651736 -0.0541829823016198 0.0665018232521149 -0.00687898114930724 -0.0133354105205749 0.0476859701179899 -0.00399129520188007 -0.0727829911406377 0.017124181453889 0.0798537466695584 -0.00124372408766543 -0.014170011923581 -0.0203859260370016 0.0227871348802215 0.032436087958415 -0.0310317064351454 -0.0774151057655433 0.0421548882482847 0.0765370497324885 -0.0205683166441955 -0.00470110214466414 0.00104062925499071 0.0051143264556785 -0.00721098658471313 0.0034719247507217 -0.00402003205990364 0.0296544997193966 -0.010263543845543 -0.00293026965437126 0.0726988363921578 0.225200079121332 0.101746595932793 -0.0563263046592617 -0.128194286154226 -0.0557156464405118 -0.00600411006811773 -0.0289415192506281 -0.0435216093168851 -0.0185598535294644 -0.14191665683959 -0.0740398398094087 0.0171629121320646 0.011036488383092 0.0741875437002033 0.00270366001499063 0.103909112881218 -0.0325800255355671 -0.0451405092659258 -0.106368929738199 0.0186664101990737 -0.0572720026717337 -0.178661395410022 -0.150179967537401 -0.0165140779637212 0.050226753377191 0.0346821082566925 0.0290311802127984 0.168196983762717 0.209785373943335 0.0314093881417219 -0.0551720717605417 0.0166330630307709 0.0727330063284189 0.261318390013524 0.0447771964012018 0.0542138189936901 0.103054616806049 0.0539921629406787
  39 1041.90092177027 ""  21.5134902807501 0 0 0.0222888924101444 0.0253784071326244 -0.010870612849768 -0.0160802037254668 -0.0304871819670353 0.011721417688777 -0.00526642736887615 -0.00216398773283017 0.00561441572172865 0.030765183078583 -0.0162540264369568 -0.0494852861247896 -0.0153280660547299 0.0863467926505329 0.0579237878547635 -0.0582913238130835 -0.0435589491410665 0.0740896361700572 0.00778796365932259 -0.0933735580429017 -0.0547336654198392 0.0188634016196169 0.0490701220247406 -0.00565940583567263 0.0790325077356057 -0.00788237946645871 0.0532979099201257 -0.05844312983314 0.0498950626263092 0.00532182191294539 0.120834296642219 -0.0128448723590259 -0.247409964269681 0.0988952918452856 0.277755193562787 -0.0083205515417993 -0.0691663103373734 -0.0444248867606777 0.0781684102797384 0.139543949238667 -0.105993081988102 -0.247059793722336 0.117866959846096 0.26800525110374 -0.100514668219209 0.00275793323867526 0.0012445694292718 0.00353201047033371 0.00426212148107457 -0.00476252020550878 0.00128153571647578 -0.0197986098995594 0.00434591581178498 -0.00092148836843864 -0.0347224722492413 -0.114738821524536 -0.051808517753716 0.0441464284271613 0.0983992067735848 0.0539045716370824 0.00796452398443642 0.0133035345158289 0.030977040067655 -0.00681839357052638 0.023821167182763 0.0132834341393606 -0.00812993856052095 -0.00367482999509453 -0.0138358594118765 0.0110657116105645 -0.0181661209456271 0.00346855200554737 0.0146390767620801 -0.00548915031694564 -0.0580481201925341 0.0289800132812261 0.0503099383399455 0.0845686062051565 0.0313122206320074 0.04186000954154 0.0561882980177621 0.0021580081154549 -0.0617166033088663 -0.0856558462752332 -0.0323794970186862 0.00851122444145283 -0.000847146975846176 -0.0364775472294907 -0.0843391496396916 -0.000308672202245571 -0.0110933519526263 0.0411583302669145 -0.0080992828559695
  40 1070.84587582305 ""  89.2734951851738 0 0 -0.0756426897513197 0.0179086133933278 -0.0135373219001342 0.0135289335425227 -0.00948662712514885 0.000151218532087751 -0.00977623944636794 -0.0129222490754972 0.0133055059234443 0.0028198971054245 0.00648326653360039 -0.000920543324498853 0.00307204464130304 0.000931370948548694 -0.00520891889641207 -0.00696982442285491 -0.00665293077535641 0.00802251788205779 0.00293808299044678 0.00524336996267967 -0.00157036298674419 0.000219053796512243 0.00302592209404068 -0.00510842240485687 -0.100007365147354 0.0417540828862108 -0.0381608317819875 -0.0303187906996935 0.00423841260596426 -0.0242827045336697 0.00352378831570383 0.00709839722283096 -0.013422418118869 0.0114285304688757 0.0130409163967931 -0.00932413503851383 -0.00543602575245373 -0.00788949469971417 0.00900588207853393 0.0106364381571826 0.0059434639073904 -0.0213641864561288 0.0322803196432555 0.025370967677533 -0.00228838243877728 -0.0096054496786187 -0.0225805771263416 -0.0490233142064681 -0.0264252466956564 -0.0344057888315826 0.00673733258809854 0.0944184262162618 0.033686468884057 0.0521611121894632 0.0890861468481313 0.249239574148288 0.0414211080014129 -0.0438551308631787 -0.0240445415896975 -0.0991897308439132 0.137825580901349 0.112187223874676 0.129614423338242 0.00663593614978028 0.0214931288175266 0.0859938344150258 -0.011118634736524 -0.0573041209879745 -0.0798070615652611 -0.00242949138023721 -0.012837413025517 -0.043964141366738 0.0406493928997723 0.10632502709347 0.130154217503652 0.0186416847775141 0.105237393934222 0.136985668718991 0.0355629510058179 0.246346802999097 0.0444133432714949 0.0995712434378096 0.24924948365533 0.0214769687322364 -0.0468370662773598 -0.216680587497821 0.0305860482702758 -0.00717377473473472 0.0861709678551547 0.09386023820969 0.0459543657600329 0.0870195153100905 0.0919969325887592
  41 1090.85472172061 ""  10.6004620378258 0 0 0.018573413070869 -0.0179728073862437 -0.0533785805478229 0.00188496101127781 0.0088313583509183 0.0100162646445033 -0.0095939260029254 0.0070476574729848 0.0190182373945479 -0.012383920041739 -0.0245699000305899 0.0093243748386413 0.0114444617425926 -0.0089097077211043 -0.0224827511066105 -0.00380579672296535 0.0203679611329858 0.0145497018027429 -0.00532334483200887 -0.01460003707097 0.0020655559556006 0.0143667619184032 0.000966514086506651 -0.0233754480459551 0.137037305075392 0.0362681136704989 0.0946908698429898 -0.156564866063123 -0.0584365290485188 0.0214575213513735 -0.0470211283281446 -0.0264016991764973 0.0668952751186055 0.0363660131914543 0.0350576847392192 -0.0426741317729393 -0.0122320302206454 0.117365143870058 0.0730510600011462 -0.0326457758619419 -0.0145838660095209 0.0415744581226629 0.0673806208510204 0.0961547503488333 -0.0595563728258305 0.0474772199140527 -0.0150075709353947 -0.0241596912891075 -0.00458813148044337 -0.0387317228914621 0.00396144290422563 -0.0235986105936124 0.0530998138854012 0.0314899448226495 -0.0837891058492165 -0.284358134535458 -0.0353909316089838 0.0838269384037626 0.353750338626743 0.0081304707036438 0.0204254139941634 0.0887128218991672 0.0924339516376853 0.0390612293839993 -0.0217205135359333 0.00791819329873284 -0.0286814110984953 0.00976201204485486 0.00150792959910497 -0.041368814505807 0.0174489050604617 -0.0122098868731148 -0.0399112853441725 0.0386125378066021 0.20560310841551 -0.0670864562411832 -0.0197660954613245 -0.168768798926342 -0.0944739779620702 -0.258337406060882 -0.156908360507203 0.0304080063430633 0.297275323692429 0.177416122354048 0.0753915872613992 -0.0697702673476022 0.00540429923841682 0.0836821011586994 0.199353392921438 0.00970679578353109 0.0256803053823432 -0.146154900814656 0.0342566650246456
  42 1107.46991059274 ""  4.90606988221356 0 0 -0.00647220327575569 -0.013062987112439 -0.00932996460802986 -0.000663132271301673 0.0197647912940249 0.00890263966211893 0.00839123561069948 -0.0259225492177848 -0.0242284115214852 0.0443107698581406 0.0635451779455776 -0.0409833174355294 -0.0280377695989772 0.0265670369196551 0.055436638033718 0.00637237093007531 -0.0640382496028794 -0.0379281830169729 0.0192919357433585 0.0494654985462111 -0.00641039897451416 -0.0488876688101611 -0.0113156078501862 0.0680749697964559 0.0480158735322062 -0.0527843883778146 0.0482521897865014 -0.0528839879724758 0.0516251261813125 -0.0176794253547326 0.178486390188822 0.0661692765128045 -0.271240876292183 -0.0845220802966857 -0.0768870090107182 0.104497165526991 0.0387213474418899 -0.375758454335078 -0.221711704904746 0.100127591504759 0.0526666727477166 -0.149873267730923 -0.1843239720611 -0.30139567223955 0.194647762234591 0.00912044390099429 -0.00145282865188158 -0.00591760534164094 -0.00646821667030463 -0.0199747099387348 0.00415850463189165 0.00846775732636458 0.0200579654634299 0.00446048681522663 -0.0280476481576383 -0.114657207896419 -0.054939268519432 0.0539787150321975 0.135572711221939 0.0435356030071003 0.0363482557313035 0.0570339549533476 0.0460761929605419 0.0120582678488226 -0.00730472788296016 0.00174252476153753 -0.0101575593632451 0.00542341483581545 0.00242340456840727 -0.0120434920742579 0.00534204967878293 -0.00347440474962729 -0.0134861676085841 0.00444672469060369 0.0565082583541144 -0.0186648441660511 -0.00242363148448845 -0.047181626425318 -0.027113369720731 -0.0845786816576534 -0.04220667869486 0.00609807534384673 0.0733047434432756 0.040608299534623 0.0212249020938901 -0.0191763008829839 0.00142034118836175 0.0240433231050931 0.0570030236029704 0.00181684367611527 0.00662151392633045 -0.0408514032535008 0.00933510052818585
  43 1123.27868715089 ""  51.2575255183744 0 0 0.048898753804333 -0.0230787737400573 0.0140687787797689 -0.00380410370455721 0.0151732499131793 -0.00300857305289242 -0.00186680046886692 -0.000270808283263461 0.0016395529008035 0.00360041209841197 0.000503289194654326 -0.00358957572747839 -0.00254550331922215 -0.00251521121018357 0.00254118820452995 0.00146473703044236 -0.000298874179610162 -0.00239148812412468 0.000959992815178713 0.00215970319834803 0.000613728023154382 -0.00387383155245993 -0.00141055301035233 0.00388415818245547 0.0457699251525036 -0.0276845931541831 0.0102674236119816 0.024157117327064 0.0231944636138202 0.00277802972566229 0.00885513273939811 0.00220296674959827 -0.0238703114560051 -0.0074447119718252 -0.0146160005891669 0.00817653573241677 0.00204976529192546 -0.00987760042840248 -0.00867342402653156 -0.000922938979370632 0.00357284635683357 -0.0047040232882703 -0.00389756757796263 -0.017255890353249 0.0151759320301523 -0.00133776201186379 -0.0109799262091941 0.068650470166196 0.0372067463472704 0.0925409839593808 -0.0156601582038991 -0.0773196339890816 -0.087110959270592 -0.0380649054334996 -0.051977784627361 -0.151976788381902 0.0356323476839865 0.0212210692963174 -0.0827644206005169 0.109348810384666 -0.13594123638259 -0.175263495136825 -0.152006671671603 0.00664725108490733 -0.0267501379191742 0.0822480285846166 -0.0121977810964743 -0.0091100047239791 -0.073580180197868 -0.0072275007056755 0.0164261085614819 -0.0571324843342972 0.0134047638951341 0.0322702139924136 0.139642347231279 -0.0130185301492445 0.0336590093096542 0.0720005222871332 0.0121676678634413 0.115586962513819 -0.0160996812001392 0.062804984769499 0.234069357628581 0.0270435287466805 -0.0285378013035941 -0.223448797105481 0.0278909459106856 0.0150496488179909 0.170107164349211 0.104506513571802 0.0637778087229041 0.0927906818938825 0.108668757059388
  44 1163.73192670884 ""  11.235668626217 0 0 -0.063808068806388 0.0278281151171273 0.0613027683411635 0.00759298854891755 -0.0178656840594321 -0.0245770214777981 0.00165033473763074 -0.0112846312333052 -0.00740995393603105 -0.00541433015204276 0.00372731918645369 0.0103072306161698 0.00305064141759593 0.0036152808368232 -0.003747876665208 -0.000320760377531351 -0.00330539707425983 -0.000971517743673804 -0.00578125066729506 -0.00218287948738569 0.00756393205958956 0.00652486119621967 0.0105283937214746 -0.00597646979539855 -0.202682199203005 -0.0670497496139311 -0.116417582700325 0.127148870711401 0.1788448669278 -0.0604435168869337 -0.0430007814615671 0.00761523750113019 0.0487205370326385 0.00853665560319204 0.00851350260227186 -0.00454633388260311 -0.00198076470053196 0.00392874995554009 0.00268749016054373 -0.0199811846883315 -0.0021002798097517 0.0329651750637819 0.0326455849368456 0.0609536384145685 -0.0260548266372405 -0.034799970147856 0.0331980223178356 -0.0251385765057815 -0.0023820609484278 0.0271887228092939 0.00350987832814166 0.0947462002928885 -0.0650788363939342 0.0113826063298731 -0.151429619951327 -0.491115974623286 -0.38370901808862 0.0974378763506644 -0.0982579626207746 0.134533260959248 0.197899353941881 0.00418777318525936 0.137905291529029 0.0057713161851472 -0.0101775419094495 0.00458478166264031 -0.00331319239456208 0.0315624297685646 0.00606976407937114 -0.00588034970134164 0.00695493452466104 -0.00946701178766382 -0.0137110962108148 -0.0324809915911627 0.00604167313395255 -0.0129677912725081 -0.0103474594509686 -0.0271388876348551 -0.010516099931649 -0.0741214787469026 -0.0245782086355925 -0.0206964970161594 -0.00556522219360928 -0.00408824615219798 0.0060654575326219 -0.0345648554426081 0.0030359595742514 0.0106486900253639 0.0437299827093928 0.0103373841992635 0.0106564727250295 -0.00512151734287572 0.0155595705639738
  45 1178.19903217566 ""  14.1243558921601 0 0 0.0157993812476147 -0.000495389487080022 -0.0378037952487479 -0.00557197815433028 -0.00180325648449621 0.0140737641859444 -0.00175280843322141 0.00525481121002848 0.00560466669241744 0.00184425947834136 -0.00194472103517443 -0.00380010501334817 -0.000497743670236256 -0.000454487994764774 0.000592085478963223 -0.00121100057714127 0.00357723474967558 0.00326374163392974 0.00628624869634091 0.00133498999037433 -0.0093358652458484 -0.00453125902582573 -0.00813005937023335 0.00402762811700393 0.0744186234793825 0.0931757347045662 0.0472735003330395 -0.082693388903518 -0.0918193734419736 0.031229000053876 0.010131364763511 -0.00323687864862798 -0.0126263736034017 0.00265015656136228 0.00646724473040462 -0.0024143945543593 -0.00164949428017248 0.0139407750656412 0.00987167227785345 0.0333620480250409 0.000277455552042604 -0.0510489885091994 -0.0272513707832886 -0.046977293454932 0.0180133518223486 0.0339898776875733 0.0374875891958855 -0.014440476768028 -0.00577526997889011 -0.0376977502603848 0.015871139248063 -0.0180057051043352 0.0613398345112983 0.0346472844020927 -0.159550977984883 -0.288756394916254 0.0585817009360875 -0.221257499082471 -0.593349537054891 -0.303764707451381 -0.0326167628737529 0.0364513486000281 0.0255955687145984 -0.00820388673895156 -0.0185501578043409 0.0440428165992903 0.0209403361508445 0.0543228401676271 -0.0143088755189275 0.00828887575783789 0.0116612438174267 -0.0362426842146826 0.00572092839197013 -0.0296267653555375 0.00804308742667381 -0.0111328490891688 -0.0616841899014173 0.017479995108056 0.00728827468152834 -0.0926705187621254 -0.0619757215364537 -0.0754504964470288 -0.177196130410997 -0.0766162060586515 -0.0363983164547597 -0.122778762519488 0.0141097621813323 -0.0139016545160147 0.0544092085007065 0.0600893011906236 0.0363753032849109 0.0910186234757105 0.0541810993554986
  46 1188.25459975558 ""  9.55666335160322 0 0 0.00999095642304629 -0.00966249499808372 -0.0104256468720955 0.00587585074365745 0.0127071836052 -0.00530041486059237 -0.0174824214783896 -0.0353777079665872 0.014788469122774 -0.00423985437021282 0.00583464211425558 0.00909352115800756 0.0228714412076886 0.0341344428990915 -0.021201392417558 0.00375550383481728 -0.0686071159262433 -0.0349136111897225 -0.0373038567284252 0.0171584258140767 0.0636624223969247 0.0159435219314754 0.0283839307731801 -0.0113839591558651 0.0233037270647387 0.0527362278220868 0.0134247781159718 -0.0144887181042199 -0.0248078618700849 0.00476743045673343 0.00729641288740675 0.00601869694930303 -0.015880202789036 0.124893272142695 0.220858272948125 -0.0988538452726563 0.043532603490055 -0.472871195532164 -0.276121432202385 -0.261986752673454 0.0239965193241787 0.435524767150807 0.145543357989734 0.297057066529525 -0.118683489857922 0.00642526677982923 0.00319316787865887 0.0015893691688457 0.00185020392679087 -0.00210678544071419 0.000117709418808626 -0.0114395685220082 0.00848289930724756 0.00505282530797621 -0.0177292566460565 -0.026229672252556 0.0245864906429896 -0.032145292119467 -0.0723689846425982 -0.0420432312916795 -0.0263329601796075 -0.0156271963448048 -0.0119870419198057 -0.00278676572081536 0.00507937267578016 -0.00694673257257715 0.00117451568201984 -0.00449751112112287 0.000596162185070053 0.00239386786650794 -0.00261446901806672 0.00520156761897417 0.00260113897370656 0.00404673315956379 -0.0180264344014876 0.00168518613127081 -0.00459577906318694 -0.00432094178358497 0.00385485498152657 0.039506913433538 0.0119702240437819 0.0135378875932638 0.0338069282998703 0.0156764432198455 -0.00130895637456248 0.0206995539358347 -0.0025685824550622 -0.00410133593608471 -0.0198425933758247 -0.0068222913873855 -0.00573561185103702 -0.00149469237334629 -0.00952206851140682
  47 1194.01770942519 ""  63.5147081952369 0 0 0.00621316630023778 -0.0245793069811253 -0.020761767021736 0.0171534528197477 0.0320892337065556 -0.0128008451298841 -0.0490404806653254 -0.0342744714959726 0.0635595427816336 0.0116508009500068 0.00412413016408371 -0.0153675432562637 -0.00190183165668267 -0.0301288462755932 -0.0104976102555066 -0.00625539605649302 0.00939060486137085 0.0140480135264025 0.0114665046530342 0.026418732484386 -0.00617199671278058 -0.00750176831012152 -0.00716669581457039 0.004221441820403 -0.0021259832841639 0.210025738277273 0.00400347330006484 -0.0262000407005754 -0.0893474914330249 0.0168481161645584 0.129978519758023 -0.000155168605926546 -0.219533735906044 -0.0653322268416813 -0.152602682730103 0.0392222680889675 -0.013851611447291 0.093278172346233 0.0632642224290772 0.0451522781530749 0.0283119556865245 -0.0645185200239921 0.0455260518267634 0.0714755745791491 -0.0144037364123436 0.00874975475887042 0.00998589087257389 -0.0130158275971455 0.00958923451655173 0.0255019818650204 -0.00530949374836705 -0.00667034033938202 -0.0248372816695637 0.0398274786968772 -0.0886648943339513 -0.2057541276704 -0.0383315924359677 -0.0671009674428673 -0.214461928385297 -0.0977886121104111 -0.00412355595134438 -0.054197221304256 0.0332433749585522 0.00221661724362027 0.036954674587246 -0.0705716566922774 -0.0107441586820148 -0.0457525199525898 0.0164911040691991 -0.000750994541091415 -0.019488722886532 0.0512111840198445 -0.00179708871387941 0.0214400128903889 -0.0903739685177552 0.00657309026682871 0.0198242681324543 -0.0754371628769313 0.0211888440380227 0.293969334699986 0.121989370092721 0.142771838189206 0.353680463189715 0.136058069292793 0.0324577491506713 0.184423005266337 -0.0232555560028351 0.00419017621707526 -0.111358228724204 -0.082471779206524 -0.0548623985869995 -0.0886431195764597 -0.0845992914850631
  48 1205.50904933193 ""  8.85528399032834 0 0 -0.000530235740352034 -0.0046482123203621 0.0156539088993091 0.0100236430855756 0.00432683020888884 -0.0194111248120606 -0.0189338976484725 -0.0138241335692116 0.024145048145939 0.0297722934963489 0.012710939398726 -0.0413485058929033 -0.0242410964581869 -0.0580911871598634 0.0137931021504404 -0.0032804736226785 0.0158428185563681 0.0120563617677203 -0.011346426274333 0.0151682208605144 0.0235658851640838 0.0151633027527208 0.0192437608089623 -0.0135510311807099 0.0049966627098512 -0.0329090190900549 0.0136243431299462 0.0336755028255434 0.0965138159067136 -0.0318684696531483 0.239510715468397 0.00666694259073408 -0.378322417283078 -0.220585240241458 -0.42474109824305 0.165891772226824 -0.0150940271929506 0.124192077329542 0.0758214077006912 -0.124092820624161 0.0194816185686052 0.208764979611295 0.144726750281764 0.294741236436379 -0.127346855897824 -0.00601073931569861 0.00487457069536044 0.0288671835156819 -0.0127524107422626 -0.0338262508081534 0.0119566623179221 0.0162471198085951 0.0317749704522206 -0.0474473133403168 0.0202874809693911 0.0377475462324763 0.00755001383354511 0.0420473167830635 0.0471832473904763 0.0866378780975404 -0.0420976358643684 0.101585503299439 -0.0960904948964614 -0.00627736662551611 -0.0120727495225006 0.0278271264344487 0.00696271605869029 0.0185322390568909 -0.00800383557237901 0.00406979030383702 0.00682227082819896 -0.0194427386204588 0.00342072016417336 -0.0109856603997584 0.0154947004805005 -0.00136675681832913 -0.0189332439808109 0.0355536730842515 -0.00981682260312079 -0.10850888441061 -0.0550611057657821 -0.0573786741295763 -0.139587891301289 -0.0495585150724051 -0.0194107250388371 -0.0671031532238833 0.0086607131919594 -0.00838767175002287 0.0289708660362467 0.0329398698237861 0.0200429657357407 0.0444132276518773 0.0296432086678477
  49 1220.60496813674 ""  138.609149602493 0 0 -0.000912502891537433 0.00923683790359703 0.0290855948042972 -0.00271096988616677 -0.0220066063938179 -0.00709202534735219 0.0341725775206607 0.0174899228040983 -0.0450856604402489 -0.00459197794916169 0.000979121103846483 0.00703324164186263 -0.00455707339169062 0.00810562194206147 0.0111158677198589 0.00406891439384186 0.00273923590595128 -0.00483296667654724 -0.00666824411030605 -0.017871437513703 0.00311097199281901 0.0049206033709343 0.00981014096127172 -0.00552120609868709 0.052667958128055 -0.373740007949268 0.0307130686447996 0.008298598435934 0.244023315453073 -0.0653272801516312 -0.0748001990292903 0.00376538197467915 0.135056945700308 -0.00260942058968756 0.0166385366828641 0.00799191399749982 0.00181394381749525 0.0173073712925557 0.00422974667625879 -0.0206128702183133 -0.0184324541703326 0.0214459135531895 -0.00680011690021405 -0.0360479600963193 0.0155419600935837 0.0174748167390278 0.0257456350359304 0.0743710690674325 -0.0211756095099635 -0.0679636017393499 0.0274774017249822 0.00240932462587937 0.0775298596475467 -0.0941192743559092 -0.0712890664053653 -0.15917818941376 0.0825821548541394 0.000202822376239478 -0.202476531263837 0.0677039272275701 -0.067872467290405 0.177074941304661 -0.138173901271331 0.0102533853924658 0.0144609009194884 -0.0241530913384496 -0.0124329194495785 -0.0329517174828037 -0.011574115275716 -0.00706019260162266 -0.00753678756040907 0.019218312587374 -0.00371855954222731 0.00420231574035328 -0.0184144910034853 -0.00270103361097867 0.0268146797585172 -0.04586581203659 0.0235295253888006 0.232339545724073 0.0873372762533726 0.105077556540065 0.271205887916834 0.0721841358886742 0.026196944883519 0.0722831469390051 -0.0116251522891984 0.0127042457572663 -0.0166947797787259 -0.0301301547528141 -0.0177458705950676 -0.0485104320915564 -0.0234148384243896
  50 1235.11688792994 ""  63.2109502487521 0 0 -0.0101447036495033 0.0265540042588795 -0.0100084388340873 -0.0345697853470259 -0.0409587080113961 0.0435270854086502 0.0769014722013007 0.0718992019577463 -0.0944642449212692 0.0317042890115668 0.00686756760814105 -0.0450594555278692 -0.0338351060461888 -0.0121580146501204 0.0478339626324619 0.00411186376156373 0.0133233054749232 -0.00105265647868053 -0.0172098958521336 -0.0364093627549647 0.0112310067094914 0.014240908616498 0.0184501037260551 -0.0133216872873445 0.0727531000359737 -0.239058972551257 0.0599119061052756 -0.0852153630936915 0.0335954644837035 0.00811523302874026 -0.00932810094926272 0.0149140165138373 -0.00726676291466834 -0.134832384260734 -0.19814613033982 0.129573243395607 0.00544694974540183 -0.0101451132224524 -0.01204866602258 -0.151231629913981 -0.0355109605319199 0.223090778525043 0.0274072022455249 0.0391765416202168 -0.0282107977319813 0.0165391938836532 -0.0120913388931765 -0.0530819433336187 0.0166312795509106 0.0430799559437745 -0.0171167482503246 -0.0385822736725822 -0.0379144520989831 0.0813927811878823 -0.00612983130811288 0.0216300295978244 0.0374695025902734 -0.0814405363530037 -0.0451148280996931 -0.171424198415075 0.0956931121054219 -0.117430209278821 0.213495952606876 0.0145514558196109 0.00250736749988943 -0.0169401049726283 -0.00703686979446424 -0.00867646404988255 0.0076608736322931 -0.00977830398116156 -0.00197103416960105 0.0103597760031085 -0.00764383227337144 0.00266383525100719 0.0199153412156712 -0.000492885061909334 0.0335212045829288 -0.0325888230721566 0.0140833758240882 0.0675866020779634 0.0535963829897163 0.0314995108625175 0.0621228714905332 0.00593967692435755 0.0266725770553122 0.0308816995026784 -0.00467805976866302 0.0154055396571234 0.00694252477769839 -0.0218903788846701 -0.00764506068223072 -0.045789640327655 -0.00900591227373194
  51 1274.89823675608 ""  17.6386893484461 0 0 0.00206996269016387 0.0124728467810851 -0.0106977662687337 -0.012593827624519 -0.0110899460223778 0.0220200364948798 0.00644516267670483 0.0379242932029151 0.00641197075143524 0.0109818609921685 -0.00647933323107708 -0.020625420837038 -0.00889185700293826 -0.0137654959931425 0.00824142336769656 -0.000655567755559867 0.0129207631351091 0.00669443556177338 0.00687111230823887 -0.00565379312542242 -0.0133720438235515 -0.00480759505596783 -0.0146817180478957 0.00132903557783105 -0.0516716054554122 0.224531578074098 -0.0436869940609195 0.0478682295169986 -0.213406980325284 0.058529847882335 0.0183606979947493 -0.00938967318534169 -0.0122170621359909 0.0141049354638238 0.0320645228262091 -0.0115954205931735 0.00560682583178828 -0.0475988666894805 -0.0287426545212401 -0.0446741575673163 -0.00480576871206505 0.0672230165506752 -0.00722546818977744 -0.0208734856071905 0.00287683091959734 -0.014205311720844 0.00865874090566571 0.0166093028484123 -0.00575614182625911 -0.010377773921417 0.00684932356262277 0.0240320083161803 0.000510541535704352 -0.0289994924611792 -0.00332149058427078 -0.011129826178577 -0.03296760512396 0.0200555234336368 -0.0324046134087035 0.0602252527766331 -0.0262436289845741 0.0536906210524891 -0.0822020490711841 0.0979398579798291 -0.0196799340850258 -0.00483033898102749 -0.0281528764027251 0.00278182834808226 -0.00229045547182944 -0.0883075395847671 0.0173856776227844 0.00418966772265477 -0.111208269867323 -0.305231385298031 -0.0018966242077556 0.0249511037351379 0.34022863422138 0.0112667873165909 0.102656767210714 0.164112241699605 0.229852733702897 0.0089261941555756 -0.158712125247057 -0.212972581017341 0.178912068925128 -0.0307000387946577 -0.00625472190022337 0.113611543576003 0.221635067493874 -0.0694284121039377 0.0169511583980521 -0.252545325619501 0.0629614879540007
  52 1280.06055093293 ""  55.7089495579461 0 0 -0.0209652184465698 0.0343266076605181 -0.0211586892145588 -0.0193966754290658 -0.0233003276540271 0.0477209306567493 0.0269167642620937 0.0916120281396312 -0.0051607174616649 0.0286827881150499 -0.0110101817185694 -0.0517519554541775 -0.0248367784080459 -0.0296025581467786 0.0268542827073579 -0.0007771670649553 0.0307171355975368 0.0151052679231384 0.0131355276390532 -0.0202799162687512 -0.0291876576829598 -0.00790626885312013 -0.0267020290720654 0.000490111589901011 -0.067527014950694 0.22716475243135 -0.0487652644609479 0.0980501073463445 -0.433899581600435 0.114197527842924 0.0101066473518708 -0.0149824670131771 0.0188287811575811 0.0140069018954646 0.0493701939686502 -0.0067319570699098 0.0122587641939829 -0.0958766111581657 -0.0581255441438963 -0.106671420243553 -0.0186946716329563 0.157670388982015 -0.0234234953713446 -0.0675492607101693 0.0153214681186383 -0.0219996936785189 0.0139355005462246 0.0306850012038493 -0.00574054878947772 -0.0215538311754442 0.00492920207487377 0.0505915770802197 0.0206196560247854 -0.0384507460336639 -0.0257525807247413 -0.103252472361419 -0.0967271747780397 0.0840957209120721 0.015017044848408 0.158442356665798 -0.0394312760695658 -0.119869833400688 -0.170632885847311 -0.0460701012640618 0.0106453161097597 0.00113433197181789 0.0082829182871197 -0.00913846896843224 -0.0068062147063596 0.0416180057422523 -0.0101528441817411 -0.000436701032439554 0.055022951382515 0.154661924346955 0.00495729213498479 -0.0136861048241463 -0.157123144995487 -0.00880302527268002 -0.0451096046486462 -0.0311295811468514 -0.0941949720174962 0.0200375144274182 0.153256010101516 0.124901919308241 -0.0838828030729754 0.0261939781591586 0.000160463062542708 -0.0521705014708201 -0.102992729097305 0.0346370616459636 -0.00916001130712906 0.118942958291655 -0.0303315788554752
  53 1286.35248402125 ""  8.68963077142598 0 0 -0.0377064549424474 0.0176490148042761 -0.0132121417564805 0.0142658687673374 0.00536438343336693 -0.000502384701238126 0.00105458299380455 -0.049582794739872 -0.0203767540795271 -0.0146157384935456 0.00894055441917897 0.0248571356239656 0.0122715254377231 0.0234473231298781 -0.00906030677600141 0.00117678745819508 -0.0214611374008893 -0.011212026058065 -0.0133492517553862 0.00622344026363063 0.0229934564474888 0.00842168839466846 0.0245101267009704 -0.00358544658116131 0.0475315311203635 -0.175953727675116 0.0565081579948399 0.0340069968583839 -0.110238518669467 0.0169288038077581 0.00369759178067414 0.00936980483030799 -0.000886821454746959 -0.0412753627085056 -0.0765492714979893 0.0333993618115234 -0.00728148035965971 0.0640514567144277 0.0396715661471742 0.0542540405190052 0.00447712918627203 -0.0805381086070669 0.0158218568530128 0.0365643338778904 -0.00669428373154163 -0.0229533927812753 0.00805563088177268 0.0122371842288026 0.0152545709414166 -0.0250722137122349 -0.0215702117374924 0.0232779949812176 0.0981215847989508 0.0426795052970759 0.000169602868850616 -0.0301329474892494 -0.11066407778221 0.0172746020424697 0.0287363202977814 0.0565600884262381 -0.0717971300080256 -0.755016304610136 -0.175653374232376 0.0109301834719118 -0.00247678961384447 0.00167464149481346 -0.0033272764938224 -0.00443875784382951 -0.00336446427691553 -0.011766212500514 0.00230393006762673 0.000152709461319783 -0.0150952265316531 -0.046543153139574 -0.00819137759716702 0.00725472688535776 0.0561819895491663 0.0199169796567658 0.0100291262852737 0.0258657999570453 0.0227372723891125 -0.00124584893361693 -0.0286222686378067 -0.0287460203008795 0.0226034102227234 -0.00462784667831564 -0.000708529417918238 0.0144141553375225 0.0300755191412332 -0.0078113919307773 0.00242597333348661 -0.0311748917984441 0.00984427278013526
  54 1311.42887242069 ""  41.7482184440625 0 0 0.00632575924807438 0.025408021880659 -0.0248160263821148 -0.0248683769534502 -0.00385496016387331 0.0484981421242839 0.0370446831437027 -0.0846307383573191 -0.0922159023217816 -0.0284516050800415 0.0121280146035561 0.0503553030218806 0.0258627889262477 0.0715875702086048 -0.00988587305956589 0.00560067510975322 -0.0612035927121608 -0.0354496999909786 -0.0439728827245634 -0.00251619419471233 0.0671996631267628 0.0323961840475595 0.0716002780283884 -0.0199398819127902 -0.0183458277093224 0.187394521546049 -0.0319433250135773 0.0617734844081991 -0.355879884254019 0.0972399830982392 -0.00189236011253096 0.0132739051912201 0.0225397290379519 -0.125630519500055 -0.207572697635987 0.10970023552535 -0.0145041595395761 0.13162965832885 0.0802715145026105 0.0844678199431864 -0.00743436561341 -0.130664090993751 0.00619589997772429 0.0201278378982213 -0.000437804703522078 0.00115569639303105 0.00436827354040066 0.00812738009706321 -0.00566254036935456 0.0013323254939398 0.0112581314895973 0.00241078241866979 -0.0328521511768878 -0.0418635036802164 -0.0183870966332694 -0.0311975830088509 0.0258006843626028 0.0321310432524185 -0.0209496393835568 0.0496274834549299 0.0351387421539712 0.229231895273337 0.0267783420921241 -0.00329394596244111 0.0010017297509409 -0.00091198403720771 -0.00187589497631263 -0.00180088143456147 -0.00266416096993898 0.00451351201481902 -0.002185422895725 0.000327000700481993 0.00789902797816713 0.0275055914751478 0.011815554809717 -0.00456679620015747 -0.0220421904819108 -0.0129522772786208 -0.00154427376382205 0.013805959885173 0.000604918512323826 0.0103679612753801 0.0426762710067134 0.0190381759270655 -0.00840173830206875 0.00796895342992489 -0.00155860604043703 -0.00452650214082111 -0.00935051094999698 0.00525885600448087 -0.000973513991404819 0.0136530353717664 -0.00282653146818536
  55 1360.6200412551 ""  5.07985136615662 0 0 -0.0306617520350125 0.0418597375294141 -0.00893614300260868 0.0243053941389158 0.0368812238980579 -0.0077855408354912 -0.01326118936586 -0.0502374991180611 0.00257373382340717 0.0309436138884161 0.0149929417243481 -0.0436173503420697 -0.00431045597266516 -0.0121959466378864 0.00141413018933924 -0.00403907642006025 0.0584441617010274 0.0316361076003832 0.0113534426061015 0.021619470887652 -0.00952225824031343 -0.0452620363447741 -0.0652306571464598 0.0430146526516849 0.0862306339210402 -0.290911709514329 0.0707478606243489 0.139085349342738 -0.310634178060927 0.0731535105433211 -0.166414659089046 0.0200458408181907 0.277851446028852 -0.0583788279136061 -0.112435085007052 0.0431198748622184 0.0235864728707208 -0.19778177533669 -0.121520897475497 0.135419443316571 0.0206984184367041 -0.203718674602971 0.162025373013696 0.341648199943572 -0.114868370277255 0.00795753716955997 7.43270096018802e-05 -0.0054371805174327 0.00402334490229163 0.00140566068584493 0.00629652197950745 -0.0274767737243036 -0.018218172217489 -0.03261718728196 -0.0234135500204402 0.00158767993069337 0.0842831987802905 0.0271912551802497 -0.02171988220534 0.0239287502769692 0.117800090526125 0.0504553434707946 0.150151731134084 -0.00197484049733778 0.00296521071972465 0.00438088301871789 0.00583000684980538 0.00167266387051253 -0.000162103879110166 -0.003901428621322 0.002067479511805 -0.00236744748577172 -0.0125688470864304 -0.054705097964571 -0.0486881732690347 0.00720696750190146 0.0211553836427099 0.0283213797162968 -0.00663705595610153 -0.0211924845935042 -0.023478246341711 -0.00679731479103837 -0.0150772087851589 0.0101667334452322 0.0021849748704846 -0.0115813146997734 0.00150938328866182 -0.000456470001995268 0.0094115896776279 0.00161123972039254 0.00341719364382392 -0.0138971306848276 0.0052353100311779
  56 1366.51468276242 ""  1.01549408927131 0 0 0.0513068527114196 -0.0592319068078669 0.00553395631017657 -0.0297979550097369 -0.0109029438401988 0.0224895408907272 0.0225909932451408 -0.0310329613075062 -0.0499941795057833 0.0294232603928149 0.00976461841404214 -0.0434087982349635 -0.00415867497377473 0.0134889842595167 0.0123403277380933 -0.0017186069577227 0.0353915178829623 0.0180616113569398 -0.00611078466181178 -2.62830382838245e-05 0.00939169274803681 -0.0189744021501415 -0.0232632485620002 0.0210065396432366 -0.144139268658591 0.384014889959097 -0.150339735509125 -0.211997467723681 0.324353720135031 -0.0625040229585003 -0.182514863746741 0.014822251419187 0.31068583754897 -0.103570883008174 -0.167030175826728 0.0893496598062223 0.01635016067681 -0.143647009292544 -0.087675845633264 0.092701134587702 -0.00249790657263275 -0.147815955257828 0.101534024425245 0.216223569870035 -0.0750723980032462 -0.00881155669278589 -0.00149970090690034 0.0121708758035607 -0.00558959590009194 -0.0042443168193407 -0.00572360705884252 0.0310656549463116 0.025028096687348 0.0290834739111131 0.0373009468216524 0.00577293970580362 -0.106198524608483 -0.0389288038465333 0.0357949189415225 -0.0325987641687826 -0.136582022490536 -0.0462531383137227 -0.184901816518375 0.00463121287669839 -0.0055317188635747 -0.00498456686585171 -0.00936325886275992 0.000285795829770212 0.00158697609317158 0.00577046704609962 -0.00139358074352681 0.00263783689997815 0.0187074507032343 0.0832789549968281 0.0814028864321049 -0.0134278341185843 -0.0410244722775205 -0.0517786884522002 0.00811429464680605 0.0269854585064854 0.0338016902008319 0.00421814636792533 -0.00575909805206218 -0.0358165862116542 -0.00146368753628382 0.0079716845916452 0.000193788722437614 -0.00243472821252394 -0.018314964991115 -0.00399453168739404 -0.00253274553230813 0.0178406070227009 -0.00583673601728255
  57 1390.27382254624 ""  9.78338667458972 0 0 0.00947962179743798 -0.0113266059615234 -0.00208947512608939 -0.00677000463207503 -0.00434711069414776 0.00830044237835398 0.00731017344701195 0.00175014977965907 -0.0123124386381296 0.00493990319818183 -0.00034372931176326 -0.00801368921092454 -0.00117705581177786 0.00581407413953359 0.00449058131471369 -0.000113170813881199 -0.000665114937673452 4.57641647242757e-05 -0.00356944443769566 -0.00550746822061501 0.00338737417985898 0.00409934350286493 0.00774028031981464 -0.00336804815976935 -0.0216050183798441 0.0503106799334486 -0.0266276226246679 -0.0574732814772452 0.0627172324593866 -0.0115670790421304 -0.0241866407167657 1.75248828266044e-05 0.0443198823840273 -0.0191880744683413 -0.026650229438829 0.0186660506675012 -1.45927460375599e-05 -0.00552726755799732 -0.00215570819417949 -0.00436666988256207 -0.00593013315985884 0.00347942614501305 -0.00589918683032186 -0.0142289783210564 0.00519228830544183 -0.0012071810708353 -0.00340254811575775 0.000824354547389831 -0.00227889737190089 0.00152732233054714 -0.00156286713523571 0.0106379266053543 -0.00181845736389712 0.0150277497769508 0.02002016787241 0.0100941597006483 -0.0328176690445849 -0.017491313094535 0.00926347752310868 -0.0242253948671884 -0.056355431427071 0.0265256608754658 -0.0662654699825722 -0.0445810540773872 0.0410361400088487 0.0232484823445233 0.0642642993047792 -0.0186393580917708 0.00393617115288005 -0.0198278496186684 0.0115294047682644 -0.0122161169705845 -0.105560366766706 -0.457655557734431 -0.49260431039413 0.0757401501454441 0.173498480602857 0.297134526214604 -0.113082805151788 -0.130431525509892 -0.297923080635762 0.0199781563456525 0.177849871588023 0.270100064144266 -0.0312686794497144 -0.0516823545704056 0.0082917765675763 -0.0143477471398087 0.0572734553876598 0.0307878403103775 0.0107400941668529 -0.105209494565888 0.00714010028336744
  58 1404.94826422163 ""  9.58401371102534 0 0 0.000449761448715801 -0.000314590934194954 -0.00140144570713704 -3.09740814770065e-05 0.000301622469406864 -0.000736848390868869 -0.000152551128213538 -0.000345650607067481 -0.000348860268796835 3.85512356068302e-05 -4.41698204668839e-05 -0.000154468091723039 0.00030432926522779 0.000457644066165864 -0.000219182979353147 9.18041027088641e-07 0.000730848004826057 0.000386678056714536 -0.000188699474618299 0.000193116629379438 0.000451066083322564 -0.000257789389936416 -0.000885292943764413 0.000219861075581983 0.00561361342703787 -0.00204345821513318 0.00418035817669407 -0.00222433841808908 0.00712314846159411 -0.00321815464913884 -0.00170146564627646 -0.000242081093979598 0.00466140675689706 -0.0014293479068984 -0.0026974473222043 0.00107215362662329 0.000334883368254608 -0.00289821279962432 -0.00179916525665548 0.00267274241382883 9.76550997528412e-05 -0.00454617756304943 0.000653476039144559 0.00313152829770209 -0.00207585157339761 0.00152701097602757 0.00823144729334213 -0.00438811459780691 -0.00104643377182143 -0.00101282451789202 0.00020886309811683 0.00254193655965925 -0.000846747394255405 0.00445140985902669 -0.0291252970982192 -0.0285099211530591 0.0304051593989327 0.0165305800940147 -0.0545748551956745 0.015022092258671 -0.0164383581729021 0.0176430072510359 -0.0172828098752967 -0.0398839308612307 -0.0940163687942417 -0.0587976996752084 0.026562367791244 0.0188285401159504 -0.0161612409106061 -0.0109051622851586 -0.0300906914309472 0.0365096809330556 0.126064772419672 0.330476464677454 0.173292649674178 0.0906111691834514 0.544642584943756 0.426378437216458 -0.0105351072049085 -0.108685858327195 -0.0942319625068211 -0.0517568816473698 0.00990979405610211 0.102934468698431 0.0281536761673294 0.201834125956642 -0.0378329676868748 0.128139152502669 0.115743488374814 -0.0398035682446334 -0.0835582134958171 0.110997904948335 -0.046903773079397
  59 1410.58291447348 ""  13.3937452345324 0 0 0.00915042890313821 -0.0399298025299648 0.0475987269412944 -0.00758461077358322 -0.0063621507150571 0.00356164323692016 0.00198919523866873 0.00572781736726427 -0.00267906906523626 0.00282224475246749 0.000141284508716276 -0.00549736963645665 -0.00149458996274449 0.00106066569965669 0.00245967058545023 -0.0010875638437572 -0.000680314841631597 0.00101251808496713 0.00103537627887576 -0.00284104056285507 -0.00257995334292011 0.0018123039733228 0.00366751488651982 -0.00124371635113301 -0.184370308245868 0.277068774984224 -0.134550109102166 0.0188330976513834 0.0860185445543062 -0.0044974222183681 -0.00949522530944061 0.00209576313885243 -0.0102713928921389 -0.00621366883468638 -0.00977395437413299 0.00792824596142555 -0.00177583506959591 0.00205454208670119 0.00295557059183794 -0.0127055858253953 -0.00275240403211649 0.0185137778508161 -0.0103124871214582 -0.0163877872803047 0.00554260567140597 0.0298676976114326 0.00467117700691961 0.00799755036477183 0.00826867116100534 -0.0136581570160601 0.00384764890521999 -0.0634925291109304 0.0585535345498453 -0.103369911176909 -0.0390681498366812 0.011795843176652 0.203208963768199 0.0533155556348789 -0.0241315117148876 0.0434126069372987 0.444092289676231 -0.31493487690296 0.468882074299533 -0.00385758264073234 0.00120971934229917 0.00365164213756663 0.00254074883774149 -0.00581389347902096 -0.00577374001016355 -0.00204250302788318 -0.00321882418901157 -0.00228212472333848 -0.00572113222987053 -0.0258916030068589 -0.0262209243264036 0.00714205070554716 0.0185276428938867 0.0307234495174191 -0.00940256343223131 -0.0123681105921391 -0.0258474867721438 0.0059977472809336 0.0285512659440083 0.0223603874205962 -0.00160050158682193 0.0124425877001335 -0.0061498303620076 0.00556556496018709 0.0202553636283176 0.0125250755290524 0.000773821073953543 0.0082487293217834 0.00818227518981496
  60 1434.0556260458 ""  5.81441688370256 0 0 0.000111892187773791 -0.00115761144408349 0.000348737965681345 -0.000661762069821735 -0.000824409282630991 0.000477922758815298 0.000552626900743245 0.000244755876434408 -0.000806298259870367 0.000107197286808034 9.04129691783143e-05 -0.000119622486450516 -0.000176468094105471 0.000326653169898396 0.000418688672311791 9.46755867038782e-05 -0.000796330604382158 -0.000463789438991837 5.99707929638772e-05 -0.000134363295367508 -0.000101389280004184 -3.23938321389721e-05 0.000569758174834604 -0.000116253077896163 -0.00063088163078634 0.0111153574499821 0.000709749903537118 0.0029920346983978 0.00550867813759968 -0.00297013664763854 -0.0005979696207239 0.000212939512158234 0.000710788924362783 5.50620896720014e-05 0.000904254839684374 0.000269394363350611 -0.000236406163817892 0.00243562336533753 0.00155246095739619 -0.00146638807461741 -8.38938195945133e-05 0.00175917496331272 -5.73061338294099e-05 -0.0030926259036899 0.00241427894529638 -0.000398293250774776 0.00277459388017006 -0.00642292136995854 0.000232476418626639 -0.000174220870344576 0.000318803781222658 -0.000406351236256934 0.00237948942139254 -0.000920340695596003 -0.0297217662697093 -0.0123686140634588 0.0513626032733711 0.0342412126044844 -0.0329097882045597 0.0377780234705985 0.00427745525638152 -0.00736368937214186 0.00291669458629891 -0.00981554676117487 -0.0355082350748934 -0.0154175605164719 0.00257039305050936 0.00393183780740606 -0.00671888958555 0.0247705377340015 0.117594069383804 0.0225405474902666 0.0478857599528075 0.11789682691332 0.0785593203561613 0.0136579690921701 0.139692169410369 0.0996867299059443 0.00397034744599282 -0.00247675688902211 -0.0058631270059087 -0.00584031891570129 0.0114737435621019 0.0124723719253667 -0.087284837856094 -0.454623302353344 0.200784221998981 -0.21335255220676 -0.396801797451469 -0.191833606373967 0.0261788082869711 -0.446850345420719 -0.196975334943806
  61 1462.10041210063 ""  7.46653055978557 0 0 -0.00349415732248764 -0.011963203796726 -0.00964077062330864 -0.00411905329907866 -0.00448775515156602 0.0015106883260015 0.00176319393551363 0.00348234041939209 -0.00167051665746347 0.000438718834049187 -0.0030576232561761 -0.00193369340620695 0.00201974392324058 0.0033754565033252 -0.00161987217687705 -0.000297147027559007 0.00455870022453225 0.00244442424335996 -0.00337510722653634 -0.00357968560065849 0.00385408224328207 0.00263042860202121 0.00148571725326609 -0.00316354335128183 0.0595764963163909 0.0694533447427803 0.0711060852405393 0.0362388248539952 0.0962225476409217 -0.0595348330117418 -0.0130839655629448 -0.00308474189512287 0.0199135319609388 -0.0104952116238687 -0.0198103525292416 0.00771014790357142 0.00212649766492536 -0.0215630436554404 -0.0129959933524128 0.00767820950929264 -0.00454678353054335 -0.0141764775025593 -0.00188604149307121 -0.00647596750293455 -0.001271970197453 -0.024818307348741 0.00714576371614205 -0.109758726441594 0.000409526346277096 0.00674876559911212 -0.00351961662851665 0.0187820103237842 0.00370467033571639 0.0445881173590766 -0.2760327356434 -0.00802242677907912 0.522285255879411 0.41305121826365 -0.186780538617055 0.4378332384488 -0.0948809668788053 -0.00149214151069135 -0.0932226540481008 0.00317240710814511 0.0103364936473632 0.00530434551689498 5.19080476970657e-05 -0.00147064266645405 0.00613988384959078 -0.00222097164767989 -0.00768366944521949 -0.0040140579542543 -0.00180933696801432 -0.0319103489757402 -0.0370049369038104 -0.0145415940094248 -0.0323770124687046 -0.042930850409718 0.00476716337701565 -0.00891233895306688 0.0137317468713112 -0.0107176268616972 -0.0233482098044922 0.00396292610250876 0.0106733731642254 0.0292032234780305 -0.0157654455977013 0.00470075731877779 0.0211108233038925 0.0209456711031885 0.00707379938873577 0.023951393179153 0.0262658428393102
  62 1487.83890113984 ""  1.04762627518282 0 0 -0.0108232481026086 0.0018302567663922 0.00450720612151608 0.00268312556996111 -0.0176502776749533 -0.0109007597242924 -0.00686436811804285 0.0860147432364146 0.0464379907593387 -0.0339046926411644 -0.0586579434636975 0.0291641864411339 0.0551857287492105 0.0440173999993699 -0.06829224537687 -0.00889181324163773 0.073571846884591 0.045379544407728 -0.053103147196251 -0.0485766839075651 0.0629670670542297 0.0395145456896225 0.0033557477210261 -0.0604422823049494 0.0277488988292519 -0.00963165393092515 0.047982651629679 0.0584631841180966 0.0283123540023051 -0.0244844899790581 0.0581982255799815 -0.070526588406667 -0.128962043841556 -0.107763555371835 -0.274439272993671 0.0537298917603538 0.0377485143108498 -0.384543339946946 -0.226017870458082 0.133328704399348 -0.0663260263877437 -0.237582572566057 -0.03184006564779 -0.148055555077631 -0.012695200866198 0.00191716991984079 -5.0566521164038e-05 0.0061708485842768 0.000426205838459329 1.16726257172676e-05 -0.000146728497987729 -0.00186650167996108 -0.000639045261942654 -0.00283537826556776 0.0152851917020261 -0.000543649458711457 -0.0287856808410326 -0.0246789950168886 0.00936611934058756 -0.0263267275381198 0.0103769616128453 -0.00577046492134765 0.0148844580834765 7.2277163948564e-05 -0.000204743940584007 -0.000373754106859794 -0.000480254096772662 -0.000513201144015045 -0.00144887473481235 0.000282977506159188 0.000818017945489839 7.5475556430254e-05 0.000531599025769834 0.00204572976772193 0.0014032308482743 5.46935939880085e-05 0.00101406940483822 -9.43798130181398e-05 0.00493717341651083 0.00197541588840482 0.00740217869360641 -0.00121096848865442 0.00594921401103549 0.00606040633526867 -0.00168142896459722 -0.00151227129736712 0.000946235286507033 -0.00346967836919918 -0.00336587014185168 0.00119759302817757 0.00134797568597861 -0.00517357001669539 -0.000451451249339438
  63 1504.09051367078 ""  2.58875515232389 0 0 0.00102632011419165 0.000249184677599948 0.000475020043069563 0.000126704047614388 0.00022104094988759 -0.000101685810707771 0.00128388364754681 0.00135605819976479 -0.00147844042970847 -0.00151527272030181 0.000882030602418714 0.00272647832860528 -0.000737737988824245 -0.00236368883501958 0.000131229617099885 0.00100270148703191 0.00017453113807282 -0.00155117918865714 -0.000617617403933307 0.00163963374764162 0.00173751245852085 -0.00117495889052606 -0.0034657711164 0.0010092942934867 -0.00678453236945387 -0.00506632537340025 -0.00872303642869613 -0.0105937172032062 -0.00283232559763165 0.00490655112342245 0.00741301334251076 0.000805766574045445 -0.0111385108586578 0.00545585015754284 0.00880396106571537 -0.00470180434825864 0.0010099765199006 0.00332100520265489 -0.000139041780715696 0.00550618489767746 0.00173079529973018 -0.0084496231156501 0.00218801231313358 0.00851225701442757 -0.00578183481111193 0.000335193658112794 -0.000215375696601795 0.00126386764149438 -0.000118388843772769 -0.000144803540993268 -5.18347655467763e-05 0.000134961802140296 -0.00015507995909069 0.000256261021438819 0.00592944950144852 0.00174519184075158 -0.0110708354221905 -0.00776186318144952 0.00559235281645719 -0.00948230614044014 0.000609046864159229 0.000665826575596758 0.00104850031350201 -0.00601640628430909 -0.0302761097013448 0.00270455854488247 8.64953493507163e-05 8.51845185010338e-05 0.00727397017703899 0.00177358459074326 0.0117746911435818 -0.0429958687598597 0.211884267916682 0.145851651519951 -0.166616513638819 -0.145270297718882 0.221037075871849 -0.156754787953954 -0.00612081240332514 0.000511690703683547 -0.00255878793709362 0.0066818004586104 -0.00161765041164024 -0.00473218855484178 0.0485711786644647 0.279180131160879 -0.114192132647256 -0.370582172872201 -0.141094868168583 0.426372205854054 0.304175256771442 -0.286641998170281 0.398710539581558
  64 1506.95093915513 ""  8.50292465287977 0 0 -0.00106648342736907 -0.000251150429825693 -0.000337192750371273 -0.0003288728167687 -0.000245503305052618 -9.43050519266931e-06 0.000947194107563849 0.000239357438384353 -0.00132972354939586 -0.000917784140563424 0.000793770551129524 0.00179979528416267 -0.000548659023040909 -0.00189616089214753 6.4301930274621e-05 0.00050544257050985 0.00071446944031201 -0.000561148071391358 -0.000308141650883146 0.000862330566688406 0.000754972026122866 -0.000810972019812371 -0.00207680656990282 0.000633539438022464 0.00659205548525744 0.00514679199594136 0.0091128735844752 0.0103027054797465 0.00342700653614725 -0.00486475645065926 0.00337328195160192 0.000945568584565991 -0.00558326515409642 0.00357024235444818 0.00559593181052947 -0.00316163815963741 0.000610661849820961 0.00126714865250882 -0.000525091378941047 0.0033350797506248 0.000871641165028767 -0.00425377586829507 0.00249285060924995 0.00750136099947151 -0.00422294428480458 -0.000829630881032228 0.000255923657872674 -0.000458864342944154 6.96380523480225e-05 1.88679718850696e-05 -3.72494516992786e-05 5.44790579405272e-05 1.25974408719736e-05 0.000374198425759843 -0.000602255847234529 0.00330719309520472 0.00192138502337542 0.000103399132559934 -0.00327614604057387 0.00114435147874347 -0.00126277620380803 -0.000254913784281937 -0.000843794287190553 0.0259010911389799 -0.00437551375924236 -0.000900637713488271 -0.0064778986423308 0.00105204007458517 0.000242572076786821 0.0456815358329613 -0.00898452411947845 -0.00128011132017881 -0.0133375603883956 -0.0369576252753011 0.0319328825098919 0.00665989577285495 0.0275038586101339 -0.0272045501900825 0.0160117685656867 0.028225734196402 0.0393532160316789 -0.00122989878220075 -0.0307604554927145 -0.0384393830009674 -0.669684250976548 0.134630101030562 0.021800914575012 0.0291265352136858 0.30271146078477 0.380271653737452 -0.118845851889158 -0.285806872890754 -0.384292780604642
  65 1519.59776978097 ""  5.67436747281587 0 0 -0.0601691602061155 -0.0235631970275896 -0.0182042820888082 -0.00784203443730504 -0.00783453891780135 0.00399370420573526 -0.00833498753451955 -0.0222839879066613 0.00267419175438151 0.0178529178519587 -0.0025605246579742 -0.0288305739393174 0.00104180722053243 0.0189968011978156 0.00715301110178716 -0.00844024437599281 -0.00767273101933971 0.00984734583547625 0.0138284216019992 -0.00832417502291247 -0.0250964431521658 0.00606164490368487 0.0279024464686315 0.00229869849198313 0.324143592997003 0.297270921645706 0.459216039255541 0.547596710195717 0.165574962135335 -0.262493956143848 -0.109152215616903 0.0033543606057649 0.1507282400321 -0.0398038506495832 -0.0536018513640916 0.040759029279749 -0.0138828476893313 0.0119105752428171 0.0247914748560628 -0.0589850921717478 -0.00700847559363286 0.0891440613316354 -0.0398230063666671 -0.058595845370439 0.0397679355998547 0.00413774002053859 -0.00182324468950443 0.0155373822639255 0.000726301746857217 -0.000142479487297128 0.00016846520022743 -0.00688329599011321 -0.00276164827685194 -0.00629030392861877 0.0393317828776384 0.00540112893559889 -0.0677143355877385 -0.0627689572202394 0.0248078275142675 -0.064553952832738 0.013998359474505 -0.00164237236550386 0.019279411915004 -0.000772369024096155 0.000503146565383048 -0.00604296225500023 0.000424991490185316 1.77158400874186e-05 0.000568496297177444 -0.000157348726974234 0.00121918962094842 -0.0024544159318205 -0.0265566812143376 -0.00395218030188532 0.0330378115344553 0.0246606681823583 -0.0154427370686874 0.0338501567874479 -0.00902645249879415 0.00675880310256597 -0.013597678741533 0.00964565031911221 0.00690497668447594 -0.00903912794191489 0.009660190903279 0.0154429039448275 -0.00716576297678402 -0.0234332007460413 -0.0130874157981007 0.0211038932386025 0.0195428910220401 -0.0152232705054456 0.027228005855958
  66 1523.59154569018 ""  4.10593518052828 0 0 0.00242142673125207 0.00297268607365692 -5.82384032170792e-05 0.00518019524785588 0.00500440239116173 -0.00530032893201321 -0.0204372439600069 -0.0194735033647967 0.0244835871920768 0.0128617891520882 -0.0104620021990382 -0.0250428145694946 0.0119418415025671 0.0318757182801697 -0.00522600364258929 -0.0139328855896266 -0.00876432385942327 0.018184271150106 0.0164238365632239 -0.0109168692148749 -0.0303353910313128 0.0088430489082179 0.0312166912017383 -0.00121431106376029 -0.00905673766500545 -0.0234871987283242 -0.0181786854387795 -0.0159732040564302 -0.0176375405145355 0.0134758028446519 -0.0673128833593018 -0.0117168378409398 0.1034903986371 -0.0585763269731782 -0.0971020516583733 0.0506756326806654 -0.0161151492677192 -0.019721836743487 0.0169320357948333 -0.0683272365462674 -0.0104359164486081 0.103154541619454 -0.052958942923969 -0.0879307509798109 0.0503947251841958 -0.000623891296530871 -0.00332370787990087 0.000657459576636832 0.000549776907270708 0.000158591253315513 0.000480322200185521 -0.00146922098923577 -7.08406812080898e-05 -0.00152058444488193 0.00832106022359081 0.0108239214710976 -0.00455183107154378 -0.00397037169654103 0.0147407208876676 -0.0038506081972761 0.00131538804473641 0.000484652159950729 0.00320297992628021 -0.00232517299097792 -0.0297048917862294 0.0662841875715404 -0.00169133612640256 -0.000919382915140123 0.00561911018914943 -0.00021527734165454 -0.00631817284567008 0.0173808586733041 0.375662767515316 0.125474998323155 -0.401893406155577 -0.319892793164126 0.265421361397083 -0.392722428333036 0.001674240519864 -0.00334552302592982 0.0106612583516615 -0.00159689661553916 -0.018355796646305 -0.00564803751170789 -0.0317429864670882 -0.120186996632588 0.0525476614606484 0.159941183643895 0.0719408342778737 -0.168098740149867 -0.12943220112053 0.125358256319708 -0.168359386847495
  67 1525.2231670806 ""  99.4614725337391 0 0 0.0191578978562966 0.0125872342652636 0.00285323566578192 0.0147958279361543 0.0148872604785579 -0.0153105676863707 -0.0498112811311461 -0.0447503199668414 0.0612679652187143 0.0273016496362288 -0.0258948725643083 -0.0550243063674453 0.0306912056655006 0.0769131933975857 -0.015720166022186 -0.0336953673604235 -0.020615123995144 0.0443100684273192 0.0398864403690559 -0.024740203027613 -0.0728689583587622 0.0197719532283107 0.0709434658266364 -0.00197311829581177 -0.0883556948916797 -0.12581928697267 -0.141746967931584 -0.158427692464598 -0.0776834149357952 0.0890315708138259 -0.143909428035902 -0.0306238571522485 0.225856880697226 -0.1386824640335 -0.233190492896553 0.118117655705021 -0.0381894202300833 -0.0516270795262377 0.0384044591430159 -0.160113941756125 -0.0236684088463762 0.241226077205459 -0.125736246790142 -0.205727370506564 0.116909241109518 -0.000761189127674146 0.00144099273644174 -0.00488594632915568 0.000421576709910364 -0.000617795193103688 0.000558085755113062 -0.000547000454841047 -0.00107192696291206 0.000843942538226311 -0.0143762065127322 -0.00393263875446982 0.0226699418300476 0.0181537076015347 -0.0109569029255927 0.0182011956719549 -0.0101147188051059 0.0109775943713786 -0.00451405997114763 0.0037782324449375 0.0094894585120977 -0.0267059480512589 -0.00186313978186813 0.00314630334119846 -0.00242910275907312 0.00118368089322221 0.00236004583327862 -0.00780453409044156 -0.141639766135914 -0.0374712876054728 0.169236382191573 0.121494723073035 -0.1009508841596 0.142443145967645 0.0096310763478515 -0.0024771957489349 0.01475524279523 -0.00789696598079248 -0.0237508192699754 -0.0128684207751487 -0.000379703463644296 0.0601400259892106 -0.0239650683417221 -0.0717238059259454 -0.0252822935648144 0.0865654387125394 0.0564744318453461 -0.0628023581872576 0.0690000795267791
  68 1606.38980324468 ""  20.9798716376132 0 0 -0.0034027961283511 0.00218041133646086 0.00431711122143222 0.00604079471263226 -0.00710786847625262 -0.0113862061405384 -0.0244015670966221 0.0997831657991749 0.080487276222202 0.0434725966614345 -0.0462555071173199 -0.0885900916137904 -0.00153918925782778 0.0740671054257123 0.0341592534686469 0.0185689546657152 -0.11894503333564 -0.0804368534041017 -0.0380392502569663 0.0515311994029982 0.0816299298999981 0.000892505828005505 -0.0671154891731694 -0.0290495750242014 -0.0013092197580188 -0.0298866287115869 0.00217235525429892 0.00634073552688578 0.00441304786734135 0.00111916935866998 -0.105748184969949 -0.0482614739377999 0.146228069679583 -0.0588380160966147 -0.023804787550958 0.083178083042668 -0.0125359753695428 0.189090667683428 0.101321233391793 0.0815255689079022 0.0537537572315108 -0.103778505606876 0.0499732644011469 0.0303425618039913 -0.0734081797887859 0.000198009724190511 -9.28549795646759e-05 0.000265439805690365 0.000414262617043662 -0.000211041626653505 0.000112959969061981 -0.00102762236940069 0.000117536710136527 -0.00105331514106537 0.000631407646046879 0.000823956741942058 4.3324439531406e-05 -0.00142922578897425 0.000687312206963873 -0.00146270025741991 0.00138709804743316 -0.00235997427877916 0.00498260155712232 0.000703055904680931 0.000483210378251799 -0.000278360370823968 -0.000501716391070842 0.000639389496721319 -0.00250267248140561 0.000102216165618094 -0.000146010672513749 5.79822796999278e-05 -0.000615020497438657 0.000447982720629878 0.0019762475178966 0.000248502086043924 -0.00167127618971265 -0.00221296110597257 0.0147074563026422 -0.00632667932158287 0.0207490670015154 -0.0146937935890873 -0.00832451195235041 0.0139598766281654 -0.0015789960828479 0.00136140315976967 -0.000277189261989229 -0.000332058388974492 0.000478995871101638 0.00165784680578793 5.13073249996855e-05 -0.00119387892534091 -0.00052572450612118
  69 1622.81419248865 ""  82.3771947527679 0 0 -0.00416035457422524 -0.00709867646307471 0.00180672525577458 -0.00352372167169561 -0.0043255011748988 0.00252770620554488 0.0429949690386479 0.06103428849294 -0.0426005382675228 -0.0603141436819951 -0.0409863746567119 0.0784657110567049 0.0621558592746035 0.0987646687754203 -0.0556881790726627 -0.0312842111824956 -0.0553013756583333 0.025373707697807 0.0646691477861903 0.0405217134868834 -0.0846498045902311 -0.0683770083417078 -0.0994373440675914 0.0655635578735915 0.00585620216189046 0.0223720500355968 0.0206551178548104 0.0187554550768247 0.0286921876321077 -0.0203029235630584 0.0660500069621986 -0.046447144716168 -0.12706862531513 -0.0779297132496747 -0.162865093621292 0.0530453528356703 -0.0425053007696503 0.0116972209353794 0.0722401573483419 -0.0714400575946252 0.0495782651631498 0.133623070424508 0.0714275745970485 0.174052480926905 -0.0408325230316505 -0.000324995950603538 9.75354384553677e-05 0.000282481432744543 -0.000656260800845331 0.00089559067756092 -0.000559253624398616 0.00254960029759878 0.000218936774809308 0.00166155211810084 0.000480430229022562 -0.00121889493078818 -0.00239311927700005 0.000337815833320073 -0.00102876811681886 0.00084837130107874 -0.00218109012336486 -0.00136140884926363 -0.00797724780383372 -0.00127909578751436 0.000526046062141335 0.000739736570716412 0.00129456348130759 -0.0018858516130571 0.00192831966428604 -0.000144104432835371 -1.5138971135651e-05 6.41071069405727e-05 0.000114681002086162 -0.0043351159952032 -0.00758850929340255 -0.000411885952517554 0.000756246981085375 0.00272686252485179 -0.0133300471677845 0.00744690667404893 -0.0199234427558536 0.0143615955699219 0.0227964139675529 -0.00348952502438278 0.000767322508742521 -0.00337461481969079 0.00102154387883268 0.00247718381113811 0.000974674080809935 -0.00375498207441725 -0.00170160780366317 0.00285496647466175 -0.00192855025726
  70 1686.0062104597 ""  59.3552587437456 0 0 0.00115194747914406 0.00316808469004738 -0.00027114894154326 -0.000868232656321237 -0.00102409298438471 -0.00109960207589829 -0.00239202677659178 0.00228769208424881 0.00760418543565498 0.00214095199098929 -0.0010873490295308 -0.00390242145436285 -0.000691252095310609 0.000525220068409289 0.00120218834333384 0.00132629247752268 -0.00216605178333674 -0.00283921136491417 -0.00355981579989979 0.000187097318998665 0.0053168185458696 0.00200810851219275 0.00065728626661189 -0.00417146862063226 -0.0034288013018006 -0.0104439331062525 -0.0100637557774431 -0.00811335468057682 -0.01103121202548 0.00805903382552583 -0.00210760896781876 -0.00127147740174557 0.00403040311885319 -0.000364371866611167 0.00183182193270231 0.000838275913722956 0.000940035395471185 0.00211947639478011 -0.000289817607324336 0.00449554097125463 -0.000531511392080609 -0.00733217309485517 0.00272611295400097 -0.00746245177883902 0.00207549466493781 -0.000192991014427164 -0.00104834762916972 -0.002941866441701 -2.23636911344079e-05 -0.000455360970514242 0.000649784331805939 -0.000208535434107667 3.49933733759833e-07 -4.05001693137883e-05 -0.00904250713399454 -0.00415566168266514 0.011951454635727 0.0123497098263181 -0.00525512233793827 0.00907734537794121 0.00255210909358644 0.00301135290797914 -0.000244295344166138 -0.00301671846995142 -0.0199834692722157 0.001271351693219 -0.00154165328795539 -0.00538727248138281 0.0699570195774807 0.000190661193739077 0.000976250263460825 -0.00028367813873899 0.00714365775769383 0.0242436113705489 0.0393048674855031 0.00512734543999666 0.0202631818488732 0.0329639649957485 -0.362847945162716 0.201306947583264 -0.484509251803499 0.419958369236433 0.0592153252897334 -0.569355975020094 -0.000885348283425226 -0.00511329849667894 0.00141331844887836 0.0126413975553819 0.011887551831664 -0.0074286369262846 -0.00697131427761272 0.0159811379806349 -0.00660166242098232
  71 2748.76512790207 ""  141.958384219043 0 0 1.6867114623305e-05 -0.000985309221679807 -0.00141883921211461 0.000278118881976203 0.00110973922946646 -0.000888238049817842 -0.000935514198609602 -0.000529863553186485 0.00118340341514122 0.000217756080821882 -0.00130859526981997 0.000466523522157476 0.000387040070671206 0.000299930976309369 -0.000177350527374093 -2.8324768642564e-05 -0.000335316025501728 -0.000229216020498878 -0.000305130296476211 -7.39541222757456e-05 0.000441764299373336 0.000427871329846078 0.000521145254354567 -0.000401559749502103 -0.0190149854230914 -0.00699095849118833 0.0184232946208863 0.00372131809240816 0.00943854592138934 0.015463003481283 8.67913429546776e-05 0.00721743768329113 -2.47153404183882e-05 0.000181593633632613 -6.54614248679789e-05 -0.000508961948291829 0.000156832959024692 0.000123292730486141 -0.000724798619635499 8.00634649581862e-06 -0.000211200007670506 -6.35288858103698e-05 -0.000828441602905912 0.000206597535022835 0.00139790588420712 0.000427217654425937 -0.00312920063429761 -0.002041779814402 -0.000113842139770812 -0.00479300812116358 0.00161056749769776 -0.0591304778576748 0.000100550835650303 0.0479800184301563 -0.0121685803686592 0.00759575210795731 -0.00175822801522077 -0.0179285476243308 -0.0032656233262845 0.00807966021405545 0.736584618063352 0.0852411237596596 -0.608948936747889 0.000117493367582648 0.00019237963191868 -0.00026170015781495 0.000465714113465018 0.00120191262272934 0.000807307190234788 3.10657310657148e-05 0.000103371566410487 0.000307896657164781 -0.00127988915473809 0.000673024313253928 -0.000671822567153764 0.001580122754026 -7.67431331546033e-05 -0.00162314399824881 0.00275652042231241 0.00356405251235099 0.00285985868473106 -0.00272378420026265 0.000124858003235602 0.00061342511134742 -4.05785294522627e-05 0.000270840878872787 -0.00207424188396747 0.000537579637919027 -0.00051992925215133 0.000402437425670966 -0.00089299675611793 -0.000310281258255332 0.000559787707921585
  72 2993.59547986697 ""  15.5769231061009 0 0 0.000211882512495914 0.000185100063026105 0.000319475752730878 -1.79614875575271e-05 -5.04715366147537e-05 6.80539312860324e-05 7.10272359121078e-05 7.66805755492798e-05 -9.36721603944126e-05 -2.13736723162542e-05 -4.09272609265244e-05 2.72211465882805e-05 5.045089810078e-06 1.25969229766542e-05 -1.20043440221229e-06 -2.92482510473332e-06 -6.89121131308618e-06 1.68264946983625e-06 -1.92993118107883e-05 -3.70621005846647e-05 3.96352114625269e-06 4.58974235791505e-05 -0.000113038695513271 -0.00016561330823241 -0.00113404289155354 -0.00012989751239433 0.00104662166736998 -0.0014005562321398 -0.00186889085228191 -0.00482826173089911 9.71123675862845e-05 0.000413321940134992 -6.47898854859139e-05 4.54493254747865e-05 -9.09175313315983e-05 -0.000117805530457846 -3.89172602364558e-05 -5.53756732416263e-05 5.33233212404781e-05 8.60113013718369e-05 0.000302740813803405 9.40192695102136e-05 -0.000627596089841414 0.00112689589529738 0.0017594237812569 -7.73323483784344e-05 -0.00030511366994932 -2.20908076652506e-05 4.86738410706596e-05 8.8426629148423e-05 7.9131343499851e-05 0.000102486388372554 8.42685986500014e-05 -0.000268740859248475 0.000922421520131147 -0.000333791988745862 0.000325306377312901 -0.00100097426917347 4.5437127112836e-05 0.000736711072116598 -0.00161110763530151 -0.000390855743736497 0.00147038374072628 -0.00118170108259472 -0.00491471778108353 0.00460687617247286 -5.1932203110527e-05 0.000329743551018399 -0.000151554218487947 0.0110977716676799 0.0469455598144673 -0.00367546004421688 -0.0473541845952729 0.0361010662722605 -0.0269156265760766 0.0598525759384219 0.0149494974007732 -0.0326867637703312 -0.00205726515277715 0.000880326302978458 0.00276132565062005 0.00352232414276036 -0.00112980787919767 0.00307992606478488 -0.0440439121964533 -0.143479152497691 -0.486956595225379 0.429478474329163 -0.299704144395402 0.246923190824081 -0.51632614428646 -0.110555245864148 0.284368364236045
  73 3008.78305325044 ""  19.9605692493602 0 0 -0.00483962571325363 -0.0025061536239985 -0.00389862503062679 -6.22404655316361e-05 -0.000177530862060525 3.17014387317533e-06 6.82977210342451e-05 1.46929791163928e-05 -5.36698895658516e-05 6.46282255802146e-05 0.000245533927330405 2.47518779966579e-05 7.83374396745677e-06 -8.28209851111679e-06 -2.92500531613422e-05 1.76536882330382e-05 3.55399474703075e-06 -2.8314492092447e-05 -7.05891903694391e-06 1.09877731169317e-05 9.40879276129532e-06 -3.29948924481551e-06 -2.87745663710213e-05 -3.67128272368717e-05 0.0338795177913293 0.00413364830843153 -0.0312109856086645 0.0228007010615222 0.0288521107681139 0.077277430830579 -0.00036963503640287 -0.00271213112919627 -0.000197760443215045 -0.000185636876153641 0.000284461287725771 0.00043041661859282 -0.000154479761514445 -0.000134896056070211 0.00023008809410567 -2.76785917878909e-05 -0.000152906465648903 2.95188649813006e-06 -0.000129737601211065 0.000248871475962617 0.000487874133389227 0.000129319388122026 0.000700631346133741 0.000353542913716298 -5.10860434500554e-05 -8.76022666122293e-05 -0.000136931343338876 -0.000106386069153573 -0.000362056922920885 0.000249168979708426 -0.00167145231879418 -0.00104980730746137 -0.00117902923659997 0.00188391631121841 -0.00199340689011115 -0.00319507532786072 0.00109341409891 0.00072819023671482 -0.000667538405151532 0.00414936295816703 0.0408356185544068 -0.0499013665949034 0.000170776003341628 -0.00139832078463503 0.000200897962870412 0.00213919792420904 0.00391636007786688 0.0127706647750035 0.511865225786467 -0.361207681784183 0.292549026583182 -0.560393153300646 -0.118634148247198 0.308787032047948 0.0108447133172286 0.00241825462435876 -0.00652776867578445 -0.0137181751509695 0.00999550100849921 -0.00776100264276972 -0.0137874355630744 -0.044116399263518 -0.160783417771552 -0.000911911545530601 0.000179608890006837 0.00346277080483592 -0.0108805913955672 -0.00307820036684774 0.0103341437906772
  74 3010.42090721417 ""  33.550578770287 0 0 0.0477115209859857 0.0256842937060639 0.0395230047189836 0.000481873796133693 0.00178361099433619 -0.000677122177350472 -0.00113201920774038 -0.000465612252004508 0.00124619388123277 -0.000589985731045002 -0.0025640008404698 -0.000385524970989486 3.12545793792879e-05 -7.01026541182351e-05 6.5956596255441e-05 -2.96254884463539e-05 1.9526072773294e-05 9.08860504680779e-05 2.61370794757741e-06 0.000137285641252812 6.53088582649849e-05 0.000299704331812005 0.000124046786423613 -0.000307269575009 -0.327314686797236 -0.0409077986721704 0.302340167455935 -0.227091175837108 -0.289880336347853 -0.769175552050661 0.00394740140892194 0.0283955871947421 0.00227446691197658 0.000809942302586704 -0.00112957483483793 -0.00196121838264908 0.000731917532708808 0.000591276057226431 -0.00131270480651632 -0.000326630621873285 -0.00192182420835686 -0.00037252909574082 -0.000967329821370353 0.000598474579363663 0.00184016760961769 -0.000120552183493234 0.000231980625457272 0.000207920445479198 -0.000239734685307609 -0.000695192997969426 -6.93350799226261e-05 -0.000604818792271241 0.00109905696398053 0.000267902238646443 -0.00566459446293192 0.00134993521376685 -0.00103405203921414 0.00643536642116149 -3.381744368764e-05 -0.00395975018788187 0.00389872302070231 -0.000548069652357244 -0.00140075759017551 0.000374912683603581 0.00413249492185901 -0.00508109652241782 -0.000287558920219893 6.44063557117067e-06 -7.46256667066735e-05 0.000177569427054061 0.00012167013480779 0.00152442703332857 0.0522785683837752 -0.0368058969926048 0.030122410363746 -0.0560839667842913 -0.0118484578490616 0.0309013182628914 0.000632672641073446 0.000110933905617917 -0.000781742691798335 0.00180967542601744 -0.00264201996773732 -0.000286440911752992 -0.00126048588102778 -0.00408522782252974 -0.0150991909240134 -0.00320258784734508 0.00219714737878037 -0.00148828415159757 0.00236993469696002 0.000439311762759387 -0.000867496420922189
  75 3033.68254188583 ""  0.284289384414955 0 0 -6.44750806250636e-05 2.11067158141142e-05 0.000236960086216876 -1.9170590100706e-05 -1.07168741651713e-06 -3.71391406745467e-06 1.90755504269996e-05 2.45160676603699e-05 -2.86493805334426e-05 -8.85300061774123e-06 -1.49185509351495e-05 9.76758644913639e-06 -2.55520051000483e-06 8.57773254650637e-06 4.7087130099594e-06 -1.75883461845909e-06 -1.3601157503615e-06 6.87351612646759e-08 -1.14310290826907e-07 9.95232287022632e-06 4.25308117447998e-06 2.61408222118621e-05 -4.88585540260666e-05 -7.08744072682166e-05 0.00146244407575272 0.000137872050268054 -0.00123420104941427 -0.000611229501910364 -0.000572414676157526 -0.00165768262351443 3.36925135296458e-05 0.000133655847661166 -1.42294287347985e-05 3.72485084318764e-05 -6.48433116413748e-05 -9.01949007505457e-05 -2.76752859413955e-06 -5.09701093826442e-06 -5.60126931305883e-06 -4.73512590081755e-05 -0.000154180015033689 -1.80098419285403e-05 -0.000349863879346687 0.000562066212430561 0.000864015309763781 -0.000155367392143356 7.19927295430781e-05 0.00017617480680028 2.84076554734048e-06 -1.75394579000161e-05 -1.52394727904972e-05 -0.00011672143549077 1.20072028090854e-05 6.50832569532153e-05 2.19763044384699e-05 0.000804077507052404 0.000599100863429204 0.00208160055182148 -0.00106593071089871 -0.00242110442972332 0.000383307617501553 0.000149715751167629 -6.45219818450862e-05 0.0712018584476852 -0.0139930088240547 -0.00361719797862269 -0.0018823279800426 0.000379874250535831 -3.08948156263916e-05 -0.0507219065842186 0.0112879431767897 0.00388802672819117 -0.376395780526391 0.278824529313362 -0.229829325189002 -0.472576149937378 -0.112385667483176 0.273767587888999 0.0142320384479635 0.00426272374698685 -0.00557499580544203 0.0112639429541474 -0.00966072895148565 0.00467807889881096 -0.0155708954246123 -0.00608783881554461 -0.0279993597805634 0.285412111877613 -0.208216380569503 0.174626381695248 0.336814451249492 0.0795760089061924 -0.192853457325012
  76 3058.65936171863 ""  35.5676518900567 0 0 -0.000105374011423842 0.00010516987778572 0.000492748505397049 -1.19318750115055e-05 3.35999264056628e-06 -1.80667441325726e-05 5.5002701432841e-06 3.21639739477047e-05 5.69344680487702e-06 -8.34040185803963e-06 -3.42737171398769e-05 2.17058322328787e-07 1.82494289297892e-05 -2.10723129838581e-05 -3.6915580916622e-05 2.7125319882528e-05 1.76719656102104e-05 -3.37492076894132e-05 -1.73464314620127e-05 2.40941994311199e-05 2.41200562912013e-05 0.000100886686982246 -0.000151797114342038 -0.000272607949497216 0.00268075515056975 0.000271591773809339 -0.00216740626167515 -0.00119846983390751 -0.00146959350944631 -0.00369704493978198 8.29136042049917e-05 0.000310429717575524 3.54756357640134e-05 -0.000167267473295859 0.000243303526986871 0.000371885581290893 -0.000258743173296882 -0.000245341702752563 0.000325437230621845 -5.86074997917445e-05 -0.000484221099701327 -1.0265318156962e-05 -0.00111870718757948 0.00174973536485264 0.00294604824060498 8.6631815980556e-05 0.000390428768382538 1.46131659126443e-05 -3.86785029969546e-05 -8.68417433214139e-05 -7.32731962100007e-05 -0.000108098824705302 -9.52786160028526e-05 0.00021478655748782 0.000493394717601412 -0.000665232315958293 4.43798828088776e-05 -0.000738050825374797 -0.000741044682722757 -9.8982054547755e-05 0.00112465908094254 0.000395955258160984 -0.000899351637036884 0.0112610276566993 0.00390616704163533 -0.00898947969308847 -0.000279576682846676 -0.000219419260427737 0.000712102678679381 0.00804524282774744 -0.000781363647563902 -0.0861158990404601 0.0165811545771586 -0.0117917458689976 0.00843007948078511 -0.150499205022694 -0.0364450632247623 0.084516844211689 0.00497403325508583 0.00341281298915575 -0.000604997002289016 -0.00095106984551453 0.00215578562062872 -0.00035700181101332 0.0741273118832788 0.236426068080332 0.744405839872482 0.202881845912458 -0.14361053573766 0.0977888194181638 -0.373135520342977 -0.0855261964338571 0.18806034380884
  77 3062.19892614661 ""  33.3837123655938 0 0 -0.000958684371637287 9.37854121380751e-05 0.00174925748378085 -1.51824792272382e-05 1.50853949034001e-06 -7.20948308741574e-06 1.20174609770999e-05 2.31725587745041e-05 -2.61766505864024e-05 -1.27814217728125e-05 -2.98001213109085e-05 -3.78704937397559e-07 -1.64518508939598e-05 2.85646378408591e-05 3.83364487921476e-05 -2.97091703602731e-05 -1.77262496000208e-05 3.09008379571097e-05 -1.22966571578457e-05 -9.77184800738184e-05 -2.62305836469351e-05 -0.000136984127689183 0.000166131939000623 0.000296604615183267 0.0143265800180826 0.00178121008695579 -0.0121767309087872 -0.00298008014968158 -0.00312538771019958 -0.00851407874206331 8.30026942974223e-05 0.000401944052466064 1.45497074307702e-05 0.000202039264229263 -0.000292681801755662 -0.000408071757936698 0.000205803055908924 0.000180599248516447 -0.000218733923105287 0.000307372571425073 0.00134176007182651 0.000157217172412273 0.0016229484040512 -0.00212626218153349 -0.00364835746739504 1.46978747681089e-05 -2.55786996803945e-05 6.03278069153334e-05 9.41821632799619e-06 -1.53267583907949e-06 -1.41810222837701e-05 -9.94629862002858e-05 1.57265383311478e-05 8.85632176550672e-05 -0.000881747208502785 0.00144902820489539 9.89867180563654e-05 0.000267744241069815 -0.000907260328058689 -0.000840263127191592 0.000392518548156104 6.27332057133123e-05 -0.00015227328633503 0.051456350162716 -0.0115022196546501 -0.000775417881652581 -0.00150512310582417 0.00032878017764165 -6.16674599574807e-05 0.0695034066970062 -0.0151273148502295 0.0124354117994597 -0.284932903769688 0.214651591863865 -0.171077874232888 -0.320260170053453 -0.0793505875045029 0.182658174901909 0.00965074974695447 0.00467726718366734 -0.000536340252098166 0.00632337257296159 -0.00866640465561779 -0.00033666148001586 0.00341931274686318 -0.0414818928418756 -0.120896870883708 -0.433865396492073 0.321666027213923 -0.25942950890425 -0.398363695485572 -0.0996202864520114 0.231341165731938
  78 3067.05329973852 ""  25.9118607730307 0 0 -0.0432866238359133 0.00538541958523436 0.0781058280646712 0.000346705654080013 -0.000612318662541063 -0.000457940328577384 0.000121134268446879 0.000885737671876726 -0.000341969086070791 -0.000444842890948564 -0.00202720929228655 -0.000177628658915523 -7.81256169003752e-05 0.000239247198910947 0.000291542192954081 -7.72091697269992e-05 -9.32185560628645e-05 9.14150186577408e-05 -2.75674818857842e-05 -2.81368704020915e-05 3.84877497953666e-05 3.78235079791902e-05 6.79023345275097e-06 -5.95121784523325e-05 0.641186943784209 0.0818449955922816 -0.54289956461833 -0.129801432674605 -0.1432284616701 -0.379609860655906 0.00448700766510795 0.02344286589637 0.000781651520531136 0.00198352952056662 -0.00303481012237334 -0.00455134387624597 0.000760143288289403 0.000541557659875471 -0.00109412349935206 5.68569564661015e-05 7.18432407145467e-05 -1.67918298485982e-05 0.000144500439670984 -0.000348019835593031 -0.000215065179497025 0.00118295774531869 8.85159006280382e-05 -0.00189924724423647 0.000362232464850286 -5.63200536521658e-05 -0.000329820105393363 -0.00252173425809038 -0.000102503362270463 0.00327381111199103 0.00537362228728849 -0.00268189576418894 0.000642357045943041 -0.0203843117420354 0.00117070835931969 0.012160857194224 0.0223965929568825 0.000971429848542542 -0.0180953064987705 -0.001391804932468 0.00024775081315472 0.000115210713842083 8.13136277163763e-05 2.01675120231556e-05 2.04308222627978e-05 -0.00146935111406553 0.000250536381903069 0.000168406231306532 0.00672406256145642 -0.0050278146513537 0.00402341703224343 0.00974801515679371 0.00236658908734279 -0.00571388272186012 0.000164903004176624 -9.56035732057152e-05 0.000520467556823365 -0.0018285214925675 -0.000475319704957597 0.00028812339806812 -0.000356446045674319 -1.62114452869367e-05 -0.000456921749562325 0.00733317812910079 -0.00555771010220839 0.00457021987923221 0.0106262566412321 0.0026044217509905 -0.00597487544870445
  79 3103.63959117676 ""  10.868799367786 0 0 -0.00155181089046178 0.000287866685051218 0.00132702763688557 -3.26872960851739e-05 -0.00010386279393364 -6.414685017835e-06 4.21577015071796e-05 8.01306929307786e-05 -8.51142117781132e-05 -3.80489398855826e-05 -0.000219613821126365 1.96485569638809e-05 -4.31247793433422e-05 0.0001259606837483 0.000133673862777198 -1.20692234211861e-05 -2.60946576254841e-05 2.10963840507173e-06 -2.71305141534694e-05 -6.03687193432708e-05 1.43854765842857e-05 0.000127324909984006 -0.000175334618729046 -0.000276381202042947 0.0185208491626598 0.0013328715005312 -0.0138248114503046 0.00080539505521376 -0.00178856873961766 -0.00163395085281974 0.000417761512597101 0.00248948612949713 -5.91407452161451e-05 0.000823432748394513 -0.00120956831329263 -0.00181824602495135 -8.73129539285171e-06 -2.4708806410663e-05 -1.32177434606583e-05 0.00010096314221504 0.000501455232103188 6.66552328493296e-05 -0.00149688480373859 0.00200440410526903 0.0032050283013601 -0.00305823475092013 -0.0192669837737827 0.0596032065482056 -4.85645504987276e-05 8.25137644251833e-05 -0.000647575203455892 -0.00162076156041353 -0.00173535460224198 -0.00152618349454668 -0.531152327900454 0.259800028866807 -0.19731164444715 0.580947612145117 -0.0175583786384205 -0.467113706208898 0.00624923582417398 0.00293230558481098 -0.00267820674976115 -0.000372131391442806 -0.000566944031865053 0.000148916837324862 0.00017296710154826 0.000283237222399704 -0.000890771925259846 2.17865891448161e-05 7.10014481230745e-05 -0.000313452677134797 -0.000966988020493023 -0.000144237460469226 -0.000915784780236438 0.00408202202193541 0.00010491127658379 -0.0031397297290208 0.000178189359300084 0.00144115130228255 0.00187962408124235 -0.00171058848986678 0.00284641885484853 0.000929465280396073 -1.72742447208329e-05 -0.000240688337768487 0.000896781783106682 0.00098797858685823 -0.000390813434636594 0.000538771476757954 -0.00109846936137766 0.000134320702475903 0.000675624823947673
  80 3117.51678843333 ""  5.40683083426198 0 0 0.000249861407008644 0.00011242035426479 -0.000249934067647725 -2.08063897803198e-05 3.01336246571757e-05 4.78567363635337e-05 -0.000645607905442348 -0.00116291217097823 0.000495409199799881 -0.000351975221513604 -0.00378271511755425 -0.00096523173310587 -0.00839533804311793 0.0119462482814697 0.0182873307984216 0.0166212154130192 0.0142580592888992 -0.0200213328822793 -0.0108776200601379 -0.0557923201859164 -0.00646359684798747 -0.0154125985089281 0.0224798075615 0.0325810366271398 -0.00199782170273715 -1.58047516692785e-05 0.00169427939861263 -5.10474643268461e-05 -0.000248563069003233 0.000570984163176688 0.00855323733137829 0.0493368750009796 0.00627115409843011 0.0990069188269605 -0.142497831780567 -0.216191191305562 -0.201663039873092 -0.167316318624534 0.245184542325028 0.131445063449044 0.656781585447395 0.0703480023704971 0.189331620214712 -0.254409569259808 -0.390130766436939 4.69720026355146e-05 4.35228693959111e-05 7.70157202183686e-05 5.30580889235915e-07 -2.91580133041602e-05 -9.89709985348564e-06 -6.93901563819692e-05 -1.37067635989374e-05 3.14742558629015e-05 -0.000741297681327725 0.000234052342846525 -0.000263192426301298 0.000527995941513746 -5.20050722247448e-05 -0.00045242863704574 0.000482215283959563 8.27205460966143e-05 -0.00024302555398525 -9.63948416962182e-05 4.57287352892842e-05 -7.79030182076795e-05 -0.000215924813086034 3.89973741147773e-05 -7.20806201802616e-05 -0.000248513881578156 0.000110081935570996 -0.000213105709116055 0.00112786371887525 -0.000771656630045366 0.000799977506890594 0.000124355783165663 7.47923946316304e-05 -7.68183769155883e-05 4.321332039915e-05 0.000247311259694045 -0.000213192934565187 0.00251122975542296 -0.000727464443478676 0.000872666940664078 0.000147966882945987 0.000461510307196224 0.00160184448443167 0.00256971674916254 -0.00187755930365268 0.00133628595194388 0.000269444826088191 0.000114719367727064 -0.000296232494904578
  81 3126.27594509991 ""  3.90325709130481 0 0 -3.99191942768461e-05 -0.000181573440174598 -0.000691776465491608 -0.000146330191991452 -0.000179646213028551 0.000183553057065483 0.00068900946929834 0.000962814622853069 -0.00063632779251794 -0.000968977319722028 -0.00886384751519714 -0.00202352346535277 -0.0233113659305498 0.0327191707334152 0.0505711787265255 0.0172763962100341 0.0123949440369405 -0.0218350730619828 0.00272314129033867 0.0172672741974491 0.00303286974398105 0.0128514568515855 -0.0182844794735123 -0.0270176053263706 -0.00241619469274052 -0.000395437248867919 0.00207799343379735 0.00216321754087966 0.00292456616164971 0.00763019693748011 0.0206303852512231 0.114743094974308 0.0135028201550046 0.267339965365255 -0.385416562234473 -0.584204986300435 -0.202567455892669 -0.163869848648867 0.248183032641973 -0.0386287064241041 -0.198858256041518 -0.023222328427922 -0.153731645615454 0.205389448922905 0.316266645404823 -1.27716345061843e-05 3.05472239377627e-06 -0.000237451448367915 2.07041999458059e-06 -8.769200551248e-06 2.9261654628248e-05 0.000113771982255891 4.70934592592225e-05 -0.000126942123530911 0.00203784090586055 -0.000857370660122157 0.000797729310547723 -0.00219534670761903 9.67296592856752e-05 0.00184449649530771 -0.00143396913520247 -0.000127790299514369 0.00125584100268915 4.74335014189933e-05 -1.87788966699248e-05 2.55441915701126e-05 8.75745717811206e-05 3.44203083527049e-05 1.98688230037381e-05 0.000156061306307939 -9.4981611540145e-05 0.000145687500196509 -0.00046641754262964 0.000341767111717045 -0.000328108446473193 -0.000116617578010338 -4.06936373593377e-05 7.39365253562624e-05 -0.000114869819892085 -0.000233842196606018 0.000114140136353708 -0.000960512868437968 -0.000375561636937325 -0.000274789663433661 -7.29722172066348e-05 -0.000186303500369234 -0.0008362227072372 -0.0019046448896696 0.00135144638069317 -0.000965250820455233 0.000107207074606008 -3.20624479387478e-05 6.47189717263604e-05
  82 3134.99223753761 ""  23.3381564524087 0 0 -0.000137790238984095 0.000138701698899623 0.000585162725396841 -0.000165505365730823 -0.000354663318479041 0.000131949780316283 0.00113861482709234 0.00274591112511027 -0.00056380513909778 0.000137393793290898 0.00543718368326148 0.00197727021981158 0.0110004493897717 -0.016950350516958 -0.0245090654231805 0.0142541101476563 0.0142761344244708 -0.0162473647864931 -0.0100945445232963 -0.0424376550282339 -0.00202431121410987 0.0225784085348769 -0.0286002638681876 -0.0460333560245219 0.00190618431493424 -0.000329791755067242 -0.0015792998234381 -0.00110537673041811 -0.00125707089581012 -0.00436554200151539 -0.0116699941384096 -0.069503845584559 -0.00948010083652141 -0.127687289654825 0.18647292028605 0.279996182897431 -0.167550614250461 -0.142199586456478 0.202292164558231 0.0984737432014515 0.47895568765678 0.0469288498751301 -0.252689000221257 0.332631131026624 0.518048894707107 -2.06185934258723e-05 -7.07210454031365e-05 -0.000167240198476225 1.55387338575598e-05 1.22437811326033e-05 2.90774624514122e-05 3.92294666084296e-06 3.59431407409085e-05 -3.64126455957522e-05 0.00113632874566637 -0.000398470697659379 0.00042353572034185 -0.00136686827047135 0.000112591872986591 0.00111298673722066 -1.11214288928981e-06 -0.00010659386502526 -1.58945140462648e-05 6.08775502614296e-05 -4.28670236142189e-05 4.83461290656468e-05 0.000157195984872609 4.22882023276764e-05 3.77288881134301e-05 0.000188200804921023 -0.000137660828058503 0.000251877129208728 -0.000788980213072657 0.000584991433351587 -0.000554510414261776 1.04332654399845e-05 3.44893243405929e-06 2.63360951910685e-05 -0.000240897766143691 -0.000356365069314689 0.00017159658512626 -0.00162375550220213 -0.000218769123885951 -0.000550491082870343 -0.000121084625564892 -0.000345418428601798 -0.00148869135525822 -0.00282581839272094 0.0019364235266642 -0.00137746398735132 0.000675589189260089 2.07632721676475e-05 -0.000121313926826788
  83 3147.98747878745 ""  16.5783024463836 0 0 -3.28274911021296e-05 -0.00012681090582737 -0.000646681930471869 -6.96638305072568e-05 -0.000212621255503671 7.42616739971765e-05 0.000364468539014264 0.00109994974534866 -0.000108744314685944 -0.00114851313874937 -0.0097218769817307 -0.00208079036503992 -0.00959549027544132 0.0178084339587255 0.0226673173305889 -0.037603070150032 -0.0306169432030905 0.045993998168281 -0.00662193156516791 -0.0371031164970472 -0.00525778035576444 0.00830000790523231 -0.0086471803623518 -0.0161927621952529 -0.00225530089798695 -0.000371598439451618 0.00197791630747746 0.00196842808837794 0.00246071381141811 0.00690786973139171 0.0215609341090921 0.119153718012964 0.0137567143269347 0.116389103329645 -0.175081977883784 -0.257491770525874 0.42031747883129 0.345875945766723 -0.512138280547591 0.0797181278547657 0.404794808800228 0.0453419610271276 -0.0845204961778081 0.108292315457069 0.172087361206013 -3.62994470405295e-06 7.46542761323627e-07 -0.000140647525120974 -1.13085132056015e-06 -2.0856527820208e-05 3.03406376674597e-05 0.000126593255058295 4.23622174871764e-05 -0.000136210421089225 0.00120842635366081 -0.000509524154877125 0.000479041964687129 -0.00134580215804749 6.08341723260159e-05 0.00116125679700061 -0.00162042219223047 -0.000116535691386297 0.00135171517979026 -1.44044013685621e-05 7.16609703158678e-06 -3.10218801403202e-05 -1.79983711880506e-05 5.46266928921644e-05 -6.19264928428036e-06 6.70245325293784e-06 -3.38273965855587e-05 1.71280479170144e-05 0.000223420385829166 -0.000138291540102613 0.000152403754434698 -5.4992095366677e-05 1.40210908967305e-05 5.66236997187767e-05 -0.000178038710710223 -6.91459767681946e-05 -0.000115486038797945 0.000412710630763433 -0.000603345834121933 0.000134030024320121 3.62994086516434e-05 0.000122339733052975 0.000236819792483414 -0.000434248224295598 0.000259477636932418 -0.000231377546228944 0.000306574503491092 2.62659027108707e-05 -0.000139179557883948
  84 3173.00274296572 ""  1.98261926689941 0 0 0.000460896539591661 0.00103336647609993 0.00259016746220296 -0.000102263377258497 0.000258716435526556 0.000252611230551526 0.00136094559319953 -0.00116298802281433 -0.00260805912347592 0.0149655294669534 0.0797541372318138 0.00857865218894016 -0.00695089572828992 0.00695871655727309 0.0140043463009109 -0.00296607365040155 -0.00342892142078381 0.00318730640625013 -0.000398298515519636 -0.00254078437042369 -0.000466593298578817 -7.12031462619472e-05 -0.000528653545489929 -0.000112551145464514 0.00529458268800286 -0.000315536197630815 -0.0041020108972629 -0.0074820435704516 -0.0110979897565666 -0.0327031964781103 -0.173223248850842 -0.912976674333491 -0.0931623396812424 0.0644895696489032 -0.0888519167034778 -0.138966523675187 0.0309266601095493 0.0269936472429527 -0.0373840886238484 0.0051232064978042 0.0266787801188 0.00323699605431388 -0.000348762115763151 0.0016156063568465 0.00161301372336071 0.000387936276215422 -7.12930077596441e-05 4.29518039386034e-05 4.09772321986325e-05 2.95680706534004e-06 -3.62927366506109e-05 -0.000515302632148526 -7.03648005292244e-05 0.000389959079757367 -0.00334560647598852 0.00151657447238103 -0.00133182945669228 -0.000849482897190155 1.66434992211752e-05 0.000454484956599436 0.00599429505444508 0.000570206750451925 -0.00568599086860921 -5.51435522377874e-06 6.9019776071927e-06 -4.45662658947035e-06 -0.00010334260462871 3.23495066213834e-05 -7.49691690239765e-05 -1.68116930869999e-05 1.73351663660728e-05 -2.71461157313609e-05 0.000194000308727613 -0.000123059155882482 0.000143402164056765 -7.72318690066153e-05 -3.34767570527692e-06 3.73871692913714e-05 -0.000305896972730266 0.000142916678772812 2.85821991288085e-05 0.00140238333154066 -0.000703048131846642 0.000667179048110388 1.07426453084301e-05 -6.10526427221515e-06 0.000108782148975847 0.000281757495826499 -0.000201957887146411 0.000117157693019756 -0.00010845565830464 -1.59138177057803e-05 2.54047300608122e-05
  85 3200.5371947523 ""  4.6277251068236 0 0 9.92902249240709e-05 -1.99239104050215e-05 -0.000863096314140988 -4.74022279852134e-05 -1.24897686692289e-05 6.2633447452793e-05 9.13675785750239e-05 5.83672760014117e-05 -7.95555987106507e-05 -8.5172871364239e-05 -0.000254787129896514 -1.81371433355886e-05 1.54506953404928e-05 -3.40463781029571e-05 -5.92402114826959e-05 3.03251426761789e-06 1.73383426666946e-05 2.19410436982898e-06 1.40228526784977e-05 3.11214230844894e-05 -1.38368739699742e-05 -2.69435615213337e-05 -2.97865914777402e-05 1.78383330577861e-05 -0.00897545179098517 -9.48392574865492e-05 0.00416706172375718 0.000675436405133435 0.000806801681246658 0.00389132994797481 0.000734233450839538 0.00307464950445309 0.000348980751239804 -0.000297940790601106 0.000388837095154139 0.00065196224379831 -8.35826589597584e-05 -8.61615015455118e-05 0.000130746742585509 -7.31685287484273e-05 -0.000342270136918481 -2.2154568401167e-05 7.4588125758456e-05 8.70857972995288e-06 -3.07995359963403e-05 0.0910607307293818 -0.026712309065605 -0.0112307627683441 -0.00067246351203707 0.000309200691006687 0.000129972608639963 0.0025152441190918 -0.000449758399633916 -0.00175766345506791 -0.605877399372084 0.310377904820885 -0.247779751791769 -0.456817270701622 0.00254694588747431 0.386059349474665 -0.0157413539613804 -4.746604911286e-05 0.0149713773521944 9.51326049554873e-05 -1.16982557215322e-05 -9.00270495429971e-05 -0.00205343735137964 0.000506492045814384 0.000222789556949991 -0.000149612260554186 4.04563725409205e-05 1.07781011806847e-05 -5.96800408427122e-05 -0.000732666816364716 -0.000551153381396697 -0.00146488990137843 0.000571784937604803 0.00160302582948109 0.00545325812448389 -0.00618230248677721 -0.00511842781025207 0.0059324183532899 0.00424001748886631 0.00311869116909711 0.000150729089593392 4.13743664748041e-05 3.7921176408955e-05 0.000785889202853944 -0.000407865881059647 0.00044874438852075 0.00067351016003223 -7.91674835790536e-05 -0.00041310392821355
  86 3388.36252590612 ""  104.681360982225 0 0 0.000278909311006748 0.00102816638272138 -0.00023703395553602 0.000331463719034333 -0.000417760633326925 -0.00025934270093189 -0.000648440796106055 -0.000675361370285732 0.000984389008294855 0.000212374961012844 0.000159294807430278 -0.000232916188799077 -3.5529050718575e-05 -1.05953467193916e-05 9.11639364162372e-05 3.7555386224452e-05 1.22972704415814e-05 -5.71146769106955e-05 -5.4429249588935e-05 -0.000164713524344731 1.34477362827649e-05 5.47023519479653e-05 0.000369769775417955 0.000154258741823605 -0.00162158241486213 -0.000529251709712116 0.001512745006381 -0.000476560565467405 -0.00362396053093161 -0.00224806196276426 -0.000463026069254204 -0.00122474169199283 -0.000155236769395463 0.000535679491274771 -0.000454507913881747 -0.00105672303775904 0.000200120619627417 0.000116027831059284 -0.00031376146952621 0.000302329577070627 0.001453171432009 3.96890110418643e-05 0.000358283215558207 -0.00224522188035494 -0.0010124666073161 -0.000520704560651625 -0.00187025243363297 -0.000723699674280846 0.000243249496635733 0.000195428099276679 0.000419683396562363 -0.00014931374179758 0.000219143838126632 -0.000715397628106414 0.000674550172459211 0.00396896096231593 0.000672416210498775 -0.0010520024299878 0.00177904977204614 0.00193840841425135 -0.00121579343148367 -0.000698737297645791 0.00198891071143561 -0.000227861037250884 -0.00156362572164929 0.000633221986878611 0.0281563584381571 -0.0288677666313179 0.0448586644219378 -0.000111247064046884 0.000410379040061944 -0.000154317849459381 -0.0168532686765297 0.00847506556950977 -0.0146152238074643 0.00711248836055164 0.00143650947503425 -0.00292236436994749 0.313237679468389 0.025457563951743 -0.187506640643385 -0.688875274714097 0.396612337198754 -0.418384590435776 -0.000483102599185805 -0.00169827445042526 -0.00288736735094398 0.00221219973229756 -9.91886589113613e-05 0.00153080404373406 -6.87899774662549e-05 0.000734296538598609 0.000497992852630489
  87 3484.4244277337 ""  29.93849482008 0 0 -0.000123714676836111 -0.00034741294289911 0.000134326083343525 -0.000157041168060072 0.000115478170226804 0.000139313022498219 0.000306501711170505 0.000289800769694596 -0.000459098528247678 -7.53828602419754e-05 -2.74076998864889e-05 9.51545685012464e-05 -2.82122612125086e-06 -2.22770525502337e-06 -2.56509730575705e-05 -3.90409755982357e-05 3.57316094978185e-06 3.82880253672225e-05 3.55943795808053e-05 5.94575775782541e-05 -2.78153510726534e-05 -3.07552226913859e-06 -0.000194378967089641 -5.88559191242628e-05 0.000549712736868757 0.000270346897947015 -0.000528914412287724 0.000297262284266394 0.00126332513654441 0.000774106909497199 0.00016528111972814 0.000238182068166675 -2.18268585656677e-05 -0.000176400357637052 0.000154839920294154 0.000422191729325243 -8.61198835032623e-05 -6.57477980275756e-05 0.000174005520281911 -8.47677512871228e-05 -0.000562349385108059 6.46867078831147e-06 -0.000458885778783077 0.001227069476016 0.000750647042550767 -0.000501028981232753 0.000252763265707895 2.48029370464902e-05 -3.96259405205431e-05 4.19665532760768e-05 -6.62045876041482e-05 0.000100992274992845 -8.93538087584732e-05 7.1639923121999e-05 0.00428140021839686 -0.00428083856939391 0.00164675059683915 0.00617999041738212 0.0025635346972495 -0.00393507016901451 -0.00011235369434588 5.35434699983332e-05 -3.81035108047169e-05 -0.00211143595115656 -0.000556316695855438 0.000202332153573277 -0.0718684078407861 0.00478324520822591 0.0221412002258881 0.000330473815388158 2.50352537058324e-05 -7.09975818882503e-05 0.00929901454311889 -0.0042380588470944 0.00824356806297888 0.0171740831796688 0.00219432029227327 -0.0113313852171807 0.744104164262066 0.102805924079116 -0.478819581650737 0.247375529965617 -0.164778243993272 0.175165547220363 0.000151553507257129 -0.000424393130064433 -0.000839489195681385 -0.00117042565131264 0.000252487317207613 -0.000509292899471195 -0.00100177145987698 0.00135018353229809 0.000945929526632689
  :::
 } 
 m_exists[87] { 
  s_m_exists
  :::
  1 11111111111111111111111111111111111111111111111111111111111111111111111111111111111111111111111111 
  2 11111111111111111111111111111111111111111111111111111111111111111111111111111111111111111111111111 
  3 11111111111111111111111111111111111111111111111111111111111111111111111111111111111111111111111111 
  4 11111111111111111111111111111111111111111111111111111111111111111111111111111111111111111111111111 
  5 11111111111111111111111111111111111111111111111111111111111111111111111111111111111111111111111111 
  6 11111111111111111111111111111111111111111111111111111111111111111111111111111111111111111111111111 
  7 11111111111111111111111111111111111111111111111111111111111111111111111111111111111111111111111111 
  8 11111111111111111111111111111111111111111111111111111111111111111111111111111111111111111111111111 
  9 11111111111111111111111111111111111111111111111111111111111111111111111111111111111111111111111111 
  10 11111111111111111111111111111111111111111111111111111111111111111111111111111111111111111111111111 
  11 11111111111111111111111111111111111111111111111111111111111111111111111111111111111111111111111111 
  12 11111111111111111111111111111111111111111111111111111111111111111111111111111111111111111111111111 
  13 11111111111111111111111111111111111111111111111111111111111111111111111111111111111111111111111111 
  14 11111111111111111111111111111111111111111111111111111111111111111111111111111111111111111111111111 
  15 11111111111111111111111111111111111111111111111111111111111111111111111111111111111111111111111111 
  16 11111111111111111111111111111111111111111111111111111111111111111111111111111111111111111111111111 
  17 11111111111111111111111111111111111111111111111111111111111111111111111111111111111111111111111111 
  18 11111111111111111111111111111111111111111111111111111111111111111111111111111111111111111111111111 
  19 11111111111111111111111111111111111111111111111111111111111111111111111111111111111111111111111111 
  20 11111111111111111111111111111111111111111111111111111111111111111111111111111111111111111111111111 
  21 11111111111111111111111111111111111111111111111111111111111111111111111111111111111111111111111111 
  22 11111111111111111111111111111111111111111111111111111111111111111111111111111111111111111111111111 
  23 11111111111111111111111111111111111111111111111111111111111111111111111111111111111111111111111111 
  24 11111111111111111111111111111111111111111111111111111111111111111111111111111111111111111111111111 
  25 11111111111111111111111111111111111111111111111111111111111111111111111111111111111111111111111111 
  26 11111111111111111111111111111111111111111111111111111111111111111111111111111111111111111111111111 
  27 11111111111111111111111111111111111111111111111111111111111111111111111111111111111111111111111111 
  28 11111111111111111111111111111111111111111111111111111111111111111111111111111111111111111111111111 
  29 11111111111111111111111111111111111111111111111111111111111111111111111111111111111111111111111111 
  30 11111111111111111111111111111111111111111111111111111111111111111111111111111111111111111111111111 
  31 11111111111111111111111111111111111111111111111111111111111111111111111111111111111111111111111111 
  32 11111111111111111111111111111111111111111111111111111111111111111111111111111111111111111111111111 
  33 11111111111111111111111111111111111111111111111111111111111111111111111111111111111111111111111111 
  34 11111111111111111111111111111111111111111111111111111111111111111111111111111111111111111111111111 
  35 11111111111111111111111111111111111111111111111111111111111111111111111111111111111111111111111111 
  36 11111111111111111111111111111111111111111111111111111111111111111111111111111111111111111111111111 
  37 11111111111111111111111111111111111111111111111111111111111111111111111111111111111111111111111111 
  38 11111111111111111111111111111111111111111111111111111111111111111111111111111111111111111111111111 
  39 11111111111111111111111111111111111111111111111111111111111111111111111111111111111111111111111111 
  40 11111111111111111111111111111111111111111111111111111111111111111111111111111111111111111111111111 
  41 11111111111111111111111111111111111111111111111111111111111111111111111111111111111111111111111111 
  42 11111111111111111111111111111111111111111111111111111111111111111111111111111111111111111111111111 
  43 11111111111111111111111111111111111111111111111111111111111111111111111111111111111111111111111111 
  44 11111111111111111111111111111111111111111111111111111111111111111111111111111111111111111111111111 
  45 11111111111111111111111111111111111111111111111111111111111111111111111111111111111111111111111111 
  46 11111111111111111111111111111111111111111111111111111111111111111111111111111111111111111111111111 
  47 11111111111111111111111111111111111111111111111111111111111111111111111111111111111111111111111111 
  48 11111111111111111111111111111111111111111111111111111111111111111111111111111111111111111111111111 
  49 11111111111111111111111111111111111111111111111111111111111111111111111111111111111111111111111111 
  50 11111111111111111111111111111111111111111111111111111111111111111111111111111111111111111111111111 
  51 11111111111111111111111111111111111111111111111111111111111111111111111111111111111111111111111111 
  52 11111111111111111111111111111111111111111111111111111111111111111111111111111111111111111111111111 
  53 11111111111111111111111111111111111111111111111111111111111111111111111111111111111111111111111111 
  54 11111111111111111111111111111111111111111111111111111111111111111111111111111111111111111111111111 
  55 11111111111111111111111111111111111111111111111111111111111111111111111111111111111111111111111111 
  56 11111111111111111111111111111111111111111111111111111111111111111111111111111111111111111111111111 
  57 11111111111111111111111111111111111111111111111111111111111111111111111111111111111111111111111111 
  58 11111111111111111111111111111111111111111111111111111111111111111111111111111111111111111111111111 
  59 11111111111111111111111111111111111111111111111111111111111111111111111111111111111111111111111111 
  60 11111111111111111111111111111111111111111111111111111111111111111111111111111111111111111111111111 
  61 11111111111111111111111111111111111111111111111111111111111111111111111111111111111111111111111111 
  62 11111111111111111111111111111111111111111111111111111111111111111111111111111111111111111111111111 
  63 11111111111111111111111111111111111111111111111111111111111111111111111111111111111111111111111111 
  64 11111111111111111111111111111111111111111111111111111111111111111111111111111111111111111111111111 
  65 11111111111111111111111111111111111111111111111111111111111111111111111111111111111111111111111111 
  66 11111111111111111111111111111111111111111111111111111111111111111111111111111111111111111111111111 
  67 11111111111111111111111111111111111111111111111111111111111111111111111111111111111111111111111111 
  68 11111111111111111111111111111111111111111111111111111111111111111111111111111111111111111111111111 
  69 11111111111111111111111111111111111111111111111111111111111111111111111111111111111111111111111111 
  70 11111111111111111111111111111111111111111111111111111111111111111111111111111111111111111111111111 
  71 11111111111111111111111111111111111111111111111111111111111111111111111111111111111111111111111111 
  72 11111111111111111111111111111111111111111111111111111111111111111111111111111111111111111111111111 
  73 11111111111111111111111111111111111111111111111111111111111111111111111111111111111111111111111111 
  74 11111111111111111111111111111111111111111111111111111111111111111111111111111111111111111111111111 
  75 11111111111111111111111111111111111111111111111111111111111111111111111111111111111111111111111111 
  76 11111111111111111111111111111111111111111111111111111111111111111111111111111111111111111111111111 
  77 11111111111111111111111111111111111111111111111111111111111111111111111111111111111111111111111111 
  78 11111111111111111111111111111111111111111111111111111111111111111111111111111111111111111111111111 
  79 11111111111111111111111111111111111111111111111111111111111111111111111111111111111111111111111111 
  80 11111111111111111111111111111111111111111111111111111111111111111111111111111111111111111111111111 
  81 11111111111111111111111111111111111111111111111111111111111111111111111111111111111111111111111111 
  82 11111111111111111111111111111111111111111111111111111111111111111111111111111111111111111111111111 
  83 11111111111111111111111111111111111111111111111111111111111111111111111111111111111111111111111111 
  84 11111111111111111111111111111111111111111111111111111111111111111111111111111111111111111111111111 
  85 11111111111111111111111111111111111111111111111111111111111111111111111111111111111111111111111111 
  86 11111111111111111111111111111111111111111111111111111111111111111111111111111111111111111111111111 
  87 11111111111111111111111111111111111111111111111111111111111111111111111111111111111111111111111111 
  :::
 } 
} 
