# Supplementary material for: Cut-off Scale and Complex Formation in Density Functional Theory Computations of Epoxy-Amine Reactivity
Source: ACS Omega. 2021 Oct 25;6(44):29424–31. doi: 10.1021/acsomega.1c03229 (PMC8587129; doi:10.1021/acsomega.1c03229)
Supplement: Supplementary file 1 — ao1c03229_si_001.zip [file ao1c03229_si_001.zip › Final_structures/Primary/A1_E3_B3LYP-D3_CC-PVTZ-F_ canonical/Epoxy_frag3_transition_state_1-7_isomer16.vib]

{ 
 s_m_m2io_version
 :::
 2.0.0 
} 

f_m_table { 
 i_j_atom_total
 :::
 31
 m_column[98] { 
  s_m_data_name
  s_m_column_name
  i_m_width
  b_m_visible
  s_m_units
  :::
  1 r_j_Frequency  "Frequency"  10 1 "" 
  2 s_j_Symmetry  "Symmetry"  10 0 "" 
  3 r_j_Intensity  "Intensity"  10 1 "" 
  4 r_j_Raman_Act  "Raman Act"  10 0 "" 
  5 r_j_Raman_Int  "Raman Int"  10 0 "" 
  6 r_j_x1  "x1"  10 0 "" 
  7 r_j_y1  "y1"  10 0 "" 
  8 r_j_z1  "z1"  10 0 "" 
  9 r_j_x2  "x2"  10 0 "" 
  10 r_j_y2  "y2"  10 0 "" 
  11 r_j_z2  "z2"  10 0 "" 
  12 r_j_x3  "x3"  10 0 "" 
  13 r_j_y3  "y3"  10 0 "" 
  14 r_j_z3  "z3"  10 0 "" 
  15 r_j_x4  "x4"  10 0 "" 
  16 r_j_y4  "y4"  10 0 "" 
  17 r_j_z4  "z4"  10 0 "" 
  18 r_j_x5  "x5"  10 0 "" 
  19 r_j_y5  "y5"  10 0 "" 
  20 r_j_z5  "z5"  10 0 "" 
  21 r_j_x6  "x6"  10 0 "" 
  22 r_j_y6  "y6"  10 0 "" 
  23 r_j_z6  "z6"  10 0 "" 
  24 r_j_x7  "x7"  10 0 "" 
  25 r_j_y7  "y7"  10 0 "" 
  26 r_j_z7  "z7"  10 0 "" 
  27 r_j_x8  "x8"  10 0 "" 
  28 r_j_y8  "y8"  10 0 "" 
  29 r_j_z8  "z8"  10 0 "" 
  30 r_j_x9  "x9"  10 0 "" 
  31 r_j_y9  "y9"  10 0 "" 
  32 r_j_z9  "z9"  10 0 "" 
  33 r_j_x10  "x10"  10 0 "" 
  34 r_j_y10  "y10"  10 0 "" 
  35 r_j_z10  "z10"  10 0 "" 
  36 r_j_x11  "x11"  10 0 "" 
  37 r_j_y11  "y11"  10 0 "" 
  38 r_j_z11  "z11"  10 0 "" 
  39 r_j_x12  "x12"  10 0 "" 
  40 r_j_y12  "y12"  10 0 "" 
  41 r_j_z12  "z12"  10 0 "" 
  42 r_j_x13  "x13"  10 0 "" 
  43 r_j_y13  "y13"  10 0 "" 
  44 r_j_z13  "z13"  10 0 "" 
  45 r_j_x14  "x14"  10 0 "" 
  46 r_j_y14  "y14"  10 0 "" 
  47 r_j_z14  "z14"  10 0 "" 
  48 r_j_x15  "x15"  10 0 "" 
  49 r_j_y15  "y15"  10 0 "" 
  50 r_j_z15  "z15"  10 0 "" 
  51 r_j_x16  "x16"  10 0 "" 
  52 r_j_y16  "y16"  10 0 "" 
  53 r_j_z16  "z16"  10 0 "" 
  54 r_j_x17  "x17"  10 0 "" 
  55 r_j_y17  "y17"  10 0 "" 
  56 r_j_z17  "z17"  10 0 "" 
  57 r_j_x18  "x18"  10 0 "" 
  58 r_j_y18  "y18"  10 0 "" 
  59 r_j_z18  "z18"  10 0 "" 
  60 r_j_x19  "x19"  10 0 "" 
  61 r_j_y19  "y19"  10 0 "" 
  62 r_j_z19  "z19"  10 0 "" 
  63 r_j_x20  "x20"  10 0 "" 
  64 r_j_y20  "y20"  10 0 "" 
  65 r_j_z20  "z20"  10 0 "" 
  66 r_j_x21  "x21"  10 0 "" 
  67 r_j_y21  "y21"  10 0 "" 
  68 r_j_z21  "z21"  10 0 "" 
  69 r_j_x22  "x22"  10 0 "" 
  70 r_j_y22  "y22"  10 0 "" 
  71 r_j_z22  "z22"  10 0 "" 
  72 r_j_x23  "x23"  10 0 "" 
  73 r_j_y23  "y23"  10 0 "" 
  74 r_j_z23  "z23"  10 0 "" 
  75 r_j_x24  "x24"  10 0 "" 
  76 r_j_y24  "y24"  10 0 "" 
  77 r_j_z24  "z24"  10 0 "" 
  78 r_j_x25  "x25"  10 0 "" 
  79 r_j_y25  "y25"  10 0 "" 
  80 r_j_z25  "z25"  10 0 "" 
  81 r_j_x26  "x26"  10 0 "" 
  82 r_j_y26  "y26"  10 0 "" 
  83 r_j_z26  "z26"  10 0 "" 
  84 r_j_x27  "x27"  10 0 "" 
  85 r_j_y27  "y27"  10 0 "" 
  86 r_j_z27  "z27"  10 0 "" 
  87 r_j_x28  "x28"  10 0 "" 
  88 r_j_y28  "y28"  10 0 "" 
  89 r_j_z28  "z28"  10 0 "" 
  90 r_j_x29  "x29"  10 0 "" 
  91 r_j_y29  "y29"  10 0 "" 
  92 r_j_z29  "z29"  10 0 "" 
  93 r_j_x30  "x30"  10 0 "" 
  94 r_j_y30  "y30"  10 0 "" 
  95 r_j_z30  "z30"  10 0 "" 
  96 r_j_x31  "x31"  10 0 "" 
  97 r_j_y31  "y31"  10 0 "" 
  98 r_j_z31  "z31"  10 0 "" 
  :::
 } 
 m_row[87] { 
  r_j_Frequency
  s_j_Symmetry
  r_j_Intensity
  r_j_Raman_Act
  r_j_Raman_Int
  r_j_x1
  r_j_y1
  r_j_z1
  r_j_x2
  r_j_y2
  r_j_z2
  r_j_x3
  r_j_y3
  r_j_z3
  r_j_x4
  r_j_y4
  r_j_z4
  r_j_x5
  r_j_y5
  r_j_z5
  r_j_x6
  r_j_y6
  r_j_z6
  r_j_x7
  r_j_y7
  r_j_z7
  r_j_x8
  r_j_y8
  r_j_z8
  r_j_x9
  r_j_y9
  r_j_z9
  r_j_x10
  r_j_y10
  r_j_z10
  r_j_x11
  r_j_y11
  r_j_z11
  r_j_x12
  r_j_y12
  r_j_z12
  r_j_x13
  r_j_y13
  r_j_z13
  r_j_x14
  r_j_y14
  r_j_z14
  r_j_x15
  r_j_y15
  r_j_z15
  r_j_x16
  r_j_y16
  r_j_z16
  r_j_x17
  r_j_y17
  r_j_z17
  r_j_x18
  r_j_y18
  r_j_z18
  r_j_x19
  r_j_y19
  r_j_z19
  r_j_x20
  r_j_y20
  r_j_z20
  r_j_x21
  r_j_y21
  r_j_z21
  r_j_x22
  r_j_y22
  r_j_z22
  r_j_x23
  r_j_y23
  r_j_z23
  r_j_x24
  r_j_y24
  r_j_z24
  r_j_x25
  r_j_y25
  r_j_z25
  r_j_x26
  r_j_y26
  r_j_z26
  r_j_x27
  r_j_y27
  r_j_z27
  r_j_x28
  r_j_y28
  r_j_z28
  r_j_x29
  r_j_y29
  r_j_z29
  r_j_x30
  r_j_y30
  r_j_z30
  r_j_x31
  r_j_y31
  r_j_z31
  :::
  1 -380.079016562802 ""  484.560495892214 0 0 -0.00508049148728912 0.000953600733049659 0.0212935566373951 0.00215553930915267 0.00588104026375756 0.004345672324207 0.00197890882589311 -0.000640359670194835 -0.00112820816701785 0.00018347321536073 0.000646803945829979 1.94133752635995e-05 0.000552963206225399 0.000478951289972635 0.000549306013499464 0.000379988577774619 0.00198195035556427 0.000781782355562134 0.000937893255975857 0.0027833008350303 0.000722677409426958 0.00184734743250759 0.00292600104575566 0.00114443479562824 -0.00326920845038386 -0.00441969017359962 -0.00185326485812067 0.0130230086265581 -0.00788561656810849 0.0423646665359061 0.00211228940901061 -0.00244360066968035 -0.00200620046904865 0.00021954615353938 3.71896624444613e-05 -0.00125042627801067 -0.000585068381351281 0.00146302299254903 -0.00160075398886376 0.000102261122938697 0.0030618782488536 -0.0026847366689732 0.00151190492680279 0.00184240459836448 -0.00546720386518248 0.143852230168019 0.174284791090537 -0.0122569055219287 0.00953297711674013 -0.0473709585310228 -0.0307804277689991 -0.0380230036985219 0.0188589103719657 0.0457002111454696 -0.00963530872814819 0.0830838880345776 -0.0144514496571729 0.0565072523867949 0.0766457155796249 -0.00124307132168543 0.00450190909735584 0.0529635630418706 0.0262577393444764 -0.0225252688928412 -0.0378534228033957 -0.00103218911983227 -0.0828792612691806 -0.0816243418045332 -0.0144075338857036 0.000918334400839089 -0.00793869792225287 -0.000614620880249088 -0.00609631400244108 -0.0136047245452582 -0.00812975103465467 0.0269307052646829 -0.115190608314646 -0.0141914811014454 -0.0768693779864239 -0.0951967458233063 -0.0220705410059269 -0.0691301755512964 -0.0583932751232222 -0.0200652670615966 0.0238968163942495 -0.000604267809280751 -0.0213672995453606 0.00210102091066671 -0.00852877288694175 -0.00273401378326539 -0.0116198664302795 0.0165596134656207 0.0132027754928188
  2 57.9463140643515 ""  0.275100048444258 0 0 -0.0164210715702399 0.0451526153453225 0.0318225817373009 -0.00248646149488512 0.0531509460204309 0.0712494445316939 -0.00401852735894163 0.0416768947416291 0.00524550104765895 -0.00436502241191562 0.0414598306292243 -0.0347889910920176 -0.00187127173002208 0.0324536729597138 -0.0936665242185631 0.000376299120413164 0.0217490125050673 -0.11753168851672 0.000889864824974702 0.0201400708001941 -0.079788943159024 -0.00131080635425766 0.0299060269979684 -0.0183782905619515 -0.0109318412339871 0.0740097628857974 0.0657721880169717 -0.0438002139243274 0.068669427681461 -0.0121933058677861 -0.00712139160360616 0.0494912186298272 -0.0219349673978645 -0.00218584396766905 0.033340178410765 -0.121433075704028 0.00205106388757138 0.0149882378825414 -0.162296628180811 0.00295082518032467 0.011586655281628 -0.097238811116569 -0.000934755808338651 0.0287290857305041 0.0105627045843485 0.0104422143003087 -0.057638609968221 0.0579295220437303 0.00642889761972508 -0.041600820805223 0.00659195613467852 0.000668049511631824 -0.0231580114329091 0.0150963035610928 0.0347938473872873 -0.0838845948101209 0.049906304478579 0.00302452665639198 -0.0540086589903654 0.0917796699764664 0.00182741656509948 -0.0296829359061276 -0.0167739183322652 -0.0040043624940748 -0.0502267066826184 0.0347129903697511 0.00573452183540882 -0.0482173245794635 0.0458529967805226 0.00797193693326838 -0.0426105344138766 0.0381751200840223 -0.0135860887011458 -0.0633183321215024 0.0395542421760263 -0.011563039834664 -0.0445815045532597 0.0200588273565079 0.0153149312451671 -0.0356495507538417 0.0410327338892361 -0.00695130489608114 -0.0609252207708401 0.0424449881218477 0.00325215101229277 -0.0435034228965798 0.0340539718626683 0.0169111085769017 -0.0336399886990229 0.0322040273205605 0.0133294335086594 -0.0463437794093283 0.0510563118671342
  3 68.3459399811452 ""  4.71734189707286 0 0 -0.0710210213312289 0.017123007914102 0.0129517480909727 -0.0721616447039714 -0.0215179538951236 -0.0588087300766758 -0.0262424787756558 -0.00679187546161964 -0.0275609454425085 -0.00742819852989008 0.0362816269916297 -0.0221301094589034 0.0391509447519657 0.045435462591599 0.00124581892063037 0.0672958275563559 0.0132187824334846 0.0177499769175113 0.0482175149074803 -0.0288533236655584 0.0100520031135866 0.00211151255736636 -0.0383456068621145 -0.0120256768592612 -0.0700549440916275 0.0543523837650751 0.0895204518739643 -0.148202842862862 0.0123694643484116 0.00425233542379178 -0.0274935639341142 0.0589914762353766 -0.0397273901960241 0.0529029141757673 0.0777814888769875 0.00398821575955903 0.102163639576807 0.0201861932848917 0.0342188506131893 0.0688637582637113 -0.0541713352666958 0.0210078649580256 -0.0130473513509472 -0.0705982228936121 -0.018568391702876 0.0452801353558509 -0.0149009759879598 0.0215428751476575 0.0938196753362962 -0.0478364661746915 0.0548308671669192 0.0387155117120388 0.00236607874620554 -0.00355267888932594 0.104348220711208 -0.0270361612831658 0.0143783902463298 0.00793106446246895 -0.0440764839865025 0.0714142675229265 0.0678677503476324 0.0393083835080335 -0.0745095785995165 -0.0685671716333437 0.0230606446983408 0.00576308919100357 -0.0126689987475187 0.0403913843458615 -0.0209226555257235 -0.0624611805905782 -0.0184660755726565 0.016553994538476 -0.0853555697610398 0.00463597833135343 0.0169725084371392 -0.0956234583129885 0.0594101107619393 0.00460297187301971 0.0183637740498245 0.0622205453116217 -0.0435571226643556 -0.028277059596194 0.07203703620278 -0.0336433577446898 -0.0886930636954292 -0.0272340174577257 0.0378447725360345 -0.0489434721357999 -0.0125037923070701 0.0052689304282641 -0.0445970592972456 -0.0449060215834224 0.0152118197582203
  4 74.2939334576946 ""  0.437882223172898 0 0 -0.0285081897344312 0.0138528304219109 0.0153576241974322 -0.0227140969567449 0.013203047138439 0.0226313475189543 -0.0153171824275931 0.0139757920946132 0.0160054953258642 -0.0191252917543682 0.00763005931157609 -0.0497265131476153 -0.0118652507549287 0.010899449003707 -0.0353420394578777 -0.00129061635833912 0.0192401071489911 0.0382349877953621 0.00241025961541079 0.0237884898051088 0.0938345652908773 -0.00484447028836536 0.0212048949896831 0.0819598675274635 -0.0258079525131129 0.0357612092547443 0.0503929742353375 -0.0573054652317944 0.0262438884753617 -0.0106336443191351 -0.0273870795738989 0.00134113381053963 -0.105105457370505 -0.014512658214435 0.00719276903153311 -0.0803209871797484 0.00381394385494314 0.0216006384476535 0.0493040862677169 0.0105129576233808 0.0294158855505268 0.1460175472223 -0.00128135093933621 0.0253897122246682 0.125027473308559 0.0227613040599215 -0.0387590856469206 0.0274407304566809 0.0104432479086404 -0.0314142000559693 0.0132668785791071 0.00146422707196139 -0.023508391271487 0.00425116998480824 0.042991330051425 -0.052539439499889 0.0227674556842661 0.0196758239794806 -0.033085001203234 0.0522563087204881 0.00347602929065496 -0.0286262829547865 -0.0262820523098245 0.0362058015047188 -0.0319884681387425 -0.0917159721348611 0.0301094421533672 -0.0446995884513112 0.00704120442215178 -0.00673732733364038 0.0568815682442024 -0.127223763440788 0.0619178295888063 -0.0701214197741956 -0.125799581512155 0.0475970042866153 -0.0517007953039882 -0.103257851349405 0.0122338205978319 -0.00614750780619056 0.0401325179216866 0.0500197129843368 -0.103109635559844 0.0269378664264062 -0.0010433027114531 0.0648248564223273 -0.198392715600745 -0.0343199261899112 0.0959538965300597 -0.0895485698734075 -0.0183387397291473 0.0759168391441398 -0.120481588904804
  5 97.3322552536345 ""  0.065722672753484 0 0 -0.0110632045833637 -0.0048573670677186 -0.0041971187978315 -0.0118759719183846 -0.0151916912680035 -0.0247124685888046 -0.00847339080876736 -0.0136284460802067 -0.0189822118025311 -0.0192617212169673 -0.0339858189319136 -0.112678682107781 -0.0231928083977925 -0.0339768657565503 -0.106644585246703 -0.0164135060702623 -0.0125657170665846 -0.00760583405685255 -0.00442667859071668 0.00888148315772168 0.0863488070179873 -0.000312143047893022 0.00796849153646279 0.0796604600406047 -0.0111987823281259 -0.00286812064159554 0.00230364361794573 -0.0203745299297941 -0.0132427435029785 0.00733746679825727 -0.0253964045359819 -0.0510757195587114 -0.192016120777849 -0.031792038822192 -0.0499651637624768 -0.179363806388334 -0.0203065761157098 -0.0124562590585834 -0.00374974390383696 0.00136913554695963 0.0248860179992547 0.16042699436288 0.00924452288355443 0.023194786458379 0.143918885571818 0.00521076198588021 0.0276324630577309 -0.0150180124359297 -0.00207334801933388 0.0300306771901868 0.0142049964297191 -0.000848952288859243 0.0165975879065972 -0.00105414220598009 0.00637260051826196 0.037871416285685 -0.0128151436608313 0.00747570882904582 0.0287784931998393 -0.0206790843721458 -0.00283975177862871 0.0140754520620786 0.000851639304300516 -0.00158968582722169 0.0179933155922644 0.0402426049513916 0.00412677241283242 0.0275207553014688 -0.0225835564384888 0.0811459335210193 -0.0319063334395444 0.083827072956225 -0.0486045891619273 0.0319479676222838 0.0870790508086947 -0.02094016251219 0.0338639894375159 0.00815501898731919 0.0240098035550681 0.00681288867022989 -0.0507455737494484 -0.0200523145986803 0.0622197592234158 -0.0392803400363621 0.0776267189161631 -0.0375809539193001 0.135444462679134 0.131352810490344 -0.0504777313071495 0.0304533717920646 0.0988777727263743 -0.0465367554598458 0.118670672471487
  6 115.941642543321 ""  4.65453833332794 0 0 -0.00567104037764858 0.00492438882064157 0.0058055984341835 -0.00509617048116895 -0.0024180148640446 -0.00524340935249579 -0.00580414492586783 -0.00241433071063163 -0.00293083958812567 -0.0077695238974119 -0.00566183473371764 -0.0109913231839101 -0.0107735444651183 -0.00666292645732946 -0.0135510936239011 -0.0118714744572043 -0.00326693416792548 -0.00774585716058381 -0.00998105780470749 0.000650896520324978 0.000867699179979263 -0.00705161608945234 0.00107548237706955 0.00263447130836381 -0.00434825572314504 0.0110668910395809 0.0138532323856953 -0.0161029770787926 0.00286442974573995 0.00656912789596005 -0.00745827345741192 -0.00734518122342117 -0.0153389679916316 -0.0122930749352437 -0.00991036605198187 -0.019869837257657 -0.0141112577546844 -0.00383314090383794 -0.00950882517543801 -0.0106613960674944 0.00308562838789921 0.00543258501920897 -0.00536586261443644 0.00416390364235201 0.00595464099987972 0.07453578768256 0.0329787274697637 -0.00510551040335223 -0.0359128669001453 0.0947082436539085 0.0351530402567113 -0.0024714892138624 0.0146544676640041 0.00782805274314218 0.0732600519709177 0.0374804078666707 -0.00411668004034932 0.0955305768583495 0.0606120847564151 -0.00241191770614099 -0.0334753095767298 -0.0449815799092208 0.00518273616229799 0.0475515772734911 -0.021395029195423 0.0214202538553889 0.0969948902206862 -0.0040326578727008 -0.0078796100040085 -0.116267990976784 -0.107493316858164 -0.0253810410754894 0.122159044988976 -0.0055530576123595 -0.0464562121223669 0.0515882026912842 0.0135475999417161 0.146285507778179 0.0951683961504019 -0.00485906688865327 -0.0067019245132962 0.100645316857968 0.0198989498289046 -0.0109518934808588 -0.139606319315834 -0.11585805110939 -0.000582244725661899 -0.199895328426023 -0.138805426349249 0.0457596430011156 -0.130155074592163 -0.12755949115191 -0.155038945083597
  7 164.151011315049 ""  7.53728101269278 0 0 0.0149409631451796 0.00218058079398207 0.012335011839849 0.0293470438592331 0.0152632719887425 0.0554817647469563 0.0195213647052875 0.00790571348881456 0.0168834729933855 0.0178778115812681 0.00228821081864555 0.0197203227333745 0.0109803460626094 0.00160514678267235 0.0205327469817661 0.00608585626529798 0.00633070522617566 0.0161848205477235 0.00747117005203858 0.0104729917085008 0.0040245323300122 0.0142334770389182 0.010737097755265 0.00216359512001596 0.0203909266318209 0.0130668693401876 0.00583677454641902 0.0206307295409178 0.0179376337314266 -0.0121996202025232 0.0215796004691339 0.00116677426187302 0.0319508897208412 0.00953697915752121 -0.00238488735330292 0.0287273238055153 0.00139465418588626 0.00640723825474402 0.0206139783508734 0.00387843357719779 0.013361952872911 -0.00241645267780135 0.0165282952869679 0.0158872405711295 -0.00122019047578958 0.0455079358299598 -0.0263305903444648 0.0148266627592706 -0.0523868418780193 0.0498626366741611 0.0239961578309835 -0.0131662098655048 -0.0237614783134077 0.0111787430470873 0.104919647966657 -0.0140955994698416 0.0135431915937839 0.0325478945330493 -0.0305570161384138 0.0521527028665388 -0.0482133692506189 -0.0863094138181132 0.0154407647422227 -0.123454568540237 -0.0220966369464343 -0.0841171514087757 0.00430573503599894 0.0157340590639252 -0.0856758198441355 0.0295329861365734 -0.0570291768580111 -0.0173731135651105 -0.242060359637053 -0.116420553382961 0.00600467632035089 -0.217822749792857 0.0646323264470196 -0.209250033583609 0.0604686400772193 0.086683328876869 -0.114625498269474 -0.0349088897676454 0.0225522259905257 -0.102190868541401 -0.0525396932442222 -0.0811754671372961 0.0101157710166414 0.148878325671377 0.0160172847551823 -0.110514326514988 0.109001723563092 -0.134781551821208 0.102276989496563
  8 188.90389311415 ""  18.0029450836891 0 0 0.00829134787576948 -0.0194346766333583 0.0169348138308231 -0.00165909992591396 0.0203538993123428 0.0657645995912396 -0.0078059528494231 0.0161093877379001 0.0411148066145954 -0.00376960572191015 0.0226534140093346 0.0315875052210473 0.00519750640325108 0.0187764432812264 -0.00849146316346206 0.0100235839265366 0.00714594849992792 -0.0262491025575388 0.00910614668211151 0.00290342779683765 0.00721077643869084 -0.000965699286898199 0.00791667956383633 0.0409824239173411 0.00181260940682292 -0.0435204834092777 -0.00616791153249627 0.0548488485347381 -0.00622053704934194 0.00595453739273773 -0.00598630204515523 0.0296716332196643 0.0466603432081846 0.0075338352040046 0.0249981800454484 -0.0237812999714244 0.014693296614739 0.00282058821158034 -0.0574236941288784 0.0144561930671474 -0.00567648662735993 0.00438218696915884 -0.00256113056776706 0.00286914676591358 0.0629092026526956 -0.0848480555569353 0.01909003405743 -0.0453002141647666 0.0397229482788839 -0.0550055915114009 0.0456212398940986 0.00200624428438853 -0.00323227065828922 0.0200250891286983 -0.0886475446248307 0.0983537724049466 -0.026871458315791 -0.0798862613119127 0.00204400940593811 -0.106610386589781 0.033245156897572 0.0643909842254762 0.0376028810828511 0.0544425525327954 0.028259297795724 -0.0262428696622114 -0.0378488943138974 0.0194279744843582 -0.117642708775583 0.00108355631709375 -0.0742655258078048 -0.0281154877253825 0.103431560431116 0.144008890201467 -0.0417216545934312 0.105437241395598 -0.00688663978125406 0.074403295248776 -0.0217168383889695 -0.0509993831073394 -0.162327932489647 -0.093146401375157 0.0254266570830726 -0.140217188129459 0.0757069794965762 -0.0640698578214593 0.0738826452818154 -0.0572126667556633 -0.216713645703073 -0.0128662811462631 -0.0540375810559432 -0.0291391231420841 -0.140302268560908
  9 212.612535802009 ""  4.06458488731132 0 0 -0.024522809003653 -0.0292671473973977 -0.0505321683759044 -0.0303573460018555 -0.0085130649494835 0.00357880618279786 -0.0194322037616375 0.00436935523688564 0.0897242166029008 -0.0124042330070336 0.0213010052985117 0.103347749842946 -0.000786019527784306 0.00421082817520791 -0.010779564882056 0.00347366446576276 -0.0271838886027358 -0.0980565823390099 0.0062595688240958 -0.0270827357857448 0.00424440735693999 -0.0052696621702907 -0.00902860369172764 0.112881339313987 -0.0277457171444237 -0.0356260754487603 -0.0506123926005057 -0.0053356447972336 -0.0121825340910666 -0.0740833005922426 -0.0157169548214408 0.0397584401828974 0.146373627339101 0.00304793588648545 0.0152101795637562 -0.0434245170112005 0.00690111492240512 -0.0444736571738274 -0.210933048464178 0.0131946354403135 -0.0438108012773736 -0.017102204292677 -0.00897646358958091 -0.0204132262485027 0.15169361102692 0.072784681191211 0.00526590839983756 -0.0618700587907978 -0.00132070194565272 -0.00328181007917022 -0.034990208164142 -0.00672589123356487 -0.0355188142761732 -0.0607813612464471 0.0608640719011341 -0.0206855831971702 -0.0667350972113856 0.0643490739165759 0.00278571458901342 -0.041781218556144 -0.0125858227404842 -0.0565348587243768 -0.0838333812226176 -0.0121570105415243 0.026894844309864 0.00924127726072387 0.0289345344858765 0.0303387144824323 0.00841111357124643 -0.00191752330145006 0.0379301906012006 0.0113343300393801 -0.0250986201804113 0.000326918972920198 0.0155331999709527 -0.0283045161225402 0.0422990002937028 -0.00900912459008031 0.0109997199356039 0.0431766355423508 0.0319358178759643 0.0742125886471506 0.0617857369088085 0.021927344241251 -0.040703224933469 0.0303058707721644 -0.0151004363547805 0.0169559069961902 0.0884573045303519 0.00748004837437231 0.0229732444513744 0.00996717003706338 0.0388252764354937
  10 259.978103876987 ""  8.13118975459081 0 0 -0.0248766521581694 -0.00360859172097391 -0.0126415514129781 0.0125215922069936 0.0238143916395901 0.120439393261421 -0.00932595758786184 -0.0114539206599523 -0.0175915143621312 -0.0125903833177271 -0.0182427179007591 -0.0550385013262428 -0.00142401234389792 -0.00849505993054913 -0.00256077868559023 0.00796346726225478 -0.00217666519497252 0.0611763174504006 0.000510956051254712 -0.0155768088106582 -0.001167745611859 -0.00975362247985745 -0.0239599556056983 -0.0560377557366008 -0.0126434488314016 0.036779699210429 0.00898104299954385 -0.037318510249579 0.0399523430412683 -0.0861123613532171 -0.0171318507465821 -0.0182425985508014 -0.0769218312227425 0.000948102895426265 -0.00332880466852775 0.00345536089705386 0.0180697092788675 0.00944080839075256 0.127559058710944 0.00229690048403674 -0.0167530125351291 0.00312956501403883 -0.0147807628047834 -0.0331383472213324 -0.0758275687017078 0.0876984787964865 -0.0236329258049671 -0.0237253802548608 -0.035135278683738 -0.0354851342951452 -0.030330498813375 -0.0298335632491891 -0.0761215864596231 -0.0336372275501729 0.114231559045853 -0.0425448497315954 -0.0282955734059778 0.0530775659086574 -0.0494799384007681 0.0250918765727864 -0.0487012232733975 -0.122527561101248 -0.0622886892969441 0.0258209118495217 0.0657376994668639 0.0369734934504144 0.00174552601782097 0.0520392245653246 -0.0278685068181182 -0.0152899338153928 0.0519176138587955 0.0261682106033862 0.0615031229191108 0.120857774233129 0.0167546917624134 0.0589375689991406 0.0383170509089075 0.0901973581211952 0.0395755531643265 0.0359179620680899 -0.0718666563261881 -0.0315525606280474 0.0952165975392325 -0.0511760146575772 0.0658958040537463 0.0715540823797409 0.0492663183805125 -0.0695846155905038 -0.0349162727470426 0.0529416544267234 -0.0732156089095545 0.116308791750781 -0.0380528241270559
  11 277.713153866811 ""  2.9003941352429 0 0 0.0525885317235554 -0.0689860013570962 -0.00923989280517093 -0.0166220511492928 0.0286377212812361 0.0591412248127359 -0.0622727976754827 0.00467674302062174 -0.00590509477827498 -0.0535380671185526 0.0311496876375667 -0.0416686171469127 0.0045305322696751 0.0504864645312153 -0.0152573357325844 0.036785051549185 0.0237545812164187 0.0319685155194053 0.0152961212080915 -0.0233315709051666 -0.00204890719133063 -0.0440761131680834 -0.0299815578863258 -0.0324408501272317 0.0257452088689207 -0.153131905225664 -0.0530064919655459 0.170636990923609 -0.0531008014309908 -0.0105876652519914 -0.0720668421257216 0.0481672201315539 -0.0568117742333365 0.0201797233823187 0.0879929981078929 -0.02037176615963 0.0739325077217998 0.0349354025120589 0.0730462484099868 0.0388633922877209 -0.0547968863952187 0.00290479956828126 -0.0638271140311342 -0.0713911149414039 -0.041677149103666 -0.0271790503969791 0.0405468443701253 -0.0853225014545757 0.0191447061753584 0.00311142211225843 0.0238372084282015 0.023514675488487 -0.0200331301790278 0.00612941057718747 -0.152891659029064 0.0953851879159687 -0.0649392653091477 0.031105065788035 0.0687685603017595 -0.215220193232678 0.0273159100530498 0.00294057542624966 0.0561981979293048 -0.0123782091598661 -0.0246715169577724 0.00107517107211702 0.0416009813863778 -0.0108625661150904 0.0429546106540316 0.00475422712661416 -0.00530963161698283 0.00462868054055977 -0.0402535149706368 -0.087161725788809 0.0105415424659549 -0.0513330161240036 0.0148783594310583 -0.03928554604125 -0.0318426951083371 -0.00838622619712979 0.117572512193918 0.123129373626863 -0.0200234577888326 0.0791694211939819 -0.18785403908951 -0.0486815695591243 -0.0748302561258435 0.0838927071765026 0.201146964055112 -0.0123576116881596 0.125139904211828 -0.152127902746226 0.0990807569207887
  12 307.532925266276 ""  2.83258325192985 0 0 0.0926848015482721 -0.0768757302401702 0.00543717707299365 -0.00811212862625779 0.00193596322508651 -0.0531940289027884 -0.0469471646827861 0.00889721545897035 -0.00688251669012043 -0.0374096094484486 0.0383765405749925 -0.00226088280045138 0.00451444253701632 0.0504538349943303 -0.0168219539656889 0.0236176932635449 0.028160767888267 -0.0157380429248437 0.0115205200782781 -0.000234347513799025 0.0073506647736386 -0.0337187361193554 -0.00267449753025244 0.00777259405104749 0.0596011680343152 -0.179591409912204 -0.0402122813832747 0.20473895732725 -0.0863977545505177 0.0437977965973651 -0.0492601691897111 0.0523051681330991 0.00452461203101096 0.0154105626915905 0.0770845522019955 -0.0259847798831541 0.046105782698476 0.0297703751992212 -0.0244578946060594 0.0324224945768078 -0.0251331867202912 0.0207793899716952 -0.0454594971361531 -0.0284091229587035 0.0159565993040913 0.0396720391965087 -0.0390121446991655 0.0363728699149865 -0.0336549167681302 0.0370250831660724 0.00134741658082859 0.0322378020617895 -0.0394522965007781 0.038335334502 0.0506586694326983 -0.0322075886490393 0.0380151577652608 0.0256760353043917 -0.059562209431121 0.0380499520250444 -0.0106053802995773 -0.102221400832339 0.0973551412628543 -0.0249457117684431 -0.00798840292853518 0.00133318830554304 -0.0249256440161439 -0.0107688888824444 -0.00260025740364519 0.000170294049284437 0.0234321145115754 0.00598751631690089 -0.0301428177141419 -0.00129932903694995 0.0080327401297719 -0.0173660781179578 -0.0236949075465294 -0.0145025758783635 0.0161276424246118 0.0101342628261509 -0.0354234402868035 -0.0567180079859141 0.00148750922215104 -0.0191513768864696 0.323364418518802 0.100275319456861 0.0944992285881136 -0.0960007437120611 -0.275686737087662 0.0134117011974811 -0.190390156008421 0.27586027183589 -0.0806762796506546
  13 332.866048622371 ""  5.60718453369656 0 0 0.0484941778989941 -0.0274871625136014 0.0333308813973636 -0.00298931048815221 -0.0083656395579819 -0.0491908137986024 -0.0169909201738853 0.00215819872425542 -0.00917001891221226 -0.011914075723541 0.0177045308850089 0.00548744374794011 0.00305886535567001 0.0216184283294671 -0.00877382121511839 0.00869605191236761 0.0139335200142858 -0.0145315311364401 0.00538029658682306 0.00559615172067035 0.00963990048764593 -0.0122048338473615 0.00360251149092317 0.0084051521119678 0.0339250550716134 -0.0744887190165537 0.0110077800255886 0.0877423399034665 -0.0461601522025699 0.0720904952530106 -0.0159463162688776 0.0234941306957672 0.0127034220449199 0.00658985328310104 0.0304442886050857 -0.0141816140386738 0.015568805787127 0.0130714474983635 -0.0260995652205848 0.0148062068263095 -0.00312868275944315 0.0233705080938533 -0.015171293003248 -0.00342241045112834 0.0159545500717456 0.0162124727112091 -0.0264098186880817 0.0733877890473526 -0.0485395138433681 -0.0287273908027365 -0.0507445824607954 -0.00550674041332513 -0.0234893356656852 0.0510414547669923 0.0688902222105886 -0.0271551145556796 0.0724474975246143 -0.0182759892789996 -0.0554600803106197 0.117937388743438 -0.0287483966960685 -0.0566312619914081 0.0948287951651805 0.0578032862257053 0.0383148640354053 0.0258805717957174 -0.0213516761022959 0.0155006492051927 -0.0524564197374694 -0.0137926308456759 0.010059500187297 0.00344653921250284 0.10998032037966 0.118748699431099 -0.00257869792455103 0.107588237314447 -0.00410168233517851 0.101734532721862 0.0654445317626661 -0.0229061888968926 -0.154389519707734 -0.132944488805019 0.041971934926122 -0.105769498732924 -0.366649451609625 -0.0707167881800036 -0.120298928258781 0.0568341160305606 0.342738348753585 0.0288163964425709 0.181384870989943 -0.256875543006396 0.066187196675748
  14 349.176908158955 ""  7.63451409480084 0 0 0.0270691390395935 0.0605762640044442 0.0500398383948913 0.00097055563631771 0.0203523303267331 0.0275432417618806 -0.0484801322890765 -0.00893413793545189 0.01607260546603 -0.0518546724989272 -0.0109609450687951 0.00740971736162427 -0.0082936850112883 -0.00659867040974788 -0.000430349611195131 0.0201648696616862 -0.0406872929472922 0.0104585994976943 0.0116295623767923 -0.0604563748277415 0.0104872640381313 -0.0305951087935443 -0.0528328141369803 0.0115098342768104 0.0266019575817188 0.06642107582377 0.0758084082871467 -0.0163360200313309 0.0354964081618994 0.0804605743267923 -0.0643925947826819 0.00587943804699113 0.00198912874906145 0.00624446522636218 0.0283816802213125 -0.0132955384226466 0.0459371683352717 -0.0374998810865273 0.011038290210505 0.0237544466551169 -0.0775994125427294 0.0118516734477183 -0.0514765087046591 -0.0975632218458506 0.0217539884593715 -0.0216827477951642 0.0246504097323189 0.0529001217119396 0.00765330221111403 -0.0137913643878537 -0.148709044986646 0.0322021540085641 0.0687023492929613 0.0143600626856968 -0.0233827142093053 0.0112449265686229 0.0517687709577916 -0.0101865057065805 0.0429838072001511 0.0591921124238238 0.0440809655836038 0.0960233978916204 0.0478762191603223 -0.0098246953736761 0.0207033209400212 -0.0352481932909632 0.0448849886504632 0.0366195863417533 0.0141066556711309 0.0116485366110538 -0.0438979566391486 -0.0178990478015446 -0.0358297083118156 -0.0248080606118115 -0.0222208865362362 -0.0452523523503869 0.0626985240652988 -0.0540532000366729 0.0462301783390131 0.0837568233726109 0.0308891324689339 0.0404320267107191 -0.00777663166174467 0.0215414002213801 0.0685166877141713 -0.038717988596218 0.0807440897440872 0.00915925994035137 -0.152205473394785 -0.0453377694942405 -0.0147512404963166 -0.0174518400578075 -0.0577964944903634
  15 394.688973364014 ""  16.5182467115287 0 0 0.0221002039453874 0.0354647125544472 -0.0581859493332397 0.0250179327169918 0.0366626231445378 0.0409657110014819 -0.0362354753445453 0.00291678907213078 0.00606362015515243 -0.0423577496932738 -0.0127726891095626 0.01401089952701 -0.00862282042691696 -0.0128145461176808 -0.00832088622032873 0.0168035081373729 -0.0416855654021786 0.00855700279334412 0.0154723824744707 -0.0466576425161998 0.0185251078994012 -0.0197565109200241 -0.0400025721185979 0.000672522425012395 0.0241545300278439 0.0209459074224185 -0.100425540629648 0.0574250867603177 0.0336418931455158 -0.0504433342486178 -0.0465951017939756 0.000849351383852878 0.0338602456751012 0.00420598219765243 0.0178292934269118 -0.0226902202274237 0.0351065649131521 -0.0391583303260572 0.0111628604957718 0.0232691273482808 -0.0533002775276769 0.0342982569214775 -0.0394505381439626 -0.0817318110837285 0.0130265092552236 0.00683048477631377 -0.0341197506609119 0.0199544828291593 0.0509733656788714 0.102587135583598 0.0232778771671009 0.0331728752078233 0.0685280045216875 -0.0680054103622072 0.12847659070006 -0.120994425336961 -0.0118209436564604 -0.0505262758407478 -0.066005959251877 0.143559555795517 0.0420424111941191 0.0686141479854368 -0.105221052154272 0.0152550284344821 -0.0349708582297401 0.0205637386999334 -0.0875927345337093 -0.0522094660782442 -0.0247814220949635 -0.00640719599747094 0.0171217640332278 0.00277123087483605 0.0499008716003562 0.0400186321615345 0.00685316467574101 0.0689737958472893 -0.0974130301221874 0.0513826112534689 -0.04048404291932 -0.0977313683690144 -0.0898849307403447 -0.151911394254278 -0.0407547456382338 -0.0541048927881459 -0.0613056686890424 0.0106737820363099 -0.0783661913592787 -0.00631195395707204 0.109344407204771 0.0280097734752071 0.0186313795482373 -0.0107205807630215 0.0322141680904989
  16 425.337506157762 ""  4.09317081878141 0 0 -0.000175043473275681 -0.043149604750818 -0.0840374964593653 0.00341648868793767 0.00622151778648572 0.00777738186154527 0.00200725049835921 0.00234442269516892 -0.00362912802275646 0.00646689371356125 0.00672482027318608 0.0313437317176234 -0.00188936376940815 -0.0054001105708916 -0.0465433981993245 0.00179618833989375 0.00523696656784907 0.00496515636917602 0.00688253911368478 0.0117659651118138 0.0385960803760311 -0.00148372511200956 -0.00351487333183665 -0.0487372752906839 -0.0142947908884731 -0.168475038523632 -0.304050236511163 0.217417085514723 -0.0757878035236857 0.0135996506241653 0.0159157025046202 0.0106379689455394 0.0887208895808517 -0.00649313926215175 -0.0136741310962384 -0.0905188292580629 0.00112571725203257 0.00652228960779588 0.0134789457992659 0.01155928371281 0.020799461552853 0.0859254389529302 -0.00576307891533102 -0.00939950952089547 -0.090099633403582 0.00504013409902529 0.0275260023040779 0.0684667310991505 0.00504557516120132 -0.0546278607156212 0.0354781242504614 -0.0989472788513315 0.0498703580026707 -0.0269561588047817 0.158006746358331 -0.0967430092600579 0.0290789334530893 -0.0567037709006415 0.0299826313903198 0.275965944320884 -0.0488357159353807 0.117117147401759 -0.0587214835532229 0.00666054738674537 0.0385963344609437 -0.0302591203109557 0.0152317693618374 0.0342017345471326 0.0455256442162531 0.0136222859028829 -0.0400372075293568 -0.018652699841793 0.00470287710072087 0.0139176259234671 -0.0342777363922131 0.00169344515768859 0.0456018017332592 -0.0281042515459285 -0.0231285063667564 0.0783655097081915 0.101697836285429 0.0583049278912595 -0.0324240979240764 0.0766292639712079 -0.00820470967725794 -0.0557889145203404 0.0780795936182518 0.0299907918098065 -0.092575095284856 -0.048128164935638 0.0334152651527921 -0.0799456796942373 -0.053754781444306
  17 435.740693048989 ""  0.343141291389702 0 0 -0.00575401745230365 0.0195933657494961 0.032700213470581 0.000369227259702104 -0.00421088231494839 -0.00291065803985891 0.00399202512420591 -0.00296228349998258 -0.00856899268643779 0.016995638807286 0.0211292696792654 0.114470148388687 -0.0123308449198621 -0.0193097616185799 -0.107251154852858 -0.0052732697103801 0.000116889991026206 -0.00342488271335699 0.00803826705489221 0.0199120717222456 0.114043203647623 -0.00849353331918075 -0.0195250100282777 -0.113725349578637 0.00130467773391438 0.0663031583697917 0.101780130858491 -0.0834620301099642 0.029214182044003 0.00114616968059075 0.0290520077464997 0.0450385846671578 0.238183357591103 -0.0265778558004527 -0.0459393000668961 -0.229075199997749 -0.00565614657288435 -0.00076295472427677 -0.00854198820540459 0.0209328956902641 0.0462061336225694 0.24976140536296 -0.0173868374185841 -0.0307852688590486 -0.211612900520807 -0.00912777485284516 -0.00385099117348523 -0.0264589666755613 -0.00292396104649169 0.00447763745776217 -0.0110053724886885 0.0259791223500762 -0.0162533328940293 0.0138945535882318 -0.0707950447210256 0.0501671790488606 -0.00960602650260313 0.0242426251829878 0.0077173209696453 -0.108501569363055 0.0134204660966395 -0.0307326616712228 0.0231019351338333 -0.00842360305850616 -0.0233225382570326 0.0153792325244182 0.0166524914370418 -0.0132976107490306 -0.0202053268079722 -0.00869397013972014 0.0213442714368083 0.0108044057124318 -0.0180349484740784 -0.0326442494911673 0.0217968156830511 -0.022582721102131 -0.00785027057831836 0.00328390730742462 0.0378435085278011 -0.0276395346155892 -0.0473670143686154 -0.00734996524407679 0.0211741248546306 -0.0376369140873605 0.0188364129723974 0.0338865981931124 -0.0399824460597888 -0.0199166599296122 0.0385502639048693 0.0258888798847302 -0.027885014929564 0.05586990041019 0.0305302947190472
  18 456.974191682838 ""  5.60709508095817 0 0 0.000379329510231289 0.00250036163234084 0.0208308079135101 -0.000991056950761147 -0.00927488656442758 -0.00930769348117531 0.00125195018001164 -0.0037505047012296 0.00521649107307802 0.00375224287647337 0.0063226801925436 0.0131024065037149 -0.00142296749541993 0.0021217855730033 -0.0159119653941716 -0.00208656718771143 0.00815904042866024 0.00206234272492896 -0.00357292848574782 0.00400382986691844 0.00995641526435511 -0.00527291729410327 -0.00205534591723894 -0.0169275695396291 0.00694067098418131 0.0649401511006968 0.131233126906115 -0.100698882924328 0.0280493192206498 -0.041999257377658 0.000773764483583639 0.0122145884489881 0.0178287224206274 -0.00527144557420634 -0.0054950273816208 -0.0371872097530499 -0.000805127083224641 0.00838178106551865 0.00210985294837045 -0.000599395130334454 0.00344524290677881 0.0203521116535662 -0.00549880617635265 -0.000903500525472622 -0.0381430832775339 0.0447215315036077 -0.0218323402150027 -0.0201881400561957 -0.00737322287310308 0.0472532171777053 0.00105148981752644 0.0475660186398664 -0.0556082032520292 -0.0013257876991829 -0.0227140152274997 -0.0252039566350549 -0.0156104071256747 0.0104169723342069 -0.0905527034460675 -0.0728579003220351 0.00748952022761874 -0.123819446054839 0.000677667526532804 0.0224841574100243 0.0784732782421228 -0.0522922044340262 -0.11319968205352 0.0261405770136255 0.0733619878321581 0.0352774742049149 -0.0635305906618271 -0.0374273696819398 0.0718782382977293 0.14749276265696 -0.0800011505749353 0.104875240387406 -0.0169557003609499 0.000857888507704798 -0.249877008580009 0.0521062328055046 0.221942348148442 0.0610423300656633 -0.069143877813172 0.165470939554872 -0.0656121740326097 -0.108395124349795 0.13587377243261 0.0831632139456111 -0.115811683760574 -0.0960555998680105 0.106482943628326 -0.188157924168756 -0.0965781950614497
  19 531.718140508734 ""  8.01910991504071 0 0 -0.0160880707354194 -0.0353720710517818 0.0107809664936002 -0.0532772076124712 -0.015149940397538 -0.0139561476628889 0.0337186447451877 0.0320216210227627 0.157576185998417 0.0255541960753631 0.00507719430318634 0.00818470429608379 -0.00818952729386434 -0.0184049582263446 -0.0785475798238656 0.00341271105133844 0.0227504463042542 0.10679514385495 -0.0116530575716976 -0.00124980999621054 -0.071008779538759 0.0219435756078675 0.00621426648781702 -0.00107735970977494 -0.0381638840515339 -0.0948107060043254 0.00524386232984808 0.0396237847475439 -0.0446820022592738 0.0379608983362795 0.0223879943060142 -0.0497938780236517 -0.171134095744234 -0.0337742157602201 -0.0676318301710079 -0.27335374720468 -0.000425694860293228 0.0258791802372414 0.129434001410451 -0.0415739482935456 -0.0224541200088692 -0.265796776368767 0.00600404169420168 -0.0130530272971201 -0.202744649990605 -0.00139144070704974 -0.00600473497195084 0.00606779701629221 0.00951075130039353 0.0219955951528909 -0.0285493108267698 0.0207942055577248 0.0194651644274655 -0.00593845239215606 0.0249607483711596 -0.021033684008625 0.000542489281807854 -0.0100298312686842 -0.010186336099816 0.0280359677189401 0.0244071818356841 0.0263456858824991 0.000290984080001979 0.000355010916785821 -0.00713428062202474 0.00219062312189659 -0.00654222285431758 -0.00576084019818657 -0.0126220655399404 -0.000912041997406115 0.00198573636542593 -0.000124071549359968 -5.84547783308044e-06 0.00299402403275466 0.00545773883129736 0.0033341658696522 -0.0108998987729828 0.00304704182660819 0.00782513961402607 -0.0109655414041889 -0.029016748589124 -0.015698791830434 0.00877766233753901 -0.0183458017987757 0.00083938476474143 0.00403232282345952 -0.0155763272752177 -0.00453942279662274 0.0108555070843547 0.00567030294984697 -0.00390273391583426 0.00764410803643267 0.00403133241630424
  20 555.932011247339 ""  3.15800045249961 0 0 0.0370706904732921 0.0597721837149076 -0.0163367287032171 -0.0413572555465589 0.1106549691377 -0.0626396600238651 -0.00653717396944486 0.0963745371208747 -0.00168280045220145 -0.0442176924443086 -0.0268861457033602 0.012817909895091 -0.0388226913971112 -0.0550407245438723 0.00617445297692812 0.0143558950576159 -0.11255140528041 0.0276716009395402 0.0612177079176203 -0.0195919091217067 -0.00921745219534641 0.0664212162607857 0.00320578998965166 -0.00485399926086602 0.00698807393159978 -0.0174617827318069 -0.00335416294399291 0.0989814178276629 0.0945153208480099 -0.0573101859072385 0.00776804181126439 -0.103549756660826 -0.00459855890230036 -0.0150658415458086 0.0013178964158985 -0.0301480737923831 -0.00105289486900302 -0.115212204764809 0.0258033951440484 0.0106439684933769 0.0414739257741112 -0.0365611475538614 0.0260698706972323 -0.0806694906922272 -0.0131513833629744 0.0064333935498616 -0.00236285938079941 -0.00790164515187982 -0.0262064194403121 -0.032245927579729 0.0435703080362167 -0.0177974399266474 -0.0451548123340672 0.0285359396991529 -0.054095216476972 0.0537889523537582 0.0104989524506026 0.0259085508889647 -0.00315989674826715 -0.0786174876271937 -0.0416892639108595 -0.0815399986028829 0.0312872754440369 -0.000942570785338665 0.00884978564115111 -0.00157108450179638 0.00405049763007479 0.00367524133760825 0.000748284246547417 0.000761903737095301 0.000356590347917379 0.000928031452381929 0.000282015998874363 0.00905798053769763 -0.00230790620022702 0.000560670397514677 0.00713657760888986 0.000312984306072277 -0.015999358331379 0.00581016239729858 0.0218700363143793 0.0336936097487718 0.0103303728967775 0.0115923130857241 -0.00174972171693093 -0.00130656576545444 0.0107140456559943 0.00361755697476595 -0.00429276234520872 -0.00304602633070124 0.00308725165351264 -0.00403220770540104 -0.00228684089364953
  21 561.345177180624 ""  22.8380415293087 0 0 0.0398098051871503 0.0790787295689533 -0.0276655070783271 0.13386436295417 -0.0299861220928222 -0.0608559528219051 -0.0307158554389646 -0.0177037411630889 0.0624144603097252 -0.0467395849306343 0.00192699870161829 0.0142585875676559 0.0093823506927871 0.018919220189455 -0.0339545538182129 0.0196914433959143 0.0272254808388413 0.0337981781413814 -0.0117318821298142 -0.0230175330737409 -0.0236588414492778 -0.0737035453422561 -0.0118212110804075 0.0216158544506989 0.103781358478885 0.254663537774847 -0.0185875513702152 -0.137581320889567 0.0785028486505702 -0.0631650959950485 -0.105152154726775 0.0577352569591754 -0.0741573148609606 0.0100424743896008 0.0265001790339552 -0.120817926809695 0.036139588986458 0.0289394193318456 0.0313655671897013 0.0149511938288278 -0.0855268900754064 -0.097444898900168 -0.0932226873575704 -0.0483090197581648 -0.0440543586546501 -0.00209579294515719 0.00896538770435154 -0.00918196933007551 -0.018566720518212 -0.0437370904869908 0.0564718235914467 -0.0484307176956547 -0.0240262324676549 0.00389659980811365 -0.00299003689922301 0.0326740841200553 -0.00307676378115074 -0.00108975166131542 0.0118218678554251 -0.0114687595679811 -0.0502884197695959 -0.0302306032188157 -0.0108407198772583 -0.00209083925180014 0.0028988714961225 0.000998004373930134 0.0101859572257313 0.00255243495603756 -0.00815879498467593 -0.00162706217176486 0.00256419629366003 0.00337379610839272 -0.00481888012417907 0.00104684877913975 0.00339791748660547 -0.00575204506731311 0.00815185734437938 0.00255677943770097 -0.0250152791979235 -0.0052231022219073 0.0241052119191536 0.0581772795232693 0.0151234393559788 0.00973183544392973 0.00217748107554721 0.00399790612815548 -0.000518449296182075 -0.00165735214245547 0.00376309562963148 0.00369232529942752 -0.00387859781755409 0.0068808111926805 0.00576342211164466
  22 629.923678228012 ""  1.56930602380645 0 0 0.0210666303629326 0.0138743960277725 -0.00926096785085581 0.0180010006959299 -0.00130321971267377 -0.00571252431760425 0.0518407660877477 0.0111480470573484 -0.00644722805915428 0.0566117774530811 0.100875574484752 -0.0266861010449697 -0.110987247202858 0.0936554651095781 -0.00335868908692164 -0.0512078092883746 -0.0103947309238941 0.0064034965978368 -0.0783254833666315 -0.113719998247818 0.0269635770927174 0.0851029938618888 -0.0865143060611349 0.00946342398893891 0.0262633966322429 0.0263945031954475 -0.0209063250961753 0.0146266960432952 0.0130319034613072 -0.0100808584882508 0.097778734261502 0.0415928797119551 -0.0238860617919808 -0.129640169254953 0.0502171570049479 0.00716160993953997 0.112683122013755 0.00728111849871572 -0.0129162812979652 -0.112142086891568 -0.0685738989371361 0.0226390374578265 0.106737153711233 -0.0378833994293835 0.00335812635654892 0.00157333399253049 0.00144889490860137 0.000752776106634468 -0.00296260809335475 -0.00574553022564153 0.00754425360791093 -0.00542073359912248 -0.00506419155237715 0.00299922869470633 -0.00332627776078225 0.00807117583868166 0.00284375040372296 0.00295078357094603 0.00128616242083575 -0.00566249853535051 -0.00759710132379766 -0.00919889120601175 0.00619472737103616 4.57914116780988e-05 0.000713232372877097 9.92018926626377e-05 0.00057456016866821 0.000331233575755682 -0.000921917487671196 -0.000106128405902459 0.000222017873750381 0.000392295941051153 -0.00043796613298437 -0.000661935560057377 4.85464411097181e-05 -0.00024447791667223 0.00123099452511915 0.000360844305675967 0.000801097389008397 -0.000265994888918477 -0.00141256626325146 6.9456554009076e-05 -7.48317322811731e-05 -0.000579610834600032 -0.000112683433159595 0.000221973711343559 0.000492460763190132 -0.000137569011356398 0.000196744107090963 0.000390768480061059 -2.92224733904719e-05 4.9827120160192e-05 -3.61884488661006e-05
  23 703.421725285535 ""  27.4651034834888 0 0 0.0201581275957476 0.0109013985248495 0.0467566196114722 -0.0129170174360515 0.00378758869599055 -0.00240290124386846 0.00259044495547441 0.000178942364292651 0.0162209641874921 0.00313880966812908 -0.00277391043689103 -0.0181250331101656 0.00336142073425051 0.00208403348534702 0.019879098004552 -0.00311441321104186 -0.000511154963724933 -0.0209039307207679 -0.000191912248425162 0.00329137697575204 0.0201097828714942 -0.00094862159645604 -0.00406219911591641 -0.0142683308800411 0.00923443291256816 -0.0238041349002027 0.033681530103095 0.0389839324529738 -0.00667402905011111 0.0789913141351238 0.0039966196691623 -0.011568762927272 -0.0403339082700852 0.00220783047581812 -0.000846724654422736 0.0282658627782784 -0.00580568007782823 -0.00477676356314096 -0.0461221628130993 0.000466922908800957 0.00322111325828434 0.0219513178171189 -0.00356284932085852 -0.00778748364329671 -0.0588078894838805 -0.00322737969988149 -0.0207947258109152 -0.0300323380930754 -0.0146784054459616 -0.00825240652994034 -0.00466949915306323 -0.00554425606693794 0.0310095429755532 0.00431654556202172 0.264456288846714 -0.0218973761346953 -0.0471045296884696 -0.111214940443017 -0.0897073049556722 0.16895187701124 -0.0023097065740321 0.0490768543061749 0.0422421905321528 -0.0102822901880298 -0.018441274240757 0.0025031646811275 0.00796911089636869 -0.00584181998397041 -0.0937731113056087 -0.00852956928359598 0.00682984393692442 0.0282903302192694 0.0282551990679725 0.0759638278692876 -0.00846503026565128 0.0168565232986049 -0.0225284917187256 0.103832470698954 -0.424492791096012 -0.104802437338313 0.297360151827977 0.522165860572005 0.0679763667613587 0.109235134081667 0.0400391306099062 0.0284679317197931 -0.0566375346188723 0.0105494932385867 0.0618298556966232 0.0267835238492143 -0.0317581059471136 0.068061792504827 0.109474633399855
  24 723.190726287486 ""  29.3637435567775 0 0 0.00213643384350723 0.00389351206202841 0.0106022216368225 -0.00561637439915739 0.00475925627644329 0.00486153444646545 -0.0102981706599679 -0.021584325717074 -0.104012520707335 0.00881320146337281 0.0106801462610462 0.0583002065024995 -0.00867118647436212 -0.0184379753116979 -0.102551576108792 0.00702275522451343 0.0135096244160312 0.0784818820276791 -0.012615471106466 -0.018487508513206 -0.103294788876628 0.00857500937387812 0.0117174134640858 0.0667414955047919 -0.00127369958341303 -0.00857730376767545 0.00317152104629848 0.0105681377292366 -0.00101064598680219 0.0195489484787323 0.0380228817077662 0.067874131135977 0.360559207432763 0.00341331851221411 0.00236741126638453 0.0310004435835938 0.0345293838093672 0.0591203047700462 0.347498906660071 0.000418094136284401 0.0043641404431996 0.0226495748641186 0.0440827145098336 0.0666555726255523 0.344620584256711 0.000883581434357853 -0.0042711536456724 -0.00645981034471586 -0.00265674259455719 -0.00182069710253456 -0.00143915301710572 0.000691817609929284 0.00403268106198872 0.00226770384773021 0.0378737785633313 0.000285063175057664 -0.00762647863738563 -0.0146244724588849 -0.0151035357886767 0.0202905274958025 -0.000371303875278344 0.00439426337321414 0.00744906165044689 -0.00267407553019424 -0.00279310480984706 -0.000349311961628095 0.00303145686060647 -0.000627184099517736 -0.0143437777231721 -0.00212829245764645 0.00129980297705628 0.00625895579389663 0.00997164606227934 0.0138427061820918 -0.00839493830338974 0.00321593604189172 -0.00306861690983792 0.0228802508188001 -0.0767337134810297 -0.0176429444380271 0.0580720970507195 0.0901624105941013 0.00391238163762019 0.0215899660402443 0.00835192109781697 0.00537950358334151 -0.00612473248539419 0.00525109108968876 0.0104003529844901 0.00207414419720771 -0.00527511494807357 0.0122706133775678 0.0251496713085839
  25 788.877662703761 ""  46.5199573616661 0 0 -0.0238568186646242 -0.0490622189677043 0.0137921824397474 0.0378971311306683 -0.0230808740030345 0.0228835321081694 -0.0142830422187589 -0.0082691685842613 -0.116982510018213 -0.0451123105379491 0.0217929970719124 0.0555321880077898 -0.0510981106839606 0.027503840147266 0.0201938921611471 0.0124428704391082 -0.0245270473471364 0.0731059805784606 0.0455103220208028 0.0297448889103449 0.00328979178069187 0.0424000440308189 0.0281132034257815 0.0335485485111734 -0.00386378787442347 0.0187156373180573 0.0540020194400642 -0.0895879653603961 -0.0516061728126288 0.00362782973416426 -0.0556459812487319 -0.0276838334950193 -0.129340824944126 -0.0621892716603674 0.026320276798637 -0.356481917989392 -0.0333807790720307 -0.107286548285688 -0.42430994949219 -0.025067524908278 0.0245932694022461 -0.321599147476761 0.0215401395731851 -0.0125274181467037 -0.0669470336025579 -0.00759782886301381 0.00526799167900822 -0.00637522300946645 0.00134449111307767 0.00441173672667909 -0.00641219296171666 0.00293856499956882 0.00642517386282429 -0.00352718510704917 0.0581124210048669 -0.0297512683466254 -0.019782761349907 -0.0353505973649769 -0.00542378763019774 0.0611658704285011 0.0117994171933231 0.0296872912155993 0.0202152825849109 0.00163266082758852 -0.00204463536303103 0.00046361474168489 0.00381767937868506 0.00260401927936002 0.000496491359145289 -4.82674968502289e-05 -0.000743423089548312 0.000850831244016944 -0.00437660396685821 -0.00649040883100059 0.00540831745763721 -0.00469231888359012 0.0050090436937491 -0.00354739913658285 -0.0223407965630922 -0.00665156062857216 0.0224683087079337 0.0159311303447792 -0.00868717794438957 0.00683470494280146 0.00109865237660958 0.000178756862911259 -0.00551528905012649 -0.00388447801489808 0.00192722253082229 0.00547295826371942 -0.0025298975969392 0.00255566610400491 0.000197790619588933
  26 790.343347665728 ""  17.682465713027 0 0 0.0351085474893868 0.0684487378720855 -0.0277801269274862 -0.0603059215214705 0.0603574965333079 0.0014050966721536 -0.00384141300306598 -0.037818835474021 -0.0617570680981169 0.0864130997511142 -0.0161922049628001 0.0226279730455791 0.091647626102877 -0.0369494089850185 0.0113294618116417 -0.00665127274482406 0.0697529476861963 0.0306724018444396 -0.0748911349908466 -0.0480473065515897 0.0266573913631859 -0.0542333654720181 -0.0304320786313085 0.0374069386492241 -0.000197344451453666 -0.0418025014647342 -0.0658517597132715 0.145191369054052 0.0787228515430364 -0.0211654223825289 0.0626922075919029 -0.00961854569359889 -0.0804392069016713 0.0290262236677409 -0.177979179910788 -0.182550128735808 -0.044949563456292 0.0142276330008329 -0.282046435761896 -0.0394082776782992 -0.16283138227093 -0.165765309349514 -0.0458561571812987 -0.00108140381492263 -0.0447771672702366 0.00725663630499143 -0.00921353290073742 0.0147088952884345 -0.00334636805651325 -0.00519172189062673 0.00898928817958052 0.000624047822374009 -0.00959797171564853 0.0129416345221177 -0.0742234508274002 0.0476240671553509 0.0351983046945665 0.0429448901897351 0.000288506969912096 -0.0805142436774641 -0.0153725446458911 -0.0461520714952156 -0.0139439759736559 -0.00244157562114187 0.00293596811942897 -0.00126725447638303 -0.00160989118510953 -0.0037368980223415 -0.00584544681201756 -0.000480258369731739 0.000563959750329712 0.00129655964383654 0.00627832383755576 0.0153940293061456 -0.00588640886135128 0.00650546001584726 -0.00549818887794539 0.0117771160217588 -0.0108658409193794 0.00317676285329616 0.00639729067065152 0.0279450699558373 0.0123704058933139 0.0035886170704808 0.00143598218552895 0.000908140304731565 0.00298568902614617 0.00611119800963478 0.00149506907776706 -0.00457853189795052 0.000502593904576802 0.0014163112073136 0.0080094210784442
  27 837.993633746092 ""  1.50817775350069 0 0 0.0169219652310882 0.00215043184635456 0.0172913725549413 -0.00833850405736595 0.00706546191598688 -0.00371972936587313 -0.000914139197909047 0.00160308616830879 -0.00334950733677103 0.00841771407010088 -0.000106581639397125 0.00365699631445742 0.00836465904250895 -0.00437543799353941 0.000650117302103868 -0.000681621510619688 0.00353377650634301 -0.00122999726425503 -0.00694378203548769 -0.00497604455392911 -0.00175293451283982 -0.00431484129946405 -0.00333652249454067 -0.00118779205727006 0.0129475751861095 0.00746936507827852 0.0547855337325896 -0.00650898322309024 0.0133433967415193 -0.00519398078379705 0.00805301481444502 -0.00756190907419425 -0.0219175898820535 0.00370871544054526 -0.0152497158604531 -0.00916928015672958 -0.00051792742043159 0.00541522210685807 0.0116728168387119 -0.000246194555986024 -0.00691994093866611 0.0215723218862898 -0.00102448460131518 0.00245132689100104 0.0236355453866399 -0.00346864234941983 0.00950456936900794 -0.0280510406042815 -0.00551914001234063 -0.00184742394111783 0.00331535009436022 -0.00303685600400666 -0.00244722777414637 -0.00576595078509542 0.120191896992293 -0.0365577885009743 -0.0487861429012542 -0.09277945684192 -0.0593007856713549 0.0925349013380891 -0.00386636177418093 0.0106692736695022 0.0375926491135424 0.0651847492717857 0.0223623231180583 0.0234749726882906 -0.0158187925521335 -0.00282261544683767 -0.00172039511733745 0.0332027026584973 0.0094425833912792 0.0107110966189863 -0.291773612772787 -0.193560404445812 0.302223112525929 -0.112939310111602 0.0990011894084564 -0.462744504630832 -0.078553662733041 -0.128298842545544 0.0107461925813787 -0.00531906321253427 -0.00198693798999359 0.00284135842547439 -0.166369105191685 -0.039219550099688 -0.0340611165921832 -0.277005063030858 -0.0194313446547595 0.29217270298702 -0.0105547790960588 -0.0710099419387826 -0.409604873021515
  28 856.718859801589 ""  0.364328115473306 0 0 -0.00440539455265444 0.00634712503659779 0.000638468304567141 0.00311939962099716 -0.00533044989531633 0.00106689024878421 -0.00231360961196817 -0.00285525813481535 -0.00113008853622417 -0.0110938610848061 -0.0144862082090472 -0.0795682259879242 -0.00790914436789694 -0.00478165806062921 -0.0468104477083307 -0.000574451360257593 -0.000150670196918857 0.0105755188048984 0.00993101169435066 0.0119166086614416 0.0562273433600414 0.0120048168572848 0.0134262894329904 0.0647755492673997 -0.00232962184946937 -0.000371916541593042 -0.0304525888667011 0.00274455066000528 -0.00487889735505945 0.019527709099436 0.0460684190779365 0.103860468477456 0.532536875526345 0.0284932953440126 0.0607724967798778 0.308390953038767 -0.0104470458237189 -0.014750577531218 -0.075498936087269 -0.0421400331918441 -0.0591533782446681 -0.387241196839314 -0.0504144484817379 -0.0823528357007306 -0.459347400979639 0.00247526150998897 -0.005980240127228 0.00521575322244739 0.00112015214905419 0.000689938579339545 -0.00101741598699175 0.00203193746614089 0.000908670921571796 0.00227071120854035 -0.036853482642901 0.0118172192155662 0.0127064715521468 0.0153891569891064 -0.00285553809875902 -0.0304215201694075 0.000353543169540301 -0.0071098603640623 -0.0160433810358609 0.00426824346049093 0.00439193654936711 -0.000120337835698102 -0.00189275815143007 -0.00384687445335335 -0.00305639639327503 0.000719003732189122 0.00270272163978988 0.00348680824498832 -0.0172184003039483 -0.00636698470081941 0.0163332425962969 -0.00546368585012286 0.00428879896458881 -0.0367073877691544 -0.00691099368806187 -0.00625758385900163 0.00119026160291021 0.0125215328688081 0.00834290255221759 -0.000618045988736423 -0.0165701591685243 -0.00243126741526161 0.00960285306110076 -0.0196421712712541 -0.0038183812859224 0.0205626917984454 0.000305984986532263 -0.00784255555444455 -0.0281219353454423
  29 870.808271693864 ""  5.37007653751456 0 0 0.0416034080198256 -0.0174516910893417 0.0123470517309231 -0.0174546427865303 0.0196830780377791 -0.00690669920327001 -0.00309669901869273 0.00650504029428991 -0.00382429857550913 0.0160927229453429 -0.00207752998985945 -0.00536214335221667 0.0163103901210264 -0.0110543412782494 -0.00569434943727229 -0.00213488512521341 0.006538179792928 -0.00142783550678865 -0.012234937901995 -0.00873751621507936 0.00717896874250689 -0.00482018414403808 -0.00374394338350005 0.00907546645009771 0.041613615175381 0.0599183259143255 0.191419676432906 -0.0938888346515227 0.0464391366578075 -0.118244530149214 0.0261404225201399 -0.000919294222336931 0.0380138556677926 0.0124202158561805 -0.0243736935535155 0.0369757050305924 -0.0050030352320822 0.00665780504820014 0.00473311486857185 -0.00895322195863853 -0.0252446927885009 -0.0270555336388602 -0.0123415550238857 -0.0140609186202562 -0.0449852517360891 -0.0233656658116955 0.0470963409978124 -0.0576206123025311 -0.0110748326539326 -0.0087789399167317 0.00543114481162738 -0.00273189035820745 -0.0213839009349592 -0.00880293987198153 0.28173565157474 -0.0594964175143548 -0.109212001281891 -0.182904625369643 -0.039044030236229 0.246171576361713 -0.00252515478084744 0.033320098522977 0.147158049072802 -0.0082165490956833 -0.0793951379266984 0.0602891076901453 -0.0208100085692684 0.0869472592425218 0.0539990446727165 0.0301982800404593 -0.0494758682909513 -0.0809822462285813 0.0323268632331319 -0.0475775592528705 0.0278575951835284 -0.0170479192487568 -0.0353529811091253 0.132080305568365 0.0776734245353509 0.0489391072473745 -0.0595677239002445 -0.142001388607264 0.164085216608665 -0.00936066666658211 0.127211398950796 -0.00805381433212532 -0.25919034627576 0.0510071801384871 0.0462801218500625 -0.072876895472883 -0.0103505599814505 0.0531071561309522 0.0401340822199028
  30 878.141572735238 ""  18.3405143696182 0 0 -0.0239224525241705 -0.0500868692080909 -0.137372581944607 -0.00247723927121568 0.00685063108935703 0.0163720959026369 -0.000531978004678892 -0.00157748414024396 0.00124110943673974 0.00023419605541843 0.00149965284965477 0.00646591250576939 -0.000164819295129578 -0.00190860669702468 -0.00341797523324919 -0.00213028456209853 -0.00278294383065984 -0.00757925535932514 0.000986011390822639 0.000858082410704033 -0.00170282387911572 0.0038801249270994 0.00178923364215876 0.00413682635340039 -0.002817495701047 0.0914289525177116 0.0574893786379088 -0.185493070300225 0.0335443488227144 -0.311703842450835 -0.00732402696644667 0.00106177349229388 -0.0289959739236352 0.00235852650375263 0.00266619590508357 0.0243520696978564 0.00145671846761374 0.00760427478951625 0.055959230790742 -0.000118177164725131 0.00658824769478655 0.0102211399650708 0.00066896729638461 -0.00316131048925589 -0.0326139178658902 -0.0242554489944707 0.053627861756745 0.117623059880151 0.0242381551434645 0.0256639747196341 -0.0261291752308954 0.0375418518210142 -0.0610166061770277 0.0556096657242779 -0.116416871599003 0.177220626508891 0.163392053312734 -0.0335688494305676 0.00264497786059463 0.00564870056012157 0.0288587334586295 -0.0754259731201765 0.0936363339526861 0.00995728541478804 -0.0264418372407736 0.00745001508211287 0.00273736616345293 0.0306325549866392 -0.0409947173963549 0.00702517593064362 -0.0185104111558699 0.00427464166632594 -0.0418798476499775 -0.00312487964764665 0.062393581086807 -0.0294189241732541 0.024482820650188 -0.00558310406001787 -0.170340749938461 -0.0349734347105968 0.102022255868432 0.123436227299655 -0.0353491470379725 0.0244533835307009 0.0282778267289978 0.00114572628558187 -0.135861809097612 -0.0458869277888491 0.0580275840492677 0.0757961433056976 -0.0378203504588542 0.0488274574029296 0.0074519027112966
  31 896.191397551709 ""  0.472553506672341 0 0 -0.0332646724861709 0.0486902728631697 0.0217826164198914 0.0128358548298427 -0.0283854913407037 0.00485014890238761 0.00391628593394259 -0.0135830162555543 0.00167443016736719 -0.0198449182198784 0.000554726195084473 0.000396259089795545 -0.018768033759245 0.0123169546993793 0.00515903704634395 0.00258246725750762 -0.00377580956680591 0.00416755000524933 0.0137667583572632 0.0130952656741271 -0.00736074727912237 0.00744624753677857 0.00274047914935363 -0.00782515823956736 -0.0436684846203128 -0.0941826306090716 -0.246855753053001 0.174386009469114 -0.0484478206026185 0.220992662452247 -0.029293047059262 0.00912153326876989 -0.00878768878204716 -0.0140568128372091 0.0281521834904336 -0.0370825086429425 0.00236944319854621 -0.00709194310422746 -0.0212643134925348 0.00794140970166974 0.0295710563329057 0.0148133534703895 0.0158024785157565 0.0144991085834229 0.0381236563574524 0.0405693940230897 -0.0438097788592793 0.0313581320742831 0.0029808078756834 -0.0046861743770435 -0.00361923434810617 -0.00919499713717287 0.0189708897954288 -0.00429803935668776 -0.194077183378382 0.109715533150092 0.0874220396831627 0.153430822688399 -0.0118023098540772 -0.255510965982299 -0.0275127225677399 -0.0683220485356621 -0.190936835635581 0.000242719421415691 -0.0561524042922065 0.0643034751847903 -0.0393270620148004 0.0782301889217245 -0.00498966846039062 0.0460588241836068 -0.0491133793072564 -0.0639274019730422 -0.0677737719838558 0.0160811701882567 0.145822251663693 -0.0290698865254857 -0.0203732975938727 0.0329804180696855 -0.106328815984757 0.039270689737637 0.044311644160293 0.0587241933229543 0.15983445419355 0.0223843770383416 0.077861146485764 -0.0167410800135747 -0.317843156369528 -0.0529586855761246 0.0768021708128999 0.0641027280166036 -0.0293727567599114 0.0560883947074101 -0.0838082654113442
  32 918.521425384278 ""  7.83709285860062 0 0 -0.00418825816699251 0.00145672472902012 0.0103131609320831 0.0053915612448658 0.00840459929165563 0.0113064958277058 -0.00757753274491986 -0.0156610148046478 -0.0705093847048186 0.00647558797174276 0.0131244899641325 0.0851509978623268 -0.000694722861245592 -0.00260844316353898 -0.0181579788796723 -0.00802378341919797 -0.00915305869920123 -0.076177542187822 -0.00112944981260051 -0.000684151351155037 0.00720494540124801 0.0122066385705183 0.0134031383754607 0.0855806173249383 -0.00746222902203057 -0.018525720722637 -0.0108808003826235 0.029295384616792 -0.0116395513394784 0.0394126866768321 -0.045149524868651 -0.0818887751694974 -0.429081196086664 0.0100864290168064 0.0163694171387249 0.0983654443737524 0.0487332401345287 0.0811083695770769 0.454082133852688 -0.0054283560328398 -0.0109591466209338 -0.0433410965129227 -0.0543064594378804 -0.0881698076730316 -0.477733315018201 0.00367265475847007 -0.0101427433080808 -0.00554608343269979 -0.00312882677589998 -0.00243378967154062 0.0026051253636375 -0.00204347308440471 0.0101940658693372 -0.00224316028041884 -0.00583661515711108 -0.0129089044630854 -0.00610138567876381 0.0179634100317712 0.000579786970055549 -0.0221685076311051 -0.00253838450038521 0.00613465610497725 -0.0186123881940544 -0.00153004508532557 0.00160122695579565 0.0020057671242067 -0.0019826772035888 -0.00180188599732313 0.00285613409502717 0.00106905709595813 0.00138521339597747 -0.00379054037875109 0.00139545997110892 -0.000113131583635908 -0.000842443828850583 0.0048638340752518 -0.0075363290746974 0.00129065337952344 0.00773989637395085 0.00781577997984858 -0.00252338689980462 0.0080458514219563 0.0269870761144466 -0.000128083610646556 -0.0029254834463363 -0.000860196584869998 0.00843732707072207 0.00336688009166729 -0.00537512158649442 -0.00778201999660559 0.00478907007349738 -0.00545718691155639 -0.00754622446773108
  33 972.986913754331 ""  80.7415232936034 0 0 -0.124261162938991 -0.0987333412629307 0.0474166457216281 0.0974831603259314 0.0939748479525902 -0.0407375316440539 0.00316703271628797 0.0601709778865816 -0.00521296386712312 0.0508396129257561 0.022687022463712 -0.0102201798656941 0.0336265942040173 -0.0145097316730106 -0.00628832680080596 0.0140940057696017 -0.0502452745171843 0.00966364166876948 -0.0413034701522637 -0.052172678253966 0.015343857483945 -0.0766162486417047 0.0220750949855976 0.00138251083491452 -0.113110891448272 -0.0906364142868464 0.0153096187862612 -0.0164640011042828 -0.0715279963693418 0.0405369724345314 0.0773879413881445 -0.00403384366431234 0.00137689762290918 0.0396819878083461 -0.0115551002344347 0.0296030827239644 0.0554257245884194 -0.0527071822813483 -0.0104767669491769 -0.0184104773090897 -0.0955055767582983 0.00848422599322014 -0.0912441329045399 0.00312942148775767 0.0244894363208217 0.0026927280354107 -0.0101672448726499 -0.00109826807696382 -0.00580111156292333 0.00264944106426532 -0.00743636946507532 0.0175937006912177 0.0136555739193605 0.00765600298691131 -0.01737770143656 -0.034112435096578 -0.00551859050503568 0.0163695810600823 -0.00185943786344985 -0.017025163904057 0.0270935595834901 0.0301032291907595 -0.0344592121538754 -0.000330532332960723 -0.00132702713895859 0.00224809175442991 0.00076671318487732 0.00955995840899516 -0.00273251586904753 0.0043212478547424 -0.007671192897265 -0.000236844687502234 -0.00898866155657446 0.020025751977651 0.0162332864873065 -0.002323158177694 0.00357490349487162 0.00855713774120151 -0.0201879523158869 0.0234419721484615 0.0227089558911218 0.002871504876281 -0.0337384884540665 0.00514106715149696 0.0109103917041506 -0.00109152031055313 -0.0474954877515584 -0.0127970453569283 0.0189590331187317 0.0232245845829724 -0.0112567113098643 0.015230513251647 -0.000367519447547333
  34 998.810865301843 ""  0.221469381520084 0 0 -0.00838408376725224 -0.00586513613207583 0.00121581107164816 0.0062663457646579 0.00717978708214611 -0.000861445507190715 -0.00146169375408399 0.00060539064881403 -0.00578278999694825 -0.0103491470139746 -0.0136346144021553 -0.0560270781212328 0.0127876364305187 0.0137144832048879 0.0887198960361423 -0.00169798230616144 0.00302748085657936 -0.013257967973083 -0.0125860287079147 -0.0164106543517561 -0.0746267687342905 0.0131135035350235 0.00944768212391492 0.0638764316284199 -0.00624069822824336 -0.00158859220508411 -0.00167269817003355 -0.00752790652713436 -0.00143997941098193 -0.00508006884318057 0.022569043980197 0.0608000102167897 0.315477103353577 -0.0474718260549383 -0.0925547172949787 -0.521383562792002 0.00929496616794937 0.0177086299875212 0.0716132298979546 0.0426189625153931 0.0731292129141843 0.437594411712597 -0.0369905292576169 -0.0674687799824295 -0.356384751799492 -0.00124860328975165 -0.000284166262787689 -0.000401478130754048 -0.00044549764942664 0.000522348757202377 -0.000642975019167611 0.00308355862603035 -7.19101038375229e-05 0.00284814332633343 -0.00121338692634617 -0.00173446052895642 -0.000742493135152524 -0.00432640977981108 -0.0023453139991431 0.00430261063185037 0.00437951271183122 0.00413615279303947 0.00487707061517285 -0.00129270489432698 0.000572582837145891 0.0019455429464014 0.00024077167553836 -0.00222438311268097 0.000813963920454311 0.000695232296296937 0.00187099238182911 -0.00223301246291585 0.000436543582376907 0.000803522571820636 0.000386448084961088 0.00153431734589921 -0.00445974883474279 -0.00151168553927286 0.00727007887253622 0.000249316947679743 -0.004737677803955 0.00563943475152325 0.0186185242108591 -0.00191392536520751 -0.00428790793036781 -0.000702503006990945 0.00929858369124975 0.00182321494016362 -0.00587636283422838 -0.00548062417281529 0.0041659876903635 -0.00492740396804615 -0.00681116861800254
  35 1007.95895336677 ""  20.9796165112753 0 0 -0.0436805809526686 -0.029998670949574 0.010319928009026 0.0319318879494428 0.0443509469937114 -0.0166807683711412 0.00275804856601353 0.00997292800917051 0.0059259202009116 -0.114542651080136 -0.0731647979755963 0.0324168993235816 0.0444143757608129 -0.0177753296120633 -0.0301680879801723 -0.012572837702764 0.125839796352473 0.00924003719703706 -0.0480215030603268 -0.0392072288035986 -0.012677267338641 0.127085368189356 -0.0426682612202122 -0.000223317081679841 -0.0391779325993541 -0.0261718987782069 0.0101033649436603 -0.00281083529379528 -0.0113630525240808 -0.00479394230236371 -0.170941504000951 -0.0242702201595437 -0.0430019169286209 0.065587998385857 0.030671760089339 0.175587976061877 -0.0178608477775367 0.0970086137702644 -0.191727744206287 -0.0283880637649656 -0.00203913589956208 0.165820611829348 0.14653446685229 -0.00339737347103941 -0.0673652879061747 -0.00111398375746044 -0.0052553659291278 -0.00250529580048413 -0.00521756958197059 -0.000604813945263458 -0.000986489282124518 0.0103312531863935 0.00716427940132941 0.00860933444624596 0.0032093098410596 -0.0146987500486188 -0.00525600358179268 0.00249869161295326 -0.00227050570561619 -0.00157104837176895 0.014686453463811 0.0190584668999252 0.00148211658018443 -0.00435009147293209 0.00443714951414771 0.00793448133983315 0.000700594685295018 -0.00490496273807729 0.000468114216025864 0.00330859954354896 0.00165370429233102 -0.00752015427139823 -0.00148466717629333 0.000465095583619863 0.00403214246730564 -0.000460403369078999 -0.00348293996169957 0.00221460359437778 0.00563817118433028 -0.00375191595324837 -0.00313976076711477 0.0168215587361618 0.0379795536379736 -0.00211570634402714 -0.00440196287924089 -0.00191983704319662 0.00638743536515205 0.00287934965987793 -0.00799352602930429 -0.00989518402787178 0.00717837844192074 -0.00743165347076318 -0.0171138975199506
  36 1015.08318597691 ""  5.2716291913266 0 0 -0.0182427628000065 -0.0105245887150924 0.00673833767627972 0.0124863449574293 0.0173638771370799 -0.00926077034852943 0.000976967764570325 0.00470253758391952 -0.00110925566336933 -0.0440349409986416 -0.0328891916384988 -0.0112460475597178 0.0230443058371985 0.00524463467950354 0.0583108603364488 -0.0129449553589919 0.0338520519247821 -0.0782521658759095 -0.00861491257957661 -0.00178202331458291 0.0778809648368615 0.0415392917193244 -0.0223649009207812 -0.0370267603719989 -0.0173511559766977 -0.013726958107351 0.000341178917850591 0.00224025168540577 -0.00316593239262746 0.00159796293687741 -0.0434774849124444 0.021430866882791 0.16519754673825 -0.0214647685220411 -0.0696128411328406 -0.391002855561144 0.0464451579477786 0.121094576478115 0.422211884259587 -0.0654744249584936 -0.0982667762937047 -0.470290210216128 0.0857493540547069 0.0496833975028212 0.241558789954683 -0.000724071458393907 0.000461077925242328 -0.00215931495646976 -0.000761986535766392 0.00059220055090353 -0.00106210204895869 0.00364699025319113 -0.000961899827345329 0.00232175371787654 0.0049389612134185 -0.00310762449341944 -0.0035627574731584 -0.00685562253727325 -0.0053004417685286 0.00465538088767117 0.00394338745418047 0.000465897101139914 -0.00204338312329288 0.00134610513405762 -0.000609940211927686 -0.00288533810598924 0.000960428293150108 0.0025830400397729 0.000119925829890934 -0.000539430631963613 -0.00226458205526841 0.00289332600913293 0.000230671226125537 0.0013972876975487 -0.00121021504692423 -0.000113374689134047 0.0022620124220692 -7.30942632076483e-05 -0.00371864374450855 0.00368383230351813 0.00485480749524175 -0.00720518875646843 -0.0176373011057459 0.00105146849264099 0.00381348348605242 0.00031237810124445 -0.010486112036812 -0.00276871868494115 0.00661396251914054 0.00754732968637171 -0.00513693193615142 0.00612153903446559 0.0076621635661827
  37 1026.20907802979 ""  11.8621759723109 0 0 0.0120085651939826 0.00860644055361258 0.0300240440459016 -0.00257657710097442 -0.00428827296615318 -0.00481554933586767 -0.00193241499728953 0.00807335569619731 -0.00276313260937171 -0.00543782048946058 -0.00887661419695074 0.0034837523030303 0.000377106433488567 -0.00150181785448475 -0.00112987225592976 -0.00261542008591359 0.0166470142400964 -8.0140120499767e-05 0.000715086651795046 -0.00339963407757507 -0.00408652825439116 0.0091386879161106 -0.0044755629050629 0.00598126614537061 0.00606960100136928 -0.0155027424584102 0.0127899153572372 0.0297033212648807 0.00299815542684529 0.0433802130169369 0.00118907306036603 -0.0214466737226941 -0.00436464302579128 -0.00309724031481036 -0.00944842827196829 0.0135952356752716 -0.0055369886444389 0.0140471050894914 -0.0191876291116886 0.0120441534236693 -0.00710012712219559 0.0307018678827136 -0.000937676269851597 -0.0229262567285985 -0.0350450903723871 0.000676790271319005 0.015094040456454 -0.00961679424909594 0.00624245505985971 -8.8683696034712e-05 0.00202085844707411 -0.0147742069115255 -0.0171054186206894 -0.0292437999432306 0.00920836983674589 -0.0194626494393486 -0.0211311006844923 0.00389254091824508 0.0301174098192692 0.0142395542553222 -0.0268812679301611 -0.0435079061116077 -0.0422075067644969 0.0499475529430114 -0.0701474411677052 -0.121626836672669 -0.0173099793938401 0.072353428187043 0.00218308928931514 -0.0178026395095781 -0.0329132601470506 0.116179092535201 0.0378374531778433 0.0634273835749905 -0.073486620282377 0.0803626359112804 -0.094056175073658 -0.0919566309723641 0.0201749774399238 0.305127917410519 0.051940976960341 -0.11714287164781 -0.299409689809418 0.0358311564493815 0.018704474566697 0.00640053511981874 -0.161318950075561 -0.132430711915553 0.135663956462129 0.273153712941267 -0.111621308686849 0.110841250484709 0.140434144248414
  38 1039.77571562332 ""  5.33623309323465 0 0 -0.0104120181355745 0.0325725866934653 0.00623100161772066 -0.00467983147732368 -0.0230793801987471 0.00426710333019881 0.00655967238322348 -0.0101624532463099 0.000880319945667722 -0.0392711103548955 0.0355117683974808 -0.00116831580015949 0.0878625159697875 0.00326615458694223 -0.00866243402911184 0.0184809061312332 -0.0927596801803141 0.012775156603363 -0.0931100516972386 -0.0122095510032749 0.0119598119552015 0.0215664381562012 0.0383746032408033 -0.0084041580991415 -0.00983736577841255 -0.0226570363933096 -0.13294139291019 0.0939020529380281 -0.00610734714176483 0.0871800574137152 -0.155743460887868 0.191113737363899 -0.0348411769786965 0.169909301986963 0.184469389493883 -0.0474581624528724 0.0289722852825162 -0.099854566239542 0.0133028236676878 -0.213050873570771 0.141993935772839 0.00172152455556156 0.110108410858363 0.240880547698263 -0.0640259027332497 -0.0073515971007375 0.0208776364806809 -0.00337849920305299 0.0186976978030928 0.0145203800516603 -0.0121921573813618 -0.00156713814878081 -0.0402069877306222 0.00989199579758773 0.098211307290921 0.150684372854266 0.0202043694279854 -0.156642442008085 -0.162572064922717 0.0104208807466628 -0.0265791840764255 -0.109467798247452 -0.0533755783419182 0.0282852318000292 -0.0293458567793345 -0.0148172338706171 0.00494801630955322 0.0307275213287579 0.0102360019497386 -0.0259907508822176 0.016018068133655 0.0112709377309683 0.0427538539069706 -0.15702390345404 -0.0642787395061062 -0.0200007529405999 0.0303559213117074 -0.0432435185383176 -0.0560621567669177 -0.165360618785303 -0.0106544269203196 -0.0839065751259206 -0.00407214751961467 -0.0172573306554951 -0.000745467814914125 0.0107496975049404 0.120605647532367 0.0503942342442061 -0.037251699273265 -0.0731537408294613 0.0150757564293429 -0.0237637299826221 0.0739500855363535
  39 1040.91987833129 ""  50.8004962228705 0 0 -0.0523834447618725 0.0329183063067327 0.017773171755375 0.0243235130732172 0.00820936561341435 -0.00991075431232284 0.00551749972649416 -9.05975593168765e-05 -0.000625596358960137 0.0186684519069134 -0.0308916321044924 0.0048958400291408 -0.0703242911889488 0.00356894427251737 0.00497547166134633 -0.0064921459592817 0.0657134841754526 -0.00849405647175345 0.0649341457634867 0.00627085492587729 -0.00940066649280393 -0.0219532181304064 -0.0228245822539332 0.00811750944857164 -0.0767272461426334 -0.103914600200275 -0.139972122737577 0.133899794824698 0.0115529471236751 0.0930734718152871 0.0954054193592731 -0.140778916707863 0.00639122956417447 -0.121158574081171 -0.106329906798923 0.0363245523357025 0.00767024619936514 0.0715575553861674 -0.0218971063941306 0.159691635420704 -0.113173050015939 0.010330241093564 -0.0794658751947545 -0.15256779380152 0.0272005331149366 -0.0129513625198054 0.0305138246292566 -0.00315410583064141 0.024263487212766 0.0214982746049178 -0.017648000215638 0.00392687455693989 -0.0565062176618366 0.0156294742089799 0.127581798504738 0.197491864829362 0.0273119900968173 -0.22812208154993 -0.23204362676135 0.0224901246100801 -0.0302684394206068 -0.150916487071159 -0.0876912842129152 0.0337139143086797 -0.0288459915706295 -0.00842037824541124 0.0118029968723686 0.0359190277119629 0.0131124362761601 -0.0332332926847 0.0200304979479532 0.00495184630666137 0.0503855205610942 -0.213951687966541 -0.0760627516638479 -0.0438082895380816 0.0673227882836142 -0.0466244931036998 -0.0834687874845058 -0.261248861560913 -0.0151713604719693 -0.114939947918583 -0.0100996347294204 -0.0267859018430294 0.00688786471203642 0.0143024784848512 0.154816331142185 0.078652737153725 -0.0520723720885773 -0.117515754443456 0.0230249864574173 -0.0321166580741334 0.0964344400223388
  40 1068.61290141626 ""  7.18077235361773 0 0 -0.0259231952376265 -0.000734537083042408 -0.0464300373047224 0.00516515787953422 0.00734495285210797 0.00545841171845586 0.00388443781286559 -0.0157263534371277 0.00488657604042603 0.00382759760742892 0.00408757924918901 -0.00122499663174308 -0.0104866602027582 0.00149154847854655 0.00136643180287636 0.000543377525510018 -0.00359450956939923 0.000594630983221523 0.00895121704913089 0.00635291829900197 -0.000421028694624084 -0.00680540036825088 -0.0018756952435283 -0.00447437504650343 -0.0206835610890846 0.01000957663552 -0.0518286029869275 -0.0180276207252934 -0.0020598336911246 -0.0420824201644004 -0.00494989383930358 0.0170444952890554 -0.000290458882986447 -0.014590164535106 -0.00714128130387994 -0.00171255852822067 -0.000264044358698615 -0.00320920113955655 0.00267742046542801 0.00984532380291415 0.00134658953167592 -0.0140256557779529 -0.00349840930730733 -5.23330244746579e-05 0.0338486547491212 0.00557066177780877 -0.0282309534581728 -0.0144391899346343 -0.0304988478690863 -0.0190530537865261 -0.000191266209684108 0.0380685930598438 0.0383802471569171 0.0520478148057052 0.137069954804784 0.145673078516211 0.0126561416954798 0.0426684170199473 -0.00423923615953328 -0.0614862430569113 0.0565888574508314 0.100798658251982 0.0903889808440351 0.00519574732379541 -0.103820093075171 -0.0264526504203891 -0.0335638958775472 0.0316786644494529 0.0108729269698148 0.00387946440179958 0.0605272316163905 0.0246961429582135 0.0863675858183142 -0.0373363503036171 -0.0877629632190077 0.146338102837412 -0.322648699465302 -0.117945119687614 0.109460794579945 0.230884550361395 -0.044876650469696 0.149783390620819 0.387438006106545 0.0134996234805567 -0.160186508938328 -0.0113784885918266 0.269757498299572 -0.0487484092481475 -0.124694453788905 0.0253078074719309 0.0832568845870256 -0.121081728513842 -0.143500755164247
  41 1093.70305873633 ""  11.9607102076311 0 0 0.0484942259790753 -0.0514328710876181 0.0235675013027971 -0.00448682235924493 0.00797398594018512 -0.00107057728014998 -0.0208220627006707 0.0281400194010858 -0.00261218277831537 0.0109594848595367 0.0214304566108331 -0.00526529491048919 0.0261719981574885 -0.0157697606074709 0.00117481558287435 -0.0230628952285684 0.00496943491222987 0.00144326464187702 0.00316095560297876 0.00505149688349615 -0.00103043022866088 0.0159637587855772 -0.0215911470276993 0.00192427958521717 0.0724811599107631 0.0763891000390408 0.166931863071768 -0.134674630547258 -0.0466593847320056 -0.0233487472202232 -0.00304425119710419 0.0456224679457615 -0.000813412858941182 0.00776366186981937 -0.0648642992515795 0.00401346719419223 -0.12259997991453 -0.00598208061284542 0.0138607173772474 -0.0194005376809179 0.0362448247868267 -0.00638967098487972 -0.0303354915810805 -0.125732463988681 0.0284528529804077 0.0259366657724864 -0.0127168870608032 0.0409457558592742 -0.0124714755474378 -0.017968616069696 0.0160744468153391 -0.0243169497638122 0.0414053189401405 -0.0665515890398569 -0.212134343970652 -0.155737616897179 0.0303009403543807 0.224017258009403 0.20217663672823 -0.0521699430368188 -0.0313429485214153 0.0276518380235072 -0.0691454845892299 0.0487147379211216 -0.0583792237059057 -0.00243181636904748 -0.0138748364430057 0.0793734782738382 -0.0160167703826489 -0.0370817483879043 0.0270985632896636 0.00159271809825614 0.0480124277160138 -0.228711423969942 -0.052976356237482 -0.0358806611430501 0.0320194036126633 -0.0938633236240955 -0.218873054848392 -0.316243696899012 0.0191198039777439 -0.0692424305632691 0.0610427795500344 -0.0309264534174153 -0.00323155597479292 0.0158147806519113 0.176779374310003 0.074102744648044 -0.0690822060726315 -0.126282170191269 0.0337926009570083 -0.0495966862774842 0.0871177644222421
  42 1105.09206228972 ""  6.01349809074089 0 0 0.0211024866086937 0.00353017681919421 0.00517076918827973 -0.0189111246956521 -0.00472966190926608 0.00252032930769564 0.0371583898386787 -0.00359047357860445 -0.0035803376360783 -0.0216404754720966 -0.0845641938482554 0.0165621748184966 -0.0562172483722729 0.0346636946569851 -0.000901860862318818 0.0757842995303152 0.00835832133849594 -0.00892475428026941 -0.035315117864234 -0.0401562143835673 0.0104059768675636 -0.0380133966363224 0.0727606800365153 -0.0079117385208612 -0.0165607949427729 -0.0513399848578786 0.120980554091713 -0.00641295086592492 0.0406139801917427 -0.0587859289789279 0.137120589324479 -0.307290534667553 0.0507173576809565 -0.0108314972330812 0.155470756704908 -0.0266927674640278 0.437145740310506 0.0472051733287207 -0.0544501110407587 0.0533469833432852 -0.166816651446676 0.0252015284293784 0.0935634915713361 0.378030941198888 -0.0855509288047072 0.000654726747656194 0.00399727408402789 0.0164002541731405 0.000614443151534368 -0.00289257154976061 0.00562179639584291 -0.0105112733850106 0.00137342206353196 -0.0271625123425478 -0.0845450422459654 -0.0883983130757156 0.00351922309835514 0.0848350748359084 0.112884535465027 0.0184467479990776 -0.0155211176133881 -0.00252800866481653 -0.0109567582299956 0.00813178930638286 -0.0195719806455982 0.00158025006376278 -0.00487071787470271 0.0194842360459395 -0.00801658086983006 -0.00600582822805452 0.0113180910921535 -0.000974328100854231 0.0128047062885745 -0.0466081969409364 -0.0121222890358062 0.00078285613584456 -0.0159086458112087 -0.022150751705648 -0.050902074730648 -0.0608904922919086 0.00339256738461206 0.00639987295965847 0.0443278816857139 -0.00724079372509965 -0.0148298373268902 0.00218218316569086 0.0570843422106604 0.0116152612769252 -0.0274743350808411 -0.0275524708867074 0.0161882638314711 -0.0217432717916322 0.000419353406080038
  43 1118.54443247301 ""  19.7754608677219 0 0 -0.018963773472914 0.0134915621145355 -0.0721385471308787 -0.00701288207481033 -0.00879865099745094 0.0122791168528403 0.00688538314614378 -0.00827762594001539 0.00460168728100727 -0.00227150569273581 -0.008829987489984 0.00116307911671134 -0.0102283945022121 0.00499631246195054 0.000242438169694377 0.00721252353818022 -0.000569139130033894 -0.000453586546956484 0.00111481027042515 -0.000602243480383154 -0.000950662222024119 -0.00499058095054116 0.00778814998939856 -0.000585787164898229 -0.0161835895335284 0.0194181754864018 -0.0626099987607864 -0.0273709612276387 -0.00819850492978144 -0.0383780682666853 -0.00179227401301464 -0.00895996111460787 0.00478050499768221 -0.0070834818344667 0.0141563585758503 -0.00176590578725328 0.0411682231238186 0.00316247492926155 -0.00562681280096081 0.0139989000417216 -0.0160367584928568 0.00810968036228104 0.0126665787256988 0.0489248888887062 -0.0172164396205896 0.0444188292488683 -0.0518247066193517 -0.0441079161112111 -0.0858053495007507 -0.0485211641122989 0.0186524363253279 0.0892777777814686 0.0926495857786902 0.0655958583489442 0.132516513496499 0.0680280729321597 -0.0293240271423774 0.0520683513484633 -0.088021466761841 -0.120455349114486 0.12840710052982 0.219376074613729 0.132759798871894 0.0384915863577142 0.0313781899926909 -0.0177174078032061 -0.00741300020895604 0.0183848618839481 0.0203285554810913 -0.0258565575053199 -0.0356422034980821 0.0113444229310621 -0.0119007208606117 -0.101259537778728 -0.00677643465702454 -0.0697310268383454 0.175668679132522 -0.0338066759541154 -0.0737525245551428 -0.184544789476777 -0.000455439007425635 -0.174597191396679 -0.17870872787994 -0.00684205213923001 0.104698978621382 0.0123523066144596 -0.104849226509004 0.0447312930663426 0.0763440809650205 -0.023108084214333 -0.0611790249054592 0.0720167730453914 0.163344639488636
  44 1169.58934540322 ""  45.1591021644253 0 0 -0.0583739064643288 0.0504347298796954 -0.00605730554680989 0.0132448515400435 0.00759156836343811 -0.0106524583688352 0.015449661339756 -0.0641137255958431 0.0114255867699721 -0.00252239745900119 0.00975506995828724 -0.00132951334822696 -0.0147356802772764 0.00825475260705859 -0.000282107330196339 -0.00721182752765651 -0.0106863526993218 0.0025566701436789 0.01971647556381 0.0136123831301617 -0.00449876319978635 -0.00342769926837105 -0.00773546799423971 0.00114847620884485 -0.09574839209398 -0.0984925267302669 -0.116226375214145 0.23163104988394 0.149842373026888 -0.0929357142725877 -0.089182290162391 0.124312359739585 -0.0212241110993469 -0.0143779017416536 0.0120526066896899 0.00160901789532949 -0.0622883267895354 -0.01617811411834 0.00814600150915902 0.0232223009057099 0.0117235578226949 -0.00417263471735918 0.0209264301947417 0.0391147650788558 -0.00776636557633846 -0.00917953869712663 0.0077896146933747 -0.0327323781531475 0.0166835305052556 0.0202963372608911 -0.0108235150233153 0.0197919649343657 -0.0586694685186588 0.0740361507140689 -0.177830758494089 -0.547716942357578 -0.142619143789589 0.123028035561427 0.260320030476065 0.198865012053875 0.0653953206595926 0.0545668915438128 0.213245161483607 0.0166378882622697 -0.007186167191999 -0.00434239465124865 -0.00464572842236659 0.0230085816660769 -0.0123179397494134 -0.0107827988523359 -0.00256378900761105 0.00336330402078675 0.00892539629619328 -0.044303364953049 -0.00995246995461204 -0.00650022445035003 0.0113602807654457 -0.0475589939349954 -0.055549063634851 -0.0622495141733262 0.000567997523584253 0.00687474009525008 0.0622317132401946 -0.0148906800527501 0.0190927189465684 0.00521205211272454 0.00179673969378094 0.00962996070537555 0.00043394945211755 -0.0145015286184239 -0.00525771306658024 0.0030867863224803 0.0441876058925359
  45 1188.14218640439 ""  6.01338988040454 0 0 0.00319943794930379 -0.00460930297320298 0.00544796863135559 -0.000501071765170346 0.00991498768348113 -0.00341925021176374 -0.0206464808351342 -0.0234334131537356 0.00830738393140045 0.0129542791790375 -0.00742529346751426 -0.000278330563781389 0.0150492203932217 0.0448505444824525 -0.00856911075408447 -0.0748310962978399 -0.0131998200841812 0.00994839850598724 0.0524073107352731 -0.0553624769878923 0.00294031865337283 0.0132840328570509 0.0349932893094929 -0.00725613987755472 0.00478419236195727 0.00428265452473692 0.0238710152411322 0.000350764904242635 0.00585540720307881 -0.00986100977104388 0.0232852082883611 -0.0217967320432037 -0.00157614130738605 0.105228037898502 0.260668163292384 -0.0574076146145097 -0.539651212699942 -0.0631076385918818 0.0666716128524764 0.316570558453538 -0.411322590663183 0.0416766639607569 0.14111151080749 0.317902376708535 -0.0732173528233785 -0.00237154641297036 0.00216613963703484 0.00555772820588473 -0.00472146804831292 -0.00367511464891573 0.00263357643793543 0.00241503350957253 0.00404041992513547 -0.0129249920104266 0.0281168831862082 0.0557222184513836 0.0148510653832683 0.00324859707970641 0.00207190063301721 -0.0123541986115836 -0.00358220210762059 -0.0104413605720056 -0.0360484536571442 -0.00147309503742549 0.000126630367765099 0.00107703880742475 -0.000921840335418349 -0.00179633142646654 0.00080517937641116 0.00132502527100953 0.000696973651314475 -0.000511637348252663 0.00118989043105528 -0.00178625172849395 -0.00193075016918662 -0.000591841138184885 -0.000267770264130291 0.00412218859484837 0.00356737110190189 0.0016440731985133 -0.00188944098479064 -0.000149587367059732 -0.00598467286270305 0.00236482415587752 -0.00335605726067754 -0.000817735877999181 0.00170627917390069 -0.00133242045725904 -0.00141216891875827 0.00141148576134485 0.00128097212824924 -0.00100509208024573 -0.00562358598392255
  46 1198.45800479068 ""  4.47735432800823 0 0 0.011043558506774 -0.009674194299753 -0.0208099427387234 -0.0107146793423935 -0.00561764564731385 0.00589418058822693 -0.00571130692697166 0.0222747781603613 -0.00248487618045886 -0.000959662223723249 0.00196129052126434 0.000243117628457612 0.00126387353145436 -0.00818389014280209 0.00135208428514052 -0.000161476950096344 0.00356614533140351 -0.000635063922962513 0.00018188925621181 -0.0115964314136259 0.00185071380023889 0.00221391512898894 0.0102773527907579 -0.00218114475466853 0.0562559912183095 0.0966248324327581 -0.0628139450200605 -0.108149397208846 -0.0645401842337343 0.0378487366027882 0.00338353910054454 -0.00309846464456572 -0.00290035051058148 -0.0140693891901871 -0.045626903017949 0.0100912177676432 0.00405121741289388 0.00381546603682473 -0.00110899781543813 0.0407689650052466 -0.0674383715448428 0.00785410838169002 0.0181963084756406 0.0488365312316178 -0.0115568563162034 0.0557944304911787 -0.00376085227665066 -0.0204609469730338 0.0105038627836836 0.0058727276116233 0.00144933465365208 -0.0305249397187742 0.0470083928069018 0.0410986375796984 -0.380423169706228 -0.333330727514589 -0.0558530388709259 -0.318872648931171 -0.492905083967809 -0.0745245978177661 -0.0597531540122796 0.0150741460406569 0.129992504082505 -0.0414589672864957 -0.0290205826575606 0.00349383042174742 0.0466949147145785 0.0405178675065051 -0.0124119288804874 0.0277646700914399 0.0254261705993325 0.00359523120645494 0.0327655913717574 0.0545014434014036 -0.0417074982505404 0.0330107180684184 -0.0980092579901819 0.106759664258999 -0.0401530027313617 -0.0290342612194821 0.0399757458503003 -0.0703586859595806 -0.131315960625727 -0.0265453011753729 -0.0701846364795237 -0.0050953498201093 0.032355013403536 -0.044058036631875 -0.0455357530889357 0.0496141098004032 0.0406001022225461 -0.044779892217992 -0.14183982748996
  47 1203.19509496004 ""  20.6866467187448 0 0 0.0124109364386563 -0.0363815598953252 0.0115630746235859 -0.010479534843733 0.0359967750807453 -0.00594057600516061 0.00392101611762577 -0.0367980091838738 0.00790539920775751 -0.0117268348446017 0.0426466540983928 -0.00657029863297661 -0.0341796051649062 -0.0472182731669921 0.0117980588684583 0.0181983860129783 -0.000869215787937042 -0.00134194328803696 0.0269341914561404 -0.0123025356204243 -0.000731222399668817 0.00363692666667946 0.0265054504003225 -0.00629376001359959 0.0853671884299121 0.13866393846082 -0.0353869544813199 -0.071406308302271 -0.0549472463648721 0.0240288795588145 -0.217305395395027 0.324465939166809 -0.0380851968638778 -0.187716327874529 -0.411102385728361 0.0899267341123466 0.146122257425981 0.0126620410176199 -0.0176943878477148 0.143702951191054 -0.168171451358272 0.0144949276824926 0.123579122112326 0.291786708174197 -0.0614290374824006 0.00506495047583085 -0.0186766052807763 0.000829681517660955 0.0297632033950565 0.0105311562404899 -0.00802891025988057 -0.0472294202142795 0.0153174682264229 0.00557585059651179 -0.0166776563892937 0.0345209619670037 0.0140947532694882 -0.0190086384741018 -0.071703581432472 -0.0598874611503183 -0.0784300468147978 -0.0435082875508941 0.0349554793373834 0.0388338120810815 0.0268224348027403 -0.0166690237692635 -0.0241421599395507 -0.0213084184761112 0.0127891634626354 -0.0244707339621137 -0.0299231577233786 0.0102040047765009 -0.000742214379658952 -0.0905059332353546 -0.0118101246957004 -0.0101410609298775 0.0658258799634325 -0.110370992977068 0.0767849840407223 0.0369731943001892 -0.0562592111492851 0.095029185389132 0.215710428248531 0.0107038712988302 0.0786051636090057 0.00621780879475362 -0.0609644538883586 0.0347398733424373 0.0622644437394729 -0.0186039426910533 -0.0506346323405 0.0524065908281591 0.132573908472911
  48 1206.09991284757 ""  21.0700993918742 0 0 0.00192912129155876 -0.000775844548872627 -0.0265460571518761 -0.00523763781138887 -0.0195957144671364 0.00977457962722837 -0.00973448953789941 0.0679919508054058 -0.0125609198270936 0.00149576745016675 -0.0138979191315601 0.00266754343344419 0.018814133467332 0.00148793751201532 -0.00195739710870027 -0.00591900858560057 0.00844409333300888 -0.000853342779105862 -0.015601791666983 -0.0170694722282062 0.00435424511743032 0.00107191934900619 0.00818057552572637 -0.00100696382051408 0.0554279848148268 0.104904764026534 -0.135041928719243 -0.168312074731351 -0.122642638607282 0.120778638348919 0.105393205118211 -0.153168992981742 0.0173798840596752 0.0543675498809071 0.0834878087649991 -0.0210251005818718 -0.0376690367616572 0.00457087924481945 0.00345583321767481 0.00557143809440878 -0.0484395799699116 0.00886772812550404 -0.0383839167709356 -0.0720566966761158 0.0154110446716536 0.00302893525327973 -0.0744318833420169 -0.0456223802013079 0.0885137125130279 0.0355427447314218 -0.0385255162751841 -0.107590559579565 0.00113902767791054 0.0948081785024105 0.193772266533977 0.0388070715727494 -0.0414180986954647 0.202895043483413 0.154345052239456 -0.0820290925733296 -0.143258204764918 -0.0413773863413845 0.310831719598346 0.0162838513048732 -0.000737390504063685 0.00409137552054197 -0.0160803934915229 0.00541314150841592 0.00502942016249486 -0.0112209396315335 -0.00197733822865058 -0.00475667365368625 -0.0180837359735642 -0.00839726226200428 0.0342937055471301 -0.0163214451367979 0.0360368588886814 -0.0253873148991421 -0.0228676340253071 -0.00697022628771627 0.00473890060767748 -0.0331554441812021 -0.0465066947306918 0.00947970156747175 0.0221314827900537 0.00554685451007711 0.00919064588582335 0.0211326363576546 0.00209658054743408 -0.0329620977457638 -0.00155911354885497 -0.000801072198734465 0.039617837699683
  49 1210.51055793626 ""  24.1827417787516 0 0 -0.00332417366019703 0.0100182232424 0.00029398195714761 -0.003958025984358 -0.0146326953161673 0.00200244927083758 0.00361828519808574 0.0209384349123399 -0.00432468820871617 -0.0156287569638044 0.0322312468859886 -0.0040413342405304 -0.010347255478383 -0.0383084468257174 0.00736468290054102 0.0107926265395388 0.00398671640524039 -0.00187062938716314 0.00859939967632006 -0.0138156464691417 0.00173691091943177 0.00284959025008802 0.0172859089732021 -0.000892162657668535 0.012633247332747 0.0204126599049309 -0.0688900107026163 0.0274892245094582 -0.0181356394928571 0.0490799542336876 -0.131844268380891 0.191651135696556 -0.0241895451043519 -0.110900828796549 -0.279360723387676 0.0617434293770417 0.0702363897759768 0.00992348361009008 -0.00918682288769205 0.0977392350371471 -0.135548068584765 0.0125705859442969 0.0566952353309816 0.143482306598215 -0.0491689521830238 -0.0183342200591732 -0.00215699389494967 -0.0083071215933965 -0.0101812747043164 -0.00461922050604941 -0.00178975395579099 0.0250359151320975 -0.0232946960742821 0.00108605175206027 0.218304595324136 0.111881397492345 -0.00535082901136654 0.171264184836152 0.247620964914466 0.0352265076889498 0.0515009863069376 0.0156396554550794 -0.0192248235132421 -0.0598301143198376 -0.040858937032875 0.0263924566044156 0.0310952649151592 0.0333585388451953 -0.0135596694021806 0.0380362769852028 0.0459098753855536 -0.0176561374891074 -0.00441500103253052 0.156483518907154 0.0280724455197055 -0.00211395955592447 -0.0743549247902302 0.177480320970611 -0.144454600911266 -0.0969556621506096 0.0938590228931381 -0.200446474235987 -0.406382713182289 -0.0133703997720626 -0.122626640170433 -0.0103608280776551 0.0931052365840386 -0.0539145148764706 -0.0970096989658813 0.0273254007246174 0.0778680794947072 -0.0790563747771547 -0.201458790595971
  50 1248.89577900437 ""  148.524169328172 0 0 0.0092209604519623 0.0265908910386123 -0.0170329232675709 -0.00497102477882428 -0.0697649130179671 0.0231841171213282 0.00841554129891349 0.133563116572903 -0.0307216991247224 -0.0309321527689855 0.0365678684229433 -0.00211039900197759 0.0204192186090803 -0.0468435999134255 0.006158292671086 0.014098374512871 0.0121291290867872 -0.0034285694550459 -0.0292042591754937 -0.0232363075833502 0.00725615743747236 -0.00189842023293862 0.0148509728628531 -0.00193840802682252 0.0369173805939003 0.0315162447198702 -0.176054164968106 -0.0927409463923834 -0.131195977587351 0.19172726865798 0.0557785455558175 -0.0793908154698303 0.00409849967473674 -0.00145664436268527 -0.106595934858643 0.0178635039846091 -0.0506446348565939 0.00322062091297021 0.00573613963621688 0.106356787734051 -0.213679092265547 0.0244435416908698 -0.0223912034323568 -0.0174620236308569 0.00717500426947153 -0.00916079212307264 0.0382825314062887 0.00219054755759065 -0.0340700724010493 0.00128045745828918 0.00664296780784244 0.0572389445789149 -0.0614163643163505 0.00346702693431996 -0.110173459788654 -0.145708050481516 -0.0256538402562995 -0.0626274944020015 0.0274547719277598 0.134784309109326 0.197200690446929 0.142869398877274 -0.144946208617649 0.0390679764986598 -0.000395791333344078 0.0150179386835461 -0.0158530117338788 -0.0150465335412686 -0.0132364443324139 -0.0317227298434525 -0.00256225206090949 -0.0120782378427615 -0.050673902270137 -0.0215911991040888 0.0983754762853278 0.00275336768761169 0.0147393744919873 -0.0929241707443819 0.0584728783856451 0.178772411452486 -0.00243156023965787 0.117633186122409 0.087004246959557 0.0162833705269622 0.0573198687815428 0.0161986000219143 0.0350780877779919 0.0547450459811327 0.00179896010193445 -0.0893939342766426 0.00113970391480139 -0.0104718950262219 0.101921093095743
  51 1270.74914191646 ""  1.74831818855199 0 0 -0.0100918517306558 0.0101856226407745 -0.00505941769947845 0.0111781429574359 -0.00839569023526752 -0.00266521255998228 0.0169821938019649 -0.0116720339186912 0.000440343378373176 -0.0102934413624251 0.0107431253496669 -0.0015615246808551 -0.00517097175802989 -0.0054003828836529 0.00103812463052839 0.00615932617634453 -0.000893819778080293 -0.000275326339621875 0.000175727819058177 0.00877812838775673 -0.00151226895601818 -0.00492032358439802 -0.0111190786611524 0.00326534390197764 -0.110249141816974 -0.157147539738777 0.198993443944905 0.118096457866544 0.109584348384505 -0.124701041487579 -0.0430481930615454 0.0546105801990002 -0.000449176190720741 -0.007221694728774 -0.00911864473196286 0.00325606284155927 -0.0275669726138873 -0.00424722370985604 0.00352001103470346 0.00985759142139296 -0.00327487358461558 0.000249991753010296 0.00701382905255084 0.0137100235060367 -0.007047852379095 0.0123765057150699 -0.00231755089636077 -0.000732711086143539 0.00738256499831182 -0.0104954960486786 0.00310569110878484 -0.0103763718237492 0.0459069315236012 -0.0168004250510521 -0.00753897621795476 0.0193184379776594 0.00128030379632383 -0.0439014730156643 -0.100787143929199 -0.0756559439261713 -0.144950781009929 -0.128695036426736 0.15626799412572 0.0643043962589292 -0.0342924274675353 0.0618758410314106 -0.0122116902957109 0.00107946950392408 -0.0362980943117545 -0.061244921895615 0.0276415127487812 -0.0456239119022804 -0.160936354019708 0.0763601265613695 0.319720846518004 -0.00668693035043374 0.0065443874515483 -0.0995473769335652 0.0338849847232185 0.379200871854506 0.0737295638462692 0.028428840162004 -0.311275439043946 0.0408486025574194 0.0764570375470568 0.0407318651819068 0.161144767085419 0.118463864798318 -0.0597646653863372 -0.231213844046423 0.0600006628919968 -0.0881525739811534 0.135841743940613
  52 1274.08794279065 ""  44.0577963231063 0 0 -0.0100172946010486 0.027866307894498 -0.0262991779636979 0.0176408230335686 -0.0530711937646201 0.0133217482645639 0.0740989865636985 0.0660866930995062 -0.0224742505437747 -0.0553386347602513 0.0610717253398302 -0.00563005687065042 -0.00342611989287176 -0.0563573564888825 0.0100571803358194 0.0399778522746462 0.00584823787434801 -0.0049759778466054 -0.0358825354012048 0.0186483275605462 0.00119080403303855 -0.0227221884491604 -0.0264256204389862 0.00789218966455467 -0.180188952751743 -0.270101717443785 0.280391148303947 0.121467611492313 0.08650500631993 -0.0858872766508039 -0.0224938024906862 0.0160294117171239 0.0087971204876586 0.0166658817416376 -0.0114111229515412 -0.000412399572942238 -0.143721133853269 -0.0154706173369218 0.0174473053723639 0.108912103456265 -0.183588300082685 0.0163604515099999 -0.0282664539548206 -0.0316241047606031 0.00476778212809328 0.001230470816374 -0.00298505395813678 0.00435004438070077 0.00994621544306038 -0.0144374889674797 0.00372181425689892 0.00491229750326304 0.051064430351144 -0.0198846941611119 -0.00401378102651803 0.0231966881334154 0.0098399743620569 0.0136663390511913 0.00952769738160126 -0.00667381033175027 -0.207432711881562 -0.248779414661354 0.188851715827327 -0.0272271903699973 0.0183731933412294 -0.0302008893074718 0.00168297115702461 -0.00776023120474811 0.0180584013607643 0.0263640467195765 -0.0145308630146078 0.0211651768381497 0.0688852774315954 -0.0314389246113236 -0.141199071993452 0.00418805539945465 0.000720831891599183 0.0408356651711472 -0.00297747400186783 -0.161455735200364 -0.0395676348031796 0.00198072446027747 0.168445007679502 -0.016314240818715 -0.0301960544919326 -0.0182605119660499 -0.0760815281496731 -0.0507888801693957 0.0324309483264587 0.103176107521568 -0.0312813386472072 0.044440604178204 -0.0540573508496649
  53 1286.37622745346 ""  19.7411652897904 0 0 -0.0103071476827321 0.00704999244122165 -0.0384163515931775 -0.00157352193246079 0.0122068718292661 0.00929759545070485 -0.0451100193833232 -0.00641947683568522 0.00940767927458467 0.0245116293824363 -0.0234993978587788 0.00161400189882802 0.0096891183513138 0.0237546526603767 -0.00493930525372463 -0.0226698083964355 -0.00265253726682437 0.0027328444894329 0.0159554390570836 -0.0178036137030764 0.000771729715181203 0.0135670104043618 0.0206575564583457 -0.00649340049432385 0.0301515191171651 0.0695733541037949 -0.112334498839052 -0.129916670469703 -0.1959006564283 0.253507994398155 0.0207479353564182 -0.0163928042184228 -0.00143009716118959 -0.0177154290731043 -0.0427355071647029 0.00911613946393272 0.0713135302498933 0.0076016715258711 -0.00823867152750317 -0.0435099300578194 0.0648535535931666 -0.00366711775002322 0.010753826991442 0.0130006159582658 0.00322434183279764 -0.0298280129625104 0.0415971680126045 -0.00956160556531676 -0.0138822110317102 -0.0352907544652824 0.0131860769113164 0.0957734106453907 0.055538563309548 -0.00125786282406428 0.0188632613982881 -0.156502490075645 -0.0622647959479601 0.00772455462861525 0.134610278174904 0.119638783514054 -0.301678229496228 -0.622384266889744 0.0331006611933561 -0.000132909756665879 0.00217584938959428 0.000529083951794127 -0.00267573455902664 -0.00850817237008439 -0.00149552205724216 -0.00156996977906269 -0.000833790308495745 -0.00190626791415674 -0.0069576209805008 0.0188338266121451 0.0106116686568948 0.00568620543839812 -0.0123682330232383 -0.0157811586532531 0.0110308695977935 0.0131499493972401 -0.00538118976368343 0.0150822758285099 0.0244141601846375 -0.000778509440537902 -1.85754635741737e-05 -0.000547314461152703 0.000219491038176023 -0.00228976877106595 -0.0022928793675066 -0.00185142613181891 -0.000694073707624854 0.00215724151729085 0.0120614976633215
  54 1309.05127253025 ""  61.9656171116 0 0 -0.0107051238462802 0.0398980288468436 -0.0151269575614735 0.0331550055552467 -0.0597693536299028 0.00748343109191881 -0.137293623925428 0.0474624686179252 0.00478653102133397 0.0333192034286188 -0.016191262491098 3.25303402220254e-05 0.0532068976039362 0.047590141128852 -0.0129276680361246 -0.0604043327532949 -0.00918303405568553 0.00773119758364367 0.0384611481782836 -0.0666187214245039 0.00661510819753163 0.0420624037805329 0.0652357488295083 -0.016098676521828 -0.164977392247413 -0.251176863933395 0.208816221064312 0.108776309094576 0.0925132128044394 -0.0706317067453468 0.052295461061095 -0.0387307632897136 -0.00352322529420624 -0.0969300723549108 -0.322076034245305 0.0635205207399029 0.129007329880596 0.00933061279898217 -0.0138408435316863 -0.0862553588891956 0.10263849958845 -0.00684068562357226 0.0397131344347154 0.0624156626146427 -0.0104557695188975 0.0102615321467453 -0.00799429676999937 0.00364817408762142 0.00402053007353295 0.00388847715321637 -0.000927140708609501 -0.0163648163408842 -0.00592617938058936 -0.0108782802895512 -0.032643891553667 0.037870652794977 0.0198319377798574 -0.00670865618749246 -0.0315946723153039 -0.00999690968614975 0.0192360996999101 0.100198584891742 0.117214944731413 -0.00287681596023174 0.00492265360933082 -0.00745853398233293 -0.00404105390500971 -0.00410847548158158 0.00405703834398552 0.00610698315561741 -0.00412574084520498 0.00603477235284726 0.0241271503228144 -0.0353080092999032 -0.0449849727716825 -0.00601525229316168 0.0177425366627207 0.0131678539926922 0.0090232271701935 -0.0225653935960083 -0.0150274244800642 0.0266679686922655 0.0727503752663625 0.00019527744498972 -0.00427778426926514 -0.00390291899533502 -0.0188960354352104 -0.00963176622824361 0.0100693203100064 0.0240619676629943 -0.00866352704431086 0.0117999631009817 -0.0124669656517598
  55 1346.42792950271 ""  3.68468852525508 0 0 0.0024505096119634 -0.000854794058328165 0.000336678401454831 0.00285335370298335 -0.00418770438548137 0.000240521754618751 -0.010529907938412 0.0023633029010456 0.000227622838807842 -0.00217388966494268 0.00759442369984247 -0.00124999470668324 0.0028435931354011 -0.00125416209552189 -0.000406359843187484 0.00381706041824652 0.000466330632662859 -0.000630596895727838 0.000747749658824848 -0.00117602786856613 7.11800795701982e-05 0.00110135752975519 -0.00387636016537553 0.000430371141507322 -0.00544160930296064 -0.0123308127003384 0.0157357550279346 0.00657827240079697 0.018248730115443 -0.0292693327507688 0.0303860530457531 -0.0367925487900324 0.00322282501653679 -0.00719221209025634 -0.0260602576769564 0.00684940291917972 -0.0183695496621363 -0.00193208393943547 0.00256800139700809 -0.0107732004470393 0.0150391319720305 -0.000604339521591556 0.017585561974739 0.0325994289169184 -0.006770963693316 -0.00593025956396953 -0.0038865621880339 -0.00158826170460854 0.0026971422748725 0.00262822018972543 -0.00215519815831314 -0.00403995871496126 0.00151167319494659 0.0104167179103936 0.0185502420378711 0.0198061227626266 0.00302160191191039 -0.00639616109570139 -0.000997148323684122 0.00815357080613794 0.00617552944273944 -0.00902536723928482 -0.0690781200917032 -0.030436267833133 0.0392357715176953 0.000919283376919879 0.0558582806883777 0.0197826971776771 0.0235756940959334 -0.043178638462234 -0.0342319340887487 -0.00158004155356204 -0.130591293788338 0.341887352982608 0.174680425370051 0.293513664546344 -0.542086910513779 -0.397052498302776 -0.0550773984314361 -0.283854928808448 0.00555687813270173 -0.0973609373519146 0.0610493106659674 -0.0425148581996795 0.084120164689467 0.00582356634577801 -0.0596390998774829 0.088615513302935 0.0648740391686433 -0.105670563332264 -0.0625339165488365 0.0334837931525169 0.110917702784415
  56 1360.30292685359 ""  7.6685420919543 0 0 0.00104157963986899 0.0112101532604654 -0.0223850218930341 0.0211785180257498 0.0261900128617809 -0.00514873095284649 -0.0493934090109297 -0.0291802752656332 0.0129679159461945 -0.0282653183707602 0.0680734479351739 -0.010113014347049 -0.00310366466345943 -0.0137958675513362 0.0025768824780605 0.07745627632414 0.0129788394885632 -0.0100645396711418 0.0100776449426791 0.0219082029186659 -0.00501441918076236 -0.018978268176757 -0.0966103587174853 0.0192999644068545 -0.0412936272031423 -0.0625727657742936 0.0710407921484268 -0.0847190202509307 -0.0958004167859353 0.127554342748215 0.265615803071566 -0.333396894295575 0.0393113650093201 -0.0708242125747701 -0.177164795819961 0.0385584949411648 -0.276104326509236 -0.0234957916421556 0.0319354730055603 -0.150362843291218 0.245570729394147 -0.0260335099390985 0.206049475867848 0.399340784157086 -0.0962678405956604 -0.000926442303201055 -0.00294481116830548 -0.00714517443446392 0.000829674002627435 0.00339962830230348 -0.000857100811639995 -0.00643058136223205 -0.0103295094537851 0.0150786723473332 -0.00525515235353125 -0.00947125018020159 -0.00792196486658692 0.00149697108545134 0.0121032921567871 0.0217683639195415 0.026957019346341 0.0247735376675476 -0.0567130698305196 0.00340208964106632 -0.005785417530714 -0.00029555916105675 -0.002762084638389 0.000834955516540419 -0.00159414168985069 0.00290361569386488 0.00409272295941806 -0.0011645861594066 0.00515245625541348 -0.0121790875624768 -0.00305722458790454 -0.0277127736392717 0.0485968944258672 0.0348770487654554 0.000437874300630803 0.0231325832342623 0.00389090508664433 -0.00659176295202739 -0.0258015387545268 0.00145624236580888 -0.00765476649510649 9.88819553805335e-05 0.00961040641345144 -0.00864515838549436 -0.00888918883523681 0.0070174048104335 0.00800494310383128 -0.00522326371092987 -0.00503734995835994
  57 1373.18493499673 ""  2.19291919004815 0 0 0.0040303902258578 0.0424988712189946 -0.0798991566646636 0.00855564160546982 0.042810608033971 0.00182558764744808 0.029622039736914 -0.035061423947457 0.00806070631543747 0.0140943913496879 -0.0239822337811653 0.00244250692002108 -0.0150172504221138 0.00608616448126656 0.000463676868503143 -0.0132415490770918 -0.00348636729604792 0.0021217839606009 0.00405432973118696 0.0111258867893631 -0.00265105604371643 -0.0051340363285869 -0.00108102988099249 -0.000280232179331211 -0.13188614679282 -0.1529629364874 0.347454692487872 -0.101451204397279 -0.354327889976688 0.525653392963579 -0.11793512399085 0.158104765133237 -0.012010478268457 0.0219577301975068 0.0990783179688438 -0.0191014813374404 0.0505376574238049 0.00423621366264027 -0.00630082966765526 0.0273096876754564 -0.0185871418819237 0.0020706155958996 -0.0239338459142703 -0.046526077030793 0.0136131696723032 0.0126576072180548 -0.00590407060623377 0.000710121568123197 -0.00127187550342936 0.00754073415463296 0.00908040419651336 -0.0148091457064534 -0.0546121508326041 -0.0452395012146459 -0.0996410634711849 0.0875703224037714 0.0383544546754326 -0.0159768568780807 0.00370776696034523 0.0926427329067936 0.0766407405749646 0.187497941379507 0.224342412004833 -0.00210723226033193 3.59130711562357e-05 -0.00119933501083606 0.00515106738481934 0.00338778409639686 1.95586793817425e-05 -0.00307942108521569 -0.000558659486563876 -3.52964881618657e-05 -0.0164371966568632 0.0302674744452512 0.0210256629100679 0.0189381474477863 -0.0337615292577909 -0.0155876310875146 -0.00477272134970401 -0.0267095362938207 -0.00320207907299742 -0.0107641648153701 -0.0110200822157257 -0.000722206643398014 0.00348113298907041 0.00127792590909709 -0.00126318662221134 0.00649269047031511 0.000407730236633047 -0.00930768469468623 -0.00153891340790068 -0.00121792176202916 0.00428824212307997
  58 1394.37042493944 ""  17.6306334410559 0 0 0.0319493481402172 -0.00372631618981764 -0.0554624961809537 0.00417578939726119 0.000758768440323339 0.00278180898451503 0.0102793987892367 -0.00550054397118038 0.00173178308180091 0.00143375873425439 -0.0047289355623077 -0.000283767108653981 0.00183422047453295 0.0030198960345064 -0.000687430266870287 -0.0135788563844037 -0.00491121018182909 0.00235724260134374 -0.000197319120890732 -0.000177045561865769 -0.000131224931837261 0.00283375324379256 0.0124795352764444 -0.00298359664387829 -0.0804316661627328 -0.107826692413603 0.371987116447331 0.0139604411862461 -0.0568240679824952 0.0274729432412659 -0.0542874705332001 0.0739420027767853 0.00171898194389396 0.00491626571873465 0.0103863459754357 -0.00273225082757971 0.0419107512681522 0.000523019393743596 -0.00459798512324987 0.0255329720417579 -0.0351867774448959 0.00433313012800669 -0.0261241957507663 -0.0533085695276529 0.0145157494266004 -0.0176667845017141 -0.00723931905023895 -0.0312123110807358 0.00795455271463586 0.0078290110835483 -0.0151002598464507 -0.0397501392747507 0.0260513876489177 0.130620205725047 0.0809694493393802 -0.146827919908683 -0.0758381928234327 0.000857193090313775 0.0137360127220284 -0.0203928337417211 0.0442274520887289 -0.0883200742135259 -0.67620690303652 0.00351048763204783 -0.00219193432676822 0.00385978765854669 -0.00216995164663396 0.00519291178771123 -0.000991214201400077 0.00117440895213479 0.00239095748062363 -0.000479318259097921 0.0148225463335419 -0.0319444449505436 -0.015000888456844 -0.0189943770265311 0.0317021909942055 0.0132111995640465 0.00843994889520309 0.0382874325001973 0.00206297813388114 -0.00492266655338111 -0.0261933685042783 0.003686454167807 0.00157509905805647 0.00199354261602704 -0.000760227503319735 -0.00672631629702399 -0.00802630613427579 0.00472713687013129 0.00834634681167552 -0.00871538192124936 -0.00244817823261612
  59 1424.83916557148 ""  4.51012011163586 0 0 -0.000211425759953675 -0.00325338729508016 0.000736538167642924 0.000418010124150975 -0.000680446103421328 -7.73747858410748e-06 -0.00309952497849847 7.23897356156911e-07 -0.000174373140349401 0.00167029745172966 -2.60894131141676e-05 -0.000169529574032717 0.000218686698840197 -0.0012794157567966 -0.000193406569033425 -0.00248600160103635 -0.0002372494818373 0.000154022375634881 -0.00050002545623573 0.000269975874044533 -3.77890075735934e-05 0.00202965178782331 0.00180993757111413 -0.000819835716167481 0.00423023879080949 0.00942624067893151 0.00337210515364506 0.0105336588208739 0.0113897371636319 -0.0193466843077254 0.00103410072774495 0.000940010423896781 -0.00121567433585908 0.00421767221779624 0.00819886164250878 -0.000605763050364959 0.00963828033756708 0.00118013206454268 -0.000828071139696608 0.00566382771121635 -0.00800947098186022 0.000631763708188603 -0.000516318893155961 -0.00489485236194058 0.00310557384223898 0.0113345107832958 -0.00689031805519025 -0.011621459115169 0.00031927578629488 -0.000229469808767311 -0.0011765718784538 -0.00272177997217639 0.00553439280950438 0.00836603886282036 -0.0805221123254998 0.0488620087078228 0.0118512271112709 -0.01967187530729 -0.00515036774709838 0.0929123300023485 -0.000757299550326025 -0.00162067870563473 -0.027325787309737 0.0251079275114677 -0.0462371618696979 -0.0720311820027124 0.00669497836788417 -0.00871664059040812 0.0309628353341743 0.023860067859376 -0.000762912861657188 -0.0780576047785343 -0.209611222701057 0.344543416366607 0.263409964427114 -0.0708595786723979 0.169960888274125 0.198622620284234 0.00246459476128067 -0.148878814760595 -0.0220205312921274 -0.0326284993224408 0.167175264796792 -0.0198033266912572 -0.133305694243691 -0.0735401146980558 0.367862635590288 -0.249209919834964 0.0688874796276091 0.219441628902567 -0.00270882257400663 0.155182998595853 0.350372049907613
  60 1448.74975195132 ""  16.3511104693462 0 0 0.000303595045033658 -0.000641013580119529 0.000795880436275313 0.0012810829000606 0.000856501657509304 8.12352269663005e-06 -0.00308151088333967 -0.000720617192859433 -3.13127251309948e-05 0.00166632221175857 0.000568760011596797 -0.000248836036577 -0.00024853222096866 -0.00216771923978522 7.59521977027187e-05 -0.0021459293404561 0.000129235420253209 3.07707921407955e-05 -0.000145638032617413 0.00111818677698338 -0.000203447870645363 0.00171096690145498 0.000194697534333739 -0.000341343855259575 -0.00330597496690355 -0.00969336495460559 -0.00318047736545796 -0.00953985061804073 0.00197961008605645 -0.00638727311711561 0.000944805798408 0.00184645919667313 0.000113541806269755 0.00477319294751863 0.00994156021484775 -0.00094246939192413 0.00981208086611042 0.00176130384162687 -0.000446797929356646 0.00485850767455644 -0.00544546497700244 -1.02530259710781e-06 0.00172736092221064 -0.00100026979671648 0.00171718689627734 1.78988406821724e-05 0.00743208647592779 0.00573394050381764 -0.000826004875203096 -0.000839223926909961 -0.000585563037605203 -0.000694485215761236 -0.000780121168922614 0.00168739732399063 0.0256595093810904 -0.032731662804491 -0.0052367945646498 -0.00158980193122418 -0.0134244406364874 -0.0376962240070934 0.00266525768199305 0.00242230791974984 -0.0107872493522054 0.0294824791711522 -0.0483229278336476 -0.0841241129530862 -9.6715685249169e-05 -0.009749459049152 0.0310656843208413 -0.0389912122961807 0.0411840607111892 0.0810893024843446 -0.201685034910634 0.32342735074796 0.240463513606689 -0.080377361918308 0.201543821715184 0.211392201275225 0.0293059553053526 -0.147573225610733 -0.0498805751651697 0.0137121705176726 0.167349658151212 0.000291296836692733 0.0770544941388071 0.100802330944515 -0.341479564432425 0.190982831582101 -0.21885533602416 -0.224256350138203 0.0735059908290366 -0.22328482730374 -0.249310403918261
  61 1457.99827734451 ""  8.63183058349122 0 0 0.00683653849363674 0.0145365847271512 -0.00239582800052426 0.00248524613433823 0.00457313368997199 0.000530283374296401 0.00283699752459226 -0.00238938349654798 0.00069842965560236 9.33450092905547e-05 -0.00104002622192955 -0.000376844387336322 -0.000358747146078308 0.00140613819869626 -0.000220093648143389 -6.40538307311958e-05 -0.000662974821936918 0.000198789586691801 0.000333426021788822 0.000698715456805447 -0.000204801209965318 -0.000977941931303001 -0.000714539786164956 0.00010198308720066 -0.0399061668981134 -0.100964506468584 -0.0140100916456085 -0.0980807354670377 -0.0423969679797486 0.0573363520813586 -0.00935596939430119 0.0126824238127657 0.00376041413083619 -0.00174149388791181 -0.00178524211249071 -0.000193235543571049 -0.000886503254592714 -0.000842818464202043 0.000398227424237961 0.000223098078242539 0.000694292772499171 -0.000351928075787641 -0.000662171518356884 -0.000227827615332633 0.00102822003330299 -0.0379854988259166 0.0643326498523506 0.075600344621488 -0.00496032878297857 -0.00141136245874895 0.00284640298502724 -0.000815634514853936 -0.0263438200632218 -0.0248215248880898 0.429089972028515 -0.412114862130428 -0.0870068243513699 0.0455846156604267 -0.119597587678357 -0.624715344888484 0.0292041761994389 0.0565766879858072 0.0714291195081787 -0.00274645511005108 -0.003744922040334 -0.006799440683585 0.0049685199835622 -0.00419374736469422 0.00172967715349591 0.00360615253581803 -0.00473513946256286 -0.0167488203362533 -0.0075939139174924 0.0448084664187364 0.00989622633677271 -0.00670279024736184 0.00502013712324329 0.00478498835312832 0.000992824754049524 -0.0331347986083593 -0.0053875604842832 0.0124069679506265 0.0455627767756815 -0.004828064511496 0.0189543284138467 -0.00780398864088976 0.0868143892955327 -0.0594609308172463 0.0547676763434438 0.0656121892796348 0.00635965073598839 0.0145785492958709 0.0597556767587378
  62 1484.68973640084 ""  0.972184852303556 0 0 0.000540094110625214 -0.00754888967607872 -0.0040906721907754 -0.0200856960278337 -0.00391454869328689 0.00373565882905938 0.092637465849567 0.0202396227194802 -0.0141324190853469 -0.0219682243178174 -0.0706239850706036 0.0148490102093029 -0.0118395943315499 0.0979836697327762 -0.0158971347476076 0.0816861692657276 0.007516137199011 -0.00971084939583858 0.0115556585520232 -0.0963337049636505 0.015399246373313 -0.0412798204191077 0.0574561337064367 -0.00560264171329249 0.0306325468454364 0.0723066168561203 0.0280847416739816 0.0495461820562113 -0.0171779394980485 0.0239547589978485 -0.135028560746498 0.0698775459994069 0.00239881709934392 -0.168262460232565 -0.247013882299249 0.0589988737351094 -0.438210962396115 -0.0482471991680448 0.0535430318497959 -0.218764397437651 0.197733173473389 -0.00982533235878686 -0.11327520513052 -0.0738522906150329 0.0244082616212913 -0.000119721713162589 0.000889875215235052 0.000959231328422701 -0.000135701368317676 2.25047513387664e-05 0.000188020115126522 -0.00114088862014348 -0.000218088725669477 -0.00118031643933483 9.77216052166892e-05 -0.00313073219195569 0.000218804295159328 -0.00153033146085136 -0.00269211363071992 -0.00306164628938889 0.000703759470544905 0.000835353109357462 -0.00497751459043349 0.00138976836805737 0.000371384096295806 -0.0051241958864226 -0.000387302581656389 0.000279722751697478 0.00113591669402351 -0.000955072912418428 0.000150596177351347 0.000560924634639299 -0.0258454364146649 -0.00504403900134093 0.0197396408688925 0.0137220636964036 -0.00857541569394095 0.0223307769887232 0.00524141261609924 -0.0101943579565339 -0.00801069459177507 0.00862848820978958 0.0132200895279151 0.00300006723046165 0.00102513380956795 0.000878499536636068 0.000661238804736858 0.00298823445358039 0.00133568763171806 -0.00299440611324387 -0.00113265223524415 -4.82162817176461e-05 -0.00111937226538381
  63 1508.7037254755 ""  6.38469919047966 0 0 0.00198956511812531 0.00155024508864109 0.00104795715114143 -5.08832620354339e-05 8.30919305940098e-05 0.000108501371851592 0.00201560939854724 0.000609070073548016 -0.000453263931269428 -6.18605951946975e-05 -0.00112286709683175 0.000397998362856196 -0.000463506361991333 0.000877407304564211 -8.27408385737199e-05 0.000737256400310399 0.000434137077677319 -0.00026974089305301 0.000753883746147646 -0.00211227742254705 0.000277498219263105 -0.00111033315429368 0.000855276596768449 -7.58258277278188e-05 -0.00591868340472325 -0.0212504432018874 -0.00946314186108777 -0.022017569453418 -0.000461544477350602 -0.00266856560468822 -0.00499041423462408 0.00510481448213916 -0.00167227086107938 -0.00127658051447666 -0.00055882540359209 0.000317491005956295 -0.00571038658104675 -6.12517943600928e-05 0.00107003913919758 -0.00442347895888976 0.00474251824725561 -8.86379200876725e-05 -0.00187335766536692 -0.000228072221179169 0.000250382545140836 -0.000391783191449768 0.0022157876360812 0.00315556816968792 -0.000316117688310268 6.66526538737171e-05 0.000175697227772016 -0.000985987401937347 -0.000744257699924668 -0.00148544468218231 0.0150987312631481 -0.0167290395854261 -0.0031430221895905 -0.00420911292727042 -0.0190627640198246 -0.0328498518467808 0.00273873362656195 0.00744796445350922 0.0068019286476425 0.00717348096435988 0.00972304109308982 0.0250357717873708 -0.00276876511319836 0.000386373985038271 -0.00118722574928036 0.0340482993475042 0.030018770481557 -0.00148492780563089 0.0972460252506799 0.0668402346041981 -0.0499171325972353 -0.0390580272623306 0.0206972630439748 -0.175708200550123 0.0200016435904518 -0.00116272959217833 -0.020538470297924 0.0308083858888144 -0.0378675198648849 0.0194681369836343 -0.465783610170829 -0.0793633197357878 -0.349178592995022 -0.0929449356883579 -0.602614653801833 -0.0721006094518387 0.00622392704184828 0.163071950937848 0.391079923698604
  64 1511.86756344151 ""  3.96510462228495 0 0 -0.00897405467770484 -0.00528442575648512 -0.00569000371437659 -0.00125815244249346 -0.00320512759808507 0.000229586170837728 -0.00243626758643206 0.00105739352920943 -2.86285314673491e-05 -0.00127244593704579 0.00185673486523603 1.56242988596269e-05 0.000692936740576862 -0.000473704694374282 0.00022172890182398 0.00218776608391902 0.000199515371531257 -0.000424234624077672 -0.00191978035293865 -0.00137768708826863 0.000438525436258494 0.00160764865676844 0.00319322393988738 -0.000874960536164907 0.0263966420610035 0.098779249013496 0.0482018218373805 0.105144275655815 -0.00388533195734719 0.0244480148743648 0.0138575489114421 -0.0184720828742104 0.00151845420795536 -0.000304972856294099 -0.00368420948835926 -0.000215373085661055 -0.00460954297540882 -0.000693887143907366 0.000951200584484962 -0.00126145429257499 -0.00284264807393862 0.000736788224243276 -0.00304100929938552 -0.00673158315056507 0.00163234049433156 0.00125302671365899 -0.00160629660007048 -0.000252097378438615 0.00013397587886677 -1.66017971721325e-06 0.000179617418804247 0.000160331866356856 0.000180428425871 -0.002990924356004 -0.00889186216274292 0.0236986283123302 0.00806475010110001 -0.00430353607100371 -0.0030418155114122 0.0124120024498259 -0.00197919460783237 0.00127789400949151 0.0115215008165603 -0.0205983996492398 -3.0549126915253e-05 0.0180826941863077 0.00405288093824023 -0.00598727465933793 0.0028572219924912 -0.0253974994567822 0.0260380545701236 -0.0253665519155591 0.175384194243521 0.152320888791186 -0.144113910360134 -0.105170590882068 0.063730862840719 -0.187791030081177 -0.0110731698067857 -0.0218529413347007 0.00977306056989131 -0.0128136472847246 0.0194684905660963 -0.00808303735360287 0.419669315536879 0.136652558769724 -0.112163115855841 -0.338574113250525 -0.119279265336654 0.261421388596983 0.364365151779742 -0.464180647096177 0.226345790774139
  65 1514.71312738978 ""  6.12614000275361 0 0 0.052675288210449 0.0273216329763225 0.0372450483357683 0.00530260209522575 0.0158473384644832 -0.000428583112142087 0.0204347333892454 -0.00321787545231571 -0.00122855426420928 0.00717680024757624 -0.0174077825233907 0.00308625577520975 -0.00659602170229203 0.0109823544874507 -0.00147580976234627 -0.000632032347324932 0.000204056855875786 -5.68265254278023e-05 0.00846927967688359 -0.00544335464250797 -3.49407689188731e-05 -0.0113120075422639 -0.0058897115268301 0.00220954576957417 -0.146685800652717 -0.57170098471638 -0.295160649515922 -0.612894031752896 0.0369892787287578 -0.166511373147801 -0.0907266730455387 0.110662467280056 -0.0200642838202986 -0.010919002558626 0.00592018626066108 0.000275297075590164 -0.0238798770343502 -0.00106640295155102 0.00335727077529794 -0.0186832241137064 0.0314557432213589 -0.00285992846880861 -0.00197245621694272 0.0173196262821135 -0.00335619143785744 0.00539874073879697 -0.00927749171428595 -0.0122015063369075 -8.60549902124284e-05 0.000570098725871263 -0.000866059010776713 -0.000563589110784357 0.00605627655977059 0.0103069382339191 -0.0598217882857436 0.0510563908505455 0.00905448427031217 -0.00270857733757956 0.0204961498341358 0.0910041332551335 0.00182739480927335 -0.00701186052030755 -0.04899441568554 -0.003467925222273 0.00272815707440352 0.00155200396999363 -4.80565129804132e-05 0.00104545397454219 -0.000170880008874897 -0.00546379419803275 0.0042834950097923 -0.00466784000512688 0.0107871158815006 -0.0031984076957957 -0.01516565519904 -0.000227165375529714 -0.00456902335477553 -0.00817017970603308 -0.000826476947178415 -0.00216985370455209 -0.00126800685519559 -0.00607166460226718 -0.0117207418414149 0.00104620155793477 0.0858057157657172 0.0267497068704538 -0.0133997668986442 -0.0585951680964797 -0.00936094982273979 0.0475716560175724 0.0661957779752487 -0.0880475870232896 0.0319870531830284
  66 1523.29783988925 ""  107.355983493309 0 0 -0.00448026896833206 -0.0059834698108359 -0.000144413903773539 0.00151994300733704 -0.0258695004127077 0.00494285382099044 -0.00762435404147271 0.0985063461642831 -0.019579206771236 0.0632845800839516 -0.0417035643565722 0.00188704858401516 -0.0503189895720776 -0.0714809684529864 0.0173682803310741 -0.0206318978918174 0.0612849668734167 -0.00824643785848794 0.0776268229279218 -0.056746132722817 0.00126845806541346 -0.0582093460771792 -0.0597892238189456 0.0178611067322893 0.00655690990848593 0.0402783403602774 0.0240593072050489 0.071604361622596 0.0155546849726441 -0.0185799412669734 -0.15959206672555 0.277418464898025 -0.0370203925266272 0.100825910164403 0.302703674294104 -0.062363407314763 0.0206616047599142 0.0799355248669464 -0.0155069925744789 -0.160528465938873 0.277651455227843 -0.0299394151411682 0.0869832775531542 0.288024934472008 -0.0656256202498865 2.8479504874725e-05 0.00234530230770304 0.000962103788724406 0.000342161247673539 -0.000250169150725014 -0.00154004070238605 0.000560760439835415 0.002635653337486 0.00344480438788172 0.00506234105445692 -0.0108917443844687 -0.00235717402099083 -0.00307640413397207 -0.00467309574014558 -0.00786184601006731 -0.00186428035033705 -0.00803411660474558 -0.0135467851635083 -0.00127803561320854 -0.00825526144192486 0.00602813619907591 -0.00131363658092905 -0.00249870782796875 0.00212590431536122 0.00082999021122079 -0.00392604314270041 0.0019271166343687 0.0600696662591051 0.0723055736555308 -0.0346651315627824 -0.0494916839594097 0.0398855407058882 -0.0685651853636346 0.00632127974294221 -0.00694605269594192 -0.00641012547031159 0.0153020091083326 0.0273963230297891 0.00136350565741175 -0.00638715674945119 -0.00648096060355346 0.0188094363259453 0.0216966121110849 0.0320489153814724 -0.00926932068371837 -0.0229174019684533 0.0226836201746447 -0.027265876176116
  67 1529.35278260842 ""  6.81783650596666 0 0 -0.00336171884773634 -0.00220728498038722 -0.00124181198533809 0.000593316378969416 -0.00437028040671354 0.000732081868233874 -0.00356046530349053 0.0157901159234453 -0.00280644399013195 0.00897014370108102 -0.0031810648164509 -0.000941850350828725 -0.00588604461861925 -0.0140367015981056 0.00289621618047565 -0.00777079078664426 0.0088722969812908 -0.000294308782980976 0.0128519934917891 -0.00441613788655228 -0.000606234248563334 -0.00858485922923914 -0.0133763622352559 0.00369431519643762 0.0071660367863224 0.0309867147469837 0.014635395339517 0.0372331250917788 0.00122530981200538 0.00380492264539345 -0.0159759521301339 0.0346515710760168 -0.0011788609480066 0.0201270462800679 0.0490214431694887 -0.0099551066046411 0.0215046816041414 0.0139918774880677 -0.0054847708439218 -0.0158200448134943 0.0373396102674998 -0.00495062914688545 0.0194482498496585 0.0516849159325713 -0.012291366252551 -0.00396181032041978 -0.00104429805677914 0.0021018074910403 0.00068329101305667 0.00037635487578611 -0.000284418269728051 0.000592307911476594 -0.000503245788719577 -0.000541265242066552 0.0156564591627373 -0.00652171558055441 -0.00137923601905345 0.0135443628842777 0.0151399217024576 -0.0154841383566884 -0.00116021352216114 -0.00366326548650888 0.00157198509919674 0.0025137619155527 0.0613784610054327 -0.0438748750278411 -0.00188807520876866 0.00867018689351634 -0.00516811301656115 -0.00272460060185641 0.0161509518928748 -0.0105659143626385 -0.358316121017408 -0.484721264782021 0.174131278032015 0.329511691014374 -0.27614441427304 0.40848388706856 0.0034910661671109 -0.000147758344918872 -0.013747041229094 0.0151836358524559 -0.0135147833111584 0.00486130894799116 0.0595779097884928 0.0386171403419099 -0.118390082063261 -0.150901753298367 -0.167224946062733 0.0869819512721956 0.135750080304363 -0.133011687164624 0.174395997581282
  68 1600.20574459991 ""  24.0350318805159 0 0 0.00306357384707703 -0.00415253080516293 0.000207911167929964 -0.0131453406559672 0.00727648616990281 0.000696460058628274 0.125252976142849 -0.0104643319370438 -0.0112323068740236 -0.0941943877058807 0.0525779140718251 -0.000473094143627838 0.080959862667513 0.0208418069278246 -0.0113993302514877 -0.146183269920122 -0.00713080023564892 0.0161741195567617 0.093869441400637 -0.0406320460550503 -0.00326534776964015 -0.0680749408589826 -0.0181703159117753 0.0112066926848447 0.0171309155626801 0.0204390347209583 -0.00747434409479904 -0.0129981429908458 -0.0145784504993918 0.0133269413531125 0.0714940795737714 -0.183223562416256 0.0292203669415574 0.0388203060351736 -0.10138198573541 0.0132647751472079 0.2193194155989 0.03256563011484 -0.0274536657343351 -0.0269618213359662 0.134935262511915 -0.0193555369652043 -0.0259373254581768 0.0862634008798658 -0.0167587010211842 0.000189549260770183 -0.000414435968795282 0.000234684625558061 -0.000325986455303561 -4.58450650152547e-05 0.00079132356162082 -0.000360281345403514 -0.000629430586595863 -0.00266872863809627 -0.0028988214038295 0.00333103783815932 0.00137451414090927 -0.000469446340978371 -0.000920830887497542 0.00206645782639609 -5.88858146507058e-05 0.00295796243387762 0.00509843433081058 -0.000182258388852622 -0.0018994059607927 0.000158450842064901 -0.00107250190848445 0.00192658738307826 0.00044985476521239 -0.000368526204807535 0.00017684054578286 -0.000240689679609236 0.00239210967975191 0.0139985146605485 0.00145929936530692 -0.00556229586568552 0.00391972130288919 -0.00487169860850598 0.0105973513048273 -0.0122746372363329 -0.0157129895649604 0.0125410003157908 -0.0115541880016753 0.0097886136706879 0.00214764269287147 0.00041136910951604 0.00363240370560062 0.000521114253532665 0.0027727455592446 -0.000364769421501839 0.000401730823876656 -0.00134648670657 -0.00165198739816876
  69 1620.84682081656 ""  84.4136044029256 0 0 0.00533903138013784 0.00702077129688551 -0.00179109474536174 0.000559565516710765 0.00644326292537519 -0.00091330774315423 -0.0119736711244652 -0.0811499049457926 0.0176273654156609 -0.0221831194029924 0.101070228933641 -0.016163094158326 -0.0363628609828681 -0.120964422833598 0.0245920784288249 0.0233794219108235 0.0638244530287413 -0.0135084709013038 0.0300673323726817 -0.112617299718784 0.0163295032569405 0.0256112167596947 0.131769582651769 -0.0267929693996908 -0.012939339894793 -0.041776927159056 -0.00114049069355437 -0.0382064153468505 -0.00439507404593911 0.00854561773289246 0.113291967631681 -0.0818235421371774 0.00426783525317939 0.0843662155394579 0.167459225629289 -0.0364412272707786 -0.0606609923179654 0.0628050414828422 -0.00273213803923904 -0.13408582132201 0.102427686883047 -0.00274607772340067 -0.105951766337229 -0.15551738506922 0.0421787788550291 8.17795229988753e-05 -0.00119107977540832 -0.000324326490623064 -0.000528978958202577 -0.000111240629703729 0.0012873579113032 -0.000874395571799189 -0.00104135039924976 -0.00213979424923065 -0.00212950237601362 0.00435487285135339 0.000766716121990257 0.00138648191576064 0.00124049838608609 0.00214186240743324 0.00071417434903237 0.00506343160504773 0.00436555056642704 0.000359051794516107 -0.000198773954423289 0.000458054626305147 1.37466101428806e-05 0.00185453625586089 -0.0009738332479862 -0.000151964406958885 0.000557450501945791 -0.000388844733875456 -0.00493263937064076 -0.00838042106361176 0.0043637162062116 0.00213216141383628 -0.00176907810466243 0.00741647897312208 0.00120618997111004 -0.000105239093350291 -0.00282909091761626 -0.0045848359484104 -0.0215402147717021 0.00354736828633053 0.000245568976114183 0.000161509197652045 0.00305993276408997 0.000452368829910093 0.000443366599099616 -0.000830785252085889 0.000756302733944146 -0.00106877939487247 -0.00131640740141339
  70 1660.0103365788 ""  39.3793949310391 0 0 -0.00180573175922632 -0.000943783124909448 0.000561106703312282 0.000776499241600885 -0.000305604403744603 -0.000188333541449804 -0.00493544313961884 0.000842368392994836 -0.0011927481643645 0.00151584784037157 -0.000409786998425436 0.000103412287096163 -0.00144134046918635 -0.000552278858487327 0.000244838572043901 0.00456578696601593 -0.00100348619911266 -0.000416673308867577 -0.00459256317153743 0.00418605801390529 -5.37531147811521e-05 0.00341278936934604 -0.000905915618154987 0.000105088676943517 0.000786140737814374 0.00387960699641309 -0.00233920029291847 0.0054836187385656 0.0019202396001716 -0.00288748605153538 0.000460691640779455 0.000688158318189131 -0.000815848787849756 -0.00175494832152419 -0.000669203975349564 0.000527359051567662 -0.00322615140220256 -0.0019894030408817 0.000818847047300932 0.00507566832921954 -0.00881359587076527 0.000535132861563985 0.00295805550193807 -0.00422557702018485 -0.000358290944491475 0.000658289133791108 0.00113416601174499 -0.000356925640014277 -0.000983675485146206 -0.000443371828463818 -0.000260225788864533 0.000926472674495774 4.02046008265135e-05 0.00153887911488124 -0.00990860862274389 -0.00967223847840551 -0.00281923338656595 -0.00249609558962519 -0.000723480122909246 0.00771830786837568 0.00565969944892012 -0.00384605400274056 -0.000546956550562974 -0.0152144704340109 -0.00784625568452241 0.00378705710647483 -0.0475008871632398 0.0521072557013743 0.0109335989530041 0.000559378184615446 -0.00047787767434382 -0.00570466068935826 -0.00156145570921592 0.0439627442973389 0.00347126552550117 -0.00323552940249653 -0.037764934817888 -0.00414138310536522 0.338819344965446 -0.307378763639714 -0.47680900178409 0.506902011458197 -0.349080129908945 0.303617922224474 0.0234281511932028 0.00177320709115505 0.0431202998147886 -0.0146151289815431 0.0383458092089361 0.0140064912868437 0.00519491259998404 -0.00783012457771016 -0.0114109591337111
  71 2719.01505551823 ""  185.260266519621 0 0 0.000102850602444645 -0.00153448607427494 -0.000433478989313036 0.000583095137554365 0.000473185512758399 -0.000518766492632579 0.000255215670554295 -0.000234633161642679 -3.98440506794971e-05 -0.000126262992587038 -6.12591968188015e-05 5.87328668190352e-06 1.03498747888501e-05 -3.40108981362722e-05 -8.14732326720833e-06 -2.40114129732009e-05 3.64080766014003e-05 -7.77907323471689e-06 6.94473855544285e-05 -1.09692980867229e-05 5.22402461068378e-06 -1.37772782612412e-05 8.91641342388941e-05 6.99088464480095e-06 -0.0217633394158946 0.00390128968981369 0.00103895493196271 -0.00198332669385159 0.0221157524582211 0.0087901064739415 0.000396242848026116 -0.00041829453726583 0.000385847534483993 0.000130735689497153 -0.000118485466328741 6.22762222631368e-05 5.86170539583549e-05 -1.51261586460859e-05 3.49492553850168e-05 -0.000226050406725945 -1.08054981267246e-05 1.42872053747893e-06 -0.000429988499094421 0.000432738040885274 -0.000128936224663191 -0.00104042641644152 -0.00348703618402275 0.00038959793415052 -0.003676384490234 -0.00233805593770775 0.00282449553692472 -0.0623476978857686 0.0414863192096497 -0.0148041090475066 -0.000778922580901307 0.00574843619669203 -0.0103544502610982 -0.0169735852183859 0.00604401795227373 -0.00735363262574942 0.826551229223319 -0.465419207175321 0.144004322180168 0.00047318467142314 7.92842985255733e-05 -0.000186895974458146 0.000908944957736213 0.00115169498191131 0.000466524202354233 7.53212605792866e-06 -3.14780202356976e-06 3.76482920285564e-05 0.000647681808059502 -0.00097332107268302 0.000787563346665598 -0.00134266376177147 0.00196817318820475 0.0003849189544304 -6.28914796383899e-05 0.00433454900819293 0.00182739262280644 -0.00189114174763829 0.00409630804556724 -0.00292433909736672 0.000279249851934484 -0.000413294899221401 -0.000189199777285467 -0.000370229808675788 0.000147438368738052 -0.000400520410339519 -1.05763356309392e-05 -0.000348464896033764 -2.41085319823637e-05
  72 2991.10280425859 ""  22.2636020396341 0 0 -8.14074381992343e-05 -0.000141881891602055 -4.17097833422257e-05 4.87179460699573e-06 0.000148159656513874 -7.35386563020327e-05 -4.98701263137735e-05 -0.00022256437170116 6.58152419647915e-05 3.74633467264269e-05 0.000129018214407865 3.33840377093458e-05 7.35136592776661e-06 -9.74816288971559e-05 6.12988168105727e-05 -3.67839740917087e-05 7.26765391482483e-05 3.05166000211221e-05 0.000165258321315208 0.000169621768542348 3.04408491373804e-05 6.41735403698091e-05 -1.02573596179006e-05 7.62226669819067e-05 0.000828813078096696 -0.000296943002367031 0.000136158926972819 -0.000209825927421959 0.00140254371544104 0.000700731409562457 -0.000192465687789084 -0.000271413910721922 0.000193121166976932 7.79711403893315e-05 2.34243599904735e-05 1.81551757065192e-05 4.94165718163081e-05 -0.000145044680353785 -0.0001438829134168 -0.00137898861510325 -0.00102029772611104 9.08502226040892e-07 0.000196594093476639 -0.000230416990523942 -0.00022312697942573 0.000422690071228598 0.000572829951968553 -0.000186617200807664 -9.28837752807446e-05 -0.000100631653347035 -4.20512453856115e-05 -4.11577062222051e-06 0.000147825148166504 0.000166375567701433 0.000268066592161394 -0.000636550568861779 0.00120927798519944 -0.000366586761819188 0.000426949825088822 0.000129470193182291 0.000547502948576457 -0.00039089030727659 -0.000279874684976489 -0.0498485223454015 -0.0461258032166073 0.026567735548872 0.000547952069661417 -0.00117980861052448 -0.0005900790410704 0.00745048826444379 0.00789346543872277 0.00297370033693152 -0.162851233689445 0.030931632007549 -0.144033881460918 0.74548950068053 0.529536019824506 -0.164767579389178 -0.000260145417138013 -0.000790848422951651 -0.00398047572152981 0.00160874983214482 -0.00527612169885002 0.00636621237932926 0.0185700078960802 -0.0666398974952912 0.000140127170255706 -0.0496081882172097 0.0183044794013814 -0.0515040036521662 -0.0604079036576043 -0.0414420481490416 0.0115203476316807
  73 2997.21391926712 ""  18.9683746301046 0 0 3.72199734249863e-06 8.56639916515917e-05 0.000104395671938691 7.17336495454683e-06 3.61464519061486e-05 5.38736238403433e-06 2.04838196615961e-05 -4.23688159204201e-05 -2.04772118354515e-05 -1.12269638014847e-06 -1.5224039536432e-05 -1.08621367329268e-05 2.11436913238715e-05 1.22394182102478e-05 -1.78793289596824e-05 5.59439889954785e-06 -3.28737342484514e-05 8.45304145941855e-06 -2.2888093191339e-05 -1.73440383318444e-05 6.87038295760328e-06 -9.47796625591435e-06 1.70129672393555e-06 2.79368491168354e-06 -0.000596421865511775 0.000280543380431661 -0.000109523894041327 0.000282209826969437 -0.00159062176595028 -0.00107122296422399 -0.000178700892456316 -0.000147420638786704 7.03289941396203e-06 -0.000411570072959791 0.000161268899466576 -8.4157649483105e-06 -6.83583084780327e-05 0.000460684303769907 -7.32126713895137e-05 0.000302012723378345 0.000225382005585989 -8.18425841929891e-05 8.1143072385277e-05 -3.65947610264695e-05 -3.18875596195002e-05 -2.60928186356685e-06 -0.00027306942916391 -0.000419257587390082 4.13748303786687e-05 6.43765095863834e-05 -1.32101308729294e-06 6.36096041916386e-05 -4.51530803772695e-05 -5.34885142854615e-05 0.000830273131292162 -0.00123458838630596 0.00575990802701715 -0.00233429536075468 0.00157710456998446 -0.00121798028250354 -0.000589808831826175 0.000255621190687609 -1.39381590069699e-05 -0.00176465055337701 0.00239417810989006 -0.00612979301757741 0.000204583591013862 -7.17552444933898e-05 0.000193985222475196 0.0047669136039128 -0.000811522353628424 0.0527746562494047 0.05762746204377 -0.015462230538325 0.0595684996516967 -0.0298297176801933 -0.0182558481576471 0.00733825892199891 -0.00431895241843677 0.00344455442718992 -0.00047947109423684 -0.00170871352245941 0.00236459107028889 -0.000102398414823042 0.105034834612664 -0.389433698433867 -0.0237555634934276 -0.529016053437098 0.156719294321486 -0.533654733536398 0.364600018122452 0.245115895115929 -0.06546953263108
  74 3036.1008829354 ""  30.1059574152952 0 0 0.0298235658506228 0.0404216754347485 0.0427258599043909 0.000693141526689675 0.00146796573632568 -0.00101543519188559 0.000578994305166568 -0.00188562186394121 0.000328397706715602 -0.00357121328455028 -0.00259208843553832 0.000865196255408685 0.000248492428836807 6.18302390562221e-05 2.22711809410363e-05 -1.41873542468146e-05 -5.5910307295984e-05 1.05326055653285e-05 0.000197815879745565 -6.95935504455627e-06 -1.31122121303655e-06 -0.000124988528258105 0.000494229828918859 -4.14476349041047e-05 -0.484616905532732 0.202786565089917 -0.0659239384292797 0.115909253674885 -0.681453722630837 -0.423977593302636 0.0375916784887778 0.0221587725760183 -0.00817185889367644 -0.00440387238618192 0.00184857574591461 0.000170689998557392 -0.00032206305132069 0.00102766722131592 -0.000290027137905173 -0.00155235775207734 -0.000930258988071952 0.00029914035807105 0.00229878959711639 -0.00157194847424079 -4.42822968939434e-05 -1.13560217668265e-05 0.000153740306101078 9.60909228384677e-05 -0.000527214874330864 -0.000449971561120006 5.42316160468861e-05 6.35903123325806e-05 0.000901290616875875 -0.000774580350653271 -0.00172914779348954 0.00173426104052801 -0.0067590471472719 0.0047479602301096 -0.00288349982980903 0.00220780447996196 0.00695800428622915 -0.00404379772359569 0.0032447852182722 -3.56317375462878e-05 -0.000117079479707199 9.58424814642872e-05 3.11139036178315e-05 -4.12693749159177e-05 -0.000133006145199002 2.4503817510635e-06 0.000185635201996335 -0.000117236062258381 -0.000650335955293599 0.000155132141284291 -0.000673272863756739 0.00123952866060339 0.000950634464949828 -0.000284266308329268 -0.000236782909346623 0.000128500446052647 -0.000148133074639488 -0.00171555340704082 -0.000639087999261959 0.00156564388262991 0.000218117645435876 -0.000784241668626109 -3.21129835121367e-05 0.0011880467824432 -0.000333552495715358 0.00118365051336735 -0.00135012821868871 -0.000962216543948318 0.000246357521248524
  75 3048.20589229555 ""  7.08989622690179 0 0 -1.59114454405165e-05 6.14089726298453e-05 2.60722116178786e-05 -1.38506209505694e-05 2.7974272819143e-05 1.66196986613042e-06 5.25517468512939e-05 -4.09993774762919e-05 -8.51837452003491e-05 2.95203717551065e-05 -3.58893007116172e-05 -0.000205938394687378 -2.15374896782376e-05 2.46827064394761e-05 -0.000144559051794751 2.81446070984013e-06 -6.35707154564361e-05 9.55309577810444e-06 -8.41523613676882e-06 -2.088710907999e-05 1.3311710166396e-05 -3.92364174547232e-05 -2.30377806988792e-05 -2.73033185616519e-05 7.29532208018352e-05 -9.12873264370498e-06 5.84136217047303e-05 0.000111370553022705 -0.000651161941400398 -0.000364267974306614 -0.00075733809006896 -0.000551281408038778 0.000251955847532788 -0.00024193935297869 9.34599392330019e-05 -9.98645709603415e-06 -0.000117047857567782 0.000723756690760288 -5.71482410329945e-05 -0.000134895134570443 -4.82986229819134e-05 5.10484993137685e-05 -0.000312828566088494 0.00015941207937005 8.00210335514684e-05 -0.00074562493754092 0.000551905948621116 0.000878497456225009 -2.13438710497517e-05 7.18038564176494e-06 -1.76203171146955e-06 7.54327040977241e-05 -4.46306893173932e-05 2.60731746754181e-06 -0.000722307202946487 0.0029856238297157 -0.0117526958710269 0.0106281576002024 -0.00678569737811508 0.00326787947415719 -0.000431452550016801 0.000186534480217615 -0.000104782405664519 -0.0324237745384213 0.00470048657034041 -0.0278012260364768 0.000495584337341274 0.000164306895587107 0.000976267976319052 0.0679618390098944 -0.0184493533691305 0.0153878009890778 0.345645749542154 -0.096043042916172 0.34977796362741 0.0445055087657912 0.0368574911418314 -0.0162613863099194 -0.0113632743949538 0.00250469748139213 -0.00893609950693916 -1.69482685601178e-05 0.00215643915895947 -0.00126004940859031 -0.093663091135281 0.419711067529581 0.0391222457060347 -0.305445941826002 0.0911995427621563 -0.317945830562496 -0.409247168704801 -0.296494566421738 0.0927630521582882
  76 3070.9315408513 ""  10.4763432335008 0 0 -2.22646691935283e-05 5.56451433130466e-05 3.17087849298802e-05 3.0920708331244e-06 8.5437260637367e-06 -3.28363799574179e-05 -3.70757839333112e-05 -1.76418829395759e-05 0.000133923728206223 -7.54744852499161e-05 3.63790593469817e-05 0.000304893046308812 -0.000238177324399532 7.70502040491611e-05 0.000227908792083846 -1.33352752128282e-05 0.000195227447724068 -1.8447037752287e-05 -5.120098682813e-06 -3.39312447934127e-05 -1.61572337488131e-05 -7.20100778094584e-05 0.000119945931951374 1.6236199669465e-05 0.000267715350560105 -0.000169757924532397 6.33694910027606e-05 8.4710539499193e-05 -0.000586007930823726 -0.00036819553729262 0.00128458719574596 0.000843161872998944 -0.000496311917079619 0.00329603667355242 -0.00140134831960157 -0.000239920150246213 0.00026819770183068 -0.00192321832391121 0.000134330551516219 0.000548941770150684 0.000344837719705419 -0.000130697539639024 0.001765681446366 -0.00082263047220764 -5.65370772128068e-05 -0.000144225408530331 0.000483630652671247 6.36234446274506e-05 -1.43408756309933e-05 -8.23845360861814e-05 -3.06734147932436e-05 -0.000214463555961391 3.44439844613107e-05 1.00648172045253e-05 -0.000846537627862866 0.00128768934111829 -0.00271974589911199 0.00400364837091049 -0.00586029100000228 0.00151495532010507 0.000716017254349488 2.2236328084721e-06 0.000240021671250819 0.0518094681363822 -0.00522109690636821 0.0406160354662641 -0.0011770188858316 0.000391079097433976 -0.00118876172335539 0.0296266557153731 -0.0427895593032368 0.0147403088890901 -0.498675103087865 0.136703179339418 -0.513977564312953 -0.11389958482521 -0.0853410909963179 0.0342375202122169 0.012924381194923 0.00181031522369801 0.0168406973971883 -0.000186483334892428 -0.00272497622988716 -0.00211579533452305 -0.119982723065865 0.472972610046689 0.0461066692348355 -0.225395300934236 0.0598252961227134 -0.238271046540669 -0.00949856102766676 -0.0188876252918685 0.00866993369580316
  77 3075.46226069533 ""  16.469494271761 0 0 -0.00016886211568884 0.000201202494940865 0.000168451871705692 3.96135392084937e-06 8.02731755355831e-05 -2.27420547605159e-05 3.05960138087717e-05 -0.000111328162610952 -2.4518464259398e-05 5.44480767176283e-05 3.67877681541009e-05 -0.000126296866167872 4.68824315522922e-05 -2.9425801510259e-05 -7.92737087265759e-05 -7.86225481015847e-06 -3.53317849820943e-06 9.46516120510141e-06 0.000119240262442016 8.14827252552522e-05 -5.54969689870544e-06 -1.41123240603535e-06 -7.24943297563882e-06 -3.13806593421959e-06 0.00114974918827485 -0.00033354053371759 0.000132826115739422 0.000422945114886348 -0.00264837184005407 -0.00201843395422127 -0.000926109377660579 -0.000707783358128096 0.000390431857669352 -0.000818834101011935 0.00033729127608945 5.31378637396168e-05 -3.83807395947196e-05 0.0002201526745542 -5.4484600821048e-05 -0.00136568225370382 -0.000955781672145058 0.00024429003399876 -0.000183415559327562 5.09824226363956e-05 -7.18566205770895e-07 0.00272158030195397 -0.00192687922473602 -0.00251447623124234 -1.6920348895542e-06 3.52258460989165e-05 5.33446753357754e-06 0.000147285348273282 0.000162144957315754 7.18213734820375e-05 0.00469380362922717 -0.0097475136010442 0.0400121444156381 -0.036740738571898 0.0303896709181104 -0.0121782822680529 -0.000228811529933886 -0.00041489677188234 -0.000246805034645389 -0.0274020337715788 -0.00410957902274142 -0.013699602342281 0.000255724169868517 0.000303541436514514 0.00074964334387834 -0.0387479553390765 -0.0731648797328193 -0.000784922454245877 0.19113081543658 -0.0525091335069525 0.198274797700212 0.132472717974403 0.0943559245646502 -0.0362306803235001 -0.00581344585074384 -0.000910645803933945 -0.00607519968527317 0.000822944819015474 0.000659497314653043 1.51514075073776e-05 -0.154034806907074 0.54711621076357 0.0463828776727727 0.0685647906444015 -0.0384606484087693 0.080580461608682 0.549911247395257 0.36661456182397 -0.11714737529863
  78 3089.00128585322 ""  19.87394314431 0 0 0.0659383152677817 -0.0589446892243973 -0.0133405059438308 -0.000736080275521915 0.000693879223175646 0.000402378836306773 0.000938579579564752 -0.000452223640101257 -0.000293681291686823 -0.00811703940020659 -0.00595254120203706 0.00193322491995127 0.00229365715336766 -0.000587885323039942 -8.82932933636247e-05 -6.00751602560219e-05 -4.7616489498447e-05 9.39525036750138e-06 5.63191986838788e-05 -8.26604364978249e-05 1.12108442218934e-05 -0.000177911182978175 0.000357862132461972 -6.5014116189875e-05 -0.725150942907742 0.285133756866198 -0.120264250196677 -0.0576234208451688 0.421281594830864 0.276865739713272 0.0886379234687671 0.0582990453778133 -0.0199930220697871 -0.0286651878832538 0.0117700573198673 0.000786221787991318 -0.000184991064980012 -0.000438225779496852 2.92895577384746e-06 4.5249521209183e-05 0.000164560137235761 -1.10692200922374e-05 0.00173347977917002 -0.00120322038328705 5.00087480197949e-05 -0.00287966261998874 0.00234726285693569 0.00140636756443098 -0.000413867465860822 0.000294967569654351 -0.000163315428841499 0.00329164374030464 -0.00242797923978695 -0.000192458586634806 -0.00324955035113317 0.00659668374378509 -0.0237352698335397 0.0352091774841336 -0.0269929942617615 0.0141365188396613 -0.0219778286345357 0.0146680818166035 -0.00440673470306459 -0.00018332982199856 -5.06952913540001e-05 -5.07861296945381e-05 3.11838998145652e-05 -6.07610669125414e-05 -0.000153276439779795 -0.000281613587724591 -0.000473447344945992 3.83350794372161e-05 0.00106681552334681 -0.000225392093037401 0.00117220499488905 0.000827635341545183 0.000443520001684854 -0.000264361015809068 -0.000216413911862141 -0.000271898921765902 -0.00027555349576236 -0.00015735875260136 -0.000295568171288032 0.00131172009313943 -0.000888280040495813 0.00327237998175997 0.000301653270139988 0.000104326518244168 -0.000151081158443389 0.000134559541436481 0.00414656923662249 0.00269595872543392 -0.000879876784432005
  79 3104.01731089431 ""  9.0492511876258 0 0 0.00359690595749938 -0.00305695487641319 -0.00016842732905994 -4.41861668612628e-05 0.000187715454971195 -2.15774197628378e-06 0.000128277534011851 -0.000289645048703795 4.51004397029791e-05 -0.00132848270731027 -0.000926619023669572 0.00040501347694766 0.000437300066672656 -7.43181205639975e-05 -4.56444593796329e-06 -4.65127013525432e-05 1.68891322658648e-05 -2.57459475804926e-06 0.000114129842554231 7.52701663842981e-06 -1.09781289342395e-05 -3.91821451097363e-05 0.000151337795820981 -1.11115474516992e-05 -0.0418045439382952 0.0167682377751695 -0.00879496785697378 -0.00269750094002759 0.0172746508942937 0.00947530451172064 0.0143644419120388 0.00963199670933232 -0.00316471903903048 -0.00505614323277335 0.00207623975582226 0.000100961884936211 7.65242315749536e-06 -0.000184972771526332 -1.08950455943628e-05 -0.00093680939848619 -0.000654417813146886 0.000202036197538822 0.00100718358490378 -0.000584456944283865 -5.84374496788197e-05 0.0440458484457163 -0.0304175719383503 -0.0332287916146731 -0.00038220867919534 0.000421905770058207 0.000395178191057419 0.00171865010030686 0.00174954473673979 0.00117319864226188 0.0661031956238345 -0.138178212556516 0.561530851821475 -0.584952773642444 0.46761934989874 -0.193012521690678 -0.00907500965702066 0.00266879673230826 -0.0017969704420387 0.00193362852694684 0.000573876674045083 0.000611924911491405 -0.000639464299792937 0.000298253979798043 0.00073908100593198 0.00402313506767848 0.00410767681056618 1.95049011675948e-05 -0.010007614964689 0.00359152560687098 -0.0106619984488129 -0.0100141133331138 -0.0054026046311293 0.00285502348332097 -0.000153589228934789 0.000351596788304656 -0.00104835522646972 -0.00220786439556168 -0.00376847929204062 -0.000277373379327901 0.00616687605060014 -0.022664513079876 -0.00158723889507832 -0.00869061440702603 0.00348006560784898 -0.0095056407818116 -0.0463193767608236 -0.0305684389112731 0.0104045249298438
  80 3119.43368852118 ""  2.87354878786644 0 0 -0.00148693675980018 0.00132065919812174 0.000143135572332609 5.90801847010696e-05 -0.000157533722091963 2.00595409664898e-05 -0.000429271695409551 -0.000669357486012558 0.000198991884818688 -0.00478314119095054 -0.00227514422289953 0.000878859426067003 0.0339689163711592 -0.0146617426107164 -0.00078380964098954 -0.00396705928925111 0.0336396408281056 -0.00532133146217564 -0.0441425389950911 -0.0311714905483089 0.0101845408058007 0.0282058139054157 -0.0115359234095741 -0.00121868112503603 0.0176773057230706 -0.00761907357877183 0.00309244684850093 0.000986504062157813 -0.00756367380750499 -0.00505684110649525 0.0572441825113024 0.0380820982949296 -0.012772052385031 -0.39947085039174 0.170415651724549 0.00971129850568835 0.0506650629163506 -0.406022265131322 0.0637651860918253 0.516104032401615 0.3686246621134 -0.119958322590564 -0.331660457983558 0.148619921330514 0.012634176847706 -8.11057695913446e-06 -1.49317673076874e-06 0.000128696713828861 -1.13635793605116e-06 -1.66603370708428e-05 2.51699896672194e-05 -8.53137467698623e-05 4.86612138991732e-05 -3.09487311474404e-05 -0.000187601672817462 0.000358741241037078 -0.00156804958502996 0.00044328604496938 -0.000418734780219876 8.37335741194131e-05 0.000471966405664161 -0.000278720812261299 0.000149921531294341 -4.12384648051894e-05 -0.000107784379953951 5.79141497566251e-05 7.95643804163305e-05 -3.3087081032079e-05 -0.00019475931192877 1.54810993144046e-05 -8.74624486115328e-05 1.07306527649218e-05 -0.000354954364124815 0.000128862899326634 -0.000490944808677698 0.00092603833157605 0.000736291158672116 -0.000171903028387517 -0.000118090434437742 7.64372447910184e-05 -0.000154590660610451 -0.000861858429591348 0.000517647692902228 0.00223938209245191 -0.000281820182281777 0.0010720135171203 0.000147504719103569 -0.000190599879928281 1.69818739666965e-05 -0.000176725815492298 0.000298716425217639 0.000118710717576944 -6.73696561914488e-05
  81 3126.37156153244 ""  7.42854934321101 0 0 0.00280053691939569 -0.00173636216410104 -9.15333594180302e-05 -3.78798884509819e-05 0.000225929899899074 -4.43234835781613e-05 8.23693594317704e-05 -0.000973216025887686 0.000165249609089001 0.00709188324459164 0.00309439837793436 -0.00129997169825933 -0.0591183370801871 0.0255968431513859 0.00137629999941238 0.00450370832575448 -0.0150305604511109 0.00208136827777574 -0.0304519442567408 -0.0207405377437563 0.00687979643796649 0.0278138282717612 -0.0113274028484736 -0.00118785014848871 -0.0335333029236106 0.0133771360750407 -0.00536436094304523 -0.00115357860912024 0.00920514733827506 0.00618557357862611 -0.0834022670639871 -0.055916765149269 0.01861005716903 0.684000378691393 -0.291150399706236 -0.0166700478317873 -0.0274708764974506 0.181636513569766 -0.0279927433627258 0.346738208210171 0.24592928093451 -0.0802749541227821 -0.322243572399245 0.144739891023802 0.0121988574140823 0.000165754092716696 -1.83923665602693e-05 -0.000364146563732381 -1.43534452505025e-05 8.09082711950145e-06 -1.74355738985556e-05 0.000128742932882542 -8.25122095586564e-05 4.16763860648701e-05 0.00038574289483327 -0.00116791052834107 0.00481628457705006 -0.00224214178403213 0.00175016684628242 -0.000530900274797841 -0.000908015122056254 0.000610539649413074 -0.000297769765882686 -0.000166421423003039 -5.3466313084595e-05 -6.90333497089738e-05 5.24051265077514e-05 -5.05036669581043e-05 -0.00014840177125503 -8.62235949771424e-05 2.23248454072143e-05 -2.34105172599419e-05 0.000770532505664405 -8.9565428756234e-05 0.00120090830670527 0.0010538844507847 0.000631500083508621 -0.000179435783462127 -8.59226922810415e-05 3.36749880664175e-05 -0.000242022412640946 -0.000353054121550682 0.000552302990539816 0.00196249079649139 1.76299306293547e-05 -0.000404284462655097 -3.47111951653859e-05 0.000451802912407248 -0.000152129263927473 0.000411129913449726 0.000507585971310124 0.000409356437834785 -0.000158017989522934
  82 3138.26450524869 ""  13.5741533983189 0 0 -0.000995504543154454 0.000739941341704761 4.1297726813273e-05 0.000171678239233391 0.000348640089162504 -0.000110066526294848 -0.00162366314938501 -0.00249105954326558 0.00061876350370393 -0.00437201895910482 -0.00130834544442267 0.00066750878270972 0.0202564493189795 -0.00751225504344132 -0.000672028067236919 0.00194258975365586 -0.0326243793130379 0.00531100240372011 0.0230948223204967 0.0206964625516258 -0.00610948868908757 0.0603800945470501 -0.0282662498047483 -0.00196075826647485 0.0105580225847764 -0.00479328979704482 0.00195975714019926 0.000669737026794119 -0.00327144899382672 -0.00259634135122053 0.0462387738758913 0.0295427347036331 -0.0100924515911728 -0.222941690120591 0.093011162883583 0.00580678992472851 -0.0439343444922749 0.374289578987822 -0.0589896927686769 -0.278555759274861 -0.205452588014863 0.0659969705465483 -0.690551849724271 0.315485299358495 0.0251268587876479 -1.20604086683394e-05 9.86310702408604e-05 3.75838540849515e-05 4.66458185156614e-06 -1.72497495201083e-05 -1.22325394430315e-05 -1.82169322444239e-05 1.54623046882207e-05 4.07557975375224e-05 -0.000156050501402974 6.03832704962615e-05 -0.000609514502979801 0.000803719357726517 -0.000773223503966619 0.000247206302325318 -5.55274998416226e-05 1.72133308146451e-05 -2.06949720867709e-05 0.000275888076135484 -1.80252955044603e-05 0.000164903238070184 4.20799379959074e-05 -6.3589842063068e-05 -0.000281457166595701 7.89899896803962e-05 -5.78120838307373e-05 3.15418909406522e-05 -0.00217357135816331 0.000542698202593156 -0.00202111279201072 -0.000836810424768309 -0.000725764482175051 0.00019005391428675 0.000183773337675513 8.06152093719716e-05 -0.000182575974790531 -0.000382955010015337 0.000789456578717637 0.00319750040611635 -0.000208645506855039 0.00090567135727521 0.000180316725209665 -0.000589420343202382 0.000179597357791587 -0.000691235649315869 -0.000314557119947911 -0.000258770914029381 0.000126416460632947
  83 3149.19116130042 ""  14.1959482315554 0 0 -0.00157198603398537 0.000936071921556123 -2.79031022348181e-05 -0.000110285007878097 -0.000232503449444333 7.93749663425892e-05 0.000772510326901071 0.00104081685598432 -0.000258578157740969 -0.00693760500804873 -0.00344837723510017 0.00134417838494033 0.0253325359764422 -0.00799549317111818 -0.0010928626205872 0.0088229787644401 -0.0652530314647861 0.0101584833464688 -0.0319652350027366 -0.0211978579145019 0.00716196583063173 -0.0219386978147471 0.0118558784642289 0.000433246293925362 0.0196730168002364 -0.00796838229071116 0.0031819241777721 0.000535087513982262 -0.00460670363184812 -0.0029635322938182 0.0787771468837209 0.0534998134025913 -0.0177804759119913 -0.266901403029664 0.108686924811355 0.0073410900289545 -0.0930625790559206 0.730361078770835 -0.114328615835712 0.341521942490487 0.240897770382936 -0.0788927687831724 0.24899664974931 -0.11622082282155 -0.00865715163808914 2.32710673288632e-05 -0.000102675443506409 0.000321981104700809 3.26371747237211e-06 -1.03265914711339e-05 2.36262562993487e-05 -7.99143942849715e-05 5.26596650505213e-05 -4.49453620516839e-05 -0.000226167111321347 0.000837797090265165 -0.00355724000539972 -0.000153127465532759 0.000176089395299032 -0.000222336344237094 0.000662337433389902 -0.00042525302786311 0.000250112984816302 9.51468628727365e-06 -6.48082521580421e-05 9.13201312822267e-05 1.39504728582536e-05 2.02395449926475e-05 3.41614131316382e-05 1.37783209142188e-05 -0.000106980145650034 -8.1703435550271e-06 -0.000788278121366533 0.000181685610463563 -0.00145100451051545 0.000581296795749543 0.000424753658693766 -0.000156529638224102 -0.000103740613487314 -1.00282871350575e-05 7.61146807514111e-05 -0.000329843749918508 7.92504303005923e-05 -0.000478216415992765 -0.000299121477243603 0.00111792196327371 0.000125664691181599 5.78952654111973e-05 -3.17056937062052e-05 0.000203611988226347 0.000225782444198243 0.000125212303366966 -6.01703277233216e-05
  84 3175.01920189479 ""  2.3278209631646 0 0 0.00802755829059051 -0.00389688024737915 0.000340305267338129 0.000338509637775549 0.00015602442622793 -5.27092969698518e-05 -0.00231313908821208 0.00137119537880688 -3.03929771309275e-07 0.0654867477160122 0.0452094669422008 -0.0148274795283201 0.0133847984436214 -0.00778855094180266 7.99915893769369e-05 -0.000448620727702833 -0.00482055547197647 0.000877697431963269 -0.00192786315595542 -0.00115903007719483 0.000400748608226233 0.000117345013294096 -0.000489909748248855 8.13037525015877e-05 -0.100510866745262 0.0432717241162981 -0.0165907897168704 -0.00180197890343381 0.0144142648628083 0.0111100647961678 -0.749069275202987 -0.52684883417547 0.17203475046519 -0.145665832575827 0.0648858066100421 0.00309908305762159 -0.00467994238045947 0.0477821096204726 -0.00774667934650504 0.019392245688085 0.0133450825726244 -0.00441624829444625 -0.00417627073338725 0.00283123359018554 9.45035855314945e-05 -0.00044568037366185 0.000742748986946941 -0.00219685978819464 -6.05214395685841e-05 7.45143978522605e-06 1.88215149887492e-06 0.000280793836346647 -0.000186378275697393 -3.23397550807672e-07 0.0018616998687429 -0.00548350977308003 0.0239360182191351 0.00359213800467028 -0.00283414416521042 0.00126038405539425 -0.00155569943723975 0.00127875857721617 -0.000529797562318963 0.000200980913680932 1.31675526048964e-05 0.000154299404051971 5.96417457558248e-05 -7.16716192442531e-05 -3.91137339200588e-05 0.000102887701886804 4.53795926447212e-05 3.74979014724865e-07 -0.00149429438688036 0.000548306270647555 -0.00220152412568578 -0.000821093361241602 -0.000624560996837062 5.30266404279151e-05 -0.000304919818646866 0.000304851504039106 -0.00043163453366723 -0.000759621021489516 0.000339214693740994 0.00123404359282967 1.51791686699398e-05 -3.70358992386207e-05 1.38773161657523e-05 -0.000210205787508288 7.57149528357678e-05 -0.000165524484459491 -0.000958075092255963 -0.000629720788854464 0.000273539239995195
  85 3203.49195501152 ""  5.12748901269526 0 0 -0.000380933439822904 0.000599896774781657 0.000567047202486356 -2.08606852475886e-05 -2.04877158972833e-06 3.04613952319303e-05 3.46663916752134e-05 -2.2692131479279e-05 2.03428995001545e-05 -0.00154363516109556 -0.000966806506738696 0.000237981629421307 -0.000103368971932849 -6.53458440471978e-06 -8.95068127621422e-06 8.84381625591537e-05 4.8040980852286e-07 -5.21239625554906e-06 -6.31702349670322e-05 2.90340021932615e-05 2.57955427363514e-06 -0.00014269967625822 2.13394011135104e-05 1.59624861796313e-05 0.00755691522310647 -0.00272363546714264 0.0033683983218795 0.00103144336328692 -0.0046358881181521 -0.00358486936970124 0.0179871063987608 0.0125243342964947 -0.00385701208782658 0.000893786418911041 -0.000444044932908061 3.84688135710157e-06 -3.15209230597277e-05 0.000379502456070546 -3.8684390557591e-05 0.000393172118325558 0.000315830126802609 -9.33430264536277e-05 0.00147482851589788 -0.000678699964439267 -9.84536862993309e-05 -0.0419798493319131 0.0426840524373383 -0.0736788936729421 0.000313021173253736 -0.00025696803544659 0.000644698772980709 -0.00188535401133119 0.0016329800454693 -0.00124155001222492 0.0619663538439302 -0.168850907589968 0.734471671023234 0.428294707949709 -0.336353266872731 0.122918740976027 0.0153281717578722 -0.0112819408928357 0.00246663684321228 -0.000121961885329807 3.14557232672705e-05 4.46655492925249e-05 0.000973215644034273 -0.000770653804786239 0.00183032279396168 0.000302782831884061 0.00025446124304351 -0.000169092227230662 0.000341529416862643 -0.00130756198495016 0.000894889076788259 -0.000583414374696776 -0.00139733660864254 0.00019810237970929 -0.00274728448406449 0.00885765749072721 -0.0103902693211417 -0.002313031468389 -0.00308224000550965 -0.000118112979023213 8.33777692423864e-05 -0.000988880724104236 0.000206323592642963 0.00154589367622795 0.000145971761754249 0.00107629857207742 -0.00410679763301721 -0.00262883111354342 9.6125062545342e-05
  86 3430.84853579423 ""  20.8086096803707 0 0 -0.000337568431165625 -0.000370221621906308 0.000147083820604737 0.000218498130471946 -1.51253854900494e-05 -6.42324526319297e-05 -0.000364116974237116 0.000453485254280451 -0.000456023653690847 -1.79334369356266e-05 -7.35965119921545e-05 -1.07043548597179e-05 -2.85877352606455e-05 -5.80063234279363e-05 1.01437255596425e-06 9.63469608430243e-05 -1.3841393585827e-05 -3.06701169443567e-05 1.49899321598168e-05 0.000186492427525281 7.35185570875768e-06 -0.000219658613280229 2.3514654402892e-05 -1.27969155695995e-05 0.00179605208787168 3.31129568721295e-05 -1.0281400329557e-05 0.000180392926610441 0.000871381484362724 -0.000171043253472389 0.000887195110454449 0.000482720888173788 -6.83884832655535e-05 0.000423069023450634 -0.000246333196915859 7.3673473625744e-05 0.000143222527086801 -0.000379642112911288 6.33490844128894e-05 -0.000735275128993345 -0.000617685970261028 0.000204038450298388 0.00290476503835266 -0.000871466357728092 -0.00104691415313768 0.00110284718417989 0.000828207988116236 0.000666677592760397 -7.47415630388639e-05 -0.000261572572201202 -0.000182905753819047 -0.000207211785965429 0.000168270112358986 0.0003546200321933 -0.00213080495727829 0.000698832963305137 -0.00726400929056489 -0.00618698212457812 0.000389367402725389 -0.00129442967735154 0.000574555758168718 2.43402200625901e-06 -0.000508843035146447 0.00221797016163041 0.000846225013927795 0.00114543727096665 0.0497318459104472 -0.0241276996667021 -0.00649482054652767 -0.000272436411046456 5.02754589115743e-05 -0.000105026570510393 -0.0128270905965975 0.00322291629998901 -0.0116389005943756 -0.00719264471819853 -0.0041659033673771 0.00157942642760022 -0.471596153529336 0.198410278336187 -0.509663624060946 -0.223929645096809 0.115848804353977 0.602882062027746 -0.00115361450319299 0.00257994806428764 0.000532181925848908 0.00199820857813205 -0.000901619067968501 -0.000160974773723783 -5.92366842591227e-05 -2.65551588380112e-05 0.000331731645594977
  87 3502.88014396364 ""  60.1129954499145 0 0 0.000288895440542818 0.000318073799411501 -0.000170427440248085 -0.000214795499289348 3.95744514260991e-05 4.39175644947702e-05 0.000360029510510572 -0.000511123017266306 0.000460948289847096 -2.49843785257256e-05 5.86669256291965e-05 2.51332523935925e-05 2.4557967965858e-05 7.04519385053575e-05 1.9982661005633e-05 -0.000105335016038298 2.7458711957221e-05 3.12144857205473e-05 1.39358214152108e-05 -0.000206578186350091 -1.13602104766158e-05 0.000261633295750123 2.32008832229158e-05 -2.32641150676197e-05 -0.0015735991031005 -0.000123644550944069 8.061180435473e-05 -0.000131350777963526 -0.000714438093557933 0.000112902286175513 -0.000583055795344784 -0.000351886173855264 2.19465085820075e-05 -0.000349225135810992 0.000210269047619719 -7.21043306792856e-05 -0.000150179793066022 0.000341736254414519 -5.95085804839706e-05 0.00057325236899435 0.000487805353861131 -0.000156922831287013 -0.00306422993980817 0.000900551155643458 0.00120124566409299 -0.000321684008148629 -0.000668284217405413 0.000440471810443366 5.37395808035296e-06 0.000126662370531365 0.00015163374576556 0.000249119179938448 -0.000195616152861444 -0.000303184951391071 0.00148671506863742 0.00393837278633552 -0.0077486280704942 -0.00375500340158174 0.00178806953462024 -0.00101717943496659 -0.00148896742807195 0.000340240072068895 -6.8457511153198e-05 0.00102066673936786 -7.06732833883462e-05 0.00119221903374493 0.0115405376954535 -0.0028751229419816 0.0776243117527026 -7.53512300496029e-05 -9.41348792356446e-05 -0.000475033787556638 -0.0117539723619437 0.00459191934457809 -0.0112133168921116 -0.00145150177196992 -0.00111179530318188 -0.000206239616402413 -0.430631983017573 0.17220004131359 -0.436200090645845 0.273193650170154 -0.128017946178067 -0.640072810128997 0.000284122691564116 -0.00139146960533059 -0.000505245560082802 0.0018065545382495 -0.000955569232671466 8.62075094212129e-05 0.00042397033611676 4.37704892882229e-05 4.48496732274133e-05
  :::
 } 
 m_exists[87] { 
  s_m_exists
  :::
  1 11111111111111111111111111111111111111111111111111111111111111111111111111111111111111111111111111 
  2 11111111111111111111111111111111111111111111111111111111111111111111111111111111111111111111111111 
  3 11111111111111111111111111111111111111111111111111111111111111111111111111111111111111111111111111 
  4 11111111111111111111111111111111111111111111111111111111111111111111111111111111111111111111111111 
  5 11111111111111111111111111111111111111111111111111111111111111111111111111111111111111111111111111 
  6 11111111111111111111111111111111111111111111111111111111111111111111111111111111111111111111111111 
  7 11111111111111111111111111111111111111111111111111111111111111111111111111111111111111111111111111 
  8 11111111111111111111111111111111111111111111111111111111111111111111111111111111111111111111111111 
  9 11111111111111111111111111111111111111111111111111111111111111111111111111111111111111111111111111 
  10 11111111111111111111111111111111111111111111111111111111111111111111111111111111111111111111111111 
  11 11111111111111111111111111111111111111111111111111111111111111111111111111111111111111111111111111 
  12 11111111111111111111111111111111111111111111111111111111111111111111111111111111111111111111111111 
  13 11111111111111111111111111111111111111111111111111111111111111111111111111111111111111111111111111 
  14 11111111111111111111111111111111111111111111111111111111111111111111111111111111111111111111111111 
  15 11111111111111111111111111111111111111111111111111111111111111111111111111111111111111111111111111 
  16 11111111111111111111111111111111111111111111111111111111111111111111111111111111111111111111111111 
  17 11111111111111111111111111111111111111111111111111111111111111111111111111111111111111111111111111 
  18 11111111111111111111111111111111111111111111111111111111111111111111111111111111111111111111111111 
  19 11111111111111111111111111111111111111111111111111111111111111111111111111111111111111111111111111 
  20 11111111111111111111111111111111111111111111111111111111111111111111111111111111111111111111111111 
  21 11111111111111111111111111111111111111111111111111111111111111111111111111111111111111111111111111 
  22 11111111111111111111111111111111111111111111111111111111111111111111111111111111111111111111111111 
  23 11111111111111111111111111111111111111111111111111111111111111111111111111111111111111111111111111 
  24 11111111111111111111111111111111111111111111111111111111111111111111111111111111111111111111111111 
  25 11111111111111111111111111111111111111111111111111111111111111111111111111111111111111111111111111 
  26 11111111111111111111111111111111111111111111111111111111111111111111111111111111111111111111111111 
  27 11111111111111111111111111111111111111111111111111111111111111111111111111111111111111111111111111 
  28 11111111111111111111111111111111111111111111111111111111111111111111111111111111111111111111111111 
  29 11111111111111111111111111111111111111111111111111111111111111111111111111111111111111111111111111 
  30 11111111111111111111111111111111111111111111111111111111111111111111111111111111111111111111111111 
  31 11111111111111111111111111111111111111111111111111111111111111111111111111111111111111111111111111 
  32 11111111111111111111111111111111111111111111111111111111111111111111111111111111111111111111111111 
  33 11111111111111111111111111111111111111111111111111111111111111111111111111111111111111111111111111 
  34 11111111111111111111111111111111111111111111111111111111111111111111111111111111111111111111111111 
  35 11111111111111111111111111111111111111111111111111111111111111111111111111111111111111111111111111 
  36 11111111111111111111111111111111111111111111111111111111111111111111111111111111111111111111111111 
  37 11111111111111111111111111111111111111111111111111111111111111111111111111111111111111111111111111 
  38 11111111111111111111111111111111111111111111111111111111111111111111111111111111111111111111111111 
  39 11111111111111111111111111111111111111111111111111111111111111111111111111111111111111111111111111 
  40 11111111111111111111111111111111111111111111111111111111111111111111111111111111111111111111111111 
  41 11111111111111111111111111111111111111111111111111111111111111111111111111111111111111111111111111 
  42 11111111111111111111111111111111111111111111111111111111111111111111111111111111111111111111111111 
  43 11111111111111111111111111111111111111111111111111111111111111111111111111111111111111111111111111 
  44 11111111111111111111111111111111111111111111111111111111111111111111111111111111111111111111111111 
  45 11111111111111111111111111111111111111111111111111111111111111111111111111111111111111111111111111 
  46 11111111111111111111111111111111111111111111111111111111111111111111111111111111111111111111111111 
  47 11111111111111111111111111111111111111111111111111111111111111111111111111111111111111111111111111 
  48 11111111111111111111111111111111111111111111111111111111111111111111111111111111111111111111111111 
  49 11111111111111111111111111111111111111111111111111111111111111111111111111111111111111111111111111 
  50 11111111111111111111111111111111111111111111111111111111111111111111111111111111111111111111111111 
  51 11111111111111111111111111111111111111111111111111111111111111111111111111111111111111111111111111 
  52 11111111111111111111111111111111111111111111111111111111111111111111111111111111111111111111111111 
  53 11111111111111111111111111111111111111111111111111111111111111111111111111111111111111111111111111 
  54 11111111111111111111111111111111111111111111111111111111111111111111111111111111111111111111111111 
  55 11111111111111111111111111111111111111111111111111111111111111111111111111111111111111111111111111 
  56 11111111111111111111111111111111111111111111111111111111111111111111111111111111111111111111111111 
  57 11111111111111111111111111111111111111111111111111111111111111111111111111111111111111111111111111 
  58 11111111111111111111111111111111111111111111111111111111111111111111111111111111111111111111111111 
  59 11111111111111111111111111111111111111111111111111111111111111111111111111111111111111111111111111 
  60 11111111111111111111111111111111111111111111111111111111111111111111111111111111111111111111111111 
  61 11111111111111111111111111111111111111111111111111111111111111111111111111111111111111111111111111 
  62 11111111111111111111111111111111111111111111111111111111111111111111111111111111111111111111111111 
  63 11111111111111111111111111111111111111111111111111111111111111111111111111111111111111111111111111 
  64 11111111111111111111111111111111111111111111111111111111111111111111111111111111111111111111111111 
  65 11111111111111111111111111111111111111111111111111111111111111111111111111111111111111111111111111 
  66 11111111111111111111111111111111111111111111111111111111111111111111111111111111111111111111111111 
  67 11111111111111111111111111111111111111111111111111111111111111111111111111111111111111111111111111 
  68 11111111111111111111111111111111111111111111111111111111111111111111111111111111111111111111111111 
  69 11111111111111111111111111111111111111111111111111111111111111111111111111111111111111111111111111 
  70 11111111111111111111111111111111111111111111111111111111111111111111111111111111111111111111111111 
  71 11111111111111111111111111111111111111111111111111111111111111111111111111111111111111111111111111 
  72 11111111111111111111111111111111111111111111111111111111111111111111111111111111111111111111111111 
  73 11111111111111111111111111111111111111111111111111111111111111111111111111111111111111111111111111 
  74 11111111111111111111111111111111111111111111111111111111111111111111111111111111111111111111111111 
  75 11111111111111111111111111111111111111111111111111111111111111111111111111111111111111111111111111 
  76 11111111111111111111111111111111111111111111111111111111111111111111111111111111111111111111111111 
  77 11111111111111111111111111111111111111111111111111111111111111111111111111111111111111111111111111 
  78 11111111111111111111111111111111111111111111111111111111111111111111111111111111111111111111111111 
  79 11111111111111111111111111111111111111111111111111111111111111111111111111111111111111111111111111 
  80 11111111111111111111111111111111111111111111111111111111111111111111111111111111111111111111111111 
  81 11111111111111111111111111111111111111111111111111111111111111111111111111111111111111111111111111 
  82 11111111111111111111111111111111111111111111111111111111111111111111111111111111111111111111111111 
  83 11111111111111111111111111111111111111111111111111111111111111111111111111111111111111111111111111 
  84 11111111111111111111111111111111111111111111111111111111111111111111111111111111111111111111111111 
  85 11111111111111111111111111111111111111111111111111111111111111111111111111111111111111111111111111 
  86 11111111111111111111111111111111111111111111111111111111111111111111111111111111111111111111111111 
  87 11111111111111111111111111111111111111111111111111111111111111111111111111111111111111111111111111 
  :::
 } 
} 
