# Supplementary material for: Cut-off Scale and Complex Formation in Density Functional Theory Computations of Epoxy-Amine Reactivity
Source: ACS Omega. 2021 Oct 25;6(44):29424–31. doi: 10.1021/acsomega.1c03229 (PMC8587129; doi:10.1021/acsomega.1c03229)
Supplement: Supplementary file 1 — ao1c03229_si_001.zip [file ao1c03229_si_001.zip › Final_structures/Primary/A1_E3_B3LYP-D3_CC-PVTZ-F_ canonical/Epoxy_frag3_transition_state_1-8_isomer15.vib]

{ 
 s_m_m2io_version
 :::
 2.0.0 
} 

f_m_table { 
 i_j_atom_total
 :::
 31
 m_column[98] { 
  s_m_data_name
  s_m_column_name
  i_m_width
  b_m_visible
  s_m_units
  :::
  1 r_j_Frequency  "Frequency"  10 1 "" 
  2 s_j_Symmetry  "Symmetry"  10 0 "" 
  3 r_j_Intensity  "Intensity"  10 1 "" 
  4 r_j_Raman_Act  "Raman Act"  10 0 "" 
  5 r_j_Raman_Int  "Raman Int"  10 0 "" 
  6 r_j_x1  "x1"  10 0 "" 
  7 r_j_y1  "y1"  10 0 "" 
  8 r_j_z1  "z1"  10 0 "" 
  9 r_j_x2  "x2"  10 0 "" 
  10 r_j_y2  "y2"  10 0 "" 
  11 r_j_z2  "z2"  10 0 "" 
  12 r_j_x3  "x3"  10 0 "" 
  13 r_j_y3  "y3"  10 0 "" 
  14 r_j_z3  "z3"  10 0 "" 
  15 r_j_x4  "x4"  10 0 "" 
  16 r_j_y4  "y4"  10 0 "" 
  17 r_j_z4  "z4"  10 0 "" 
  18 r_j_x5  "x5"  10 0 "" 
  19 r_j_y5  "y5"  10 0 "" 
  20 r_j_z5  "z5"  10 0 "" 
  21 r_j_x6  "x6"  10 0 "" 
  22 r_j_y6  "y6"  10 0 "" 
  23 r_j_z6  "z6"  10 0 "" 
  24 r_j_x7  "x7"  10 0 "" 
  25 r_j_y7  "y7"  10 0 "" 
  26 r_j_z7  "z7"  10 0 "" 
  27 r_j_x8  "x8"  10 0 "" 
  28 r_j_y8  "y8"  10 0 "" 
  29 r_j_z8  "z8"  10 0 "" 
  30 r_j_x9  "x9"  10 0 "" 
  31 r_j_y9  "y9"  10 0 "" 
  32 r_j_z9  "z9"  10 0 "" 
  33 r_j_x10  "x10"  10 0 "" 
  34 r_j_y10  "y10"  10 0 "" 
  35 r_j_z10  "z10"  10 0 "" 
  36 r_j_x11  "x11"  10 0 "" 
  37 r_j_y11  "y11"  10 0 "" 
  38 r_j_z11  "z11"  10 0 "" 
  39 r_j_x12  "x12"  10 0 "" 
  40 r_j_y12  "y12"  10 0 "" 
  41 r_j_z12  "z12"  10 0 "" 
  42 r_j_x13  "x13"  10 0 "" 
  43 r_j_y13  "y13"  10 0 "" 
  44 r_j_z13  "z13"  10 0 "" 
  45 r_j_x14  "x14"  10 0 "" 
  46 r_j_y14  "y14"  10 0 "" 
  47 r_j_z14  "z14"  10 0 "" 
  48 r_j_x15  "x15"  10 0 "" 
  49 r_j_y15  "y15"  10 0 "" 
  50 r_j_z15  "z15"  10 0 "" 
  51 r_j_x16  "x16"  10 0 "" 
  52 r_j_y16  "y16"  10 0 "" 
  53 r_j_z16  "z16"  10 0 "" 
  54 r_j_x17  "x17"  10 0 "" 
  55 r_j_y17  "y17"  10 0 "" 
  56 r_j_z17  "z17"  10 0 "" 
  57 r_j_x18  "x18"  10 0 "" 
  58 r_j_y18  "y18"  10 0 "" 
  59 r_j_z18  "z18"  10 0 "" 
  60 r_j_x19  "x19"  10 0 "" 
  61 r_j_y19  "y19"  10 0 "" 
  62 r_j_z19  "z19"  10 0 "" 
  63 r_j_x20  "x20"  10 0 "" 
  64 r_j_y20  "y20"  10 0 "" 
  65 r_j_z20  "z20"  10 0 "" 
  66 r_j_x21  "x21"  10 0 "" 
  67 r_j_y21  "y21"  10 0 "" 
  68 r_j_z21  "z21"  10 0 "" 
  69 r_j_x22  "x22"  10 0 "" 
  70 r_j_y22  "y22"  10 0 "" 
  71 r_j_z22  "z22"  10 0 "" 
  72 r_j_x23  "x23"  10 0 "" 
  73 r_j_y23  "y23"  10 0 "" 
  74 r_j_z23  "z23"  10 0 "" 
  75 r_j_x24  "x24"  10 0 "" 
  76 r_j_y24  "y24"  10 0 "" 
  77 r_j_z24  "z24"  10 0 "" 
  78 r_j_x25  "x25"  10 0 "" 
  79 r_j_y25  "y25"  10 0 "" 
  80 r_j_z25  "z25"  10 0 "" 
  81 r_j_x26  "x26"  10 0 "" 
  82 r_j_y26  "y26"  10 0 "" 
  83 r_j_z26  "z26"  10 0 "" 
  84 r_j_x27  "x27"  10 0 "" 
  85 r_j_y27  "y27"  10 0 "" 
  86 r_j_z27  "z27"  10 0 "" 
  87 r_j_x28  "x28"  10 0 "" 
  88 r_j_y28  "y28"  10 0 "" 
  89 r_j_z28  "z28"  10 0 "" 
  90 r_j_x29  "x29"  10 0 "" 
  91 r_j_y29  "y29"  10 0 "" 
  92 r_j_z29  "z29"  10 0 "" 
  93 r_j_x30  "x30"  10 0 "" 
  94 r_j_y30  "y30"  10 0 "" 
  95 r_j_z30  "z30"  10 0 "" 
  96 r_j_x31  "x31"  10 0 "" 
  97 r_j_y31  "y31"  10 0 "" 
  98 r_j_z31  "z31"  10 0 "" 
  :::
 } 
 m_row[87] { 
  r_j_Frequency
  s_j_Symmetry
  r_j_Intensity
  r_j_Raman_Act
  r_j_Raman_Int
  r_j_x1
  r_j_y1
  r_j_z1
  r_j_x2
  r_j_y2
  r_j_z2
  r_j_x3
  r_j_y3
  r_j_z3
  r_j_x4
  r_j_y4
  r_j_z4
  r_j_x5
  r_j_y5
  r_j_z5
  r_j_x6
  r_j_y6
  r_j_z6
  r_j_x7
  r_j_y7
  r_j_z7
  r_j_x8
  r_j_y8
  r_j_z8
  r_j_x9
  r_j_y9
  r_j_z9
  r_j_x10
  r_j_y10
  r_j_z10
  r_j_x11
  r_j_y11
  r_j_z11
  r_j_x12
  r_j_y12
  r_j_z12
  r_j_x13
  r_j_y13
  r_j_z13
  r_j_x14
  r_j_y14
  r_j_z14
  r_j_x15
  r_j_y15
  r_j_z15
  r_j_x16
  r_j_y16
  r_j_z16
  r_j_x17
  r_j_y17
  r_j_z17
  r_j_x18
  r_j_y18
  r_j_z18
  r_j_x19
  r_j_y19
  r_j_z19
  r_j_x20
  r_j_y20
  r_j_z20
  r_j_x21
  r_j_y21
  r_j_z21
  r_j_x22
  r_j_y22
  r_j_z22
  r_j_x23
  r_j_y23
  r_j_z23
  r_j_x24
  r_j_y24
  r_j_z24
  r_j_x25
  r_j_y25
  r_j_z25
  r_j_x26
  r_j_y26
  r_j_z26
  r_j_x27
  r_j_y27
  r_j_z27
  r_j_x28
  r_j_y28
  r_j_z28
  r_j_x29
  r_j_y29
  r_j_z29
  r_j_x30
  r_j_y30
  r_j_z30
  r_j_x31
  r_j_y31
  r_j_z31
  :::
  1 -395.102591912034 ""  517.74795754507 0 0 -0.00774018550726129 0.00817936889531185 -0.017873258067783 -0.00762929583984169 -0.00530865347097997 -0.00850440534226105 -0.00133655035514952 -0.0019908411600069 -0.00304518366921075 0.000399677073646512 0.000138219186489847 -0.00257840078834631 0.00165076149938833 0.000552235676271723 -0.00180708871813175 -1.59779646289868e-05 -5.89101217730473e-05 0.000120014877058519 -0.00138885262399975 -0.00151763671444154 0.00131329385903698 -0.00152345862428225 -0.00203116402845119 0.000379115143344831 0.00626818634127644 -0.000991689444179622 -0.00222987933381806 -0.0282284228951255 0.0137776470858733 -0.0163584449374825 -0.00274841881001494 0.000451398490543706 -0.00994312781905652 0.00184678528165143 0.00147337060126313 -0.00242007647519152 0.000447101420265126 0.00128006029885548 0.00125176257635698 -0.000328102788735548 -0.0017921524387169 0.0034828745158391 0.00367549419351177 -0.00496400330847276 0.00466910990427579 -0.0489538098426691 -0.220091454985407 -0.0380613052710998 0.0128059856536933 0.018984539645739 0.0547903763512362 -0.000126457348453842 0.0256545623005346 -0.0558964534715358 0.00590039433278519 -0.0857752460956703 -0.0368483314374423 -0.0295609747801817 -0.0506715558195223 -0.0270007077057576 -0.0087189229402274 -0.0275246981334461 -0.0461440295210286 0.00629872852957248 0.0390220405428734 0.0186832992566952 0.0377965389756874 0.105186861320031 0.0212896374196039 0.000834894024682321 0.00458512213875277 0.00769219680691348 0.00703267738439958 0.00865291704281365 0.0116682772537991 -0.010542062195951 0.0509186269070443 0.107919627081456 0.0341694401447623 0.123684691928678 0.0267950104144826 0.0217721794176007 0.0663875505684727 0.0314898263440903 0.0122454385938231 -0.0217266598886016 0.0222418697310848 0.0014681354891506 0.00463970515200276 0.00771079019447423 -0.00403603599828811 0.000583987704897177 -0.0222824016258766
  2 43.0852804976118 ""  2.12912042352516 0 0 -0.0299845901576412 -0.0413728118430241 -0.0215343768544521 -0.0592910279648614 -0.0358283122229168 -0.0167870774004927 -0.0226556892125584 -0.0187914998651701 0.017976880878461 0.00606147880851617 -0.000950272412541833 0.0189633628331482 0.0414567593847389 0.015326489376828 0.0552980894353665 0.0487066961010183 0.0144986482361993 0.0905288680121868 0.020716908252538 -0.00316420324345883 0.089637214292103 -0.0142834659465681 -0.0197872174239416 0.0541990068070443 -0.0323135244988392 -0.0587992980554891 -0.0265645414062409 -0.0152959687875643 -0.044382182134768 -0.0248633851226825 -0.000391018282524181 0.000122249778860566 -0.00707987244315275 0.0620929105323681 0.0289656689765183 0.0550491427610826 0.0741735533015373 0.027139809277159 0.116790702649718 0.0254575094514015 -0.00407958622503511 0.115728656472827 -0.0359801515805492 -0.0328868609259435 0.0524566816561315 -0.0178255619716999 0.0088897485321451 -0.0224816458565388 -0.01265994834396 -0.0138796698696644 0.0144213199902366 -0.0214636724138651 -0.0203850100335259 -0.0123458515081691 -0.0151165257804654 0.0190130920107207 -0.0181825454245396 -0.0147269331237578 0.0213580211907522 -0.018447594182383 -0.0243994300109139 -0.0302908530314219 -0.0173579468128536 0.0257403297169108 0.0375122635283063 -0.0699402207475927 -0.0184061456117575 0.0134527479646234 -0.0618693350434591 0.0624359201884613 0.060987257325071 -0.096007198209734 0.0393956788829913 0.0391679608408868 -0.0309551500878994 0.0174205445031483 0.0366393442445556 -0.0935136583336997 -0.0326772548109193 0.00937754586363497 -0.0959831106927478 -0.0418411046458185 0.000469143992424299 -0.0445147568291979 0.0881354694363391 0.0725102249431768 -0.0992876982884538 0.0491908788435382 0.0660604594594381 -0.130059034195948 0.076884775087734 0.0614917178910283 -0.077847718560746
  3 73.8552289108791 ""  0.70954851017262 0 0 -0.0111884970525491 0.00586447722508355 0.0242811756016206 -0.0300540543085888 0.00709095251630474 0.0106034792975906 -0.0203748415027027 -0.004645743532283 0.0120038220788804 -0.0985196207565185 -0.00401411395797243 -0.0289417395712036 -0.0813437019397455 -0.0199795714867534 -0.0244985922564702 0.0120845849682565 -0.0360703750669231 0.0193083931232365 0.0887640670315511 -0.0364391733780968 0.0589334125535747 0.0725734036779541 -0.0209823512099208 0.0559110289351145 0.0171306847602208 0.00134796272888025 0.0584046220317369 -0.046017548531327 -0.00120939829063186 0.0388519152117485 -0.165983052011807 0.0064041417733043 -0.0606376373964429 -0.138403407616749 -0.0199190150664109 -0.0540427307219173 0.0248197644934528 -0.0480875882508309 0.0221172755615699 0.158460666954925 -0.0481128312902637 0.0911633602749162 0.12900452435762 -0.0187611086265329 0.0853178613548086 0.0600066746469648 0.0126639202196323 -0.0311919658012458 0.0711973674204576 0.0106884786398202 -0.0359307386481196 0.0260910396416651 0.0235410506533485 -0.0271076509870581 0.0837542209709332 0.0309916260058461 -0.0629679342942163 0.0796266026254677 -0.0182283209234521 -0.00577022937102497 0.000105373640014544 0.0543286434104006 -0.0543459861412732 -0.0361230079992583 0.0145244769165163 -0.0192381336083723 0.0132212360598198 0.0239802990560762 -0.0194410453742717 -0.0700649909709025 0.0097722166340516 0.0143272154191928 -0.048620001766353 0.00948239469070369 -0.0569244464658653 -0.036248384928018 0.0153798065235593 -0.00814141400429888 0.0180805297040146 0.0515085260796518 0.00103033502828753 0.0145578063392444 0.00831752680151113 -0.0295138983462642 -0.100033357424245 0.00815296470318948 0.0123778409470094 -0.057636963081233 0.00720285648271656 0.0473836670050737 -0.0775462737786344 0.00982519184031956 0.00734789536568238
  4 81.1949282881441 ""  7.61706687176928 0 0 -0.0063887182212184 0.00142288882899775 -0.0161712144583327 -0.0382690663953316 0.00282553640374272 -0.0319061654852409 -0.0140529907954787 -0.00567591275525135 -0.0177300954961484 -0.0158822356715063 -0.0120904281150748 -0.0146882482317779 0.0035370234349191 -0.0234517118689244 -0.00624789021239917 0.0250048629319673 -0.0271976474495312 -0.00256600951126232 0.0269714667659133 -0.0206177839939109 -0.00684611406401141 0.00809245336500406 -0.00975820518704003 -0.0144465525573181 -0.0101571091255502 -0.0113258382800594 -0.0218011282885408 0.0113042798661599 -0.0193304073842426 -0.0112309801061596 -0.030997343137303 -0.00967707222455321 -0.0183454785205595 0.00150140256178191 -0.0291783359059514 -0.00272421160332841 0.039111738385958 -0.0351085787469139 0.00355977187770671 0.0429373711041344 -0.023238195393981 -0.00404587307586104 0.0105068252396548 -0.00308250520919462 -0.0181820619199934 -0.0399007860898007 0.0325130248737374 0.0114832843790127 0.0671808325816381 0.0223606688620482 -0.0352915663949646 0.0123114385636495 0.0450047435957505 -0.00359883284572492 -0.030803969383197 0.0615612164779791 0.0213665643988592 -0.0534722240570686 -0.0162831633161866 -0.00588687973307269 0.0204886351115702 0.102291238307618 0.0181665660847137 -0.00815285399373506 -0.0216703735194438 0.097251112725749 -0.112303334597126 0.0419280658341946 0.0578702479443874 0.097127611239718 -0.036927863779975 -0.0236798142862265 0.0305290766071525 -0.0639472912216111 0.180978893969122 -0.0426339087219951 -0.015506266535469 0.136424124813075 -0.146966800442193 0.0762661352259792 -0.0108285310836347 -0.164599099213184 0.0574577593465064 0.120252195041096 0.178476168184949 -0.072208453813415 0.00106293241403332 0.0590917544400432 -0.00319072431022681 -0.112183848433754 0.131468347651208 -0.043704093853774 -0.0470331689553281
  5 99.3009334495604 ""  0.442267898130659 0 0 0.0270900813948165 -0.0229203804004072 -0.0200012537881738 0.0602202981319965 -0.0249821960702355 0.00092126785380657 0.0430903786169491 -0.0073992059736043 -0.00387790271429958 -0.0137181722386337 0.0196515398882806 -0.0539506216629658 -0.056239415891808 0.0454172325185919 -0.0717573699208752 -0.0349777253803957 0.0419845478361687 -0.0349513396355116 0.0355190639714897 0.0125050109478482 0.0246005572295838 0.0745322221374338 -0.0121311272032073 0.0396606921716736 -0.000314023124036192 -0.013557532562115 -0.0523078192542267 0.0557255451827385 -0.0135451758172804 -0.0329215972280852 -0.0267615029403438 0.0212771359647296 -0.0796351168265004 -0.10285730667902 0.0669342248020185 -0.113157584687545 -0.0678664999320221 0.0605870903417567 -0.0491610015803068 0.0561804636134518 0.00895012659897384 0.0566999629305207 0.120585586445246 -0.0322800987097074 0.0804592467255445 -0.052562797513527 -0.038912414083814 0.0368333264258205 -0.0340201696863446 -0.0363026417551507 0.0123929920643867 -0.00626834074354308 -0.0396459403093384 0.0243346734511624 -0.0708886351407224 -0.0448412993164763 0.0704450983298157 -0.0758428970118169 -0.0294094565682955 0.00667174996832035 0.0172652463343082 -0.044032351016894 0.051000859351125 -0.0299122455961395 0.00587905486124748 0.0120012808987873 -0.0440016960011875 -0.0397602182464108 0.0320337146183736 0.0390539385963371 0.104013773115947 -0.00575714267803467 -0.00570462787711234 -0.0330691573530812 0.0578311020311678 -0.0906386986134674 0.0082948121677571 -0.0358341442163288 -0.0456161549088576 -0.0536362422059274 0.0232478261553072 -0.040946936358033 -0.0508943318942146 0.0221426556453479 0.0412535633220553 0.125998620080099 -0.0163462098485687 0.015277950456553 0.158026227251561 -0.0451485671989353 0.111810840896264 0.0990732550786014 0.0290746132361541
  6 114.31357616058 ""  2.21479850815273 0 0 0.0196920488042989 -0.0449039270275953 -0.0303609012104689 0.0039565145868451 -0.0446995384571491 -0.0390546247542194 0.00712119999839338 -0.0236296142459529 -0.0254442530277392 -0.00458512800264251 0.00768053672917766 -0.0561191712166969 -0.0185338445544196 0.0405877840708528 -0.0486046116784649 -0.0145667146449508 0.0404440323876432 -0.00753075481103071 0.00576645279582532 0.00773953453613439 0.0285311299855836 0.016604569631234 -0.024117233432151 0.0180382978788805 -0.00523137873229658 -0.0490366371375557 -0.0613827944977595 0.064262264523471 -0.064586250486876 -0.0344133264019958 -0.0045945520343404 0.00726466927396299 -0.0843057172456929 -0.0303865865188849 0.0652543204313571 -0.0745884703957893 -0.0251277436508413 0.0640656762081006 -0.00213958850234448 0.0107513226855214 0.00678340809754879 0.0626377664451177 0.0266099616157359 -0.0474487289258187 0.0416522527317326 -0.0198417520851909 0.070268330819751 0.0172792004750851 -0.00145987037034501 0.0187629365987665 0.116317895936998 0.00582433146510002 -0.00838887889444062 0.0358806632038218 -0.0333753728466262 0.0775562400825846 0.0521730187234243 -0.0331697965350189 0.104071425579525 -2.15550695359546e-06 0.0171655977572776 -0.0503925250358298 0.0411776608904502 0.0358897658365331 0.0213400269359394 -0.000656249772173547 -0.000632345675382175 0.0578850649184982 -0.0207038941965233 -0.0331481180971151 -0.11253103125277 -0.00264609347217293 0.0123287819263653 0.0969145290081277 -0.0242618332139448 0.133772091365843 0.0149510213806184 0.042132282864583 -0.00613757695995561 0.0466607945835133 -0.0365870601284351 -0.00959002006584591 0.0726009030095332 -0.00180535436427365 0.00221083991924653 -0.126424861078208 0.00742638793727151 -0.0103597775484695 -0.205510762495071 0.0151048775387572 -0.142618552248012 -0.101617465248302 -0.0284561646944011
  7 163.60537478903 ""  8.91841374814721 0 0 0.00526946628666776 -0.0154422213609373 -0.0221000452122933 -0.0333531348275495 -0.0119077115398477 -0.0260379324114743 -0.0324016837262742 -0.00586368564963534 -0.022437193018691 -0.0264753601539268 4.83955717344201e-05 -0.0248076606790767 -0.0012562899123895 0.0027900324940918 -0.00437353607680111 0.0160885196395957 -0.000124190513005021 0.016406808758192 -0.00131978610043358 -0.00442551163129685 0.0107993647195762 -0.0278524641521716 -0.00682068603028708 -0.0106813481641386 -0.0122394267493223 -0.0385274369348767 -0.0458499255414279 0.046910159437433 -0.036272723840404 -0.0240755221250278 -0.0316883714571578 0.000859102803848214 -0.0362592603956704 0.00748716019894416 0.00654888659992902 -0.00290402081675231 0.0389800606933513 0.0014271393641159 0.0344507282484279 0.00739730961584497 -0.0058939562013917 0.023706941147254 -0.0366501314224162 -0.0110098790099633 -0.0122355421240612 -0.0783735252758076 -0.017921131154462 0.0460085190832992 0.0384399468021448 -0.0122176012304481 -0.0812111792786372 0.0107392541827245 0.0203178604880975 0.00947008226097456 -0.120433502491557 -0.0570647106095957 0.0953806534397704 -0.119622169289315 -0.000610560881923377 -0.00579013720816889 0.0385880170970932 0.0997607885446855 0.0567713153929776 0.0969931962067309 0.0813877395328998 -0.00503684993318988 0.0256843653018392 -0.046263950526523 0.0428266374873602 -0.0081309591387497 0.0216602758233799 0.0738479571988834 0.0612789738204281 0.255884816521208 -0.00791547145398101 0.251721760474085 0.0597792614384721 -0.10030069901024 0.0340255040313493 -0.154317422538114 0.0257512292077313 0.0600444451046625 -0.0156905330600264 0.0242257324042608 0.00997238131061273 0.102728188261538 0.0360466488664415 0.0285827102234832 -0.128928597138931 0.102601658612757 -0.145671189871856 0.0467832526019341 0.144566845464347
  8 173.992662989232 ""  12.5994632688701 0 0 0.0119893987669192 0.0156076158337607 0.0175681324397505 0.0440791415935003 0.0170754995106073 0.0563829095176061 0.0520798800764345 0.011437431726299 0.0586808482116962 0.0419560494404162 -0.00572094224764082 0.0679806760252611 -0.0162148021058844 -0.016977199715244 0.0203482233758381 -0.0551908205961444 -0.0106925352130555 -0.0293222603879544 -0.0105852156097068 0.00105456404189605 -0.0156445763576996 0.0476657580460723 0.0112390740744498 0.0348986650384667 0.00942022209578357 0.0135780395911128 0.0143925753732479 0.00438674531154491 0.0500893240950513 0.00319158968854146 0.0589647034475558 -0.00776880143202507 0.096461628588779 -0.0363903359943114 -0.0282712347985857 0.0190860992762018 -0.10804300295233 -0.0157050396218434 -0.0717881826613234 -0.0252475941580401 0.00355163241875925 -0.0459899509306186 0.070802336738564 0.0226382699858579 0.0387101447887435 -0.0379983618679529 -0.0322638287936554 0.0136338289675997 0.0399929258634005 -0.022030400300725 -0.0400639727580936 0.00883599231007002 0.000277556140663851 0.00280411525982166 -0.0271788003212224 0.00699274751231778 0.0295309144168094 -0.0476693137242725 -0.0433613750883725 0.000498140469555452 0.0180789768290014 0.0438707130988591 0.0244755491109827 0.00815610226749757 0.0608978864216985 -0.0532072045748496 -0.0849551842401429 0.0166877357031547 -0.0330251772282467 -0.0358397814793396 -0.0498588103080478 -0.0726930492779599 -0.0063750935347819 0.18226247460641 -0.0254748981126117 0.129653582804561 0.0485019190416917 -0.0743656863799856 -0.111672335529818 0.0035139759304417 -0.0979629288592964 -0.125003979296899 -0.0151086786351599 -0.00957804260213546 0.0613003268858231 -0.0180352776666517 -0.0794207695888809 -0.0249894952822476 -0.191543882107757 -0.11210356747854 -0.170790982404689 -0.0298394183696028 -0.0461642630115375
  9 222.155803443496 ""  5.94124629824266 0 0 -0.0350136571395849 -0.0204098622249229 -0.0668683568991726 -0.0155549542901761 -0.0263623696081733 -0.0061031062028371 0.0476167575144774 -0.0375966995138244 0.0419536740247241 0.0671452573258368 -0.0368960547305973 0.0496215444282411 -0.0044365894688904 -0.0163761197843473 0.0105824035489291 -0.0788581232558206 -0.00327698430086454 -0.0233562806668877 -0.0254013513307866 -0.0198790828471471 0.0167094860573485 0.0501045834670322 -0.0406843964510056 0.0591837976581379 -0.0440132543621051 -0.0508189276640099 -0.0815264529093026 -0.0156495901155289 0.0125729676114522 -0.090267407442873 0.0979208021271205 -0.0407462602684231 0.058174191097427 -0.0141250954867078 -0.00643735343880585 -0.00241978803568435 -0.15461275638751 0.0170298287198832 -0.0687201644653012 -0.0517638357848926 -0.0155377995350975 0.00715023206554462 0.0622047686627704 -0.0519501887176694 0.0747264638008718 -0.0193424105575535 0.0794644272775975 -0.0702495182335667 -0.020809583524485 0.0170255510678754 -0.0492341023069193 -0.0329114945474942 0.00296422861991435 -0.0669497037629578 -0.0403166881042109 0.0429581330334943 -0.0622884397857025 -0.0254138607436863 0.0819349911704881 -0.0762928111212895 -0.0335879581939732 -0.00205090950234288 -0.0685154518138477 0.0225771222409388 0.0113771193839075 0.0407508854537023 0.0418999429327367 0.0453552244290076 0.0160531395964364 0.0131080549919143 0.0238082694154249 0.0608887524930391 0.0199623588155744 -0.01184851122397 0.0195245918174438 0.00461781915138463 0.0140619067322346 0.0584226934311898 0.0521745638211435 0.0416202864913308 0.0380074347620563 0.0591979129615356 0.084606394322808 0.0216739152002683 -0.0491282494755912 -0.00584251986395184 0.0699763957847323 0.0203064149957097 0.0785477979673337 0.108337624089231 0.0525554620998065 0.0146049061435267 0.0269002320095061
  10 260.364377659588 ""  7.17993743250223 0 0 0.0477997971760431 -0.00844553940183476 -0.0512277937138141 -0.0183269197158278 0.0128349039038353 0.0107540908708206 -0.0131040008993669 0.0331188600239539 0.0246630256093666 -0.0209884105534725 0.0108072678280396 0.0406550651189053 -0.0263933636949961 -0.0245147643472445 0.0234293338964983 -0.013406298733813 -0.0279135375874032 -0.00310896895928645 0.0112569559276377 -0.00387536170228295 -0.00903685859594783 0.00771943257418704 0.0292113533111832 0.0106895449059606 0.0104224106947956 -0.0791833165909816 -0.105548424980324 0.125165242353632 0.00794892993450171 -0.0820180168319613 -0.0254460338168051 0.012924313292365 0.0624595744863662 -0.0399408725864918 -0.0456369280996427 0.033496197971896 -0.016844093376649 -0.0475909908354247 -0.0167062139634547 0.0315271722409927 -0.00713427639879516 -0.0294883422095048 0.0246469716522106 0.0509323339364005 0.00336415295478898 -0.117406914098692 0.0111896252989292 0.0333308431659524 0.0497692729393515 0.0281896367256858 0.0232661791434097 0.0418911343279364 0.0378646820219403 0.0169989571643562 -0.199351655274664 -0.0343105642970513 0.154161944039925 -0.195975153197652 0.134237393059496 -0.0674741881133986 0.0858167035554397 0.0640184237328969 0.0816296107746816 -0.0255964494754179 -0.0589667731574104 -0.0371957352548963 0.0616404526675405 -0.0189352890948006 -0.035323048518282 -0.000572088828658276 -0.0120342281665455 -0.038410338600343 -0.0188279862710455 -0.151970572259233 -0.0682717868754533 -0.109528916495854 -0.0476118684253432 0.00828410668567655 0.110890004683536 -0.100975352514764 0.0526067685292871 0.137486629527454 0.0194938148971798 -0.0885442892077709 -0.1067044477665 -0.115727801378703 0.00225624294920497 -0.0072729133276152 0.15504174303761 0.023995893963322 0.133935351349288 -0.0410132375626061 -0.141778645518143
  11 275.916107009121 ""  4.2612250627334 0 0 0.0573944666627829 -0.0304683507816433 -0.0738533669929762 0.094124967264358 -0.0147256614306667 0.0762561322648339 -0.0278430778669297 0.0330616450295256 0.0145731332131093 -0.076284352122794 0.0185586563982925 0.0046680031377921 -0.0326158130925571 -0.0244581178670052 0.020683267098829 0.0437684044524512 -0.0390903871536356 0.0390157023085476 0.00296414653974681 -0.00489829297991662 -0.00831862575629778 -0.0545428703227459 0.0370795530537547 -0.0245102083086669 0.0310049572695277 -0.0909158986121991 -0.11314230253208 0.0857219392296115 0.0643797160878801 -0.127923824252787 -0.0980394921017245 0.0236179172865745 0.0144323054657312 -0.0402231259777818 -0.0454538148500074 0.0338019583880609 0.10844734585687 -0.0689527619819203 0.0708672123417259 0.0258414411966148 -0.0085896007857661 -0.0270138306673689 -0.0619001343907984 0.0606205442277681 -0.0466766420067994 -0.00402424962704512 0.0416691487983448 -0.0563786513046865 -0.0363965216326352 -0.0303035533205978 -0.00380141255458193 0.0209071567061811 -0.0670770674361944 -0.0527626146626731 -0.0291979680692326 0.0368789950550205 -0.00556188745037458 -0.0319734089686166 0.0454260548378328 -0.0924913460681478 0.0393029725289587 -0.129196861564333 -0.0404043882279125 0.00881265551476869 0.029650346488042 0.0271090892893336 -0.0185188440556529 0.0462588287578172 0.00943954109718127 0.00517606104324189 0.00554152637250689 0.018734528992972 0.0081777064090089 0.046808593513463 0.0341203164543023 0.0289436382511144 0.0282389803162381 0.0329578140666345 -0.0292493988110341 0.0673282891965296 -0.00857096048222903 -0.0358807762905246 0.0467798827376625 0.0271378413615235 0.0281013258989453 0.0155912863794014 0.0161497019022682 0.00656267405238096 -0.0257889904951415 0.00758443281742732 -0.0243194275339366 0.0102735064020788 0.0276629505526494
  12 305.006687353136 ""  5.66078508316113 0 0 -0.0588880430390355 0.0264362899488837 0.0605677397523248 0.100070032992563 -0.0131794888068648 0.0533369733459082 0.016624833929528 -0.0502828104400316 -0.0210913134511152 -0.00494025763353892 -0.0268887232930285 -0.0538330112896728 0.0140915908460689 0.0171751880539898 -0.0231799945632719 0.0269924175150014 0.016265689567457 0.03196114967626 -0.0262890085562303 -0.00632217421584795 0.0219538936293347 -0.0362942431102816 -0.0444598047260827 -0.0165065377902775 -0.0425415259537638 0.10722407994666 0.091549439784909 -0.124695680712261 0.0473419363988916 0.0700759357373962 -0.00116617250693725 -0.0289504668909399 -0.0832868903483828 0.0293130774053794 0.0463997887079964 -0.0388323133115264 0.0576388183276456 0.0358465174002821 0.0660049630096468 -0.0515402978119313 -0.00242789435255823 0.0456485084131939 -0.0665985906970974 -0.0760463036616228 -0.00914491036513931 -0.058415356537236 0.0221410671002236 0.00946626397982775 0.0417488084435022 -0.0165342979607888 -0.0421573901522694 -0.0538097613502945 0.0130954452728223 0.00850452401873397 -0.0643765272817724 0.0131455286410739 0.0100543503321148 -0.057159375198193 0.0398455382471786 0.0140598801880059 -0.0719463767108811 0.102576024171531 -0.00258739555702667 0.00363312228846111 0.0195446687251561 -0.00700655289630296 0.0149534428978186 0.0358826368168924 -0.00971093457052964 -0.0022569390478034 -0.0124001936631395 -0.0212090597920055 0.00156008221601184 0.00860999155316961 -0.018621667007755 0.00382943377816417 0.0220075437727056 0.022704671138884 0.0351111776540771 -0.0177967885575145 0.0197469531645807 0.0509253050422278 0.0533211571276299 -0.035343405057906 -0.164226710900656 -0.223728185385456 0.067208998948692 0.0052727373755447 0.209147044912747 0.108611366578624 0.139954996541261 -0.0575518559289547 -0.246841129332714
  13 327.919278792994 ""  5.33406903475455 0 0 0.0466558351220203 -0.0161069144691721 -0.00201794380213207 -0.0492728630179517 0.00268708861533185 -0.0303470869551579 -0.0105042843879707 0.0208013285073711 0.00412468690031141 0.00053701990711493 0.0127695319103624 0.0176190503936061 -0.00536184545018487 -0.00500122537614242 0.00609181579673641 -0.00779727351619064 -0.00500529320088387 -0.0149839004062434 0.0144412151338673 0.00321022635431938 -0.00980012231930071 0.0141423402644933 0.0187452570649831 0.00337966449684184 0.0426819949332297 -0.046796801758739 -0.0112516071188383 0.0758205312425716 -0.0491859415347582 0.00601988701398878 -0.00215798549207084 0.0135320191549352 0.0297956133530187 -0.0117872240132779 -0.0169817374985903 0.0123917885988981 -0.0183096196365908 -0.0131542708475527 -0.0274963384410098 0.0279528975236651 0.00111901960312144 -0.0164881322794555 0.0273721520100046 0.0323940488840835 0.000312251071312551 0.0486789703859361 -0.0255168179930967 0.0257574181132156 -0.057697634500328 -0.0177242751177956 -0.0228217808388598 0.0333307122271268 -0.0240647292488515 0.0210881020369366 0.0680261511261795 -0.00837580176393819 0.00711420282706304 0.0608470533524794 -0.0643549689446582 0.0407652297429103 0.051295267272636 -0.0632362671810324 0.036174323065135 0.0416831605019469 0.0517796278388207 -0.00197689358609742 -0.0408517350894256 0.00749811324626844 0.00386372562420274 -0.00329535485898356 -0.0104351326314274 0.00953052075469458 0.0311155368140031 0.133265109035058 0.0126633058131244 0.120527367137437 0.0425277129612313 -0.0266962186481748 -0.0816278745146564 0.0396110711760047 -0.0805239182871379 -0.104625113387318 -0.0261745657762908 0.0478209811731043 -0.301232030323131 -0.337135996374834 0.142531613150278 0.0273224165054972 0.32398779418604 0.261255540126447 0.198033304302248 -0.0787080955185252 -0.344513114573084
  14 344.61053354043 ""  13.1535594799971 0 0 0.0973768235487843 0.0215922887806319 0.0281886206006164 0.0117237863482522 -0.000966827204950125 -0.00874405013270196 0.00218886531956389 -0.0410815184414414 -0.0157229649715336 0.000569146347083111 -0.0418114836799555 -0.0180106602481113 -0.00592916475359734 -0.00735659336853885 -0.00370450536668873 -0.019098541722021 -0.00404960199455454 0.0339002509576403 -0.0259794312438328 -0.0190023078972455 0.042245112848486 -0.0222330285093107 -0.0456397642907244 0.0161184067714516 0.111953286989692 -0.0221048263086066 0.0403189263524637 0.111125652748901 -0.0324577980996333 0.0510720223081722 0.0102687639826229 -0.0432474413200756 -0.0302232331523908 0.00474705043925388 0.0207845707767762 -0.0207625294121912 -0.018052691393787 0.0153192013463043 0.0457283916728966 -0.0310343810338647 -0.0185375518443388 0.0605336266804341 -0.0402045592620442 -0.0808427648405687 0.0329310638176726 0.0154937202562376 -0.0109994018792633 0.0432533354950047 -0.110079352480674 0.0487155363673643 -0.0925636976619761 0.0726979000438455 0.0433434799156257 0.0224409703663258 -0.0192122470637851 -0.0307694162965256 0.101890468396657 -0.0187509284102532 0.0417548183927207 -0.000827429501729135 0.116134756149361 0.0115621337441816 0.0721839737684608 -0.0353979136275987 0.00905362183780692 0.00787767860745097 0.0313358802901801 0.0503394209485514 0.00145552097395837 -0.00542734672116587 -0.0140286042592066 -0.0428489140631521 -0.029724630230463 -0.0491256963820968 -0.00882770537352187 -0.0760603769709351 0.0166087495289576 0.0564359208199933 0.0473625783151996 0.0685772340616352 0.0453318666661869 0.0453065187885783 0.0261415038979405 -0.0249928522953055 0.108201459952079 0.0176166409575096 -0.0486902761576728 -0.0248781949531098 -0.0861792476265654 -0.13394276742923 -0.0558128945600511 -0.00282866923670827 -0.00480642553995433
  15 406.186746968585 ""  17.797619507802 0 0 0.0267261044420536 0.0495976080108035 -0.0479415127099118 0.0468030563286457 0.0199637286909399 0.0103226663757022 0.0183272520585099 -0.0289294331496643 -0.0121673575909037 -0.00380326792707091 -0.0425778232703112 -0.0145017399752275 -0.00903789577395996 -0.0154145270576366 -8.79436218559849e-05 -0.016395136937907 -0.0134104745459809 0.0423045608112797 -0.0311238847741287 -0.0153456963683907 0.0365421357401015 -0.0235028913035953 -0.0342881928560836 0.013688367092752 0.0181495614181738 0.00821882223545776 -0.0634169727685218 0.0464664151251098 0.0752479274652047 -0.0676461023151053 -0.000155162716416729 -0.0421635701821545 -0.0242286057319135 -0.000294464566258499 0.0127714647562443 -0.0179840098397348 -0.00900541812593421 0.000986032558983684 0.0562292336726034 -0.0406270356195774 -0.0142848675184428 0.0398997428361651 -0.047443129170672 -0.0720729772728532 0.0286240384475249 0.0146005057108799 -0.0195069536599367 -0.0401991238804884 -0.00102927224512924 0.112959301528293 0.0612275279324816 0.0204670148410501 0.080877364620646 -0.0449320008162196 0.0323676573040944 -0.0173958958102662 -0.0800790743789462 0.0185244342490444 -0.0661832325865573 -0.0412817924949566 0.0212976723010083 0.0319615134391583 -0.0503786677113421 0.0279395702313538 -0.0203312451832103 -0.0299094548046532 -0.0645615069786152 -0.0960096099654523 0.00261760732695622 -0.000735265605888846 0.00875542508357913 0.0190161960374023 0.023697063511871 0.0657513248209573 0.00820218259811012 0.0858146552517656 -0.0312000198862398 -0.10640401015564 -0.103338521945707 -0.0794340795903379 -0.0823495706996196 -0.110581110172745 -0.102656013173721 0.044822580028864 -0.0961535684376021 -0.00263139588394367 0.0165871874687678 0.0173421102181965 0.0576808628424361 0.0948435329857315 0.0351565981286991 0.00198564318713848 0.00360646593355201
  16 435.643229639307 ""  0.105602778520346 0 0 -0.0119053610722228 0.00218741616599339 -0.018846646937946 0.000999549861163528 0.000919902646282768 0.00174462700872554 -0.00104371752815155 0.000106438180809733 -0.000332487569552577 0.103035170096523 -0.0178064221307668 0.067122191106274 -0.0977246319743168 0.0151793151213568 -0.0636631627534323 -0.00143995867276656 -0.00204761490214111 1.83595355407241e-05 0.0985839038808556 -0.0190476294395091 0.0656005544325771 -0.101203450199322 0.0167583270976067 -0.0645182774911371 -0.0416510793727848 -0.0087558013327579 -0.0562011244787379 0.036295775521532 0.0130710041334026 -0.0400146089460225 0.210146554556483 -0.0339607134566284 0.13342605021763 -0.212795674590292 0.0345620262207275 -0.138731197993705 -0.0050139725258241 -0.00107196332131851 -0.0020926957976579 0.213088106992509 -0.0382772850899031 0.138657621157817 -0.197105358403316 0.0316690509951323 -0.128798046947576 0.0137442052762852 -0.00345100605073701 0.00904816407427239 0.00658916866601962 -0.000654014453002046 -0.00224727884915159 -0.020170481827935 0.00669631076778157 0.00990458867921779 0.0370968960946001 -4.32076958660536e-05 -0.0368024180115803 0.0410039189184027 -0.0293675043864965 0.0446353039392576 -0.017824620579287 0.0199959617841043 0.0131239042977433 -0.0078714479691417 0.0104654768031182 0.00374416444066181 0.00877981473227575 -0.00361897114903644 0.0126006206426873 -0.00261575658414756 -0.00214282353616199 -0.0129959234990671 -0.00880607155037644 0.012197971485067 0.00181640312374265 -0.00410551524533907 0.00969358616983937 -0.00142377846084055 0.0187118284173775 -0.0124251641596545 0.0324310546759329 0.0251893213452357 -0.00651097170009161 -0.00566385380795045 0.0185470681543166 -0.0197067694680102 -0.00287310028409219 -0.00773992422053731 -0.00317154527249443 -0.0283854765409698 -0.00679299943153683 -0.0039660416628101 -0.0316405725774009
  17 443.305486625482 ""  1.007906586455 0 0 0.0272420720153505 0.0106930416030196 0.0753655941166848 -0.0122511403401087 0.0116244192502797 -0.00329941172854666 0.000740875282953566 -0.00516110462141273 -0.00368324088111551 0.0254352314826246 -0.00669057535404612 0.00947832949286715 -0.0148561988800209 0.0101388107828573 -0.0158574119934925 0.00113772855345972 0.00807745819332627 -0.00320576191492069 0.0209095671598532 0.00041529302426618 0.0129433126458113 -0.0170991029674047 -0.00129381976557589 -0.0175183327009956 0.119251153557243 0.0476535803917545 0.192161594536795 -0.113626573952106 -0.0102783677429153 0.129314563575888 0.0386346127675566 -0.0097535290798246 0.0175912747872003 -0.0379706656617219 0.0186118895684997 -0.0346898231729741 -0.00239413314822639 0.0102294552757221 -0.00471033494946412 0.0405764863323563 -0.00293120441679606 0.0340810106080681 -0.0372503441570684 -0.00137063444420758 -0.0285518134472671 -0.0527344254483424 -0.000468106649203629 -0.0249358811107503 -0.00836545344411918 -0.0154158520111431 -0.0032435455174247 0.0525301880914408 -0.0228263285603929 -0.0168571534436934 -0.111945152554592 0.0205188465776543 0.120732430754983 -0.129578415145989 0.100471701789487 -0.124495949199878 0.0536619848662314 -0.052974020601716 -0.0109447433430407 0.0509372571001279 -0.0748773304845331 -0.0276959343743588 -0.042762817203967 0.042657490529619 -0.0931713355808707 0.0176286313865588 0.0128144168574506 0.0857398799127394 0.0588147216416704 -0.112363108756276 -0.0247149756839807 0.00454334412885074 -0.0660473076874243 0.0286762623010255 -0.11002638147177 0.117737686695519 -0.222139055117526 -0.159068150421942 0.050970571296975 0.0286236161591408 -0.115675949809285 0.145173507088643 0.0115701769700207 0.0515175708771809 0.00803208525066254 0.181572426657077 0.0398591170836066 0.0274870346645839 0.225912757543734
  18 473.851189630626 ""  3.6256745551519 0 0 0.0177738515035221 0.00371743327421821 0.0684663268509051 -0.0271371630489842 0.0106266505468932 -0.00748047891229439 -0.0115546072637421 -0.00352193185210561 -0.00668214440878954 0.0172752847052281 -0.00239697088279875 0.00625583317304448 0.0031444883276304 0.00896964790731677 -0.00375425490452748 -0.00505234910915644 0.0110786375499655 -0.0125948225143413 0.01545700819971 0.00202590217435776 0.00490298579308001 -0.00122214537507255 -0.00322873536272355 -0.00989722032477485 0.170734976463847 0.0456824152653252 0.259638710650799 -0.215652103709127 0.00328779943931593 0.139954020919502 0.0221821588826129 -0.00430022220392537 0.00913186249673829 0.000339452197973802 0.0111270826232587 -0.00711671054423911 -0.016130770004196 0.0131802309819043 -0.0198565613618591 0.0292657084850694 -0.000260197847566958 0.0237028479760242 -0.000970140648196513 -0.00296518756709514 -0.00974568884347234 -0.0265265359130188 0.0336857002958152 -0.0738455253214509 -0.00331050034367498 0.00589850873716439 0.0390830349136922 0.0716158855971444 -0.0479718611356397 -0.0842450739831699 -0.133180555829553 -0.0325561196025942 0.0837543151283914 -0.140169855756691 0.0729683405179367 -0.22455500423929 0.0510552189885249 -0.143518822915682 -0.112995827447168 -0.0269394665339972 0.0522159416435229 0.0260745347110644 -0.00162830533689988 -0.0551079561972332 0.0692832921086956 -0.0080103508069649 -0.00258542288858844 -0.0428439388031231 -0.034575803060759 0.121968315131632 0.0423273044569216 0.0395482242212666 0.0399251491147008 -0.0492376770817795 0.0545007345930712 -0.146188100692206 0.167130495040659 0.110377040019754 0.00361944271983512 -0.0126469195821173 0.0647779723647051 -0.096017873060329 0.00782807168044791 -0.0284287880543365 0.0122875229256667 -0.0945105024963065 -0.0150732182277436 -0.0138330652827861 -0.140986108847229
  19 529.729997998696 ""  6.76794542010062 0 0 0.0126508590486394 0.0516076040131457 -0.0224255428172586 0.0396448121557253 0.0455392482537192 -0.00487993800013205 -0.113567898845725 0.0209866474988387 -0.111191564622454 -0.00617267423591399 -0.0346601098420552 -0.0111157727991754 0.0558484955493848 -0.0262072636222851 0.0451512085076115 -0.108465563092026 0.00414381314661981 -0.0229970510498567 0.0431705636754702 -0.000315524264360652 0.059976075168945 -0.00544829030416448 -0.00296283529019693 0.0037562951799456 -0.00934322691104299 0.0601336984916651 -0.0475192421742084 0.0175168753545722 0.0858038354294616 -0.0403804235239547 0.137099512360749 -0.0557027497914726 0.0944985847081564 0.2256129932757 -0.0248329684943913 0.132081272900935 -0.129509337319551 0.0089196835091961 -0.0358474338868913 0.202179152693047 -0.0274287672764317 0.152619541512937 0.139747026951309 -0.0623010187527003 0.128428139795699 0.00130167050486344 0.0019690615649339 0.00515797851899565 0.0169758635423318 -0.0402348848302156 0.00961319075589037 -0.00750656925967763 -0.0326224284908196 0.00859147882089747 0.00747820616757739 0.0158701833080507 0.00736106919032455 0.00563242449111167 -0.00583449842689499 0.0120260043099562 -0.000168402696317803 -0.0400163255000889 0.0162982178859009 0.000612130036718533 0.000946784568692034 0.00353865401541453 -0.00210162250370759 0.0108229471489254 -0.00488771122478713 0.00253716249164595 -0.000363729512604005 0.00396353741638159 0.00155346386804219 -0.00270881816651041 0.00356636598376044 -0.000706792309909008 0.00155377444218926 0.0107585437656159 0.00434524403907541 -0.00343845870778177 0.00527677522586372 0.0112777943598194 0.0213669280927433 -0.0135882817135716 0.00116831955507039 0.00251355627681178 0.0025258340396833 0.00288882236482551 -0.000492265698709136 0.00492823116850192 0.00264861203768243 0.00013961214896977 0.00739191242900396
  20 544.523362548644 ""  7.94556177748553 0 0 0.0107970764623136 0.06952531121797 -0.0255737520198578 0.0116905221575349 0.0510518585623092 -0.116556088816316 0.0976067575202124 0.0235796298048549 -0.0230577607561501 -0.00457480911338341 -0.0508968938196815 1.36046781825691e-06 -0.0473219461537559 -0.046072215660702 0.000452911139060111 -0.0189176481983088 -0.0461647164471896 0.0992583256753203 -0.0467412179655685 0.0399132822092048 0.0240185893260672 -0.00346489924584407 0.0416638962701549 0.03009809268963 0.020286687466077 0.165453578054561 -0.00346335132906632 -0.055415468586068 0.0320490739358157 0.0124738813728064 -0.115772795499471 -0.0326372694093795 0.0168320621964245 -0.0947052609641043 0.0147854627092293 -0.0720676790732878 -0.0135206546679666 -0.0579934630483161 0.0971205459268301 -0.0865172197427926 0.0464156291664236 -0.0772937394799743 -0.115551650169963 -0.0134199696505703 0.00974988440869211 -3.92994429801849e-05 0.00604361946801955 0.00797376960266291 0.0247813067017622 -0.0624257429468054 0.0131657264787038 -0.00679926054114669 -0.0510408762808227 0.011139116938531 -0.00198591366924894 0.0190527160531093 0.0272989244442954 -0.00381705234096426 0.00249291435007516 0.00502699598345764 -0.00229129967424774 -0.0677646363785204 0.0150780044756153 -0.00310564661933804 0.00637859516467668 0.00856902774138867 0.00554746897020235 0.00997766181517108 -0.000281901283015233 0.00161289641559409 -0.000602223964959288 0.000731033552114469 -0.00325272253464294 0.00188296252090093 0.00450077357545019 -0.0027859391568237 0.00619862983015643 0.0117906238992096 0.0219968704496487 -0.0168708586430692 0.0283060834400153 0.0365388304791189 0.0408852597056539 -0.0146837738912086 0.0110938478764474 -0.00584251227855231 0.0040034849586686 -0.00100837123188357 -0.000612059669280927 -0.00668532942694138 0.000219454066211651 -0.000840547364109652 -0.00407036337436346
  21 577.145335698217 ""  12.7438882509645 0 0 -0.0218488495673887 -0.0714428296261545 0.0387173815922435 0.0865206014647673 -0.113820067208967 -0.0758825244073911 -0.00568509811983456 0.0592442421327255 -0.0258354924536856 -0.00493385752553085 0.0389710743413882 0.0199410056452321 0.00492957655308215 -0.0405251736917773 0.0146235803945704 -0.0403390062759448 -0.0344697958953249 0.00668087054176768 0.0180129929789948 0.0129094349141651 0.0119104185559037 -0.0206570511060168 0.0845967058913 0.0347338257023975 0.0446178532080834 0.0830358126588475 0.137533795465586 -0.134955021420082 -0.193804694212327 0.133431401471412 -0.0346955954199898 0.0434177013904146 0.118232507410173 0.0306483129624943 -0.0587490375180492 0.0433218541486908 -0.0439076751059933 -0.0423598339752217 -0.000304309321965379 0.101027005445837 -9.31206899693873e-05 -0.0299425580481898 0.0182954301874867 0.0926932061437603 0.0499176326103309 -0.0067107790001529 -0.00227013986361295 -0.00350532290827675 -0.0147525610598152 0.0540581561563792 -0.0176323159292548 -0.0140917833065243 0.0481176463078687 -0.00487415305605413 0.00963688637480926 -0.00528677685760543 -0.0431896144187515 0.0113421170805324 -0.0136049769849788 0.0188575685241649 -0.0247678704347737 0.0908459912803542 -0.014625768963822 0.00139676792016888 -0.00453233866343774 -0.00418885235859118 -0.00238565146944834 -0.0071908367714858 0.00126244454922391 -0.000242123098637111 -5.16376168112482e-05 0.000644922304937981 0.00182232606022224 -0.00297656948203531 -0.00139461851117932 0.00113718479780821 -0.00441609016033059 -0.00505934584575003 -0.00500926706567699 -0.0091539357519005 -0.00515879309714399 -0.00392722179040679 -0.01461186552856 -0.000592849947972849 -0.00586807099608774 0.00485843925348567 -0.00220960976348465 0.00108954953490066 0.000255435837510413 0.00456888158833299 0.00127959406628822 0.000197358072232138 0.00532125310855741
  22 631.251274860661 ""  2.22496116668474 0 0 0.00507455178984982 0.0318931318487095 -0.000812045394942674 -0.013778426818315 0.02494417935212 0.0108268091001782 -0.0054538566941111 0.0464320249131443 0.019815087669858 0.0437039818885618 0.101059812902491 -0.0413800395451102 0.0692018561550021 -0.042684575407132 -0.11881521382771 0.0065000829766593 -0.0471276105396429 -0.0197679889551247 -0.0483525069147615 -0.128446065425988 0.0374207280270397 -0.0588514099682708 0.0213676677413816 0.100587750491037 -0.000393588757491298 0.0158026085599204 -0.00831062350363032 0.00994442915167099 0.052150858147748 -0.0125794251197292 0.00743659464868187 0.105900058940193 0.0101065065473353 0.0461972185402798 -0.0819949455421775 -0.0997818982145044 -0.0134096858811719 0.102627919746167 0.0495417737076076 -0.0239553732004551 -0.132686528391308 -0.00720239692732772 -0.0365186924866055 0.0657326786201269 0.0774576464501123 0.00113937925711578 0.00275647076884192 0.000961162130237955 0.00419466746355209 -0.014050760714049 0.00372261061963748 0.00189222441116497 -0.0119354375605976 0.000927219185950138 -0.00696870657947076 0.00172142182032943 0.0177026784976384 -0.00709682238151164 0.00886991208167303 -0.00914582702903873 4.90500520013922e-05 -0.0212708722733388 -0.00270765242652333 -0.000327263389483614 0.000813354219388799 0.000887683609363613 0.000235394500254688 0.00109094686360075 -0.000393583434070261 -3.00559515468863e-06 3.41618893139231e-05 -8.97504612961514e-05 -0.00039503199871745 0.000350290733340151 0.00026650771310043 -0.000107782364955345 0.000815069972186397 0.00109228694267543 0.000646931225716543 0.000321978863159868 0.00033519834640602 0.000149747114689988 0.00199219805349527 0.000517553528542838 0.000891008604999785 -0.000908557154909106 0.000432591964394633 -0.000292722354808452 0.000145000525554426 -0.000811286524244753 -0.000281194867077901 2.39529654156818e-05 -0.00105816690513223
  23 720.784518137855 ""  30.7846019725345 0 0 0.0241304736993859 -0.00139671366516601 0.0119605176278203 0.004336803574704 -0.00537978363931209 -0.000943749007912194 -0.0744824053475789 0.0096401346514201 -0.0412006606487177 0.0459232940157548 -0.00279450994736125 0.0352508263954978 -0.0708352765426619 0.0159991978022916 -0.0411525371685941 0.0587452360075769 -0.00820389497406022 0.0324245183711586 -0.0716075521233656 0.00668540388358389 -0.0471653396325696 0.0461481644451992 -0.0112367980087845 0.030363188474333 0.0344172157823936 -0.00522221558429601 0.0234739636538017 0.0187617472158982 -0.00740107018941011 0.0161098748805014 0.220464629477474 -0.0294025995185073 0.142764063336799 -0.00812313420285891 -0.00171701375835023 0.00550901590130541 0.223468119666248 -0.0369204859380723 0.140037367539844 0.00157235231457252 -0.00574200931577122 0.00708837592216051 0.235498348761747 -0.03118187110689 0.150009326797806 -0.0125423843043695 -0.005331932572189 -0.0157884243096654 -0.00712050393919694 -0.0013308465297514 0.00162353716894569 -0.00317085964296654 0.0073329051161116 0.00307259339388685 0.0961329721584392 0.127715547375699 -0.107171738537795 0.0480206632124152 -0.147571119739969 0.0584639075035305 0.0157347432692126 0.000309541302306951 0.0258696800066108 -0.00200681136271934 -0.0110840754147824 -0.00391774240706367 -0.0466602781969003 0.0239941449075287 -0.0231860015873698 0.0133154683300545 -0.00635518071246025 0.0115728948198405 -0.00270282971992921 0.0369236462194012 0.0207478968661958 0.0553793530033383 -0.0149699931236432 0.0153782112743059 0.0812044666893238 -0.307529425120168 0.169015899841632 0.180242323673344 0.217159640896345 -0.143501642763227 -0.0209072830180785 0.0384205961333945 -0.0127092859278836 0.0143171995611874 0.0247817301372557 0.0278245845490668 0.051283007101541 -0.00421629948400396 0.0651280098252497
  24 721.360963399088 ""  0.220471147450594 0 0 -0.0323072399007801 -0.0022571122230733 -0.00797122442002239 0.00601907024400616 -0.000588961139848956 0.00207008915964276 -0.0488113781356634 0.0120950538495391 -0.0414376173396518 0.0374893436606971 -0.0133058873272515 0.0175075563716104 -0.0519570564815993 0.00329017427280294 -0.0403055831738137 0.0361341142780849 -0.0108782837773157 0.0335101061892385 -0.0548158390254705 0.0195817190166819 -0.0349928325201709 0.032259726691211 0.00325293012468359 0.0205287108118862 -0.0356184177135337 0.00906736181503802 -0.00925083317361375 -0.0324662494083949 0.0115637197778404 -0.014622313950266 0.18517355423055 -0.0360056227248872 0.119057637296361 0.0216063386463561 0.00114020595109618 -0.000612058769196959 0.184090052246377 -0.0378975443888756 0.129234527863447 0.0303586446281354 0.00536406554964984 0.00715052597719867 0.19906636879516 -0.0305442419168602 0.13762407545858 0.0149420758777403 0.00786589419199006 0.0159123086185891 0.00894017411546438 0.00467125576944122 -0.00297903060804009 0.00120334590374999 -0.00787743229376784 -0.00580698972906287 -0.121679110270262 -0.161527857675053 0.128209895900998 -0.0604515126200247 0.186736935150035 -0.0765928636342541 -0.0160065331000909 0.00122831998773006 -0.0265504209189609 0.00217263047020469 0.0147691361003937 0.00587495656573793 0.058191750685123 -0.0305470970827826 0.0290343101874403 -0.0159630246560466 0.00786276424815338 -0.0136018333521479 0.00323936475599304 -0.0453595490829955 -0.0247282776594215 -0.0696617784138178 0.0196908742727935 -0.0178062495156304 -0.102544673854281 0.385168292395541 -0.212666097991951 -0.22875635308221 -0.282846191077623 0.17609171172151 0.0278000525826854 -0.0491587277325852 0.017344857228955 -0.0172703122808388 -0.0317076216653253 -0.0343792685815556 -0.0644118527025345 0.00514819151998078 -0.0818343256270209
  25 786.390505534466 ""  66.6069598549277 0 0 -0.00707143603172321 -0.0277885756567632 0.0101734088186343 0.00651267485012125 0.00708431498511486 0.0368481347882755 -0.0968767336311311 0.0213166455570266 -0.0759374342087226 0.0533756812719756 -0.029752933269949 0.00836794164572196 0.031800936519925 -0.0233327626207644 -0.0140708726766351 0.0495720282759873 -0.0198873315233165 0.058884556852846 0.0195731592130721 0.0297764259834008 0.0124197864951347 0.0447722265987724 0.017526977404948 0.0287610713966828 -0.0203597587352944 -0.0620882960497759 -0.00951596531892071 0.0252053575191934 -0.00921462047582303 -0.00728188148280203 -0.11303725287821 -0.00553940793692889 -0.0834379128919361 -0.290267526644607 0.0675486008172578 -0.25446775539822 -0.420771370196235 0.0647897755718144 -0.247216404871419 -0.287307781907029 0.0820851196440111 -0.23044442089494 -0.093442287448268 0.0240269758610232 -0.0508781980032964 7.79134547122425e-05 -0.00173850199956326 -0.00204625017646001 -0.00255753896267697 0.00398945113869116 -0.000551658192728047 0.00242639751074197 0.00442093021725807 -0.000929024269867814 -0.00372998359407954 -0.00841361541549986 -0.00105883774395358 -0.00201811585667567 0.00298816607347966 -0.00508410033667751 -0.00568688363661649 0.0112271030175043 -0.00805637261935596 -0.000841309679596309 0.00098291961641665 0.000408830485219241 -0.00107309931489588 0.000549299446588798 -0.000414874115168593 0.00109401271072087 -0.000454862320390044 0.00165169865400625 -0.000353876870598936 0.00155796708336408 0.00215565168914859 -0.000395659424428255 0.000994628532671663 0.000905719922745169 -0.00248647540421489 0.00676809859336047 -0.0016616460821193 -0.0028220851868224 -0.0119601553118496 -0.00744476840188457 0.00245115968920532 -0.00178972969256881 0.00251797684489248 0.00094554829738267 -0.00125275380169005 0.000913599203204535 0.000503358517463364 -0.000631442262329178 0.000143071016285535
  26 787.645894109208 ""  18.1513630266608 0 0 0.0131345901003016 0.0766034074782979 -0.0366753887252198 0.0507989367393433 -0.0253354436842093 -0.0760679909781771 -0.0525439082281277 -0.00853138398976427 0.00247382088066531 -0.0160968873036426 0.065640166695953 0.0729650001189279 -0.0365022090926894 0.0637165607314772 0.0843089430188921 0.0620182489065496 0.024614828336782 -0.0425256553003251 -0.00926505256512722 -0.102312613173723 -0.00255817518991731 0.00463124418338753 -0.0787259542010517 0.00347116793892909 0.0479729086522127 0.18684996468634 0.0183584176057359 -0.0937352875020521 0.0303236326855662 0.0171840485681952 -0.0433575640195436 0.0735038949434613 0.0166281519443197 -0.196755047027513 -0.0206182098900418 0.071839499620253 -0.0885447863893151 0.0422637542129181 -0.143082901646376 -0.174631259725954 -0.0765660986792859 0.0244798856517426 -0.0155851162776578 -0.0294732936716363 -0.0486785266928189 0.00362638744083135 0.00326175013288778 0.0157582333570104 0.00786240437564294 -0.00897624099091108 0.00170101064856433 -0.00211957086435722 -0.0121706563712407 0.00210587096922779 -0.00415330677526962 -0.00398197304268201 0.0257785082243069 0.000764289454110554 0.011518785315324 0.0142577154135958 0.0126426328263641 -0.0227322806338321 0.0171407098553721 0.0024393359500401 0.00030938179521158 -3.48045135945768e-05 0.00685420635953201 -0.00487791542610883 0.0032908872157284 -0.00348735405115264 0.00193915355250818 -0.003700560242289 0.00425924476260882 -0.0158393267681967 -0.00375380041721101 -0.0149193894276856 0.00146760096333357 -0.00361025953506854 -0.0137136891951717 0.0432227731657574 -0.0303718331144382 -0.0210552756636447 -0.0086962070276708 0.0328915172249463 -0.0034850151847726 -0.0043349008122396 -0.000851784976960187 -0.00131850850079951 -0.00583105131057658 -0.000767591659038501 -0.013818735232088 0.00231398020240882 -0.0110638767597518
  27 839.074054932082 ""  2.75970237671554 0 0 -0.0118013510047201 0.00336543499585357 0.00296502682733491 0.00427321162297576 -0.00259143900672378 -0.0037449352625497 -0.000768704296036436 -0.000114589829295965 -0.000733887162185143 -0.0022675462742294 0.00244077887225883 0.000428687589839339 -0.00298165990272996 0.00154971408049463 0.00200705038542938 0.000755479884581743 1.30776331194962e-05 -0.000787007239452383 0.00116276830550678 -0.00207445273967018 0.000625693749693713 0.00173683602797075 -0.000843835487102441 0.00186251112587213 -0.0430774661062957 0.00629582934608497 -0.0347015252481589 0.0354681504397664 -0.00679904836864442 -0.00667687110462237 0.0145479076800331 0.000156283727067999 0.00974494030421265 0.00551136179474922 -0.0031540725432118 0.0102989552075695 -0.00019319779318646 -0.00130886322006232 -0.00214759787058937 -0.0109671187626909 -3.10303143290366e-05 -0.00615852826291073 -0.0134295600823036 0.00210920666711598 -0.00872675004462566 0.0176970708722908 -0.00865290831872065 -0.00102813246883762 0.00115571278205746 -0.00146698386493629 -0.00279449443501057 9.97570075706784e-05 0.00342410701715282 0.00780323654382802 -0.0376373382469543 -0.0478149657260681 0.0768366456278745 -0.0177169582314651 0.10737013612591 -0.0483802672246838 -0.0222183264641868 0.00764865855740304 -0.0201701228808606 -0.0425827928638223 -0.0574020631701265 0.0123671358275106 0.0100288367279773 0.0124498486722653 -0.00395811822067684 -0.023936840292324 -0.0279274398193284 0.00793408447106555 -0.182986259544433 0.419643200323549 -0.126783059735929 0.474467643880216 -0.103443825215396 -0.00261349425884589 0.0115593841450656 0.155586648882433 0.0440144941621881 -0.00180817530833826 0.00601509524413906 0.00410167965560419 0.0930495368307899 0.140019314866093 -0.0630767502943713 -0.164463486041858 0.287478764182767 -0.243247217062114 0.383173289058515 -0.0517110871253407 0.178249707776555
  28 853.875937918658 ""  0.086805707716581 0 0 -0.00828390178863965 0.000358917745060228 -0.00233360339710882 0.00135349588527656 -0.00272289163474973 0.00124302429078318 -0.00950543001032816 0.000982481318809843 -0.00479860524522692 -0.0556873724801887 0.0067650290758262 -0.0367915188040967 -0.0446401112781189 0.00746329227631944 -0.0306035120083962 0.000290828431994368 -0.0001981922496466 -0.00215115873716353 0.0444678306905981 -0.0054504393466238 0.027393640427241 0.0647185063845034 -0.00631784258473807 0.0462171565349501 0.00559363924962682 0.00108851904084958 0.0148386197351854 -0.0205088086359112 0.0111483744866517 -0.0048180475723493 0.422637464627573 -0.066521231924842 0.266163799032804 0.297897747576096 -0.0503157521446127 0.192654841664317 0.0107214964751127 -0.00337047870911652 0.0036867105506323 -0.2994710313876 0.052729633380193 -0.202608049611211 -0.43187244824162 0.0695643954117297 -0.283722401989703 0.00414268449263501 -0.00342092796982136 0.00379796264175008 -0.000626598605969824 0.00426281696182017 -0.000390618089245 0.00477966868067678 -0.00277037201432415 -0.00111355923488427 -0.00434863457130972 -0.00921135932669399 0.0170998372703049 -0.00464676877986885 0.00131703450932196 -0.0077789250361026 0.0121510960781792 -0.00552451851569108 0.0053667634125202 0.00144891495043294 0.00193039194700289 -0.000783887009752857 -0.00231023554667084 -0.00017883979183512 -0.000924989849975829 0.00205727864663809 0.00030107995101644 -6.85229955125833e-06 0.0074328291930581 -0.0138983904640884 0.00761398029354647 -0.0161026048688456 0.00321430130596396 -0.00223121216204261 -0.000346412429976693 -0.00161139282661268 0.00284607093332766 0.00588513372558129 0.00948047124098101 -0.00453704203537274 -0.00419153524638029 -0.00559894241450793 0.00236078944960314 0.0079939003801946 -0.0115419768423539 0.0113326442419662 -0.0133759727257074 0.00134220307368205 -0.00496668188349211
  29 878.484122887991 ""  15.7768856839358 0 0 -0.121544026036422 -0.00124066531970433 -0.0745711256390378 0.0116453356822096 -0.00839594288761443 0.0132607322858155 0.00028240830394491 -0.00270909067976982 0.00464546500592219 0.00541155523536343 -0.00477807073482993 0.000239950316484466 0.00488854713585608 -0.00363329872737737 -0.00453770375806508 -0.00192736826791992 5.50280915074962e-05 -0.000323519471734706 -0.00215230857913095 0.00812877366207105 -0.00282634103661965 -0.00314841382968415 0.00649678929058019 -0.000498014683753377 -0.0597503099389201 0.0291561022465921 0.00578885791427277 -0.236033714766995 0.0681010692433324 -0.077244262820696 -0.025269671020228 -0.000522523408548137 -0.0137094929941667 -0.006270302448903 0.00396609123562145 -0.0168566370416566 0.0111650858896314 -0.0019690191059576 0.00799858576896275 0.0275300740095889 0.00348154967807416 0.00882356167817979 0.0217056628559165 0.00566376382266255 0.0143735873929967 0.0878115112975959 -0.0217884901810698 0.10105151166158 -0.00569403460683936 0.0452776632589783 -0.0113809821833735 0.0751270834450691 -0.041831042066329 -0.0202366730346445 -0.0571736107010413 -0.0909539978497342 0.365323402857491 -0.0613785318416226 0.0720181131814906 -0.0913760186534751 0.0399420005059585 -0.0758183175615518 -0.0773753186254139 0.00128052475934116 -0.00299739400713146 -0.0184474882560913 -0.0396694771325053 0.035884879617228 -0.00601456338093351 0.0144791319802916 -0.0127687830880404 -0.00432444531544646 0.0248023906030842 -0.0317346236408863 0.0335723725568889 -0.0148497882219462 0.00414986672853717 0.0453761462301258 0.0336619855466291 -0.198475810531996 0.0974604651476345 0.0629250237935651 0.0190828468016152 -0.119893892647164 -0.0784766658253458 0.0386963635108933 -0.0364374598392231 0.0433221386982985 -0.00787705296717284 0.0795429795565216 0.0104123010722415 -0.00328661318172138 0.0644617495143781
  30 885.699593763581 ""  2.78827838081778 0 0 -0.00680317639111856 0.00455178771015865 0.0416433862431628 0.0100927204889413 -0.000707089069991806 -0.0134392604323842 0.00354329220362059 0.00142022788865656 -0.00526889524209672 0.000107426436012741 0.00946368662894728 0.00655816839106662 -0.00678216829657416 0.00566352210419507 0.0117097595915508 -0.00134146109198403 -0.000919932037099826 -0.00272706295214417 -0.00190092241033819 -0.00997829333860971 -0.000116114410345035 0.00077329909478331 -0.00442160759727248 0.000645517198573268 -0.145725061633819 -0.00362374173427514 -0.129995048619795 0.218228465476788 -0.0477186077004143 -0.000757029163712965 -0.00947756113084701 0.0122658852025826 -0.00641207056933555 -0.0106790971668766 -0.00643310550315651 0.020240639387048 0.0111774299973895 -0.0079377787989587 0.0033645285143668 -0.00236009463808167 -0.0102951821936073 0.00574139139594344 -0.0091741196196387 -0.00360178630452289 -0.00613943195023726 0.040536147295852 -0.0251381347107609 -0.0328151314380194 0.00346272147909802 -0.00208978560432081 0.00190043942415528 -0.0112037534796471 0.0202713277867658 0.0204241294118418 -0.0900072696493328 -0.138609097386719 0.131779882256111 -0.0624967377188301 0.158286328636535 -0.171975797855078 -0.0992113363598632 0.0253698073868339 -0.0929722861068731 -0.0726526824277779 0.0778647818089129 0.0300323587329064 -0.0227232029683458 -0.0333450331534666 -0.103647004859765 0.0644040694473919 -0.0133324977475467 0.097815325575128 -0.0748130811233666 0.0494166407088694 0.000886233420192856 -0.0998926361328749 0.0693322387757708 -0.0437653827959978 0.026315659134205 -0.0552788310083861 -9.52447930380149e-05 0.0526926588253636 -0.0352646071531781 -0.190499017271631 0.25244213886539 -0.176987423725795 0.194662508862771 0.0309749510888825 -0.0718046293645985 -0.0243951382493702 0.00924302106378219 -0.0286609461880201 -0.0656051786775126
  31 904.224227989418 ""  0.263702102397228 0 0 0.00848912118144602 0.0179857695360528 0.0761860749779366 0.00806630551224536 -0.00922986480694931 -0.0208380038951331 -0.00295627088584021 0.00081298944915649 -0.00910724186746584 0.00503573495164618 0.00996262605235215 0.00762340766056496 -0.0085828805552196 0.00451128122294941 0.0118091555264212 -0.00541358379818192 -0.00316643816048299 -0.00239294180674744 -0.000372607580384371 -0.00558386268380017 -0.00122653727821 0.00554195479446686 -0.00126209890140883 0.00465049535594959 -0.215762533279536 -0.0138879020520468 -0.202099357000419 0.370711388785909 -0.0745285067753012 0.0108532265926051 -0.0214175075274284 0.0156066504396723 -0.0237324985833667 -0.0078918753470621 -0.00794267847420387 0.0231036878022052 0.0248164820698612 -0.018663062885995 0.0122874210784363 0.000750720331579622 -0.00597354641655997 -0.00379556751853405 -0.0311315113027772 0.00393284295370337 -0.0196872403166597 0.0547182414730442 -0.0105471727020893 -0.0500869459325092 0.00337577332903193 -0.0168163196995361 -0.00238593243444521 -0.0304161030544532 0.0196826072986103 0.017937391042638 -0.0997647154460451 -0.110563945409624 0.17878562234113 -0.0898215563398348 0.187496294101903 -0.244220968397233 -0.169391004196244 -0.00525693276997205 -0.15956509188991 0.051268993544625 -0.0408872612421262 -0.0116877956905826 -0.0290828484450686 0.0207404502571137 0.0603367684273067 -0.028542706217421 0.0129101689546908 -0.0717872253175331 0.0954959410919876 -0.0585323242545366 0.108476384371401 0.0207318321765527 -0.0336102387740513 0.0113776225029123 0.00282074946537677 -0.0631987843472729 0.110881850128903 0.0407123133527323 0.127511432825884 0.052652995726683 -0.232526508699502 0.106879997496703 -0.135091902008244 0.0387132884823385 -0.0101623850956384 0.10946735947996 -0.0852470861289765 0.0334782399874087 0.0349164917134333
  32 917.890714945791 ""  7.62655072575271 0 0 0.000136047751942606 0.00798821191209837 0.00657097680213382 -0.0140216829206455 -0.00653181772952424 -0.00950746207564356 0.0569189485333801 -0.0103290848339314 0.0386515942396076 -0.0739888613172593 0.0120769450250279 -0.0485320213009248 0.00474878376248292 -0.00041821769065703 0.0033398780455727 0.0633941186025737 -0.0128002922847152 0.0426448760679322 0.0080129888043384 0.000139642624174019 0.00453451374532223 -0.0688731475851381 0.0143046805967437 -0.0453828389635798 -0.0122048227701822 0.0041385041143495 -0.00878805592136055 0.0278118458402069 0.00483027490851759 -0.0013149832249783 0.413860885004866 -0.062115110490726 0.256798926886178 -0.0211859169891388 0.00466324975856371 -0.0141381167072898 -0.386619877644176 0.064042081883631 -0.251819006603301 -0.0439003699617181 0.00891528346951538 -0.0339204432373897 0.38075611142442 -0.04691266449144 0.247875096738191 0.00691835705605666 -0.00134418488351175 -0.00543903677247622 0.000798485158897671 0.000495057627967616 -0.000931537017438782 -0.00458573564633064 -0.000188279423937047 0.00183290449706001 -0.0103774648224397 -0.0116861714463776 0.0214619301003872 -0.00972288112085237 0.0211107428617194 -0.0279286892618076 -0.00781289442933651 -0.00608456664260614 -0.0059262870459239 0.00142591569722842 -0.000821274552770226 -0.000276170757644523 -0.0038371806740979 0.00205841956308891 0.00104383420794334 1.52843869111256e-05 -4.2058970291167e-05 -0.00285575981565452 0.00475387571560063 -0.0027861559098678 0.00809572128723316 -0.000268978520974538 -0.000310301647019983 0.00304297209486903 0.00525107644335 -0.0238622781266206 0.0147438642556506 0.00591399526345223 0.00631648459502782 -0.00576279186035887 -0.0131373397940345 0.00533470570601154 -0.00657806755955086 0.00471060181037699 -0.00181301247619927 0.00969423383335709 -0.00467096507468248 0.00143135854797225 0.00411022753196142
  33 976.613802829067 ""  78.6444658273768 0 0 0.0395199673810423 0.159059747502706 -0.0164661478278233 -0.0357181631680402 -0.136130671396934 0.0218627517048678 -0.0361338594082767 -0.0319676305249969 0.0370924512414952 -0.00348566498169374 -0.0552077554388341 -0.00793874120047108 0.0217674511364835 -0.0268822447446902 -0.0262266969170387 0.0270132289743587 0.0170606383435984 -0.0436721531312523 0.0170441806025516 0.0677904670330729 -0.0160802429477241 -0.0203820964610236 0.0490112595688166 0.0548761407624783 0.0351338123319587 0.0713149566333075 -0.0210064305859376 0.00774073770698127 0.135131466946336 -0.00231795986384938 0.000467995579060029 -0.0602485713062998 -0.0334570500273398 -0.0197765905442106 -0.0209087413004442 -0.0578410000143067 0.0521004811632729 -0.0197170529121117 -0.0520213819430506 0.063348465910754 0.0655957581615219 -0.0352175837880726 -0.0407187701829896 0.0773344416866582 0.030387479183113 0.00806877399887775 0.00210428448490132 0.00205437593468724 0.00834055339761128 -0.00658863543420008 0.000302180587174238 -0.0198604579117816 -0.00737858801256465 0.00170672102469152 -0.00459720604841938 0.0108704073956004 0.039247963740789 -0.00527180947559483 0.0296087734551392 -0.0135560248332553 -0.00318041119982635 -0.0422395319104374 0.0109959012974693 -0.00199048091192789 0.00187719219800882 0.00177500437193112 -0.00143487631923554 -0.00778704923931879 -0.00719956123223476 -0.000693943191031423 0.00230083872788304 0.00589176071962955 -0.00642974972656784 -0.00182100419769068 -0.0124525245362475 -0.00634339200667246 0.00116291032401282 -0.00937419605997983 -0.00545516793105769 -0.0129372001680823 -0.0191503546369892 0.00306934864962676 0.0419046353606794 0.0229883956865569 0.0267830580994079 -0.0168679966243354 0.0172918413966421 -0.00830912505167971 -0.00135168618536605 -0.0174938876944631 -0.00165173099700862 -0.000232218658632184 -0.0155642235615369
  34 993.989629998368 ""  0.978029161240676 0 0 -0.00507814708102271 -0.015952517581985 0.00233352091386916 0.00515770679885128 0.0131859902956457 -0.00300465908161533 0.00211243742092299 0.00247722556498656 -0.00305264269580808 -0.0506366865583999 -0.00507078972633299 -0.0320015491738992 0.0593731157976941 -0.00522043783114946 0.0464652604182669 0.01491028338513 0.00346826845749314 -0.00367618178266046 -0.0778402045042165 0.00325025784677779 -0.0500012999022012 0.0480185542828937 -0.000628900455229251 0.0445501132023947 -0.0013946323565344 -0.00731830035444073 0.00668825955282145 -0.00103216112732328 -0.00699955613046211 -0.00265059226999337 0.271040396392657 -0.0544885461913541 0.162248433949634 -0.358323830141609 0.0654954439984805 -0.226713564691057 -0.0438028986379241 0.0157579221911984 -0.0409851210977784 0.450555279096302 -0.0854449458036717 0.290692219614013 -0.305163683123143 0.0512739891707344 -0.188368896877921 -0.000135814222756133 -0.00182078478632344 -0.00282608158164509 -0.000629475491193224 0.000972901330645348 -1.69581559506296e-05 0.00194283616944658 0.00117626456782405 0.0018401831106062 -0.00190970911529507 -0.00824546173298296 -0.00590492561328503 0.000320891980064077 0.00339020246799668 -0.00278873167995529 0.00701926460968006 0.00624537123456818 0.00886498707314721 0.000200128636425145 -0.000844326466105562 0.000844335092034306 -0.000506631918867906 -0.00102086003253431 -7.70288897858176e-05 9.84071430323304e-05 0.000943823022257568 -0.00118528609005466 0.00195758276778834 0.00276782564991673 0.00760810369428714 0.00142594369628735 -0.00162330310046499 -0.00648046596675891 0.000193313041481565 0.0168907151576505 0.00633426406049948 0.00475787830631869 0.0106663652738019 -6.75336877246075e-05 -0.00418384936280831 -0.000396034848927197 -0.000877469707289249 0.0025129071127017 -0.00292303824257145 0.00395507763870492 -0.0050340829010373 0.00138890175499592 -0.00170640920011843
  35 1010.96553529959 ""  20.0795000943186 0 0 -0.01446613345475 -0.0507403753257447 0.0048812505390029 0.0182198444466638 0.0501300852206473 -0.0155832816451275 0.0101005656691432 0.00714602897123684 -0.00787382652164265 -0.00981567891352646 -0.145625674095972 0.00396948908944477 -0.0377465266386215 0.0334620757308041 0.0160111910165703 0.0883271551771625 0.0530404673132374 -0.0878160163602266 -0.015050256027997 -0.0529498298418142 0.000134864535389194 -0.0531114355808627 0.0874117771429933 0.0954183673323638 -0.0231255244075859 -0.0162087061340748 -0.00619315068727763 0.007634947388965 -0.0454104311635703 -0.00151430212720623 -0.0689618095338096 -0.141340758099022 -0.102796018281519 0.128264594846722 0.0072410024933135 0.11655516044623 -0.017201397291272 0.0872649526772453 -0.152951039389169 0.0217502004442096 -0.0547436964720067 0.0280428343629174 -0.0198389295677683 0.126275623562971 0.0880793284951334 -0.00260662801481035 -0.00165516648952447 -0.00620587043872753 -0.00380064438195053 -0.00194076843329395 0.000868387288388194 0.0110029335571073 0.00613746356967036 0.0036254162665763 0.00169050474966582 -0.00161601844108307 -0.0166520891999202 -6.11627468499197e-05 -0.00529923556868929 -0.00422391636434089 0.00460748195312439 0.0200526172773205 0.00343885246899201 0.000575879758853033 -0.000853704533281627 0.00215655702186668 0.000330536583893225 6.26567894369898e-05 0.000654477424262791 8.50267677076197e-05 0.000695728721639666 -0.00288856476382728 0.00358786090592814 0.0037585357123555 0.0127668759835698 0.00418023063015082 -0.00158797461236755 -0.00220413798290384 0.00236799743307188 0.016229420754084 0.00969624006191351 0.00441171833106813 -0.00164635193028385 -0.00637889250585102 -0.0106292205661676 0.00323075145304053 -0.0049476681149187 0.00422030083532824 -0.00250880525779185 0.00767868521640756 -0.00598784472542856 0.00185702187238282 0.00108652239088813
  36 1012.06106328132 ""  2.52466327045214 0 0 0.00420460344238409 0.0157148215500889 -0.00264934684349097 -0.0036688859384577 -0.014303456608486 0.0060156442106857 -4.92424053078686e-07 -0.00261714205028504 0.00456095726713655 0.0319272238411896 0.0295591242705524 0.0182696077951714 -0.0606937523298731 0.00106559123746506 -0.0509384294762471 0.0487015242441035 -0.0227166945933392 0.063516369527624 -0.0478758036637085 0.0250769261199062 -0.0349501180831023 0.0280284373462492 -0.0243278555690264 -0.0097560141098357 0.00300616782103095 0.00559420722218266 -0.00402986080880653 -0.00210211133670626 0.00898295773600858 0.00184329281063048 -0.198194401956156 0.0657677688059993 -0.107510924907784 0.416268085761317 -0.0841366793609048 0.26537060091092 -0.408353372589845 0.0522295851261552 -0.236428990029398 0.345173011509755 -0.0419273521772041 0.221002451605693 -0.141451812806298 -0.0172915283640235 -0.108547385546429 0.000259661233994382 0.000490354136811152 0.00282631803355045 0.000701239754431326 -0.000440656363498644 8.83155083322164e-05 -0.00140342961902458 -0.00106188827246257 -0.00117377815249968 0.00127100401126951 0.00577456166069225 0.00640300350790397 -0.000416033996933888 -0.00264028765230402 0.00246829115675303 -0.00468490560520946 -0.00498150688834426 -0.00649255195469687 0.000536566561121415 -0.000120804888516889 -0.000273473765310099 0.000420681604613386 -0.000738428300823487 -0.000480733570500709 -0.000978256554759034 0.000574703421763388 0.00137254137940971 -0.0013010872343635 -0.0021583194784422 -0.00635622375984014 -0.00175734735975982 5.20069174538952e-05 -0.000649238665022989 -0.00226212541530487 -0.00274535475955542 -0.00741977053365778 -0.00130693119302934 0.00696510638381624 0.00622925619322092 0.00767487673943749 -0.00353876408174846 0.00401851651199087 -0.00385393430197149 0.00103440322168625 -0.00672457471228025 0.00132128183479146 -0.000350714384957194 -0.00388302871631585
  37 1031.08469947525 ""  8.34231951907403 0 0 -0.0310995969411802 0.00311552137596501 0.0191600141793319 0.00760580319996051 9.80486450190491e-05 -0.00553717297038757 -0.00089105607642366 -0.00238944589442633 -0.000125658690854486 0.00256274054615273 0.000329921975162463 -0.0057887852718893 -0.00231603086584462 0.0104766423985379 0.00874357470125417 -0.00626172064106007 -0.00607899038356118 0.00713795178748624 0.000541384209509709 -0.0108028732540794 -0.00364445297865309 0.00152381736027538 0.00752493005434093 0.000222495000475465 -0.0997686873222694 -0.0095747034530216 -0.0664176174850266 0.0816982100735237 -0.00392163839865588 -0.0135744614192916 0.0261140492519969 -0.00287045851488537 -0.0251336574154758 -0.0017881301791678 0.026979247238685 -0.00317264711801966 -0.00304453211959634 -0.0119324840140442 0.00772792997009984 0.0139181746092021 -0.0134687128993607 -0.0263248873779901 0.0106334468062524 0.0285700503190501 -0.0113568490189828 0.00132774414259027 -0.00399085920999192 0.0076710002833054 -0.00351472216205323 0.0154218532414329 -0.000944775164005126 0.0290431034030248 -0.0147979042365968 -0.00343830904286296 0.0297929134534368 0.126592237564097 0.0849200210044875 -0.0599091586779821 -0.191306172710312 -0.0701008639969296 -0.0169337762605737 -0.0405813140529353 -0.0675855577480666 0.0817482475865646 -0.00835023723856204 0.0862438742216898 0.020302143795431 -0.0111161857459865 -0.0423744801005838 -0.0957782423453648 0.0453533501944527 -0.0016395057125197 0.0328032629234219 -0.131847519977946 -0.11791311151204 0.00506453140677251 0.00400482350345756 0.196798881404883 -0.0521703857692019 -0.313965224885644 -0.306336145463929 -0.0642474540300762 0.131425963374609 0.129007567699859 0.191787542437649 -0.0526095466826574 0.0671613260953702 -0.209060878740457 0.10303062401943 -0.294887329744148 0.00146654416059252 0.0168340014227559 -0.155007842530562
  38 1041.1126959179 ""  14.8824823160941 0 0 0.0088236655253659 0.0270993101959663 0.00505239665915724 -0.012546158391584 -0.0292714462360414 0.00931084376224913 -0.00439240347202176 -0.00233648176775313 0.00353137693915514 0.0321955101864086 -0.0206292296423304 -0.050844433413643 -0.0202477337788829 0.0971345576639296 0.0551102317342102 -0.0589055043255074 -0.0404803722326972 0.0801461553377817 0.0112882886620828 -0.104350537040779 -0.0466856885847313 0.0167448270122788 0.0535434038737324 -0.00891023809061302 0.0145743155838924 -0.0117526551910547 0.0108033655761825 0.00816203973251178 0.0452002024649512 -0.00500893334460131 0.138214334962869 -0.0364178959291694 -0.255610135872812 0.0846519666166669 0.29109367631434 -0.0366218214038478 -0.0674293543173726 -0.0466067624974921 0.0837797465976853 0.14820790597515 -0.132892345571142 -0.249874822670624 0.114258885865656 0.271936006899415 -0.127945679445358 -0.00326674690379434 0.00458950460309082 0.00907685687020315 0.00254855879305419 0.0032393234589733 -0.000896554224649911 -0.00761328947364001 -0.00788580875594768 -0.00931513997856257 0.00493426109777473 0.0200794690691504 0.00740427865530598 0.000250821373643719 -0.0178238003762656 0.0158896811328299 -0.0118926900686863 -0.0199474162504361 -0.0182022091848816 -0.0127613605421208 0.00256431424306622 -0.025398061885638 0.000417441934539568 0.00602065341602252 0.0141207732859989 0.014447391689922 -0.00987621964514413 0.00815486265070632 -0.0154048630042781 0.00452736132913666 -0.0304199228315477 -0.016386624958827 0.00393325764651711 -0.0265585927343517 -0.000697676941175823 0.0144792647174828 0.0162451662288793 -0.00653557030487523 -0.0316357901176469 0.00145649906095918 6.03693636743665e-05 0.000286794762156228 0.00211731076982569 0.0200981217743131 -0.00844510313336745 0.0234153094966829 0.0198441165108923 -0.00904642033330379 0.0222269058226289
  39 1053.32519347333 ""  55.4926106794384 0 0 -0.00162564292325524 0.00747605422328815 0.0514083596132477 0.00158494197323083 0.0012865723838978 -0.0140607621511624 0.00708780353335447 0.00121466098979818 -0.0129244823726819 -0.00437748850644877 0.00701188440444896 0.00514195089525854 -0.00245493892447037 -0.00899279137709791 0.00388280334051398 0.011968726705075 0.00170574913419634 -0.0179237238301386 -0.00230545012980059 0.0131628349050437 0.00635480661751958 -0.00512621886023386 -0.00399061434053353 0.0102409315583196 -0.118950642310896 -0.0335193138051834 -0.0969885081045816 0.182212821652272 -0.00455435370103069 -0.000677009080934418 0.00125128778843554 0.00732344518359838 0.0270312933667778 -0.0326754020060494 -0.0519577778731885 0.02218825026302 0.0154277850669155 -0.0210185586722335 -0.0298694751747573 -0.0148624053536655 0.0162886748528194 0.0323769508786534 -0.0422198934118097 -0.0576871011649169 0.0314056017701695 -0.020975011099231 0.0198899176468476 0.0258552364607055 0.00522541725738095 0.0284690158548975 -0.00671072896468206 -0.00181724346925336 -0.0416556604257263 -0.0389065428448746 0.0530730372212654 0.237341101146578 0.0850106018929349 -0.0782303760773391 -0.293910645458999 -0.0383864787150112 -0.0831896824355156 -0.124340988568281 -0.15497838796018 -0.0291036674832899 0.0117414377712156 -0.123133034676662 0.0158403931864493 0.0440611953522238 0.0837398221518568 0.0363359787112074 -0.0402363407272261 0.050397755234998 -0.0755163109081176 -0.0638173710257269 -0.285097964635775 -0.112785455781209 0.0306705329961411 -0.0530213249636013 -0.0357401982244885 -0.109505001767345 -0.0700064759759696 -0.0887427688661964 -0.165175711800802 0.0812136950428541 0.106379817211673 -0.0206788000586422 0.0454583401663372 0.00660572744856539 0.0105854241118927 -0.019259490634766 0.137348487516785 -0.0514577749892036 0.0613297414756419
  40 1071.58220424803 ""  17.9226494494035 0 0 -0.0879097415291466 0.0185722360375112 0.00213950581946282 0.0155863636399584 -0.00833542284024967 -0.00503243002342775 -0.00723359322547688 -0.01259577713598 0.0103853863207599 0.00244631257736348 0.00965860171357269 -0.00162434866508707 0.00140454249801167 0.000401744571837349 -0.00217218262099363 -0.00431531202282233 -0.00778061827585834 0.00447854413138249 0.00244097835983868 0.00773045172184076 -0.00073864398312318 -0.00204390638743058 0.00283796033486991 -0.00195110408767464 -0.161903224119327 0.0238837196390347 -0.0877886315303906 0.0358060170921407 0.00307312334551533 -0.0305877514859135 0.00944919724459062 0.0084554045271279 -0.0140732043677936 0.00125831379849562 0.00138885254800297 -0.00279998150788203 -0.000815193897214089 -0.0208841261530354 5.25005987498373e-05 0.00849700816531401 0.00722714448877739 -0.0197526475480944 0.021705214392387 0.0105518597043619 0.00679166383473865 -0.0205706429542958 -0.0160492683945978 -0.0382092714606805 -0.0271565932376412 -0.0283784255062926 0.00297574027059436 0.105042245293115 0.0216279731395334 0.0412121883082866 0.122944214168406 0.407819232722492 0.0659008097599362 -0.0678527300685303 -0.126772581432412 -0.104866493814439 0.117944428254777 0.0709526431949417 0.0814745668356623 -0.0116673253170135 -0.0397144185421818 -0.0176315641893994 0.00876616982629465 -0.030617989436651 0.00689524010171585 0.01353309205105 0.0321083047284528 0.00824840211648972 -0.00975135113733283 0.0821546667591753 0.0509926573144049 0.0334605526256042 -0.0623724873838958 -0.251351226762851 0.0151403434581639 0.331746521686957 0.116556971222088 0.0746194713396812 0.252144206208603 0.0969657891282664 0.0435889774116128 -0.113536063235554 0.0793522806281404 0.0390305416988261 -0.0967350072678052 0.0180977287790004 -0.11564060832315 0.0289941138926358 -0.117386252130582
  41 1095.21345749435 ""  1.24838938651516 0 0 -0.0173896220881521 0.0172479391655646 0.0399294755981499 -0.0010648587647463 -0.00631606188396982 -0.00599534258140841 0.0085062672812641 -0.0100059361633336 -0.0153113332948294 0.0131548107786838 0.0246000460258506 -0.0140555039170921 -0.0119050835571217 0.0117423527015288 0.0217419242207714 0.00385645421243714 -0.0235734808334374 -0.0121307863307619 0.0055998162356944 0.0159449634899597 -0.00420720071291127 -0.0156664899986164 0.000530613919854031 0.0247155798649184 -0.102431287693312 -0.0424363531066154 -0.0690500667443459 0.117159041112008 0.0563437859484475 -0.0222086027368643 0.0531232445311791 0.0208426143739791 -0.0809158597478792 -0.0344252214559034 -0.0296626760969891 0.0460328308390969 0.0169955380014416 -0.134397381839867 -0.0643890577502569 0.0364101292906325 0.0124254554548282 -0.0504135637661951 -0.0669275279492054 -0.0977648600837076 0.0743406632942385 -0.0389323788385275 0.0081022617930431 0.015515480741462 0.00378950558164231 0.0336270167564295 -0.00227520648276668 0.0229407605535103 -0.043348906687661 -0.0200403373224644 0.0430380605684914 0.170609314751969 -0.00191343665417976 -0.053663896657118 -0.29498347623094 0.00720761618904521 -0.00288405019723336 -0.062184881879167 -0.060825372062164 -0.0217382660514031 0.0517476894875517 0.0860452616839735 0.0314818215412774 -0.0369903824444528 -0.0621043711511721 0.0108147010555867 -0.0300261077437111 -0.0553483841640103 0.0261500083085379 0.0403526635791125 0.199476688784319 0.0594439440216707 0.0501965325405044 0.198903595732194 0.0428026938231345 0.168181331743348 0.0198090528312357 0.011593297418968 -0.244302959809416 -0.16423443054911 -0.225401458920109 0.146426816850227 -0.154909455218827 0.068520512494698 0.046950219256241 0.153679729349693 0.0151461879821424 0.000518637097053117 0.167547944870635
  42 1107.62902648549 ""  9.29069313944147 0 0 -0.000491358355060734 -0.0154918870025371 -0.00742920558745844 -0.00218127629561348 0.0209037739642679 0.00723876139685732 0.00995156769529048 -0.0263938962430903 -0.0227714528717518 0.0418358150139116 0.0594152032386739 -0.0472322024857809 -0.0289174473461484 0.0311911647718921 0.0528287899383702 0.00866368896095089 -0.0662339567162285 -0.0311174920151186 0.0173321526787231 0.047647593196011 -0.0114646580917217 -0.0479380369369553 -0.00605218733627093 0.0683582178914856 0.0547389481028796 -0.0507201354636134 0.0567556369019674 -0.05306482104917 0.0491937118983756 -0.0212855366597146 0.175105460671443 0.0433816519798232 -0.271408478028427 -0.0820798939298818 -0.0667169634388458 0.11066766730787 0.0513638506885624 -0.390486625023427 -0.180939396264458 0.0975643556800915 0.0390077098115309 -0.152912741353082 -0.175055004551358 -0.285118228959978 0.22213062611772 0.00908164750221502 -0.000650711962034436 0.000632525747328076 -0.00341661780064962 -0.0141376212567835 0.00283436484593887 -0.000433765941271027 0.0143691553354565 -0.000406458994099836 -0.0217875439058844 -0.112148085598628 -0.0411259169178415 0.0505734542880662 0.143210635797321 0.0501011057407426 0.0206224046790803 0.0441736961798376 0.0318238902343137 0.0101360721698656 -0.0213291733340524 -0.0214868583940198 -0.0138170232246859 0.0130557954014614 0.0153308524047071 -0.00634283172914575 0.0143655644042447 0.0163997466997652 -0.00201345591326309 -0.00664826466054358 -0.0428707178665157 -0.00820963324589678 -0.0224581357894978 -0.0644146151839179 -0.0110973324575284 -0.055100844337698 0.00336768843080508 0.0010875320765594 0.0787967729441712 0.0377670235062895 0.0707608906655171 -0.0492469725499773 0.0517006639914068 -0.0242140760586299 -0.0192406794971077 -0.0525879049737384 -0.0168041643431827 0.00416590015017198 -0.065724187135244
  43 1122.75731718193 ""  30.6228156123799 0 0 -0.0456964694486766 0.0183524661389892 -0.0259646927479689 0.00360618060502983 -0.0124830203877134 0.00739568853513002 0.000322862652896548 -0.0020247417658735 0.000201984029313643 -0.000253080276912426 0.00289577593042867 -0.000319963863054502 0.0011984114644183 0.00437862933336132 -0.000501039618305479 -0.00162707059350653 -0.00404024705718067 0.00131056739906309 0.000916452852008937 0.00149131075739363 -0.00202921704601325 0.000693729884402065 -0.000101643934792351 0.000612315688396055 -0.0231796561687441 0.038956824790961 0.00327477736631256 -0.0535453370883366 -0.02434947034411 -0.00076396814528416 0.00379842777512482 0.0017182072079358 0.000244329582750499 0.0050809283224765 0.0134619946543023 -0.00526491306212298 0.000399795001540746 -0.0163077396011897 -0.00379214462541943 0.0110337808683824 -0.000299429188541975 -0.00923304841065168 -0.00909401150113982 -0.0027309194199568 -0.00336148866583975 0.0110158720847931 0.00546061483423009 -0.0751882913092599 -0.0349430912226144 -0.0929729101571282 0.0217268300465968 0.0713156427739575 0.0970108160730347 0.04505835191255 0.0187949424626321 0.0546501398990702 -0.0576753058751887 -0.0199613949271744 0.0613178316631929 -0.13050950239604 0.129490675994034 0.19851570025043 0.161822777923032 -0.00159798807287946 0.0644040043448327 -0.011949676863606 0.00722056174831073 0.00460855736794822 0.0305860261122409 0.00201155521953944 -0.0541107585744185 -0.00657816243569663 -0.00404932698258129 -0.0971471438640647 -0.101801353320382 -0.0957314121627842 0.0910153699189959 0.19557267902998 -0.0269082705038959 -0.237000400673366 -0.110228640358152 -0.0763293870344538 -0.247025395332006 -0.0205699066633983 -0.0552605290614628 0.125152122819326 -0.0956309452133236 -0.0143602645387275 0.104375083656252 0.0212894766366284 0.150804969031152 -0.0468097374187546 0.166612354650261
  44 1169.32645148406 ""  6.8728189685351 0 0 -0.0639390547907682 0.0322242172551949 0.0625832448269885 0.0067190458550949 -0.0211670810690793 -0.0231138615232678 0.00787302490013209 -0.00948125619499253 -0.013627079560689 -0.00606548330763674 0.00486875584821429 0.010632409160938 0.00208386864853255 0.00546966251534475 -0.00221061965847241 0.000771155737793304 -0.00421346067439484 -0.00232047113784745 -0.00736074101844108 -0.00414069870133243 0.00959368780685053 0.00673230976551326 0.0114236122689877 -0.00760640297863735 -0.195668403715052 -0.118486259473404 -0.110220915845278 0.131117122056563 0.196441129219467 -0.0785672022725242 -0.052253117362861 0.0130128186885072 0.0619216964102668 0.00796030249787256 0.0117792573101452 -0.00400624040484047 -0.000463349314475614 -0.00309311551676635 -0.00236834074163602 -0.0274796339182792 -0.00122266309595011 0.0443106095733585 0.0297917013938169 0.0566278936373046 -0.0311363362110101 -0.038642512993931 0.0273905486305095 -0.0251469047504793 -0.00224885513677045 0.0295621466015735 0.000244154250178442 0.0920987744013193 -0.0674982382310328 0.00931903881222188 -0.107033871291059 -0.477008831439109 -0.365088143916054 0.130309186318093 -0.00142672142215973 0.193011175577262 0.194975649823073 0.0161366242919052 0.14336102990605 0.00376580754977925 -0.0136975597075407 -0.0110927937086288 -0.0104404401784585 0.028368300437244 0.00889787354141282 0.000213897881983438 0.00606667506360059 0.00888402103199889 -0.00269314414580419 0.00672505346580079 -0.0156094406742866 0.0066717164620636 -0.0147056963606245 -0.0241986151076472 6.98947700684208e-05 -0.0508271970343904 0.0151157285278226 -0.0149935160959789 -0.0123353647902512 -0.0125675126360779 0.0173659010406882 0.00180022658007338 0.0112809519155924 -0.00503226976272784 -0.0138222267651186 -0.0162251364530164 -0.00912880351276005 0.000983445669767891 -0.0341477480031596
  45 1186.34146134114 ""  14.1527873404488 0 0 0.0121637235976105 -0.0111564803282086 -0.0331140018440015 0.00151998443282209 0.00997117461432591 0.00426833911538153 -0.0194026465765959 -0.00846627361993681 0.0277220868139366 0.003828344559957 -0.000479669130227556 -0.00539764199915599 0.00191976213899356 -0.00639492214698205 -0.00492363183404344 -0.00301188798411048 0.00176627787914506 0.0049915577263621 0.00736808671197417 0.0104053026222103 -0.00841439807765942 -0.00606210229137753 -0.00767230429541711 0.00566750928829867 0.0415889630068151 0.156219721061865 0.0178053529713301 -0.068649978379742 -0.0923207477641499 0.0331023849599781 0.0385906897071642 -0.00721651665209471 -0.0653564724597367 -0.00112652697180292 -0.0135371355140788 -0.00157378641145247 -0.00365854617446584 0.0129117740249223 0.0102758153816373 0.0354535431463931 0.00681568920550969 -0.0541617128115185 -0.00283296852062143 -0.00865878579244129 0.0109519465870875 0.029323435419005 0.0420287735121183 -0.0185481413794565 0.000885457552723672 -0.0130041448191485 0.0115963412339518 -0.0146894342838488 0.0332913730985198 0.0453201021632036 -0.19283661013301 -0.421391593026087 0.0100095286551026 -0.183172329559876 -0.672471395174249 -0.266886577470436 -0.0146456272928411 -0.0037666862123344 0.0470462434331662 -0.00962456146342968 -0.0170691004433561 0.00184818476237527 0.010809885280925 0.0328157252478369 -0.00630197854595991 0.0115133024598204 0.0111383704194894 -0.000412342735655382 -0.0279721613891934 0.0253504235758335 -0.0368264190348555 0.0507225325081339 -0.0276364848649429 -0.0555891160202412 0.0146727917904236 0.072817550793305 0.0104968435026492 0.000419668869917072 0.0369314268733346 0.00271191291034038 -0.0130791808513412 -0.0150662094281701 0.00950861928924087 0.0262413437097552 -0.0347580210417209 0.0208283960349773 -0.0467587102669206 0.0136785905138677 -0.0320631683583966
  46 1188.0437799644 ""  11.7682647492025 0 0 0.0094475353127958 -0.0106854688288202 -0.00719089139216 0.00651936624028474 0.0127720557169618 -0.00779771130646219 -0.0175436275921889 -0.0353183611347862 0.0192932056064614 -0.00452387649757645 0.00665748311205061 0.00876475722559996 0.0219664846107005 0.0324251109422728 -0.0250312101762193 0.00601077872408678 -0.0720228658104661 -0.0278842094765965 -0.0380934008225125 0.022807940711747 0.0622996850287395 0.0151755313498626 0.0279953828044741 -0.0142920488133657 0.0183442427825515 0.0508510819233107 0.00704209943353774 -0.00909460450594094 -0.0183958193753188 0.0035895629739634 0.00896641912073031 0.00438655999345392 -0.0193139217000337 0.117647840753937 0.212604184059335 -0.120733238365394 0.059693716415005 -0.497222541887818 -0.227195051712098 -0.264276552741016 0.0599258206371922 0.432835015363766 0.137620513704121 0.292745315847774 -0.150624323532045 0.00422630187909139 6.12203472544309e-06 0.00277268731051709 0.00192873091863328 -0.000340544263082003 -0.000555575860197408 -0.0103223705269202 0.00537396115678577 0.00148612660685166 -0.00557739577639309 -0.000635294596940971 0.0231248529495162 -0.0153028292713596 -0.02912796789464 -0.0209878390028186 -0.0251756025546361 -0.0162793524698139 -0.0167690921015453 -0.0022423189853698 0.0080887814554261 -1.17668856106818e-05 0.00147485905202664 -0.00589031063026545 -0.00129503953272197 0.00162163092400363 -0.00618064325430862 -0.00168508133029128 -0.00347906625229404 -0.00740570343565594 -0.0119833523989802 -0.0134747034818858 0.00956247100395425 0.00412191388265895 -0.0037607664680306 0.0183237163640152 -0.00870180844995375 0.00619370269622988 0.0378279678851395 0.0188277398596989 -0.00830142225691606 0.0111940727618467 -0.01053950831497 0.00232199725194222 0.00904702722979723 0.00773225426864878 0.0130826114614865 -0.00456878551322829 0.0196117640467734
  47 1200.94083098057 ""  120.685685702318 0 0 -0.000536026118341774 -0.0252227791369219 0.00107372890412385 0.0232856164209348 0.0323924568472796 -0.0297513157725581 -0.0577142164730077 -0.0383920035224905 0.0784054713520505 0.0228998598457218 0.00749362687133756 -0.0322794718220239 -0.00930830439170711 -0.0549332305068986 -0.000158685481883386 -0.00773662268318289 0.0148335485682581 0.015883895299633 0.00258482653414237 0.0346997146959188 0.00513852914844666 0.00157140177541321 0.00423128079237915 -0.00270513615360162 -0.0319675698779964 0.180997707261208 -0.0245647169146743 0.0223141460299133 -0.0251071712139409 -0.00319651450920245 0.239055020182111 -0.0287551882813277 -0.386946632778882 -0.149684107167462 -0.329533708425696 0.144190004487661 -0.0239186053301592 0.142827379739141 0.0744715226374388 -0.0223721774926048 0.0418036065973693 0.0443298372301555 0.107980539274109 0.220143308686934 -0.10611429371793 -0.00903710247785227 -0.00754049626379406 -0.00273741143766884 0.00449264307088412 0.0213719344678624 -0.00665075382355346 0.0112891235549773 -0.0291784048349773 0.0104056779257192 0.000788274841334201 -0.0455326393883133 -0.0594662529282597 0.0415397461712015 0.0872982036986865 0.058503000129646 -0.00525074979205632 -0.0202882002618132 -0.0156032619577754 0.00221758306085333 0.0489409770329133 -0.00961619849607017 -0.0041846765959542 -0.0345684107312633 0.00262511807140839 -0.00155463669304441 -0.0387585598465226 -0.00223535942325193 0.00341417552853813 -0.0692317455500645 -0.0661179716812808 -0.111626407152903 0.063384632405491 0.0269324017764648 -0.0276188236532587 0.0717730576571891 -0.0314511612920689 0.0437044200335349 0.225900445875564 0.100095475321156 -0.016882695887962 0.0743063276445819 -0.0565241885893653 -0.0154167489460036 0.071204134993586 0.00952435748673536 0.102890250671228 -0.0360587459654353 0.104790627415045
  48 1209.31357392903 ""  35.4547746446857 0 0 -0.000873341292144208 0.0143320441648466 0.0196099688574289 -0.00466805900910867 -0.0214403846268885 -0.00260450350692199 0.0221601208740998 0.0151369943039604 -0.0293179715978267 0.0218590460071906 0.00680149575264201 -0.0323869251193964 -0.0231972163134667 -0.0331133644363032 0.0276946657101121 0.000751517717735166 0.0130916820694749 0.00233508813275117 -0.0158601273128116 -0.00548111384241446 0.0220907290444188 0.0160658697440932 0.0198685966228417 -0.0171583055271932 0.0408434174465874 -0.20823780703853 0.0499654922758427 0.0187806582368593 0.153834150740032 -0.0529736136235464 0.125296514551162 -0.00760169449624783 -0.186353363301733 -0.15964406230171 -0.292212253763159 0.16613715157768 -0.00849194614142143 0.0755403095232626 0.0318159666333641 -0.135740514668843 0.0128215947141805 0.216041037706076 0.0916372216291686 0.188603050306272 -0.111155323664309 0.00270129446556815 0.0209661539629827 0.0445853221923949 -0.0202567467125412 -0.0637937965312052 0.0252838726938333 0.0116327253475705 0.0661010313266174 -0.0738403763651982 -0.00651486377218283 0.0104358940168152 0.0582968715632652 0.00265599096929714 -0.0794970476890849 0.0515055815979621 -0.0518631733698892 0.151992628816724 -0.122073769190511 -0.00802329712932715 -0.0504298359941909 0.0140310841120894 0.00619433623399223 0.0344738603559768 -0.00794482620115033 0.00534301383413429 0.0400181983085092 -2.39070289460793e-05 -0.0129961423149931 0.0818537363848284 0.0684468119536634 0.121686135620891 -0.0670721714932591 -0.0233815145295975 0.0267542868369368 -0.0779439222761956 0.0175861732808588 -0.0483173116760634 -0.230840311152388 -0.100695243311878 0.00439298878863272 -0.0754821422613755 0.0541956052009002 0.0251073492044085 -0.0792914036069 0.00181989845332649 -0.11175972197946 0.0393277454877075 -0.102245313082354
  49 1225.61819977596 ""  89.0319718752641 0 0 0.00101348739208223 -0.000873073068740791 0.024625857970745 0.00978182045053743 -0.00493750838602747 -0.0177305745760159 0.00612946951838966 -0.00861335698059567 -0.00910266096337713 -0.0134943420950371 0.000541888275768706 0.0201601824048502 0.00661141799734043 0.0125149787368628 -0.006678707260894 0.00214545398798739 -0.00262845435630875 -0.00352685951009253 0.000817904048387856 -0.00455880574962907 -0.0019691425314309 -0.00153863864753847 0.00218509190279254 0.000147874754139838 0.0336553743602948 -0.262299222884626 0.0379949169301431 0.0148983799970447 0.193604647058214 -0.0738647138261581 -0.0757082512242494 0.0111124880504602 0.132686429111146 0.0432611543929772 0.0855094398610113 -0.0462068685857468 -0.00056775432358328 0.0160114685499477 0.0047430239356145 0.0395911550079634 -0.0107988544860212 -0.0671401897326545 -0.0192192069505704 -0.0583176520357422 0.0382422200450413 0.0106461707397848 0.022151400078233 0.0690368689993241 -0.0181008400553156 -0.0564841463711266 0.0269248184756239 0.00722857648717847 0.0592119576468182 -0.0917822752321845 -0.0616244980911474 -0.154019035458281 0.0685900971130174 0.0230640857230617 -0.13370932883774 0.0980684381190373 -0.0693721741412517 0.160956107493238 -0.15339255837924 0.0133994864702763 0.0534110844749893 -0.00916647250669603 -0.00943301789741592 -0.0491396446523211 -0.0132101875374613 -0.0090781280559957 -0.041638070036261 0.00031261947969858 0.0194626060418459 -0.0952073999940252 -0.0739350099579537 -0.134643313485519 0.0673386525561761 -0.0136887228301738 -0.0215299735389292 0.220698507394124 0.0147605507039607 0.0963019075438398 0.404684329599199 0.124660601154526 0.00341391608089709 0.0768724241182752 -0.0543874016114351 -0.0322621378604684 0.0850367876915541 -0.00817315012153106 0.120027980179729 -0.0418151390044096 0.103242527488656
  50 1235.88330997108 ""  60.0254143695736 0 0 -0.00876160203021598 0.0217217340327695 -0.009618304889964 -0.0299574080655058 -0.0348177691977502 0.0422031984102086 0.0714397465562267 0.0596056124167114 -0.0967398117040746 0.0286001501806974 0.00354283495514661 -0.0413334680872962 -0.0309895046371625 -0.00641146044720424 0.0456672262212056 0.00372193820602285 0.0121808280374986 -0.00263086026169689 -0.0149583642818514 -0.0343698342402069 0.0138227449947064 0.0123107777027145 0.0165991654879474 -0.0143036955388694 0.0776436346846899 -0.262053069167466 0.0853721172008012 -0.0899405692764597 0.06690853495284 -0.0100697360341889 -0.0216085432988045 0.0152408601496575 0.0115989017337329 -0.115440619591806 -0.166118607095948 0.134864117309053 0.00576424509370678 -0.0116272488604019 -0.011110092185581 -0.137986035921174 -0.0180843663817544 0.206322428848771 0.0244275191364806 0.0278968273920336 -0.0242115817378904 0.021003882367818 -0.013787623006895 -0.0425708157086736 0.0152111913540609 0.0392402678997681 -0.0170683481425819 -0.0416746008552263 -0.0294638165351036 0.073561478204678 -0.0164467115822641 0.0025930815381197 0.0503531933447144 -0.0735437426138358 -0.0737010232005733 -0.163159476416312 0.0780828900673673 -0.0930769004510423 0.20284948064018 0.0206765168830765 0.0331832080215392 -0.01492663006698 -0.00924443056462001 -0.0252686951172524 0.00423533697078581 -0.0143525610051972 -0.0261493099050104 0.00545791051135844 0.0382936954661607 -0.0811088105420017 -0.0310653090601919 -0.0927358519560895 0.0464186329547969 0.000125507399642976 -0.00710391687980664 0.126763425117324 0.0429884316726116 0.0552699605513038 0.181447830299318 0.0460343320668375 0.0287886885865429 0.0477929907016338 -0.0260202707765954 -0.0407317871756089 0.0662270381213639 -0.0302759203033987 0.0899296901907008 -0.0310165708146935 0.0532285756170604
  51 1272.70070062361 ""  24.57354973407 0 0 -0.00275912355896223 -0.010362147781996 0.010280244676982 0.0118387426754563 0.007462917986589 -0.019864165203625 -0.00249265161986894 -0.0303635342575059 -0.00501301586075373 -0.00831810651802745 0.00691501093673897 0.0152696940022019 0.00596017170267858 0.0110006524401218 -0.00648298026120842 0.00090309418451224 -0.0105321792067179 -0.00452093386152237 -0.00626199714510131 0.0043607851230183 0.0107150448188833 0.00371714300896229 0.0127469583228984 -0.00243343618441827 0.0532320154182174 -0.226790445786239 0.0638756121478536 -0.0515500678363027 0.197846348999758 -0.0733054176081433 -0.0211793145133077 0.00959327399048081 0.0157729691278917 -0.0127793779667903 -0.0278784442317393 0.0151104966465932 -0.00605453786989757 0.0418530671061391 0.0195378507797481 0.0348781000169627 -0.00147039455803285 -0.0543306128666319 0.00354753766869787 0.0138579561413771 -0.00244013325991751 0.0143513069760848 -0.014248395382745 -0.0152085793224024 0.00635036795979683 0.0123458134283641 -0.00755596054987626 -0.0241919824703049 -0.000939218542143947 0.0285156962057989 0.00808347076278643 0.0310119825488617 0.0438483743905439 -0.0112461749190909 0.0447058647700555 -0.0523679492798308 0.0179833524509827 -0.0488340041943537 0.0751589607086837 -0.083131294903536 -0.00779986179651321 0.0513240918298631 0.038492277476397 -0.00479245162664099 0.003166276876975 0.0706337204271798 0.0144981248429982 -0.0448860433667311 -0.240567121635489 0.153070542494037 -0.279572578818033 0.0926846770566841 -0.0246728607944536 0.0254740056858004 -0.0657553678700864 -0.241896964156751 -0.304875721289916 -0.0634506294808217 0.212316966730947 0.239833435850806 -0.184511296096806 -0.0400722428364367 -0.0371641099470692 0.166315598394612 -0.10064864470661 0.188967639330969 -0.166997051630512 0.054599171724515 0.0604432147620539
  52 1280.35685445099 ""  54.5137918445168 0 0 0.0189382022614726 -0.0314934847079164 0.0242262426714255 0.0203261480114615 0.0200587905585388 -0.0511266583915827 -0.0247657559954218 -0.0971212324732316 0.0145177775669973 -0.0309594975856848 0.0162453216030232 0.0534673236821133 0.0253744559635366 0.0297469246473418 -0.0314907097908989 0.00193097481400688 -0.0344886790938353 -0.0126538694509543 -0.0148933497516168 0.0240949548962512 0.029056136184051 0.00783349753131657 0.028891653627579 -0.00374126888852857 0.0677117238864039 -0.225752410403794 0.0700767789113298 -0.097002421560926 0.421210995238545 -0.152448636985056 -0.00767437940731947 0.0129582899625386 -0.0249218614972151 -0.015860812198911 -0.056741032399512 0.0155200185691699 -0.0168077291171185 0.109042526817148 0.0523725660083575 0.113415608246358 0.00640901313234742 -0.169267240348565 0.0224303424046977 0.0709743468366297 -0.0242315543665385 0.0220229617468928 -0.0115106637171298 -0.0273711165580366 0.0059774382728447 0.0177566393617753 -0.00720756030978654 -0.048903751365412 -0.0106492333109111 0.0404924782121223 0.020698139257013 0.105827000074947 0.0793004850052722 -0.0844891554562422 -0.0315516684985439 -0.165280337377355 0.0247747204878583 0.0746693256745912 0.151582117974878 0.0334224240207624 -0.00428333783752012 -0.0232203683336727 -0.0122930503378663 0.0128819145325066 0.00570994536793129 -0.0295344975599726 0.000116943534600817 0.0191612074400938 0.105392384045452 -0.0573000119478271 0.137426614900924 -0.0141742964466301 0.0010117372331451 -0.000997019265110484 0.0313915066202561 0.0534585551094564 0.122110159533902 0.00494936068664583 -0.201569034943095 -0.135443332042583 0.0817286936806779 -0.000516740000949916 0.0273853672015999 -0.0678620063272662 0.0325956921178404 -0.0811476422826335 0.0554538309646047 -0.016888160710011 -0.037210674274157
  53 1287.75640610469 ""  12.1438234744994 0 0 0.0385604893838122 -0.0179735805908954 0.0169332800870335 -0.0131517008821296 -0.00400432400743255 -0.00164909803557003 -0.00354291734725092 0.043465754560792 0.014644588998616 0.0127394298424408 -0.00934431154893016 -0.0200686732667265 -0.00971683056294592 -0.0200480350964692 0.00938480351306649 -0.00170363153832414 0.0194410783136944 0.00780415283097259 0.0119749351916315 -0.00653077833677277 -0.0194578387921308 -0.00670015411318583 -0.0212368282106244 0.00548520565016529 -0.0461996642411154 0.162343588979548 -0.0705624127635028 -0.0379036313185357 0.127749216524384 -0.0340868325843721 -0.00493017705599532 -0.00779356306220664 -0.000339254385364614 0.0349137458858286 0.0656285782362041 -0.0369794098339117 0.00797643327714744 -0.0575431238922414 -0.0282861062257542 -0.0455234173415552 0.00197675941423848 0.0676919120772423 -0.0128285541397386 -0.0309158894057239 0.00882269717855525 0.0248592136111567 -0.0098596269920939 -0.0136763524415154 -0.0162079621027648 0.0280632375325637 0.0189164244807677 -0.021977334074036 -0.103552601581398 -0.0335339956611849 -0.000195682654270501 0.0499104187814222 0.113870807839684 -0.0232391040101917 -0.0325262933414584 -0.0719194133532237 0.0466029542286988 0.774962018378307 0.146354875755361 -0.00502036786605044 -0.00104530579723525 0.00203334415919964 0.00255729266041921 0.0038433329738667 0.00385415566034324 0.00654342936730833 0.00252228582750176 -0.00399928412096485 -0.0249968926189197 0.00408156949459207 -0.0512099062882831 0.0115206237792559 -0.000690796115489517 0.0165984863391521 -0.00354413947768421 -0.0244957095925804 -0.01758869861432 -0.00393213205887889 0.0225235080796924 0.021144860859117 -0.01263055442897 -0.00910674333834784 0.000168099866320832 0.0150969677944683 -0.00932348336299824 0.0154018562430948 -0.0176672852095166 0.00636197409606012 0.00352185286661652
  54 1311.87300071619 ""  43.6754819548132 0 0 0.00470007008560131 0.0235011568160063 -0.0273288034091805 -0.0242572016043257 -2.46409385408567e-05 0.0490593989473557 0.0397314352654429 -0.0924788449141042 -0.084104066309779 -0.0289330897024908 0.0163217424893222 0.0491313511054754 0.0235792077094913 0.071791347734714 -0.0172461933640837 0.00762167101264373 -0.0648638996556553 -0.0291987546098655 -0.0442617865643196 0.00275775774039498 0.0678066155286999 0.030290684018264 0.0706444103742027 -0.0274682725258267 -0.0166534557967394 0.175807045618225 -0.0437888553951438 0.0632512669180578 -0.347388517096655 0.127471048357216 -0.00263050123083401 0.0156988316812969 0.0207570531223318 -0.119767490705385 -0.201524771181641 0.132057415957863 -0.0192533308140297 0.138865252274247 0.0669616173148379 0.0849258724623577 -0.0179469423851884 -0.129960830881837 0.00564486546391065 0.0206221785726943 -0.00294312049832614 0.000898197757799934 0.00387355058378177 0.00676809416710491 -0.00552505028587119 0.00220085797185913 0.0102807596739925 0.0041308220441358 -0.0339543144173891 -0.0374366685353638 -0.0174863752927896 -0.0287277403867806 0.0260188142080244 0.0303196941061958 -0.0135768981230251 0.0490329586977488 0.0311487727260391 0.215665338741796 0.0203028762840692 -0.00283159535932478 0.00156780306901939 0.00216349620840562 -0.00125928448566264 -0.00487524201012181 -0.00181777970017398 0.00481575455352716 0.000842251948951608 -0.00282519856950896 -0.020831661873857 0.00152770310597676 -0.0470345985994031 0.00391970471014308 0.00318309813991259 0.0216755351094155 -0.00496965998299588 0.0136733912048087 -0.00666163098049703 0.00844850642702251 0.0608933812093844 0.0252612222852313 -0.0108966437405867 -0.000481827988224816 -0.00327229768413576 0.0112876423043552 -0.00657962965592037 0.0121645042730763 -0.00948800994904948 0.0034550175591921 0.00301182248085159
  55 1343.42935179785 ""  7.19615166997071 0 0 0.00229075869684004 0.000400491546513669 -0.00242525827628169 -0.00217565747061001 -0.00164798836573384 0.00345415707887777 0.00330120498970876 0.000369755885810673 -0.00586292882822577 -0.000579413745002829 -0.000307896489412502 0.000993081501750766 0.000316796197304304 0.0035483409299235 0.000562794663646005 0.000512557919289022 -0.00362206975177242 -0.00166782363653933 -0.00237408607882808 -0.00188720987354277 0.00332407926440951 0.00308770450137558 0.00507243177420809 -0.00313088133537077 0.00364105419893012 0.00271707960904144 -3.09762863498864e-05 -0.00796458360132942 5.87637912729869e-05 -6.33681067557268e-05 0.000637250910554295 -0.000268661604206639 0.0010124030060381 -0.00510120973988517 -0.00655048097582137 0.00615568627033393 -0.00111969928924262 0.00825115339181382 0.0040706704651304 -0.00315851083808219 -0.00198258672930333 0.00435966155023675 -0.0063299351341747 -0.0135316534981728 0.00563468229575182 -0.00140905277741633 -0.00444689853274814 0.000342676209362653 -0.000648006873735206 0.00334390493715202 0.000793848576379825 0.00256134942162789 -0.00549860938533859 0.00238391655724977 -0.000427038960191125 0.00361082217433811 0.011231102062377 0.00249759402323653 -0.0177521046707606 0.00581198765636713 -0.0259216497002143 0.0360768652218809 -0.0342377511631154 -0.0198345862332086 0.00815123111404435 0.0450957020068048 0.0448844404021894 0.0441028566931694 -0.0100113621496801 -0.0154474307289623 -0.0545727590101676 -0.00134437210790595 0.0887045968381104 0.0731522312786008 0.392626040007217 -0.20259538828486 -0.0376042981565554 -0.697416453115981 -0.00774755329219519 -0.223263342422647 -0.203793559386806 -0.0816786142372414 0.0074100336108933 0.111141318103737 -0.0215535527203174 0.078241093531395 -0.0649793532032584 -0.0637724949651585 0.132329142756165 -0.0309352783863829 0.0813844501916163 -0.0519905323977199 0.10540955403358
  56 1360.50795858314 ""  5.5159696140261 0 0 -0.0328116761584482 0.0430295769381395 -0.0132979919948439 0.0248395916779595 0.0367846033849539 -0.0122725572295557 -0.0128622090961399 -0.049150946321451 0.0100572532515743 0.028955931943128 0.0112425371121144 -0.042632369286288 -0.00346969502368685 -0.012765186051529 0.00179412271837726 -0.0058151531058331 0.0597634374670235 0.0248758408315966 0.0108859849056949 0.021352603372169 -0.0119263143795221 -0.0426728835052018 -0.0615985833857548 0.048855090962045 0.0915122677235711 -0.298121694396222 0.103338182932013 0.146249714777691 -0.313391806317289 0.10605474173117 -0.160093651652558 0.0407328994912066 0.261124694456396 -0.0500369913136072 -0.10220637042237 0.0492656083999941 0.0297825726888708 -0.202619966637136 -0.0984782262854261 0.132821490043738 0.00531226367538393 -0.201539555041691 0.147770927077977 0.326400698577319 -0.145569948614112 0.00922295886304249 0.000599699641636559 -0.00552138497076461 0.00409769310180139 0.00161354186522137 0.00661811756550661 -0.0281650506490306 -0.0211243545644876 -0.0334908601494308 -0.0277284635168391 0.00586999487035107 0.0877902110162631 0.0245542908235001 -0.0230210924479977 0.0215235659024508 0.119703169006172 0.063625150517726 0.165516636546668 -0.00171332336295237 -0.00165343609598888 -0.00308339367501499 0.00186910944971336 0.00488755530931187 -0.000737313828748398 -0.00249472765768503 3.03887358482984e-05 0.00179865609094946 0.0154627627800635 0.000835835974347869 0.0444639250337372 0.00513710576233024 -0.00304360913293586 -0.009982687252176 0.00227719303294359 -0.0159595414576408 -0.00390243985421506 -0.00733349715909672 -0.0344949525344834 -0.00865607760316667 0.00676158803488995 -0.00339459450210806 0.00426649419087902 -0.00498763955223089 9.87749422258067e-05 -0.00539794664611983 0.0066582337621214 -0.00160393451883475 -0.00107941671502002
  57 1366.57496652668 ""  0.788083466471047 0 0 0.0508616688553465 -0.0573810478023824 0.0107886234646602 -0.0292694997027936 -0.0082767143809715 0.0237518948233204 0.0239416119573034 -0.0365815717927154 -0.0481815616292406 0.0305139344806266 0.00664735542768306 -0.0461929300327001 -0.00491024073129565 0.0147079621466154 0.0113913842314319 -0.00306714211401579 0.0389941742905269 0.0151557643187904 -0.00620439749265233 0.000869423703506836 0.00956786628999557 -0.0192280753099671 -0.0230160776833066 0.0244793574421485 -0.141792320844503 0.362444143602958 -0.183894034132118 -0.209096637394715 0.306355478256478 -0.0915592233772768 -0.192450732420595 0.0420623650934169 0.322543670110766 -0.101385072744601 -0.165949420903398 0.109533504709832 0.0224171408381504 -0.158449073985949 -0.0762798771648881 0.097308542576813 -0.0148473212437408 -0.154210764147344 0.0986743092031163 0.219925750182576 -0.100770355771347 -0.00965674523153496 -0.00176847646670479 0.01179269089876 -0.00538261295579027 -0.00420209717708454 -0.005524273273797 0.0301840606970672 0.0262183233625472 0.0276681366019879 0.0403318966563634 0.00118083240215252 -0.103213757395779 -0.0341360499226554 0.0336164824916242 -0.029300642481611 -0.130247124097879 -0.0572459870476668 -0.191579909630487 0.00155390116447773 0.000843368583511097 0.00545581792488985 -0.000457413827095128 -0.00255533816843233 0.00162728776038522 0.00233810820584721 -0.00103425359357106 -0.00207254469710263 -0.0155043056058843 0.00291958802929183 -0.0387365636616933 -0.0109748662698406 0.000911948388299983 -0.00817864033142717 -0.00481030793065312 0.00640346421048279 -0.00741021154584532 0.00410441642511775 0.0208766408231055 0.00343113367776324 -0.00916569917163045 0.00447440128631122 -0.00575276550145432 0.00347089018642383 0.00302308984251225 0.00406324565552431 -0.00737976698472531 0.000925042331515347 0.00303793888365986
  58 1412.12134727626 ""  13.6495937666217 0 0 -0.00832691608420327 0.0366969567618329 -0.0503523538236265 0.00733872350030034 0.00622113547774418 -0.00402489416453779 -0.00180910800744352 -0.00540620339200631 0.00338061910226846 -0.00295419662589061 0.000246633071577375 0.00556428365647224 0.00165616612536924 -0.0012278386749284 -0.00258650520652317 0.0010430484938305 0.00093466590129215 -0.000989499666957494 -0.00123578908634388 0.00320429012991689 0.00246587438310812 -0.00186767171992111 -0.00412793985254505 0.00180214859394135 0.182209357826352 -0.261307385720617 0.160891581894631 -0.0161221479609864 -0.0864397895932622 0.0123561544441385 0.00951294573858954 -0.000803480338124677 0.00964964397723447 0.00558374468631081 0.00814371242661092 -0.00859883473099756 0.00208350604301091 -0.00378913123601402 -0.00353927594353885 0.0138289498960595 0.00124172417111757 -0.0205337052099182 0.0105294589200335 0.0178805199621694 -0.0083926823002128 -0.0296741472669241 -0.00626832825392426 -0.00970660137831225 -0.00819847559923141 0.0137075411763671 -0.00509370214404537 0.0606974486791294 -0.0509967291104251 0.107735247468964 0.0436149163951864 -0.0207009790740886 -0.194155379727221 -0.0464512296925863 0.020468051362356 -0.0386418603243564 -0.429961627698587 0.269490793512619 -0.497264100996583 0.0115452165090456 -0.000441266433666254 0.00788358831257966 -0.00582460929509721 0.0051179805729929 0.00497519164783498 0.00752843512130084 -0.00385801709086071 0.00586889030884723 -0.0226166705290285 -0.0054123605030894 -0.0891405128970507 -0.0205504411832767 0.00171521330726169 -0.00557351755100419 0.00568179276923456 0.0274531959139299 0.0385157054370673 0.00311090169402468 -0.0411282655749032 -0.0320754220812403 -0.0335211430781192 0.0413000832834913 -0.0216758767850833 -0.0102889398163636 0.0189848491010586 -0.0299399175499952 -0.0378888544331315 -0.00247602668304678 -0.0424573314408051
  59 1422.50466178961 ""  3.55650768451426 0 0 0.000945638541842739 0.000984822073544259 -0.00767468249600458 -0.000814737927212652 -0.000254224412680462 0.00182486103130271 0.00147517697574282 6.3170787513612e-05 -0.00267829095686075 0.00141289499685727 -0.000644865128524935 -0.00222525748960405 -0.000129374505734635 0.00201379067344732 0.000860092553164811 4.88828897691524e-05 -0.000292954696802081 1.42436432391647e-05 -0.00113322973548415 -0.00153596912690019 0.00136374543904279 0.00133953274721153 0.0023593808273254 -0.00161596100715492 0.0203303052309175 -0.0191126946853973 0.0150674625817094 -0.017826797073743 0.0083619286686954 -0.00604081736812297 -0.00658256796478913 0.000667144534288515 0.0160113919962804 -0.00497526793865736 -0.00664693944714492 0.00556010126392175 0.000149387631697242 -0.00197111020143396 -0.000528926452608297 -0.000698494535700833 -0.00181485790592627 9.47006570449946e-05 -0.0022105169946292 -0.00670154524180751 0.00346684738829436 -0.00363297521373518 0.00604439027354378 -0.0114651287756784 -0.00235949154298132 0.00131606585956575 -0.00156023836944087 0.0134361085706563 -0.00741993530514419 0.0233738284344203 -0.0295747283505017 -0.03322983347261 0.00806105199626098 0.0303652625682726 -0.0329897233707453 0.03175353817512 -0.0777172098359221 0.0465486430553139 -0.090135791792925 -0.0611381955428578 0.00538229077287569 -0.0807550918972948 0.0336318304934387 -0.0105424451140949 0.00317199839137761 -0.0539481488961089 0.0359929270198555 -0.0302241528315158 0.136525151022494 0.0134693178875089 0.46713688348013 0.166615191033921 0.0100835189123295 0.274268521035315 -0.0233859043751805 -0.0897568706153289 -0.153279192940984 -0.031368578826674 0.127104548551549 0.152883258856902 0.254833818346324 -0.216409199158169 0.130134699250256 0.0903240987921202 -0.189145006549821 0.229738589427292 0.284725552026949 0.00980776475100106 0.18951043714136
  60 1445.54249260434 ""  14.4820937338357 0 0 0.00148449385723333 -0.00145059320733051 0.00066358887653311 -0.000298370070740725 0.000319315894170143 0.00126371706885911 0.000452123538040249 -6.94013783926884e-05 -0.000927619661974902 0.00149481120379758 -0.000252826117552174 -0.00245825270983161 -0.000410183866252976 0.00130746137128695 0.00101039771811578 -0.000245913924462749 -0.00079861117136074 0.000247671734420614 -2.49514249943094e-05 -0.00132062434121774 -0.000310888958038535 0.00106356596235252 0.00261096177131739 -0.00124784814978407 -0.00954488194748423 -0.0029128193691557 -0.0120514780162109 -0.0145256661709744 2.9064843337805e-05 0.00371484231688295 -0.00474798838828803 0.00063327379245218 0.00933304726001022 -0.00319717421869982 -0.0038179950937277 0.00398058294551993 -0.000641385785396104 0.00135718770614318 0.00155848429562765 -0.00414278272131441 -0.000840366210781181 0.00592080042795121 -0.00332907678141256 -0.00794232891513168 0.0047846099444241 0.00428398623994773 0.00309533136141106 0.0109121546426982 -0.000914887759437096 -0.00140797537631258 -0.000130352002047561 -0.000427361648854104 -0.00082202166882328 -0.00199941046778722 0.0261070878311707 -0.00469149218794466 -0.0433111411055777 -0.0385217767978653 0.00296475809301871 -0.0478002100989739 0.00260147663864134 0.00743830052569296 0.00271736284437599 -0.0563780418818839 0.0083460625210566 -0.0728913234137672 0.0249351574521168 -0.0131805768336772 0.00442414243226363 0.0637832363995567 -0.02419946178723 0.0813065517078311 0.101880697683643 0.00723115283304765 0.367983472892894 0.139346882755084 0.0169840061971795 0.246750116773987 -0.0300751133353344 -0.0493616119636462 -0.140851265331622 0.00848994702431498 0.12329002441159 0.1011184000537 -0.31630782817142 0.220402853109044 -0.0837159661081046 -0.128666073151202 0.0798404392622764 -0.373374851310582 -0.231433418567882 -0.0288092261523452 -0.296542156624334
  61 1462.45306498901 ""  5.55160073999816 0 0 0.00324444893924334 0.0128074955189045 0.00774438485704908 0.00401730783671615 0.00430732232267595 -0.00158899114498918 -0.00163947375716592 -0.0032719594767136 0.0020762165564611 -0.000219262604044011 0.00294481422003921 0.00102980484980502 -0.00184969444622236 -0.00281272100756164 0.00199910280604635 0.000390384435602458 -0.00480374518424807 -0.00186794554535769 0.00306745855489892 0.00294394395004369 -0.00399385263940666 -0.0021939003493976 -0.000645542657907039 0.00290304652047914 -0.0570861744619752 -0.0783280293326198 -0.0667467174311148 -0.0424109555490943 -0.0906222120791859 0.066754504718653 0.0122737414156657 0.00134568363773495 -0.0178195443561918 0.00869952212578839 0.0175131281604712 -0.00849294617415112 -0.00285153012241446 0.0218813791675325 0.0105549642987992 -0.0081224224964307 0.00533414992419268 0.0140177829104801 0.000797963343834006 0.00488301498361251 0.0013240429353788 0.0191311719741561 -0.00141145017963837 0.108506922646782 -0.000581190669266629 -0.00620233238467467 0.00349690389785159 -0.0139854145247329 -0.00746214161878978 -0.0400154678240654 0.293842478742722 -0.0169178197412138 -0.525318178146307 -0.398852303964053 0.1542886732568 -0.456060237756423 0.0798231682047827 0.0119460269082917 0.0828374207674839 -0.00412928097706285 -0.00268214794688131 0.000820474014786046 0.0011946771076288 0.000882271910059108 -0.00469159331162811 -0.0114855103039634 0.00194012741026428 -0.00984230562078295 -0.000564733379751835 0.00300378334250364 0.0137438521969332 0.00878838011754699 -0.00564451731792351 -0.0123754226387396 -0.00371552085389012 -0.00279689562815873 -0.019111899095787 0.00652810880180225 0.0329717243312152 0.00801590093738214 0.0845805384835112 -0.00875083673503962 0.00655565436314175 0.0281534459952682 -0.00290374015034927 0.0884331609603728 0.034111354863942 -0.000175578845123855 0.0227321728139886
  62 1488.05574396903 ""  1.14017267023856 0 0 -0.0107420864920188 0.00191252398742281 0.00429617571000455 0.00299675640768868 -0.018505142978353 -0.00924880590987995 -0.00967207293353993 0.0898732842776824 0.0377215250654162 -0.0318595875569614 -0.0565468615158145 0.0348782656743116 0.0538909226421724 0.0388014017462352 -0.0726822125630547 -0.0117570603981227 0.077811573378458 0.0383756513213216 -0.0510605365052857 -0.0441922080047668 0.0667263511866349 0.039476707933818 -0.00103072757396354 -0.0605157540711735 0.0268706310642546 -0.00439754588965285 0.0494647256338321 0.0594257460326784 0.0278921240378719 -0.0259848391409653 0.0602961048323083 -0.0812065486993271 -0.120682027827687 -0.0990069642451777 -0.272189662956673 0.0820878648916687 0.0505593919392119 -0.404726141804081 -0.185974897789964 0.13371052316789 -0.0857027099188291 -0.227002462789333 -0.0274329233927349 -0.151130036420437 0.00369500490147857 0.00163853988435563 0.000244276372785391 0.00594953350321734 0.000457548818146821 1.78483341815081e-05 -0.000133735911631367 -0.00180378618529458 -0.000807061392127396 -0.00279139074219775 0.0158443306333984 -0.00150401436008191 -0.0274728576748631 -0.0231699868879133 0.00733600414281108 -0.0267063541732023 0.0102324925507639 -0.00501865716488641 0.0159517270484359 -0.000489944064843916 -2.10552425149911e-05 -0.000347078450608761 1.97648508736351e-06 -0.000639968792624937 -0.00136306686454051 -0.000446133702661772 -0.000638234330063872 5.95186123325459e-05 -4.74915460151706e-05 -0.000334022169419177 0.000721778198969072 0.00129403234543009 -6.16694784558971e-05 0.000932804837894895 0.00313829660862377 0.00101982136906828 0.00650292913340011 -0.00272437921214936 0.00786437705524441 0.00668189383977814 0.00819904113787647 0.00597797655721312 -0.00227593942691436 0.00182351527804552 0.00421763307046734 0.00772164089330327 -0.00208834317404326 -0.000800234653612901 -0.00504712117151259
  63 1508.54147780921 ""  4.64674044487219 0 0 0.000588093408619426 0.00154917248737012 0.00053587221163774 0.000153607363461129 -0.000141282814199012 -0.000236892147966936 0.00017280545374513 0.00145837162932623 0.000360908157396094 -0.00105150113093727 -0.000347340506964556 0.00152445556713893 0.000598970901660476 -0.000263617607820999 -0.00102414037261692 8.08592739398125e-05 0.000998658312373512 0.000153590060420675 -0.000748659304841614 -0.000147706152742814 0.0011172164298293 0.000145578042215846 -0.000811629940382662 -0.000491214271860234 -0.0055026258192739 -0.00829260414413374 -0.0071591595033322 -0.00655851655405744 -0.0074174781411925 0.00658588980354561 0.00425583370980723 -0.00122798991423564 -0.00682462937352322 0.000482049869795751 -0.000850500430272526 -0.000921115915086009 0.00086586360893683 -0.00437460606584956 -0.00243107831850449 0.00264554131665555 -0.000799885759568351 -0.00429129094376406 0.00101709438072369 7.58009996565534e-05 -0.00093081400942588 0.0010255358570435 1.39503850595719e-05 0.00566074717051027 -8.74985283817386e-05 -0.000269695273045104 0.000320472767912372 -0.000914695127971356 -0.000757256545259626 -0.00168075795579753 0.0168477782064324 -0.00415628685669578 -0.0346296741025791 -0.0254021387291574 0.00302285860592599 -0.0312777381409341 0.00535543882362641 0.00242747904652971 0.00601649673809088 0.0243903642516902 0.00595890065996488 0.0135742736605243 -0.00206448244829513 -0.00113656128279846 0.000379380458713684 0.00625155067871137 0.0443732666675507 0.00584019950709396 -0.0170573135120611 0.123524973922783 -0.0253105220786891 -0.181035523336894 0.0301155074303453 -0.024570091787957 -0.00708930829113192 0.0131398106207048 -0.0122666888965089 0.0275465797998838 -0.00970313194911079 -0.0369279681532445 -0.496129448010482 -0.23865393745258 0.0857132943352955 -0.0511467272952748 -0.492437742156178 -0.397900094154474 0.394919390961726 -0.00152798316517436 0.176056150158213
  64 1512.08776605006 ""  4.601196753059 0 0 0.000105200883512435 -0.00150118593389078 0.000151921320453633 -0.00010160693184141 6.26308485433255e-05 0.000121825023739167 0.000256973616458813 -0.000199062594511899 -0.000618950140538185 0.000174885087892715 0.000362178393826907 -0.000207388256232537 -0.000468988071578824 -0.000384412007933246 0.000604761038152037 0.000231920891438201 -0.000472867970475418 -0.00050190045915673 8.68027433626217e-05 0.000433991718333855 8.90115278880851e-07 -0.000297975732088724 -0.000378519140481509 0.000452576506749979 0.00123774883928138 0.00515205559213937 0.00181195911345606 0.00130141541839008 0.00590432958408737 -0.00360589926546001 -0.00058055705754209 0.000538929882378575 0.00069138263894012 0.000856071232914425 0.00221747377499642 -0.000705591327827154 -0.00017686343657763 0.00264689496712172 0.000883293591223718 1.03212225587261e-05 0.00052971822978085 -0.000144531987628838 0.000246425810611922 0.00154487659591992 -0.00074656048660655 0.00145123030589934 -0.000288177510029423 -0.00243427483465666 -2.10903304999705e-06 3.40795406999264e-05 -7.18542825157018e-05 -0.00192170121396966 0.00119757294672912 -0.000457830243830713 -0.00596006252729232 0.0151518966680775 0.031721170093099 0.00814040138407444 -0.00872946862323984 0.00595404573197613 0.00342020446805424 -0.00140250751739755 0.00643849204546466 0.00654176553858465 -0.0210152745270008 0.0133468149019276 0.00594072501897992 -0.00239451720884465 -0.00584463282489382 -0.0348018400992822 -0.000732413456834658 0.0280640421647867 -0.0728275964396336 0.270180184287729 -0.0112040960918001 -0.224045206397978 0.0138486938798909 0.0650120287225859 0.00456025977031455 -0.0263913660782447 -0.0133388588334817 -0.0151855504467304 0.0116045661208037 0.0261633246962682 0.105798141171893 0.44991961288712 -0.193619294749576 0.11735967022109 -0.327246987601015 0.230123120163877 0.335980835429684 -0.110136371229253 -0.522249785465995
  65 1519.50546877268 ""  5.61091641656319 0 0 -0.060398541331 -0.025553481616899 -0.0173682431749067 -0.00777013291278645 -0.0076116855437549 0.00463361218414739 -0.0070605937246122 -0.0218968044391431 0.00395302168445001 0.017906378735537 -0.00442309779400765 -0.0280923087496318 -0.000169448441668242 0.0185710759679244 0.00575962945215827 -0.00776532729276865 -0.00673323464784538 0.00996605269097336 0.013766750680962 -0.00993916715540521 -0.0235068788878789 0.00482207856847608 0.0273991117614321 -0.000269848583145834 0.312884427596598 0.33463405093193 0.442490794673648 0.556924816461528 0.15058195208144 -0.265828520372312 -0.109985252663056 0.0155313865299187 0.148106383360581 -0.0362333810300896 -0.0471865194939287 0.0443224303121733 -0.0139465873065721 0.0152586115014731 0.0232818634418424 -0.0571657485050755 0.000277250537577821 0.0871306441784738 -0.0365252522340602 -0.0526413978813256 0.0437388854405386 0.00355545296350702 -0.00107616967292781 0.0161132092526047 0.000686123355136238 -3.53258660121702e-05 0.000208855973847274 -0.0063607788578353 -0.0034337215105409 -0.00614202938464776 0.0435021966927333 0.00283696497422432 -0.0709206927370507 -0.0631927995505189 0.0215591547022206 -0.0701672166281188 0.013498941622317 -0.000512467057460937 0.02004242792056 0.000204710858860946 -0.00145914435575878 -0.000645158611126759 0.000346189098484848 -0.000291182875877162 0.000928446969647244 9.35755536567244e-05 0.000554178931333585 -0.000744398423831134 -0.00156661760587584 0.0134547205138249 0.0043594622269503 -0.0107491689220462 0.000214059300501134 0.00333723255793298 -0.00675530505731053 0.0038194430263707 -0.0159464346673092 0.0105240887679378 0.00894742283073609 -0.0055992971866625 -0.00194492282331851 -0.00757772603471777 0.00311016859006427 -9.97767682107862e-05 -0.00168353463499771 -0.00168654085916101 0.00145972114067639 0.00117359235413937 0.00838031479719894
  66 1525.03351802488 ""  101.646589478455 0 0 0.0177663561368512 0.0125988130002303 0.00163382631291434 0.0149759965908836 0.0142297335040118 -0.0170713866808017 -0.0519392900381698 -0.0440089088408617 0.0699837932114521 0.0315092096409382 -0.0327551868654117 -0.0577353310887511 0.0297793983837356 0.0821160115025174 -0.0244816557736511 -0.0356670560224558 -0.0189709793789177 0.0497684214285965 0.0442845770439262 -0.033259122706819 -0.0761798319915204 0.0188825569184714 0.0777196213292529 -0.0097480293763523 -0.0770164218550284 -0.131008961326683 -0.123148902846543 -0.147535262523808 -0.0699786372980182 0.08668101416185 -0.159401093951926 -0.0123427528246436 0.25283753946328 -0.141967370548181 -0.242171041975806 0.153754900861329 -0.0397726964856897 -0.0503224931220455 0.0481916594305464 -0.17399594134803 -0.00462801053253806 0.26503179399142 -0.129276861874954 -0.212594407942498 0.148807142696586 -0.000944728906534183 -0.000532642986399791 -0.00468283957364636 0.000591481525732491 -0.000384095406725757 0.000707275528455079 -0.000976245179105004 -0.000999252652797679 0.000406661167913592 -0.0113569054314071 0.00248156734145619 0.0209808608252773 0.0165272800447626 -0.00192422873133628 0.0181566976149836 -0.00974491298636967 0.00981192248542775 -0.00519077622619141 -0.0014018631623941 0.0039895910495157 0.00448960407068947 -0.00246643799751437 0.0027414792375575 0.000217973720278624 -0.00189063553660577 0.00173727961624249 0.00124128046603051 0.00340524412299327 -0.0567601876375509 -0.021029168503861 0.0463866357973493 -0.0052377247314657 -0.02588655921626 0.00314390060323704 -0.00050216573168422 0.0134211827003927 -0.00161548168226225 -0.0319032021334002 -0.0147881670353878 -0.00556589990116566 0.0117188311649723 -0.00471477025329429 0.00355941337920159 -0.0257817767828962 0.000855980861965424 0.0232042772946346 -0.0038725675918641 -0.0178505415011851
  67 1528.51635074361 ""  6.04488512885221 0 0 0.00281939539842917 0.00207340858314639 0.000265231444226701 0.00156187104763749 0.00143266860839403 -0.00203333551015699 -0.00481502612193706 -0.00364834948377617 0.0065892135020714 0.00237047292669423 -0.00309316787556631 -0.00451291236856387 0.00302854669670062 0.00763468081223941 -0.00267374457889529 -0.00325589700013567 -0.00189398912830001 0.00452310705175561 0.00414406447847804 -0.00274216351959159 -0.007016190681054 0.00145238963323344 0.0064299602952669 -0.000594969606554373 -0.0123465415667447 -0.0196054509922921 -0.0194301183872478 -0.0241916485187028 -0.0104351900216505 0.0136020832390474 -0.0123690530618909 -0.00168561433136508 0.0200623682694509 -0.0126765443048512 -0.022023794936558 0.0135655619182268 -0.00363076944744155 -0.00477022670448382 0.00434582972167963 -0.0154486907202647 -0.00018955099508138 0.0233028642203125 -0.0116613011442093 -0.0186339661236641 0.0130003928793368 0.00122160073092845 0.00443582109759573 -0.000282561980795074 -0.000294140363925955 -0.000856680128922145 0.000162631891414154 -0.000146372891035022 -0.000250142345139614 0.000982218777935369 -0.00567158818790982 -0.0107861885706857 0.000575390994804577 -0.0035425003019959 -0.0252951273027069 -0.00698681603840082 -0.00166633968650334 0.00492551813927024 0.000461557802930591 0.0465754913104265 -0.0517973138629772 -0.0318152946471454 0.00578455572044373 -0.00548455491568592 -0.00473476466496323 0.0120777908674907 -0.0104035280261072 -0.012343830692517 -0.0532229369150519 0.608733926848086 0.106840128621824 -0.541097897873445 0.0490402858112048 0.26065701391714 0.00798939763693958 -0.00215896394403521 0.000743500839103887 -0.00593970988638224 0.0064038883138124 0.0153315269924746 0.069867529403495 -0.130319656280862 0.0559438538458943 -0.0385389585076535 0.236730272566704 -0.0122932488248212 -0.215914213670921 0.0412283936483301 0.163942971548288
  68 1606.96718480715 ""  21.3985425683143 0 0 0.00326505946402376 -0.00255696519931632 -0.00420119257672 -0.00613010729398067 0.00804088756491906 0.0107488359319352 0.0281427898262687 -0.106501369915117 -0.0709075660807935 -0.0457722229013872 0.0533529491191978 0.0844716492445483 0.00463018147229815 -0.075922254629647 -0.0270278043558519 -0.0229280705925296 0.124729564459415 0.0681892431451814 0.040697748606431 -0.057555785347569 -0.0772516967182118 -0.00399954988059693 0.0686571113169206 0.0233098687893317 0.00129114455517857 0.0296087334892891 -0.00427647624621859 -0.00614307345927202 -0.00465115727407948 -0.00122309493915905 0.10530211951278 0.0364447843211881 -0.151893608371961 0.0572296137747834 0.0157191962710917 -0.0844105343050383 0.0183581065523502 -0.196246592662129 -0.0802755289816231 -0.0808906722760966 -0.0445745032087343 0.110748758316679 -0.0486199107156819 -0.0212232098123459 0.0749975355197537 -0.00017224534623402 8.90006468595139e-05 -0.000165515307289044 -0.000431743195476575 0.00022045971768026 -0.000161092551749412 0.00108473827324412 -3.35795154482652e-05 0.00113332484405666 -0.000385124704215891 -0.000941055959360525 -0.000426558092106313 0.00108662985176744 -0.000504971171640313 0.00125003643140799 -0.00133291360345272 0.00207682784251657 -0.00521614183979053 -0.000627532535088226 -0.000385688789548562 9.23426706898146e-05 6.88553894078166e-05 -0.000362973902836737 0.00236151923842055 -0.000101749749658632 -0.000121225159316585 -0.000203721483640533 -0.000309928264031699 0.00132234535428076 0.00229071170302147 -4.6017961674922e-05 -0.000573825948140287 -0.00158478725427247 -0.00976907034366728 0.0033721813481747 -0.0211789951719109 0.0149304677318325 0.0081729997957338 -0.0105147629213502 0.00160602035272971 0.00102101951351187 -0.000498798622410692 0.000598970279763305 0.000374297719002075 0.0022741808895175 4.16107280094244e-05 -0.000138887293035545 -0.000414686512549753
  69 1623.08508755389 ""  84.9418860583585 0 0 0.00410887110789481 0.00698052684703719 -0.00236532195541718 0.00332609881372615 0.00415368580275108 -0.00270183905601601 -0.0406996248778098 -0.0590077836419722 0.0477823727273481 0.0584402437004773 0.0351953810131692 -0.0813516475030032 -0.0586618408207193 -0.0952627741536641 0.0650784912477765 0.0291650349558786 0.0549102619653492 -0.0300860171698346 -0.0631425488028475 -0.0347185598308609 0.0877639796999168 0.0652979241305633 0.0957002931509532 -0.0753394220385583 -0.00538821216517276 -0.0243789277905271 -0.0190888146102431 -0.019664947350238 -0.0271945548430422 0.0222910616404319 -0.0666920696679889 0.0569071610762941 0.120389906067876 0.0726361800420315 0.158572104802357 -0.0701525913954252 0.0432107968767427 -0.0200429922449096 -0.0717829256510182 0.072178167705526 -0.0612070600754714 -0.12690081092052 -0.0663670516297002 -0.171710482716811 0.0590771970409068 0.000318106667255236 -4.51167973112357e-05 -0.000487927581214021 0.000620733041936133 -0.000867183148340711 0.000621642244222531 -0.00237962941920145 -0.000369616646163441 -0.00152342187249524 -0.00107443032028554 0.00128195857392056 0.00298572318901568 0.000318996089664249 0.000534622856323054 -0.000357186719790429 0.00145274204673961 0.00232114427092947 0.00724169423942168 0.00145479069427695 -0.000599107576089777 0.000143597884667837 -0.00106458758367561 0.00147703200195265 -0.000903639130711056 -0.000221442057843155 0.000409251761615838 0.000202382613203249 -0.000124648721698459 0.00128668425329014 -0.00356191863873991 -0.00227281788081113 -0.000402316826961294 0.00186387019336627 0.00413993243943166 -0.00213661910376893 0.0111939188708114 -0.00506975644669536 -0.0232151292819806 -0.00429668211693634 0.0010052348817463 -0.00145936078598927 0.00100539204090565 -0.00049594175864835 -0.000199018360136875 -0.000789723856735511 -0.000386983806766408 0.000345604289100095 -0.000438521472323775
  70 1684.02238271907 ""  51.3245402646705 0 0 0.000921910825472714 0.00208427214249461 -0.000200698858698805 -0.00142571442435105 -0.00116737458678494 -0.000209496213033868 -0.000761030546571874 0.00421506051852794 0.00517847493082848 0.000988350791937237 -0.00169663311163146 -0.0020738432846941 -2.56180645579615e-05 0.00157207440483489 0.000306365239170936 0.000939176767358412 -0.00271480587064406 -0.00202834811816776 -0.00257275868778525 0.000996302003208373 0.0038563608581074 0.000817235487133989 -0.00139621565802367 -0.00279544031623241 -0.003594166832046 -0.00849304296325282 -0.00879903240600204 -0.00792807949036336 -0.00741104544545433 0.00655498437846823 -0.000155920822473926 -0.00172235128144964 0.00144340391766384 -0.001004071133912 4.79077567214914e-05 0.00125929545375502 0.000415195751217789 0.00210381463619628 0.000324435273865196 0.00369789983039502 -0.000254306662168429 -0.00548501604026217 0.0044676363834967 -0.00286962332991007 0.000730285512541638 -2.61024704595169e-05 -0.000979350614443901 -0.00229056971952524 -0.000224801306062263 -0.000433415408904732 0.00054264550122416 0.000280770137822708 -4.89553186056118e-05 7.73107524513583e-05 -0.00778550045552614 -0.00477322426338724 0.00844894139847924 0.0107991451931973 -0.00255889936094141 0.00866120859920354 0.00302217595053707 0.00319908616183915 -0.0015613421661342 -0.000433902141207721 -0.0164040766251911 0.00561501406021702 -0.0144864293938503 0.00146189601416556 0.0699822601866236 -0.00447769023377338 0.00170417194296313 -0.0024576305071097 -0.00166389669705666 0.0209281286487238 0.0204766322515566 -0.00280525724432614 -0.0249471629981954 -0.030149571290514 -0.273704539128037 0.139151411735167 -0.551018272765114 0.516330432296808 0.0278886392859975 -0.49405956476015 0.0422231180641675 0.00476813402897755 0.00114934357356578 0.00359754728267192 0.00919945746523696 0.0362323651785789 -0.00664667815336444 0.00167424567097657 -0.00980045667671108
  71 2747.96337291309 ""  145.954286943456 0 0 -5.44988335238616e-05 0.00112814632273119 0.00123718072132686 -0.000272164266871787 -0.00103201995832087 0.000968602559785526 0.000886300728321378 0.000402011088120173 -0.00118164241439183 -0.000246114811743911 0.0012053371379421 -0.000578917144452926 -0.000362982800699884 -0.000276490444821171 0.000196666424892892 2.04278155438954e-05 0.000339569064410004 0.000179530211169522 0.000285252968329191 3.58546675237167e-05 -0.000424903779139258 -0.000399661281329063 -0.000475739389683735 0.00042747230919673 0.0202236877370935 0.00547014169425016 -0.0189707736188555 -0.00312690302889584 -0.00997958233493248 -0.0134104920280009 0.000203780919595977 -0.00701100730822505 0.000857646630645607 -0.000194548694910776 0.000127326688699523 0.000507223635843902 -0.000138614081028261 -5.07237330526346e-05 0.000716907270576435 -6.65533860963707e-07 0.000199785177042648 5.32621936126672e-05 0.000833513293988295 -0.000261863336160636 -0.00126971045358643 -0.000638347662634527 0.0030897087324181 0.00185339765724193 4.38238732108147e-05 0.004686865833378 -0.00184021736394005 0.0608502816068103 -0.000985442492031163 -0.0457407413611665 0.0118626172222028 -0.00681440887095056 0.00227269220569431 0.0181879782621761 0.00347763790975508 -0.00750763443558224 -0.756305810817939 -0.0719953731941149 0.586115100584458 -3.70073196497812e-05 -0.000470423936537555 0.00030408734585623 -0.000488625221407753 -0.00118940748907431 -0.00071941712879025 -5.22559696714602e-05 -2.66317314083616e-05 -2.8686226771813e-05 -0.00181194392674578 0.000158173691446192 0.00125878609070906 0.00050030560731718 0.00137159692336166 -0.00256901102451581 -0.00159589847808041 -0.00330613723360644 -0.00326616487818874 0.00356526894539839 -0.000412409630709493 -0.000364333994570982 -0.000172948967381319 0.000101331288032811 0.000489776053621187 0.000929745549558098 7.37409118201799e-05 -0.000386526899737609 5.04621211419288e-05 0.000151479122036015 0.000304064873280719
  72 2975.60157560743 ""  37.9963447632794 0 0 0.000207591656805357 0.000168682081443851 0.000181434092645535 1.82655027756811e-05 -4.9399302533005e-05 0.000129035816585344 8.7273908425815e-05 6.5828651069085e-05 -0.000142510577295052 -2.62720841898539e-05 -4.24605235370109e-05 3.82084244392523e-05 6.2355495471532e-06 1.58465528243745e-05 -1.84854815087177e-06 -8.82237655094345e-06 -1.0825848115904e-05 7.29187115359363e-06 1.22074621316496e-06 -5.38918840565295e-05 -1.02341744062398e-05 -6.20193208770694e-06 -3.43907934789043e-05 -3.23626383439719e-06 -0.00175210531504522 -3.51912604621347e-05 0.00148379673975715 -0.000921309714352408 -0.00180649260995852 -0.00361471444487322 7.20019543246219e-05 0.000409826570989489 -0.000143569790682322 6.94505106277778e-05 -0.000135254044351786 -0.000140539996550057 3.2293332209104e-06 -2.44154066321944e-05 -1.43796186536285e-05 6.35044414337582e-05 0.00044390481061137 7.48171927832532e-05 -0.000130893383171106 0.000315907162292681 0.000432186359800919 -0.000103400585353824 -0.000777496723699007 -0.0001406798368728 7.08717208608262e-05 0.00015304439250441 6.42377170062002e-05 5.02297161170582e-05 -2.3954194360222e-05 -0.000339663080212927 0.000225409777025869 7.35140386132425e-05 6.4568900611269e-05 -0.000263307279598475 0.000487197638870366 1.11814651080976e-05 -0.00160194109774264 -0.000352173263380525 0.00168174334950818 -0.0119825099737359 0.0709005081767777 -0.00082517301442588 0.000219285540314975 0.000420194554077551 0.00139182947840157 -0.00183699210851986 -0.00790203996316878 -0.00235518891679172 0.242297910358366 0.069040630788001 -0.0914881460886826 -0.103100328212098 -0.912528780875349 0.080540327095001 0.00182820615864989 -0.000959421900069131 0.00262507643483623 -0.00512487147702698 0.00272968895714338 0.00445264397048813 -0.0094631447504099 0.0233458465445357 0.0435557458102545 0.0250620133024823 0.00220880128905913 -0.0112102182443872 0.0103462275605727 0.0674386059355168 -0.00795191047045814
  73 2999.89740824152 ""  11.9216310031967 0 0 0.000336613392118184 0.000192545726709319 0.000292061679736506 9.06425680366475e-06 9.47237764262728e-06 4.21744799509581e-05 2.52908644816498e-05 1.98498975481031e-05 -4.58128921484577e-05 -1.1079921193505e-05 -1.4243382117451e-05 1.03081805421744e-05 -6.39252842240553e-06 1.30675091674983e-05 1.37978981192331e-05 -1.18747075502027e-05 -4.38981742106892e-06 1.51346899262402e-05 1.33128546233778e-06 -1.59941268852509e-05 -6.67864040052148e-06 -1.58715120175011e-05 6.02886929221885e-06 2.99221469147702e-05 -0.00249880475963303 -0.000122204261062054 0.00218800270821469 -0.0015321881741512 -0.00256369388502408 -0.00557001700544715 2.92740398250581e-05 0.00017616570516888 -2.50110550202276e-05 8.92722757476598e-05 -0.000138322214436154 -0.000155299134230414 7.25176966272183e-05 5.673527664006e-05 -8.83140074088171e-05 4.27859605585206e-05 0.000225194945456988 4.09325420006307e-06 0.000131690482832412 -0.000173923275395726 -0.000324831043800576 -0.000584159672623826 -1.63956407239644e-05 -0.000373785617887729 1.52486150199915e-05 6.37401830817037e-05 3.64536998575891e-05 5.68964653762374e-05 4.93701705421524e-05 -0.000116632571148687 0.0072071399599095 -0.00318803006484356 0.00231221689695134 -0.00110297817795281 0.0004806356730259 0.000615122677378703 -0.00076052977342081 -0.000217594578863321 0.000632241995396293 -0.0113351275934211 -0.00405716752974091 0.0030511429861828 0.000198611758205382 0.000146405761818487 -0.000306751097096936 0.0494803459949557 -0.00918231941075315 0.0141215823958082 0.130625983537613 0.0263412492978622 -0.0464197603208469 0.00191467491357678 0.0251631851003433 0.000551660016335415 -0.00404296954538583 -0.00106006800565968 0.00498070083405786 0.00101445624110067 -0.00069356438262821 0.0043074249488502 0.0462069337857667 -0.185654295533998 -0.375648781915583 -0.697608492273079 -0.130686626852988 0.263305893082345 0.065368669169903 0.423762654471532 -0.0499605265115011
  74 3012.38832607943 ""  33.0437012119066 0 0 -0.0488044106110592 -0.0289798815610562 -0.0350378739828008 -0.000445998262902235 -0.00172049590455053 0.000774289996109866 0.00110142574970246 0.000377990585324501 -0.00127000130564839 0.000521702639289368 0.00264778323309039 0.000118229565848401 -3.02675428074285e-05 5.71804016018996e-05 -7.39480972461089e-05 2.82494996244192e-05 -3.17281671406406e-05 -8.84469498846885e-05 -4.57992306489114e-06 -0.000145233673076015 -4.53886738834838e-05 -0.000282935436211714 -0.000104712896234214 0.000298160403404719 0.364489215002134 0.0206068006300705 -0.321942455241206 0.202286315257021 0.34869238823533 0.733769802247404 -0.00284144175166785 -0.0289039552865059 0.000504435820263669 -0.000837504883191276 0.00129329716320351 0.00183154781569681 -0.000698461393813177 -0.000473463078153983 0.0013301053115211 0.000256941340277499 0.00193804273621485 0.000177273100535073 0.000893454695100591 -0.000614442647544247 -0.00156284730849124 0.000237149713439111 -0.000166465010962088 -0.000275510241600144 0.000235953699195359 0.000679171727451902 1.08577212157905e-05 0.000388556299454524 -0.00114153792841565 5.83018899761736e-05 0.00568429282294137 -0.00124170887605773 0.00111140314745185 -0.00768494167712483 -0.000159750538462414 0.00407384285179955 -0.00140768743798718 0.000646966714145787 -0.00048386592510718 0.000524088514741191 0.000666585920399434 -0.000220383612289607 0.000345173673175312 -0.000168306399015975 0.000274121767731398 0.000352944172913871 -0.000314891536013646 9.93923642911781e-05 -0.00637155648662536 -0.00123585688282893 0.00226733337472917 -0.000566859782791432 -0.00650683546006532 0.000422105729977883 0.000841904621636692 0.000157934827194595 -3.21378519425013e-06 -0.00405775828605731 0.00412921106044188 -0.00250788126328669 0.000228475504294854 -0.00137998536263097 -0.0027804652037034 -0.00522201883259614 -0.00101137520763305 0.00198089352823658 0.000879243912765973 0.00601854266923827 -0.0006029253101324
  75 3025.83706258379 ""  7.34677191755201 0 0 0.000245955889083009 0.000396216319247504 0.000857210824663162 -2.54435511905297e-05 1.96590985137558e-05 -2.84406358793782e-05 -6.92173641754367e-06 1.33003757559701e-05 1.10770402980748e-05 -1.31533659567756e-05 -5.24841987688774e-05 4.9913091095765e-06 1.72537653629341e-06 2.81528763337206e-06 6.64700716435208e-07 -2.50478355839807e-07 -4.51904362290247e-06 7.75799248106664e-07 -3.38727745314226e-06 -8.16936804611477e-06 3.81241274369846e-06 7.43290441284434e-06 -1.7495742676991e-05 -2.47327481492478e-05 0.000498916089346318 -5.2632494715346e-05 -0.000205158432294297 -0.00301474324697815 -0.00485622520595131 -0.0100074410787508 7.93572576647621e-05 0.000543065724784722 -3.20855143936196e-05 2.93981612098223e-05 -4.75401626408141e-05 -4.87294870047199e-05 1.56766952880354e-05 1.42394912396638e-06 -1.22469731726019e-05 3.47286227118032e-05 7.91765145381157e-05 1.27812508884002e-05 -9.66418575701459e-06 0.000168574644781368 0.000200479234294198 -0.000259255041876433 0.000597497628241136 -0.000551788321335307 -2.12967361631471e-05 -6.9339963119989e-05 -9.76755518668342e-05 -0.000226402180812518 -0.000122716458396359 0.000205414103898393 0.00683737743118157 -0.00374232060546858 0.00340568393819391 -0.00414611204496713 -0.00259528524385686 0.00172582955906882 0.00110647594008815 0.000452661822746796 -0.000382055809969035 0.0677955158234454 0.0321104177230979 -0.0253896526471576 -0.00147263523122367 -0.000466973927384252 0.000267149120745441 -0.0101077812732598 -0.0151459301754432 0.0194305999130326 -0.795145454664405 -0.165370546602225 0.288741830545553 -0.00928936951282859 -0.217866993117867 0.0161623914458113 0.0207008016131177 0.00708200036065077 -0.00519965053888856 -0.00153441983043142 -0.0015335388015197 -0.00435470261653019 0.0156065281156503 -0.0940931042887009 -0.174525512203275 0.0726449814732555 0.0128637000359445 -0.0272974221608048 0.0329380431717557 0.264672720795276 -0.0249827031573099
  76 3061.72843641161 ""  23.3604689573966 0 0 -0.000977242649944803 0.000415417283476176 0.00198973933947334 -1.07633974515085e-05 -2.57700749701959e-05 -3.15143217500865e-05 -1.01872314809438e-06 2.32680281114261e-05 -2.7168695257215e-06 -1.41506446789763e-05 -7.12855051329781e-05 2.57720932666361e-06 2.78163585458331e-06 3.78873582093085e-06 -6.21435474753879e-07 6.54589082821541e-07 -9.40822981270865e-07 -2.03783586416963e-06 -6.46882770458046e-06 -1.87264147109362e-06 6.03744393712796e-06 1.49210811798733e-05 -2.73020329746803e-05 -4.25586896430741e-05 0.0152678198458069 0.000924774434170445 -0.0123920402243493 -0.00352478830103369 -0.00548441602467838 -0.0111909364916649 0.00014184130929031 0.000820512240580335 -5.48650574309204e-05 2.6870841573619e-05 -3.25496258341756e-05 -3.37573406876236e-05 -1.35651622549378e-05 -2.59641062559976e-05 3.60374039080238e-05 1.6523471357828e-05 -2.74614511471736e-05 1.76240657062094e-05 -0.000145421371743167 0.000290483104094048 0.000423566713092963 0.000572240613268926 -0.000301163920294985 0.00166038409202075 -2.2494558959551e-05 -7.06836301965754e-05 -6.20742979880354e-05 -0.000124592627573988 -0.000111765855067943 9.94751865681552e-05 -0.0179573691326168 0.0086007153619571 -0.00729629096854153 0.0126845974153496 -0.0015231133913105 -0.0104590116743829 0.000615979335055398 0.000279712294032203 -0.000149547136867731 0.0232150188389626 0.0121333862770921 -0.00896787330485654 -0.000462861545946961 -0.000183678219609666 0.000533066885931715 0.0513285241698398 0.021794490218271 -0.0601834872098306 -0.262448400771071 -0.0532418385130854 0.0906741702081997 -0.00593463137963286 -0.0939582433174454 0.00900578547754101 0.00785012682675537 0.00236463137559351 0.00263129084930871 -0.00347722250254742 0.000611841713082807 -0.00228453136335409 -0.0360548643239931 0.251200048896951 0.48665952028557 -0.539814511896151 -0.0963977810852496 0.19160493038636 -0.0415063340710858 -0.413436299369197 0.0360825093320369
  77 3065.80311259417 ""  27.730495088955 0 0 -0.0429898996040738 0.0128555584542785 0.0779972754609747 0.000389347286516902 -0.000605707194958276 -0.000422653888984374 5.12328834876722e-05 0.000842098429716443 -0.000365289383027354 -0.000413682541927025 -0.00223414296695094 2.83202058194506e-05 -9.35080661292983e-05 0.000275893123713409 0.000276791384209952 -7.93877295072392e-05 -8.91712694552447e-05 0.000110383491244998 -2.64134863287055e-05 -1.99791906568041e-05 4.26135097565138e-05 4.41847061718107e-05 1.19965888348201e-05 -6.61515715174023e-05 0.637392635910173 0.0412137038932767 -0.519540643465133 -0.129208933353598 -0.191308243061073 -0.401863739292508 0.00389333592760966 0.0254793689141021 -0.00161301587008157 0.00219413128957696 -0.00358873512379358 -0.00444343879921668 0.0008160741266123 0.000502138389014343 -0.00124867861658199 5.09915132721967e-05 1.13546648708279e-05 -2.90641358384069e-05 0.000167442816668158 -0.000404463268259864 -0.000210372657543076 0.00132906124031601 4.25801879947848e-05 -0.0018707128132015 0.000344386191196198 -9.86958598769855e-05 -0.00032463758840198 -0.00259570446777996 7.23113687606091e-05 0.00321751243348835 0.00477663144531921 -0.00224267972800694 0.000720837774615993 -0.0209902958816706 0.00108495011305494 0.011520179167441 0.0231467894318837 0.000680119707558555 -0.0173626528675032 -0.00100984209029001 -0.000465186639148289 0.000378495035329945 8.45183723362648e-05 1.15226338785881e-05 1.96449704953935e-05 -0.00117794971845417 -0.000223024684563288 0.00141855499347821 0.0115756425698319 0.00230886979621666 -0.00425054178801367 0.000277750783693785 0.00359300640087733 -0.000167865551453172 -6.14290748019066e-05 -6.03273859207813e-05 0.000535059236169774 -0.00193642902471508 -0.000641361660277088 3.16886873717763e-05 0.000900959472366244 -0.00611141373966657 -0.0119747680016885 0.0128131886711119 0.00229836979676865 -0.00448418699850658 0.000539706423180348 0.00640873669127255 -0.000482695812085666
  78 3076.82967349527 ""  19.5900143515476 0 0 -5.49135297351299e-05 1.76476506785639e-06 -0.000154920277459161 -1.62564106023392e-05 -3.3492016499233e-05 3.86411349518535e-05 3.91726484138846e-05 3.0043919182479e-05 -5.90916489188151e-05 -1.26545442208722e-05 -3.11041264190309e-05 2.01720821697862e-05 -5.14090435796493e-06 2.64791074669794e-05 1.61319278101117e-05 -7.12296598197641e-06 -7.96314710420715e-06 6.7499370113893e-06 -1.13975567069356e-05 -7.0037433436204e-05 -1.52327789614763e-06 6.57678779771802e-07 -2.27421858516385e-05 -9.41179730415396e-06 -4.42932095703751e-05 -6.28325603603528e-05 4.06750600795709e-05 0.000679724910490369 0.000630129466840297 0.0018377793372104 6.15152250738195e-05 0.000349005742632788 -8.37012570224492e-05 0.00014241791458132 -0.000233349705645917 -0.00028152900948507 1.22419734032634e-05 8.00514077837206e-07 -1.50886882775243e-05 0.000126402321103499 0.000767799314008477 3.01375575451389e-05 -7.5483904293068e-05 0.000175964388709273 0.000195708452075212 0.000821936174848388 -0.00145745097831995 0.00414762082061178 -2.71198495684948e-06 -6.25062496957622e-06 -1.43758756993987e-05 -1.50233491974783e-05 -0.000157409066261821 -0.000150880098940483 -0.04449927500242 0.0199092813425831 -0.018902017841121 0.0357165753158124 -0.00156759894651387 -0.0267536802859322 -0.000215518580886109 0.000221084316984716 0.000470655070916545 0.00441925767505363 0.00983330646311384 -0.00165653565984788 -0.000226919812145973 -9.17534719943248e-05 -0.000479896331580251 0.00699720858229071 0.0787156618350779 0.0377151042427221 -0.0445246665202171 -0.00879944978452888 0.0148837785909015 -0.00776535835169277 -0.101623404201171 0.0111102927801909 0.000853277748014868 0.00117977330962954 -4.5681810203954e-05 0.000550014684971959 -0.000825947059874329 0.000816594866641771 0.0581076637853979 -0.268669683420761 -0.568397957774331 -0.0510692267275212 0.00719598274961079 0.0273905830968434 -0.0895317455567408 -0.680975634229894 0.0892202559497021
  79 3104.0634294953 ""  11.6579070218111 0 0 0.00158417804295599 -0.000375655576722101 -0.0012900190358138 2.62585205542515e-05 0.00010338603963359 4.85779195601241e-06 -3.03727688700811e-05 -6.69232090453681e-05 8.07701560041922e-05 2.71221838460083e-05 0.000222299558326601 -3.95131435581765e-05 5.0671705373101e-05 -0.000142358810499477 -0.000128432155320643 9.37745821235884e-06 2.53309008707344e-05 -3.57018757336301e-06 2.42293207531975e-05 6.2119386893666e-05 -1.97925019125637e-05 -0.000121029025163386 0.000174164323235181 0.000230230928092601 -0.0192522648076729 -0.000320979617589049 0.0135623945445839 -0.000887005534458163 0.00186128969588923 0.0014854914454163 -0.000332409459263507 -0.00252026719889511 0.00031275088148319 -0.000910295080811928 0.00142500860446977 0.00177123296154605 1.91248632307299e-05 3.06065604277635e-05 -1.31450103917948e-06 -9.09539865511303e-05 -0.000552941253369085 -1.29001970661339e-05 0.00140596600709608 -0.00201553840737149 -0.00266774021780418 0.0104509436780438 0.015163172634791 -0.0603009701224602 5.31357242316387e-06 -3.32123092669223e-05 0.000666257892893667 0.00166436717724295 0.00184149530532496 0.00126842447689515 0.490370721885295 -0.215209492478351 0.209710716946081 -0.624450195890329 0.0204416347736966 0.466261254940431 -0.00755604722267621 -0.00292856861603073 0.00375915278694575 0.0004075431683063 0.00112702674670449 -0.000154353671705427 -0.000301683408998654 -0.000240413290667292 0.000826037912804377 0.00160444773176898 0.00621823254519584 0.000646730516651587 -0.00397156005749341 0.000256366597563431 0.00197931848009538 -0.000528412357404819 -0.0069904888235478 0.00254136600387508 0.000327619404451152 -0.00125161256910027 -0.00140408277377012 0.00228030187668647 -0.00354521832559893 0.000111689162110978 0.00258909668471425 -0.0103186083837535 -0.0219931250970226 -0.01458547505229 -0.00170708881312091 0.00569556158394905 -0.007335200130637 -0.0631549666948905 0.00772251156195071
  80 3117.99990772185 ""  4.88385571506973 0 0 -0.000234782408099025 -7.31521391572708e-05 0.000292743672498739 3.29410991092205e-05 -1.46182400979106e-05 -6.48876394675881e-05 0.000528398365048396 0.000986470802617063 -0.000524614328962912 0.000257227301044813 0.00422081664999769 0.000589436983644091 0.00992826357320017 -0.0150695083165325 -0.0191158162349719 -0.0176289902532983 -0.0137754847594663 0.0233480486674177 0.00914320902192353 0.0565882294591131 0.000628666508095216 0.0145756375683669 -0.0228059353907688 -0.0272600430851165 0.00209033664453678 -7.01913106664765e-05 -0.00169233362120499 -8.82917045756606e-05 -7.64213966371013e-05 -0.0011284194575626 -0.0075110706118671 -0.0545208719812914 -0.00121636060715541 -0.116718193863634 0.179787323108279 0.225315396133393 0.213408063595438 0.161115436946109 -0.284064739194358 -0.109967743219203 -0.665365292530774 -0.00322587644946121 -0.179398956762103 0.259477547023612 0.329141082197651 -3.23143784623688e-05 -4.96137347103369e-05 -3.81092843534768e-05 -2.3602129657105e-06 2.93823963227807e-05 4.45755047489738e-06 5.75404457045856e-05 7.55864957406775e-06 -1.7715857565864e-05 0.000350137125452651 -5.4377493590114e-05 0.000127253373924477 -0.000215457751205844 4.25175979696031e-05 0.000180510829035965 -0.000348807841099342 -6.72790879684754e-05 0.000123007730825298 -2.34928807121693e-05 2.63655196757512e-05 2.79831534825263e-05 0.000212850374598885 -5.12985652037819e-05 0.00015124294799256 1.30383057489911e-05 3.35870288056837e-05 3.35281347693494e-05 0.000155035423739305 2.39359533048442e-05 -5.5968149052445e-05 1.38046819819198e-05 -0.000148404089950274 4.99579582578065e-05 9.67824294234501e-05 -0.000178367492393863 9.03258914013641e-05 -0.00260913194913592 0.000824516228469908 -0.00186992872419694 2.60948840809381e-05 -0.000284690887034538 -0.000650131174119568 -0.000156046596915349 -1.11721027325929e-05 7.2481827380478e-05 -2.90005515824403e-05 -0.000147734855105418 3.89753436990825e-05
  81 3126.49936234824 ""  5.08543305831828 0 0 3.26361149808375e-05 0.000260146531522012 0.000701317510691383 0.000129834823376009 0.000144489799431667 -0.000186412467671292 -0.000626277132122233 -0.00081564214611069 0.000709170598651136 0.000616144854454865 0.0089200266656402 0.0011357496061143 0.0243936585212913 -0.0368005331541227 -0.0469058619301932 -0.0154790248973369 -0.00946065270387809 0.0211940334190024 -0.00321165129647034 -0.0236155236365676 -0.00120300389371205 -0.0130075105103461 0.0200311484165411 0.0242831034025519 0.00244799225297034 0.000218716628230594 -0.00204516951906246 -0.00206222323970751 -0.00375108699404994 -0.0077283577406366 -0.0163258599518322 -0.114572798198404 -0.0017252707855241 -0.27997690634886 0.432071331141451 0.540759783521893 0.18021124607724 0.131511839654555 -0.241188494524329 0.0436748713809474 0.271100268617002 0.0031002002788248 0.156523036765716 -0.225413122881369 -0.286898366574138 -2.14660797318431e-05 6.93520383829289e-06 0.000224972744591511 3.42611927608475e-07 6.77016764925427e-06 -2.51923348235855e-05 -0.000116841119859518 -4.13814712500394e-05 0.000117756815280047 -0.00177237824437179 0.000656472789592224 -0.000788942956541412 0.0022600465058406 -0.00010501128929643 -0.00176713580538536 0.00144052293536028 8.9455378814504e-05 -0.00117384110539249 1.0354384115186e-05 1.60781646415392e-05 -1.40256861688228e-05 -8.24256976105076e-05 -2.24700452424582e-05 -4.33367218424391e-05 -2.67019995992118e-06 7.47038342495805e-07 -3.1481172088319e-06 -7.08341119062669e-05 -4.65776457114661e-06 2.29580590687245e-05 -5.18539513047557e-05 -0.000302034763423464 -6.74352406301255e-05 2.8425176876355e-05 0.000179909800985638 -7.57701022120131e-05 0.000978482989273647 0.000356491824923 0.000587224260319394 2.89810368253715e-06 3.42245480752527e-05 8.72280215707686e-05 2.61365313714928e-05 2.12920001989322e-06 -1.08527192429829e-05 6.76050239029779e-06 -4.31972739040959e-05 1.42937856266226e-05
  82 3135.82720910223 ""  22.9904398150743 0 0 0.000147682518621216 -0.000188009329344114 -0.00058958671708351 0.000157430932860856 0.000344576139036564 -0.000166846729206125 -0.0010728506703338 -0.002748294183932 0.000868682389469823 6.25761453694463e-05 -0.00553635178868171 -0.00140330125830859 -0.0109777229126165 0.018197104795868 0.0215346545987644 -0.0154560088668146 -0.0141304324996631 0.0198961682876977 0.00804198119101881 0.038320561341589 -0.00243967514034692 -0.0244335927113541 0.0338137311825 0.0446798259488888 -0.00195603814028929 0.000438405743120652 0.00150202565668134 0.0010424594261783 0.00167915945053033 0.00444096636524233 0.00907204582612998 0.0693385831616855 0.00232490988380854 0.127433837592251 -0.199230519765391 -0.246755717768349 0.181467847118101 0.140182164170208 -0.240684330515488 -0.0743927664828409 -0.433968306973855 0.00224684797685765 0.2751920872948 -0.390958014041295 -0.503349739652999 -7.57538998369522e-06 7.80670264779056e-05 0.000154148265169514 -1.25319971196495e-05 -1.43748288972981e-05 -2.61163089047202e-05 -3.25008165391431e-06 -2.96619245831055e-05 3.40069019847013e-05 -0.000918127745146543 0.000263289140920918 -0.000384262255556692 0.00138350341106434 -0.000118356502624459 -0.00104762117680534 -9.22325857350665e-06 0.000102295240905199 1.89347470518297e-05 2.82923748081024e-05 4.49649015816589e-05 -2.93562339129091e-05 -0.000161134350702567 -2.48406511349233e-05 -9.19643136509494e-05 1.23901636541305e-06 2.47105825970216e-05 -9.88279338392757e-06 -0.000213987719635483 -4.12584400713288e-05 7.24891121430006e-05 -8.11203590282565e-05 -0.000631867728429673 -8.5653549499361e-05 4.85488636835109e-05 0.000312508036890558 -9.44522410390911e-05 0.00185724583719158 0.000180816196926713 0.00127601304209245 1.19113666508983e-05 7.61036329579658e-05 0.000167060786077793 -4.51557463676458e-06 1.61467635989915e-05 -5.14265972416074e-06 -3.2468516917055e-05 -0.000371881629208369 5.45747792983457e-05
  83 3147.85896509635 ""  16.6372342910645 0 0 -2.15174442218666e-05 -0.000182839878508161 -0.000634196750789066 -7.508119166926e-05 -0.000220843295947047 0.000104485233253267 0.00037685329838996 0.00120627074856796 -0.000260814285671233 -0.000786619467672075 -0.00965008780949391 -0.00104185861690256 -0.0100915228735772 0.0194288282796307 0.020502005571849 -0.0358945336703768 -0.0264410639905402 0.0479818022879812 -0.00567420860518605 -0.0389180148818854 -0.00136818635713729 0.00964027647748274 -0.0114193366465858 -0.0171833149594628 -0.00229235595667363 -0.000241283993646251 0.0019622037757346 0.00182057288369737 0.00312268608735344 0.00680014859943232 0.016932363189843 0.117447359124462 0.00143355899923006 0.121037393954228 -0.193822718404542 -0.235627158862918 0.40069500456164 0.299740164442906 -0.53401997138413 0.0687796483180092 0.424140395890787 0.0040115439324437 -0.100024286761709 0.139068398537777 0.18223782364215 2.38152131837778e-05 -1.06482352690057e-05 -0.000146527175955355 -1.48451295600975e-06 -1.93002845310606e-05 3.10332442015991e-05 0.000127258513352518 3.98815583782743e-05 -0.000131766435185818 0.00109851384190883 -0.000404026351269112 0.00049337970807141 -0.00154326125836453 7.67482212842393e-05 0.00123308809929689 -0.00162873391846088 -9.08199457139395e-05 0.00127124396928642 -1.05269320683388e-06 -4.45471352646417e-05 -9.6465603580155e-06 -3.13002980147669e-05 5.45840802857379e-05 -2.45833068434434e-05 -1.06653782450962e-05 -3.00312591283899e-05 -1.92525270583475e-05 -3.82625709073049e-06 -1.81896961976745e-07 1.85094521925856e-05 4.61508924067071e-05 0.000519768605920897 3.94541581558557e-05 -9.17983845249921e-05 -7.02587912585769e-05 -0.000110141089507086 0.000499820849813028 -0.000693887870207017 0.000367529645991628 -2.67482424212595e-05 0.000173488006814711 0.000382583790405012 0.000129334186775289 2.63350803259274e-06 -6.1339932999535e-05 2.30013283515358e-05 0.000192130069574899 -5.74178595138971e-05
  84 3173.19614188185 ""  1.99669984955668 0 0 0.00043774224045043 0.00129531001184551 0.00259697625963518 -0.00010788356725817 0.000279347011708043 0.000225897462855125 0.00140681097009821 -0.0013829188228078 -0.00249750417824391 0.0121361069594651 0.0807269324315159 0.000406660508167621 -0.00713992108790302 0.00801461162894518 0.0131215869116445 -0.00278110100302982 -0.00312845607073068 0.00342847465771972 -0.000310090059746906 -0.00256679136894167 -0.00020310257685679 -5.44733777735332e-05 -0.000541328319546993 -5.41567626215633e-05 0.00538038438628647 -0.000613798507893056 -0.00395982884986272 -0.00694992213306035 -0.0144782521930675 -0.0330595169795289 -0.141290031790552 -0.923555328625128 0.000705087397817913 0.0669558188185939 -0.0992446858811882 -0.128093918245228 0.0292495479097246 0.0234751303472664 -0.0388926805730162 0.00419820196276936 0.0268185569655572 0.000503875610741084 -0.000417930654054859 0.00178114026719095 0.00144560611309349 0.000317314714169858 -5.27556616623745e-05 7.62848702352857e-05 4.13956008273891e-05 4.39210590039079e-06 -2.78463300930169e-05 -0.000518970589302873 -7.25510367638975e-05 0.000357489928406455 -0.00301883370482402 0.00119942655203117 -0.00136433567330302 -0.000392122813166758 4.33055399154147e-06 5.8032587775497e-05 0.00601198791627327 0.00041004490680189 -0.00540743999517998 1.32319205766764e-05 1.9723580615588e-05 1.91382639224664e-06 -0.000109014613721763 4.02488712330026e-05 -0.000120627835088479 1.42207149434523e-06 1.37203489745752e-05 2.27949624853901e-06 -8.17912591669836e-05 1.67887823847668e-06 2.09684447079873e-05 -3.88216603754626e-05 -0.000302750830603886 -4.46478036892742e-05 -0.000341489153859675 9.41440727524244e-05 4.29670757839258e-05 0.00153608006672802 -0.000743002395415315 0.00131535121316527 1.23267302013601e-05 -1.81992644370753e-05 -1.79285468772763e-05 -4.24335400018298e-06 9.90923211360848e-06 4.58969457603566e-07 -9.28311164029324e-06 -0.000136307525585603 4.39290802914026e-05
  85 3205.21730129327 ""  4.06440141481639 0 0 -9.05243240158354e-05 5.40923417091798e-05 0.000825532737285015 4.66555606167629e-05 1.26051245974501e-05 -6.00611873455228e-05 -8.20252552587674e-05 -4.38006257100414e-05 7.65078024551178e-05 6.47662695942461e-05 0.000210458311879265 -7.44760890586059e-06 -1.42488272600882e-05 3.56066831081729e-05 4.83489817823336e-05 -3.43508015744426e-06 -1.6263675268741e-05 6.60865309813746e-07 -1.23961172873412e-05 -2.919258635044e-05 1.59850652935304e-05 2.93579222228297e-05 1.92664015099369e-05 -2.86352247054342e-05 0.00863699556214148 -0.000151156671847463 -0.00369229626159839 -0.000636413562803311 -0.00102866396620455 -0.00376327231775642 -0.000534285997183723 -0.00255674978495916 -1.97963949611009e-05 0.000273772247263128 -0.000390480587894799 -0.000538599705187707 8.59679329222788e-05 7.83923777326483e-05 -0.000143770696385342 6.13683203731615e-05 0.000342757796650936 -1.33562085944362e-05 -0.00012136087782985 7.26301621946112e-05 0.000121069984304465 -0.0915576080310725 0.0254669731057017 0.0031459317614486 0.000693061457412189 -0.000296239832762137 -2.89363232007606e-05 -0.0025057085784078 0.000621312425060541 0.00167175136010951 0.636204799912481 -0.293522681583772 0.297585334624518 0.432694267343769 -0.00436011801160764 -0.341430583738007 0.0156035602681151 -0.000573989616004312 -0.0138525902978318 5.5355878082289e-05 0.000118694495320356 -2.35421228957796e-05 0.00203281511299734 -0.000370069452862881 -1.66976997789379e-05 0.000224100800371913 0.00156266281342542 -0.000176771929117638 0.00014231141703585 -0.00108935120624669 -0.000745980582792595 9.32364813960301e-05 -0.00185359307986093 -0.000236985258216808 -0.00818549365774694 0.00636709371630485 0.00413588491358244 -0.00307154598393868 -0.00545807727775683 -0.00187165649523712 0.000457451668897676 -0.0016940756047827 -0.00244505382750977 -0.000889585846896586 0.000330342114434094 0.000528044588285075 -0.00283922739311565 -0.0182578527087649 0.00196515061304285
  86 3370.30676499172 ""  178.162324357163 0 0 -0.000424754075032474 -0.00131184621638745 0.000373540031266153 -0.000278695030772455 0.000519019976752562 0.000427549840586718 0.000838903755127638 0.000761675352946934 -0.00136581543269907 -0.000260297364757426 -0.000175152898368972 0.000311454892095483 4.89119845530359e-05 -4.55673220342784e-06 -0.000124085406339003 -4.92768357857786e-05 -3.50282534726714e-06 7.01392348574672e-05 8.03114963247244e-05 0.000196385760588873 -5.36535454683509e-05 -4.97001520082481e-05 -0.000470422630253984 -9.17425405982163e-05 0.00245777857567621 0.000715678136286957 -0.00222909339065113 0.000587230135938074 0.00473771709054152 0.00271728922360572 0.000518741999621963 0.00158097389117659 1.73861895132498e-05 -0.00072752925383076 0.000765115262741387 0.00137955251220837 -0.000274338570756563 -0.000146548153038118 0.000430992681341868 -0.000340930939603253 -0.00188406762638868 0.000135092668922097 -0.000720217938070584 0.00262258780455587 0.00145954273913611 0.00072517647361836 0.0020582642805979 0.00067198108766369 -0.000264156572935845 -0.0002332584901145 -0.000485038448873594 0.000178444878641737 -0.00022024223623341 0.000848956878873516 -0.00282592041803433 -0.00314693983835315 -0.00149477521499244 0.000231430516441006 -0.00197341643918552 -0.00116889559283383 0.00141525566205419 0.000702973105956424 -0.00215911091872884 0.00167005743923023 0.0010206797759419 0.000340799172397314 -0.0239953240996678 0.023707977105073 -0.0514416621672385 -7.83018690225408e-05 3.99969761222728e-05 0.000295005261368104 -0.00901501079286399 -0.00279224872784506 0.0026546590177946 -0.000469560967422233 -0.00483958162782993 0.00105538590169804 -0.307042228124352 -0.0235292147506602 0.118467892911498 0.625061751985811 -0.330201269307812 0.574988376153587 0.000497186713164946 0.00127439583296115 0.00519870300280771 0.000847244228538345 0.000613652187009117 -0.00116538446080214 -9.005454240352e-05 -0.000961117458818552 0.000173230108834408
  87 3482.27447939347 ""  37.810846392679 0 0 -0.000144238786104672 -0.000382562845053229 0.000172139575673644 -0.000107195894481909 0.00014826220323126 0.00016476325521027 0.000297962383048695 0.000259308717931112 -0.000504464154558412 -7.5257805397672e-05 -2.79822451873488e-05 0.000102666424749137 4.66609411714285e-06 -4.84783566417916e-06 -3.22487724728861e-05 -3.36822799861344e-05 5.37658707197587e-06 3.27337067166083e-05 3.76123194795396e-05 6.20484530888943e-05 -3.47404946395134e-05 -1.82959708595841e-06 -0.000181605962762819 -1.56312153807463e-05 0.000758813418850016 0.000289043593370577 -0.000670744457467603 0.000216732144763098 0.00135361125380613 0.000640665505221726 0.000146456474361748 0.000262925888262583 -4.49509233783118e-05 -0.000203683923733413 0.000216829764389167 0.000437452020110577 -0.000106509148502421 -6.74120955753757e-05 0.000198039348287128 -8.20811814448676e-05 -0.000615426637697538 6.8658913220039e-05 -0.000434248864150359 0.00107225951416783 0.000589148895059727 -0.000558071304627132 0.000271042573788729 -4.86242415008809e-05 -4.27899896158714e-05 3.24477717445219e-05 -9.06036097673482e-05 5.20696957091766e-05 -7.99575093639073e-05 0.000195582761787423 0.00506401206201127 -0.0043621577122227 0.00227304174491295 0.00631897927510845 0.00257096339247344 -0.00399011369898014 0.000581932615643441 0.000189805076253107 -0.000422121256776406 -0.00167459094780765 -0.00127474038211912 0.000336359507272457 -0.0741278149353762 0.00175465273990913 0.0104434864010781 0.000425591644467046 0.000115065040122328 0.00011655517776067 0.0174782187166703 0.00352427811125833 -0.00834374810623032 0.00086158843995706 0.00464722598436608 -0.000676396497501708 0.828273817190673 0.103110216447858 -0.348914914570992 0.193894605933336 -0.123583838866692 0.206018144983775 0.000493235530776719 0.000174719604815156 0.000466891700740039 -0.000711308878556308 -0.000872974760566301 0.00215860293053068 -0.000330701081400778 -0.000406987659729494 0.000115824090047712
  :::
 } 
 m_exists[87] { 
  s_m_exists
  :::
  1 11111111111111111111111111111111111111111111111111111111111111111111111111111111111111111111111111 
  2 11111111111111111111111111111111111111111111111111111111111111111111111111111111111111111111111111 
  3 11111111111111111111111111111111111111111111111111111111111111111111111111111111111111111111111111 
  4 11111111111111111111111111111111111111111111111111111111111111111111111111111111111111111111111111 
  5 11111111111111111111111111111111111111111111111111111111111111111111111111111111111111111111111111 
  6 11111111111111111111111111111111111111111111111111111111111111111111111111111111111111111111111111 
  7 11111111111111111111111111111111111111111111111111111111111111111111111111111111111111111111111111 
  8 11111111111111111111111111111111111111111111111111111111111111111111111111111111111111111111111111 
  9 11111111111111111111111111111111111111111111111111111111111111111111111111111111111111111111111111 
  10 11111111111111111111111111111111111111111111111111111111111111111111111111111111111111111111111111 
  11 11111111111111111111111111111111111111111111111111111111111111111111111111111111111111111111111111 
  12 11111111111111111111111111111111111111111111111111111111111111111111111111111111111111111111111111 
  13 11111111111111111111111111111111111111111111111111111111111111111111111111111111111111111111111111 
  14 11111111111111111111111111111111111111111111111111111111111111111111111111111111111111111111111111 
  15 11111111111111111111111111111111111111111111111111111111111111111111111111111111111111111111111111 
  16 11111111111111111111111111111111111111111111111111111111111111111111111111111111111111111111111111 
  17 11111111111111111111111111111111111111111111111111111111111111111111111111111111111111111111111111 
  18 11111111111111111111111111111111111111111111111111111111111111111111111111111111111111111111111111 
  19 11111111111111111111111111111111111111111111111111111111111111111111111111111111111111111111111111 
  20 11111111111111111111111111111111111111111111111111111111111111111111111111111111111111111111111111 
  21 11111111111111111111111111111111111111111111111111111111111111111111111111111111111111111111111111 
  22 11111111111111111111111111111111111111111111111111111111111111111111111111111111111111111111111111 
  23 11111111111111111111111111111111111111111111111111111111111111111111111111111111111111111111111111 
  24 11111111111111111111111111111111111111111111111111111111111111111111111111111111111111111111111111 
  25 11111111111111111111111111111111111111111111111111111111111111111111111111111111111111111111111111 
  26 11111111111111111111111111111111111111111111111111111111111111111111111111111111111111111111111111 
  27 11111111111111111111111111111111111111111111111111111111111111111111111111111111111111111111111111 
  28 11111111111111111111111111111111111111111111111111111111111111111111111111111111111111111111111111 
  29 11111111111111111111111111111111111111111111111111111111111111111111111111111111111111111111111111 
  30 11111111111111111111111111111111111111111111111111111111111111111111111111111111111111111111111111 
  31 11111111111111111111111111111111111111111111111111111111111111111111111111111111111111111111111111 
  32 11111111111111111111111111111111111111111111111111111111111111111111111111111111111111111111111111 
  33 11111111111111111111111111111111111111111111111111111111111111111111111111111111111111111111111111 
  34 11111111111111111111111111111111111111111111111111111111111111111111111111111111111111111111111111 
  35 11111111111111111111111111111111111111111111111111111111111111111111111111111111111111111111111111 
  36 11111111111111111111111111111111111111111111111111111111111111111111111111111111111111111111111111 
  37 11111111111111111111111111111111111111111111111111111111111111111111111111111111111111111111111111 
  38 11111111111111111111111111111111111111111111111111111111111111111111111111111111111111111111111111 
  39 11111111111111111111111111111111111111111111111111111111111111111111111111111111111111111111111111 
  40 11111111111111111111111111111111111111111111111111111111111111111111111111111111111111111111111111 
  41 11111111111111111111111111111111111111111111111111111111111111111111111111111111111111111111111111 
  42 11111111111111111111111111111111111111111111111111111111111111111111111111111111111111111111111111 
  43 11111111111111111111111111111111111111111111111111111111111111111111111111111111111111111111111111 
  44 11111111111111111111111111111111111111111111111111111111111111111111111111111111111111111111111111 
  45 11111111111111111111111111111111111111111111111111111111111111111111111111111111111111111111111111 
  46 11111111111111111111111111111111111111111111111111111111111111111111111111111111111111111111111111 
  47 11111111111111111111111111111111111111111111111111111111111111111111111111111111111111111111111111 
  48 11111111111111111111111111111111111111111111111111111111111111111111111111111111111111111111111111 
  49 11111111111111111111111111111111111111111111111111111111111111111111111111111111111111111111111111 
  50 11111111111111111111111111111111111111111111111111111111111111111111111111111111111111111111111111 
  51 11111111111111111111111111111111111111111111111111111111111111111111111111111111111111111111111111 
  52 11111111111111111111111111111111111111111111111111111111111111111111111111111111111111111111111111 
  53 11111111111111111111111111111111111111111111111111111111111111111111111111111111111111111111111111 
  54 11111111111111111111111111111111111111111111111111111111111111111111111111111111111111111111111111 
  55 11111111111111111111111111111111111111111111111111111111111111111111111111111111111111111111111111 
  56 11111111111111111111111111111111111111111111111111111111111111111111111111111111111111111111111111 
  57 11111111111111111111111111111111111111111111111111111111111111111111111111111111111111111111111111 
  58 11111111111111111111111111111111111111111111111111111111111111111111111111111111111111111111111111 
  59 11111111111111111111111111111111111111111111111111111111111111111111111111111111111111111111111111 
  60 11111111111111111111111111111111111111111111111111111111111111111111111111111111111111111111111111 
  61 11111111111111111111111111111111111111111111111111111111111111111111111111111111111111111111111111 
  62 11111111111111111111111111111111111111111111111111111111111111111111111111111111111111111111111111 
  63 11111111111111111111111111111111111111111111111111111111111111111111111111111111111111111111111111 
  64 11111111111111111111111111111111111111111111111111111111111111111111111111111111111111111111111111 
  65 11111111111111111111111111111111111111111111111111111111111111111111111111111111111111111111111111 
  66 11111111111111111111111111111111111111111111111111111111111111111111111111111111111111111111111111 
  67 11111111111111111111111111111111111111111111111111111111111111111111111111111111111111111111111111 
  68 11111111111111111111111111111111111111111111111111111111111111111111111111111111111111111111111111 
  69 11111111111111111111111111111111111111111111111111111111111111111111111111111111111111111111111111 
  70 11111111111111111111111111111111111111111111111111111111111111111111111111111111111111111111111111 
  71 11111111111111111111111111111111111111111111111111111111111111111111111111111111111111111111111111 
  72 11111111111111111111111111111111111111111111111111111111111111111111111111111111111111111111111111 
  73 11111111111111111111111111111111111111111111111111111111111111111111111111111111111111111111111111 
  74 11111111111111111111111111111111111111111111111111111111111111111111111111111111111111111111111111 
  75 11111111111111111111111111111111111111111111111111111111111111111111111111111111111111111111111111 
  76 11111111111111111111111111111111111111111111111111111111111111111111111111111111111111111111111111 
  77 11111111111111111111111111111111111111111111111111111111111111111111111111111111111111111111111111 
  78 11111111111111111111111111111111111111111111111111111111111111111111111111111111111111111111111111 
  79 11111111111111111111111111111111111111111111111111111111111111111111111111111111111111111111111111 
  80 11111111111111111111111111111111111111111111111111111111111111111111111111111111111111111111111111 
  81 11111111111111111111111111111111111111111111111111111111111111111111111111111111111111111111111111 
  82 11111111111111111111111111111111111111111111111111111111111111111111111111111111111111111111111111 
  83 11111111111111111111111111111111111111111111111111111111111111111111111111111111111111111111111111 
  84 11111111111111111111111111111111111111111111111111111111111111111111111111111111111111111111111111 
  85 11111111111111111111111111111111111111111111111111111111111111111111111111111111111111111111111111 
  86 11111111111111111111111111111111111111111111111111111111111111111111111111111111111111111111111111 
  87 11111111111111111111111111111111111111111111111111111111111111111111111111111111111111111111111111 
  :::
 } 
} 
