# Supplementary material for: Cut-off Scale and Complex Formation in Density Functional Theory Computations of Epoxy-Amine Reactivity
Source: ACS Omega. 2021 Oct 25;6(44):29424–31. doi: 10.1021/acsomega.1c03229 (PMC8587129; doi:10.1021/acsomega.1c03229)
Supplement: Supplementary file 1 — ao1c03229_si_001.zip [file ao1c03229_si_001.zip › Final_structures/Primary/A1_E3_B3LYP-D3_CC-PVTZ-F_ canonical/Epoxy_frag3_transition_state_1-9_isomer20.vib]

{ 
 s_m_m2io_version
 :::
 2.0.0 
} 

f_m_table { 
 i_j_atom_total
 :::
 31
 m_column[98] { 
  s_m_data_name
  s_m_column_name
  i_m_width
  b_m_visible
  s_m_units
  :::
  1 r_j_Frequency  "Frequency"  10 1 "" 
  2 s_j_Symmetry  "Symmetry"  10 0 "" 
  3 r_j_Intensity  "Intensity"  10 1 "" 
  4 r_j_Raman_Act  "Raman Act"  10 0 "" 
  5 r_j_Raman_Int  "Raman Int"  10 0 "" 
  6 r_j_x1  "x1"  10 0 "" 
  7 r_j_y1  "y1"  10 0 "" 
  8 r_j_z1  "z1"  10 0 "" 
  9 r_j_x2  "x2"  10 0 "" 
  10 r_j_y2  "y2"  10 0 "" 
  11 r_j_z2  "z2"  10 0 "" 
  12 r_j_x3  "x3"  10 0 "" 
  13 r_j_y3  "y3"  10 0 "" 
  14 r_j_z3  "z3"  10 0 "" 
  15 r_j_x4  "x4"  10 0 "" 
  16 r_j_y4  "y4"  10 0 "" 
  17 r_j_z4  "z4"  10 0 "" 
  18 r_j_x5  "x5"  10 0 "" 
  19 r_j_y5  "y5"  10 0 "" 
  20 r_j_z5  "z5"  10 0 "" 
  21 r_j_x6  "x6"  10 0 "" 
  22 r_j_y6  "y6"  10 0 "" 
  23 r_j_z6  "z6"  10 0 "" 
  24 r_j_x7  "x7"  10 0 "" 
  25 r_j_y7  "y7"  10 0 "" 
  26 r_j_z7  "z7"  10 0 "" 
  27 r_j_x8  "x8"  10 0 "" 
  28 r_j_y8  "y8"  10 0 "" 
  29 r_j_z8  "z8"  10 0 "" 
  30 r_j_x9  "x9"  10 0 "" 
  31 r_j_y9  "y9"  10 0 "" 
  32 r_j_z9  "z9"  10 0 "" 
  33 r_j_x10  "x10"  10 0 "" 
  34 r_j_y10  "y10"  10 0 "" 
  35 r_j_z10  "z10"  10 0 "" 
  36 r_j_x11  "x11"  10 0 "" 
  37 r_j_y11  "y11"  10 0 "" 
  38 r_j_z11  "z11"  10 0 "" 
  39 r_j_x12  "x12"  10 0 "" 
  40 r_j_y12  "y12"  10 0 "" 
  41 r_j_z12  "z12"  10 0 "" 
  42 r_j_x13  "x13"  10 0 "" 
  43 r_j_y13  "y13"  10 0 "" 
  44 r_j_z13  "z13"  10 0 "" 
  45 r_j_x14  "x14"  10 0 "" 
  46 r_j_y14  "y14"  10 0 "" 
  47 r_j_z14  "z14"  10 0 "" 
  48 r_j_x15  "x15"  10 0 "" 
  49 r_j_y15  "y15"  10 0 "" 
  50 r_j_z15  "z15"  10 0 "" 
  51 r_j_x16  "x16"  10 0 "" 
  52 r_j_y16  "y16"  10 0 "" 
  53 r_j_z16  "z16"  10 0 "" 
  54 r_j_x17  "x17"  10 0 "" 
  55 r_j_y17  "y17"  10 0 "" 
  56 r_j_z17  "z17"  10 0 "" 
  57 r_j_x18  "x18"  10 0 "" 
  58 r_j_y18  "y18"  10 0 "" 
  59 r_j_z18  "z18"  10 0 "" 
  60 r_j_x19  "x19"  10 0 "" 
  61 r_j_y19  "y19"  10 0 "" 
  62 r_j_z19  "z19"  10 0 "" 
  63 r_j_x20  "x20"  10 0 "" 
  64 r_j_y20  "y20"  10 0 "" 
  65 r_j_z20  "z20"  10 0 "" 
  66 r_j_x21  "x21"  10 0 "" 
  67 r_j_y21  "y21"  10 0 "" 
  68 r_j_z21  "z21"  10 0 "" 
  69 r_j_x22  "x22"  10 0 "" 
  70 r_j_y22  "y22"  10 0 "" 
  71 r_j_z22  "z22"  10 0 "" 
  72 r_j_x23  "x23"  10 0 "" 
  73 r_j_y23  "y23"  10 0 "" 
  74 r_j_z23  "z23"  10 0 "" 
  75 r_j_x24  "x24"  10 0 "" 
  76 r_j_y24  "y24"  10 0 "" 
  77 r_j_z24  "z24"  10 0 "" 
  78 r_j_x25  "x25"  10 0 "" 
  79 r_j_y25  "y25"  10 0 "" 
  80 r_j_z25  "z25"  10 0 "" 
  81 r_j_x26  "x26"  10 0 "" 
  82 r_j_y26  "y26"  10 0 "" 
  83 r_j_z26  "z26"  10 0 "" 
  84 r_j_x27  "x27"  10 0 "" 
  85 r_j_y27  "y27"  10 0 "" 
  86 r_j_z27  "z27"  10 0 "" 
  87 r_j_x28  "x28"  10 0 "" 
  88 r_j_y28  "y28"  10 0 "" 
  89 r_j_z28  "z28"  10 0 "" 
  90 r_j_x29  "x29"  10 0 "" 
  91 r_j_y29  "y29"  10 0 "" 
  92 r_j_z29  "z29"  10 0 "" 
  93 r_j_x30  "x30"  10 0 "" 
  94 r_j_y30  "y30"  10 0 "" 
  95 r_j_z30  "z30"  10 0 "" 
  96 r_j_x31  "x31"  10 0 "" 
  97 r_j_y31  "y31"  10 0 "" 
  98 r_j_z31  "z31"  10 0 "" 
  :::
 } 
 m_row[87] { 
  r_j_Frequency
  s_j_Symmetry
  r_j_Intensity
  r_j_Raman_Act
  r_j_Raman_Int
  r_j_x1
  r_j_y1
  r_j_z1
  r_j_x2
  r_j_y2
  r_j_z2
  r_j_x3
  r_j_y3
  r_j_z3
  r_j_x4
  r_j_y4
  r_j_z4
  r_j_x5
  r_j_y5
  r_j_z5
  r_j_x6
  r_j_y6
  r_j_z6
  r_j_x7
  r_j_y7
  r_j_z7
  r_j_x8
  r_j_y8
  r_j_z8
  r_j_x9
  r_j_y9
  r_j_z9
  r_j_x10
  r_j_y10
  r_j_z10
  r_j_x11
  r_j_y11
  r_j_z11
  r_j_x12
  r_j_y12
  r_j_z12
  r_j_x13
  r_j_y13
  r_j_z13
  r_j_x14
  r_j_y14
  r_j_z14
  r_j_x15
  r_j_y15
  r_j_z15
  r_j_x16
  r_j_y16
  r_j_z16
  r_j_x17
  r_j_y17
  r_j_z17
  r_j_x18
  r_j_y18
  r_j_z18
  r_j_x19
  r_j_y19
  r_j_z19
  r_j_x20
  r_j_y20
  r_j_z20
  r_j_x21
  r_j_y21
  r_j_z21
  r_j_x22
  r_j_y22
  r_j_z22
  r_j_x23
  r_j_y23
  r_j_z23
  r_j_x24
  r_j_y24
  r_j_z24
  r_j_x25
  r_j_y25
  r_j_z25
  r_j_x26
  r_j_y26
  r_j_z26
  r_j_x27
  r_j_y27
  r_j_z27
  r_j_x28
  r_j_y28
  r_j_z28
  r_j_x29
  r_j_y29
  r_j_z29
  r_j_x30
  r_j_y30
  r_j_z30
  r_j_x31
  r_j_y31
  r_j_z31
  :::
  1 -398.787927408203 ""  501.929072531783 0 0 0.00885710302328216 -0.00831218326826273 0.0179411046015157 0.00505637020097983 0.00479953852630415 0.00558346460863844 0.00055335000913381 0.0014657683074538 0.00267229835435262 -0.000331561573417172 -0.000244118835696041 0.00182348136520289 -0.00160027835872529 -0.00037634627714929 0.00152918411211083 0.000133862452762271 0.000425993004370281 -4.90089649814592e-05 0.00203940444305531 0.00146237074048095 -0.000829140478109257 0.00232408974339806 0.00161141095393319 0.000501063370987734 -0.00365948530372464 0.000719294643381265 0.00474133966452336 0.0285631723211242 -0.016654609094952 0.0168888102145115 0.00227283018213495 -0.000943510833111086 0.00878901470635244 -0.00186787507948691 -0.001014729607205 0.00186916052763605 -0.000726930025783802 -0.000613709648604875 -0.0013948778085473 0.000730611380529633 0.00198281254192837 -0.00307467707696363 -0.00420600083220777 0.00510509011766675 -0.00446547133112969 0.0732878179529163 0.217277743915167 0.0218974092389537 -0.0173065049949726 -0.019672050461507 -0.0528738679940623 0.00344061189194797 -0.0235746295156498 0.0568386473648533 0.00830114079342608 0.078870489678974 0.026445518980191 0.0480943613572797 0.0609572634275267 0.0254690480964638 0.0143346270157053 0.027408784947213 0.042723669556295 -0.0214541474436953 -0.0410809163339752 -0.0151844145559135 -0.039960864332866 -0.102030756120006 -0.0132193133129285 -0.00347118530716886 -0.00308905802708513 -0.0043871657256531 -0.0465705225101257 -0.0513683924801778 -0.0985551651000293 -0.010304937932527 -0.023850775974206 -0.01901964578507 -0.0318694030664017 -0.0949064063119337 -0.0115317594894755 -0.0270780288777899 -0.0824086665356467 -0.03788997505927 0.019807782390704 0.0134986055703477 -0.0248678244793405 -0.00334302721461506 0.00579944434200045 0.0260711726916532 -0.00223596200212243 -0.00212220083255519 -0.00332280471597861
  2 47.7829075072417 ""  2.79213951003147 0 0 0.0280060817263537 0.0390133186419299 0.0195800891383739 0.0553555989088253 0.0331739877085475 0.0139308480461202 0.0246808557326336 0.0163299814211697 -0.0192690036141444 -0.0114281477253462 -7.63367387670747e-05 -0.0245325746891296 -0.0450295098020363 -0.014742215463395 -0.0621687467501045 -0.0433643890398871 -0.0138309755167929 -0.0945890615317948 -0.00690257033852519 0.00189191093135145 -0.088560212050793 0.0268571536156345 0.0168728561694158 -0.0513178523021055 0.0295201952556717 0.0552346903980701 0.0232058242570268 0.0158650285229817 0.0410251954586058 0.0232315182305264 -0.0121630615445056 -0.00126604276407682 -0.000857276017280558 -0.0714275365996173 -0.0272017802161406 -0.065320583260875 -0.068148275564965 -0.0252421226981546 -0.122363746342063 -0.00447530353310464 0.00268057412279653 -0.11220878508336 0.0540898599452062 0.0287419492088516 -0.0460388478493613 0.00832434522605604 -0.00813053561612681 0.0268746277508501 0.0129521367421598 0.0120810742846037 -0.017137438683565 0.019295655910628 0.0220673204442244 0.0128200415229372 0.00554195817302659 -0.0154885808435819 0.0246357517482285 0.00216727776095415 -0.0246560877492858 0.021829729281602 0.0248777895104019 0.038269872620031 0.0196272209786886 -0.0275831930014104 -0.0309285244768104 0.0967449154717304 0.00485078360095561 -0.00824585482982307 0.0701974241119239 -0.051522775914981 -0.0627814301745859 0.0770002916800847 -0.0300952778922768 -0.0238590814743704 0.127597847616382 -0.0290617562905908 -0.0310759778428728 0.100883195235987 0.0265075610965288 0.00225125783625928 0.088556068289598 0.0132371684361135 -0.0035886159014878 0.0539922378524406 -0.0729908596708187 -0.0729290879924233 0.0928634060093234 -0.0455842270400942 -0.0709060200332918 0.0536359829184699 -0.0526838990848657 -0.0670715963435169 0.071275373974975
  3 65.4943089565167 ""  1.85064991540234 0 0 0.00709993972888707 0.0157283491201047 0.0349372341765466 0.0327471084261084 0.0139956344070588 0.0469510601829983 0.0103863564052611 0.0123945791223706 0.0270103457488594 -0.0193868247481324 0.0119329029700437 0.0137978848889143 -0.0349166750675835 0.00894304250665085 -0.00141561456277656 -0.0223890717812599 0.00584038047504686 -0.00297687816474306 0.00546476349497633 0.0065600105949818 0.010150039266879 0.0211329433846826 0.00974300095709428 0.0249948637817166 0.0233315765306318 0.0244782507289265 0.0541376897802574 -0.0257481530241871 0.0363894014060618 0.036925383930546 -0.0287690495955081 0.0139299973673935 0.0152317084596458 -0.0558610971521745 0.00866330192593754 -0.0112396581612975 -0.0335862950540184 0.00318532722803056 -0.0140475018081534 0.0147798544986661 0.00450584883818591 0.00864768637593794 0.0421265609892428 0.00995573365359037 0.0357356306814735 0.0516829529687978 -0.0520093956393028 -0.011304083562556 -0.0229579864756458 -0.0190281267117493 -0.00975611979624549 0.00241281096743161 -0.0235744989285752 -0.00560960369253108 0.0499371342494928 -0.0763242393983035 -0.037058022528164 0.0716284737799066 -0.0358574845612439 0.0091097923093626 -0.0159157248406121 -0.0421419929612606 -0.0276491049050656 -0.0116286362795844 -0.00391042978363752 0.00243124170131989 0.0895973645109455 -0.0595275902149758 -0.0206262641792337 -0.115304127300072 0.0794431119627525 -0.095433454661886 0.0224466275203171 -0.021110293538717 -0.0160362396815746 -0.0469769166986586 -0.00190254057229536 0.115062738274295 0.149991362028866 -0.0893699619682172 0.0285550956336121 0.11024718446067 -0.0742312435182064 -0.102492904771765 -0.185543858049545 0.115263077682961 -0.0776564213301869 -0.160533324266715 0.101151399802518 -0.0752920182624723 -0.0762896738800368 0.083912918584537 -0.204958171445283
  4 75.1369364989777 ""  2.07758065456421 0 0 -0.0137443340605611 0.00368663075009609 0.0150236224259937 -0.0394421029901801 0.00621734638907348 -0.000520297616945892 -0.0232379181738204 -0.00666847692023852 0.0061033661056151 -0.0961054461008438 -0.00108334795755978 -0.0333888457747085 -0.0720224665181966 -0.0219309740155372 -0.0243419413872209 0.0236022358262493 -0.0467994302084209 0.0222923440733441 0.0943630996762526 -0.0512712019560573 0.0593563334351084 0.0706758831215017 -0.0315909807232773 0.0517846529478531 0.0113930629066881 -0.00516932754526177 0.042814199120082 -0.0394507294577522 -0.00823572998625482 0.0301036511655778 -0.164920660016112 0.0158681324820255 -0.0665298291690118 -0.12532214131076 -0.0185771567489889 -0.05246938414949 0.0418064457200369 -0.0623157021356254 0.0286479027295498 0.164909059491473 -0.0691965835898866 0.0932275002766119 0.122584823671346 -0.0314343658856279 0.078743684975364 0.0362235401088038 0.0185636987734715 -0.0279146549937788 0.0805276290840618 0.00966342846007031 -0.0483176068548566 0.0245215619872303 0.0320400175838024 -0.028969181167722 0.0607889430853122 0.0427177804402142 -0.0552910608422545 0.0473125975558993 -0.0243632148140219 -0.00964248006248939 0.00583140070911202 0.0780413879934597 -0.0466040588398402 -0.0318218376292001 0.0335799616803145 0.00506246932712554 -0.027253903327697 0.0408825733610338 -0.000327625702802111 -0.0266047116092283 -0.00318751642787065 0.0116728451989294 -0.0513204343701819 0.0441022222560374 0.0184562385189693 -0.0183753442667785 0.0450236749905 -0.00918025432653124 -0.0374055830152209 0.0782977636495674 -0.00729866624158713 -0.0465694881221602 0.020769557083692 0.019455139533306 -0.0288274418648483 -0.0115008116429258 0.016884887473689 -0.00955571624092072 -0.0133388830097559 -0.00353404068292778 -0.0377743200173281 -0.01178184728289 0.0269706237224784
  5 105.726579222815 ""  0.804425483464017 0 0 -0.0288274620787606 0.0413517226245659 0.0341840442484005 -0.0463634847489139 0.0426824610218691 0.0155550987569352 -0.0367943528691379 0.018193842482909 0.0115335490823394 0.00785001171718518 -0.021993429922338 0.0627730732304352 0.048249659368821 -0.0606062436195849 0.0746862225440578 0.0344820633655735 -0.0554701859341752 0.0294783678839896 -0.0265706610582348 -0.0109010018094523 -0.0333411345495891 -0.0620987570363655 0.0257935303779906 -0.0413713067489095 0.00814244261246213 0.0392227772753965 0.0757880225401864 -0.0758925066748665 0.0407755897154813 0.0507345322058623 0.0143140554516762 -0.024557476771779 0.093801884998064 0.0869803899374726 -0.0930608665419846 0.118176689358447 0.0655639045017521 -0.0834258586074054 0.0394350446082315 -0.0419108452583576 -0.00522670059797062 -0.0727669820885906 -0.0989196274301793 0.0558731424162156 -0.0828609967373479 0.0625144323008977 0.0176971265056048 -0.0462064857316234 0.0179089767679998 0.0326947094320673 -0.0262311791534945 0.000475940295978354 0.0366891678169536 -0.0310714827358655 0.080551711380267 0.0155130064069755 -0.0903126547513761 0.0918584078916249 0.00536974488801926 -0.0118513703529103 -0.0315252995339198 0.0342325782537744 -0.0638390905534801 -0.00038176105374803 -0.00320671258163606 0.0058464565507177 0.0525529834562891 0.022730058266405 -0.0311524038874494 -0.0306109642547084 -0.0930200087079945 -0.0159613963052981 -0.0354839547833039 0.0211242473340253 0.0577661210868304 0.0182991360371093 0.0189780081749697 0.000473340553789313 0.0779997934181931 0.0461525089276926 -0.00891543819346691 0.0523772747867273 0.0153762497383804 -0.0438225681017939 -0.0728476821034976 -0.0945592860631187 0.00609874719849138 0.0160451004081133 -0.118343431775109 -0.0505036804796728 -0.0565605890784432 -0.129714688948551 -0.0170111348179235
  6 121.002848805869 ""  8.4842656905514 0 0 -0.00718350620648801 0.0196230085426189 0.00696397191330073 -0.0185958887279192 0.0218300367459984 0.0118357707719422 -0.0164509177716457 0.0118994480277696 0.00777328847595364 0.00353870037957069 -0.0102566914632026 0.0333346780366652 0.0202806208663074 -0.0321657147175145 0.0354465130523095 0.0111305793879296 -0.0288806057609272 0.00764422760875607 -0.0176826743598035 -0.00441304950331912 -0.0246710196817298 -0.0310652399705627 0.0159312236370695 -0.02325371842795 0.00339180856198735 0.00766341274320905 0.0181052834789193 -0.0185266625013916 0.0234220841431915 0.00931871387921732 0.00864709520293313 -0.0119285799960183 0.0514961014526126 0.0384489146513977 -0.0507292923387706 0.0584180928560363 0.0239329464429463 -0.0439899045633499 0.00961710710236473 -0.0267372942755191 -0.00101926020560996 -0.0485212947935787 -0.0464670377585544 0.0324698916839809 -0.0436281936727518 -0.0210492220663168 -0.0531570906138409 0.00779245066761617 0.0436976434020827 -0.0272770197978245 -0.13044688692389 0.00989164765704162 0.0203593039815147 -0.0282716522811616 -0.0136059673014543 -0.0527531031135515 -0.00867959417089906 -0.0268055065920182 -0.100531920692379 0.00900779582240407 0.0199887168866561 0.102838685329329 -0.0112899688452369 0.0194303767092166 -0.0220350620115402 0.0191537756831462 -0.0431947892361097 -0.0391508488515509 0.0553657551322896 0.0420389322834267 0.122316826769875 0.0306624750654348 0.0928841262452126 -0.0634698692825144 -0.0410466097202015 -0.0250375449120335 -0.0718799478940136 0.039038924135801 -0.0750052766788141 -0.0455603937790056 0.0284145672342984 -0.0485336398677014 -0.0308635808625545 0.0816860963057022 0.0959136355449756 0.107276584379106 0.0109225615850617 -0.0533801965804521 0.165105768433416 0.0660174529159226 0.0993207698657689 0.19736777225323 0.0201582833565906
  7 148.914316107308 ""  3.51641722282676 0 0 -0.00614553324381748 -0.0255771710067878 -0.0324797689154308 -0.0516488178639116 -0.0231532816482275 -0.0528439072096478 -0.0416627552750431 -0.0145151333255932 -0.0387346260781993 -0.0287513005074677 0.000637380455453695 -0.0446890314379527 0.0029631382373347 0.0101944909596507 -0.0126425621709119 0.0194106635835417 0.00484923851986225 0.022757935048494 -0.00599613800629894 -0.007197803357464 0.0195278315306655 -0.03869686928494 -0.0162522824454786 -0.0141892887183914 -0.0125329300368974 -0.0412740249704076 -0.0414725288540983 0.0206659331747332 -0.0557584154488939 -0.0279811528058882 -0.0351211927648245 0.00300451587917324 -0.0668004357101265 0.0171067816247266 0.0210136943922613 -0.014222339063669 0.0467834470444797 0.0106939499030947 0.0494162320969602 0.000780819579636942 -0.010001087805303 0.0430500554166592 -0.0553655042670325 -0.0266329912055424 -0.0149761922862562 -0.00514144035762822 0.0603926354243697 -0.00958308636419752 0.0242675766719434 0.0348576553441684 0.0407947907616046 0.008824528161336 0.0229127353351565 -0.00223406978860982 -0.0260227371448739 0.0403810847868498 0.0139603806398059 -0.0163337095493437 0.0877539191505029 -0.0258436041753698 0.010323606326708 0.0124384086471828 -0.00130635703661695 0.0580971671854913 -0.100350545854783 0.0828198824100963 0.0685581203630926 0.0175745934380385 0.0209829567814873 -0.0231370447098367 0.0334716634979686 0.00382743930885047 0.223378740505424 -0.156740504836846 0.137863443517655 -0.0599989119388453 -0.2346211201356 0.131293321973969 0.10189997729707 0.00398655587676279 0.0484031340027482 0.110522142179213 0.085815789894487 0.0193534532790824 -0.0315474949681953 -0.0291549679925373 0.0388168133673471 -0.177234563680103 0.0824531516159355 -0.0247000541356165 0.0819000083513693 0.150986261594127 -0.060125345521842
  8 196.055537539446 ""  8.01302065954115 0 0 0.0155862789815793 -0.0016793350292742 0.0162195874166637 -0.0321172938853657 0.0011964702278119 -0.040685948586075 -0.053957090786986 0.00905128722697971 -0.0573506593124056 -0.0544179726914982 0.0207759198798579 -0.0661487181332148 0.00893449502565628 0.0171174792508124 -0.0176238175370128 0.0606790341656682 0.00253074515752302 0.0326532918823102 0.0145423206940732 0.00281810061507772 0.0105589491817573 -0.0508358963802541 0.00808534713559621 -0.0423314958416333 0.0103464923600327 0.00495108691396905 0.010921803194857 0.0347752421871683 -0.0526481977097922 0.0342553555471398 -0.0753583638507309 0.0258357560691311 -0.0895620143889593 0.0259036663370129 0.0221006055644235 -0.0133616924112093 0.1215362173628 -0.0057781813381829 0.0793677559864758 0.0352130700639352 -0.00333887059200792 0.0375914556461695 -0.0696774346579577 0.00257840827811206 -0.0479995697975288 -0.00988833035916244 -0.0368028172462107 0.069810718132791 -0.018769753663203 -0.00572130618669979 -0.0205647465962439 0.0143974672076191 0.00978599118532383 0.0426871534644073 -0.0421656707659464 -0.0849666542793816 0.085397575058178 -0.0238078000515717 -0.0106915933671148 0.0518568655925574 0.0329647939397291 0.0360857422755897 0.0608908654064609 0.00460970240520447 0.0737314300696019 0.0065263681129385 0.0661162633425517 -0.0733154853642674 0.0369695186141418 0.0170523324793544 -0.00800589216836193 0.0214237796843047 -0.134266092777195 0.117195744802941 -0.0579027165416221 0.0956430047728248 0.203522211993453 0.0285268196332234 0.116682918904031 -0.154725731480861 0.07492131721539 0.096892468997768 -0.0822180264359545 -0.0670238085254642 -0.0296366221556154 0.113580662795466 -0.0146937458591454 0.171164529690806 -0.0469067206052247 0.0881999708367414 -0.0807690447652472 -0.153916196343714 0.00146777265840115
  9 225.002185948221 ""  7.30164092594738 0 0 -0.0299532515653112 -0.00039795022825751 0.0248339348325578 0.00788016865016074 -0.0118168274374354 -0.018939832090661 -0.00384447389509816 -0.0168382586129683 -0.0306371429748579 0.00319277107089201 0.000580752361971641 -0.0414965836766154 0.0225602957585156 0.0194982775039374 -0.018280958639875 0.0259132758457009 0.0179990150082935 0.00893003706638579 -0.00350114552544749 0.00489567585744783 0.00459428514408994 -0.0185473862251143 -0.0127797930373575 -0.0203169202348579 0.0041855783244685 0.0468926614533009 0.0685152768588946 -0.092455347653129 -0.00739145626321604 0.0494118236081445 0.00205004322015765 0.000861181551351656 -0.0594200629851482 0.0365962586901815 0.0325680648881153 -0.0216475289923136 0.043703235423425 0.02721055157111 0.0293959108694603 -0.012486743663483 0.00601923158740561 0.0217255029118764 -0.0360814221976171 -0.0260094103861522 -0.0196951644508272 0.142222682403134 -0.0197785756595827 -0.0715135956231297 -0.0741943339888753 -0.011952813006163 0.0291340719126238 -0.0348713590369419 -0.0505040740085221 -0.0289846482951627 0.208898645567205 -0.00465610874834768 -0.200847100243592 0.222782145257658 -0.119392522525737 0.032349788430363 -0.0906256163686504 -0.133191110302049 -0.0984896659409452 -0.0204946830376334 0.0232058565432197 0.0377622248458661 -0.0209057960799888 0.00789913889002709 0.0313188400011801 0.0136179568018036 0.0465544797371058 0.0698181184001813 -0.0303996942404826 0.0222086295477121 0.01473337502731 -0.0107069335702636 0.0328606618268798 0.0294841229473148 -0.0504097591880013 0.131642711172126 0.0108146489429517 -0.0776191824834357 -0.0516412572009385 0.0838454899295758 0.0656376659888183 0.020047820797914 0.0571071031302399 -0.0147178277043555 0.057583832161777 0.0743249197364948 0.0280110462760675 0.0838083169320864 0.108858361712753
  10 229.443408130148 ""  12.3530777333139 0 0 -0.0267587407194594 -0.0189869687573696 -0.0587636372295308 -0.0194301955953819 -0.0257251505683434 -0.0123401604386803 0.0306864352377384 -0.0401798610769447 0.0278909771076289 0.0481391246231333 -0.0387259343935444 0.0335263591626676 -0.00429864208556704 -0.0133495442355065 0.00666265934438125 -0.0618553721033259 0.00172070333943921 -0.0144084639084126 -0.0231351786157618 -0.0191723915427816 0.01945974751844 0.0320479367671155 -0.0445001883675973 0.0481557609844935 -0.0405947627257206 -0.04952111320327 -0.0780262097241565 0.00230331456201969 -0.000492641673189177 -0.0784337592243994 0.0727348455773526 -0.0435321000546978 0.0367711149840634 -0.0090119761548129 -0.00100686634033281 -0.00507676330056334 -0.117931614465535 0.0259849126182451 -0.0476998085400378 -0.0432327435797309 -0.0144854171704173 0.0163261938097587 0.037240193694238 -0.0585333159979214 0.0615011428617447 -0.0198125669905681 0.0618290986552457 -0.0412632301224202 -0.0447710191212284 0.0110273959374059 -0.0757742899112565 -0.0285426564532129 0.00271986563664009 -0.0494434921102594 -0.0638411973665969 -0.00571673510641004 -0.0210712844279392 -0.0332206439164195 0.0808844698377843 -0.0561074638085257 -0.01795372481862 0.00710250344410152 -0.0388639155309377 0.0206232186221931 0.0756894285732962 0.0535104371833617 0.086653939794887 0.0141590657067537 0.032302114793449 0.00957224403869606 0.0178303182712921 0.047885365840552 -0.0557546276458469 0.102760691385252 0.0351627723163363 0.0673201422929003 0.146381200190672 0.0721211890379793 0.145423850852933 -0.0154309448601488 0.0790866359221475 0.122948149298093 0.0319919568703745 -0.0391096263728426 -0.0287009145879855 0.0882922148079788 0.0328502736440578 0.102147970240342 -0.00789127207717318 0.0791215026364787 -0.0471202912933291 -0.0701581026733606 0.0293428769470189
  11 268.369824093481 ""  2.9433138530517 0 0 -0.0644481001737545 0.0345921191571768 0.0876131958785505 -0.0822953185248937 0.0157207172668494 -0.0759163813766899 0.0315573593459838 -0.041625802177965 -0.0157017221431064 0.0795846468651714 -0.0267562517919839 -0.00776063361261804 0.0366420093287651 0.0254148127988585 -0.0212854990058971 -0.0411318922207016 0.0462796804563096 -0.0357903618255008 -0.00700883773371635 0.00382699799442039 0.0117250945776401 0.0503503673198504 -0.0480895954415528 0.0256098981551268 -0.0216230490300329 0.111844071060922 0.144737167815246 -0.12009561930022 -0.0603428986923251 0.1507494984985 0.102702788517986 -0.0329423835800994 -0.0207533893948313 0.0467136295733392 0.0505478767316115 -0.0358955426487168 -0.103723691443627 0.0851427136423009 -0.0662179464135537 -0.0345360090418174 0.00892088226176867 0.0320267709849959 0.0525403082705889 -0.0769331661769329 0.0480870449386846 0.0183205770642323 -0.0360527959203195 0.0436821401825106 0.0359775624830186 0.0216354804697514 -0.00543172680951627 -0.0259892760677122 0.0627986902908037 0.0424010680535575 0.057435387052915 -0.0215397311725234 -0.0296387331459937 0.0600340271732331 -0.0667967992643981 0.0948849319712676 -0.0524792450559143 0.123976530153258 0.0163652940964194 0.00282277956960999 -0.0221398025000156 -0.0152404525391995 -0.00708748616804126 -0.0288000932887336 -0.000569941285667462 -0.00534124781929413 -0.0119128325814965 -0.024456858135814 0.00981775073536585 -0.0258614256905468 -0.0197392567112243 -0.00228253902883229 -0.0267320036896851 -0.00954638186689002 -0.01871558469282 -0.0422500388132303 -0.0107170110925928 -0.0107843183436471 -0.0296804897719594 0.0067634999899212 -0.0231164040559372 0.0155005467493068 -0.0292665600082857 0.0064419007859383 -0.0111141833690663 -0.00558502435726446 -0.0120363020861953 -0.0317466922788405 -0.0483727531440376
  12 306.691097086662 ""  6.18916882554421 0 0 -0.0638226938751756 0.0243170689025638 0.0730144769371265 0.11160790916875 -0.0210842428954665 0.0646521994940963 0.0167679205508607 -0.0566886557735463 -0.0255799362512745 -0.00590611850640712 -0.0248276331512311 -0.0644363640644912 0.018226824864561 0.0226112579131219 -0.0268403589206591 0.0339127238851937 0.0169583608148892 0.0366641907841214 -0.0296158303690855 -0.0049598389201925 0.0222818948677756 -0.0439565734740554 -0.0454978731361771 -0.024789273021459 -0.0356338165371947 0.110541549041181 0.116145121386694 -0.146321961805331 0.0537456197559308 0.087992960931661 0.000545294293903969 -0.0260331175189887 -0.0992302255285701 0.0370072460030831 0.0551316148685813 -0.042860440497802 0.0704089202568086 0.0348839388929286 0.0781940274172476 -0.059324358537821 0.000105766609752435 0.0494608045259018 -0.0818088401778489 -0.0782102759693154 -0.0204590243257821 -0.0547871661812436 0.0369073126023062 0.0013238365271375 0.0326629452231012 -0.0290112662622946 -0.0502586834536742 -0.0601228974160762 0.00517446220586759 0.00369665116819312 -0.0605558947153591 0.0337381173485791 0.00917737930961836 -0.0543275842208555 0.0493352595308421 0.00320680777563249 -0.0798604540656842 0.0948138651370084 -0.0172544657711198 0.013504407316021 0.0167358599983437 0.00230075287204246 0.0141479785413108 0.0473928410506484 -0.0107126352625837 -0.00433578014327926 -0.0106033057111832 -0.0134357004210324 0.0233450520816544 0.0188161657720925 0.0315480180406362 0.0048787774435001 0.00297533169075622 -0.00379812348862562 0.0289361538460455 0.00518148557031793 0.000338288589794112 0.04073640983684 0.0767348415242846 -0.0309361227688283 -0.00895408642831426 -0.0791481284976201 0.0224986194978194 -0.0424680326607541 -0.0136123153880849 -0.0799086587912697 0.0219758196300679 0.0341838507092544 0.00442045898480553
  13 321.969170551136 ""  4.11378800642208 0 0 -0.0382346554497531 0.00230580369079532 -0.0122389270162535 0.0225909228850821 -0.00104483000696691 0.0185805172864222 0.00415534969011439 0.00334693789634762 0.00321474880321626 -0.00372299435721092 0.00677327529517722 -0.00339042978757375 0.00245388826808905 0.00290218403954235 -0.00124067700863268 0.0115136816497195 0.000486469380331749 2.73123507769031e-05 0.00189461497844074 0.00365585873779456 -0.0070242122508699 -0.00151159148033126 0.00636434281534675 -0.00688568963826727 -0.0402785810482324 0.0183380531579516 -0.0123654911249401 -0.052317379279347 0.0369407889406662 -0.024024498830103 -0.00682293381873435 0.007564451177379 -0.00582765599623847 0.00124383106944828 -2.03250384711075e-05 0.000417609265043684 0.0191641498390529 -0.00321220425818019 0.00434405103967082 -0.00120276787511762 0.00454829190452436 -0.00996114130692235 -0.00257944187734251 0.0107053169553305 -0.0106850533557053 -0.0113201072292258 0.0122014032044766 -0.0350712570016222 0.046269240422772 -0.00146186125709584 0.0360651090900538 -0.0309888719015706 -0.00276431903147003 -0.0226834424795285 0.00701164593014873 0.0256666971264466 -0.0635248873543405 0.00737310620939376 -0.00135151283345039 -0.0115710143398099 -0.0509277195808036 0.00500898403286795 -0.0438441606846086 0.011322341659074 -0.0544646437852868 0.0112172537426295 -0.0239402774841167 -0.002211675219579 0.00752976649104393 0.0039733217045204 0.0167533544221236 0.00323660450416393 0.0662834153678058 -0.0774045549216195 0.00865582562939924 -0.0237457764262228 -0.0991081993153187 0.0153186949838796 -0.0438648977868776 0.0181655987852579 -0.00790024803787729 -0.023168301851554 0.0228124294936916 0.0489535879306717 -0.140332767880019 0.503739824071533 -0.164029186722299 0.324097780022004 -0.00481768231740059 0.372057900732957 -0.199281145538737 -0.368018433225244 -0.224436837996844
  14 358.368600452029 ""  8.31080855180909 0 0 -0.0982093047822435 -0.0202337944243588 -0.0275245057189388 -0.0166342932718189 -0.000971697799478948 0.00616455914129946 -0.00150910275416858 0.0315355931189315 0.0146346351472819 0.00321217105813801 0.0351111430184792 0.0158554972610494 0.00813844020191359 0.00749014338035072 0.00306192787391543 0.0170435990540318 0.00614485907141452 -0.0308956037919157 0.0234219730465951 0.0159189540469158 -0.0353417354214011 0.022880119136296 0.0353079323681927 -0.0111614225730614 -0.116810282325207 0.0174126388812377 -0.0439863629279605 -0.100799441952917 0.0306370269018253 -0.05074808152283 -0.00342438757049189 0.0360715519035999 0.023745411414453 -0.00167310502999692 -0.0169818700085634 0.0170793943825721 0.0133281149576777 -0.00821975744879948 -0.0426353176484743 0.0258991743184394 0.0164052760760903 -0.0493322447478478 0.0409004287268535 0.0654477846685676 -0.0236274257884559 -0.0302031110675341 0.0186392515796946 -0.0365527931544316 0.111613900247334 -0.0439234665981275 0.074065223899183 -0.0720470361277714 -0.0323548174628949 -0.0182518129726921 -0.0332135222034855 -0.00930063277613793 -0.0700892165652992 -0.0128171101104109 0.00794555937489922 -0.0145705897284638 -0.110421510421433 0.00859471475713438 -0.06009176214943 -0.0317637219457387 0.0226372665347153 -0.00021067085073831 0.0297555586775272 -0.0703194717158895 0.000228721673582973 0.00715272896841481 0.0118354429009894 0.0386392891053315 -0.101182783401682 0.0407042039644226 -0.0502416618934614 0.0168135048604344 0.0947604972128425 0.018566997012879 0.106727720296305 -0.1392675736781 0.060648978386418 0.08223204173091 -0.0498540251860518 -0.111977253611468 0.0997850006972948 -0.118824652230817 0.0573235869487444 -0.0703752722254472 0.0207619334227193 -0.0353515820876284 0.0526497676731676 0.121187436845372 0.143595132575693
  15 397.579775237097 ""  17.9197255326064 0 0 -0.0223433196856179 -0.0518904367199965 0.0468673873391976 -0.054796583036 -0.0172674285944226 -0.0204852051343532 -0.016804470237943 0.0363374502179812 0.015517509603285 0.00320144408817621 0.0469975381621576 0.0192844724294312 0.00679975438381644 0.0141491829664248 0.00126013889982309 0.0204323844968715 0.0124046180429998 -0.042653961497724 0.0358777731726863 0.01748715691327 -0.0392425334408393 0.0262140742668957 0.0414112380171855 -0.0129201869617687 -0.0103130242871393 -0.00835363679033792 0.065336704745915 -0.0451187605525454 -0.0837851054155167 0.0712840474127404 -0.00590506877481245 0.0474422920589514 0.030934372389375 -0.00840228871921757 -0.017030764107213 0.0176876635755557 0.014035754666355 -0.00428736372148935 -0.058176208408246 0.0474174501209608 0.0158255751054334 -0.0467797287746904 0.0522602552407974 0.083173361805668 -0.0294170287770611 -0.00182577018147798 0.0162442578574508 0.0341264274712172 -0.0154237423046911 -0.120123345915663 -0.0499016037426907 -0.0197724014769941 -0.0882601255878583 0.0460949198792237 0.00313940088630727 0.0440937595535477 0.0624532844518471 0.000188661418991222 0.0238759998448772 0.0403313878759718 -0.019888829185145 -0.0525072403533512 0.0463515881690712 0.046586177222002 0.0178633159801876 0.0290275296713867 0.0168064963974814 0.0973433659556333 -0.00132094054410713 -0.00710544388784534 -0.00981816683043642 -0.0201265004511883 0.091187884201773 0.0105452791864782 0.0848351950962247 0.0104794011251827 -0.0348839070755046 0.0142875113133265 -0.0130098437343796 0.120568700347466 -0.0249910020215494 0.00252159074246337 0.108575966921613 0.0558693315430725 -0.0886392914240807 0.0221726040989806 0.00440186223133113 0.0212392141776526 -0.0232693964554492 -0.0342748811005332 -0.0187433517647826 -0.0543688145036556 -0.084317083387165
  16 434.241511482722 ""  3.69394945616823 0 0 -0.0395005203645978 -0.00213708516460728 -0.0762930426499318 0.0168599327347906 -0.00909730895522349 0.0106094536476274 0.00455175817793485 -7.99978205420093e-05 0.00624271251034084 0.0165808795060087 -0.00382191378933465 0.0133212083260625 -0.0255334707391194 0.00144188588412734 -0.016116190981283 0.0053309686659964 -0.00771162700190834 0.00430534048905576 0.0163734978051839 -0.0101385311307624 0.0115849600856382 -0.0278603827840362 0.00721634108565612 -0.0148740281487946 -0.149185484167098 -0.034548536415013 -0.203794439692393 0.113833369021951 0.0255199185661142 -0.14448058706426 0.0439078742333414 -0.00960916131797906 0.0266556340872869 -0.0534204378140979 0.00555513676157263 -0.0325972543769479 0.0126153749857866 -0.00935159224884778 0.00959944867941459 0.037119037611777 -0.0153928911757137 0.0215948453321374 -0.0521410420294437 0.0149479445389986 -0.0334464376781379 0.0369222758949555 0.00310174645103007 0.0302538519655423 0.0168851094775487 0.00997024971666485 0.00213826522250124 -0.0629368472092939 0.0298792990549367 0.0287748335538529 0.100589440090737 -0.00323735115975954 -0.122382509385417 0.112120339771765 -0.125159683314989 0.133084907901937 -0.0562446669626231 0.0754885126392987 0.0294730952337038 0.0825193872770056 0.0393856739364878 0.0130083816048636 -0.0248102165576886 -0.0179164239868961 0.093630072068498 -0.00702910726957516 -0.0266753849211324 -0.0845569174631066 0.0271496378186806 0.0527547500304167 -0.0309567188236268 0.107854250135438 0.0736953454913303 0.0129142341875654 -0.1607907191361 0.042523844516204 -0.0172050638298363 -0.0958531211766856 -0.0502607506448732 0.231472592395956 -0.161296362661623 -0.087129241915247 0.0200072395545692 -0.0290511707953034 -0.0540822394146093 -0.223965623487958 0.0188817596534851 -0.0293179807064465 -0.174890138032803
  17 436.603873468109 ""  0.109122192370108 0 0 -0.00301850872701353 -0.00603148699478228 -0.0136264511127402 0.00644808402215474 -0.00659964218284601 0.00104843526524717 0.00284323714217525 0.000526521650070779 0.00254219548112924 -0.102547937237784 0.0282508398758167 -0.0686371070440476 0.0918671877242285 -0.0261182099614768 0.0645914272374589 0.00273553169054627 -0.00106775363059951 0.00254811184723669 -0.0962708758933889 0.0267061920409582 -0.0670899576133748 0.0963648649372414 -0.0247536153309322 0.0665203478314885 -0.0170231954142677 -0.00926989654239288 -0.0299369384385379 0.0136844565708613 -0.00693337642002344 -0.0183937710001325 -0.204050595437416 0.0541298348084731 -0.135012799883291 0.202080144639383 -0.0566005634576732 0.140836136621943 0.00821930964864792 -0.00323629570504571 0.0059041380896325 -0.20824888220659 0.0564658718986039 -0.144833780510841 0.185816522751153 -0.0466314681816573 0.12933723879965 0.00424934854429922 0.00414730025409128 0.00418914392621787 -0.00169166032759219 0.00671519212139935 0.00280348669041608 -0.00603253855499884 0.00508181956189343 0.000989225365588496 0.00799732635035694 -0.00294606288623279 -0.0128475797619309 0.00944727748571327 -0.0177850666144992 0.0128771271310408 -0.00717084021944558 0.0111130222912955 -0.00242361160103688 0.0218121649649195 0.0107958886038877 0.00336391346205058 -0.00740461548380978 -0.00699342055607452 0.0261931269178183 -0.00177926309315933 -0.0066507963822667 -0.0225247485957578 0.00510002054373041 0.0146786221602795 -0.0107144859095204 0.0299161468708005 0.0218995308566117 0.00364513147729076 -0.0460049228463462 0.0127503959330399 -0.00517192398278972 -0.0284302917379114 -0.0175553256992487 0.0660505577633346 -0.0431406589299484 -0.0226972119317396 0.00540884273364383 -0.00752428176402422 -0.0141282137671808 -0.059995926434892 0.00500086123614492 -0.00754469144114251 -0.0467189423714449
  18 482.514878988313 ""  0.471397396944541 0 0 -0.0149679510576691 0.00649570087487794 -0.0631685449122694 0.0199320474923676 -0.0018275790806584 0.0041829556688042 0.00565743864382139 0.0021185113639977 -0.00118592810532901 -0.0128722295475942 -0.00208710345688895 -0.00569085802283398 -0.000707306914071842 -0.00952416211267303 0.0057500967576598 -0.00470222990914782 -0.0091961366022445 0.011043985433294 -0.0127298617131595 -0.000813694742881434 0.000941929349435076 0.00305702395252984 -0.000690832941836009 0.01105995081161 -0.171871874188034 -0.0295302338216103 -0.245104928029616 0.209605249114374 0.00524775070410849 -0.142203781944793 -0.0100081520955189 -0.00168402517431773 -0.00412754983589411 0.00979644571840204 -0.00966054676612276 0.0110586675848389 0.00031911975169438 -0.0100462360642108 0.0149586445671341 -0.01902688701868 0.00114988495519799 -0.0112624581371569 0.00584194947326347 -0.00625434875498625 0.0165291894468399 0.0429892010702626 -0.0373378820312026 0.068497435104381 0.00198389461390737 -0.02076959381602 -0.0351412517966136 -0.0615446324081171 0.0425218676997488 0.0863961944751006 0.153840116200623 0.0236922163047371 -0.107955800296455 0.171703591672716 -0.0807173672340333 0.223898612911823 -0.0375674953778884 0.125915015469279 0.105056005095965 -0.0521478292564778 -0.0307419997792455 -0.0150147011736388 0.0314923408303617 0.0516935369317382 -0.0844401666152853 -0.00160125132834177 0.00755819754447695 0.0457697442748308 0.0202311026994482 -0.0446275347760829 0.0604764710388988 -0.0929044498695909 -0.0869579604417351 -0.0179362884303599 0.118905031840848 -0.00110695506617826 -0.0133535810326085 0.0617255531542229 0.0445648782764498 -0.172767110568338 0.106478555718052 0.0406403869736397 -0.0228160788694236 0.00650203138062284 0.0293397165086313 0.139640356353057 -0.0143306125948242 0.0178378916707421 0.111143732654882
  19 529.37505936878 ""  6.73649754320994 0 0 0.0139614402814284 0.0545788155792684 -0.0210318367560678 0.0319661135310335 0.0536617052955998 0.00570078591981786 -0.109792366573413 0.026122677255678 -0.10970189009705 -0.0072958421218967 -0.0361460754246588 -0.0156401103221629 0.0545878087348618 -0.0265733990840248 0.0433050537635251 -0.103056766287042 0.0163483232041165 -0.028284343624148 0.0415196184906102 -0.00665682530456405 0.0594403874760448 -0.00388600039347279 -0.0104792162104767 -0.000893059627410873 -0.00470392299527549 0.0537012584896013 -0.0416011375432746 0.0138866620355172 0.101195583880538 -0.0425879018436782 0.134869621717474 -0.071666078700551 0.0807738860968335 0.220501317039282 -0.0390147793160552 0.132570514550249 -0.123734351674088 0.0241554415204246 -0.0410244640894805 0.188577139576858 -0.0460360601716037 0.159091603742577 0.129686059208201 -0.081841876873351 0.120747184982316 -0.000312021215912084 0.00634824670408773 6.5925744433355e-05 0.0174876090655703 -0.04513917540465 0.013679075554771 -0.00406338144988927 -0.040890594178013 0.00415550133239055 -0.00485974242023483 0.0133417047685627 0.0199950196158603 -0.00914401963464676 0.00229167609778622 -0.00826426152147099 0.000282014838936805 -0.0569812328170163 0.00904049782508328 0.0091561258755102 0.00600513488177725 0.00630170093643877 -0.00225603102312938 0.00683342570336446 0.00605464860269307 0.000244119997885961 -0.000603763093172143 -0.00282648623666031 0.00872300069543859 0.00577830660762994 0.0048505017339815 0.00827084722115728 0.00397988390872261 0.00342490639203603 -0.00618569921472162 0.00121180259049896 0.00238305081493519 0.00182582055029279 0.0141237865234013 0.00608396537526731 -0.0168418819939143 -0.00277323526400902 0.00660362348820644 0.00201145756614703 -0.00435087923549316 -0.0151154447728441 0.000412644956283414 -0.0050730257673208 -0.0134258354977117
  20 543.047497613758 ""  6.40496231660434 0 0 -0.0109296243422856 -0.0665223837777502 0.0215405670296278 -0.0253039757471876 -0.0464594635072789 0.117685727474398 -0.0973850040925813 -0.0235816747706565 0.0231052050447289 0.00778987561954131 0.0486726752031965 0.000744066584619147 0.0495516528963617 0.0465489387920018 0.00108755007736409 0.0288153223205239 0.0515486037004764 -0.0968502692003456 0.0430811228403225 -0.0415238240596797 -0.026939399830187 0.00362340759556712 -0.0455624333682193 -0.0346042474334055 -0.0283080059200468 -0.171226896000055 -0.00886016741228096 0.0653328575618538 -0.0293009451548178 -0.0222900471833409 0.119054085538864 0.0243025228143802 -0.0230651474336009 0.0874911539288512 -0.0190240059038932 0.0686629995156247 0.0245220582307083 0.0638551647485121 -0.0937860487065 0.0711544713094747 -0.0530750259514424 0.0753199742256405 0.112575896627634 0.00333450921639269 -0.0130128538016946 0.002936580083684 -0.0081819378403794 -0.00187268801593302 -0.0237327163248233 0.0587393452572623 -0.015367232442554 0.00903505841082466 0.0495802872022243 -0.00720426673421479 0.00810069054901616 -0.0186907085081229 -0.0276870357333469 0.0137515757792313 -0.00459566005056657 0.00832200010243457 0.00977375921916547 0.0658976703924106 -0.00680161580077227 -0.0102881696293657 -0.00753399221544721 -0.00813984425230726 0.000134532685450814 -0.00572991682849865 -0.00516012317679137 -9.13216633605874e-05 0.000557837507595578 0.00222278054640832 -0.00755588715066054 -0.00741218243310565 -0.00383895302551131 -0.0101566917119796 -0.00672706104054133 -0.00503705036926858 -0.00295121236639359 0.00486467732553768 -0.00691748856605462 -0.0137292645025386 -0.0286743163877444 -0.00332078262962102 0.018546868596014 0.00379256342782622 -0.00849944169059654 -0.00200702220703622 0.00486942069604367 0.0166116069111636 -0.000448094099156761 0.00488083363682694 0.013129974899525
  21 579.128140624511 ""  13.3795951367539 0 0 0.022060707271341 0.0715757067612815 -0.0329470588987943 -0.0884473728788009 0.113570700445838 0.0669345433679817 0.0147500722603928 -0.0612545240094963 0.0296904163986396 0.00605434090721769 -0.0395406871307526 -0.017958741669164 -0.0108594528221335 0.0419698289830047 -0.016385019743479 0.051117849549746 0.0283668831971724 0.00476001086250332 -0.0252741938870861 -0.00672446519880729 -0.0176156894411362 0.0205038854547405 -0.0819494004994963 -0.0348942077914366 -0.0379752053547565 -0.0709988873905464 -0.116276753301762 0.118452757223441 0.181847946885584 -0.118914741570363 0.017108817631618 -0.0363360074728233 -0.123289797060095 -0.0548639274579432 0.0696403474283748 -0.059421015631811 0.0542946361431773 0.0340686404818164 0.0106563611994706 -0.127267049244908 0.0145856567547801 0.00637157188241361 -0.0369826587485104 -0.0845971956737292 -0.0628166300561212 0.00556170967763236 0.00234857153887624 0.000755465104896484 0.0124680132576256 -0.0537639819345438 0.0184449984570242 0.0201566336109827 -0.0517275101505559 0.0028012735031156 -0.0206196208467197 0.00486548895840636 0.0656415529998772 -0.0275290324904991 0.0275781301268541 -0.0392525929969847 0.0244975243151807 -0.0992347419489737 0.00962901873578968 0.00415098726445997 0.00327895611125966 0.00404839691406129 0.00127511632774153 0.00562920371985559 -0.00145025956897012 -2.24390514647945e-05 0.000909241889035817 0.000699170913478768 0.00232124270801476 0.00360765136309906 0.00327186894113725 0.00433633547964578 0.00323274680828717 0.0025126598339168 -0.00447618028775611 0.0259751448516732 -0.00562794326755857 -0.00638008302746447 0.00310661061139932 0.0132057957992136 -0.00619571021035798 0.00132861707871548 0.00354535113962578 0.00117221653160672 -0.000467814905027827 -0.00291107655971891 -8.34580934825609e-05 -0.0012651008556594 -0.00383517262421534
  22 631.182260577123 ""  2.32845421948751 0 0 0.00596921789932396 0.0318960179451193 -0.000372593783350571 -0.012913412961476 0.0256463865536109 0.0121342921788121 -0.00292604257681059 0.045426056024647 0.0223840547075769 0.0502770048642079 0.09980547694374 -0.0359107656069535 0.0695894372828912 -0.0410811052915706 -0.119057912230381 0.00421108805330592 -0.0461625404573306 -0.0218946157939926 -0.0573496647096148 -0.126973181651619 0.0300541624529584 -0.059264119849864 0.0194872339020599 0.100177391788868 -0.000589817003801705 0.0148540961564754 -0.0086525134642612 0.0119832146802416 0.0527037613087697 -0.012513707343088 0.0132993421997405 0.104539776942847 0.0141697302294015 0.043839334475874 -0.07966760565325 -0.102465670819128 -0.00776633085653244 0.101229319639786 0.0544288557185542 -0.0322488936012828 -0.13068653639978 -0.0133428979000458 -0.0330865965605664 0.0634121896428147 0.0799423512485223 0.00108320961456408 0.00268784309318974 0.000179450585429747 0.00378608196789717 -0.0144093732742996 0.00408546272198164 0.00210363591321302 -0.0124440796293372 0.00101864608384026 -0.00913719505622354 0.00130188958290644 0.0224190323677828 -0.00978937763063917 0.0137092817494627 -0.0130628132309574 -0.0018103775747141 -0.0214563105566569 -0.00346095392995366 0.000368470035386714 0.000493947656808544 0.00063086066606387 0.000947571679214647 0.000733347486099787 -0.0011431578188255 -0.000309098907801734 0.000309583441769865 0.000586792665739385 -0.000276025639160319 0.000728266446789132 0.000649980241447012 0.000584674437482441 0.000949677137331952 0.000672946493626236 -0.0023793301805156 0.00817563371599794 -0.00358278017465582 -0.00383518895885471 -0.00327870603762388 0.00593298157168102 -0.000296226769885668 0.000610982011321993 0.000426117251115501 -0.000130613000820302 0.000288694767958943 0.000646818734900525 -0.000425372837403354 0.000239482886706478 0.000642193878150708
  23 694.133637104335 ""  14.7711507257942 0 0 -0.0226237644759284 -0.000231440756025455 -0.00014683221569858 0.00620475154860438 -0.00187074591014176 -0.0026882763236989 0.00182744724227365 0.00295740300717669 -0.00651586903296548 0.000943868083537344 -0.00559765294618794 -0.00331807191213428 -0.00260321680262739 -0.00393518606054901 -0.00294961894913158 -0.00324531807109627 -0.00273475325072569 0.00506410614465351 0.000185168683149656 0.00880813368200736 -0.000909981485208889 -0.00145252350288283 0.00779308736248872 -0.00103170790808313 -0.0560393761183795 0.0113571280852838 -0.0355975638423665 0.0203284788075855 -0.00974505784386307 -0.0103751186250112 0.0150143864315868 -0.00944039424134936 0.0120400319089079 0.0124293006084787 -0.000919365593880126 0.00197120588044952 0.0117729229987243 -0.0103534259086095 0.0132618078904941 0.016707433891065 0.00513110867030743 -0.000125926104113694 0.0125344584351245 -0.00556852595368679 0.015448544981416 -0.002185628967242 -0.00606814418050442 0.00896415577204238 0.0123691284341454 -0.00328761178504125 -0.00524531779940026 -0.0067246964280795 0.0124001938973542 0.0184259879080296 -0.140147788339418 -0.155621487050022 0.134582756888367 -0.0482777793836976 0.242413187172774 -0.0686031154504836 -0.019882035330486 0.0493183424604919 0.00602625671789308 -0.00631874605163762 -0.0200322678513595 -0.000889772542187746 0.078259603964256 -0.032216194708068 -0.0480452603672316 -0.0201719230802205 0.0039736172394381 0.0222205603637715 -0.112819217618083 0.0243984575939453 0.00978608745236506 0.0561887641757804 0.0798005229576962 0.0376584310388426 -0.16535557796213 0.538166613474494 -0.232170195630186 -0.23465500939993 -0.320149609460033 0.32897444552165 0.0475549310535125 0.03022343211641 -0.0233545805714865 -0.063235809955134 0.0411270526702103 0.104878974883151 0.00835558176122479 0.0511076239094242 0.0357376270175849
  24 722.613739016087 ""  18.0767295985541 0 0 0.000417647585280501 0.00391547787559647 -0.00406410800707464 -0.0082698236400737 0.00625488896989853 1.43875213295037e-05 0.0874354086968333 -0.0236805307972392 0.0596714628828015 -0.0569261506516988 0.0150916071239134 -0.0389911421669652 0.0847835191567645 -0.0222243316507429 0.0579278197935618 -0.064579265899988 0.019733076100774 -0.0463562450722033 0.0868375380959447 -0.0253100711145458 0.0596476238013209 -0.0548893238892564 0.0105828357754267 -0.0383681572814954 -0.00873026230789185 -0.00319332498833509 -0.0155252316541563 0.00989851864485739 0.00162272068369465 -0.00613427678708353 -0.282131627694579 0.0724569922772178 -0.190317310837831 -0.0114306620146637 0.00341219968286891 -0.007838795453299 -0.281861928235027 0.0800433174042823 -0.195412907605235 -0.0244594761347084 0.0039434407648428 -0.0114058767659793 -0.299058533572673 0.0671053303580463 -0.20707805364133 0.00138944730934211 -0.001216644108426 0.0024654446229971 0.000146390827962998 -0.0024272152743313 0.000860554293804146 0.00248051656638186 -0.00116049184740541 0.00153629109945138 -0.00462040804824814 -0.00492268426685689 0.011849027587717 -0.00269708444428192 0.00903256988497105 -0.0033105606413191 -0.0034932652348726 -8.34815125540714e-05 -0.00492259132842726 -0.000881795653281773 -0.00123890561446939 -0.000766244117055892 0.0021606767354346 -0.000832331412987363 -0.00156569279983928 -0.000518707722794428 -5.35500867744875e-05 0.0002873771533336 -0.00625447677507317 0.000840328557390851 -0.00104581943477207 0.00229180703155486 0.00339323096530057 0.000203101282089384 -0.00403532267024168 0.0194019933125528 -0.00606646707380401 -0.00410476626539842 -0.00331792039050297 0.0108975028199751 0.00283123126692943 0.00140705864219011 -0.00204385552614423 -0.00277049324686162 0.00179786229220994 0.00430011025733887 0.000915018347557727 0.00223385019390437 0.000776014374680627
  25 786.976583655864 ""  64.743256905799 0 0 -0.00599828889577792 -0.0233030313638939 0.0065259583559354 0.0107529927602959 0.00281058627126183 0.0295018024181442 -0.0991644221925868 0.0299124474755628 -0.0769072968800939 0.0497269351639677 -0.0276983035417228 0.0142607834356424 0.0274097092704968 -0.0191307358033105 -0.00785380390973506 0.0526051814874271 -0.0237893077221158 0.0552642875976783 0.0197329059473841 0.0191443852281957 0.0136498445452468 0.0443078468208047 0.00825052852041793 0.0311809187565211 -0.012947951066738 -0.0421360924590178 -0.00296543218121189 0.0105579173189341 -0.0113382300378527 -0.00352415399285904 -0.10905269838848 0.0111350166417897 -0.0800011208483348 -0.291321067367168 0.0949286745058396 -0.248832174367827 -0.416409896355058 0.106901762177156 -0.266592603832917 -0.288493829731092 0.103304527466094 -0.231563696707802 -0.0898411872232902 0.0313570122026978 -0.0545573642372714 -0.00108296114203363 -0.00136546341932518 -0.000427370307934464 -0.00199804906058755 0.00347962905956856 -0.000464664804054018 0.0016949273476691 0.00401080459766887 -0.000542286053267064 -0.00155258206302267 -0.0057505252992819 -0.00500262820402125 0.00079024966995722 -0.000934317175404743 0.00156644361583091 -0.00227808102320621 0.0113788939034603 -0.00303316304772152 0.000877754752212056 8.45968675650585e-05 0.000618692346304061 0.000171968589212684 0.000163640497732621 0.000118325631152475 -0.000246018435891463 5.84020391183303e-05 0.000669996954373928 0.00077717947046754 0.000194413182581971 0.00119396308472798 0.000968868740983851 0.000125176196867767 0.000707471811446707 -0.00447593268882405 0.00861622222404091 -0.0036323824485022 -0.00455378663516091 -0.00726836787965694 -0.000172358720265125 -0.00266467908871649 0.000199746926922885 0.00184763240258319 -0.0011489394413048 0.000127454950129803 -0.000120151836856349 0.000319579764131541 -0.000188785311598734 -0.00168434501279676
  26 788.933516854216 ""  15.4814815285761 0 0 -0.0200029646166404 -0.0772815248699707 0.0320508131872929 -0.053841970956414 0.0253327973308826 0.07747940615437 0.0440244566897357 0.00715105677628262 -0.00557746512959358 0.0188689026498773 -0.0667790801086946 -0.0750491147105031 0.0377146302696775 -0.0640954821631816 -0.0884212366258481 -0.0601437528437685 -0.0245308157617303 0.0447014442335664 0.0175183499886431 0.104636878498178 0.00840907215615452 0.00414816004949546 0.0804322637130695 0.00260526193268675 -0.0552077541478294 -0.186557809283129 -0.0191048984750734 0.0818761871639201 -0.0314068437746363 -0.0238106730438489 0.0283920685359334 -0.0752104779579224 -0.0289356762247505 0.174756020432369 0.0209662396393361 -0.0906668510986487 0.0480787417624948 -0.0453625253907582 0.121558132971424 0.155552142851594 0.0774376118502969 -0.0380112105158935 0.00806822609925529 0.030578749054256 0.0449250218596589 0.000128419467159778 -0.00282434226222529 -0.00986377510735253 -0.00787955963906796 0.0113801222368468 -0.00248133663511296 0.00605328452413142 0.00939095295155389 -0.004220403278005 -0.00429237171115652 -0.00914067360924386 -0.00757675693518954 -0.00591408876566046 -0.00153380522668598 -0.0186639288490014 -0.00875928909241564 0.01795658278557 -0.0189252345351897 -0.000517407002392216 0.00306795738285501 -7.01784578963993e-06 -0.00475251738589333 0.00398897502077192 0.0047538890710331 0.0026447990603557 0.000891029208683047 -0.00200631454179929 0.0236041376332642 -0.00606102333570871 0.00222381847091163 -0.0150205359171172 -0.0160293208119333 0.0019088335972896 0.00942109596237942 -0.0281593193931651 0.0161998723333751 -0.000595679589413111 -0.00819709790002232 -0.0295215864957283 -0.0036542572541187 -0.00561569043341793 0.00424314337326005 0.0138417197009349 -0.00665025094568854 -0.0145382929392484 -0.00509101000528087 -0.00859560967057684 0.00184222216120174
  27 837.893298870693 ""  6.71058972562971 0 0 -0.0503841583609275 0.00515008362600158 -0.0224458360278366 0.00835498940412642 -0.00579920689894391 -0.0013041043993268 0.00115387262663186 -0.000310987701999532 -0.000520040404288154 0.000344508556648149 0.00207355168729659 0.00339034997187503 -0.000576018908676605 0.00172701877244886 0.00431222391300718 0.00210321108730958 0.000231251656189845 -0.00120399815914331 -0.000873686948871108 -0.00207104973757816 -0.000827910321494142 -0.00309679172866392 0.000133560332951739 -0.00166211046941287 -0.0470301073745362 0.0231634510373923 -0.0160408800964479 -0.0647271324039251 0.0207515661055553 -0.0258617210803594 -0.00769959978082216 0.00432959535579068 -0.000926262002285575 -0.0127290498529098 0.00054522265245916 -0.000455252083876303 -0.00471615896836771 0.000213593800614525 -0.00692058067344397 0.0016062411141447 -0.0029233435268824 0.00386762728665334 0.0148065013993732 -0.00384842353313438 0.0101326912556727 0.0470306973144333 -0.00784901784016845 0.0346899882477149 0.00223675467453227 0.0166815643856863 -0.0047524272399547 0.019613122134421 -0.0158603178749385 -0.00819922361574748 -0.0674970606609179 -0.106436958803667 0.189195693476957 -0.0437081194647955 0.0954735634023643 -0.0814223192556146 -0.0132962513620294 -0.0263432419976279 -0.0485323894464933 -0.0145937013236348 0.0634144098009211 -0.0157891978817857 0.00121738971554789 -0.00978186938416385 0.00537822566297249 -0.00793443694441586 0.0312229677006668 -0.00995438566833023 0.430052851451872 -0.126640803542738 -0.0487478146241574 -0.317392011652421 -0.260154259509002 0.173734758439092 -0.0141247686230142 -0.00796930776018351 -0.00603154472416521 -0.0668051472610177 -0.143358881038201 -0.030036587305138 0.0280776052030015 -0.149163698588082 0.0602281208856636 0.304611582080145 -0.136598285254149 -0.202774281336769 -0.218554368158282 -0.144921169208945 0.268810364596125
  28 855.059121263475 ""  0.138760582148493 0 0 -0.0155361704411424 0.00110438607488495 -0.00637644146387258 0.00186903140976458 -0.00326537357368511 0.00116927975078557 -0.00840089935358422 0.000854303101344267 -0.0040450789113277 -0.0541662518968831 0.0122439803369828 -0.0374451221910065 -0.0432866587683873 0.0117981659989617 -0.0308613760792059 0.000130295839452794 -0.00068170461406956 -0.00244873054663382 0.0436088866651782 -0.00925243423963249 0.0281927765809968 0.0615787417943425 -0.0107645666716528 0.0470894890592011 0.0022687025062341 0.00414893568002198 0.0143375687939497 -0.0347117240437871 0.0141869082332892 -0.0068252440605826 0.411384858402273 -0.10622081558075 0.268605216092873 0.288203678801793 -0.0778750618524456 0.196656819279671 0.01071183783785 -0.00574007330751004 0.0033413388277779 -0.288359717919535 0.0796401376273724 -0.207289163816075 -0.417779932824298 0.107449933080809 -0.288294508647011 0.00967103291202502 -0.00501183752602448 0.00914990428598138 -0.000387100749392934 0.00638410301398698 -0.00160833697197811 0.00808669155134994 -0.00550399295393641 -0.00219331042244842 -0.00737277435956051 -0.0137201807388091 0.0402879021619563 -0.00786547373235707 0.0109693761062855 -0.0131610278771542 0.0134216255673482 -0.0116979700997541 0.000964350642828834 -0.00408584643721136 -0.00305860556037528 -0.00122966108552053 -0.00118093595951796 0.00298397106554064 0.00415111678295909 0.0028623837382175 -0.00179774633910918 -0.00395833550757721 -0.00900085141285093 -0.000248572940960182 0.00188945576500613 -0.000144386372811855 9.28023940207098e-05 -0.00542137439823225 0.00631570011074863 0.00644074824277291 0.0105604296882971 0.00778480043570198 0.0123873102109599 -0.00660837662679004 0.00885610153410573 0.00312389175064111 -0.00939254524263494 -0.00337107286298023 0.00270617299251846 0.00458090542186161 0.00704424826742169 0.00330200827121352 -0.00581443875539571
  29 866.588222285347 ""  12.5883256038748 0 0 0.107224406778962 -0.00438003832168862 0.058994272743226 -0.0108968489672062 0.00935992348081342 -0.00760504631862114 0.000379693464696325 0.00211145244499674 -0.00210661953394023 -0.00724177761807747 0.00388853508235265 -0.00284306948610571 -0.00624899681943345 0.00345745334342505 0.000872393078350443 0.000206116099537622 0.000543595509576359 -0.000597416193767468 0.00419781337501632 -0.00742010161200352 0.00388251062710825 0.00627123499131966 -0.00718084163471374 0.0030175453080653 0.0539331601883774 -0.0339921586189669 -0.00593605906272205 0.202831229525018 -0.0584151321849097 0.0538698287622779 0.0422410869023504 -0.00809262293171168 0.0236409044758049 0.0264491379547071 -0.00920909043992584 0.0265561122968017 -0.00169123791045656 0.00147058643095683 -0.00141486497868051 -0.0395365814887361 0.0035482405261424 -0.0192097435420579 -0.0497065061705758 0.00345439819954486 -0.0344168391217114 -0.0833566242638917 0.0147824416737455 -0.0828656673059764 0.00320867128652273 -0.0331432066129134 0.0133841716554845 -0.056059056383576 0.0411121811414873 0.0198840433082748 0.0427140136356969 0.0653635672618869 -0.333870543665982 0.0471151719866311 -0.109192897335592 0.0818090746580111 -0.0182068928181829 0.0730983659259155 0.068158265070078 0.0500310713905992 0.0413232544453257 0.0102745799080679 0.00414203300875912 -0.0491229333065671 -0.0509922206624266 -0.0286100143313809 0.0281006904773106 0.046251967546147 0.178030022112978 -0.0335897726320525 -0.0807296275015814 -0.0491102410923655 -0.0482386756096442 0.102665234867833 -0.0647682575661616 0.0713087485551881 -0.109098575266065 -0.0204573257558205 -0.0250557698911415 0.0519268653846714 -0.114885167429318 -0.0758395447457902 0.140731754745767 0.109001644760555 -0.0653656259544105 -0.111511311828508 -0.12224398831235 -0.0764874605283291 0.111542390925963
  30 896.342297290652 ""  2.3329707580943 0 0 -0.0545029973927229 -0.00488216496187083 -0.0496335570823505 0.00513777657249711 0.000410481373450513 0.0117253365841152 0.000260807502647303 -0.00188003935567754 0.00462089214322325 0.00123067563612999 -0.00478319578239841 -0.00128772572461321 0.00397438577775375 -0.00221162820995242 -0.00524136789275817 -0.000787925130588377 0.0015153809091361 -0.00106974791413158 -0.000693538091722156 0.0039042892097029 -0.000133306683003417 -0.000624248125148197 0.00284825044155226 0.000248015922480583 0.0423568187726115 0.0160542949751372 0.0632476760850085 -0.205896220246813 0.0491549340811307 -0.0229563116426309 -0.0120700509859395 -0.00241657867586367 -0.0029696735814595 0.00327921207654118 0.00350040484540251 -0.0103900723176057 0.00842344936340644 0.00263031538046299 0.00706303019103741 0.00983721235427367 0.00137451414183463 0.00558641114253932 0.00501555798628567 0.00447486867901557 0.00225132795706493 0.0159961268435159 -0.0135547083229961 0.0488223670138182 -0.0022717816391568 0.0254942587242155 -0.00181902326585433 0.0418932584654644 -0.0201216471245336 -0.00916191480380114 0.020893977933374 0.0118388666404885 0.0778450872029652 0.000265162326172412 -0.0521885441606007 0.0374878399358033 0.0756041239019972 -0.0189417481232172 0.0226920696426392 0.109091884720067 0.0229147362017722 0.00445726270493176 -0.0342921936083995 -0.0221932705740973 -0.0999032583482154 -0.0453789629319381 0.0124916793907935 0.117512243158162 0.0603122315320289 0.0321222289351883 -0.02353088461767 0.140448876129189 0.015638854154305 -0.12144035298042 -0.0853314342650682 -0.128461141688508 -0.149145913332785 -0.0299488800762872 -0.00297779710194962 -0.0828009575913494 -0.31426751810255 0.0227372481819559 0.24674302902756 -0.127555394979602 0.00824812382194301 -0.0117114785395775 0.000666400354256583 -0.0207964573085496 -0.106530193200585
  31 902.21066650531 ""  1.39303145874038 0 0 -0.00179291320857324 -0.0157602015473078 -0.0801847964553737 -0.0114704531624078 0.0115698950434224 0.0215222688438413 0.000598061595728162 -0.00189502544918325 0.0105004190369829 -0.00347453760924073 -0.0120156243051151 -0.0085018835075443 0.00986928137882812 -0.00569733210274802 -0.0142247330727847 0.00350582438455129 0.00347169766108529 0.00151471851257962 0.000862241878217735 0.00767205438698522 0.00139069193502724 -0.00384441116819021 0.0026030720298602 -0.00329650553675139 0.259027653940335 0.005616097285968 0.219472185540353 -0.400046127081189 0.0848574191291475 0.0131320649890349 0.00758239886150431 -0.0175340289453918 0.0129124254394846 0.0124152380658001 0.00969101134750652 -0.0259379751051132 -0.0115327956371679 0.0185165573616055 -0.0033051267795898 0.0037787666473605 0.00716764465908659 0.00478226607182117 0.0190377070295958 -0.00327297551978354 0.0133561038280511 -0.065976231337115 0.0320208441358561 0.0536789771427328 -0.00432274298672746 0.00675961013985038 0.00246820619417841 0.0257581581730039 -0.0260035868545925 -0.0214256090718065 0.126570840359619 0.144433957111269 -0.256909553951579 0.109417926353216 -0.234936986892878 0.297218527069039 0.201974963975442 -0.0121119996792888 0.178221999618552 -0.026441693270861 -0.00516181267959224 -0.0120014252677572 0.0497942017849436 -0.000433517952315433 0.0110567037085511 -0.0069388370140673 -0.00225099999198348 -0.0297971564641749 0.00819330894479396 -0.0130575883509464 0.0130042943492759 -0.0588077115358095 -0.00461607857550259 0.0933103688240792 -0.0315022157076161 0.102117954001761 -0.0532966638710673 -0.032226056822717 -0.0767035456295452 0.116738821248921 0.142391678964729 -0.0241182737862703 -0.092357286158294 0.054116612089486 -0.00682868017885518 0.0377511739301607 -0.043424119557359 0.00995887860085003 0.116166212561202
  32 917.980188342841 ""  7.58557947333174 0 0 0.00214043270854848 0.00968521219856019 0.00391952567887467 -0.015423483279826 -0.0064448389965685 -0.00849698467764924 0.0556843125638107 -0.0151581936237213 0.0400904945237263 -0.0711303158640304 0.019056697709493 -0.0499220820357413 0.00405922875475478 -0.00111028955613757 0.00250127589006956 0.0607414425222018 -0.0192441824405592 0.0447990658181852 0.00748696942054137 0.000205701796470278 0.00419736239211475 -0.0661535208909458 0.0199095420199389 -0.0470343140524128 -0.0020906911634846 0.00234321945154316 -0.00133550632581122 0.0156382221298779 0.00998022830864082 -0.00194367380797251 0.404153216043685 -0.101141003596156 0.258791283300465 -0.0159607513600764 0.00631053559125774 -0.0127289471567277 -0.376209605794179 0.0987198564593323 -0.256689844579546 -0.0384859603014854 0.0126889437856863 -0.0327810592891423 0.37453006197098 -0.0797839335575551 0.254879818434466 0.00317533962225425 -0.000706601347167714 -0.00424722826995477 0.000973210095658765 0.000954624030013647 -0.00102751978967457 -0.0041913990349375 -0.000942620531187764 0.00104669185557197 -0.00516626787550931 -0.00411028984645944 0.0109367466958474 -0.00528126507079329 0.0123856237384265 -0.0161250088256697 -0.000944742820989611 -0.00778294796631827 0.00173311772773333 0.00207486485259162 0.000268772120009248 0.000923108298060017 -0.00332458652003208 0.00116792176949727 -0.00150363597345143 0.000419415139515454 -0.000462600056172288 0.00259609787929918 -0.00160354854235971 0.0021996995449936 0.00310729333901464 0.00594396318234827 0.000269144860867233 -0.0114511628472969 0.0052014310580162 -0.0203474060857143 0.00532631918582681 -0.0030077322315868 -0.0045870176928976 -0.0106707254980123 -0.0111434668994731 0.0038226512994885 0.0061200419015646 -0.00805498597167456 0.00206328011263579 -2.04974987591607e-06 0.00579973176671092 0.0009299417898378 -0.0116590594276794
  33 978.784245609949 ""  70.4293330535443 0 0 0.0423688012377683 0.156006230180873 -0.0144987036243702 -0.0373459671394995 -0.131897290995423 0.0171875033175693 -0.0396658230172355 -0.0314661697824824 0.0348462247244618 -0.008647428343829 -0.0588525473751126 -0.0109669469301536 0.0216324725534781 -0.0262883878447479 -0.0245821373496878 0.0321861162777169 0.0198101433300361 -0.0463562710469907 0.019685106470208 0.0651320855867716 -0.0129835155770827 -0.0196474854720293 0.0492194829601189 0.0612175189420496 0.039173573007806 0.0697631903501229 -0.0175267171669812 0.00866163782189306 0.131828981486309 0.000804798634211254 0.00107513866789857 -0.0642591002132961 -0.0361750800047016 -0.0293502391706162 -0.0150584089973227 -0.0630987284021671 0.0573257000456545 -0.0179649779128228 -0.0542401542550275 0.0717609463992221 0.0595924484960689 -0.024997125489886 -0.0442708543512321 0.081697155192877 0.0328267807377038 0.00741867866324348 0.00280196078796543 0.00220447958163489 0.00805079348420881 -0.00721394730799935 -0.000182613864550593 -0.0201633541068683 -0.00755409580817484 0.000451299367843181 0.0040458650331293 0.028107290462728 0.041653256900481 -0.00622144024583788 0.0207413374019575 -0.0142912034539349 -0.0112094437670846 -0.0476175811265785 0.0040696601908047 0.00540261366231436 -0.00288019639586471 -0.0117967149168308 0.00197845011465581 -0.0047538887079953 0.000892871819108623 -0.0118382829461783 0.00122244620433198 0.00512451488533022 -0.00148330925018391 -0.00215660791871538 -0.0236595388410284 0.00785407458915103 0.0088682275812991 0.00646352724128162 -0.0187491400466915 -0.0219759604046676 -0.0172184336676045 0.0257469893722244 0.0563482697220663 0.0448483857162369 0.0121092518665841 -0.00455865197152772 -0.0035836851043198 0.000286376530081456 -0.00116469383133808 0.0134860741601418 -0.0214087764033584 0.00141983137986468 0.0348197824219931
  34 994.43270490637 ""  1.30249273333686 0 0 0.00692582328422953 0.0192256440241031 -0.00281963400113828 -0.00638555000247713 -0.0162158496477959 0.00323640003952453 -0.00348219379692864 -0.00280674468133634 0.00328086954688035 0.0493916688445372 0.000483570210572426 0.0338764008910152 -0.0556970606434724 0.00967291040410567 -0.0486925450632016 -0.0158543616024852 -0.00223811536722175 0.00216948378761422 0.0765337578296542 -0.00822538154694435 0.0522270003546123 -0.0461222223202591 0.00498184667768614 -0.0457825190696785 0.00485375523629632 0.00896189088696812 -0.00495961348992126 -0.000309955225341215 0.0101944104984451 0.00304249567993882 -0.264479982394072 0.0797240673154057 -0.159257351214899 0.342062878608651 -0.0975625503911462 0.224554426633844 0.048414855240388 -0.0213979106794045 0.0454302592381922 -0.440285477408777 0.128541594184007 -0.296308969436763 0.298013987458871 -0.0770793671770824 0.192876589222394 0.000550537446227026 0.00259645260646555 0.00290213141140839 0.000777746743517496 -0.00150911644798703 5.54938384405084e-05 -0.00327278475242471 -0.00141915758548801 -0.00224013649064738 0.00270192614614469 0.00868996754538597 0.00569517255651332 0.000564197792929416 -0.00098741489957675 0.0039686951807037 -0.00862900005475463 -0.00666049676594447 -0.00836045178560049 0.00181341543190609 -7.2109112320078e-05 -0.00343755567162141 0.00189517038365598 0.00175604504761092 0.00101404265455436 -0.00313893472281015 -0.0012817304628414 0.00149260552647001 0.00240037590013308 0.00146057607046 0.00429758843456844 0.00159362805429514 -0.00079620273566701 -0.00437407971911255 -0.00648090251847832 -0.0221813396641439 -0.00613870993662306 -0.00634904992609587 -0.0108564382805194 0.00598551805130219 0.00475687434602274 0.0023391519994086 -0.00409858627526097 -0.00611741779680146 0.00208310520711898 0.00979609406944231 -0.0011021462016477 0.00337858625592765 0.00514907368773142
  35 1010.50227050627 ""  17.3763822730738 0 0 -0.0155724040523659 -0.0504435552569267 0.00355882999639225 0.0192478449102789 0.0494696798877157 -0.0137552124596654 0.0121425447113277 0.00648104038681295 -0.00610032139284983 -0.0141490915999898 -0.13903280505264 -0.00132639651345861 -0.0433886268504523 0.0369811174906242 0.0113112818659758 0.0958377498981482 0.0472419744247823 -0.073347874438072 -0.021980525489369 -0.0509568427578367 -0.00603765335775413 -0.0472718934390914 0.0820299466277785 0.0932836549214478 -0.0219611318777305 -0.0143203374644741 -0.00403347796120943 0.00286252985616834 -0.044353526397316 -0.00254189829265221 -0.0969819905424802 -0.118903036258881 -0.123476535554377 0.174877113616212 -0.0176173899345977 0.152098781974253 -0.0515485989696514 0.103862043206923 -0.170179035820587 0.0465874116339224 -0.0652247704422484 0.0441645906263475 -0.0179543506392475 0.12175273917269 0.0828657176017026 -0.00364926968307896 -0.00267273817674597 -0.00676083684164274 -0.00391030784247654 -0.00185712485798801 0.00154235578676298 0.0122818010577011 0.00704555273027321 0.00465226131735564 -0.00278641240422464 -0.0120738611760777 -0.0217314608740628 0.000993349745697928 -0.0025309862730296 -0.00250485854437643 0.0111921515422565 0.02555916721994 0.00963070442966265 -0.00813108128923589 0.00270162873588267 0.0153031411242761 -0.00517227781329166 -0.00218158818628693 -0.00468112149642837 0.0146710897681119 0.00140739243110679 -0.00514768511019571 -0.00430629680141382 -0.000359837597413358 0.0107422808334336 -0.00885857513583166 -0.00434742811535138 0.00111215735946796 0.0243223725115452 0.0364968110275707 0.0203502874172847 -0.00612898248683651 -0.0193127203599706 -0.0346422470726511 -0.0205081219946696 0.000730275883094399 0.0121202862131991 0.00876869377659984 -0.00245887683702659 -0.0286400754908318 0.0186051242537102 -0.00714220697726542 -0.0363898398488571
  36 1012.36259432723 ""  3.59668312573527 0 0 0.00513833513059941 0.0210517642255584 -0.00125362865661837 -0.00573504848326627 -0.0193829178056544 0.00665973704821013 -0.00191735862850237 -0.00363973289477942 0.00485898092071423 0.0349064950875628 0.0395495763970892 0.0214834285009906 -0.0551716992432849 0.00345787336613463 -0.0543865527370962 0.0361980582350012 -0.0327677931657872 0.0694912140086399 -0.0425577419840558 0.0351512629894675 -0.0336315146473321 0.0311049747598327 -0.0333256912731864 -0.0188976143957066 -0.000216376537808552 0.00625179334001907 -0.00738482489142014 0.00473673573007976 0.0124513799997415 0.00162272697772344 -0.187467504573664 0.0960287440620703 -0.0961716784428574 0.390353999308317 -0.122224468590721 0.257345593202577 -0.388666176966371 0.0771608475699283 -0.225198487100497 0.328791505112378 -0.0646723445951196 0.221198275173356 -0.140154638182342 -0.0176842374806582 -0.119992232412492 0.00150053191727581 0.00121077756613698 0.00406510130733575 0.000856353426944677 8.28164875641526e-05 -0.000364896499784268 -0.00223891358554594 -0.00292456243617704 -0.00281913241366052 0.00647081963338023 0.0190719011068783 0.0149495726766544 -0.00396470391119497 -0.00826053533000224 -0.00051489931306995 -0.011106807618422 -0.0110598356265382 -0.0141597235374269 0.00702564339949106 -0.00310187442679834 -0.0125849283683225 0.00469066538865274 0.000743110668519512 0.00391289521253319 -0.0127786382079135 -0.000321488360926083 0.00359300851772286 0.000905372631289006 -0.000672147568115128 -0.0150614132996771 0.00898196250517984 0.00750330290009037 0.00604364524062303 -0.0212456911170463 -0.0203191009088219 -0.0182517804320327 0.0126288783081623 0.0300437216683799 0.0330934059650572 0.0201238640391369 -0.00308470500186564 -0.0108926740854354 -0.00297755712923639 0.000770447040140565 0.0223073338873192 -0.0193425326436582 0.00486326763358691 0.0359049590958301
  37 1022.23061863568 ""  16.9665952519704 0 0 0.0186538462850661 0.0173471416518117 -0.0316257606911021 -0.00954988984160874 -0.0186019303483321 0.0113555282404609 -0.00346137446440049 -0.0018005696960679 0.00492478821249416 0.00205891297344333 0.0142703907194269 0.00836483959642658 0.00281798635846688 -0.0161112563053884 -0.0190657678964803 0.00198505966704949 -0.000315060754055079 0.00397833396820975 0.000600782479644039 0.0245009785312195 0.00159133113078548 0.0040537028070736 -0.0167417174313985 -0.00866167260429909 0.10212247733196 0.0225094635680655 0.0660385503715943 -0.118116887015655 0.031372165961714 0.0106879996112707 -0.0418298017360002 0.0227458558788117 0.0257791925896347 0.02143272417499 -0.039971406176998 0.00741213396975097 -0.020692435663908 0.0074716012963143 -0.0122010909072737 0.0115516502094259 0.0203881152022154 0.0390240767118679 -0.0235049519353967 -0.0361274162005472 -0.00806385498363456 -0.00339066224256111 -0.00462048902261105 -0.00828698838827761 0.00175879018641411 -0.0133509557135145 0.00548821311241849 -0.0108135406367586 0.0191685380076983 0.0161428910893435 -0.0525525650206381 -0.153004695111831 -0.0764694044146793 0.0562426203440021 0.122158482625809 0.0438222262837549 0.0582923434110689 0.0596164019731846 0.0954069556515244 -0.0623409687448185 0.0248479043100643 0.104597877272867 -0.0403559298115945 -0.0185757597152318 -0.041492587244046 0.108478902146456 0.00718782219835741 -0.0258476124559946 -0.0120848593448681 0.00153508443457108 0.109732126146159 -0.0811382700088895 -0.0618235476695004 -0.0405423309007346 0.169417253041279 0.212896964408074 0.139307585612734 -0.0872188363839727 -0.206446665647172 -0.243720020312006 -0.186010354939725 0.0180109456674191 0.110806716886184 0.036128466052621 -0.0119553455517977 -0.207087247974685 0.154083310140758 -0.0506557533354487 -0.299794243070857
  38 1041.27898226563 ""  15.573116659596 0 0 -0.00852365644780792 -0.0299759537772815 0.00269704190971817 0.0141970808053218 0.0321771683712128 -0.0107783499614892 0.00703093657141444 0.00395334422930386 -0.00627857344092928 -0.0339760372915205 0.0174766124246851 0.0505626612329363 0.0150681200560943 -0.0950693518724935 -0.0566063746673312 0.0661190440708761 0.0421769777373878 -0.0798128858038927 -0.00704214083201245 0.100369197005949 0.0516603931342836 -0.0216374308063562 -0.0510478388230872 0.00881486224309056 -0.0300549164753717 0.0055644088957453 -0.0213121373837918 0.0174710337143764 -0.0498237298173533 0.00418319453092986 -0.134789693052812 0.027870913183055 0.261906222926572 -0.110847344269768 -0.287144448097021 0.0206270054802091 0.075996524420147 0.0475589365921866 -0.0825292722158347 -0.150113516384246 0.128617014768797 0.253720652579137 -0.13506922347805 -0.27254390948391 0.118553671173755 0.00110588107828407 -0.00197646793094754 -0.00585858479258351 -0.00175544622068884 0.000350282822659279 -0.000442604025634337 0.00554888825838967 0.00267124773808803 0.00303936575391023 0.00204528067197726 0.00742387591165865 0.00262192702083236 -0.00837715426024976 -0.00516811907684039 -0.0176801608249811 -0.00183897601484832 0.00358451172333658 -0.00378999635882585 0.00696300837673582 -0.00323424167767209 -0.0115625205696712 0.00288571855661634 0.00316010214404516 0.00637085697358999 -0.0114199774868741 -0.000456692911802886 0.00254359874665288 0.000780387451648107 -0.0014975723305628 -0.0173323504582646 0.0104235278311794 0.00693194673075861 0.00176972602398013 -0.0127625708482696 -0.0203557246443975 -0.00741174513133589 0.0120242392239665 0.0261742554750004 0.0211603420468442 0.0181882072282254 -0.00270548916799697 -0.0106713684596745 -0.00274442321950655 0.000694118761937691 0.0201423505366894 -0.0169316604444831 0.00462708991171739 0.0314184135552932
  39 1057.01885294422 ""  31.2454373095497 0 0 -0.0767508276524258 0.023751184017833 0.0233422005575632 0.0140102835131338 -0.0109054064755077 -0.00806338614303661 -0.0060345754029109 -0.0117631882056383 0.00528518013730053 0.00393467759113204 0.0137206671733994 -0.000621153685404734 -0.000104790239450857 -0.000893226060869493 0.000118813791727745 -0.00418486901538648 -0.0087435471671376 0.00233080588543786 0.00374025502252483 0.00974870109983756 0.000278933298225601 -0.00283948582594505 0.00172310953053381 -0.00084619257473502 -0.191829170211338 0.019236535851232 -0.108137871115715 0.0973791934600791 0.00722240145617342 -0.0338149380055401 0.0114317063425598 0.0132064482356206 -0.0113792375437861 -0.00690795125613888 -0.00892539251266516 0.00345886427687877 -0.000383054116100491 -0.0284744959976802 -0.00579753387462385 0.00662068886853266 0.0106495976384191 -0.0184146824353911 0.0144503833782905 -0.00583063331967017 0.0150667232245227 -0.0218840410228296 -0.0148476029723344 -0.0154009033222351 -0.017492964997761 0.00517936858147891 0.00089898035705797 0.0889453712178211 -0.00846822386526022 0.0200486852716927 0.142563473579198 0.400136955744939 0.093125398046775 -0.133222278596117 -0.294831628888402 -0.103722336174306 0.0580930254980132 0.00764602135642726 -0.00774104106843967 -0.0101828493268166 -0.00339436267874611 0.0899441051229499 -0.0128639641170834 -0.0485430308767094 -0.0620010000787328 0.0309465368892646 0.0193018882164088 -0.0398627207875254 -0.103694082813209 0.0107223825102984 -0.00479914144772409 0.0238304533784569 0.104863325691606 0.229195658511962 0.00320620157632882 0.186141766516039 -0.0498485589572081 0.083964570800408 0.190119091250006 0.0552721262924162 0.0583713441543621 -0.0371487751064961 -0.0246921952583203 0.120568954786981 -0.0264151985699743 -0.0875496325276935 -0.0169387805860287 -0.0227168984645846 0.0274172322250103
  40 1073.3192718747 ""  12.3317676746807 0 0 -0.0303125519094117 -0.00485350348147562 -0.0430127413580499 0.00651814776625452 0.00328966603613891 0.00694927207567946 -0.00876548516320506 -0.00328111368711812 0.0139369574476606 -0.000822036447018923 -0.00399295581071814 0.000772141571143971 0.00509581088727081 -0.00205518924637207 -0.0090460833672614 -0.00578570925616999 0.00255768537634423 0.00915594369931859 0.000962450353284025 -0.0022677499678921 -0.000615190167187426 0.00244065033181345 0.000167976933147039 -0.0105047283575716 0.0470563674468248 0.0400546615798061 0.0484173396146978 -0.131554849428401 -0.0274898210122652 0.00452414367547858 -0.00921163415572319 -0.00366084156219389 0.00533299466205271 0.0189161042428636 0.0192343462101354 -0.0193254827459969 -0.00490529299078119 0.0281484086698105 0.0253346007495585 -0.00549404549830549 -0.000850282834215431 -0.00614143500966681 0.047034987791625 0.0329891836695008 -0.010902385677543 0.0168941290922713 -0.0242298064743946 -0.0430252762186433 -0.0216587462895633 -0.0533231820700682 0.00937907045847916 0.040580598725305 0.060725403077395 0.0436834778142852 0.0231203608990405 0.0118876544504606 -0.0214988338347847 0.0660453509404304 0.290270821460735 -0.0435071079732508 0.113569766302608 0.134868887198487 0.141543108682929 -0.0128337314367637 -0.058188380707269 -0.0652561179680037 -0.00309731566483222 -0.00790859720562326 0.045635398645799 -0.00800772243957208 0.0398222844006271 0.02929188245141 -0.0816909565998839 -0.0815080584756059 -0.329450355820621 0.0691209772336015 0.0538239104371461 -0.052303497734518 0.112977283969573 0.229352439009023 0.144610485064403 0.181015134284007 0.322332484866227 0.0779671423208665 -0.133299664572757 -0.0762509812682787 0.144448789567591 0.0738565407264096 -0.0398971127131539 -0.145352183187848 -0.0966373682075384 -0.0817980897814011 0.0315702135271788
  41 1090.66689362714 ""  31.6050918183598 0 0 0.00903776054949771 -0.0116540611878062 -0.0419036666622661 0.00121630230574126 0.00362041276876942 0.00865051176674978 -0.0065540616177793 0.00551445782624434 0.0147830792784854 -0.00990432039968623 -0.0173731083278367 0.00748967278131633 0.00894832383435207 -0.00743332641085291 -0.0163240136625864 -0.00296666031815052 0.015601396089561 0.0105204864018012 -0.00400504795146954 -0.0104425365127377 0.00155592625612174 0.0112305393631213 -0.000336589024327515 -0.0172869469404239 0.102608569780906 0.0349282698792677 0.0681551971235262 -0.124066104853935 -0.0380864806143578 0.0193254873727914 -0.0363507486821643 -0.0157468716998 0.0505140465035746 0.0297445747357687 0.0251493274357998 -0.0331577379706133 -0.00829446987663624 0.0900218627325033 0.0495504742909642 -0.0230058739916713 -0.00863890155857071 0.0295752100312808 0.0550075090356742 0.0705413023061364 -0.0484019741141981 0.0344638165536502 -0.0211105285296648 -0.02578562186446 -0.00508044941821613 -0.0297071594701999 0.00840568447364948 -0.00893888629785399 0.0470165810262712 0.0266199029199666 -0.0751362182045004 -0.227729501816951 -0.015502534422336 0.0694883588859288 0.272643823802538 -0.0374424930074303 0.0330665170403522 0.0902643415884606 0.0750378003060443 0.0499513610243064 0.0310808517905727 0.0869731896896877 -0.058059028883234 -0.0223688611376297 -0.0522305044997891 -0.0259610151476848 -0.0172608255008517 -0.0560601956580363 -0.0304225089862664 0.0735856930663105 0.156248285749818 0.036645299942004 0.0852105494678247 0.234147965407768 -0.139315132242859 -0.199821058004742 -0.128560574535048 0.0612312444122002 0.233943806232786 0.0357457203646768 0.241090251087618 -0.00602591126569744 -0.187432594240191 0.0441484832904802 0.0104337957383974 0.1378920278904 -0.0268896216896745 0.072181955784699 0.161461150360594
  42 1106.63764874373 ""  4.06415726420932 0 0 0.0120782521300194 0.00943718894770363 0.00572645758454661 0.000559669738140972 -0.0180904633799556 -0.00738446821623932 -0.00899325638887804 0.028687345494788 0.0236012902989787 -0.0474876552004047 -0.0612227109195438 0.0431201444112937 0.0287476876509716 -0.0314418696353878 -0.0539648286547957 -0.00532452408227196 0.0676699193986416 0.034889670896003 -0.0211825054602355 -0.0491128857592982 0.00881334750503104 0.0513074053370893 0.00534297251657674 -0.0684540243760431 -0.0331554372983112 0.0498146381095597 -0.0421710127007329 0.0423797769979675 -0.053398020075306 0.0224954635831624 -0.184812580346282 -0.0480220262489324 0.274247633876388 0.0889049066002895 0.0690697266235651 -0.108856334245492 -0.0325898932649052 0.394022494774827 0.202719442935106 -0.106723231744402 -0.0419427454190949 0.153549655849979 0.198655919652565 0.288425367838683 -0.210696381104687 -0.00381389411176895 0.00241999188783986 0.0104325617864209 0.00895778394500258 0.0216054170537219 -0.00747804934853794 -0.0174329828991787 -0.0211880951002111 -0.00410934111313359 0.0204941981199615 0.0832169584971233 0.0504330041621564 -0.0500598142650799 -0.115882913691698 -0.0210026153305945 -0.0507416825152853 -0.0670941628566689 -0.046090613105849 -0.012320845806482 -0.00712563522507026 -0.00943038761322174 0.0130615383657346 0.00181417724058679 0.00283349357181088 0.0086015223554844 0.00538102336077207 0.00851925541504137 -0.00467170740798924 -0.0129620322261098 -0.0250779341302909 -0.00647274774940874 -0.00789626822750712 -0.0260977735391577 0.0230631998585493 0.0493682674018804 0.0127352782722024 -0.0107525430297876 -0.0374160173789569 0.00382593302746233 -0.0433557774711977 -6.69431079015866e-05 0.0356801596739856 0.000664506872075845 -0.00409293821390535 -0.0365067355812303 0.00501793453627309 -0.0170679744637048 -0.0324872792583377
  43 1125.55166422085 ""  28.634759420867 0 0 -0.0603212600674288 0.0322884584329085 -0.0025740870596548 0.00478688531412444 -0.0223167776494846 0.000736009123555279 0.00271257333465963 0.000306464969889188 -0.00313038373572501 -0.00698059735291091 -0.00212650136118197 0.00737286916321316 0.00424798633054971 0.00152972580991391 -0.00507019696250527 -0.00169336837187887 0.00328000050031569 0.0035821329629054 -0.00300138370479313 -0.00475035029841434 0.000607371773140579 0.00823597239517286 0.00304770903875235 -0.00716378771243051 -0.0916998025707193 0.0209728907496379 -0.039465237009445 0.0107315713171581 -0.00280982019239976 -0.0107824572579502 -0.0242747614575095 -0.00101619215892261 0.0459957973644002 0.0122618995160261 0.0175021743045928 -0.0135825129812467 -0.0039544016065305 0.0305513063268858 0.0179024153291997 -0.00443690702077574 -0.00596629200275926 0.0162426258666172 0.0119587273509936 0.0379182131052866 -0.0332437134872754 -0.0123315304078874 0.00844086131775042 -0.0740918391030092 -0.0382957810781865 -0.0809243276183313 0.0258547245176599 0.0966952153464448 0.0769337808845843 0.0306007083171807 0.0442568473501834 0.133054095109671 -0.0768146576348019 -0.0460551589474321 -0.0336520609499333 -0.116981588639955 0.162962589922443 0.175902267473579 0.134029355986841 0.00994177244606716 0.0469569564865196 -0.031113404316808 0.020217642229539 0.0128592306309509 0.0365422769016311 -0.0132755396507552 -0.0402235277804439 0.0112970835563969 0.151402759796517 0.0271002690893281 0.143549887550444 -0.0743313257517896 -0.106954884118542 -0.118236937270518 -0.0254067558158353 -0.177433545245857 -0.000851634487475738 -0.141701816717685 -0.329697691688822 -0.0705833363328317 0.0328779383729297 0.0787447116750757 -0.0687564096922069 -0.127604041652649 0.0365104025071069 0.135119057646667 0.0754115703813048 0.0626219309103321 -0.0435761983073325
  44 1166.16434137091 ""  23.6320830884198 0 0 0.0576325271210449 -0.0281032396050802 -0.0634147617264231 -0.00874758811157155 0.0152298703627884 0.0259367493399808 0.00295090304366251 0.0154221275876184 0.00249505667033761 0.00439239765083395 -0.00536072258057515 -0.00926310228548277 -0.00363513799455762 -0.0022476650525611 0.00492244798818648 0.000741793004699387 0.00466362240506103 0.000759017999687182 0.00581856441537032 -0.000879474714732928 -0.00842113898588885 -0.0061994016234254 -0.0103018755987044 0.00603116730856329 0.203623045029291 0.0687866452348036 0.109447486805673 -0.130904189207136 -0.185052874840853 0.0780791379424916 0.0383885866527555 -0.0121053505211883 -0.034663159953659 -0.00803237745363525 -0.00431626901644978 0.00464005584094639 0.00178486186086358 0.00207544298461185 8.77039002324069e-05 0.0222712153493595 -0.00337419195581222 -0.0343399642272462 -0.0423136359076998 -0.0662677984214539 0.028860811150631 0.0383060606624752 -0.021802497650221 0.0196121663607605 -0.00429885234190222 -0.0449052694168844 0.00647392728194591 -0.0838211254855382 0.0864222991435369 -0.0144750829217518 0.156160581649162 0.489159938055829 0.336571968935469 -0.137270833922578 -0.0144434933378152 -0.179790541504874 -0.197689833757771 0.0088754747968015 -0.130855452181611 -0.00911124201616842 0.00339367855299418 0.00206903418180284 0.0123333235278532 -0.0113188519605865 -0.00205037850191855 0.00961517912598051 -0.00218501080649408 0.0040618643035805 0.0112682465752673 -0.0012005059088376 0.0230600527608184 -0.014562605480006 0.00322250448212303 0.0278584188943471 -0.0190446572736907 -0.0388589808974087 -0.0273295614762329 -0.0379900480784904 -0.0941677766682631 0.0103617144173091 -0.0158280784085617 0.0137182237537562 0.00840080452990904 -0.0123122611810318 0.0014412907032344 -0.0122204888765504 0.0194138067383626 -0.00387330640540235 -0.0317637934704628
  45 1183.3987600763 ""  11.1162751330065 0 0 -0.00943118369923975 0.00868589186456825 0.0342621396654417 -0.00195053873589434 -0.00775247073640358 -0.00560967468064786 0.0162245207970464 0.0067486073780881 -0.0227807709330404 -0.00343441430818054 0.000155156605198177 0.0048993700228175 -0.00131711692678945 0.00511678865974648 0.00421721300228134 0.00255090807024896 -0.000935328528347714 -0.0041086172241851 -0.00675151578104441 -0.0086381772072498 0.00623227292286997 0.00581731059481944 0.00652810761604437 -0.00386191372579393 -0.0521997350142456 -0.12645529892092 -0.0252500569226503 0.0734704641386083 0.0845211169727537 -0.0324285266480957 -0.0341155362275359 0.00543710298001064 0.0539903675250344 0.000904173106707939 0.00996574076126377 0.00215417220471186 0.00234539580873317 -0.00576461073378569 -0.00673878818006844 -0.0282990585037258 -0.00629202156307991 0.0399155841110929 0.00136637599305114 0.00750216382361992 -0.00914656609483431 -0.0360975330728262 -0.0412297957266207 0.0217854190438102 0.00215814950134628 0.0229769640502268 -0.0157365311912004 0.00779993126457217 -0.0467846174166181 -0.0391428550632416 0.231771727244959 0.436061060303599 -0.0508485988957598 0.233515234090056 0.644969098757479 0.214892543289662 0.0156250658102327 -0.017692546230136 -0.0380809506731362 0.004374353810856 0.0255410444495522 -0.0014215803952805 -0.0171062935523134 -0.0377409051915301 0.00968472466046125 0.0021053746958909 -0.0178217744713195 -0.00397200400459714 0.0688220708401476 0.010627774608954 0.0502421870666289 -0.0369280181301597 -0.0213434649872269 0.0243809662908099 -0.0103951076500152 -0.0101361386008216 0.017597655208491 -0.00285757751040899 -0.0314215876119605 -0.0170988815461881 -0.00555146221038968 0.00777206573727013 -0.011450550388739 -0.0435283208845589 0.0159100388920419 0.0581361751851235 0.0366606527917872 0.0248745650774262 -0.0197165501664982
  46 1188.29921025508 ""  4.35532871903393 0 0 0.00851404251928863 -0.00698289275583978 -0.00664570313605744 0.00397406805953118 0.00828199212441253 -0.00432590413038871 -0.0115006003614268 -0.0298437192928899 0.00769385562687585 -0.00535849963195682 0.00621609444534498 0.009800179278093 0.0239619471360047 0.0348237006087196 -0.0206444026862112 0.00341108779521728 -0.0708180423649179 -0.0324770327379769 -0.0400177805608457 0.018410151944056 0.0626900230280574 0.0182563707131867 0.028053868980712 -0.0132994428818311 0.022643156420351 0.0230329717390297 0.0103922183915827 -0.00907166845647546 -0.0125281745747764 0.00333305406847484 -0.00650406140019899 0.00677133959206547 0.00756088783961636 0.136024990689944 0.221063519079081 -0.109791747259213 0.0368605472123751 -0.494963619517529 -0.253213117033279 -0.277199065240609 0.0523990395022656 0.438697481357052 0.151503734403798 0.27985495197043 -0.131513659418062 0.0046954566523296 0.00115106766514201 0.00326698595560734 0.000448088995909282 -0.00524695029999014 0.000888361131069626 -0.00959615729820702 0.0111542863047754 -0.00195900673237173 0.000253611127712261 0.0136211735041556 0.0278999644832736 -0.0175995915235356 -0.0251668408303325 -0.0172765167376976 -0.0266399673011113 -0.0110814762979505 -0.0165354846121189 -0.00310633603453437 -0.00149818465893061 0.000277417471616383 0.00275244983672421 0.00102097052454627 -0.000993654938631771 0.00232603777736701 0.00132760462551463 0.000946305027930722 -0.00428194239873175 -0.00107718118627426 0.000715919338797475 -0.00156380510723075 0.00126386184169899 0.00190519032491398 -0.00414785372860282 -0.00757164527591952 -0.00684372592798589 -0.00558754671029966 -0.00830405731499483 0.00729042148317863 -0.00554769067901844 0.000200025065737526 0.00513329386639737 0.00172786344445985 -0.000978094461534655 -0.00847945894170802 0.00089213744102391 -0.003562992739248 -0.00580334142138927
  47 1203.22845664581 ""  47.8583289806903 0 0 0.00499003428879523 -0.0193703262958675 -6.76214142278231e-05 0.0190173345648926 0.022853083338778 -0.0234340373309635 -0.0481831381034719 -0.028835637827142 0.0604604427558664 0.0314238092232056 0.00966241628622277 -0.04104055940711 -0.0206614213814136 -0.0610831933028702 0.00570971547512193 -0.0059887828440509 0.0145310098232979 0.014750891976316 -0.00424671381214112 0.0303870186128276 0.0175924585752431 0.00894335152897103 0.0108433997241324 -0.00952525747540654 -0.00214610438030787 0.130573228276084 -0.000972745226639629 0.0138930026374997 0.00144326591145339 -0.00928318028435226 0.276000207522331 -0.0256109992040113 -0.430350987237044 -0.217529095881921 -0.395183826068692 0.16456853033418 -0.0153998801597541 0.122524847665086 0.0694280519020765 -0.0930961167288278 0.0455660032873681 0.155950447653316 0.161811448547115 0.286693202705773 -0.133049510047437 -0.00532324343265272 0.00012488643979125 0.0095076964283187 -0.00177079791979988 -0.00175331072983072 0.00194785042653458 0.00620819912391296 -0.00222475138808109 -0.00909849480609027 0.00760797452891709 0.0102510197089604 -0.0086659622053354 0.0134752204264647 0.0117530547877704 0.0292716987012164 -0.0349529482936631 0.0283015906653297 -0.0522500705219603 0.00121993270828358 0.0324827489268063 -0.0110247720605627 -0.0048517742543942 -0.0217526881662424 0.0037435023856222 -0.00254765563402119 -0.024005427841399 0.00368506822599872 0.089765749754208 0.00341241690701228 0.0196794799230245 -0.0544174648505405 -0.0525474445769848 -0.0376462917543615 0.0307961559663581 0.102169215985568 0.0326576359517209 0.041035066425871 0.0534611892022026 -0.00630954956925606 0.00530774240353384 0.0405957619359138 -0.0310434639989725 -0.0676334750937908 0.0173530403939255 0.0657030960904565 0.0459839994530247 0.0329766871676232 -0.0262788288379751
  48 1210.4150454633 ""  26.8038857460577 0 0 0.00919304622606476 -0.0175246822717479 -0.0295866604491213 0.0061455868973616 0.0250228602957206 0.00390370505013641 -0.0325636637200892 -0.0180161939578398 0.0416205736265133 -0.0111591406692649 -0.00440408504211614 0.0152636280306078 0.0183478311922513 0.015091846772975 -0.0213829993154526 -0.00312734465150587 -0.0102398648193369 0.000314639095494183 0.0128973971784279 0.0128482419100622 -0.0135900674195773 -0.0144086424917924 -0.0161015272490448 0.0114824978635585 -0.0178026692320658 0.279910608961757 -0.0363648657482591 -0.0329205983851951 -0.194620560216249 0.0674999578588056 -0.0412931305621189 -0.00170902137636198 0.0488848495168502 0.114804619477591 0.172769634471362 -0.0974564430621849 0.00275768597379792 -0.0675101290736786 -0.0296126144693086 0.0856375546776934 0.00378682150084388 -0.125598461612302 -0.0445119652318268 -0.0853089081434042 0.0525364370940951 -0.00638037328838097 -0.0209326331524573 -0.042540950618142 0.0217751883293104 0.0571751881439339 -0.0273311818896789 -0.0179979497883253 -0.0534910974118013 0.0795140168317119 0.0114285527908767 0.0411022217481124 -0.0197009580545833 -0.0504340464266399 -0.0180696832009523 -0.0948997041410553 0.0227636654042406 -0.136667182544031 0.106908737912657 0.0135883682604713 0.0718894935723748 -0.0264193674508629 -0.0156855353474875 -0.0472638350513907 0.0139723331279801 -0.0150315364607683 -0.0555013705284103 0.00680046972306283 0.205404098773892 0.00513344106109866 0.016006305245926 -0.101991513033109 -0.106247761129562 -0.0820049840013631 0.0938294972209576 0.256296930066731 0.104003521395412 0.10392921070627 0.136640114005417 -0.0282916166863336 0.037076973237817 0.0950191848016233 -0.090201810766125 -0.150477986567107 0.0375786062359401 0.162619383981187 0.091975810198128 0.0816557237444391 -0.0323615989465178
  49 1223.42237648496 ""  109.442045194436 0 0 0.00328973947345201 0.00426799599404045 0.0239534919805608 0.00141181714490135 -0.0129576116672017 -0.0103984402156709 0.0178596917424155 0.00286417786024388 -0.0240871931339923 -0.00799408375219524 0.000428838364278376 0.0115465893194452 0.00161969143986266 0.00924906953083386 0.00180049736086004 0.00264074108831554 -0.000313901758298674 -0.0036791098809179 -0.00317352802313762 -0.009835603110763 0.000845225679402861 0.00142220910471386 0.00507607340875613 -0.00291239332671862 0.0370195875200726 -0.275634784385097 0.038005902466745 0.0136406853602453 0.19751003136317 -0.0697465726389465 -0.0690910117814975 0.00968766555058284 0.120532062680977 0.0249291045568336 0.0522733295992067 -0.0191863286057489 0.0018497496236392 0.00626230469491427 -0.000102940348063804 0.00201211940468165 -0.0110907108471557 -0.0099284518951739 -0.00753928985283413 -0.0349727316188626 0.0216182703472312 0.0139247383709738 0.0250943386563932 0.0668314573456908 -0.0183317601607039 -0.0532970672203992 0.0295103887533764 0.00108170140655435 0.0563037514549485 -0.0917451223304876 -0.0525635079946054 -0.100492927587698 0.0904456991660727 -0.00259983918098134 -0.168408994911289 0.0869091058932369 -0.073680908209776 0.143286066464825 -0.150519147281793 0.0191090071473214 0.0565953591870216 -0.0133213738383061 -0.0245990926712763 -0.0510773968917762 -0.00685636092426255 -0.0172527812924252 -0.043444246632701 0.00125855045390496 0.157363922963178 -0.00138922243517569 -0.0284448435849141 -0.0656783141460046 -0.0799509787109714 -0.0709648197824123 0.12143676894528 0.363640698292201 0.113455340331596 0.143147034078212 0.231748640211379 -0.0339073420536237 0.0417396848883732 0.066531159438503 -0.0791614067811356 -0.110722576532736 0.0292799353587941 0.138870180613642 0.0617620491792229 0.0673901540872386 -0.00456738417311802
  50 1237.41000116632 ""  78.2968796970243 0 0 0.00891417110468331 -0.0280282935254208 0.0106822522410328 0.0371281387938513 0.0394489829296712 -0.045703144095969 -0.0817457104121429 -0.0653395424428309 0.0985689979337223 -0.0323347952781913 -0.00289472600501425 0.0437993257289686 0.0346160725257985 0.00721983828603338 -0.0474380668417032 -0.00454312956317277 -0.0131664827091595 0.00170912533244937 0.0180047912884342 0.0359989700323015 -0.0117729164857589 -0.0149267326850335 -0.0173461394930848 0.0135231658010961 -0.0757508753917744 0.250266764908303 -0.0773244164185748 0.0802373204974 -0.0375053773122781 -0.0063383838457434 0.017499256552407 -0.0155110846208449 -0.00415346908509566 0.137174108996172 0.176079049843889 -0.132529496252533 -0.00571388013493444 0.012420434522153 0.0120043715608245 0.153028575078883 0.0201891630640055 -0.215650149519204 -0.0247709853537616 -0.0298592688918541 0.0262298493411386 -0.012978695428972 0.0170755385488835 0.0463870633159185 -0.0166164679523431 -0.0381244270471997 0.019964699404484 0.0383608732923074 0.0257475342913156 -0.0778836785692023 0.00375233630693263 -0.0377117406825437 -0.0506181466799361 0.089090516691781 0.0796700510073719 0.151797645618778 -0.0855228445305254 0.0967372546277546 -0.2005405402967 -0.0228778749370752 -0.0107091769232568 0.00245541790528677 0.0124181250184915 0.00950763630212356 -0.0062815037247819 0.0188558935565229 0.0106634029004664 0.00358035321477388 -0.0429182985418047 0.00129037337415909 0.0302261997974396 -0.0222645317398821 0.00682695457896578 0.0340026737558856 -0.068300949713505 -0.1249916491817 -0.0745838804877665 -0.0238174093165854 -0.0208746690169847 0.0554666934488118 -0.0487950374332762 -0.0135650525122439 0.0471952027856496 0.0170103976557354 -0.00462858184978927 -0.0561400952289436 0.00512745313464986 -0.0264072297157527 -0.0388211746222903
  51 1266.11843626703 ""  1.54757083277759 0 0 0.0109216565231633 -0.00366713773638755 -0.00172131551552539 -0.000796893667912847 0.00126697061690368 -0.000817359606663671 -0.0107586579547635 -0.00101537372121383 0.0159572667270126 -0.00164398507651738 -0.00239866358643474 0.00191596705836131 0.00267015129358687 -0.00329021950640749 -0.00505475241481916 -0.000663795263582314 0.000938664554867807 0.00131705149827387 0.00376498240653237 0.00493904176572884 -0.00358596209749371 -0.00309104211977587 -0.0065236167432371 0.00299477084816172 -0.025128635903442 0.134346697709555 -0.033915536435372 0.00882072115606678 -0.0346308675680193 0.0131700227300689 0.0163267233590486 -0.00585771214372448 -0.0226740404607254 0.0189575654649525 0.0235419139698816 -0.0186365127910006 0.000704902892444328 -0.0110090969045253 -0.00520735351645983 0.0080769309215723 0.004657834585843 -0.00795317273432298 2.01813516300238e-05 0.00663434402398893 -0.00432498355178207 -0.0110123973826357 -0.00259440319084625 0.00931967072210079 -0.00249604823251658 0.000425018782522122 0.0040376070580429 0.00400297163706615 -0.00803785211679499 -0.016607296892271 0.0221092056551494 0.0684625778435413 0.0123321289167024 0.00615385589705174 0.00256735451000724 0.0320583233788379 -0.0251261497190114 0.0784828659357131 -0.0461731650185507 0.0928927347126197 -0.0402583593292001 0.0420612252339391 -0.0449649222809739 0.0123351585055662 0.0063959249398936 -0.0720011784721282 0.0369619874800404 -0.0413114092606339 -0.0702302228570568 0.0181529232319546 -0.00801382062822391 0.255884779334318 0.0205052462411173 -0.287008790931171 0.229059441591238 0.211486414646214 0.240924474493794 -0.116499883826606 -0.28787500203726 -0.304007030820063 0.16177346759601 -0.12306360485337 -0.0737915343667729 0.172670519221394 -0.0254353354559001 0.0693549261928159 -0.166125770531041 0.0178182739835946 0.240961019822389
  52 1280.42792213085 ""  63.8438817299426 0 0 -0.0141534097990482 0.0333413171095117 -0.0217443836685115 -0.0247558537904203 -0.0232093774464267 0.0516646622400203 0.0294436100871923 0.106181718350087 -0.00355671454387173 0.0336575908178581 -0.0182665983293269 -0.0577624996367635 -0.0299792423873479 -0.0339585154078507 0.0305318043432188 -0.000557704328080732 0.0379154813629003 0.0163950515688547 0.0173182950275947 -0.0241541100386117 -0.0343363758558187 -0.0115167973449694 -0.0337426584637007 0.00324081306260476 -0.0891840437548933 0.303252330266668 -0.0897652981313106 0.101940130892993 -0.445162047528877 0.150859661735549 0.0145018905266432 -0.0185343813377018 0.0141183604503456 0.028234558498551 0.0687624616382766 -0.0193738751082668 0.0124530291660218 -0.119856375299999 -0.0634690616324147 -0.127756635313916 -0.00599234854088687 0.180099526760014 -0.0297315445319352 -0.0744797340914985 0.0199465277285145 -0.0211063327068985 0.0194238026849072 0.0324504676915322 -0.00998494904464226 -0.0202112534679463 0.0122944347369118 0.0524117514211151 0.001522891169021 -0.0539947662655973 -0.0283237229474978 -0.104712396542574 -0.085697825156459 0.0864749280929489 0.0172349260407704 0.155538835687695 -0.0374486996091358 -0.00993005976163754 -0.160772483320162 -0.00672852787821826 0.00540899712072964 -0.00348293094960116 -0.00153220158578426 -0.00691415314153747 -0.00556272884802009 0.0063665530167073 -0.00396352644246523 0.00197330855133875 0.00669912252022127 0.000772606724114896 0.000661412863919016 -0.0262674871889511 -0.00576222742367047 0.024230098903505 -0.00862415636040711 0.0266849816011406 -0.0114770559192531 0.0342985678490971 0.0746309209559297 0.0282699551482444 -0.01830441402855 0.00560341822624042 0.00942910508503292 -0.0170692783149712 0.00504924944776271 0.00219561776715948 0.0140279579345147 -0.000524039027877988 -0.0175576610025054
  53 1288.02807673198 ""  17.5481097164588 0 0 -0.0393113964821679 0.0226461253130612 -0.0172224495813081 0.0107278526461956 0.002941143443193 0.0071293211957976 0.00467053164802449 -0.0434180253340362 -0.0215720964629786 -0.0122664076421485 0.00966767838474693 0.0195310113345537 0.0109850588863062 0.0214327559965777 -0.00722260386182616 0.0008735650715951 -0.0203212660257521 -0.00935337256528718 -0.0135113443708156 0.00545728955887774 0.0210396397478611 0.00919313122568249 0.0231903677983455 -0.00515530774738122 0.0331514762022784 -0.124007918817849 0.0526885349573833 0.0546375992259883 -0.185649553646737 0.0489815232853785 0.00465210035243528 0.00832579538071572 0.000324191812541584 -0.0473794067918855 -0.0750835591921458 0.0396412901443685 -0.00539730882385015 0.0598599348816017 0.032595440902041 0.0465942847946989 -0.00285275536093754 -0.0656181202416165 0.0146414506830634 0.0293308056536647 -0.00631636755133903 -0.026705069520993 0.0122121227764097 0.0179080916664094 0.0128132893172681 -0.0285191225477163 -0.0177553132030647 0.0348411744024359 0.0974905282268519 0.023564225661723 -0.00756270420776019 -0.0550833060427931 -0.120845731155377 0.0376298072704536 0.0419885321456483 0.0831986966149057 -0.107991635616981 -0.761396871594778 -0.130092761001372 0.00827258074207043 -0.00118172941629894 0.00593824790377694 -0.00724442918509594 -0.00629708393025076 -0.00178101840329465 -0.00551288763831693 0.00326425415426911 -0.00559667398103073 -0.00451205590743507 0.00382148735829451 0.00588310832219015 0.0202265443232048 -0.00444111915601249 -0.0362639794307205 0.0230229960517998 0.0404980863329039 0.0242370788417276 -0.00658964202872274 -0.020519321214285 -0.0294626914449569 0.00778532349840415 -0.0173300879137543 -0.00142710642031864 0.0168128926460416 -6.35202722740602e-05 0.013807605955568 -0.0136800138162167 0.00291040986787966 0.0217896438147991
  54 1311.23808512715 ""  44.3324367657662 0 0 0.00869127807385358 0.0238371445816909 -0.0255861565964301 -0.0271011919621905 -0.00118208670824411 0.0488952647799584 0.0375518577818652 -0.0868718945106557 -0.0860218572050071 -0.0278572105269733 0.0148470845851574 0.0469291254996749 0.026938385659743 0.0678669508399824 -0.0120611688465065 0.00455714922030623 -0.0610503358317273 -0.0310304682562566 -0.0443611440614482 0.00155882535322618 0.0639784806112153 0.0340863725541721 0.0681113781666264 -0.0226704683665232 -0.0220882715963728 0.198048553877853 -0.050538454455309 0.0593837876159181 -0.350149115853961 0.12206951883287 -0.00295600488071797 0.0138485413271069 0.023434558148878 -0.131278243094295 -0.191647156995211 0.114797459714974 -0.0117278183909716 0.132820444312453 0.0706761556524145 0.0814231640630717 -0.0171017550250878 -0.11906098095256 0.00696225766736664 0.0184907677669282 -0.000554303539211434 0.00265842745652527 0.00545992087634776 0.00801289884190739 -0.00636698091072162 0.00267207179747999 0.0127342708759614 -0.000339756076881065 -0.0407336182921408 -0.0423417531915563 -0.0181755469578223 -0.0277092335960085 0.0317519007701111 0.0316149727059809 -0.0194635186397136 0.0486083615837737 0.049913191760329 0.269843862926881 0.00921136145216634 -0.00190313507785265 0.0015850436716992 -0.00259034821502774 -0.00100131258601981 -0.00191016660622952 -0.00255282301977368 0.00192613329140625 -0.0020028648777815 0.00143370042816223 0.00278470928962671 -5.00576018922184e-05 -0.00284235706196556 -0.00944478229079225 0.000501853465538531 0.0154760337273293 0.000840210568251446 0.018092959654356 -0.000839771452929423 0.0171948963701199 0.0386980022700634 0.0144261945487044 -0.00428854588971625 0.00551943395088222 0.000831438273325101 -0.00917215154499369 0.00176129746410704 -0.000727025666198314 0.00461903745797854 -0.000591871192552674 -0.00547817403146317
  55 1337.06677730385 ""  2.04844709799374 0 0 -0.00812795542593815 0.00697330138365146 -0.0011233827742589 0.00459604726542649 0.00490156463922673 -0.00120127224897723 -0.00103594849214245 9.05436050351677e-05 0.00163784980989685 0.00202839919009621 0.000490196034266609 -0.00291982300570685 -0.00115836038328052 -0.0018532250079738 0.000923825294502418 -0.000162177817055173 0.00265076150220756 0.00141688663018916 0.00130927511397966 1.88547000198699e-05 -0.00181445061641759 -0.00200941253414831 -0.00222268046346254 0.00128523186181799 0.0188696773367243 -0.0720251928909329 0.0229295046840162 0.0245989465805677 -0.0525316612315717 0.0150569196268856 -0.0064911483525603 0.00168604155989492 0.0094718480489642 0.000204901136379876 0.000265480134392877 -4.58313656904436e-05 0.000681756861860018 -0.00745900490674702 -0.00376361745356763 2.28769712741974e-05 0.000319968184890021 -0.00139154432337274 0.00502807622918532 0.00577280999248367 -0.000737086154523075 0.00618116045018851 0.00191295707895238 -0.00466300497449057 0.000257261783420581 -0.000404981228010286 0.000470772175505165 -0.0085346422875801 -0.0042725110214494 -0.00253744647033206 0.0025851937304347 0.0115192204551242 0.0176788120570894 -0.00536896000368319 -0.00563219352378135 -0.018188540501824 0.0414953592242262 0.0170467693335017 0.0550816983268605 -0.0235282681046547 -0.00357074701292632 -0.0255634813353709 0.0180212100273802 -0.0546028373422484 0.00938514792759254 0.00434292683460386 0.0598787466557314 -0.00888451169572141 -0.0629103047081916 0.159360975677111 0.677141622179236 0.0124171431784318 -0.140744954190173 -0.466382660286229 -0.0753587557703632 0.0189005934516522 -0.0736105676902852 0.118038167930879 0.186835911550035 0.137304749060633 -0.0232194016960288 -0.0662991296536083 0.065134576483007 0.110298821895639 -0.00824033695831583 -0.120666285813338 -0.122830743907056 -0.0770235187598681 0.0691513527374236
  56 1361.27408651333 ""  3.87779858220502 0 0 -0.0177452026380739 0.0267022829481394 -0.00886732310489189 0.0176886655256029 0.0329664929984851 -0.00503966488447808 -0.00946156592070924 -0.0561936194108732 -0.00531851921044223 0.037840375876612 0.0131571984172322 -0.051616073860412 -0.00541218307577718 -0.00899449340083672 0.00427057725263534 -0.00310276094799926 0.067125475695069 0.031203449522793 0.0107265459602691 0.0208303783007176 -0.00828155839854588 -0.0518257403190608 -0.0657674003906724 0.0497449819083427 0.050940763623439 -0.189157874917451 0.0477730509160323 0.0889764539350319 -0.223680023355458 0.0695433137602605 -0.207002286541632 0.0472314159457016 0.332613617243843 -0.0841442110756546 -0.139356862592782 0.0669195732294444 0.0229577948697973 -0.23311410228653 -0.125245712157363 0.159523738179005 0.00283740298784238 -0.231032851616524 0.194112760745358 0.369826635486409 -0.146821252712961 0.0051188729438198 -0.000808716622447689 -0.00224127358434648 0.00273355744053982 0.000707090679639139 0.00481686902308345 -0.0201687567565532 -0.0135763866573643 -0.0239892991516798 -0.0132028779482999 0.00775569609628897 0.0569967119129492 0.0195228173980684 -0.0102889573903068 0.0198228705665934 0.0859611884393266 0.0453985571917569 0.094315074111568 0.00232328667948723 -0.00120991220095584 0.00372828663524099 -0.000850249366246926 0.00642197708670545 -0.000857933866369624 -0.00143546909325183 -0.00316821433312055 0.000303742262187759 0.00171097676887548 -0.012036750729255 -0.0497019921336413 0.00406851583285752 0.00994199985239335 0.0258926233390473 0.00562077246047629 -0.0111537905191921 0.0051913806570713 -0.018193805535555 -0.0327333295480187 -0.0157763998323762 0.00543028637603692 0.00183338163815322 -0.00547014965338919 -0.00236503082713005 -0.00120803608214631 0.00629784407106491 0.00654010902177795 0.005051352305632 -0.00413597447425613
  57 1368.69734188299 ""  1.79040222768282 0 0 0.0568450547626046 -0.0674545110790638 0.0108182602428212 -0.0362185243267547 -0.0171936774403338 0.026375123911007 0.02707419558802 -0.0213862063246682 -0.0494289124353238 0.0235154881627456 0.00342102986159143 -0.0340253937518369 -0.00319341692213384 0.0173816806751498 0.0116693942471056 -0.000416995893929823 0.0216854702722055 0.00931721839519598 -0.00937173096974699 -0.00512631003069987 0.0115570940751752 -0.00794173396753055 -0.00565176938102731 0.0102105290173949 -0.159432482090816 0.425511896621338 -0.190338769232162 -0.243723853188166 0.383680919942696 -0.0983767809937948 -0.146731219269454 0.0271281319745149 0.241892425531793 -0.096400968363392 -0.133698795343456 0.0857229860014839 0.00889235281541589 -0.0992653065307211 -0.0524659610343147 0.0590434955367231 -0.0151328160769895 -0.0929760090061907 0.0650051253820536 0.12411663908692 -0.0508796096818194 -0.00922088283289278 0.000392501820144694 0.0125619483654735 -0.00682033253114916 -0.00478732081339091 -0.00654425263926447 0.038220405680681 0.0299152184059709 0.0343894305298583 0.0399290456724923 -0.00629833205730426 -0.124407226923399 -0.0484807817699681 0.0336068052175256 -0.0471848128512446 -0.170094613119968 -0.0655214055311158 -0.204125677320794 -0.00328613534753402 0.000138293556884842 -0.009072830469949 0.00253106215490551 -0.008194000739904 0.00355075283705544 0.00325827061581028 0.00500144177228736 0.000522729108231276 -0.0064841300832184 0.0206192102803394 0.0847382512239302 -0.00913894894911579 -0.00913667663036135 -0.0147882140915979 -0.0229913524019327 0.0115527830414019 -0.0189358181633523 0.0234200758229713 0.0373900106784865 0.0113789950415663 -0.0110580006296994 -0.00515626837829107 0.0124749406207255 0.000931664379366053 0.00277976744337851 -0.00948171941633277 -0.00982555117695389 -0.0112941769360675 0.00224744068374225
  58 1408.86168137 ""  20.1463369636351 0 0 -0.00896548524725956 0.0344403660533242 -0.0489429095963611 0.00718735381868257 0.00554084663092941 -0.00286369488451992 -0.00148389551288008 -0.00543603244461271 0.00162393615669452 -0.00201570822864771 6.67326742396099e-05 0.0040897695124127 0.00116603009736393 -0.000550242802244303 -0.00154850154448309 0.00103069598001938 0.00029025802272085 -0.000986441513403752 -0.00129374259201499 0.00204105392524312 0.00246144296768574 -0.000994943922087346 -0.00177220754092557 0.000698352404732482 0.17730608168031 -0.261393646540969 0.143464790850536 -0.0225363726488357 -0.0810945853231278 0.00903589457640504 0.00595997204447913 -0.0014722123919563 0.0169272025103523 0.00449061113459571 0.0069558525523911 -0.00600673685711393 0.0014925517286736 -0.00150004619178949 -0.00209901027024857 0.0106490627584643 0.000635227880254387 -0.0150451112306134 0.00836227876581381 0.0114754314456673 -0.00428468362962254 -0.0302544819047824 -0.00579791327217964 -0.00655280171343593 -0.00798266591330039 0.0143008855695634 -0.00480699215949605 0.0641755464694454 -0.0513222965299516 0.104025616573055 0.0332791171783138 -0.0298817417377368 -0.196148140104008 -0.0472947424604395 0.026161734755867 -0.0376614386584357 -0.44275707395003 0.285785026129534 -0.480883636137886 -0.0103123045876682 0.00745024845264492 0.0188262620569689 0.0116974949464295 0.00410925066450278 0.00294310540303114 -0.00838990500465385 -0.000954930953512396 0.00227723071016397 0.0172977156161392 -0.0202186235001713 -0.0615190699792467 0.00310866030837304 -0.0343387239554724 -0.120869595792042 -0.023569954048288 -0.0279907175080384 -0.027574188978974 0.00289159183331508 0.00448956830297679 0.0317996026585339 0.0355987630917433 0.00555733708252982 -0.0243358663704381 0.0344951085056262 -0.0203125041566809 -0.0199849823252521 0.0196260538505697 0.0216767665033854 -0.0285532628030916
  59 1420.72720745503 ""  6.44824943297924 0 0 -0.0031801432396691 0.00815588188230852 -0.010626113530703 0.00237757103114943 0.00140295573448678 -0.00298771353924024 -0.00155038672175296 -0.00149386602532518 0.00230356312888368 -0.0026826102703229 0.000729285382145941 0.00454824799409163 0.000469823713739813 -0.00228149471879134 -0.00159864706005878 0.000567881642230386 0.000138211076329902 -0.000761004548861925 0.000697439988049859 0.00251409595514684 -0.00012496154604488 -0.00224545441453299 -0.00364216225983588 0.00182090207116206 0.0455688124352553 -0.0536076316037427 0.0399837737366796 0.00680514996096083 -0.0174577223435325 -0.00102868325378726 0.00971464934168345 -0.00091562372867949 -0.0113825709873259 0.00805498145853294 0.0106568899885843 -0.00822784333485448 0.000624614554704934 0.00242463835435728 8.44132049500744e-05 0.00540124311647049 0.0021345451393406 -0.00710551067432753 0.00630692574701615 0.0103566605467614 -0.00381480894666581 -0.00538175868618002 0.00610149183340513 -0.0102798264588208 -0.00160979600504187 0.0016673331882087 -0.00121339078532535 0.011647280106228 -0.00965975240993683 0.0239639979423912 -0.0260057216742409 -0.0179248123920192 0.00588818451570309 0.0105488651720146 -0.0385601526611386 0.0159231411143382 -0.0870555059832961 0.057480061625881 -0.0862865697704296 0.0429824291614986 -0.02744347814076 -0.0959196638031287 -0.0336978314445738 0.00125527049649809 0.00890544156906948 0.056521184824464 0.00548508611876885 -0.0333733058713419 -0.0927611304471453 0.115006525156591 0.3403701099817 -0.0474215168237788 0.104317845358 0.479811614261653 0.106942800943283 0.104388899715195 0.129982387980857 -0.0381406148878214 -0.0743361013901388 -0.121117170139901 -0.284134878801631 -0.0509856448078393 0.174378572693132 -0.206836646853016 0.145274462260351 0.186559823924497 -0.126619522629618 -0.109654863576115 0.238297206366488
  60 1445.08643093649 ""  30.4646586434081 0 0 -0.00115655225383805 0.00423117858491346 -0.00155412509365561 0.00131616942339551 0.000815435752550168 -0.00159308072497343 -0.000392664230483994 -0.000687718783361748 0.000744199380844518 -0.00215219343081416 0.00118287010413766 0.00373862315457477 -0.000250527334102205 -0.00236525115182495 -0.000617528956773715 0.000605178435340567 -0.00069520775554319 -0.00115251928658842 0.000935347761741786 0.00221311734432037 -0.000554637262782781 -0.00219132579043413 -0.0029816794562023 0.00182825589691699 0.00632824177816953 -0.0198372988050326 0.00557961082272866 0.00452879170169982 -0.0189721005992957 0.00746197961412313 0.00956443399617339 -0.000226798426551741 -0.0139926629465906 0.00780345768927605 0.0111712116731022 -0.00729547051573846 0.000244542907010667 0.00592738680209285 0.00198028110501185 0.00216192399160503 0.0023289382372198 -0.00253773463851714 0.00509508504122968 0.00808189977706473 -0.00222177124157655 0.00193045045715979 0.00340190624667716 0.0147544302975616 -0.000441560285130179 -0.00125832551716874 1.69385675941484e-05 0.000595660124977211 -0.00288335518964451 -0.00134412544754478 0.0299972234424576 -0.0150767419942375 -0.0793763579602827 -0.0508325351082698 0.0242169862053545 -0.0500283185045123 -0.00922767514915154 0.00826472164117823 -0.0100391461920029 0.0368466497952326 -0.0193748958525146 -0.0749733325761312 -0.0250786491847974 -0.00334983647650561 0.00872134166773448 -0.0576722854114146 0.0136934117447995 0.0922983394463548 -0.0578030347986883 0.0886812585391539 0.255248698762302 -0.0271326716156336 0.0699830650171858 0.33212920784604 0.0548561612142352 0.103295672506166 0.0761951993302284 -0.00684333516915968 -0.0347877521863939 -0.113984556435848 0.382804670089033 0.0427903643041148 -0.155922842412581 0.154530662119402 -0.163468087512689 -0.325775461477744 0.101188220868299 -0.0080098857087879 -0.408504198900634
  61 1463.61644475751 ""  7.15122320801978 0 0 0.00398342147447896 0.0129126792063771 0.00772949238666464 0.00434971065983479 0.00447410545705471 -0.00199327770235622 -0.00191543547341212 -0.0035868409567181 0.00166344263707413 -0.000506926455637874 0.00336125198171385 0.00207011990162994 -0.00225573061055614 -0.00355083084540497 0.00176688551903795 0.000288822670926912 -0.00462161652500541 -0.00227827178787264 0.00362588242646777 0.00352042635464775 -0.00396808341787816 -0.00300659171212977 -0.00165197409145277 0.00345910807182966 -0.0575047701904968 -0.0778943136962435 -0.062990878975354 -0.0388326468832528 -0.0892260191705814 0.0655505231076626 0.0135047460440884 0.00187217000258324 -0.0202739393988953 0.0120265878503627 0.0201211923197074 -0.00919932350660885 -0.00169190773489687 0.0226667898994905 0.0117461462880674 -0.00722989504696988 0.00577198251058175 0.0130089642318789 0.00287104328377567 0.00838800262273315 1.39234101315167e-05 0.0273183582042027 0.00177481907425603 0.106208315211648 -0.000408119203049226 -0.00587780949498957 0.00386996846778296 -0.0196328527669861 -0.00757629422326936 -0.0393454697354063 0.259324579292787 -0.0476814586219594 -0.523968135867159 -0.423195712409092 0.150255799519956 -0.447826255363576 0.089813416252555 0.0102171351459231 0.0850181891594546 0.000809011265512931 -0.00355037171867611 0.00377807758046988 -0.000727129619059198 0.00132582139541685 -0.00442699907906219 0.0104079110941893 -0.00532167382188754 -0.0130084090129578 -0.0139274072617388 -0.00377411559619569 -0.0217926030619141 0.00156670280619739 -0.00370162380620573 -0.000785578160448559 0.00177766485203051 0.0189765691023958 -0.00329512502106017 0.00418757396549492 0.00530700679361007 -0.0134416956699171 -0.0883001578881102 0.0392781885582313 0.0177088786927055 -0.0244884029631721 0.017642273658294 0.0293169795597499 -0.00996372776596634 0.0243494725540856 0.102375930457296
  62 1487.49986778338 ""  1.07567223393528 0 0 0.0110081730244055 -0.00245043070015924 -0.00413828140753608 -0.0026904885676477 0.018318162080699 0.0097776305680625 0.00571351701849706 -0.0884161065020237 -0.0415730768055016 0.0360463895390217 0.0561674514521463 -0.0312332079596805 -0.0580160171315248 -0.0394320495675348 0.0692087171947438 0.00757863646697153 -0.075176816519893 -0.0405131312254741 0.0562058370749029 0.0431513951295061 -0.0650536807622771 -0.0411390718326893 0.000909767172899384 0.0598783182119851 -0.0287565221875182 0.00810719081805931 -0.0484230380509401 -0.0576979842351637 -0.0247479818066468 0.0267341549869093 -0.0576942089899093 0.0792024586852957 0.1222266735393 0.118289430954049 0.268904985429217 -0.0672127968284768 -0.0311969751585943 0.395993168414546 0.202849417221639 -0.137220582851814 0.0828802523297271 0.23146505879564 0.0355628760997478 0.147387333732908 0.00537461596888073 -0.00206143186999186 -0.000538023374145292 -0.0061676719542372 -0.000395703250654091 -2.18429016234943e-05 0.000203999994013172 0.00169012240241504 0.000976373001762829 0.00225507977417655 -0.0147232959749376 0.00406218697098934 0.0301675434308176 0.0260673256302229 -0.00730181774567843 0.0273249672787895 -0.00893219518838251 0.00372912445808395 -0.0135176513142682 -0.000770130675464666 0.000431426627673567 0.00104457923825416 0.00116448147276895 0.000645225917154374 0.0013306220445708 5.15545403526437e-05 0.00094425620634704 -0.000361400509594199 0.00202078053494583 -0.00147889395057334 -0.00279713293339392 0.000338828506056728 -0.000236320130154036 -0.00377168895627738 -0.0100394910689366 -0.0050178327103939 -0.00828669952920616 0.000564059509365522 -0.00453554947697352 -0.00630949829567818 0.00519994338274407 -0.0113563556601674 0.00297374066161288 -0.00105779539213578 0.00288365792943511 0.00699637834890065 -0.00209534740959594 -0.00626034609041266 -0.00813132416456773
  63 1508.60058825929 ""  4.50395463422214 0 0 -0.00343686309984975 -0.00273311472302011 -0.00136534862552356 -0.00085114489087508 -0.000300842111440724 0.000647933596583304 -0.000203894406626931 -0.00244976992961646 -0.000843398189135573 0.00188756780151383 0.000570009684934728 -0.00255696633973389 -0.00107280000838145 0.000287875545196068 0.00172019378820492 -0.00021394512090694 -0.00128543808660818 -0.000199092626595139 0.00127734440428427 -2.07393852059729e-06 -0.00180959819598208 -3.3770499360461e-05 0.00159593900199408 0.000804680194873687 0.0220957442346965 0.0246916990115821 0.0277895104471678 0.0321049796275794 0.0149372100516603 -0.020366407571391 -0.00837636921691881 0.00220079286389606 0.0123436037002873 -0.00084554369923379 0.0011127397703058 0.00167826904573716 -0.00102661104226216 0.00627341854743836 0.00382732920536816 -0.00466520356298463 0.00100423582916739 0.007144037602524 -0.00149125872475081 -0.000121288361189103 0.0016718650502881 -0.00220693897312007 -1.81574255515016e-05 -0.00609057305683387 -1.31111908201118e-05 0.000328407566752172 -0.000373327059554258 0.00115132572589762 0.000695574374534737 0.00186022699297459 -0.0148724493851389 0.00724546796911352 0.0357948922311151 0.0321032985562603 -0.00435748678483204 0.0352561884729165 -0.00672011639135076 -0.00278790264495948 -0.00662966235461405 0.015625645649957 -0.0177906222691354 -0.0148273983265402 -0.00144882938814245 0.00173755748204437 -0.000879060201691263 -0.0155280133663858 -0.0428700354567833 0.000951976146761343 -0.156597423090768 0.0570021858752408 0.0498256640890556 -0.0599541095666343 -0.0882519275309802 0.039495684362266 0.0360280001530574 -0.00196567477946095 0.0319951499592001 -0.0144572603448681 -0.0104018572969836 0.0217255731333383 -0.328891112842793 0.45412271181727 -0.0729966432638901 0.304378275926075 -0.197826473523079 -0.233500905602262 0.237829550622705 0.474577245020026 0.338982323128249
  64 1512.73559107569 ""  6.77892901861939 0 0 0.00113107118127111 0.000255014921697611 0.000373216143610211 -0.000108774703682567 1.77404809421122e-05 0.000160059237145156 0.00214207684284216 0.00149079530870927 -0.00259390426579486 -0.0018311555488785 0.00154955514721532 0.00328725671080837 -0.00131298850097133 -0.00355575418165863 0.000523486019274179 0.00149264458820276 0.000598402146319478 -0.00193665635600515 -0.00118137139704704 0.00199775075833641 0.00248109547246581 -0.00169310975923943 -0.00421459524458213 0.00110120287697657 -0.00730002648055127 -0.00467188035656277 -0.00890002420161451 -0.0115655659909505 -0.00121394919475252 0.00504703071517254 0.00968705854011002 0.000216131138789942 -0.0131551506919934 0.00768866880546056 0.0111720095316917 -0.00675870400012444 0.00172166572534171 0.00327495467338908 -0.00107694748286095 0.0078517348468674 0.00103732744580793 -0.0108165731146377 0.00658067194899713 0.0120250196117917 -0.00740349331603916 -0.00255154767212235 0.000393315830276639 -0.00116529418104095 -7.93661952811172e-05 -3.50297665133177e-05 -0.000318221545892947 0.00271676313305575 0.000161718000081136 0.000610973109858041 -0.00642456191524979 -0.000798039152029433 0.00460748141017825 0.0216015978092474 0.0136105399583861 0.025036809500598 -0.00721829669980949 -0.0039286544980466 -0.0107573465157835 -0.0184992456930728 -0.0142298047475 0.0170989559394995 -0.00660895858023847 -0.000368810170643043 -0.0048286987078116 0.0335032131877823 -0.0141029832489674 0.0234313142206503 0.245526819749497 -0.103917535717317 0.0446476048854295 0.206297702533643 0.226159352376099 -0.0609144216127027 0.017380115345194 0.00170189037428071 0.0171013954639158 -0.0173825305092922 -0.0183994657913075 -0.00308200348879 0.094074788610912 0.412476954730703 -0.23284530689211 -0.420289477296267 0.0323938004180338 -0.451732807473401 -0.219116846666903 -0.222623803691446 0.266090576212204
  65 1519.39624516154 ""  4.825783343994 0 0 0.0596834208144662 0.0239507504462882 0.0159427844704574 0.00767352917323095 0.00710177561975502 -0.00416217490150534 0.0106462470522916 0.0230330229816968 -0.00587937702005539 -0.0191763331052455 0.00550666153612428 0.0299488546734294 -0.00259881820812455 -0.0217766753721714 -0.00548008485221096 0.00999900089973363 0.00756569961957062 -0.0114330507853315 -0.015293856234533 0.0110111325270142 0.0263485532563851 -0.00752654584914635 -0.0299222241995376 -0.000555826636125049 -0.330747972624883 -0.325129882950906 -0.430557421397037 -0.539686722562376 -0.13863505613841 0.276475318627729 0.114982820980402 -0.0140713826412947 -0.154345959474001 0.0471196850761812 0.0574191693623299 -0.0468364985272712 0.0153577114884352 -0.0120456609312788 -0.0250436747492478 0.0662635276512606 0.000582284325856683 -0.0955093047185454 0.0461563427190024 0.061449469635264 -0.046065417844745 -0.0045469025445899 0.000785450546254039 -0.015844366416607 -0.000807554406977112 0.000206324308405676 -0.000196762120721969 0.00735587929112031 0.00307330703318017 0.00576588003863812 -0.0391599669254307 0.0019114599661599 0.0719070311055212 0.0668646601678845 -0.0210601956389526 0.0684459602497903 -0.0141349908784037 -0.00043569331395776 -0.0188884608334652 0.00213874593446454 0.000582554369498947 -0.00136706417376164 -0.000172759233636814 -3.32082766005127e-05 -0.000878469644688334 -0.00229715349868008 -0.00182093848549491 -0.00021469251245287 -0.0211430945716081 0.00959865401157933 0.000974543489617081 -0.0147095284456996 -0.018653889454505 0.00227942430542032 0.0112817898366231 -0.00945968769983947 0.00944313867712552 -0.00534380920568774 0.000597301621869534 0.0170275825467534 -0.0175135352999076 0.0109102283220568 0.00235981997237489 0.0304818439759113 -0.0124429822731288 -0.000314902095881959 0.0203356576043342 0.032126249876711 0.00672367694759277
  66 1524.80230511892 ""  98.1140758865298 0 0 0.0202655834866412 0.013352553429327 0.00198253905196575 0.0167744189422419 0.0148344443990177 -0.017274234105075 -0.0561813916207969 -0.0431519072017374 0.0672684543025338 0.0298743460019639 -0.0312968649325385 -0.0571545524529135 0.0352457666049325 0.0798233755575053 -0.0200520014483552 -0.0375143671037732 -0.0184195235006467 0.0474141125154426 0.0432847654734862 -0.0318350319917307 -0.0749299103060003 0.0233388795998058 0.0748693152318228 -0.00610079787826903 -0.0968001193138007 -0.143171270451938 -0.139567628222466 -0.165551673371811 -0.0754909885957387 0.101975842158719 -0.160648155248059 -0.014332490761036 0.241739668451967 -0.157965262268531 -0.236721180634029 0.136194860563142 -0.0432895863182595 -0.0508189474706619 0.0432088520326758 -0.176879505595555 -0.00611312816252479 0.254367364932987 -0.141845396130821 -0.208281511578269 0.134018349999884 -0.00128788534294741 -0.000796623897193163 -0.00441486469059402 0.000656188975877533 -0.000341985139118966 0.000733288993667006 -0.00109317204899877 -0.00093828348190113 -5.83690694759622e-05 -0.00954997977201268 0.00452012501634637 0.021737850022485 0.0183040073003349 -0.00128085691186682 0.0181110531151951 -0.00784568442441182 0.00978928942595496 -0.00284819273938757 0.0105632111803244 0.00113564293009147 -5.16074365058556e-05 -0.00156776506515502 0.00257476491126758 -0.000154708282224759 0.00268059511590663 0.000212660157067964 0.00330170361255416 -0.0585650876726014 0.0239222171993478 -0.0116515257968497 -0.0334366953313691 -0.0487238541322596 0.0125255427283936 0.0160365312520283 -0.00710902044543536 0.0143696785045676 -0.0128104702660516 -0.0237182004844975 -0.00487180461947785 0.0206020561651134 0.0261373807600699 -0.0198463991899918 -0.0430169532200116 0.00604532070124166 -0.037965388953617 -0.0252620719983743 -0.0318949590849619 0.0127244822950575
  67 1528.00221247513 ""  3.08504941666411 0 0 -0.00290150016008579 -0.00253950473028352 -0.000145817969205042 -0.00216888243581459 -0.00189977726998603 0.0024487166325725 0.0067484274608447 0.00495750074654611 -0.00822238392343803 -0.00297203627222672 0.00381401775717466 0.00601589372856424 -0.00457483088788354 -0.00973579437999295 0.00287256328198377 0.00459110404380391 0.00228014771007361 -0.00577023909118407 -0.00544462116013724 0.00351077109390385 0.00924436093106504 -0.00241308888654564 -0.00826796723502464 0.000362495108389861 0.0140251833718591 0.0223808081078344 0.0204231335281998 0.0246193951428007 0.012673257755316 -0.0158973822458218 0.0173566319078599 0.00218216976178505 -0.0264340331707559 0.018636746915051 0.0283714385517842 -0.0158895355177512 0.00521367990076214 0.00627852196811253 -0.00522172397216267 0.0206775505425967 0.00046708057824041 -0.0297359358184521 0.0169750800334491 0.0239446710929919 -0.015320254541607 -0.00153838043043017 -0.00399690461197719 -3.69967336029446e-05 0.000314289548221949 0.000823993801978478 -0.000192638711976523 -0.000513200280429054 0.000660544326521303 -0.000842765558169259 0.00741382050994826 0.0168922550872566 0.00556147171735227 0.00435956601268685 0.0113905479231372 0.00404904315094374 0.00213366586567886 -0.00557889016150603 0.0014181300776216 0.0696050158913971 0.0236999355568592 0.0203072877643524 0.00730036688753807 0.00264861934956564 0.00322297699679508 0.0184682958617823 0.00349116545323502 0.0109476756120511 -0.525340343975387 0.197327374899448 -0.190399906970626 -0.336513861152427 -0.500116774940601 -0.0223132467921329 -0.00700780153366351 0.00108937072459551 -0.0109666289198121 0.00626204880316223 -0.00591681891920385 -0.00527920633697626 0.117276612917639 0.0973517485718473 -0.0904475600877508 -0.249352203409735 0.0559052349657542 -0.155952449184024 -0.150032438068955 -0.19719098100225 0.0582704751113979
  68 1605.07593160798 ""  20.7037892118316 0 0 -0.00360827122705746 0.00236089413809693 0.0040289895309402 0.00615829223193469 -0.00783098384341308 -0.0106869943012554 -0.0223271959670116 0.10470945427379 0.0728111692229989 0.042744339938035 -0.0522963196388766 -0.0834904430660028 0.000817816271064118 0.0773423164117457 0.0294084089649992 0.0163174618192773 -0.125163910566815 -0.073300926172987 -0.036989453662355 0.0580694895678208 0.0763039086192474 -0.00178825294320679 -0.0702060178520243 -0.0236394953024906 -0.00146767020709546 -0.0295351890781284 0.00444588052348963 0.00631089641162338 0.00405067510962472 0.000443302467256224 -0.108596073526012 -0.0373398130153697 0.144936629383929 -0.0624283132738686 -0.0193344830692226 0.0840269625084603 -0.00988598314325832 0.197361942744383 0.0927788254246 0.0841098767562561 0.0472094281196745 -0.10256691237587 0.0536138188678139 0.0292154616326654 -0.0751749249587537 0.00023294943041426 -4.44916003528942e-05 0.000376736668472336 0.000381557248892499 -0.00017857993492092 9.43460198226214e-05 -0.000894614431095983 2.40890458285324e-05 -0.000948080840803247 0.000811723602156773 0.000522270499408713 -0.000524424221509884 -0.00171382388880153 0.000672306234001002 -0.00171080267530386 0.00121048551103634 -0.0017332915573808 0.00476212020968287 0.000622459997703856 0.000416398665277057 -0.000817019868339518 -0.0012623377377184 0.000319953119545228 -0.00281594701268385 -0.000204107680896116 0.000101251777414012 0.000333675320852775 0.00116238773009629 0.00109858486960729 0.00279450305673974 -3.42810043376932e-05 0.000591358632750231 0.00187942112096696 0.0226952316347267 -0.00752344585644969 0.0182291283276086 -0.0117912317364366 -0.00423946433382744 0.0227470214179436 0.00225504205312806 -0.00113595128449965 -0.000425488309223006 -0.00118534064486206 0.000246621515297235 -0.000115736156156716 -0.000870136642413357 -0.00164949253711668 -0.00199040674612827
  69 1622.51304383724 ""  88.1545707423128 0 0 0.0041637097979481 0.00679972937637104 -0.00227509297832544 0.00386467239840687 0.00413470048768079 -0.00304608651424594 -0.0458823658588563 -0.0559103511443923 0.0460947328493044 0.0636799042590203 0.0343708855232217 -0.0804178631880662 -0.066295992278339 -0.092594074184904 0.0600997266834696 0.0336852409251881 0.0508092842625886 -0.0287940067927357 -0.0680234033835369 -0.032847147324967 0.0863382526252512 0.072235025808963 0.0920969296064797 -0.0696392667456153 -0.00594685465022681 -0.0231013278761136 -0.0185091369750087 -0.0176459510588093 -0.0268073825402265 0.0220631171083671 -0.0687967431037588 0.0550418722625098 0.125298418346545 0.0835693133414243 0.15766649709983 -0.0588690385126257 0.0434808264580275 -0.0135849198006637 -0.0688833780875969 0.0743703207622945 -0.0579120295760032 -0.130587560373236 -0.0754700472504024 -0.168032957566232 0.0472271030041316 0.00041327083014597 -0.000181785197464449 -1.4045632166555e-05 0.000681899801937289 -0.000837730725097229 0.000619104835504101 -0.0027259836602979 -0.000354006846854689 -0.0017721965531061 0.00023652316083281 0.00136175185785665 0.00133952512325533 -0.00116795820427749 0.00172057610192993 -0.00175323693720287 0.00306467805509798 0.00174436321726347 0.00868698836672522 0.00121760779729011 -2.58945443446121e-06 -0.00165502064456084 -0.00236088876510258 0.00158855276713166 -0.00394901780087762 -0.000300143967627681 0.000315608912683762 0.000641664901726028 0.00299908131559666 0.000952356224585834 0.00645718204443107 0.00208659535429144 0.00432984727642734 0.00649190061274807 0.034208206057804 -0.0156312634572532 0.0279038419184808 -0.0212675041785735 -0.0171996523467902 0.0291998317997934 0.00380409368888872 -0.00181732521202189 -0.000708699584612394 -0.00183320508858354 0.000198519707210387 -0.00109025357386648 -0.00177802565157235 -0.00312277929393473 -0.00336030681570813
  70 1671.30508239879 ""  91.2302247085429 0 0 -0.00151672200453162 -0.00450299509715282 0.000865884430487423 -0.000154952600357104 0.00104742111343001 0.00210678062642395 0.00508212684608192 -0.00112192276172727 -0.0103672008909114 -0.00444882477188508 0.000817794112561927 0.00682581977859111 0.00226568671057608 0.00120523193429325 -0.00280538715519995 -0.00242855691811647 0.00193035620712614 0.00403218320941835 0.0059944230958278 0.000125640169384165 -0.00837081105060692 -0.00450948021637609 -0.00329923145845968 0.00684079622257902 0.00315311368171742 0.0150818069551736 0.00974285775916157 0.00866878215812449 0.0144280914527065 -0.0118744468488194 0.0056402278786335 -0.000456545452157042 -0.00882339703844071 -0.00119788642293154 -0.00571033717846214 0.000243457056667551 -0.00205725127606905 -0.00250080602068231 0.00200937423709443 -0.00685048574824201 0.00267753752010087 0.0114236785335494 0.000250002578668505 0.0149310356628483 -0.00541380949224791 0.000509212038521737 0.00169710387803956 0.00329557890324759 -0.000306819588305312 0.000308554122627596 -0.000756107833183902 0.00102371252831144 1.33985964055013e-05 0.000231973401662395 0.00877545737560133 -0.000941840991185256 -0.0157411574908443 -0.012026140620365 0.00624352427931477 -0.00897605969728685 -0.0017069014465863 -0.00273674173578396 -0.00210674340144248 0.0048535212220067 0.0150205317785077 -0.00630768699752288 -0.0212740614562112 0.00231948377338896 -0.069396085587184 -0.00411507246924944 0.00113372935267791 0.00345252318805965 0.0164174601738 0.0229540745138295 0.0250533619903129 -0.0154136975416584 -0.0187157263250703 -0.0189836987187085 0.488140418206627 -0.21342234896599 0.385476344754161 -0.243805135175297 -0.00257784878829448 0.639882426930442 0.0357368693786879 -0.0264164390350177 -0.00433500197673475 -0.00598800597334691 0.00296203396810044 0.010900995875978 -0.00708672200482592 -0.0145700847198139 -0.0382397793778234
  71 2744.44828190989 ""  143.652923685213 0 0 -3.52776765991301e-05 -0.00105711517105488 -0.0013699470610404 0.000313564876490523 0.00105629168144221 -0.00098681930534796 -0.001028768791801 -0.000491724686231752 0.00127301372759934 0.000190147408372332 -0.00139946649122502 0.000592301723407477 0.000423637225444959 0.000298816304166888 -0.000198432501801326 -3.3581300580422e-05 -0.000368729031087657 -0.000229579248031442 -0.000346666561584337 -4.47142417045366e-05 0.000474283992277334 0.000467275541745349 0.000523520005404582 -0.00045582944318619 -0.0176011810399228 -0.00564778170010519 0.0182535481348483 0.00425786124002008 0.0110922119474923 0.0159409288031849 0.000519829226275683 0.00772403304068427 -0.000268703362141652 0.000203098405797957 -7.99202284626403e-05 -0.000504958619978538 0.000203230981182157 8.65685864574064e-05 -0.000770609336745179 2.94630862267334e-06 -0.00028352710112023 -5.26841184224654e-05 -0.000851354105100408 0.000311948187130423 0.00143616000857114 0.000180470738417209 -0.00335515200096808 -0.00156384412078491 -0.000224124758816318 -0.00468919165201477 0.00212459803041188 -0.0576781153693435 0.00658289252547336 0.0491013498465335 -0.012290787495833 0.00810188213214151 -0.00239522563436259 -0.0173636064841134 -0.00208952659141743 0.00873300482468103 0.7200553137409 0.00447831617190081 -0.634289814507966 0.000348737822666411 0.000392408618024547 -0.00042669330102222 0.000406177584435933 0.00121990576073851 0.000859391980337207 -2.43057487208692e-05 -2.41037307709805e-05 4.59256621602062e-06 -9.57019712851362e-05 -0.00153182495631977 0.00293409747405521 -0.00182940732706184 0.0010368126417811 -0.000348961688825217 0.00455937289859336 0.00502101484117639 -0.000207797480213545 -0.00169116298881757 0.000169553861018063 0.00019673736564438 -3.42174942730847e-05 -0.000101785010820127 -0.000439996691593593 -0.000103098407804119 -4.5566290995322e-05 -0.000241901611207218 7.24254260262706e-05 -0.000116585987284006 1.13144519105328e-05
  72 2974.33337907914 ""  40.6839853103321 0 0 -0.000230806842194008 -0.00022204566840779 -0.000360335561333113 1.87562557245294e-05 5.53374339891026e-05 -0.000113628515999285 -0.000108004195691077 -8.13329692139856e-05 0.000146854560175378 2.8604068404214e-05 4.04510207496622e-05 -3.14239543945614e-05 2.1268332994444e-06 -2.12492403939507e-05 -1.0094505968231e-05 2.92933982512471e-05 9.71730127989513e-06 -2.23800422876746e-05 6.3445457914359e-06 8.06017510669565e-05 2.47015813913897e-05 3.24301056545381e-05 3.34636342171782e-05 -3.49622389639616e-05 0.0012520319064967 4.01520559909168e-05 -0.00117635273213643 0.00165243807725329 0.00248159578841521 0.00530563202051422 -0.00011809302468503 -0.000394794773726901 0.000122953542930639 -0.000110950262436756 0.000200783627499393 0.000206144927392233 -6.91308953531219e-05 -2.9622428658352e-05 5.66316563391157e-05 -0.000227269950176677 -0.000861897400314738 -0.000151599281690534 -0.000162392750394642 -7.01712845159524e-05 8.13268245793762e-05 0.00020017313727479 0.000735938570016828 5.99969426175116e-05 -6.55164618714792e-05 -0.000158531396132239 -5.32373537261608e-05 -9.15805109728621e-05 5.5116880316654e-05 0.000361984784957716 0.000169343059745236 -0.000887721045432152 0.000279120108243399 0.000595046782325556 -0.00020574674485146 -0.000340822603084738 0.00186529171163111 0.000205533230889759 -0.00205378179615863 -0.0440183064443529 -0.0555034556159493 0.0101842758254562 0.000285703741241534 -0.000672945981861929 -0.00159477885159205 0.00277917207567252 0.00756234887095215 0.00166829332869502 0.320681450004545 0.842618350046416 -0.175913752229183 0.202597908959803 -0.179245475383275 0.0759812255876221 -0.00979193409772771 -0.000782629381627642 -0.000341677343206187 -0.000361353601639899 0.00176536895843916 -0.00331206235813253 -0.0255856609887994 -0.0187731661809361 -0.0388737981111623 -0.020377452382372 -0.0623376942402258 0.015266797511313 0.0173552750266156 -0.00941758544936498 0.00694462028312162
  73 3001.52992564914 ""  8.78311388247808 0 0 0.000865295614111291 0.000468804698256732 0.000607268149455382 2.40369992525047e-05 2.71280221031203e-05 -2.61526136992553e-06 -1.77153749947092e-05 -1.09670618130022e-05 5.68117890086935e-06 -6.80509512138017e-06 -3.93587431314051e-05 -4.11158755145711e-06 -2.4289677825789e-06 6.89395595953941e-07 7.30754796389879e-06 -3.53378614304095e-06 1.26730914853221e-07 7.00789075460595e-06 6.42771522369173e-06 -2.92488154072053e-06 -4.84716142954019e-06 8.94249984630228e-06 4.29153922009897e-06 4.79933045473671e-06 -0.00615328654886112 -0.000256215795753087 0.0058521923636072 -0.00411462886296234 -0.00580475089387139 -0.0129075742108146 5.73168274473237e-05 0.000433831783034269 -5.06749745455002e-06 4.06220972219046e-05 -7.13346521724985e-05 -9.99282723118975e-05 3.97641245253477e-05 3.14843828271969e-05 -6.71924669677525e-05 -7.53471593621394e-06 2.69359365944602e-05 -7.10256098382885e-06 -9.2050151241925e-05 5.26409637865067e-05 3.65770510396949e-05 0.000558991948634292 -0.000355164272606781 -0.000755130394864219 3.55638773851106e-05 5.12068394546319e-05 3.65493611303155e-05 3.22685858771112e-05 6.86178566620001e-05 -0.000108384338876526 0.00185661572642821 -0.0003051523128103 0.000407233617141276 -0.00964125443340766 0.00135556498026276 0.0070065233454704 -0.000418979453454075 -0.000185530555240805 0.000432027443382535 0.00923594508746244 -0.0105036214395496 0.00286036668543104 -0.000409939708767777 0.00026708819108602 -0.000203196951889465 -0.0440959903887716 0.0164114665802059 0.0214288180078785 0.0143435474679683 0.0331799597866025 -0.00447412269381166 -0.121559238847982 0.0930945240379376 -0.0392174836049906 0.000930863541866446 0.000351175905663557 0.00277033697197943 0.00512337903611746 -0.00349039119815608 0.00460539898286426 -0.18927725716421 -0.170968143606351 -0.3528973975044 0.131384242810869 0.398700768095615 -0.0966175372439786 0.580147386100039 -0.423040202265024 0.201123199448404
  74 3006.58170490402 ""  35.2242221066339 0 0 0.0465207473094699 0.0283839498846277 0.0411465927593624 0.000542176416915768 0.00176535397929238 -0.000839570677063027 -0.00119406107781171 -0.000370582987288287 0.00126519639268071 -0.000613902273130731 -0.00244017628666318 -0.000267425817393835 2.81921953918264e-05 -8.22794232957322e-05 6.76335330660082e-05 -3.29261930353493e-05 2.33759797008399e-05 9.00556353768136e-05 1.16322477385757e-07 0.000135883804907401 6.18620435669182e-05 0.000321520432565976 0.000103608061887161 -0.000319270655984101 -0.292308309867537 -0.0157479651249174 0.282292165572371 -0.248676849447373 -0.348107211191925 -0.766064186475145 0.00476747298543388 0.0272727645544514 0.000603570338272391 0.000800777082677044 -0.00120785697034447 -0.00182448189514993 0.000813819123304003 0.000516238125205392 -0.00138071385237364 -0.000374814793792521 -0.00192601537011511 -0.000277079236648123 -0.00103909878091165 0.000772223801221608 0.00188058499768899 2.37795088552364e-06 0.000155728838054351 1.40635501292683e-05 -0.000225817586506284 -0.000689930586137923 1.92737786484276e-06 -0.000823278273184995 0.00118020102144849 0.000388500260356125 -0.0052692514675795 0.0015766551731551 -0.00098038333179284 0.00437424213236512 -0.000170226085266381 -0.00267883571473232 0.00624046794519035 -0.00102124347233862 -0.003279395022892 -0.000393217811357001 -0.000216265200271635 -3.0105399787746e-05 -0.000139456024953935 5.58697181838672e-05 7.96743763592068e-05 0.000855460621449764 -0.000158531516040242 -0.000306675907917119 0.00185550942315181 0.00492571693869953 -0.000859958675247687 0.00309864822506341 -0.00240828511787526 0.00122466040061409 -0.000443068465069217 -0.00018997050221293 -0.000457076387920761 0.00115644551144819 -0.00215281260121459 -0.00102521187197795 0.00274879062791805 0.00255009781228869 0.00524201969382216 -0.00262318406103367 -0.00803095830433071 0.00189180651429414 -0.0100950814211275 0.00741494261846168 -0.00352213462100596
  75 3023.23745878847 ""  10.7657965847473 0 0 3.25137457629787e-05 6.48671530765749e-05 4.08019994783288e-05 5.47740116197948e-06 -4.13549633186668e-06 -5.55182190723531e-06 -1.1599925306178e-05 -2.61888494378916e-06 2.37116882422553e-05 -2.94610798417456e-07 -1.60332966191578e-05 -4.4283496490624e-06 8.40901204187616e-06 -1.4041313296757e-05 -1.80058874071063e-05 1.21311412052031e-05 6.78189600758882e-06 -1.56729721109289e-05 -6.26410944177043e-06 3.70740671184414e-06 6.98690958957003e-06 2.37843699217046e-05 -3.4875129575304e-05 -5.88570072755291e-05 -0.000161878543473729 -1.7674566246385e-05 0.000128835947968868 -8.01010288694315e-05 -0.000379074371114035 -0.0003991879451716 2.95520929065292e-05 0.000141442470872204 4.99346643498673e-07 -9.01664759963257e-05 0.00013939353582133 0.000165109135076227 -0.000109578800928135 -7.69799384842218e-05 0.000107580475050961 -3.18138967183708e-05 -0.000109138179419622 1.01641686718382e-05 -0.000266724392141467 0.000441360436608084 0.00075184766066059 0.000310247759349535 0.000388879848696809 -0.000899793933716884 -3.91621507466221e-05 -3.81689355135164e-05 -7.86252027644614e-05 7.03710004611694e-06 -0.000193242825566596 0.000121677980652147 0.00525656957846648 -0.00549345741719727 0.00174069203082879 -0.00882734870460621 0.000685657306876445 0.0072775913626049 0.000742694059993822 0.000183764322979124 -0.000635728062682459 -0.0476532136325015 0.0606698250230198 -0.0219402117972877 0.00131187540061274 -0.00111162653641799 2.06479136495584e-05 0.00296541383859707 -0.0148367403032139 0.0188030367667823 -0.0967410261080276 -0.209330877213687 0.0439674068536364 0.661421304506375 -0.511304875796765 0.220184795573045 -0.00164531758578995 -0.00206246106435674 -0.00245190294980683 -0.0156443411211963 0.0151888416076359 -0.00322591521190502 -0.0816554874935334 -0.0832286784577112 -0.153416441592923 0.0856317270713112 0.236299768359197 -0.0530748130279456 -0.0379076863169724 0.0268908867293294 -0.0131595826986015
  76 3063.06131293409 ""  25.3830661981563 0 0 0.00117893197222949 -0.00018451735715461 -0.00198834975964753 1.17494641017288e-06 2.88813528552618e-06 -1.01038723568688e-05 -1.86594837627192e-05 -2.92614426249315e-05 2.96624590799506e-05 1.06712606654128e-05 2.51823363214587e-05 -7.69424817868018e-07 1.79786076600888e-05 -2.93518949668252e-05 -3.78027106075664e-05 2.4358152802802e-05 1.31771614766644e-05 -2.75885726994188e-05 2.17300263107302e-06 3.84005884480045e-05 1.2323056356923e-05 5.81796384839641e-05 -7.47691210577895e-05 -0.000123451407874803 -0.0170604552657072 -0.00106765964384437 0.0151293479391448 0.00332084011645014 0.00369626258529119 0.00846368487386941 -8.26824716244248e-05 -0.00032312585071019 8.8160753828435e-06 -0.000202910735478159 0.000331861573207292 0.000414667842384789 -0.000206079802485805 -0.000153877430126911 0.000232223391701197 -0.000138609484168946 -0.000575777104409459 -1.84533611760862e-05 -0.0006945222588985 0.0010076958549051 0.00155043721522591 -0.000532514316559791 7.04786619795728e-05 0.00202870595351023 -3.33684843861509e-05 -6.10660998029818e-05 -3.51301347555764e-05 -1.8023254318228e-05 -0.000118649340387004 -5.25006124923552e-05 -0.0125884400565521 0.00510058843625769 -0.00522735870424163 0.020076027203702 -0.00229732594621244 -0.0163028147995316 5.17073992364859e-05 0.000228914276543162 8.76798959831969e-05 -0.0142984683016533 0.0185084749620795 -0.00690520784970986 0.000486940600593782 -0.000288679321579372 0.000316260555738178 -0.0471949937374033 0.0359802292412924 -0.0584984315759258 -0.0314503149481322 -0.0716676844741229 0.0165214111940744 0.192362699412682 -0.148001555476836 0.059439047988578 0.000861602691688299 -0.00109710743812436 -0.000520819736290101 -0.00431909538962603 0.00497921584736252 0.00357343642468005 0.236126625436378 0.247220580582375 0.470938103175086 -0.135294686329138 -0.339874273383874 0.0738994514928186 0.466565848552435 -0.337915291009299 0.148787096812765
  77 3068.1142069864 ""  24.456775571574 0 0 0.0445296551158822 -0.00942333459815717 -0.0762084224353854 -0.000299045853295783 0.000698234292159993 0.000380572788014015 -0.000212108657491315 -0.00087565924267349 0.000463579935730555 0.000434965401870076 0.00175770783261044 6.27943307873263e-05 6.83717844324581e-05 -0.000241466623656345 -0.000256168897629476 7.99428171841238e-05 8.65767878513195e-05 -8.91805310747792e-05 3.00680450739241e-05 3.45215910410684e-05 -3.65475045013848e-05 -1.9931701900558e-05 -5.08084838090223e-06 3.23379917522536e-05 -0.649639062204595 -0.0408284306373329 0.570910822515575 0.123861358575882 0.149529731863269 0.329305796621744 -0.00470374099015042 -0.0205314134584085 0.000533399210095258 -0.00182526118978077 0.00307321006793649 0.00398829585755536 -0.000770703961636099 -0.00044194176368645 0.00105529257010473 -7.68055974695563e-05 -0.000167593038328934 6.08571727912233e-06 -0.000252641093093774 0.000497985267851746 0.000401878922574563 -0.000872325966934958 0.000158665340071724 0.00147369698248884 -0.000384115590143846 5.86358195890765e-05 0.000332335959063709 0.00244898426696696 -0.000209864797605664 -0.00324926624930446 -0.00348146970005296 0.00186216956179835 -6.79404806031407e-05 0.015258795525573 -0.00237567659602959 -0.0084843330073163 -0.0211948011253528 0.00150762943693178 0.018191087993901 0.000381426362093404 -0.000496660374858463 0.000201342225679843 1.8826528469123e-06 -3.97164523613907e-05 -3.59278331793309e-05 0.00111733966196524 -0.00146533791856802 0.00139334288408895 0.000644412398237066 0.00146580942837659 -0.000558931152359862 -0.00522852617843137 0.00405172077528667 -0.00161629089288181 -0.000875025277901128 -0.000102819966870498 4.2350692048553e-06 0.00110228689095535 0.000551087482019669 -0.000669994166773696 -0.00467948763410184 -0.00501788542962611 -0.0091743695171862 0.00501145375880068 0.012672605314111 -0.00280357021134551 -0.0137003633031197 0.00995769890491026 -0.00438757317330704
  78 3077.07190682502 ""  18.695454494132 0 0 -0.000115093694703292 1.06821644960083e-05 0.000423368379518225 2.65421855819149e-05 4.10449801538599e-05 -4.11211573047234e-05 -4.72387795204571e-05 -3.26733574541231e-05 5.98569079615233e-05 1.70753846809231e-05 3.74359074040574e-05 -2.05879277979782e-05 3.2566525838684e-06 -2.76060530966511e-05 -1.67732252744457e-05 6.00088682870036e-06 7.12795083282497e-06 -3.46550920871711e-06 1.85151511272898e-05 8.1062536600364e-05 5.40378135804169e-06 -4.79757804608151e-06 3.37526673448588e-05 2.3449915674395e-05 0.00228896549680637 0.000276788793691891 -0.00209377444657439 -0.00112010889844629 -0.0010346844409019 -0.00280081361924986 -9.74046905342634e-05 -0.000409125269043373 7.06478032885384e-05 -0.000140720205571853 0.000237876585560531 0.000297620026388498 1.7293438232719e-05 2.41407963270435e-05 -2.34296528098378e-05 -0.000200883747677398 -0.000882494167663122 -8.52360147265836e-05 0.000126422624969944 -0.00029436318780119 -0.00037928605418805 0.00122768566294621 0.000726806771323565 -0.00547899568339657 8.17345705570441e-06 1.70569817449782e-05 2.39661794285256e-05 0.000182245241638712 0.000161464242376526 0.000105468898515602 0.0386524684515672 -0.0185047351414424 0.0150237522837394 -0.054604360292601 0.00795614547375071 0.0456306243540223 -0.000396657587672811 -0.00038827410013925 -0.000209059832695046 0.000120954305556298 -0.0113060938102778 0.00255412346003081 -6.4354256818038e-05 0.000206003318334648 0.000461919855333523 -0.0336058511969882 -0.0769643107105734 -0.0239870072441069 0.039921580441898 0.0949153369357826 -0.0226951820495762 -0.0442749512517672 0.0338711607498091 -0.0131309608917569 0.000100210709598691 0.00023116272400496 -0.000356950183388695 0.000252771667633698 -0.00139544245293716 -9.29950992585025e-05 0.246501202925929 0.228108684664098 0.488772264896071 0.232576732863124 0.659309357037521 -0.172228414815661 -0.0758922481819451 0.0333310029193046 -0.0282764033984353
  79 3109.31246580091 ""  10.137339869628 0 0 0.00124595737553111 -0.000349230750283349 -0.000850895597497978 4.21561708530586e-05 9.0975287049011e-05 -9.39833072203321e-06 -5.86787550047307e-05 -7.79840078794713e-05 9.82069132803404e-05 4.91348007049636e-05 0.000211833802002479 -3.19926750384308e-05 7.15147556524416e-05 -0.000178080177521022 -0.000182490295944125 -2.14033021150594e-06 1.77969775075629e-05 1.45574347253926e-05 2.69068332836361e-05 3.80393091877214e-05 -2.01992977920661e-05 -0.000159923230817766 0.000250520324743254 0.000333059190447569 -0.0135811327598791 -4.18117744448435e-05 0.0103859998662825 -0.00125486247232991 0.00123534914502116 -7.32078920232249e-05 -0.000501198094512935 -0.0024531778230921 0.000173476335892592 -0.00113891869341741 0.00183148790947036 0.00238053519985839 0.000191020824036632 0.000150067383491579 -0.000209798960514419 -6.14262325044961e-05 -0.000252657341994863 -2.08534716829688e-05 0.00190301749879405 -0.00282524801098283 -0.00384313946586773 -0.00826203640186437 0.0167560943854811 -0.0592161117649303 0.000122883434532485 -5.23217226785446e-05 0.000668610837861133 0.00139501699367723 0.00191554437574651 0.0014582345925926 0.590752477969519 -0.29112962221659 0.235063121867736 -0.508624885421944 0.0775304618536917 0.428809722583213 -0.00378807826339813 -0.00266390141502156 0.000672257209257716 0.000301488303716728 0.0011798812578705 -0.000218054533276164 2.0912175160669e-05 -0.000260637954666908 0.00100276028229507 0.00190132284311755 0.00752842600098823 -0.000246471049553311 -0.00273020996273691 -0.00696911654780929 0.00339483735814686 0.00193956026585561 -0.000177011265524675 0.000731570145397931 -0.00178878879748974 -0.00226339177301207 -0.000932342115831294 0.000968574338853237 -0.00204301996423795 -0.000921459545957772 -0.0113541467259949 -0.00989890255715972 -0.0219971441141385 -0.0268462713579182 -0.0730675623881792 0.0179512160343543 0.0145773484800311 -0.00892519632356725 0.00490194588667564
  80 3117.51710431104 ""  5.58389458033017 0 0 0.000267099131468673 0.000108794685627451 -0.000240864060915525 -1.89735528316587e-05 3.71567424412545e-05 4.03874041162729e-05 -0.0007062542142036 -0.00114168711676499 0.000566241091209204 -0.0004535621405452 -0.0038211636503083 -0.000776365934408294 -0.00829619006761971 0.0130404380130996 0.0172176521996391 0.0170382495347323 0.0123334138441033 -0.0198770877954805 -0.0122335622838098 -0.0554048420286406 -0.00366235840833689 -0.0159059101329653 0.0253088935659046 0.0317476913242076 -0.00200964397707811 0.000121656079018162 0.00176223976860445 -0.000150604473407594 -0.000368666036276445 0.000264752670118352 0.00994431449646973 0.049326787716109 0.00380612339451136 0.0978987730243227 -0.155172769688228 -0.203537226007213 -0.206795691310462 -0.144129933262965 0.243277534107218 0.14789925683864 0.651945890406831 0.0369407178958092 0.195434726344356 -0.288306977366976 -0.380239099459484 7.0338075469879e-05 4.06959221202346e-05 9.36160392448094e-05 -1.08593544598541e-06 -3.08117074971323e-05 -7.73547369457384e-06 -7.59311868401072e-05 -1.10999503966387e-05 3.91033226554469e-05 -0.00107162633032876 0.00039138527911962 -0.000397198029808554 0.000665308833955985 -0.000138413971520186 -0.000587529571275396 0.000533799442658264 4.52505269953246e-05 -0.000305225614971233 -8.47458461483647e-05 -1.24017257583278e-05 -4.87254729879208e-05 -0.000173218934736089 9.63283894041811e-06 5.04596547080134e-05 -8.38609499642621e-05 2.47504837747397e-06 -8.54885462450237e-05 0.000100431572821004 0.00049212860261332 -0.000109153801455798 0.000856323293485712 -0.000597186687953447 0.000403111423415001 0.000193541841784431 0.000311633850335783 -0.000571082880434818 0.00183548173009247 -0.000367829746449645 -0.000318340746430139 0.000445121535624405 0.000441603207678361 0.000927762200346681 -7.69120550066154e-06 3.86320964330411e-05 -4.25454004957857e-05 0.000618573942151801 -0.000480322769528391 0.000151686812528325
  81 3126.17466957077 ""  3.80473800405905 0 0 -4.60838623930176e-05 -0.000206354933061772 -0.000627200306442199 -0.000156111511218422 -0.000167852807549792 0.000190969190599616 0.000726011280240839 0.00090230827738071 -0.000672510282958336 -0.00124122997603657 -0.00909928479147218 -0.0015824643170804 -0.0234606413400428 0.0363267909312454 0.0484626115837362 0.0180280547355856 0.0106379016451534 -0.021967636806756 0.00291951943664483 0.0162567039631889 0.0020746161895956 0.01289532902018 -0.0200455643050018 -0.0255997417570704 -0.00225189926500724 -0.000229296031293625 0.00201087264048442 0.00212085096349711 0.00314788290404962 0.00685898863154929 0.0243615969045915 0.116717060442169 0.00790419314249027 0.268923325790931 -0.426910372756237 -0.559547373114951 -0.212008312238285 -0.143549420249859 0.251147379510084 -0.0410722600701355 -0.18645656981717 -0.0124343783857636 -0.154274289460264 0.226344865898174 0.299656845637115 -7.9884094734541e-05 1.70256766637932e-05 -0.000316246232869503 3.81518508649443e-06 -6.01783619049628e-06 3.27992808906706e-05 0.000115542737886526 3.29322786828377e-05 -0.000135215480768527 0.00320398606944193 -0.00142226635515708 0.00130585821354044 -0.00265330103208515 0.000439616467782659 0.00230910549141536 -0.00145984061403243 3.30551428976686e-05 0.00135744472982902 2.58443040908749e-05 -1.79007297743581e-05 2.47096255930846e-05 9.99457481963936e-05 3.34171577414424e-05 -3.47341082051251e-05 3.36208133037073e-05 -2.12678699125935e-05 2.70576250354763e-05 0.000122878771991562 0.000111700110461738 5.6926936244037e-05 -0.000375387853701463 0.000265829390273832 -0.000172130519811418 -0.000312135512438408 -0.000306987775290649 0.000345540264813156 -0.00095436889773202 -0.000292794726243491 0.000166703979711971 -9.36942629234936e-05 -8.89422995565032e-05 -0.000193960690143844 3.41948298116488e-05 8.48275529006814e-05 -3.52040580355449e-05 -0.000352074296217715 0.000248278881085851 -9.04019799293894e-05
  82 3134.84108056921 ""  22.4207617436929 0 0 -0.000148933568333692 0.000164022966752968 0.000544937012803175 -0.000177017868514445 -0.000342652444112118 0.00014766461520794 0.00121848821286885 0.00264276165809755 -0.000685075715791038 0.00026552059229216 0.0054552435674112 0.00167063303729704 0.0108881093824365 -0.0184109910669289 -0.0231079841365562 0.0149050445080231 0.0128778975263584 -0.0165202834039909 -0.0114878717606927 -0.0432399550969729 7.16334933521361e-06 0.0225508578451255 -0.0314119804476599 -0.0434268389681281 0.00191917217208991 -0.000449326735447652 -0.00162286956803743 -0.00105149853569727 -0.00136100008878852 -0.0038338679214746 -0.0134406710058114 -0.0685952714377904 -0.00592041023784202 -0.126577872669059 0.203406747420142 0.264318284565477 -0.174914888434921 -0.12516202680627 0.204446046121744 0.113972943239823 0.490020750720951 0.0234173670768695 -0.251879766496017 0.36444196852246 0.487615651984205 -6.02320114456138e-05 -6.95781188997278e-05 -0.000178828451523849 1.72316178500193e-05 1.41055769250403e-05 2.68946405383542e-05 1.88797444483977e-06 3.4645974455573e-05 -3.81075338108129e-05 0.00157246280532376 -0.000604248907308035 0.000615642013103367 -0.00142380074666709 0.000278226911013825 0.00120036637458584 3.2692751978001e-05 -0.000106402910050348 -4.413381766459e-05 3.70159193908543e-05 -7.60527632494554e-05 5.01923559140511e-05 0.000165365546555948 4.36239908379116e-05 -6.4436020365837e-05 4.65618873116488e-05 -6.51287522862461e-05 4.9323851468046e-05 0.000320102472828779 0.000513119209173756 7.43794668044133e-06 -0.00072675446137402 0.000531588833346503 -0.00032655906369108 -0.000602582727086088 -0.000392930949364563 0.00062369471742656 -0.00144155585643911 -0.000225014035118598 0.000208251217766759 -0.000134188368876966 -0.000144410185902412 -0.000266843655501244 0.000202474830000962 0.000501482897024217 -0.000139244040548462 -0.000624702996497226 0.000426703024662311 -0.000161504000563076
  83 3148.14358597094 ""  16.6882298184598 0 0 -3.70314539142178e-05 -0.000155705938595136 -0.000603359121725704 -6.98790812120923e-05 -0.000201453556593848 7.91516697297142e-05 0.000377348990349576 0.00104794124910126 -0.000143470165536614 -0.00146008763879226 -0.00998629722121806 -0.00159131005878988 -0.00936726228757206 0.0190820726689415 0.0211532310391077 -0.0397500771574915 -0.0271072931860118 0.0470268089741619 -0.0075004347357536 -0.0369191183439606 -0.00337297813708924 0.00814661238332301 -0.00940452624519251 -0.0150015514899448 -0.00216244751337282 -0.000210142659844201 0.00195900812892043 0.00194990814109872 0.00269148562359299 0.00629625100683743 0.0254802691159134 0.121349316861156 0.00794448561290607 0.114636167177646 -0.189688474160206 -0.241620394717558 0.444544647227252 0.306950281343097 -0.524007830774123 0.089797121247712 0.40181375511036 0.0246964844135453 -0.0823021747120931 0.115978355348337 0.158185690760089 -5.2490144058561e-05 8.03799720857466e-06 -0.000146113555125345 -1.04866935166662e-06 -1.75670761483177e-05 3.26474488174751e-05 0.000128134612372636 2.26000350550755e-05 -0.000145624154139867 0.00162340964504133 -0.000717067062459013 0.000673209690117448 -0.0012081207038107 0.000203280065797772 0.001084590163331 -0.00164627301186506 6.83756552917095e-05 0.00146758733693508 -4.10616822020958e-05 -3.52096361286589e-05 -1.01493985695471e-05 3.25259963982063e-05 3.57422235026289e-05 -1.58885346513223e-05 -1.81113470583152e-05 -2.59793584078771e-05 -2.39724756802405e-05 0.000223070298446331 0.000544204837686333 -3.48737967423748e-05 0.000181904132827799 -0.000151329341995733 8.3335819301092e-05 -0.000481177725619781 -7.48747133527474e-05 0.000131342276021267 5.04554530156919e-05 -0.000343032838527187 -4.53699778030697e-05 0.00019490992475973 0.000201946902098966 0.00042661941792007 5.60054787132099e-05 0.000166039407263025 -8.58222824373882e-05 1.06809446875247e-05 -3.48906598980851e-05 -1.37861980333654e-05
  84 3172.6271951399 ""  1.95686944679998 0 0 0.000443986513301907 0.00111919382459042 0.00233209278742623 -0.000106448827287542 0.000267929480794021 0.000236297511133213 0.00137044182927015 -0.00132483656054492 -0.00248700083069951 0.0173059963697868 0.0795646970870883 0.00458924912417003 -0.0070750951125947 0.0080073969766974 0.0135674425805759 -0.0032400813269677 -0.00323749834005113 0.00342062042316891 -0.0004867626019208 -0.00265952897117065 -0.000341495414689918 -5.23825314250648e-05 -0.000566700767689594 -0.000144823033638894 0.00504227952182648 -0.000630649568025672 -0.00398108408482227 -0.00733450910224462 -0.0121178048634746 -0.0294413875015624 -0.199506769685936 -0.910700669357659 -0.0478573589527026 0.0652426231974798 -0.099192257832565 -0.133783563409435 0.0336673509935976 0.0247916054504392 -0.0394440762966944 0.00609817629848465 0.027864176046923 0.0019585710333511 -0.000647157992087637 0.00215095390167358 0.00213475311565621 0.000421889041729486 -8.26482523311221e-05 8.80953146265246e-06 4.12075605677605e-05 -4.05991172642952e-06 -4.31984247390693e-05 -0.000531051419517003 -1.18511675918969e-07 0.000426811825269687 -0.00332097763773123 0.00150000184911261 -0.00138678110581916 -0.00126728230869783 0.000143037976436438 0.000837475423112684 0.00624258528027455 -0.000136614882615852 -0.00628645966035293 -6.73602791720805e-06 2.29749582603877e-05 -3.29782148678673e-06 -5.44879604896856e-05 5.87966807050754e-06 -3.12900146966319e-05 6.149727087983e-08 3.68013922886069e-05 -8.25732096711736e-06 -0.000127937226483359 -0.000244398335805227 -3.31560852611464e-05 0.000210065363025424 -0.000135298871573114 9.08580819274361e-05 -0.000419474256596159 0.000256831491340297 0.000134831883699771 0.000869098776922508 -0.000399572553493559 -3.82594097672803e-06 -2.92079523656102e-05 -2.73777650535569e-05 -4.12045782143533e-05 -0.000116085120212205 -0.000327194445697668 0.000106647100179726 0.000145899160767723 -8.53868770635415e-05 3.42240113069576e-05
  85 3205.9523875698 ""  4.16200380684541 0 0 7.01255294159504e-05 -0.000114983112562859 -0.000812949695785813 -4.60511668290356e-05 -8.69236444411325e-06 6.81220025321791e-05 0.000100876372175763 5.66666469372706e-05 -8.47407478361152e-05 -9.90739780431473e-05 -0.000269205728516217 -1.16308817113893e-05 1.15975140626303e-05 -3.42139731710937e-05 -5.04938751017789e-05 -1.76888880625e-06 1.63504038327086e-05 8.96661281385351e-06 1.4823748368919e-05 2.30643377418299e-05 -1.70364540033807e-05 -2.48495215857148e-05 -3.78419443365448e-05 1.14224499403325e-05 -0.0087082636675257 0.000347509906343473 0.00403358820184288 0.000628854094250754 0.00114838060213232 0.00370393411580031 0.000877394585908609 0.0032935423964052 0.000237010240007111 -0.000272220050114137 0.000387721005139583 0.000568404119616028 -2.66848811911591e-05 -3.15956479421689e-05 6.25993594564977e-05 -6.28677873770164e-05 -0.000245501680211313 -2.07931195726829e-06 2.89377841415115e-05 9.19121197583355e-05 5.92506218307405e-05 0.08936602656095 -0.0290531267490873 -0.0177108946243899 -0.000643798926117984 0.000338383272229849 0.000228539927160626 0.00266839538952067 -0.000448557781578209 -0.0016444250144276 -0.539160200637343 0.275522269094319 -0.235825472984083 -0.504682545088198 0.066292961661672 0.447710230072986 -0.0158326598405563 0.00148364483895929 0.0153015590655017 -0.00013404119453199 0.000199776013135536 -0.000115643905218684 -0.00198068402656019 0.000675323967301652 0.000503352036111066 0.000596384427386827 0.00180578992449566 -0.000421695299359842 -0.000856576441199951 -0.00144937861829341 1.79956651929919e-05 0.00106500663359509 -0.00235545983811269 -7.89127094556569e-05 0.00124301406432289 -0.0066311197608106 -0.00382019017773575 0.00985043519896572 0.00287842544179796 0.00196593798887941 -0.00189042262282273 -0.00169970567573893 -0.00269550275895276 -0.00739191751251028 -0.0216230027445873 0.00477486566644681 0.00146223242837103 -0.000346247683875168 0.000531710368851517
  86 3427.63467319031 ""  45.5487179556642 0 0 8.11205371673798e-05 0.000467153007466459 -0.000185563787696264 0.000279563133877479 -0.000262069627877673 0.000112575877716501 -0.000204452101677695 -0.000248497990361946 0.000313401945767854 9.23754313490149e-05 0.000100718763851698 -9.75404213867749e-05 -2.1542689768694e-05 -7.13231544755048e-06 4.53509264073412e-05 8.84629974667004e-06 9.93475677769652e-06 -1.75384008713424e-05 -1.18517610693824e-05 -0.000105180200232406 -1.32570503111815e-05 1.17311959057886e-05 0.000176526296288632 0.000120795576346377 -0.000701720633340472 -6.80819302666881e-06 0.000655986628865426 -4.15482325986542e-05 -0.00179479044243625 -0.000584543332848467 -0.000238991895665897 -0.00075469053838096 -0.00012660079761189 0.000278672755855437 -0.000238617759160802 -0.000450035589793108 0.000131072397309652 4.24679549410912e-05 -0.000200188581359891 0.000141944773009027 0.000710808804798562 2.25147021662746e-06 -2.83047792873485e-06 -0.00136150846902843 -4.2625892193057e-05 -0.000257660757829307 -0.00150900110569853 -0.000550711643295592 0.000168290150360903 0.000191890084680886 0.000281682544518711 2.84984430973205e-05 7.94043308288028e-05 -0.000623617153297357 -0.000957017010134921 0.00426824658963411 -0.000431371785549275 -0.00233771789752962 0.0021958104072434 0.00279841427095545 -0.00190747938110968 -0.000445218421448616 0.00225104201614375 0.000124334973844592 -0.00196056843919207 2.5647609566516e-05 0.0259042813157719 -0.0267307677711439 0.0439291820504535 -0.000203713451507384 0.000322330889090666 -1.59180223438014e-05 0.00247587615053886 0.00578346311647287 -0.00193105299721243 -0.014306911721903 0.00960473981016872 -0.00792428844416786 0.343372020230638 -0.00997910263301337 -0.381803987293267 -0.689763750245385 0.398939268818169 -0.21655707355346 -0.00100093360158031 -0.000760351869827945 -0.00215556622926791 0.000263012656526111 5.33435399798878e-06 -0.000244094014722515 0.00176032845134435 -0.00184602595287027 0.0020134559226723
  87 3495.91841388105 ""  19.3621150911635 0 0 7.64225584868854e-05 0.000235453050255488 -0.000114589788360951 0.000224381195381113 -6.05331258356662e-05 -8.6809777499448e-05 -0.000343252931136578 -0.000268639214334669 0.000425322411625667 9.12875506141174e-05 -1.9416268861444e-05 -9.52129154816823e-05 1.59371859145728e-05 -1.09675970015314e-06 3.88937054657545e-06 4.05972395182896e-05 2.11977931116241e-06 -4.29264289326995e-05 -1.64986843507126e-05 -3.99534354276324e-05 8.65675285780998e-06 -2.19493904457431e-06 0.000265121304363737 0.000118616073444173 -4.72147540293808e-05 -8.3759054971677e-05 0.000189472883780248 -0.00036704836618353 -0.00115361072812596 -0.000680557826834372 -0.000166995588589056 -4.00877425688763e-05 3.8661015563919e-05 0.000107521353212159 -8.86534650530506e-05 -0.00025651835113845 9.31614365202727e-06 -1.5800804701743e-05 -8.13870803053386e-05 1.41030599377055e-05 0.000297156769946526 -1.6131470516545e-05 0.000663265436380212 -0.00180924021908529 -0.000941949132947031 0.000442753812143529 -0.000256250360212966 -9.67471931844183e-05 3.28713796585623e-05 -2.02859912818555e-05 1.62563992656496e-05 -0.000199353670800225 6.43732227782393e-05 0.000166655813556563 -0.00357998719474347 0.0041821703390272 -0.0019364501497995 -0.00577178232645186 -0.00162680350725345 0.00408736048332732 0.00169952447466237 0.00019712031771947 -0.000809996952104262 0.000969233570220903 0.000125052205273 0.000366353861726456 0.0670296900023992 -0.0171688820169018 -0.0343998421595906 -0.000411621015986397 0.000120228655505619 0.000209208767097103 -0.0014402727248307 -0.00279740610839071 0.000841568054832489 -0.0105813172123167 0.00570695154987797 -0.00673042716865231 -0.525394849843585 -0.0163377740382785 0.622542553723345 -0.399382662739875 0.250618191943011 -0.150866939295041 0.00046760872114338 0.000581736430867183 0.000601345975255315 6.95880326441071e-05 -4.10306516657343e-05 0.000322653646102399 0.000386500549049882 -0.000458799500989221 0.00147765114279847
  :::
 } 
 m_exists[87] { 
  s_m_exists
  :::
  1 11111111111111111111111111111111111111111111111111111111111111111111111111111111111111111111111111 
  2 11111111111111111111111111111111111111111111111111111111111111111111111111111111111111111111111111 
  3 11111111111111111111111111111111111111111111111111111111111111111111111111111111111111111111111111 
  4 11111111111111111111111111111111111111111111111111111111111111111111111111111111111111111111111111 
  5 11111111111111111111111111111111111111111111111111111111111111111111111111111111111111111111111111 
  6 11111111111111111111111111111111111111111111111111111111111111111111111111111111111111111111111111 
  7 11111111111111111111111111111111111111111111111111111111111111111111111111111111111111111111111111 
  8 11111111111111111111111111111111111111111111111111111111111111111111111111111111111111111111111111 
  9 11111111111111111111111111111111111111111111111111111111111111111111111111111111111111111111111111 
  10 11111111111111111111111111111111111111111111111111111111111111111111111111111111111111111111111111 
  11 11111111111111111111111111111111111111111111111111111111111111111111111111111111111111111111111111 
  12 11111111111111111111111111111111111111111111111111111111111111111111111111111111111111111111111111 
  13 11111111111111111111111111111111111111111111111111111111111111111111111111111111111111111111111111 
  14 11111111111111111111111111111111111111111111111111111111111111111111111111111111111111111111111111 
  15 11111111111111111111111111111111111111111111111111111111111111111111111111111111111111111111111111 
  16 11111111111111111111111111111111111111111111111111111111111111111111111111111111111111111111111111 
  17 11111111111111111111111111111111111111111111111111111111111111111111111111111111111111111111111111 
  18 11111111111111111111111111111111111111111111111111111111111111111111111111111111111111111111111111 
  19 11111111111111111111111111111111111111111111111111111111111111111111111111111111111111111111111111 
  20 11111111111111111111111111111111111111111111111111111111111111111111111111111111111111111111111111 
  21 11111111111111111111111111111111111111111111111111111111111111111111111111111111111111111111111111 
  22 11111111111111111111111111111111111111111111111111111111111111111111111111111111111111111111111111 
  23 11111111111111111111111111111111111111111111111111111111111111111111111111111111111111111111111111 
  24 11111111111111111111111111111111111111111111111111111111111111111111111111111111111111111111111111 
  25 11111111111111111111111111111111111111111111111111111111111111111111111111111111111111111111111111 
  26 11111111111111111111111111111111111111111111111111111111111111111111111111111111111111111111111111 
  27 11111111111111111111111111111111111111111111111111111111111111111111111111111111111111111111111111 
  28 11111111111111111111111111111111111111111111111111111111111111111111111111111111111111111111111111 
  29 11111111111111111111111111111111111111111111111111111111111111111111111111111111111111111111111111 
  30 11111111111111111111111111111111111111111111111111111111111111111111111111111111111111111111111111 
  31 11111111111111111111111111111111111111111111111111111111111111111111111111111111111111111111111111 
  32 11111111111111111111111111111111111111111111111111111111111111111111111111111111111111111111111111 
  33 11111111111111111111111111111111111111111111111111111111111111111111111111111111111111111111111111 
  34 11111111111111111111111111111111111111111111111111111111111111111111111111111111111111111111111111 
  35 11111111111111111111111111111111111111111111111111111111111111111111111111111111111111111111111111 
  36 11111111111111111111111111111111111111111111111111111111111111111111111111111111111111111111111111 
  37 11111111111111111111111111111111111111111111111111111111111111111111111111111111111111111111111111 
  38 11111111111111111111111111111111111111111111111111111111111111111111111111111111111111111111111111 
  39 11111111111111111111111111111111111111111111111111111111111111111111111111111111111111111111111111 
  40 11111111111111111111111111111111111111111111111111111111111111111111111111111111111111111111111111 
  41 11111111111111111111111111111111111111111111111111111111111111111111111111111111111111111111111111 
  42 11111111111111111111111111111111111111111111111111111111111111111111111111111111111111111111111111 
  43 11111111111111111111111111111111111111111111111111111111111111111111111111111111111111111111111111 
  44 11111111111111111111111111111111111111111111111111111111111111111111111111111111111111111111111111 
  45 11111111111111111111111111111111111111111111111111111111111111111111111111111111111111111111111111 
  46 11111111111111111111111111111111111111111111111111111111111111111111111111111111111111111111111111 
  47 11111111111111111111111111111111111111111111111111111111111111111111111111111111111111111111111111 
  48 11111111111111111111111111111111111111111111111111111111111111111111111111111111111111111111111111 
  49 11111111111111111111111111111111111111111111111111111111111111111111111111111111111111111111111111 
  50 11111111111111111111111111111111111111111111111111111111111111111111111111111111111111111111111111 
  51 11111111111111111111111111111111111111111111111111111111111111111111111111111111111111111111111111 
  52 11111111111111111111111111111111111111111111111111111111111111111111111111111111111111111111111111 
  53 11111111111111111111111111111111111111111111111111111111111111111111111111111111111111111111111111 
  54 11111111111111111111111111111111111111111111111111111111111111111111111111111111111111111111111111 
  55 11111111111111111111111111111111111111111111111111111111111111111111111111111111111111111111111111 
  56 11111111111111111111111111111111111111111111111111111111111111111111111111111111111111111111111111 
  57 11111111111111111111111111111111111111111111111111111111111111111111111111111111111111111111111111 
  58 11111111111111111111111111111111111111111111111111111111111111111111111111111111111111111111111111 
  59 11111111111111111111111111111111111111111111111111111111111111111111111111111111111111111111111111 
  60 11111111111111111111111111111111111111111111111111111111111111111111111111111111111111111111111111 
  61 11111111111111111111111111111111111111111111111111111111111111111111111111111111111111111111111111 
  62 11111111111111111111111111111111111111111111111111111111111111111111111111111111111111111111111111 
  63 11111111111111111111111111111111111111111111111111111111111111111111111111111111111111111111111111 
  64 11111111111111111111111111111111111111111111111111111111111111111111111111111111111111111111111111 
  65 11111111111111111111111111111111111111111111111111111111111111111111111111111111111111111111111111 
  66 11111111111111111111111111111111111111111111111111111111111111111111111111111111111111111111111111 
  67 11111111111111111111111111111111111111111111111111111111111111111111111111111111111111111111111111 
  68 11111111111111111111111111111111111111111111111111111111111111111111111111111111111111111111111111 
  69 11111111111111111111111111111111111111111111111111111111111111111111111111111111111111111111111111 
  70 11111111111111111111111111111111111111111111111111111111111111111111111111111111111111111111111111 
  71 11111111111111111111111111111111111111111111111111111111111111111111111111111111111111111111111111 
  72 11111111111111111111111111111111111111111111111111111111111111111111111111111111111111111111111111 
  73 11111111111111111111111111111111111111111111111111111111111111111111111111111111111111111111111111 
  74 11111111111111111111111111111111111111111111111111111111111111111111111111111111111111111111111111 
  75 11111111111111111111111111111111111111111111111111111111111111111111111111111111111111111111111111 
  76 11111111111111111111111111111111111111111111111111111111111111111111111111111111111111111111111111 
  77 11111111111111111111111111111111111111111111111111111111111111111111111111111111111111111111111111 
  78 11111111111111111111111111111111111111111111111111111111111111111111111111111111111111111111111111 
  79 11111111111111111111111111111111111111111111111111111111111111111111111111111111111111111111111111 
  80 11111111111111111111111111111111111111111111111111111111111111111111111111111111111111111111111111 
  81 11111111111111111111111111111111111111111111111111111111111111111111111111111111111111111111111111 
  82 11111111111111111111111111111111111111111111111111111111111111111111111111111111111111111111111111 
  83 11111111111111111111111111111111111111111111111111111111111111111111111111111111111111111111111111 
  84 11111111111111111111111111111111111111111111111111111111111111111111111111111111111111111111111111 
  85 11111111111111111111111111111111111111111111111111111111111111111111111111111111111111111111111111 
  86 11111111111111111111111111111111111111111111111111111111111111111111111111111111111111111111111111 
  87 11111111111111111111111111111111111111111111111111111111111111111111111111111111111111111111111111 
  :::
 } 
} 
