# Supplementary material for: Cut-off Scale and Complex Formation in Density Functional Theory Computations of Epoxy-Amine Reactivity
Source: ACS Omega. 2021 Oct 25;6(44):29424–31. doi: 10.1021/acsomega.1c03229 (PMC8587129; doi:10.1021/acsomega.1c03229)
Supplement: Supplementary file 1 — ao1c03229_si_001.zip [file ao1c03229_si_001.zip › Final_structures/Primary/A1_E3_B3LYP-D3_CC-PVTZ-F_ canonical/Epoxy_frag3_transition_state_1_isomer12.vib]

{ 
 s_m_m2io_version
 :::
 2.0.0 
} 

f_m_table { 
 i_j_atom_total
 :::
 31
 m_column[98] { 
  s_m_data_name
  s_m_column_name
  i_m_width
  b_m_visible
  s_m_units
  :::
  1 r_j_Frequency  "Frequency"  10 1 "" 
  2 s_j_Symmetry  "Symmetry"  10 0 "" 
  3 r_j_Intensity  "Intensity"  10 1 "" 
  4 r_j_Raman_Act  "Raman Act"  10 0 "" 
  5 r_j_Raman_Int  "Raman Int"  10 0 "" 
  6 r_j_x1  "x1"  10 0 "" 
  7 r_j_y1  "y1"  10 0 "" 
  8 r_j_z1  "z1"  10 0 "" 
  9 r_j_x2  "x2"  10 0 "" 
  10 r_j_y2  "y2"  10 0 "" 
  11 r_j_z2  "z2"  10 0 "" 
  12 r_j_x3  "x3"  10 0 "" 
  13 r_j_y3  "y3"  10 0 "" 
  14 r_j_z3  "z3"  10 0 "" 
  15 r_j_x4  "x4"  10 0 "" 
  16 r_j_y4  "y4"  10 0 "" 
  17 r_j_z4  "z4"  10 0 "" 
  18 r_j_x5  "x5"  10 0 "" 
  19 r_j_y5  "y5"  10 0 "" 
  20 r_j_z5  "z5"  10 0 "" 
  21 r_j_x6  "x6"  10 0 "" 
  22 r_j_y6  "y6"  10 0 "" 
  23 r_j_z6  "z6"  10 0 "" 
  24 r_j_x7  "x7"  10 0 "" 
  25 r_j_y7  "y7"  10 0 "" 
  26 r_j_z7  "z7"  10 0 "" 
  27 r_j_x8  "x8"  10 0 "" 
  28 r_j_y8  "y8"  10 0 "" 
  29 r_j_z8  "z8"  10 0 "" 
  30 r_j_x9  "x9"  10 0 "" 
  31 r_j_y9  "y9"  10 0 "" 
  32 r_j_z9  "z9"  10 0 "" 
  33 r_j_x10  "x10"  10 0 "" 
  34 r_j_y10  "y10"  10 0 "" 
  35 r_j_z10  "z10"  10 0 "" 
  36 r_j_x11  "x11"  10 0 "" 
  37 r_j_y11  "y11"  10 0 "" 
  38 r_j_z11  "z11"  10 0 "" 
  39 r_j_x12  "x12"  10 0 "" 
  40 r_j_y12  "y12"  10 0 "" 
  41 r_j_z12  "z12"  10 0 "" 
  42 r_j_x13  "x13"  10 0 "" 
  43 r_j_y13  "y13"  10 0 "" 
  44 r_j_z13  "z13"  10 0 "" 
  45 r_j_x14  "x14"  10 0 "" 
  46 r_j_y14  "y14"  10 0 "" 
  47 r_j_z14  "z14"  10 0 "" 
  48 r_j_x15  "x15"  10 0 "" 
  49 r_j_y15  "y15"  10 0 "" 
  50 r_j_z15  "z15"  10 0 "" 
  51 r_j_x16  "x16"  10 0 "" 
  52 r_j_y16  "y16"  10 0 "" 
  53 r_j_z16  "z16"  10 0 "" 
  54 r_j_x17  "x17"  10 0 "" 
  55 r_j_y17  "y17"  10 0 "" 
  56 r_j_z17  "z17"  10 0 "" 
  57 r_j_x18  "x18"  10 0 "" 
  58 r_j_y18  "y18"  10 0 "" 
  59 r_j_z18  "z18"  10 0 "" 
  60 r_j_x19  "x19"  10 0 "" 
  61 r_j_y19  "y19"  10 0 "" 
  62 r_j_z19  "z19"  10 0 "" 
  63 r_j_x20  "x20"  10 0 "" 
  64 r_j_y20  "y20"  10 0 "" 
  65 r_j_z20  "z20"  10 0 "" 
  66 r_j_x21  "x21"  10 0 "" 
  67 r_j_y21  "y21"  10 0 "" 
  68 r_j_z21  "z21"  10 0 "" 
  69 r_j_x22  "x22"  10 0 "" 
  70 r_j_y22  "y22"  10 0 "" 
  71 r_j_z22  "z22"  10 0 "" 
  72 r_j_x23  "x23"  10 0 "" 
  73 r_j_y23  "y23"  10 0 "" 
  74 r_j_z23  "z23"  10 0 "" 
  75 r_j_x24  "x24"  10 0 "" 
  76 r_j_y24  "y24"  10 0 "" 
  77 r_j_z24  "z24"  10 0 "" 
  78 r_j_x25  "x25"  10 0 "" 
  79 r_j_y25  "y25"  10 0 "" 
  80 r_j_z25  "z25"  10 0 "" 
  81 r_j_x26  "x26"  10 0 "" 
  82 r_j_y26  "y26"  10 0 "" 
  83 r_j_z26  "z26"  10 0 "" 
  84 r_j_x27  "x27"  10 0 "" 
  85 r_j_y27  "y27"  10 0 "" 
  86 r_j_z27  "z27"  10 0 "" 
  87 r_j_x28  "x28"  10 0 "" 
  88 r_j_y28  "y28"  10 0 "" 
  89 r_j_z28  "z28"  10 0 "" 
  90 r_j_x29  "x29"  10 0 "" 
  91 r_j_y29  "y29"  10 0 "" 
  92 r_j_z29  "z29"  10 0 "" 
  93 r_j_x30  "x30"  10 0 "" 
  94 r_j_y30  "y30"  10 0 "" 
  95 r_j_z30  "z30"  10 0 "" 
  96 r_j_x31  "x31"  10 0 "" 
  97 r_j_y31  "y31"  10 0 "" 
  98 r_j_z31  "z31"  10 0 "" 
  :::
 } 
 m_row[87] { 
  r_j_Frequency
  s_j_Symmetry
  r_j_Intensity
  r_j_Raman_Act
  r_j_Raman_Int
  r_j_x1
  r_j_y1
  r_j_z1
  r_j_x2
  r_j_y2
  r_j_z2
  r_j_x3
  r_j_y3
  r_j_z3
  r_j_x4
  r_j_y4
  r_j_z4
  r_j_x5
  r_j_y5
  r_j_z5
  r_j_x6
  r_j_y6
  r_j_z6
  r_j_x7
  r_j_y7
  r_j_z7
  r_j_x8
  r_j_y8
  r_j_z8
  r_j_x9
  r_j_y9
  r_j_z9
  r_j_x10
  r_j_y10
  r_j_z10
  r_j_x11
  r_j_y11
  r_j_z11
  r_j_x12
  r_j_y12
  r_j_z12
  r_j_x13
  r_j_y13
  r_j_z13
  r_j_x14
  r_j_y14
  r_j_z14
  r_j_x15
  r_j_y15
  r_j_z15
  r_j_x16
  r_j_y16
  r_j_z16
  r_j_x17
  r_j_y17
  r_j_z17
  r_j_x18
  r_j_y18
  r_j_z18
  r_j_x19
  r_j_y19
  r_j_z19
  r_j_x20
  r_j_y20
  r_j_z20
  r_j_x21
  r_j_y21
  r_j_z21
  r_j_x22
  r_j_y22
  r_j_z22
  r_j_x23
  r_j_y23
  r_j_z23
  r_j_x24
  r_j_y24
  r_j_z24
  r_j_x25
  r_j_y25
  r_j_z25
  r_j_x26
  r_j_y26
  r_j_z26
  r_j_x27
  r_j_y27
  r_j_z27
  r_j_x28
  r_j_y28
  r_j_z28
  r_j_x29
  r_j_y29
  r_j_z29
  r_j_x30
  r_j_y30
  r_j_z30
  r_j_x31
  r_j_y31
  r_j_z31
  :::
  1 -373.190644336473 ""  501.922060109172 0 0 0.00350110074901789 0.00694417398272297 -0.0175007219440393 -0.000837805251619544 -0.00661032171171081 -0.00806069522083892 -0.00184266006402896 -0.00161301647076147 -0.00310442827651344 -0.00162406973851869 0.000450165677043836 -0.00139042068472892 -0.00102742644988342 0.00114435775276105 -0.00069030205818628 0.000190118250495376 -0.000738732943689528 8.69814596514955e-05 -0.000319919538052442 -0.00247707907218788 0.00085741597521228 -0.00087315697261156 -0.0030299101258251 -5.72494092102056e-05 0.00477237405412388 -0.000351013985782412 0.00541875630370941 -0.0146141081853754 0.021300064760418 -0.0282805560491293 -0.00475361350744209 0.00344886420250823 -0.00209727294786958 -0.00141987904412924 0.00276700928565192 0.000241512609130857 0.000908330130345955 0.000195244717465452 0.00134744536867443 -0.00100273240148976 -0.00203499116957446 0.00395011449789444 -0.00536608569293092 -0.00142757761838226 0.0059513981315666 -0.101755654430141 -0.202418712591025 -0.0445209090191627 -0.00711825841258077 0.0225004032934868 0.050666238153587 0.0348328933492218 0.00878121304396112 -0.0488782925289464 -0.0311652029416727 -0.109062139372137 -0.0235131298391393 -0.0330135592410406 -0.0378381093265451 -0.044047153636325 0.00291600798615184 -0.0358078832637704 -0.0482232299632622 0.0228751109218183 0.0234064549025931 0.00642440441295394 0.0579098735940756 0.0802047508854591 0.0459901322815609 -0.0132399165505333 0.0416644073287601 0.00108019596473981 0.00534192396872687 0.0312790395627074 -0.00138814913438515 0.0288791286056366 0.00273133633576773 0.00070664480124016 0.0549128971046314 0.115774451711398 0.0460311672646814 0.0516295989254906 0.0406991439141284 0.0510962316146728 -0.0130535712494115 0.0436445361864927 -0.00659490183868541 -0.00421661793486203 0.0355921524084992 0.00510834071619327 -0.0132270179046445 0.0452346157806935 0.00139487510305601
  2 47.7846891286027 ""  2.60669714151236 0 0 -0.0155336166871035 0.0445128639171618 0.0188923037474536 -0.03424656938893 0.0632800196401443 0.0436569978103209 -0.0171423194245067 0.032764241531257 -0.00314943541393046 0.00363491518717704 -0.00429849159903066 -0.0399189996079473 0.018716946046555 -0.035076538455666 -0.0902778561480084 0.0131591213402231 -0.0293134178447451 -0.103694337847526 -0.00798684521579671 0.00782225436510004 -0.0652971808706496 -0.022927634094139 0.0385537348787589 -0.0152090495797416 -0.0221562527621842 0.0253411608725206 0.0295747245271485 -0.00785144262526692 0.0658313428010471 0.00543822889562518 0.00685539647327288 -0.00818522654856634 -0.0281415276850005 0.033545274920594 -0.0623657866602094 -0.116561157507618 0.0239601839031536 -0.0518990336426699 -0.140483232861209 -0.0123666936553948 0.0125957789877419 -0.0743039110554049 -0.0376397421448228 0.0660219675378412 0.0134198881164203 0.00531101327322555 -0.0260760422075345 0.0132303958234531 0.00535542519405977 0.0038183513951833 -0.0315097797423731 -0.00100049974887737 0.0161119414843488 -0.00774422120695044 0.00982886225498674 -0.0517460638583938 -0.00627238286114624 0.00638467239771128 -0.0290820389480801 0.0300375941065225 -0.000276800810436075 0.0255362484703013 -0.0240210868831027 0.0162887180272687 -0.0339282787653027 0.0889687077575071 0.0106867056666326 -0.0356731129031253 0.0555294376248671 0.0227028460308105 -0.037342315502005 0.0988629338332849 0.0286819236213451 -0.0460420493279233 0.0957487223583988 0.00445855653053752 -0.017437586529257 0.09698421927545 0.0141620940847947 -0.0579141297458301 0.0519991016683564 0.0069941829015835 -0.0127474204701827 0.05400842969668 0.0279444286906173 -0.0343007936988775 0.113766724267377 0.0157239451279315 -0.0298847600022829 0.0952831610430973 0.0305365806120212 -0.0501737605890644 0.0934183940471154
  3 69.5493560753194 ""  0.422372409765921 0 0 0.0250760779330756 -0.04115666114505 -0.0409643901208564 0.0254264511298319 -0.0403332257311591 -0.0426101051010863 0.00801411906200377 -0.0283280316955869 -0.0215560606842216 0.0321445104453568 -0.0576074405669588 -0.0613639279471254 0.0101939995332952 -0.0447460813310908 -0.0370596620396576 -0.0348665302455698 -0.00305966150438958 0.0257155763235458 -0.0577831082419087 0.0264693135604664 0.0647523596686499 -0.0365462462202964 0.0141087595771036 0.0417397620996476 0.0201880674071545 -0.0375684798580369 -0.0797759243264377 0.0522664729892252 -0.0663684373435361 -0.0258424025867679 0.0661511953693483 -0.0882977623966509 -0.107712249488033 0.0280097755560126 -0.066553854602846 -0.0664729552232721 -0.050975750873836 0.00618004735954183 0.0431157502326322 -0.0907047733880754 0.0579898646500684 0.111197556463399 -0.0512697036801929 0.0362052733111507 0.0691215601406009 -0.0365602370187322 0.0459148353136212 -0.0306629474763287 -0.0313954206356933 0.0165175050062784 0.0084841882945133 -0.0111516711698235 -0.00484572187153453 -0.00271068374530069 -0.077445649765122 0.0609669867969846 -0.00191268690430243 -0.0325812107678541 0.0730405904207784 -0.0731450277191232 -0.0117394490876465 -0.0233086992101685 0.0333866772273904 0.0317775933268062 0.0488488509727682 0.035678873586092 -0.00369153872494671 0.0271516746009672 -0.0403210543920334 0.0702901656550433 0.0294429934228714 0.101934001741835 0.0397890581066938 0.0177834312024998 0.0375877329999486 0.0185591887833625 0.114145128591042 0.0399172810453337 0.0296139977737777 -0.0124752259833434 -0.0696791191809726 -0.0408792695211211 0.0328203711899156 -0.0628382071716706 0.0933818622749506 0.0455603742041059 0.140930537224341 0.0750463839095586 0.0590289723213165 0.108268500299379 0.0716039853793938 -0.0303182794099061 0.106690782110518
  4 98.0996081141058 ""  1.47669345017886 0 0 0.012659333376949 -0.0221496080695745 -0.0236084869395102 0.0155484220859222 -0.0258241346774531 -0.0407518111965873 0.0080971369644317 -0.0165066746111485 -0.0267780338506432 -0.030630984211391 0.0274307927038944 0.0363567557383055 -0.0292469705278395 0.0353742010172749 0.0481704342138819 0.0124784373075393 -0.00319789785728467 -0.00616589124952271 0.0496368874959898 -0.0473991915434528 -0.0687020190241934 0.0454419409200013 -0.0522094540241202 -0.0750190666768901 0.0134526049421674 -0.0201848432231666 -0.0259585038332928 0.0108317152320892 -0.0335043757427204 -0.0164386101670366 -0.0591519825496899 0.0533855447051727 0.0720858285719973 -0.0582387288393683 0.0692775230879983 0.0957088987479523 0.0153394442276126 0.00116498757626549 -7.20193985861228e-05 0.0793199518987408 -0.0758752739791726 -0.109039378586626 0.0679211834864612 -0.0833783046495911 -0.11568212942756 -0.00382139539892481 0.0218841902355616 -0.0213682156952616 0.027761344581885 -0.00819566662201462 0.00201284716001979 0.0165457584353485 -0.00123944210371157 -0.0083016571780379 -0.0102530846564972 0.0386792708927639 -0.0071247596907867 -0.010159967790026 0.0119014770865114 -0.0407586891796666 0.0211090960906707 0.0108889415539735 0.00399735275591783 -0.0366505557426528 0.0200234083850997 0.09320129865847 -0.0282016690651084 0.034654397258383 -0.0289605920130416 -0.0507923003590198 0.0287479598638831 0.111008145637583 0.022661211524757 -0.031893361441247 0.126610125001461 -0.0921348035188413 0.0565249263539535 0.13343900996326 0.0292238204332578 0.00776892036352534 -0.0783744840657548 -0.0913622468268362 0.0741607814856171 -0.0666093976885195 -0.0538963347687238 0.0203935378675524 0.170711422987523 -0.0896022566137488 0.0643988636849402 0.0911470487159449 -0.0157660080333611 0.00474951399994698 0.0835210484107997
  5 106.013512773421 ""  3.15980642981515 0 0 0.077238865864346 -0.0103879660274112 -0.0144528579320287 0.0453157472248769 0.0243779043218797 0.031403811506213 0.0228551113214385 0.0111262378467565 0.0172663711047924 -0.00585155291225837 -0.00529103090511779 0.0528320204544874 -0.0409801876458808 -0.0165969008719073 0.0429301805886419 -0.0446951623721567 -0.011694187892471 -0.00674123967913132 -0.0137631340423605 0.00302150678546305 -0.0474432901132969 0.0200253027113216 0.0148934651261461 -0.0350749063046866 0.0535815804587052 -0.044947878560104 -0.0707438513326972 0.147470180109689 -0.013630050930566 -0.0137818925424832 -0.00280783467199173 -0.00944556180222097 0.0843431778855073 -0.0637693461881568 -0.0307308657615563 0.072352168545329 -0.0695984329643805 -0.0202312428498985 -0.0147687785668699 -0.0154046647107444 0.0062017899131317 -0.0871966153064516 0.0423368556824478 0.0279194525850628 -0.0642164763636816 -0.103653401234002 0.0015991252137868 -0.00895027207230247 0.00869857488772088 -0.0111200797125739 -0.0621921893857765 0.0154550911075918 0.00329011233102479 0.0120558309269969 -0.181727789371526 -0.000814304597114239 0.0247969808961666 -0.108474955206357 0.0206486555308914 -0.0947536322586 0.0312994322484268 0.0211530076590576 0.0949953738561596 -0.00418095276092202 0.0368512753984681 -0.0053243663632366 -0.0742261087904886 -0.0205693923342025 0.0557267790876262 0.0905144728330977 -0.0151523360231343 -0.0282966979294956 -0.0350438311327408 0.103931663410243 -0.0183305700055128 0.015267510091065 0.0555734623925256 -0.0226067780694557 -0.118768616072505 -0.0503502841474153 0.0926091086289804 -0.0181258810033668 -0.044736440273424 0.0881992386671618 0.147265194695012 0.0367753709363262 -0.0629297697608431 0.113839158793253 -0.0784554220299751 -0.0225158484174386 0.082372985262705 -0.0422996064843129 -0.018689756323896
  6 127.446906609518 ""  5.6509963445662 0 0 -0.0367797026633321 -0.0412072358858649 -0.0163052792499943 -0.0922482814875725 0.0105415237988304 0.0273016599236004 -0.0620708728085061 0.00699460109870692 0.0196306286257097 -0.0397133863376851 0.0347350686595757 -0.00427662574428138 0.0209429150256478 0.0316853349446579 -0.0225897868791341 0.0546651110345805 -0.000949090793012313 -0.0116596143341677 0.0261606180390187 -0.0253672785705172 0.0236287444717543 -0.0335506706220336 -0.0213155718960472 0.0390724689269136 -0.0648254946071494 -0.101255002278041 -0.0287906222018077 0.0173760933861338 -0.0304015519413666 -0.024096031120125 -0.0621171993883188 0.0562158297068873 -0.0111600384672131 0.040852056417151 0.054913705290867 -0.0461990455590644 0.0995351330062892 -0.00565350763429628 -0.0279225036805608 0.0498175388541589 -0.0497410621997316 0.0354028919963501 -0.0526852834780244 -0.0471760164347309 0.0599198106167626 -0.017098520987116 0.00403356533188349 -0.020356010495168 0.110093723171237 -0.0803941562453637 0.0150538778707334 0.0246958590839053 -0.0126868786224606 -0.00832412059791247 -0.0112426714705293 0.025564979838138 -0.00902222556206364 -0.0293393157093708 -0.0213587207896327 -0.0365707379061192 0.04886469597857 0.0721878679564953 -0.0102476439281056 0.00184199764980129 0.0549060520441766 -0.0413534765820745 -0.0395845814169972 0.0214473173079342 -0.0171184906301551 0.0661716451924638 0.0227127987804154 0.0189433808422518 -0.0429138195070338 0.0671120882001971 -0.0695742503046903 0.0390082323186787 0.0961482485297913 -0.0744900110469688 -0.0526764781051963 0.0103494906138636 -0.00636380077191359 -0.0238898946343851 0.00271105773199156 -0.00753188321389097 0.102193530809308 0.0545883495800084 0.0084466082580155 0.110504210421241 0.0184878202947431 0.0445178523348731 0.0356312304941831 -0.0295860091843934 0.0501972235053598
  7 146.89679630106 ""  0.723358985398211 0 0 -0.00862111533900729 -0.0100331673597315 -0.00577319314923514 -0.0150570504880705 -0.00317463591952392 -0.00729621769065273 -0.00599634495830742 -0.00280655928194958 -0.00997806047005675 0.0100812829742496 -0.0011824492519411 -0.031466262715409 0.0189869742074932 0.00821948619082418 -0.0197049138896303 0.010507390752448 0.0155839838459016 0.0147664997699414 -0.00157784451941934 0.0101026058327215 0.0304640152475047 -0.00825473734619045 -0.00108092234782936 0.0140751624581601 -0.0121289439203066 -0.0153230440514707 -0.0126531691207214 0.000438903375717897 -0.016432017520664 -0.00183377979065929 0.014246259926801 -0.00446031532657764 -0.0522543230064109 0.0303870494845892 0.011378129600578 -0.0351856032068996 0.0143450465359387 0.0238467222289507 0.0266333480061597 -0.00549318048923145 0.0131426614926351 0.0539736833971392 -0.0159507151816785 -0.00727482723364635 0.0234183005261398 -0.0202763611372692 -0.00295675693236681 0.000648110687370144 0.0284319741057844 -0.024019948510522 -0.0064105564451391 0.0030780292066516 -0.000793497399771711 0.00102238712205475 -0.0257910936442199 -0.00179024518526685 0.00364920980654741 -0.0248882604124292 -0.0110330370198456 -0.00962738434915695 0.0121669597520853 0.0277457527240883 0.00755565216374955 0.00297688575555944 0.0128402691977126 0.142752422050507 -0.0249493261466387 -0.000213158125613507 0.00584664608814028 0.0117261508267792 0.00379221142521538 -0.118604370695384 0.198872755145525 0.072555270690102 0.278472158128588 -0.185439644093254 -0.0276594075127914 0.295416202362535 0.0532753258932912 -0.0405931037923085 -0.0615739443217338 -0.108464587448905 0.0301141487031611 -0.0443646768356521 0.0355529850057526 0.0175138185274209 -0.0472049112439152 -0.176001242629912 -0.0815985489193588 -0.237667743023486 0.178870372928298 0.0671572309842525 -0.26717758747223
  8 175.295820990095 ""  11.5925614159738 0 0 -0.0546549109193892 0.0470994108082829 0.0489892497773152 0.0175694113433431 -0.031627532713784 -0.0800575344782782 0.0205613318217635 -0.0270924366782994 -0.0779762347533352 0.0228132391263885 -0.00949930859493817 -0.0797568328233948 -0.00112068828268096 0.0307582789131792 -0.0164788780261774 -0.0230864863906903 0.0504124858599575 0.0386052330130199 -0.00593718272384022 0.0159898347940537 0.00691630992257402 0.0180446307901278 -0.0236710992040061 -0.0581991586976463 -0.00887288927223958 0.133138932660204 0.110837445100942 -0.179510727470393 0.00551733416710975 0.0773926712417828 0.0311799093716363 -0.0168430063791781 -0.109662257457185 -0.00681832171885496 0.0489163128223018 -0.00502855369589656 -0.0475675805014159 0.0853917649596172 0.0969793544029237 -0.0144461064388314 0.0234903954282023 0.0385175088966964 0.0227978120339909 -0.0404582889560355 -0.0694835348359835 -0.0180354140516683 -0.0227509306724727 0.0572741665602846 0.0625074326384458 -0.0206936128477171 0.0208356292533604 -0.00106817718492827 0.0411645996613022 0.0347330386513037 0.0191841828901723 -0.0324353288440221 0.033603690481903 -0.0275270367391841 -0.0584614500589801 0.0856357940097632 0.0152928334892971 0.107709976506507 0.00834357319171333 -0.0240144365514913 0.00308332734678763 -0.00728311820764365 -0.0462040457077261 -0.0186393206450505 0.0663475721632634 0.0296464713140718 -0.026799151144527 0.0172167530195285 -0.0783571897265138 0.0344574209774433 -0.0397877299959837 0.0242482242417096 0.00876479302008279 -0.0461122581030275 -0.0837369343354822 -0.00569716204294774 0.0989305432742131 0.00892974102058005 -0.0367964994827423 0.098046064454742 0.0612137580861106 0.00468782267707371 -0.0314547062973689 0.0856004480448393 -0.0616597727025566 0.0449119161385204 -0.0117265902198388 -0.0473754615257525 0.05453195193009
  9 219.245675177867 ""  3.54710379841714 0 0 -0.0693904409610123 0.0872465162782815 0.0585515768332065 0.0328454193764228 -0.0139053342189122 0.012693263221724 0.0333692405018086 -0.000424992293735295 0.0376163597924493 0.0228931389434457 -0.0322100518161558 0.0497535430467698 0.000742007967250807 -0.0572977099925697 0.0247178796871551 -0.00952449038677042 -0.0471237517767667 -0.00114022268805945 -0.00709224739705329 -0.00704951505224146 0.00430051682514754 0.0177148205020309 0.0123940594193221 0.0306864947968509 -0.00768174554196958 0.18750552635798 0.174190119301767 -0.222290373941762 0.129501838560111 0.0361368848013597 0.0353041215556114 -0.0438352316667956 0.0693156838487228 -0.00334239133565859 -0.0828780552479041 0.0257748402961401 -0.021660684608693 -0.0628366513678842 -0.0225846188046104 -0.0231940403319284 0.00978160559747185 -0.0134863885522294 0.0215678174801332 0.0380597320819414 0.0318104098620041 0.017536864749043 -0.0496308035773 -0.000265438902530507 0.0161970472607678 -0.036452624869164 -0.0781719965454179 -0.0217220629182418 0.00509065723262233 -0.0332553066081645 0.100408868652349 -0.0284453927428997 -0.0225270875324 0.00765384372399979 -0.0987808080477618 0.06139273025526 -0.0188431716133474 0.0418641734526403 -0.0914037986898534 -0.016234653711674 0.0511006447344901 -0.0105953175685229 -0.039594255150439 0.0331953981429207 -0.073430954228961 0.0247144645188179 0.0341368390910158 0.00691259854600837 0.0121945926150803 0.0438389189739371 0.00725669205333746 -0.0485349480732696 0.0936569218697754 0.0109708936417139 0.0220832996352958 0.0431101909469815 -0.125587823858792 -0.10577174771141 0.0271192748389595 -0.114225788199312 0.0545766576521801 0.0540114601935075 0.0677486408217134 -0.0075964827497191 0.0517482346089873 -0.0094664269661139 0.0601920172936679 -0.0205666592868093 -0.0176508061939008
  10 246.682538305657 ""  16.607497381862 0 0 -0.0298037521716796 0.0108980057078821 -0.0345087818300618 -0.0548536685507685 0.0190838658328855 0.0578607962619498 0.00321467875785261 -0.0387976354546204 -0.0140407966290421 0.0146179746364106 -0.0553342180276381 -0.0314136386750115 -0.00565500027306604 -0.0294028071394687 0.0177462590912769 -0.0254315708517189 -0.0119879720706531 0.0699960693532345 0.00483750976124978 -0.0420329783436158 0.0210459877583188 0.0255299804897151 -0.0660778101360862 -0.0265347707754233 -0.0457519568919103 -0.0243681926091484 -0.0355534009420639 0.00586147311624973 0.046133409696214 -0.0579808621093587 0.0223395323299909 -0.061191396259277 -0.0440964084921513 -0.00920587025366706 -0.0134937537581318 0.0259327713289941 -0.0521851892534683 0.0198699240030562 0.124297207264736 0.00269433823775319 -0.0401083070309698 0.0250830111697592 0.0304415427174778 -0.0892311486641842 -0.0397950885679642 0.0601622921665498 0.047934206257453 -0.0411731889624754 -0.00221439831310434 0.0166720776394917 -0.0804355742469917 -0.00957889986482299 0.00817657802056131 -0.0679028119020836 0.0554027766133966 0.000144991669283406 -0.0698447007006388 0.051713663441714 0.0183141623092993 -0.0131188250200488 -0.0101653469816635 0.00910347555039193 -0.0941048865354792 0.0146775594088911 0.0344596545328911 0.0238815305064409 0.0238725640482871 0.0268529281686862 0.0906675053015577 -0.0106496356461531 0.051487827776467 -0.0015024351487515 -0.0139877517866618 0.0554827775441255 0.00668032049640798 0.0466594964576045 -0.00344212926357919 0.00260381014671112 -0.0569603977823017 0.00384700985895597 0.158933932908886 0.114591618628538 0.047237829909741 0.146530693562262 -0.0415729321370723 0.0327362012939479 -0.0820680623105889 0.0319773112451701 0.0211744957949354 0.0190867865472906 -0.056982229345912 0.116891167013297 0.0309403880738045
  11 262.971360355355 ""  17.7736069041721 0 0 0.00835726249288393 -0.00214858329840819 0.0234048908840896 -0.0517581961977624 0.074550331654914 0.108385212305838 0.0329585833852627 0.000953448046368808 -0.0244020777437765 0.0552639504778289 -0.0283987935473075 -0.0590494079392304 0.00453281877210807 0.00310178601657787 -0.001879609306738 -0.0450805215412394 0.049225727526272 0.0569783874511105 0.00416277677699572 0.0167471213764297 -0.0201025796329453 0.0537797470385874 -0.0154994072609609 -0.0747449214085894 -0.0267195876757093 -0.0670804235128842 -0.0202194863319895 0.101386990990024 0.0320897239973288 0.000817625217927637 0.071169192540975 -0.0436505974372179 -0.0702393836875917 -0.00744098426216099 0.000640480399534383 0.0146492201064548 -0.101660857508276 0.090345537606695 0.13129789186189 -0.00349979699629778 0.0245588576110968 -0.0214762615644968 0.0707477498356121 -0.0160365344183444 -0.0996445904284165 -0.02693409658056 -0.0359983082344209 0.0108151896498892 -0.00913191721641395 -0.0275524163222873 0.0395091668699051 -0.0061868328206421 -0.0234881960032862 0.0266270171240638 -0.0116536952208044 0.00134164578294685 0.0282862571519571 -0.0198011747535983 -0.0164819083530869 0.00490327983984135 -0.00900577373400412 -0.0287383467486022 0.0317720166534442 -0.00234369027663801 -0.0100492639936765 -0.0249756350124124 -0.00277917608079089 0.000205443416224113 -0.086855191245856 0.00159094084614869 -0.0113572494034282 0.0115522335955987 0.0178713899165449 -0.0389023893503546 -0.014358280836995 -0.0228846081090907 0.022116919048984 -0.011715885962723 0.0645010473173828 0.0165964808664799 -0.144083178993111 -0.089161721492199 -0.00889027051402866 -0.138312048813052 0.0141143863661495 -0.00872083358183065 0.0976004712731894 -0.0415536601982254 0.036738650025251 -0.0081281478474392 0.044828082843722 -0.0670344306430739 -0.0192862193592791
  12 302.049591256704 ""  2.53804655441988 0 0 0.0281858027621006 -0.0355448408676526 -0.0245568898221595 0.00565703058111986 0.00122072577539948 0.00230921154992453 0.00246704690480004 0.00683110366173886 -0.00247500940250198 0.00378852396128915 0.0149011148421283 -0.0054790232509105 0.00278044856485323 0.0152222375701558 -0.00900310929160259 -0.000969854436842025 0.0190803384554194 -0.0131513402777141 -0.00350188794255164 0.0176627590128583 -0.0103442104877452 -0.00207281704424571 0.0154536797305451 -0.00933723080980922 0.0170952692561937 -0.0616079229622144 -0.028877875821144 0.0558049944850586 -0.0114794401505446 -0.0404827872711984 0.000867310744049322 0.0173227579589994 -0.00609056757806763 0.00163734425366068 0.0102522274545412 -0.00849355140444111 -0.00162406951283569 0.01781996721872 -0.0150719597219663 -0.00213513061092058 0.0163514179130597 -0.00853573717554277 0.00262527088544301 0.0208839263333278 -0.0144718668589895 0.131962317866286 -0.0568088134892296 0.0083353721186666 -0.064612290449175 0.0154444667933395 0.0434563878284416 0.00696492195563572 -0.0660710615128992 -0.0290570194289365 0.256324628234012 -0.0470094121448323 -0.0394784157454316 0.108096729256158 -0.165057577200797 0.105291745666631 -0.031524775371844 -0.170785890287199 -0.0800976193931965 -0.0767708162966108 0.0473378612897961 0.0148831215820917 -0.082864630135912 0.0319308627903422 0.0244273096788076 0.0502727288688138 -0.020344603315158 -0.00302143484206348 -0.0770446629849455 0.0876665031609517 0.0185173994076093 -0.0753772228931115 0.0679866021392567 0.0120483862761799 -0.0809313760722354 0.0694917531416887 0.0248362847729761 -0.0678086431922581 0.0695369848841616 0.0334400344350391 0.146294614137179 0.0665318613220465 -0.0591370678324605 0.0991120427218977 -0.118148619711766 0.0130330147830574 0.0316570608104946 -0.0744790395224686 0.0185645154386471
  13 318.822152290728 ""  0.488047661247783 0 0 -0.00237529366954718 0.00757561182459887 -0.0180436085922612 -0.00175033140050455 -0.000730036241080258 -0.00233888353478965 -0.000515317553868029 -0.00441706921658747 0.00103560992843695 -0.00178741000888717 -0.00705569244740307 0.00259838017323459 -0.00115793047579691 -0.00764738346376944 0.00382503129646771 0.00173780306746154 -0.0105992945838205 0.00359978480219069 0.0017974494257323 -0.00902152803822945 0.00419258295668667 0.000133169633368945 -0.00662119352745499 0.00607452090235883 -0.00332577386467574 0.00554617434564353 -0.0173992207468492 -0.000874961764954004 0.01054005707274 -0.020601742587274 -0.00130004716494073 -0.00716271847961631 0.00306095272359568 -0.00109133822699475 -0.00508354841522753 0.00426140718802519 0.00330232129455442 -0.0110833635732478 0.00262563330510479 0.00129898545547961 -0.0084948335812586 0.00299671199243367 -0.00367593428116483 -0.00780073135247077 0.0111709448540858 0.0136614109097303 0.0124313194100363 -0.0165169816277699 0.00850651425227415 0.0290457124890368 0.0205856952301262 0.00744492348199826 0.0205675698728504 -0.0192446998630573 0.01993586872727 -0.000746797440120588 -0.028951241096124 0.0118326240981335 0.00274085575989773 -0.00899771619490443 0.00454064197382848 0.0161621935045978 -0.0302440843819854 -0.0213806263072255 -0.00532535272028711 -0.0459140292486293 -0.0118362182131972 -0.000981783090139657 0.0382472414831446 0.0047286868569469 -0.0194263826389479 0.00509014205186871 -0.0722386010545178 -0.00259693074994952 -0.079170255501206 0.028408112236854 -0.00586876412008096 -0.0851484905992774 -0.093207461218615 0.0118645304507399 0.107357637690557 0.0814529190761937 -0.00358620068777029 0.095104173850025 0.0741599229741376 -0.0127060674542113 0.553348085921879 -0.379987333258041 0.220834955325796 -0.188272685490736 0.360771777930543 -0.286587380788875 -0.269341379181311
  14 327.285756037232 ""  20.9917653519987 0 0 -0.0558560609588814 0.0350135498616417 -0.0626015225070026 -0.0107794956842058 0.000255987409490175 0.00902816259062103 0.0364168864463159 0.0109924488061242 0.0230005238253479 0.0315087643552674 -0.0173389119467759 0.0327267813941451 -0.00234509139807421 -0.0382385683225486 0.0226985469259849 -0.0160828047230352 -0.0256883251074022 0.00554487981383936 -0.00307259572389137 0.00388748143971988 -0.00578445972407222 0.0318011285428802 0.0165873726161337 0.0121682786466325 -0.0430560370442021 0.0581534987474374 -0.046034635042995 -0.0630301161521316 0.0780339562679141 -0.0898243841745033 0.0472345942247325 -0.0314464639075831 0.0490969855229438 -0.0106265957849628 -0.0611322213083432 0.0303023137352951 -0.0351832341169162 -0.0335751607538339 -0.00246211993599662 -0.0185385608495059 0.0203374858531799 -0.0284717805886436 0.0418663785898876 0.0387171928681229 0.00331993472578959 -0.0140398149533537 0.0460976031957425 -0.0879242065159557 0.0520004988073153 0.0373990722027436 0.119607910593029 -0.00792807095818952 0.0520363109901657 -0.0680273696415455 -0.0160299969371335 0.0374755931755889 -0.0977913210667877 -0.00924217470384779 0.0575214530347381 -0.0949323625564261 -0.00834885573620634 0.0828491953683061 -0.117596631577579 -0.0334337064810402 -0.038334343025495 0.0160203846828127 -0.0208228007425138 -0.00952096396655297 -0.0148501699629969 0.0121018740672269 -0.0763855794762617 -0.00866795935838968 -0.0112791443164446 -0.0382850250174945 0.03110015607286 -0.0539404285130516 -0.0313615573100944 0.0310644958444055 -0.0375041353678343 -0.0353741104748238 -0.0017000394045053 -0.00351008503530611 0.0299695521316801 -0.00194869509621926 0.0569422877068953 -0.0267344025465109 -0.13245841978461 0.0991535129616106 -0.177310857817164 0.0290554368776794 -0.0505914817351799 -0.0596349839124831 0.0429607759996313
  15 360.847341924697 ""  16.3527963176668 0 0 -0.0582921194651771 -0.0357262676991799 -0.0299273927810405 0.000445327478307512 -0.035046560256764 -0.00619670032218649 0.0561115390351875 0.0169787527114073 0.0187308763039729 0.0569483393648924 0.0247842695199191 0.0204797790832537 0.00433288207751924 0.00636100540180494 0.00625450292077475 -0.0225486318481637 0.0322623898096884 -0.0375239879380929 -0.0141550482879602 0.0529784425360943 -0.0453796559722047 0.0309951311207617 0.0613716444264914 -0.0126304190437165 -0.0428966254441151 0.00091145410184827 -0.0342029319447106 -0.0587369124980534 -0.00658952553380878 -0.0465331565661396 0.0686060180192357 0.0131228081907349 0.0308192474345985 -0.0159697824877405 -0.0371803772408729 0.0263207591522622 -0.0477684497832102 0.0204044094288107 -0.0508458198223552 -0.0257358955707474 0.066166732231649 -0.0652550619201851 0.0536836677470223 0.12118564060425 -0.0285542332047984 0.000103601949894868 0.024083385012991 -0.0122617178587214 -0.00669386551182388 -0.114068022051953 0.0426515507363803 -0.0723784301527884 -0.0779403246936871 -0.0128176801255932 -0.0119427231104102 0.00905678995036183 -0.0157562196567496 -0.0067519120356649 0.0076323173009059 0.00296190168431765 -0.0669419016485619 -0.0496512581331638 -0.0387778125333969 0.0450629502208595 0.0220640762727107 0.00391925174152058 0.0138616856263243 -0.0203045217211398 0.0463871808881757 -0.0181626215608132 0.0679591476002358 0.00210361222488247 0.021126304014753 0.0314189577060797 -0.011349141976783 0.0655861603236091 0.00485379406882365 -0.010250500726136 -0.0530821815468055 -0.0759514904893535 0.101584948606236 0.0847105685358984 -0.0329519095566209 0.0876307013822153 -0.0886766037152754 0.00406225414237595 0.0468325208476894 -0.0668629692925448 0.135338000678424 -0.0174903643591001 0.00275885632605697 0.112912773369808 -0.0208144117755631
  16 436.185885215807 ""  0.33359389294003 0 0 -0.00238321882887312 -0.00528065095603034 -0.0231817476363194 -0.00882666902525467 -0.000665183532306995 -0.00728304048945666 0.000474671356278798 0.00505496573105698 0.00458104473763152 0.0597040434108976 -0.0553798571185121 -0.0874985179498821 -0.0554964511714623 0.0449237501996911 0.0923544337256186 0.000504755953628373 -0.00597113259625293 0.00240247029944688 0.0573086562354012 -0.0517301437571252 -0.0887500104802272 -0.0531677294213195 0.0559919770877459 0.0973310014923427 -0.0163496901878778 -0.0125185983270386 -0.0860267344739794 0.0529537511956104 -0.0422219563577708 -0.00175305690476528 0.124826975429302 -0.113828123547122 -0.180983633186549 -0.121241812435303 0.104491627486313 0.196842666063986 -0.00339440835358215 -0.00605896539451926 0.00312840559834134 0.119780536537214 -0.110805115933344 -0.198044044654155 -0.102553947685461 0.103619979592137 0.181487227803643 0.000581941226563115 -0.012698621912703 0.0260313431280665 0.00634208644619845 0.00552576683486877 -0.0071957153987269 -0.0170466644181426 0.027809019651237 0.0051626609767812 0.0614468360651451 -0.0232227943835516 -0.00855526354814392 -0.000668353943071413 -0.0379929099159786 0.0871946502160672 -0.00834003605057812 0.0475475855635037 0.00853011631637242 0.00226207638699014 -0.000365122035377238 -0.00133030204512503 -0.00047939543146074 -0.00175834731281982 -0.00212954424623217 0.00179668595173361 0.000608738462389003 -0.00234450599086156 0.00508339076253386 0.00272773150546424 0.000920465266565351 -0.00111920013194771 -0.00154433169588506 0.0013733824212345 0.0205541676184489 0.0135457784891932 -0.0192950986585662 -0.022785996765686 -0.016753007765817 -0.0159060160533434 -3.72920126924465e-05 -0.000581858536119341 -0.00589336589107547 0.00503324200900919 0.00272014904300829 0.000791980819913312 -0.00206917592592594 0.00288590570755205 0.000777595757430717
  17 454.441996000426 ""  1.90503972185795 0 0 0.0103085489689108 0.0274190669132321 0.095928285449573 0.0323690560273966 0.00514424382449908 0.0220309123194704 -0.0234115788144676 -0.0119797514583434 -0.0041231755840174 -0.00195647479561317 -0.0131195187627984 -0.046573282199274 -0.00777826072265025 0.034184438057185 0.00800861457046596 0.00615975898978189 0.0226191655375093 -0.00167472643189061 0.0143074140611283 -0.0152099507444863 -0.0238654375136434 -0.0433548122031992 0.00393667541340084 0.0117431862745614 0.0666777100244253 0.0798217164727678 0.305693370849181 -0.198726797072765 0.137975745061402 0.0329736042474414 -0.00310816031647703 -0.011866597901271 -0.0831653370436963 -0.020533063016352 0.0628495210064558 0.0311577234272112 0.010431371013082 0.0312947201908775 0.010509239469038 0.0453525684373646 -0.0463079961582878 -0.033469202064433 -0.0609926756670113 0.00571236367366146 0.0379500251780672 0.00544649492335595 0.0379507710031967 -0.0934895733123955 -0.0234152583308743 -0.0122571993602798 0.0230030571371462 0.0715289056398116 -0.0995224021333458 -0.0168782496678742 -0.220573893971585 0.0810842554946764 0.0377557867067261 0.0098901937770803 0.131764910333968 -0.326019186761601 0.0365010823660436 -0.178034251898952 -0.0382743878589311 -0.011207597790333 0.00152299060259552 0.00583321714688745 -0.00290977855358054 0.00545483364329286 0.00234341204641143 -1.9749582562106e-05 -0.00791200327119287 -0.00339241790379285 -0.00957039440124064 -0.00261033466678546 0.00620579696487458 -0.0106436067998104 0.00482548579188937 0.0054000978614589 -0.0723153736956414 -0.0473511862068305 0.0587734783065176 0.0714253006135328 0.0598538594517336 0.0489269838171724 0.0129902940693179 0.00378567649714804 -0.0117875080665743 -0.00180794196986139 -0.0266554691448318 -0.00680042152344884 0.00492335438011864 -0.00959351855583651 -0.00769002032901786
  18 491.53613292263 ""  3.55237130750566 0 0 0.0401073393916449 0.0535709338511303 -0.0209531644495385 0.0423577483793064 0.0379350653823437 0.00641334131327668 -0.0248039333255665 0.00246103007478387 -0.0179721490618897 -0.037129025598306 -0.014295836686578 -0.013391890229428 -0.0068951058615696 -0.00141983989168044 -0.00389357851905477 0.0116831950074712 -0.0186541503906603 0.017312454337448 0.0102066450587903 -0.0198361640603931 0.0186491990917297 -0.0176534731898567 -0.0209519833150266 -0.000667499434789039 0.0476831520870614 0.0750106568032701 -0.026684514414149 0.0395955511180233 0.0871791922018304 -0.042851258966741 -0.0449046408395348 -0.0052845378591286 -0.0198135021604447 0.00403525125599678 0.0287904543553048 -0.0134450828671554 0.022830775135533 -0.0140103629387658 0.0223321200189053 0.0139976763478841 -0.02460467491127 0.0274822523823388 -0.0364307207142702 -0.0573076439033938 0.0159650742516299 0.014358784527161 -0.033110660711398 -0.0156486843293716 0.00335808803947578 0.0215338602279192 0.0638810518345943 -0.00152400193724153 0.0102409409152331 -0.0258536164193367 0.0720277620877523 -0.058519683492354 -0.0586014103649059 -0.0108171763776173 -0.120915151979897 0.024937813317442 -0.00781506103180066 -0.0097092175513335 -0.0501131733712693 0.0659022208699097 0.0165189384821498 -0.00365363434513126 -0.0835001285118388 -0.122096724703733 -0.0201325770029337 -0.00553718600606503 0.0894168040687575 0.00306099986876333 0.0670191236147587 0.0463374224511204 0.000134140564635773 0.0399377115004923 0.0596614980818868 0.0126601676349969 -0.107816460370769 -0.234929703237381 -0.00288931043836241 -0.0420812314945292 -0.141884778956918 0.00263080409710357 -0.143485419718864 -0.0261811055725492 0.00392705953307568 -0.0256056182486396 0.188592484824537 0.00460432414513189 -0.0335807643936958 0.199092033324515 0.0140984340824102
  19 531.071534257445 ""  13.3746643058706 0 0 0.032581722479511 0.0588208994781107 -0.0256054728379666 0.0521336246511901 0.0426799677415509 0.0460030157477543 0.0331892497131812 -0.0615645041660974 -0.104108318142062 -0.0340761022017498 -0.0135212015144797 -0.0180577624515638 -0.0301528372258395 0.0342999383796001 0.0408752690572612 0.0505013676231048 -0.0393198946069298 -0.05531659941652 -0.0208495558814768 0.0108464450185264 0.053680407119347 -0.0296343389586569 -0.0183886624707183 -0.00975213128049568 0.0349691053798354 0.0964684740285695 -0.0963538740072494 0.0860113349341358 0.0987395265256038 -0.0516906598945095 -0.11993950259518 0.0674455737740754 0.0657418273178036 -0.0919661478831371 0.124334314207751 0.145428940002647 0.0711649752606126 -0.0451932541329389 -0.0683749136305388 -0.0786339102730036 0.0636511505223988 0.184034029265731 -0.110980054130328 0.0231504788734461 0.118748414462315 -0.0110295763615101 0.0194120173133361 0.00405897958944164 0.00093175561602447 -0.0719426017367228 0.0191037365997922 -0.0725670401685926 -0.0103723425620086 -0.00923352392115 0.0435651674225439 0.0219477466347267 -0.0196645946328694 -0.00540863858654361 0.015958206056526 0.0740581134009104 -0.0629441353505984 0.0154976885442096 -0.00513187052478127 -0.0155802777871638 -0.00458485206827865 0.0028712260679038 0.0333954811105431 0.042146513696093 0.00351528210944822 -9.14089315068652e-05 -0.0245191403552464 -0.000974021687085206 -0.0109216293150322 -0.0181104818469459 0.00437235718343902 -0.0108572149697879 -0.0208855715726535 0.000848444474595557 0.0197259544439953 0.0580519227799701 0.0153043202007662 0.0392546400100042 0.0599077007913368 0.00836371978872578 0.0395085835131404 0.00891737011949282 -0.00543054279649548 0.00703826291571595 -0.055990542821353 -0.000749570407954434 0.00762051882221196 -0.0529291852982516 -0.00422081968175667
  20 533.631663851295 ""  10.6583297106249 0 0 -0.0363381079159603 -0.0525815712531107 0.0334048615438234 -0.0865584250376164 -0.00716877189958232 0.00271943410962648 0.0826286396855219 -0.0462942753346037 -0.0826395751157168 0.0381395436585473 0.00672193824089781 0.00967583368564174 -0.027055081815612 0.0158540697370918 0.0507267887561312 0.0273924885364948 -0.0344343830082351 -0.068249798094009 -0.0283642988371418 0.0377204093930606 0.0309067843040304 0.034276310905457 0.0168495299588458 0.00547948222645695 -0.0553070576162203 -0.126609092511122 0.102940551726682 -0.0598060162093576 -0.0715466612327017 0.0464887197395144 -0.0188114762063276 0.053734379348554 0.146217331211991 -0.109061229406457 0.0582253525841724 0.175049959945398 0.0235409232473628 -0.0454092276404129 -0.0843006222404342 -0.11118575453766 0.118273679199135 0.130212752458826 -0.0236955103608832 0.117580619227247 0.116921131485202 0.0112313422540035 -0.0183987322650615 -0.0057454169071785 -0.00222885211547643 0.0692182728907228 -0.0185247931813167 0.0745016718549646 0.00526320084601605 0.0100298681170564 -0.0547192846495011 -0.0189491516702978 0.0244857564906584 0.00607425315984763 -0.00960113960177311 -0.0869217092721213 0.062614829169776 -0.0230996289040702 0.00208790746730095 0.0147353892651658 0.00411449115524073 -0.00243433123033965 -0.0326399335904304 -0.0402987901197386 -0.00478176442293234 0.00111916029415598 0.0230569289778462 -5.48160915830105e-06 0.0107546309053398 0.0188331301808149 -0.00338222500815884 0.0117334366844994 0.0196128164536347 -0.00153626568909985 -0.0163134534928507 -0.0565623235759104 -0.0189555674728777 -0.0446400767468389 -0.0531814132570397 -0.0127934340563996 -0.0360195397445146 -0.00800159785413777 0.00127473313776955 -0.00504669658208921 0.0514152090615949 0.000657055092579366 -0.00677370738402667 0.0520555111703122 0.00329139384342466
  21 596.276632424049 ""  6.08307973937747 0 0 0.0121167760840701 0.0204110831334177 -0.00824166804238761 -0.0463122880861617 0.0814837839277311 -0.0966024533864578 -0.00422225391148512 0.0952545076389766 -0.054631587870695 -0.0404026318106918 -0.0245819696942834 -0.00923145346958277 -0.0446084866245161 -0.0529115644162312 0.00206544041076502 0.00858500954751832 -0.0994659449493922 0.0634891979373334 0.0627444880824773 0.0182071106367613 0.0285809111570016 0.0760609935625664 0.0382256873354228 0.0267257762582881 -0.000787191185725921 -0.0231224185732679 0.0287081229918655 -0.0121652240129528 0.0138506405916438 -0.00381405960308998 0.0220648056624409 -0.0883868011469103 0.0580099097856758 -0.0164212392111443 0.0106490253972016 -0.0242560443565272 -0.0063912467070234 -0.108256092768664 0.0535549766449925 0.0102628148133366 0.0737122964250752 -0.0435963624641566 0.0493469647004983 -0.0448698490062409 0.0422425008123414 0.00446324081964479 0.00276722272270455 0.0139679793199245 -0.0201044745393178 -0.0400857073409908 0.011729106321801 0.00859583131672398 -0.051172402088996 0.0226364832891707 -0.0678518833337609 0.0237778108508452 0.0625297542980372 0.00707340562960228 0.0358939777512312 -0.053100544880544 -0.00551402308719325 -0.0869222826832851 0.0273623760089048 -0.00709375080977458 0.00326530152331789 0.00202457379900771 0.0098134456063937 0.0100563130533808 0.0109114885323699 0.000182931152735155 -0.00255460488860937 -0.000423704919223332 -0.0136856417816375 0.00161898113326569 -0.00281587865015027 0.00461314010611706 -0.00487416328818957 -0.0060912860031591 0.00676231458232691 0.0210881760699189 0.014188885564651 0.01509090405656 0.0203717478304922 0.0132212922141343 0.0120896590913356 0.00736346058188586 -0.000724880817073444 -0.00104625961290833 -0.0128695724440442 -0.00238462742467131 0.00434405333599869 -0.00999818543952254 -0.00308158382195481
  22 629.856214378888 ""  1.12801853665769 0 0 -0.0169838439496334 -0.0175462638460984 0.000693746023464211 -0.0113896783475152 -0.00480409882296153 -0.0047178870631978 -0.0465064582658979 -0.0231141753639608 -0.0153563202323223 -0.0529996454472898 -0.103467962273643 0.0292793238271897 0.0987955920896695 -0.0536860263134516 0.0906314021394586 0.0460679099161848 0.0227437939115601 0.0160782798069721 0.0692374322892273 0.119286240234093 -0.0252686316581724 -0.0760852498762354 0.0535213915774566 -0.0805228342140744 -0.0190878898434904 -0.0250862299096391 0.00394386070806368 -0.0134666341575062 -0.0256409472606379 0.00582247190040753 -0.0900820793673688 -0.0633374330786227 -0.0153641571011224 0.115909576473749 -0.00925655125593171 0.0757181016026944 -0.0980483228684862 -0.0332196287992092 -0.0402242586663103 0.10061557222553 0.0866821906110295 0.0117037922664588 -0.0946027457289062 0.00265131217630132 -0.0654756505449635 -0.00139389431303907 -0.00171906229705129 -0.00170953417811592 0.00168419118097603 0.00671821491909978 -0.00287139414060898 0.000941152216735013 0.00754680011257979 -0.00195659518785542 0.00831913805990448 -0.00551594302828656 -0.0089202695584022 -0.00130670526037131 -0.00533352182620634 0.00761081532732736 0.00226651330572468 0.0139383149819428 -0.004161280432413 0.000732402408448794 -0.000149318164852767 4.06954531293295e-05 -0.00083442998972509 -0.00108185249149459 5.49564600263125e-05 -0.000150613537855359 0.000659312054732242 0.000598727752363155 -0.000703241840146381 -0.000248391911378408 -0.000858386199043892 0.00177877875940725 0.000845204209026329 -0.00092975415501146 -0.000957122530811966 -0.00167958305124259 0.000149296105957593 -0.000178560484642395 -0.000205472411788831 0.000249335674842499 -0.00174945627806539 -0.000703707090210623 0.00107351700516879 -0.00077162766577976 0.000649700326111446 -8.86099449820549e-05 -0.000148003476334671 0.00159680562682931 0.000501288453462054
  23 710.304121178131 ""  51.9268906142589 0 0 -0.0133702120736182 0.0117130506363319 -0.0386545311130254 0.0144942320150598 -0.00328530767922865 0.00990069676401843 0.00245974023178398 -0.00346014920426062 -0.00745582778111755 -0.00692368887347855 0.000170065816187235 0.0025264672208892 0.00626048838205178 -0.00245652419905741 -0.00843099658679413 -0.00249780449244117 0.00554917622643244 0.00598107435103966 0.00338724040360593 -0.00677075962315983 -0.00788160835599784 -0.0103181991672586 -0.000888243551164479 0.00150424987715907 0.00451124346049592 0.0368140472307552 0.00346896126756315 -0.0425447678501283 0.0744627264437113 -0.0762598851596324 -0.0283722468241511 0.0209468582148461 0.0191903612639998 0.000500094062162276 0.0055880013079105 0.00142140520230428 -0.014581740483888 0.0185859926620577 0.0284166600342721 0.00109383670298154 -0.00540875669976679 0.00738341210564445 -0.0280619842780622 0.0088853602892761 0.0289887789937405 0.0131681038877235 0.0216249034708139 0.0279261858942293 0.011052390428569 0.00877978838209667 0.00723553880099625 0.00796656061308184 -0.033443989760667 -0.0311163526483992 -0.169843368814191 -0.0551257264189258 0.0573290768664537 0.019367074976985 0.0846651416204593 -0.0937543772276237 0.000124319739808556 -0.0455537677864479 -0.0697789248247848 -0.00175417644373172 0.000862665624182078 0.00456615006109582 -0.007930698951505 -0.0280718922305809 0.086389405258638 0.00202905548491819 0.00743159159930691 -0.00429045516647753 -0.174952770672443 0.0675381132906148 -0.103666075560661 0.157383621441616 -0.0339442262942294 -0.119884050196711 0.447510273855124 0.26283583082572 -0.281049310932382 -0.458684559801355 -0.180918636181018 -0.193526296173825 -0.0100865358859661 -0.00438319737727122 0.0152871479304404 -0.0225425855636826 0.0168815518203465 -0.0169512276545296 0.0190812034032598 0.0270194630267856 -0.0201518381956776
  24 721.755846263727 ""  21.0372423304538 0 0 0.00288314275754871 -0.00083841067153021 0.00072465958253028 -0.00468524146689178 0.00383844196719879 0.00231349454703901 0.0507939613575026 -0.0475286879752581 -0.0808985948648015 -0.0324262963477436 0.0304538538341508 0.0520621450084529 0.0505309609614617 -0.0469216067381038 -0.0805370791997639 -0.0396846409761875 0.0347178693132859 0.0649058680915762 0.0507355336049473 -0.0474927851905192 -0.0823841195368567 -0.0318625734772175 0.0320934757566622 0.0543205462928218 -0.00240850209499497 -0.0161653975875179 0.0085077683804137 0.00596637008492666 0.00391475798190936 -0.00195031235230221 -0.172371570089079 0.155923754380582 0.269058592738883 -0.00561838113085172 0.00476060335835579 0.00883428824774153 -0.164234606292203 0.149627352146403 0.265995854273782 -0.00718423620551053 0.00753015008418053 0.00956015542666736 -0.160495535513379 0.163472030067866 0.275623247879821 -0.00241603274651386 -0.000225380381477926 -0.000836925044278942 -0.00109886344028277 -0.00178369615185699 -0.000884635116598113 -0.00192385732885149 0.00297274448466997 0.0031424622870384 0.0216929097849282 0.00710041003958829 -0.00661143297557868 -0.00380021211621615 -0.0103466435040038 0.0176233932520291 -0.000476360417301385 0.00495363222543027 0.0116512057755016 0.000322136712379842 -0.000515118680389151 -0.000755058042928168 0.000902186023062172 0.00391146961721428 -0.00791966821359819 0.000253351722873114 -0.00204455018888279 -0.000590813942711571 0.0204952781823229 -0.00454794576954256 0.0122508263552292 -0.0175884354296566 0.000933374308966968 0.013531162568649 -0.0429205779742963 -0.0243905243826976 0.0273717341408758 0.0425027213369331 0.0149624580792401 0.0179448594901534 0.00231063942158992 -6.90743494463026e-05 -0.00380512373564725 0.00438001230477258 -0.000357514679021922 0.00297477658480544 -0.00305687914340824 -0.00453922622948644 0.00236262474705268
  25 786.13222853249 ""  63.0581419485436 0 0 -0.00154674698745641 0.00814797092816108 0.00123736770631956 -0.0137357251905192 0.0132117661007593 0.0129972231966834 0.0624286632501973 -0.0609130686696776 -0.098343628018341 -0.0247632795163683 0.0244044600401466 0.0451521903650258 -0.00675211981479089 0.0103002397325868 0.0220599223497525 -0.0378682296806758 0.0380986382537308 0.0578247719964552 -0.0129603894450993 0.00464924904651999 0.0136996288672206 -0.026139276406132 0.0212232494778333 0.04038109137735 -0.00679983719384755 0.0045301398580841 -0.016213088579622 0.015042654823415 -0.000146308422372685 0.00599765461429083 0.0749561537020608 -0.0641575993891739 -0.117325543764068 0.199914223950537 -0.183461098099833 -0.307440072111864 0.242175273178856 -0.221027209533332 -0.395203803216614 0.178367336355651 -0.177016717455488 -0.294258632453475 0.0485870145994158 -0.0452864173610127 -0.0856422853133179 0.00301755468748213 -0.00340218889489367 0.00175680410646432 -0.000346032771242205 -0.000884041303448498 0.000734213562124239 0.00187972777410459 -0.00197178999904324 0.00160880404457996 -0.0206087803195072 -0.00346680101591933 0.0127029425074683 0.00532968962770958 0.00999331738958608 -0.0195735751343042 -0.00100289961178161 -0.00523861751452482 -0.0104225222792962 -0.00149845632762239 0.000665449693687762 0.000950262499034734 0.000348353868614445 -0.00194782434172624 -0.000777102173107252 0.000519633004418284 0.00120671871189192 0.000350191435298404 -0.00477702015649768 -0.00167199459151207 -0.00156027181165991 0.00329059292764812 0.00257486269320586 -0.00298883805727223 0.00230923832156725 -0.000124561829749688 -0.00228613784452525 0.000630171998675702 0.00753947135712389 -0.000128335393791254 0.00121860211236901 0.00197478449741748 -0.00161057382056181 -0.00228664749927107 -0.0019177713913754 -0.00181115565176417 0.00242683877076753 0.00336049167827935 -0.00141933071311073
  26 812.86118029401 ""  23.4711520029687 0 0 0.028907124836442 0.0810391025787417 -0.0544277462614765 -0.0579596503260552 0.049630580273756 -0.0722852039928493 -0.00339222782697145 -0.00457911500064734 0.0109426204831408 0.0742061393691645 0.00179639201112679 0.0436470109923867 0.0853216506552611 -0.019325227510818 0.062682442232755 -0.00737859670401855 0.043928391787277 -0.035690207180401 -0.0675151026786879 -0.0662794205412796 -0.00456418914212869 -0.0497779887692069 -0.0447803162178606 -0.00786289969281142 0.0110531086787222 0.0455614358358419 -0.0538476532667629 0.0257511257756286 0.0864217121849908 -0.060855713573011 0.0607162443856739 0.0226066148510543 0.0314659049831452 0.0373084437512509 -0.113900563159575 0.116108071625037 -0.0335892485781217 0.0514482096587956 -0.0151329492374292 -0.0269503903984932 -0.112739384864938 0.0752699165885095 -0.0420444792503611 -0.0133794568715118 -0.0157508600686727 0.0169234656952608 -0.0118423704309099 0.0527491035429861 -0.00388016190660728 -0.0108189868857738 0.0055117144724635 0.0171998977556635 -0.0339905233983651 0.0183469141019996 -0.154302257789961 -0.000320241164641005 0.143111888627606 0.0284003397523522 0.0730660129245622 -0.0919413621841749 0.0015379167677003 -0.0729946498275555 -0.0116300392367697 -0.0120386543517369 0.00591935082710057 -0.0174349207472568 0.00366448703104264 -0.00820826841220011 -0.00672724965705276 0.000138832988866737 0.00660454615794616 -0.00529924704818462 0.100990159766898 0.0265354494512415 0.0601736595627107 -0.112084925946533 -0.0237152400209702 0.0668866527605067 -0.0342217413757084 0.0299359725243991 0.0270017414746898 0.0586218104847729 -0.0137332581059869 0.0272017307958749 0.0159781982097354 0.0164076037949527 0.0331756683267928 0.0515028437622042 0.0580660350920498 0.0321133662623364 -0.0415791675739171 -0.0669430369207681 0.0386759735853473
  27 833.161664665169 ""  1.3153411798029 0 0 0.0196674768608595 0.0129433416245914 0.0146969538242365 -0.0207138297097937 0.0231325306234749 -0.0306091336664667 -0.00145983410562773 0.00194703575467567 -0.000770582157417875 0.0283275191060175 0.00125011980161082 0.0132858391537899 0.0310282891510772 -0.00862663728208406 0.0196765083047014 -0.00259679795294927 0.0137571575418183 -0.0119435717541152 -0.0243642583021965 -0.0239301508740362 -9.96363191549603e-05 -0.0171285761162495 -0.0117349217309537 0.00371616576803754 0.00881063246768028 -0.00941968187675783 0.00784915098895928 0.0260308265547596 -0.0103611669926924 0.0291215454991505 0.0168456985561953 0.0135589200496088 0.0341574011470917 0.00398746480214076 -0.0339059585040316 0.0546370199460662 -0.0138913077751942 0.0196131045287191 0.000830687599686773 -0.00401007491412237 -0.0461134973702358 0.0141415318630201 0.00282883414060877 -0.0182687562727408 -0.0287885910558909 -0.00629991128305547 -0.00399425965871183 -0.022209701545109 -0.00902258510743052 -0.0122092891675707 0.00237218084469357 -0.00120213590396608 0.00907260992014987 0.0139172691493858 0.0907049762330424 0.0391286538820072 -0.0381000595542084 -0.0142715310804686 -0.0470408014163889 0.0345129376745228 -0.000577382403034714 0.00527127771343117 0.0417007312367586 0.00457069843236671 -0.00426198977958263 0.0704715653554246 0.000418359763508923 0.00956428330305926 -0.0244180229309281 0.00284210262356766 -0.000254490306967959 0.0317099787031168 -0.376620642112678 -0.178499196680433 -0.205409615791117 0.353168088673537 0.158556086629094 -0.228609207644386 -0.013108883546091 -0.164862899506915 -0.0211710964735912 0.00359006960955667 0.122489918204107 -0.0194949082809805 0.000332417731700146 0.0158651269648128 -0.164081536538189 -0.210815388126371 -0.287418697214025 -0.134553129511286 0.195617460953815 0.279855753830577 -0.166398212777281
  28 852.866352853351 ""  0.69276864869241 0 0 0.00953194637467019 -0.00525064630714935 -0.00999630923225543 -0.00255976299111428 0.0011629071071443 0.000273878773090157 0.000626923650079224 -0.00215048069984416 -0.00464530881694952 0.0378093973665315 -0.0327779341238248 -0.0552252989076822 0.0250513133466348 -0.0210810475306029 -0.0360556563682386 -0.00358630777072711 0.00285847947444326 0.00166240804403417 -0.0267891845951797 0.023611271722954 0.0426133350033698 -0.0309484793264551 0.0312043947821955 0.0552453385606891 0.0208198859273308 -0.0109456516408155 0.0720221910024723 -0.0528273972027771 0.0460132581651856 -0.040057916497461 -0.253574297551476 0.228124855166121 0.396972371796821 -0.154826040346515 0.138170683730625 0.249062221561975 0.014130105500469 -0.0157584711689931 -0.0304224357023269 0.174401308348775 -0.166924370069598 -0.289135616920589 0.220669403828687 -0.220918176128249 -0.37609677473647 -0.0139692455793797 0.00945867431595194 0.00156309059796327 0.000439613210855467 0.00196669933394049 -7.07818776009201e-05 0.00272790336257655 -0.00561565028755711 -0.00314504101681942 0.0552036784970654 0.0150112889597993 -0.0266597247739189 -0.0248605082869209 -0.0386134069489805 0.058941432308925 0.00945610147791545 -0.00399587685878134 0.0414971330731946 0.0104383950566964 -0.0015967422641129 -0.00529413295093294 -0.00422576943238203 0.00681120863022826 0.00497028515910257 -0.00193745739764774 -0.00804869427510212 -0.00258952739630322 0.030297283079003 0.016764603039132 0.0105813632476455 -0.0118741807523783 -0.0133482000046628 0.0136306528957668 0.0055023554670742 0.0187354530054793 -0.00259615639949493 -0.0134265164479122 -0.00751789716476217 -0.000978664626848125 -0.0218741188694586 -0.0267446896258746 0.0171070523999431 0.00920738074552498 0.025913229506121 0.00794384835531541 -0.0206898928588024 -0.0164873007145085 0.0148337159455297
  29 869.993159737303 ""  11.5888799031592 0 0 0.0417474766260824 -0.0166693971459843 0.00175835317624122 -0.0236111600561395 0.0199402563454998 -0.0206692111554356 -0.00412835482690085 0.010129036423128 -0.00361779869795233 0.0170244111916052 0.00413159074189247 0.0131374379200154 0.0135202422340697 0.00110187566036197 0.0259309831405146 -0.00515071851559525 0.0119251086429128 -0.00171819327459754 -0.0112636777159584 -0.0199177874898292 -0.0062597590182797 0.00106753215215919 -0.0163818193795153 -0.0146153518958762 0.075301294098075 -0.0270863825356544 0.231549535031841 -0.148408973143348 0.103811477577367 -0.068698758146857 0.0577616491679261 -0.0327117241597792 -0.0277124311711576 0.0521652397935674 -0.0676847481866583 -0.0406292621260504 0.0183579218225373 -0.0135252091272745 -0.0443716069747309 -0.0305843030725557 -0.00351745170215731 0.0552289903833704 -0.061415067286106 0.0455008582483401 0.0902361870590916 -0.0569451596791523 0.0504588556615664 -0.0332876995688231 -0.00842162050983536 -0.00207287006768273 0.000731868237806167 0.0156958221714107 -0.0259764629544246 -0.0135576663885752 0.331057288780945 0.131931388731702 -0.160273886648932 -0.121792191648387 -0.218215739133852 0.241181772959149 0.0345588286937356 -0.0363236845435681 0.172109430321297 0.0829365155257323 -0.0106662276452838 -0.0121305600953848 -0.0411255758069596 0.0606233616920105 0.0314307821548451 -0.00409395137857405 -0.0728123992860104 -0.00949857475780015 0.0889102255187474 0.0941188071288639 0.00630261709536956 0.0437361399847286 -0.018708546637305 0.0183448471891235 0.0367594516697356 0.0684456638918036 -0.0338048998531332 -0.123772939433683 -0.0318882339064101 -0.0199474699534274 -0.172291080873199 -0.220955286367014 0.0455836512438524 -0.00522280053679133 0.106969643804916 0.0145893795237198 -0.0718220768760179 0.0021905540939225 0.0413095634448251
  30 902.273090479595 ""  2.29742611193206 0 0 0.0353433443065772 -0.0286971301606317 0.0681641424051225 -0.00907637184730439 0.0311319502869891 -0.02992539097838 -0.00612719270338239 0.0165237386791326 -0.00816201646250755 0.0243633362580052 0.00142177804075414 0.00505944750132111 0.020813564359731 -0.00472737837949976 0.0184919772317059 -0.00550780823013317 0.00962766304834149 -0.000153536038683572 -0.0170045021142228 -0.0210115591656646 0.00139325519849903 -0.00461032800472305 -0.0103145321055383 -0.00607049105446035 0.0285896132568361 -0.0612060929908741 0.104855404473481 0.00678288352925147 -0.0517602672562501 0.0863054043439858 0.0175834988885884 0.00661975336210912 0.0512966788116179 0.019028881017908 -0.0394033693530147 0.0161031583729303 0.0171061371659187 -0.0126546995408037 -0.0372937331830967 -0.00731460131534011 -0.0324171842138117 0.0152884540580107 -0.0300673074033237 0.00763354053727239 0.0330789231542664 -0.0255048947490873 0.0242915595770829 -0.0894574191117155 -0.0126006421190088 -0.022798890134558 0.0106639003721712 -0.0202261114485237 0.0327884713331504 -0.00603882534691289 0.182934065648556 -0.0556974966002604 -0.247364208342902 -0.0288345703805668 -0.067520891418175 0.136173482900041 -0.000244575220398233 0.0575944326099547 0.107356507665385 -0.0827821973485493 -0.00722766327748862 -0.00323827132974402 0.0563111290720158 -0.0732906947460916 0.0270071306923571 -7.70212329875269e-05 0.088645034132879 -0.0114480984093772 -0.0373723250100669 -0.0103855799378193 0.0246409616946846 -0.0852278106655791 -0.154862617804724 0.0157114715007348 0.165101654518037 0.0128509235076306 -0.0569428807373291 -0.0446702322392339 -0.0461570184694143 -0.03547502770814 0.219507470976267 0.270295050907705 0.0316726125336652 0.109101361542716 0.00572202992413219 0.041992512974437 -0.00211969623397436 -0.148975305455315 0.0176344483322954
  31 913.370649518948 ""  5.24858882902092 0 0 -0.00457060956427385 -0.00135849786846522 0.0834144753449024 0.00162731360615657 0.0267459593053709 -0.0168126665421142 0.0209023900694887 -0.0126161411243717 -0.0453143115254877 -0.0183133605336423 0.0287958990516381 0.0533873668439641 0.0225108881581878 -0.0105612547424654 -0.000851526865935526 0.0240981281208772 -0.0187875653353649 -0.0455914979536984 -0.0130568153465285 -0.014055911607569 0.00265300449206503 -0.0330654277158645 0.0227859444211996 0.048755611255016 -0.0553382757355639 -0.0351271842993792 -0.146070878650077 0.189939396339302 -0.175277309638298 0.189353453988552 0.168035185212123 -0.137649325655945 -0.221903884091891 -0.0342655938342428 0.0173524149349697 0.0859102263403625 -0.158162353191358 0.148991555954531 0.24913778900411 -0.000653334417922698 -0.0272330415492884 0.00205006092504039 0.152235933631183 -0.16980224137559 -0.272329742872252 0.0274143364793726 -0.0100006503393458 -0.0622393731711578 -0.0117103752188737 -0.0264251673150171 0.00518277695650488 -0.0255096620133344 0.0400006576249555 -0.00198573326811625 -0.00508732526728873 -0.0153841596463489 -0.0567671408114954 0.0424174196216571 0.0372296249704382 -0.103931015890195 -0.0447024019944235 0.0360765468508931 -0.0977271692604676 0.0309271516134493 0.00662748063207055 -0.00580292105274139 -0.0262784798329525 0.0158948351654393 0.0223225455964571 0.00285764387418306 -0.0366276130387423 -0.00997359954186428 0.0325012129821761 0.100337178446871 0.0066820882209225 0.01374916611127 0.00414815027534201 0.00765063139757449 0.0510852850284602 0.0637163213072526 -0.0396076609733602 -0.080418619066442 0.0367349231844791 -0.011285518350274 -0.107406452764179 -0.134378597248276 0.0408274238797485 0.0084095629715788 0.0943685891460978 0.010896588750784 -0.0543408933056485 -0.00101140158013143 0.0356471410419835
  32 920.194134210603 ""  3.94393372211361 0 0 -0.0125056427112831 -0.00132806181467455 0.0743000748814729 0.0178984348548525 0.0134102528791069 -0.0285436135933553 -0.0254573877588916 0.0332382281788541 0.0296257447670417 0.0427549021566605 -0.0217608290788862 -0.0434019777179972 0.0105097413804352 -0.00256830417051034 0.0121026888348381 -0.0258943356561675 0.0213798230404654 0.0427852213740351 -0.0120436330378579 -0.0117152161881965 0.00492735492342373 0.0169216164664689 -0.0279269285078672 -0.046988798372441 -0.0702779599594356 -0.0451521820456802 -0.173672607294863 0.205841947239273 -0.177308033222501 0.181578647720913 -0.157980325717099 0.158637927708293 0.281827325142129 0.016072914662188 -0.0238408359868255 0.00158272186082805 0.152565671071113 -0.142564188553616 -0.242741540203103 0.00862556065280533 -0.0330326962720363 -0.01370893963911 -0.151427951397888 0.132020573409884 0.237218896270371 0.0397648738733168 -0.0189597621081127 -0.0469717783103257 -0.00938021649719023 -0.0254814514468044 0.00324110921617222 -0.0294019021686645 0.0444219998763931 -0.000185294886453902 -0.0689766191643842 -0.0291479630628063 -0.00818802187936878 0.0669970290494917 0.0817433109992524 -0.146451812011855 -0.0529759364790585 0.0408056277005722 -0.132677822410814 0.0311283741825247 0.00893555110150844 -0.00245390276463946 -0.0283909654433081 0.0197235405538202 0.0137072855837319 0.0035490765301448 -0.0410769423827138 -0.0064465147066488 0.0198303898828438 0.086701203850797 -0.00055738110890095 0.0227855703592677 0.0328341272551523 0.0010887003804088 0.0180980838830691 0.046428173830887 -0.0239382817284615 -0.056816242439413 0.0378775075625733 -0.00438857430026812 -0.112320671727703 -0.141594717337782 0.0224386091901042 -0.00932568597193379 0.0751591692252176 0.0026608856858223 -0.0396762359080779 0.0246737045151304 0.0231418516473173
  33 985.209612561544 ""  82.6077496785714 0 0 0.118148474922764 0.113116618620012 0.0200396732115853 -0.0978365954185988 -0.0942793028269746 -0.00491298679199969 -0.00941994959305919 -0.0420075125395152 0.0241775324648304 -0.0430735676498653 -0.0440308011277797 -0.00671367451666086 -0.0212998518167846 0.00167159633797112 -0.0131381136953509 -0.0185926173471743 0.0582169054747939 -0.0405822650693421 0.033837659682219 0.0448271607128677 -0.00947381036641544 0.0769477873418671 -0.00565610345915075 0.0495752783392319 0.0768549261108975 0.0600347325496039 -0.0387196244935298 0.107983559525726 0.030241705594302 0.0622543149041027 -0.0690338770845412 -0.0242214667170419 0.000269882942886553 -0.0276218819519617 -0.0161128671060133 -0.014280041100523 -0.0501960163548913 0.0381214546123721 -0.0738759406445165 0.00826353582909718 0.0787113347741543 -0.0119849882814872 0.0886136873603623 0.0122536111608913 0.0479568557603369 0.00942673305381233 0.00148738040348206 -0.0243061289402003 -0.00250734986134283 -0.0175181417635799 0.00609567878488615 -0.0207849404690606 0.0100088900020489 -0.000385549958280477 0.0186841514928657 0.0164076763124775 -0.0213096865030644 0.0156694917146288 0.0171085601891978 -0.0237442517673139 -0.0245501544826976 -0.0235296254657587 0.0229787757231483 -0.00128299897275775 0.000647806499621099 0.00119704597551106 -0.00411420227902758 -0.00696906605496194 0.00599471423406489 0.0023963867255266 -0.00118174108401163 -0.00249483942465898 -0.0112854546610469 0.0169808507345084 -0.00389198375330866 0.00349271695422938 -0.00507970634310426 -0.00242741070798611 0.0412429889858549 0.0251357308987624 -0.0293682993636705 -0.021772443823269 0.00408424041424437 -0.00212691923426754 -0.00832728555596294 -0.0107600213652101 0.00523132922199152 0.00411083454191299 0.0178162442045357 0.00126083272340949 -0.00630294437820713 0.00151617371104147 0.00477642697946423
  34 994.076925275525 ""  0.0154236398157701 0 0 -0.00366322549288742 -0.0067285157670742 0.00113766758255429 0.00481387088915525 0.00531823444182554 0.000601603405905816 0.00120427652967858 0.000738929489435774 -0.00413225803361954 0.0258808586824885 -0.0256710510159939 -0.0441542026637895 -0.0370813065239019 0.0347151643522509 0.0655287068005889 0.000744603844488569 0.00153859267607838 -0.00265925502064904 0.0379805371182358 -0.039557638574324 -0.0673614901790517 -0.0285178043567617 0.0278356924051189 0.053128037105179 -0.00504231075321711 -0.0134950085880914 0.00778082731032913 -0.000351978956669559 0.000933996734132293 -0.00272332635469373 -0.156323986692181 0.137798221551973 0.233582039915384 0.231195413560279 -0.2120211538371 -0.361368354180869 -0.00497661913735476 0.00570187019940059 0.00494810000672661 -0.240411627004356 0.224523282990071 0.386027912355474 0.167346712389873 -0.177082922797087 -0.284603669782522 0.00223932009477296 -0.0021840261454172 0.000332730415140231 -0.000116451601480573 -0.000904826254072133 0.000285056108520732 -0.00288502485637391 0.00446461438798139 -0.00054188026005151 -0.0144038977257497 -0.0179830169458236 -0.00260864562137735 0.00869063753389912 0.0157857023359256 -0.00229524257793783 -0.00241368785873038 0.00824962057214973 -0.00482627823851722 0.000336504015515103 0.00330176136267993 -0.000572678161664917 -0.000283842915636544 -0.00170495683017304 -0.000384497213115026 3.12684607497744e-05 -0.00217011349419382 2.06258432485079e-05 0.00249567329050137 0.00705589182861409 0.00130531998403469 -0.00188473392919554 0.00781098244143829 0.000813041681970096 0.000286934047638257 0.00842535111162681 -0.000204367827716048 0.00347282911154733 0.00947674007655902 0.0016553907693826 -0.00895789041282921 -0.00997448172364674 0.00403043633398803 -0.00175898912675149 0.00133063478572049 -0.00128486623864765 -0.00315773688897828 0.00136237024233387 0.00239769305143224
  35 1010.51746682374 ""  19.7039281100244 0 0 -0.0413044579886926 -0.0410178479981247 -0.00573142355080831 0.0331779731576214 0.0436502252137413 -0.00484254180037852 -0.00044119235676667 0.0141917684123249 -0.00263905561380521 -0.0864783705280396 -0.0663871729557696 0.00909931329793029 0.0555016769816696 -0.0223198337022308 -0.021908180524512 -0.0352249950854274 0.104185195061275 -0.00836341999892888 -0.0103214014427104 -0.0551239011799347 -0.0333688547784669 0.075314120360566 0.000852534632717719 0.0648267024010237 -0.0234422192506891 -0.014741213896098 0.0136375187436677 -0.0358805702543775 -0.00809022112790584 -0.0228336041455781 -0.0328141225547258 -0.115085594596362 -0.140728772169763 -0.132303541873416 0.158990406185291 0.272931137364686 0.168186118854443 -0.058972379874394 -0.303707910434581 -0.164968740800107 0.0949366319947947 0.230970541654343 0.150732499137702 -0.0252207863779279 -0.0479774989763089 -0.00362553331758228 -0.000143131606280382 0.00760263147749815 0.00025846537139708 0.0048665047115937 -0.00128746687048064 0.00685689021046659 -0.00283817545624395 -0.000960393889352384 -0.00791282266134528 -0.0140544155426284 0.00112362035617665 -0.00423411826652791 -0.00319647469833213 0.0122339843268278 0.00870774536830017 0.0101214904673042 -0.00782394079095439 2.47478284976299e-05 0.00408855720329217 -0.00105077994147616 0.00271503223700738 0.00020155913483655 -0.00154519006158196 -0.00153782322967565 -0.00189043212668066 0.000997547861553524 0.00655544468824833 -0.000646719395535214 0.00279250378169856 -0.0031206059050607 0.00862815762829825 0.00131256404684602 -0.00923636578690146 -0.00255203669208804 0.00821031546182537 0.00845324919712616 -0.00175411664468407 0.00103679235553749 -0.000758818605234855 -0.000950862561657404 -0.00192651781857582 -0.00483791154845603 -0.00804407297061946 -0.0017819237474724 -0.000515353529429962 -0.00152156299767997 3.15840667398159e-05
  36 1013.01853509445 ""  14.9318521820482 0 0 0.0335610534149676 0.0363472543750614 0.0034897853413338 -0.0296253974070251 -0.0374344359354622 0.00737776293193753 -0.00174012354974591 -0.0103247819538711 0.00623400317829262 0.0618567554826164 0.0776346395058124 0.0199984843928338 -0.00180648469830454 -0.0237997572125967 -0.0583557588202125 -0.0196599451431925 -0.0479232816909697 0.0927716108585367 0.0527653427768191 0.00953640417497667 -0.0418141921309007 -0.0862158005617822 0.0143702611945129 -0.0328019730898181 0.0219186996188923 0.0244204230951942 -0.0184314881596004 0.0264499719496214 0.00464805194250617 0.0198593111345995 0.165755657904352 -0.0147339526815648 -0.079598786244231 -0.19582493061793 0.14367359460418 0.253603364114031 0.164021126515832 -0.239480098557677 -0.233289201566752 -0.136567506846188 0.185848575108497 0.256759132895088 -0.0176800781445934 -0.107375031677594 -0.16728644308102 0.000391147278716209 0.00148478654865153 -0.00594952852903198 0.000183833127060266 -0.00222742339705122 0.000799014509570383 -0.00268703711802387 -0.00186390362899569 0.00121777396807554 0.0173124632916332 0.0259743330270526 0.00197743773774307 -0.00573058928606992 -0.0137678610473118 -0.00882166534002611 -0.00447570835359402 -0.0147130369499188 0.00856032409721303 0.00104773955482572 -0.00646393801635778 0.000515105864954991 -0.00270586796536258 0.000621250920364973 0.0021083479327104 0.00101202716303397 0.00431289861954082 -0.00117798636985557 -0.00403411147085306 -0.00277559274745956 -0.00239255418873349 0.00335794413026754 -0.0165675244938011 -0.00062551117841584 0.00950398387637373 0.000381695171194723 -0.00803059708494168 -0.00998033673378396 0.00241983568975286 -0.00149452166510572 0.00420752478816461 0.00631950261572546 0.00554692382651543 0.00817889291561413 0.00580382693585155 0.0024811899016024 -0.00026443638869447 -0.00400609422176757 0.00111079435653099
  37 1034.08193430019 ""  22.3981063744989 0 0 0.0239624905263237 -0.0213911293664314 -0.0112849305323239 -0.00664252367500449 0.00506353118671826 0.00203810420141061 -0.000651223246134383 -0.00198571939375567 -0.000661933038441462 0.00867207868819045 0.004474368233061 0.00657193964314612 -0.00909187801782644 -0.0031955785195604 -0.00708880023171172 -0.00142808825664722 0.00306952086059651 -0.00148025214126152 0.0103949610836426 0.0059685793641256 0.00345811938281207 -0.00673010519058371 -0.00403878687533256 -0.00371581034537463 0.0551640480975469 0.00075825016114997 0.121039843254765 -0.0969752092251649 0.0413843608403062 -0.0465877916680922 0.0375194600383817 -0.0240215412860631 0.00642984651635237 -0.0253003189177751 -0.0145896110945187 0.0129566325965694 0.000929979594070329 0.00048692911112805 -0.00714636048901881 0.0219214964458913 -0.00548482084415251 0.0147449799354957 -0.0196960472936903 -0.0206138677212546 0.0111189902191416 0.00893229879315956 -0.0101575528599337 -0.00233440840166905 -0.000707259148896588 -0.00545938908679503 0.00495849093173606 -0.0135106965592293 0.0196786080125763 0.0002615061760549 -0.0841602173560523 -0.231830403310795 -0.106054197887154 0.0819433789443919 0.149885370397292 0.08382526859489 0.0119622481879926 0.0515295950717017 0.0855783633492085 -0.00167245780114328 0.179447760709206 0.00504950898522355 0.0535213168190379 -0.0606372791806258 -0.0109062002807452 -0.0652444150176291 -0.0925156895323777 0.00220628592228318 -0.00494717696486158 0.229979921342844 0.00470458010346403 0.0221327897327612 0.219592142464371 -0.015529126668407 0.0596922210066183 -0.12434229108375 -0.0147791883372159 0.0620028329920795 -0.0390356037822798 -0.00765770285944674 -0.0485374922185754 -0.0771011624922876 0.00324208414983267 -0.0765400403580493 -0.123006283977101 -0.00528538185692617 -0.0720251460990168 -0.129651850881473 0.00727768964851219
  38 1040.28649836689 ""  3.0566505443792 0 0 0.00429677988953924 -0.0326395227358361 -0.00611374611337836 0.0090876537710563 0.0264540445717503 -0.0050090106915934 -0.00107318914523696 0.0055436757881495 -0.0062916197116806 0.0340866054990204 -0.0140947745530248 0.0323719140087685 -0.0710278204640498 -0.0222592284853256 -0.0334525967461199 -0.0131620435294557 0.0645306767075584 -0.0432394259029686 0.0736896312730105 0.0296904481004198 0.0287774395885225 -0.0247779199298919 -0.0344353736265738 0.0033511428539734 0.027659039566731 -0.0245975083350333 0.106693048027244 -0.0840951792408582 0.0155532266730255 -0.0318518434796849 0.136110428189294 -0.121575486416331 0.138394945399334 -0.139113768814658 -0.177313641393346 0.0240299917695491 -0.012216007766231 0.067929853127555 -0.0512469892820263 0.174655326387014 -0.069697022642287 0.142605628102207 -0.101801083543192 -0.209938061680896 0.0726759635124631 0.00453846872507735 -0.00128757247693462 -0.00204143029499154 -0.00218101205242816 -0.00899226229240302 0.00292180489358583 -0.0135491673408318 0.0179560662171512 -0.00718867630564718 -0.0635749390690039 -0.151945708716313 -0.0732464543494393 0.0682188417293441 0.147020122265811 0.0588232383706874 0.0047003656682242 0.0482888728769954 0.0588263112395768 -0.0305330165082517 -0.0391675926219388 -0.0184680234955369 -0.0130664824541258 -0.0158695958076036 -0.0060606385767106 0.0514126761778054 0.01070364383441 0.0227371446506367 0.0485868869440447 -0.0946808843513109 0.0297517399612793 -0.109441411261745 0.119666468733782 0.0314294408758185 -0.0332925795698327 0.353409059604295 0.0303189835911843 0.0792169445059346 0.0397428096383426 0.0482192417609797 -0.0979620335170146 -0.106114243924758 -0.0532675677457983 -0.063989850866994 0.0475000930275809 -0.0416944914319811 0.0727590076702743 0.24419287701576 -0.0211864971152432
  39 1041.2533101546 ""  35.3375047335818 0 0 -0.0389633810312626 0.0120935722069241 0.00162560613573986 0.0177889781619965 0.0133761245139822 -0.00619478544952157 0.00130446083955553 0.00605763388832673 -0.00309276415993539 0.0259494432002404 -0.0198507656477319 0.0252644413782739 -0.0679828391495918 -0.0199700941720287 -0.0288078742607566 -0.0116945117929454 0.0633908636301554 -0.0427556887134989 0.0679108030318237 0.0275315302669079 0.0258455985914581 -0.0213600930745702 -0.0322782895629634 0.00682141012502501 -0.0671538160162594 -0.0144463971727846 -0.109628959594513 0.0853453890314255 -0.0361872548054902 0.0289747532454367 0.0923889373540595 -0.0924458594153928 0.140004606345065 -0.119691520141815 -0.17123335064407 0.00634692428657665 -0.0139257925376915 0.0699076048024491 -0.044890527035269 0.161953730481624 -0.0649866703813135 0.134611523307947 -0.0865802001553429 -0.200392998232838 0.0609779643447398 -0.00731422605453936 0.00215033109283241 0.0100141893934222 0.00205580494268213 0.0113013600669752 -0.00366077038682397 0.0182967800051186 -0.0215059870321048 0.00456457247147245 0.0654225403105528 0.183310789329055 0.100230368163299 -0.0849102470828973 -0.175533017075426 -0.0693309712112036 -0.00691241704290065 -0.0525435964735003 -0.094742303768059 0.0340001418043763 0.0184947638071999 0.0196939367428889 0.00768162018626688 0.0283822268255199 0.0064981311204306 -0.0474436668408606 0.000198397207619453 -0.0249486442539564 -0.0512085868507695 0.0683502333056041 -0.0328351139441734 0.117246274099444 -0.158273047653003 -0.0324271322559099 0.0177134665901658 -0.377560134143383 -0.024201726109317 -0.091225223193101 -0.0368809678021648 -0.0516054455669399 0.113146674304969 0.125489930807215 0.0560407918532457 0.0790057206171148 -0.03607438462665 0.0457900623648746 -0.0691388234737442 -0.248863304700239 0.0215772129231678
  40 1075.51772750164 ""  6.97151411973447 0 0 -0.000197700067543267 -0.0127584882357049 -0.0579692390322757 -0.00141365777184176 0.000969839689323423 0.0119303217256985 0.0023294754144548 -0.00471185583388857 0.00581035244137027 -0.00308375382058553 -0.00218566403060861 0.000947976077247615 -0.00340144455702675 0.000998711524377444 -0.00332159423865328 0.00124948395878977 3.52368000646769e-05 0.000926667197676161 0.00111566204526143 0.00101889696871543 -0.000123567692853589 -0.000289834799196487 -5.78971997629616e-05 -0.00222975980617881 0.0558687333096667 0.0646281137382127 0.0856370154752781 -0.159183407442774 0.055764952329326 -0.0960979832886212 -0.00196159311449255 -0.00287264438688077 -0.0142642523814467 -0.00361194781035076 0.00857773505796701 -0.00208119345243499 0.00859184312366034 0.00203140840461162 0.00226026777498148 0.00120777725154732 0.00101711333767695 0.00151560578167362 -2.59342336386776e-05 0.0149999985366017 0.0023101487055662 0.0342723839072747 -0.0325014857578212 -0.0210974049850792 -0.0282619365410877 -0.031137485143231 -0.00216851405496525 0.0160240022615745 0.0504397769434487 0.0612847471921689 -0.0534066806574845 -0.108750500887245 -0.0311257879467039 0.129501788547212 0.204541105811623 -0.0118288634921836 0.0518108891373217 0.125188497295695 0.203842238438493 -0.0270872549981421 -0.045318754388902 0.0481586615806699 -0.0124806393106256 0.0183722348726096 -0.00655703242409118 0.044410217884999 0.0127278421687861 -0.0542094914126119 -0.198238549633157 0.171905086633775 -0.0422522331547509 0.125203633234919 -0.179742410473864 -0.0660590210437301 0.0231947827753194 -0.263158692330145 -0.0512074303118862 -0.0571879488683661 0.363499017868702 -0.0262563192983162 -0.0768955832136193 -0.103893339335086 0.11627214860386 0.133124037211976 0.29950093569993 0.0379513380964848 -0.111615166280164 -0.044970753948955 0.0874016418694478
  41 1098.85338215813 ""  21.179855532792 0 0 -0.0714277092118405 0.0538487340267268 -0.0357932927062516 0.0119506244518759 -0.00577992283220121 0.000888028733461769 0.0150334931344093 -0.0167441839950725 0.0219236976060699 -0.00861723123110881 -0.0193034761896448 0.00259965191208599 -0.0213122483739082 0.00328798114744893 -0.0142252441423433 0.0138487183214128 0.00483480246809498 0.00612527781824599 0.00194917791058468 -0.00204781962236488 0.00192395038708147 -0.0101836752051048 0.00820920788989568 -0.0112030522361193 -0.107087639896262 0.034963596344671 -0.199631607574307 0.104882005337344 0.0272038013576292 -0.023385726172698 -0.0215245426180547 -0.00939726525937076 0.0219243603237377 -0.0105532073568875 0.0258116435871719 -0.0284929730368217 0.0767099783070577 0.030219826768992 0.0309569460434625 0.0217021932064948 -0.0231757893917846 0.028106352145202 0.0183307501724903 0.0771744222059692 -0.0344097950749904 -0.0131175417846294 -0.00633096209386597 -0.0525590090295086 -0.0334802511774796 -0.0141099634057775 -0.00577551239564829 0.0782335318896061 -0.0118802268809607 0.0837471666001461 0.210463048008912 0.304779631980858 0.0425987142404475 -0.0996653081098387 -0.224777320962943 -0.109471159873796 0.0887805370178751 0.0439326127526563 0.134739542813563 -0.0480432899942943 0.0454531090116366 -0.000333520054655831 0.0412713776042509 -0.0729697592849187 0.0085245676874215 0.0228350879776376 -0.0219299676435207 0.0034202182850228 -0.0245984717376906 0.0899596357858537 0.0188298610294777 -0.053823924617339 0.102207952935991 0.00233284103961376 0.101844383516109 0.229519597449449 -0.0187026306091937 0.0846376588411104 0.116683702286487 0.034072784559836 -0.0879548955488531 -0.111175495670344 -0.00242106491523891 -0.0391783225568432 0.0650993491946743 -0.0207498123184504 -0.00889372663260603 0.105222390346351 0.0158419845803425
  42 1106.28636351415 ""  8.43907820727915 0 0 0.0233183729708592 0.00883952588458313 0.0036515284781567 -0.0235987968969772 -0.00961293829628431 -0.00931915022659014 0.0296783420973644 0.00948337966302508 0.0128793611618142 -0.0135113733753524 -0.0812479234602484 0.0376372583661644 -0.0504846134568321 0.0190721137317438 -0.041935176214137 0.0662467931105985 0.0260493169025325 0.0262952886765721 -0.0296266074965181 -0.0483323307690405 0.00783485070193887 -0.0372762791970783 0.0584258049230677 -0.0543727419327063 0.00880724316353684 -0.0412090686019527 0.0504996317409941 -0.00281782056817342 -0.0144197279199315 0.0172155035868462 0.139783436399348 -0.250553947829157 0.23914909605332 -0.00726806340089354 0.139643102749682 -0.0878769481169571 0.388976064858722 0.151904998940231 0.152625844759528 0.0541755773005945 -0.143689634064346 0.125141350759352 0.0912665033267805 0.361590542717705 -0.173124247262298 0.00419828510249791 0.0010543639174336 0.00626713090261998 0.00349705511225632 -0.00263761962998977 0.00234480803046891 -0.014464463670516 0.00592915025835637 -0.0139562614057256 -0.0352464434259622 -0.0523041852098899 -0.00999381454780611 0.0224147903976403 0.0466430793228441 0.0171127445529275 -0.0201845612666794 -0.0137622094128127 -0.018897027949033 0.0126812055891949 -0.00862476956458285 -0.00172447967712674 -0.0103249499360051 0.0138228892308728 0.000195925807519605 -0.00725302937755058 0.00467443063721876 0.00112530070451834 0.0122429558322482 -0.0206914311729488 -0.00304669790053114 0.00833664815998686 -0.0169667251026405 0.00187593700903802 -0.0155408326622886 -0.0323741534579538 0.000771846018367489 -0.019111392231713 -0.0353829065166892 -0.00558938446998429 0.0216413418972121 0.028274844850762 -0.0014134042313306 0.00565273190371658 -0.0250583947182392 0.00429114993861767 0.00574322458551583 -0.0235915068845515 -0.00671918758166301
  43 1126.58129236061 ""  22.1924077026682 0 0 0.0103297550490167 -0.00185664790332007 0.051931388591661 -0.000581527897339402 0.000189219942700417 -0.0137308366150057 -0.0044918153306322 -0.00118720344124916 -0.00155012237690366 0.00305376903651214 -0.00117609811256735 0.00227929823127091 0.000844551970216274 0.0019019497974396 -0.000687036083996544 0.000620092393741413 -0.000615551802826965 0.000807806362370576 -0.00102221016565337 -0.00276028351872599 0.000962168379896327 0.00160753081646864 0.00366164938214334 -0.00179540458798231 -0.0386320887435333 -0.0872631570178429 -0.0177859310767977 0.117471196055137 0.00977868053521182 0.04115066373217 0.0186237165006329 -0.0176690590445433 0.0223738732290542 0.00270535196453985 0.00711024546018674 -0.00227227558085185 0.00974506915987568 0.0023802062702343 0.00379635649630139 -0.0017326425550722 -0.00204533102015135 0.000171832666377881 0.00636928939408752 0.0207840636701689 -0.00399445481909563 -0.0528666330051546 0.0240773473645144 0.0519491966068979 0.0579228928296629 0.0602769081101458 0.000597646476715304 -0.0465671373402695 -0.0754631980938459 -0.069903839406445 -0.0449135876184272 -0.0367444578309104 0.0158423571459732 -0.107833556030789 -0.123591697486932 0.134813094841512 -0.0754817606813902 -0.160559848991388 -0.20183890796383 -0.0787327350167683 0.011956703890208 0.0355219577102381 0.0499514535168248 -0.0279508007972841 -0.0230662873768428 0.0593151546629787 -0.0142740995359129 -0.0303486120233067 -0.16480693151402 0.13178291696822 -0.00986914081977896 0.0198913675136882 -0.00803781408225987 -0.0426089276849715 0.032301976273249 -0.0721100378680576 -0.00683948634591074 0.0853759890099852 0.260799169291639 0.00296778937893949 -0.141460907397924 -0.18672705931797 0.0632146419461676 0.0362393769276329 0.253603045608911 -0.00606242937297818 -0.0730918865711029 0.100859260020797 0.0695128840865903
  44 1164.61881833948 ""  21.9298524768096 0 0 0.06891983152768 -0.0641433904619735 -0.0283032274944322 -0.0156552481243175 0.0129892302246441 0.0226602891589969 -0.00729277814317896 0.0179665906245673 -0.0149237285049545 0.00322347467224409 -0.0005691818836036 0.00312328343404215 0.00736105368356981 0.0019991115680847 0.00374627370795755 -0.000326381746593383 0.00161447353465022 -0.00127843093986683 -0.00571102913125932 -0.0059387989623165 -0.000527698088545628 0.00225247025902285 0.00143014269699691 -0.000734816044078056 0.204552059468932 0.172710012077317 0.163741204031395 -0.311315968022526 -0.21802293803799 0.0696563677219453 0.0363615836817249 -0.0352212994698355 0.0443551440445161 0.011497883139839 0.00992740318923168 0.000682028463848523 0.00133675109722712 0.00317246304862345 0.001435173315275 -0.0116771216077781 -0.000605932543131255 -0.00457813752584759 -0.0107059617689373 -0.0183618715004948 0.0111997191318898 0.0159315806803846 -0.0241018838734758 0.0247978843411 -0.00481994397766411 -0.0203284216296327 0.00317409458247581 -0.0505192061114524 0.0817063996473202 -0.0352324321146069 0.0445142172759162 0.403478917301941 0.288763280265893 -0.0899283916025603 -0.18931645244958 -0.279844477213442 -0.0925632494401792 0.0160480412535113 -0.186282699305812 -0.017452856491629 0.0151990385753219 0.0048334652309474 0.0182946891245786 -0.0296826985234278 0.00145506602415036 0.00642888479250848 -0.00625606840280451 -0.00257373055261535 -0.0225998379952169 0.0290326330127307 0.00218224417603351 -0.00717293397147936 0.0152770835205552 -0.00182892718030803 0.0390290416397017 0.0570029633921374 -0.00773204933996451 0.0411062226348447 0.0351312943005809 0.0159066778275572 -0.0197396165782119 -0.0276337363764053 0.00669435016755262 -0.00312929847606223 0.0295835846102612 -0.00306662986070139 -0.010456861266944 0.0215822789288884 0.0089811329937494
  45 1187.97201645937 ""  7.41822347402308 0 0 0.00136649642491034 0.00681805870391556 -0.00567682624130975 -0.0015269807755885 -0.0114783999338242 0.0077171804684949 0.0196436191042084 0.0292419512398781 -0.00599439130197626 -0.0123098963324874 0.000526162624806391 -0.00777355836473279 -0.012647872409872 -0.0414842482460201 0.0150999056426913 0.0670279806514561 0.0310705392877707 0.0232721005023208 -0.0490029601289438 0.0337460156448941 -0.0477858871679161 -0.0117352719584248 -0.0330311406489418 0.0111561040975824 -8.6633714221306e-05 0.0030187180127044 0.000335878110464529 -0.0133839727780482 -0.0251850053232577 0.0133612578545857 -0.0108117436928486 -0.0018046357565028 -0.00424011339486525 -0.0882685795574192 -0.236064249844241 0.084106459008986 0.4728471810703 0.190802531333686 0.184982139583536 -0.274230250803648 0.270700311338824 -0.332159526725055 -0.126926094532764 -0.30602724525403 0.106835462444354 0.00763433859149493 0.00514200259186773 -0.00545679572885838 0.000787891069718035 0.00125693627607004 0.000734207879318455 -0.00216868805627857 0.000605253122109682 0.0114458616704618 -0.0457754268996732 -0.0783945278458966 -0.0345176958668277 -0.0367772273155207 -0.0979896422639222 -0.0366113081613061 -0.00380822282324756 -0.0111727857111516 0.0259967005725714 -0.0127948303356941 0.00181244577636461 -0.00384451260814617 0.0106632630785743 0.0124188162751352 0.00132188438186289 0.0101846517944322 -0.00215239804297788 0.00254704003791664 0.00108340987180499 -0.0116017632073915 0.00384011203929465 -0.0216688149984316 -0.00499640038166596 0.00392674098718731 -0.0067735447476644 -0.0474833649506468 0.0108274111955591 -0.0153913735484999 -0.0582943010101049 -0.0149541415343359 -0.021749728273524 -0.0275826801923776 -0.00454953912348467 -0.0110693488066406 0.0140017192850379 -0.00741722177457925 0.00447460534839937 0.0332172139683175 0.00266025937042353
  46 1189.95926498481 ""  0.658184241081477 0 0 -0.00148267114061571 0.00100159146829166 0.0165728397517971 0.00582383884061844 -0.000859812886014469 -0.00422788245287561 0.00213830356481246 0.000528703530595126 0.000776200678081519 -0.00139332454639592 0.000883407565015495 -0.000976938855554926 -0.00248366741643403 -0.0072621346523322 0.00228260729339762 0.0132151063243526 0.00559494718080585 0.00491402821505347 -0.00927744449737107 0.00855986483544264 -0.00995967648495784 -0.00102545590068014 -0.00751184861291628 0.00337643065715341 -0.0434026719913379 -0.103011230184553 0.026519400311655 0.0589912409411988 0.0325859722084054 -0.00411515888091381 0.00164407026144582 -0.00244514420166631 -0.00493236196312621 -0.0183143439365742 -0.0467158693466407 0.0169472703503441 0.0974276057377109 0.0384788229246321 0.0380219508280094 -0.0626427553334994 0.0650778145584737 -0.0789935497535318 -0.025170639248884 -0.0614515344707386 0.0252326301348924 -0.0414824503769591 -0.0283713790542476 0.015886902321075 0.00378600702398978 0.00180642587148848 -0.00595007455997705 0.00955400020128543 -0.0196335973092089 -0.0458900237664274 0.252036741269899 0.386265991932567 0.147069441545514 0.209009614275304 0.542482233329727 0.221440102051486 0.0194574960981306 0.0254093363881036 -0.0909151851293932 0.0404902978817617 -0.00589519572818073 0.017238135924577 -0.0394525691362859 -0.0558245308493104 -0.00646250920890872 -0.0347336556983 0.00730279368641916 -0.0116306488632162 -0.0180999331555926 0.0627093526319462 -0.0126922983070107 0.0769960496087684 0.0348877090762025 -0.0162766820269705 0.00913906974388082 0.171205037953344 -0.0288074142912065 0.0602169985100993 0.213846050962136 0.0570256625303091 0.0721685810709466 0.0921536621427567 0.0229232214347823 0.0434806531448729 -0.0412473286046753 0.0268815697182588 -0.0219809167560443 -0.116148902187542 -0.00577336342815659
  47 1204.50736535004 ""  27.8058799210879 0 0 0.00828578463576262 -0.0208637789205496 0.00624239060407406 -0.00709564505561721 0.0254457135723281 -0.0121781234041396 0.00363098821174306 -0.0359648393657897 0.0258022926444192 -0.0171486793023814 0.0406129347395876 -0.0345808638494821 -0.0337181415656821 -0.0593513360225853 0.0126284578946277 0.0206599677879206 0.0055484385373662 0.0102221669023151 0.0265590070261118 -0.00127161981027236 0.0165228717235073 0.00500540234840407 0.0238376143421815 -0.0109572406496275 0.058031506768694 0.101812077732264 -0.0219988950505541 -0.0457510546907765 -0.0228942078990662 0.00969486963300541 -0.240279626751866 0.275642653685974 -0.309977140650497 -0.196245690365098 -0.486673943123334 0.157029271838919 0.156664033411225 0.0587001356565502 0.0637980053376135 0.131972394343971 -0.110153849038833 0.145846431119555 0.129736853847204 0.326300758190376 -0.112869970453681 0.00190514894815605 0.001334146000549 -0.000934787104128028 0.0120912046263591 0.00993510055369336 -0.0010841250384211 -0.0185938276338843 -0.00529858270839169 0.00371516234680189 -0.0310254783337041 -0.0449254717214309 -0.0160755970052718 -0.026246354350204 -0.0597879515442866 -0.0266449334631154 -0.0268078302433035 -0.0397236201646137 -0.000532772349634572 0.0227033325831815 -0.00259656141922751 0.00607443270806447 -0.0123384682591825 -0.00819891500962832 -0.00334319549848194 -0.0145674229621293 0.00349041433572732 -0.00473792329367963 0.00332281089528281 -0.00280199825294597 -0.00787237311835461 0.0389612089816482 -0.00545270190612308 -0.00565569305049315 0.0131972344026954 0.0912139121556284 -0.0159412906405576 0.0312912668926053 0.107483272353611 0.0222313847572837 0.0308238882662943 0.0387141064708723 0.0097540619734617 0.0178272410009389 -0.0214546104174191 0.010340601254414 -0.00953936684964072 -0.0520284274735088 -0.00136158675599492
  48 1212.59130738057 ""  7.55549715163055 0 0 0.00658895060590253 0.00334805336106814 0.0189304607779625 0.00358098026697882 -0.00614933633385987 -0.00972812270673799 0.00205866379026458 -0.011975652638861 0.00703316714634304 -0.00466013409464357 0.0122316824296447 -0.0093956735310451 -0.00794603045832995 -0.01310763945978 0.00235703172199633 0.00460510352869971 -0.000781337992386943 0.0032137326678876 0.00742579589911788 0.00163177342394164 0.00360053182857086 0.000340011164838807 0.00565658547860146 -0.00133733292816171 -0.061791268685302 -0.189561871724932 0.087785887630469 0.104230319880502 0.12395437361906 -0.0530816494882007 -0.0610812913501759 0.0718837921541906 -0.0993440508784571 -0.0491279571427638 -0.118165174637649 0.0398924070611503 0.0274057234277441 0.00695439461799968 0.0105886956284538 0.0355437659316166 -0.0275656298410517 0.0387636899504518 0.0405326532715852 0.0854116350569755 -0.0395629430431774 -0.0152975831621053 0.0162905605273068 0.0454939098686203 -0.0668289743120602 -0.062852627647483 0.0156786932972384 0.0839207957650919 0.059994762488563 -0.0775899413692197 0.0411882478631195 0.126729330641056 0.09397268975778 0.0313910452363214 0.1163711101401 0.0991637551048723 0.0930421258536302 0.185482931649655 -0.19079435580591 -0.0644726680441645 0.00622504844984838 -0.0176115477820219 0.0347613729017452 0.0262056999255232 0.00845682265124957 0.0432968753064241 -0.00754658931234616 0.0122462651641849 -0.0111602634746627 -0.00624958217748485 0.019112203947222 -0.108529457601876 -0.00537704517629586 0.0155298742449334 -0.018770512998773 -0.283482027480627 0.0277837763277884 -0.0865056068474144 -0.301118620041689 -0.0622554304169618 -0.089137889019973 -0.111494137617589 -0.0233902543772711 -0.0512528910723339 0.061424050002811 -0.0321667699107899 0.0197152950389781 0.13890086109516 0.0115565407424942
  49 1219.66267372036 ""  54.3191677614297 0 0 -0.00298023672642854 0.00659192836393053 -0.0176378411236991 -0.00471302012333098 -0.00989469992018318 0.0218449825346298 0.00367179087743398 0.0427652426624759 -0.0232775935485476 -0.00936710468142476 0.00790514048538525 -0.0114166040909305 0.0047189400269244 -0.0153754219364173 0.0118565515696083 0.0018878458967287 0.00486654145917607 -0.00149189002676056 -0.00482340488903018 -0.0148779405309788 0.00535065524102306 -0.00132945732963427 0.010093980289467 -0.0054629101660538 0.0643369652495515 0.200011708122591 -0.105737704724492 -0.106406243247702 -0.187552512457067 0.0981419701751347 -0.0194032616291412 0.0193670920966073 -0.0028419851571395 -0.0153464771927034 -0.0732635739849654 0.0303340303102044 -0.012337028727075 -0.00054486910846373 -0.00562460226043044 0.0560894043314075 -0.0811490153928898 0.0831970996955117 0.00447617695022283 0.0169943024899866 -0.0175193987204914 -0.00692534484382088 -0.037426922845057 -0.0522579391795486 0.0498509670148114 0.0463477891360609 -0.0183237717616905 -0.0463155046961781 -0.0580870215279947 0.0583674589252149 0.195940055069126 0.173876284255534 -0.0137102318594171 0.154308482320546 0.324800867864221 0.0554117769070313 -0.0520623415513134 -0.150076470656824 0.105491530889885 -0.0549086480318701 0.000837930150458565 -0.02459865880625 0.0231662650917286 0.0251070739525698 0.0191946838253994 0.0351052109768395 -0.00582487187523385 0.0186407090038712 0.00845905117601849 0.0286046555226341 0.0245712982880131 -0.118260814335403 0.00875217986123981 0.0220253706567597 -0.0195591209746613 -0.256115101680435 0.0292879915730579 -0.113064272893724 -0.325502270437783 -0.0612574233859704 -0.0753614060137868 -0.0900770547214669 -0.0339999612275211 -0.0578249718263099 0.02772099392009 -0.0297860432460588 0.0353829375347731 0.133692859924506 -0.00133529484137494
  50 1255.47739617188 ""  74.866807945084 0 0 0.00236415571995742 0.0167231944540567 0.0107296769783888 0.0173534454699875 -0.0658528799463064 0.0181801602256679 0.0109969090103706 0.0921215800738854 -0.0513804158473818 -0.0265100504234971 0.0282453461776696 -0.0306290258645621 0.014491089700175 -0.0315992720800877 0.0268795002779827 0.0118471107264573 0.00963741960701145 0.00163003666574332 -0.020615863706358 -0.0197268213091128 -0.000625828577237341 -0.00202784841511372 0.00778465119031442 -0.0039339733158044 -0.173405179540711 -0.438759154784213 0.208706341859655 0.12938412802416 0.308110111468449 -0.166238114274939 0.0319457124478611 -0.0289075857411177 -0.00499441307427948 -0.0143764448987484 -0.106297383193551 0.0576520592892019 -0.0466049607901489 -0.0161557171852236 -0.0223169878922826 0.0799101738516946 -0.129905620447109 0.119818361698727 -0.00951890146951172 -0.0112645656674911 -0.00613433184053957 0.0345028197237443 -0.029479864008783 -0.0116287065051297 0.0242823924392894 0.0130084971856006 -0.00538115915950943 -0.0745801252189123 0.0320694961257047 0.0119358126744924 -0.0157852582627851 0.11752643021377 0.105188732219691 -0.00809218930043962 -0.0725398311628913 -0.196958334738518 -0.0683476366775713 -0.0286446392711161 0.224965302067714 0.00139840655913654 0.00203056926674172 0.000642416435405522 0.00124936024626551 -0.00596114757926382 0.000761843207315359 -0.00227539275414025 -0.00136289334501632 0.000696938239018498 0.000443314097763936 0.0184783386707227 0.00140966149408338 0.00316523538730675 0.00161916279791576 1.92094071957262e-05 -0.00305723167861612 0.026386265179076 0.00668340277586697 0.00866768378022056 0.0119126366277283 0.00326641013914199 0.00294594154383466 0.00338340159147983 0.000519871004794258 0.00147752031145936 -0.00309657009004192 0.00260634939027559 0.00330689789787632 0.00225629463692862 -0.00396184300530182
  51 1257.88831752279 ""  195.678439252874 0 0 0.0066978387330284 0.0357467795173112 -0.0200555067897263 -0.00517415533699066 -0.0680520314635188 0.0559994981523167 0.0207907558016483 0.126346426395693 -0.0615009218135612 -0.0335080164331232 0.0276842099648374 -0.0374998493844521 0.0170213762855863 -0.0396403255564923 0.0330082169273239 0.0163583650059808 0.0148304465291302 0.00178651397163048 -0.0303468992564324 -0.0242787608519469 -0.00457651374228426 -0.00523983075433895 0.00577660051226511 -0.00667975579643297 0.0362768038677878 0.129161398882531 -0.09566738723455 -0.0805761691993489 -0.279769417080016 0.164186690575605 0.0363227017018138 -0.0430974385493144 0.0668710923819962 0.00611125313624173 -0.0747882651460981 0.0467905401628571 -0.0694555612785347 -0.0196543039884655 -0.0293245891151267 0.0996761885337253 -0.167250629934901 0.155705513152743 -0.0330380724330548 -0.0465540966619385 0.00967105861796278 -0.0220924701781957 0.033727763867296 0.0198169305304487 -0.0347710359182523 -0.0181077406715216 0.00895286615780264 0.0761535449288325 -0.0252607565615666 -0.0267720001572038 -0.0520281887378086 -0.143140477555098 -0.0759185421281693 -0.0330294655830533 -0.0360009982485839 0.156650806125968 0.112503325377217 0.135171551262952 -0.126871580724145 0.0125603110883624 -4.65265514725808e-05 0.0159003817019673 -0.00327810839674852 -0.011073755571639 -0.01327085174161 -0.00947930550574825 5.21808207037569e-05 -0.0114815014685783 -0.022894526467864 -0.00226887818538075 -0.00856213522601602 0.0470601553277727 0.0246956282233352 -0.0124203149373523 -0.0268344176795954 0.0992139113738077 0.0146503508780556 0.0457421491038412 0.106459263228872 0.0148898752470917 0.0183624312292912 0.0197934658732581 0.0231734010992603 0.0319667264820742 0.012835748343468 0.0144165696641703 -0.0190894735144334 -0.0383463906375053 0.00281960885426036
  52 1290.58958761248 ""  4.28818197425064 0 0 -0.00476487455403788 0.00338223624975131 -0.00428396736031204 0.00071529071379928 0.0059169449056512 -0.00281219122597541 0.0112858315116384 -0.00519299658821377 0.00912448404865044 -0.00264986727647803 -0.000671739730417206 -0.00114170462804953 -0.0042928309589011 -0.00239189115624965 -0.00127532937558324 0.00258543063718928 0.000387292287188889 0.00134199306702626 -0.00114619190122989 0.00382564636824192 -0.00294222858188197 -0.00355529052007295 -0.00421111999794553 0.000657419623978262 -0.0104754850461415 -0.0210424175153512 0.0178560543581362 0.00349787949237206 -0.00842403825910092 0.00457040233191575 -0.0162080968570166 0.0128232575276145 -0.019268306448168 0.00466156193394637 0.023074464833168 -0.00979203747596094 -0.00859446243840811 -0.0040236736292377 -0.0034473071924508 0.00678058677557563 -0.00433861986522761 0.00776104966862318 -0.00187873101165162 -0.00577675597721094 -0.0019253601269334 -0.000266629202139409 0.00157000685863053 -0.00501883154987029 0.00124035743319956 -0.00769211493448537 -0.00174048499017723 0.00507728923934535 0.0195140153988718 0.00918855374944981 0.0555800937676065 0.0018947354457205 -0.0358894410425607 0.0120556800370069 0.0365967652158903 -0.0367355144335942 -0.0447057997901768 -0.133039483468089 0.0134703139813502 -0.00710982010202413 0.00638517186161472 0.0961179617008943 0.00719099981936714 0.00832503564731111 -0.0201249891123053 0.00404117083656567 0.00139994600793273 -0.095228868766529 -0.161701891885594 -0.387175428129397 -0.0449178746974418 0.123871537150388 0.361634366042474 -0.037624236879793 -0.112181585087903 0.177448384783717 0.0848013436738564 0.0543421381927237 -0.400972381537626 0.00489497047207271 -0.00984028808077832 -0.0366003534962014 0.191137558539373 0.181471107660202 0.181815162620452 0.0387886496470972 -0.198150826970237 -0.167114728255057 0.100333167883748
  53 1293.66343884241 ""  9.7275435261868 0 0 0.0114166796518121 -0.0183377981239983 0.0315343208592976 -0.00458420505941244 -0.0061582548265127 -0.000255870689280271 -0.0552219658016809 -0.00279475914966605 -0.0338671174671639 0.0217324821046271 -0.00984809081177924 0.0196917577999664 0.0178797980883482 0.025992872763546 -0.00320574310135028 -0.0250936530617338 -0.00981054695112518 -0.00993742233552121 0.0154888351839394 -0.0214977881114035 0.0214231380396866 0.0176341113636584 0.0335463748112502 -0.00852803820854005 0.0516991135995207 0.122058330091015 -0.0875745869224381 0.0445706474263356 0.0815212423582075 -0.033780843864569 0.0353189185334965 -0.0205568311047053 0.037155997278479 -0.0286474887123282 -0.104914093666807 0.0395915751033824 0.0765686062145156 0.0295637220410193 0.0306806931016927 -0.0424034819129062 0.039528129175921 -0.0468043940405057 0.00829093843517214 0.0117884536025631 -0.00171155852143827 0.0245311244335152 -0.0201670118018785 -0.00483168079344692 -0.0065262441051153 0.0365952199179718 0.00622433489147917 -0.0464059768932734 -0.0944282797293332 -0.0320016726247847 -0.0288964851294706 0.0665481370025573 0.0835242489697697 1.72529251571938e-06 -0.051361905581017 -0.0837690649692271 0.246895268134733 0.68841923897102 0.161172572796126 -0.0011592864445623 0.00273673934308568 0.0166887390272341 0.0037381620890227 0.00857195535123028 -0.0020913368141663 0.00138527147664849 -0.000598071535268728 -0.0160521082627512 -0.0261834577033474 -0.0738793536058108 -0.00796904039990263 0.0222298066200124 0.0528677084917131 -0.00528053453398274 -0.025467339947737 0.0225471763445857 0.0216426454696104 0.00818913099901789 -0.0905955334219653 -0.00153452707092587 -0.00331039724375984 -0.00912061150844613 0.032924873423792 0.0306757978888908 0.0309259476833879 0.00636922842376515 -0.033048407705993 -0.0257558471759724 0.0169482970599302
  54 1308.43655643666 ""  61.1500321199738 0 0 -0.0129391512763099 0.015927851115563 -0.0175379456901905 0.0157077993400534 -0.0354132730400931 0.0307449513798305 -0.124761097219745 0.00230550413324098 -0.0795792008519647 0.0435965923708634 -0.0238900718346417 0.0417947980519801 0.0466303579447978 0.0675206859938691 -0.00865799682114797 -0.0662619135482573 -0.0267899960770326 -0.0257480495022392 0.039928072925785 -0.0550504417160564 0.0552256174126401 0.0395758893071691 0.0802907961832997 -0.0222255716131038 -0.03740716556124 -0.0356624010751081 -0.00981101516570978 -0.00990687669780122 -0.00527909298454322 -0.00655564093112367 0.0466235441724439 -0.0204347437424101 0.0349894336055699 -0.0727587373244445 -0.264857655984547 0.101668993901107 0.154622468534976 0.0582167495613493 0.0623049782016403 -0.092345487835662 0.0837139180117615 -0.100134550739172 0.0088761414716331 0.0108808241427868 0.00217402988990587 -0.0105958675381587 0.011293645173325 0.00238641015485762 -0.00218625518684535 -0.0169399310170805 -0.00383919399790139 0.0338742033104009 0.0401365015086687 0.0190132108439693 0.0157294521783457 -0.0398488680690664 -0.0459799957607206 -0.00277054378878364 0.0159743193133979 0.0366059654801774 -0.0868300920879457 -0.278978370986703 -0.0613727204229586 0.000967393215575548 -0.000709673022519845 0.00138337046252798 0.00017538095153657 -0.00574833913583194 -0.00243425891832188 -0.00262841983261687 -0.000949664581816347 -0.000634390048490973 -0.00158268007347391 0.0104344513883827 0.000999725149949061 0.0038855044123569 0.015345893324512 -0.00233211999495996 -0.00936149900543744 0.0181295936205726 0.00699495265359963 0.00215187034997698 0.0214665150749917 -0.00120673175863455 0.00584904964622726 0.00643754601788809 0.000232714857018088 0.00591171795805118 0.004189355523947 0.00464957464316752 0.0024718378487148 0.000259879146283745 -0.0046839116829866
  55 1362.3297096513 ""  1.63095603043849 0 0 0.0128360268486784 -0.0255200322003618 0.0248451226258239 -0.0256676659931232 -0.0171333947846082 -0.00746885599113614 0.0580616999447705 0.0332858127052733 0.0160800355216177 0.0219355474733479 -0.0497060214275865 0.042757458004415 -0.00459159943803664 0.00150213852374803 -0.00394207833783464 -0.0602405190255607 -0.0272114169094728 -0.0217038700087361 -0.0149583003859759 -0.0134713334564057 -0.00101839672200303 0.0146955432421098 0.0808298451485605 -0.0381249807591505 0.0451256448737455 0.0880199919168892 -0.0660483270819142 0.0228685679199633 0.142232842956073 -0.0777597371341181 -0.241871421205177 0.229154460558384 -0.287221244687619 0.0744681679969566 0.213001089021578 -0.0764860777436947 0.241452022490062 0.0897381058869327 0.0982656791885301 0.146521357388988 -0.188601667456388 0.198204137400206 -0.18446155981436 -0.401468502133173 0.125139665634291 -0.00311928154402907 0.00147153762561069 0.00302317033687537 -0.000149019400488275 -0.000735436131439341 -0.00198612367009886 0.000282865242645676 0.00835053035552211 0.00751055700229891 0.0217830515146931 -0.00699758313423791 -0.0159639257720078 -0.00326312820540971 0.00621629279132903 -0.0208370870174379 -0.0135830618806738 -0.00261313108687889 -0.0766420652839516 0.00106314275331417 -0.00164877460287711 0.000697392076438259 0.000198372647325864 -0.00174857604801427 -0.00185279810301483 -0.00245705900436783 -0.00125921190368286 0.00161103701876807 -0.00182212164103766 0.0254135017975144 0.0016117982670906 0.00525235516268236 -0.00605146764340575 -0.00204507736191857 -0.00679613343754799 0.0122346223358025 0.00484216570009215 0.00430057674842078 0.0115668145930128 4.6887150950557e-06 0.00715402376432958 0.00754023620615692 -0.00444584121210955 0.00235332410182662 0.00333577267748633 0.00452158181833161 0.0075850913320413 0.00630545679265733 -0.00720804682052293
  56 1365.10758414109 ""  7.91154516869929 0 0 -0.0128524316297404 0.0778151061728118 -0.0429592109351228 0.0194146111867001 0.0210926392886168 0.00471825321621047 0.011256919719014 -0.0208626864408696 0.02079937905846 0.0141635642290123 -0.0246344975648397 0.0225977241177488 -0.0046547211384262 0.0158529270329277 -0.0118616752916271 -0.0249679890503456 -0.0118944295180853 -0.0085588711910589 0.0108513603358593 -0.000787742880131363 0.00696863518701797 0.00081238790635294 0.0134446503446562 -0.00763371268821868 -0.136506409216412 -0.301162095081954 0.162958068398577 -0.105957343773623 -0.454503332209405 0.28412246246187 -0.119703439363294 0.113968022941537 -0.140865985407649 0.00813425270161818 0.0518055310443185 -0.0253928802557338 0.0600361107753824 0.0217118213720882 0.0244007640705494 0.0132068246676611 -0.0028701751627633 0.0112893988716151 -0.028307092481521 -0.0603032995284429 0.0178170082419067 0.0195157835413769 -0.0027020815957261 0.00367309426942464 0.00096932135307268 -0.00264923547266317 0.0129428202959363 -0.00985032925527906 -0.0152449967741569 -0.0846192688087815 -0.121880863321327 0.0459479257319187 0.110767379771591 0.00614606056858167 -0.0436849720938874 0.0761163215263898 0.0539401876014158 -0.0221188936277621 0.448197139132949 -0.00093327548180267 0.00458056991498956 0.000349639348873992 -0.00181616836449932 0.000897688234259275 -0.00299709404627225 0.00172670063526582 -0.00221846248580358 0.00110918298235904 -0.00791561455147081 -0.00947573253604213 -0.00602011285915965 -0.00139169834920286 -0.03055508167488 0.00345467347544749 0.0132491213133318 -0.0173507692395748 -0.01604710692343 0.0115076799774259 -0.00445289852691391 0.00887962606450422 -0.000802709491438957 -0.00340065464297726 -0.00441269182573447 -0.00412565278309555 0.00682410218277197 -0.00138048629978752 0.00175381507594189 0.00736433936707994 -0.000243667085429109
  57 1403.8659167897 ""  6.69439320117697 0 0 -0.00492351911969828 -0.00460374106936314 0.0093646135011459 -0.00235139700041797 0.00312389734322682 -0.00319136003552204 0.000900956511712567 -0.00217390192094671 0.00126120635871253 0.00052063378461569 -0.000820759913437309 0.000744553906123557 -0.00206372186684935 9.53480139810288e-05 -0.00127016014774731 0.00371495112010797 0.00233179124638235 0.00102661217095495 0.00137810034551925 0.00145904901017655 0.00020707989276085 -0.0029353351258085 -0.00570241792449746 0.00242318511590888 0.0129612956498302 0.0508668888778609 -0.0372247097843935 0.0186504352328026 0.0107929927746801 0.000435551902326964 0.00148444976956037 -0.00216629165860098 0.0047505509074161 -0.00234174747068309 4.22765324270764e-05 -0.00143090549488442 -0.0132367373685877 -0.00395204805307634 -0.00585209522726109 -0.00989814960151013 0.0136298618841227 -0.0140277367986198 0.00964665557552304 0.0162310290850346 -0.0112752608392731 0.00525130886681992 0.00825025836424117 0.00894855040392312 -0.00260305326829618 -0.00461237138318861 0.00198780195789703 0.00462255734241347 0.00751136155381243 -0.0212585582348974 0.00263216420745878 -0.0141609967325217 -0.00507303455973527 -0.0152796682521761 -0.0300239272306526 -0.0451758305051722 0.00641775298630729 -0.0343806750789333 0.100968771938502 -0.000929647130303241 -0.0948955072706554 0.0335252607609224 0.0269142883849156 0.00880166805877745 -0.0412323677562493 -0.040030389057284 -0.00967063126704602 0.00972557144471094 -0.135314928225067 0.713570582310538 0.0345745812639693 0.0658137459231937 0.194078561838569 -0.0386371766319635 -0.158890541801495 0.137688799218079 0.110402396815126 0.0329336859114457 -0.265852198580636 -0.0450779089112556 0.120588719299306 0.130357068549467 0.0204024320615581 0.0912165978462412 0.0373065482372971 0.0895965380651108 0.0880058322494648 0.116779838848274 -0.0975682825722709
  58 1409.42597983636 ""  15.7132240721334 0 0 0.0274986683543017 0.0442308456182777 -0.063173793412953 0.0138068475510724 0.010524262111362 0.000634693197219329 0.00399447126267721 -0.0135740272350946 0.0110347189842491 0.00468528654682841 -0.0092724046336622 0.0088026603105713 -0.00113852273624053 0.00969379786353144 -0.00605015802279979 -0.0109970854458733 -0.005668388243956 -0.00369313067469824 0.00849697424707234 0.000133281342982699 0.00502025531280352 -0.00194116900139433 3.98605251451483e-05 -0.00133764337694994 -0.0822801485201074 -0.350227063936683 0.309439166175208 -0.0750115976974573 -0.156639574213254 0.0631281563204663 -0.0497474601713676 0.0479491895337809 -0.0775575716268515 -0.00341405471992283 0.00648373692430237 -0.00491198623818761 0.0140244478604974 0.00394138786264053 0.00491502318000206 -0.00322789210595192 0.0133128809161478 -0.00879073644010022 -0.00036163902343863 0.0018932074486561 -0.00150225503915556 -0.0132764721950952 -0.000826532483667724 -0.0276109554606852 0.00280035728146578 0.0156357298787132 -0.00783227255701786 -0.0291008632783412 -0.0460555141428639 0.115042728940711 0.065142050963849 -0.0612733256804582 -0.108433663268385 -0.0107006755281775 0.000279023224760951 -0.0307184166387332 0.00206905238185943 0.270766454228985 -0.54100622982563 0.00127642281756483 -0.010249218504916 0.00950115971078115 0.00235976796961159 0.00673904749035132 -0.00716834368516376 -0.00435260559106165 0.000328682234147891 0.00171696900825969 -0.0230220508718426 0.109261449493001 0.00726537412950274 0.0302677406666744 -0.0255274217901821 -0.0105991576301372 -0.0262439342293446 0.0625371500868167 0.0178897403068882 0.0138629558250619 -0.0767593308933188 -0.00215575449560611 0.0111882306502068 0.0124113674679451 0.00963296854075127 0.009333526824628 -0.00918925054435721 0.00908471283000381 0.00864030279222105 0.01369401581903 -0.00829387125604474
  59 1413.58700278154 ""  1.78645863263958 0 0 -0.00210310655815768 -0.00442607145266286 0.00726200970321304 -0.000519721062314462 0.000349561658825008 0.000308763367045048 -0.0012364551248495 0.000766656078961742 -0.00157631590883361 -0.000469077639557241 0.000624422567617705 -0.000420061239742314 0.000139918357268923 0.000339249542527984 5.84225945583274e-05 0.0013346803829899 0.000807490057605784 0.000488707990838314 5.90221126340409e-05 -0.000508566310364845 0.000360995005783115 -0.00028844647443726 -0.000687273211810106 0.000227312621943735 0.00329191980691824 0.0290257577875773 -0.0391567148030306 -0.00258685385340004 0.0218327375240608 -0.00891977846728928 0.00623311722876314 -0.00639760004984795 0.00871786119779618 -0.00136831512402151 -0.00413700193338616 0.00136833008586769 -0.00508328183383718 -0.00168946103587309 -0.00201435424212114 -0.00289502264854667 0.00257093812718757 -0.0035017249280202 0.00178860872322429 0.00504182248705522 -0.00151954179079287 -0.000618172167278494 -0.00293909873969318 0.00138474655253911 -0.000736365980532602 -0.00207122268533997 0.00065444782847023 0.00432197429907132 0.00574337979311099 -0.00713559037679514 0.0203807718752927 -0.0077374251313397 -0.0150672431173156 0.0148168271254957 0.0427077334776589 -0.0224822356346736 -0.000681575422386885 -0.0305704970831046 0.0397329100473221 0.000700687745830464 0.0670665317551778 0.0479496828054975 -0.0162513935363444 -0.00376395738160055 -0.0575455840343984 0.033464339333813 0.0118968083670572 0.0121311145951543 -0.129028765938294 0.0822081470023489 -0.0277843642077618 0.159182756155799 -0.717320500680283 -0.00700314841100565 -0.136098560928658 0.276548412021831 0.054350664487904 0.13968956972233 -0.289706263576412 0.0282746189703037 -0.101135509044249 -0.109267943080989 0.0455925154013004 -0.09364098703427 -0.141309135447674 -0.0705750974186966 -0.0475020557298485 -0.00904926179248725 0.0811450405053859
  60 1436.66403595172 ""  7.21797701527207 0 0 0.000618720193838627 -0.00142884969033723 0.00138402200062818 0.000138764685963966 0.000788312707652085 -0.000333415949032307 0.00124374131631842 -0.000110901183080672 0.000760651518838701 -0.000859072777060776 -7.24842916474013e-05 -0.000496843516151758 -0.000675099869222071 0.00010473935610432 -0.000450350236927309 0.00257696146578953 0.00114627414532993 0.000814185111758181 0.000366337303465047 -0.00071373115116244 0.000482379861709853 -0.00134789403026865 -0.000926368003687908 0.000177284006817233 -0.00231282489583426 -0.000598822663572262 -0.0113128026897464 -0.00926084937766617 0.00855675243192027 -0.00495764344224715 0.000856316881492223 -0.00218392002954436 0.00188185477971152 -0.00254455649329659 -0.00415027665639692 0.00103555116115191 -0.00824290463509103 -0.00296895406615415 -0.00353038932795925 -0.00521425572738384 0.0053132050851919 -0.00382659259884223 0.00391510420505943 0.00404230954656013 -0.0073777262905135 -0.000361197531412953 -0.00302471398178811 -0.00096366594217581 0.000344870345038084 0.000308616655994607 -0.000483408963740295 -1.20016941365621e-05 -8.00350033816626e-05 0.00243113700655959 0.00755676880476015 -0.00264498457600852 -0.00521149469595092 0.0103530241332476 0.024429983656485 0.000659690450978529 -0.00147630776784501 -0.00071849399844088 -0.0064471302192374 0.00550037342532558 0.0471904932506119 0.00386561468665642 -0.0112464602008392 -0.000507659592562898 -0.00249010988864844 -0.0400691389952392 -0.11409387714977 -0.000984213169647239 0.0103289861218558 -0.179183490052225 -0.0191553477972024 0.0256703119883827 -0.211561337479457 0.0114557123006623 -0.000935180897806179 0.0131576708432499 -0.0099427780624386 0.0143357438356882 -0.0202686304862206 0.0130636447278025 0.402711101100155 0.283773741192173 -0.0101868125556783 0.0652544162860498 0.45994391939775 0.121887367490644 0.0307346234014391 0.472110091930068 -0.104061374648993
  61 1455.09405328117 ""  14.3468888588136 0 0 0.00512462528445604 0.0134866916433279 0.00472010297514881 0.00371312304263194 0.00226163516362978 0.00138050885528022 0.000638111625238078 0.000448335936554116 0.000608703375710595 0.00159396206333335 -0.00246651179143838 0.00220797841347004 -0.00136362221088801 0.000729613168662358 -0.00131982175299579 0.000370247424419848 0.000886300143192287 -0.000248412502908557 0.00175590053113785 -0.000292627780312619 0.00118271598312471 -0.00174131087198749 -0.00278819341384586 0.000428663004412242 -0.0519431156704974 -0.0721153859188067 -0.072570574342261 -0.0975980003032309 -0.0542415161795053 0.042230300091487 -0.00878290366966936 0.00829680946570917 -0.00760506136569796 -0.00058588188482894 0.00329825105795411 -0.00239905895912453 -0.0047012961804828 -0.000787742314483787 -0.00228342433970738 -0.00530491863854996 0.00725016639857942 -0.00725861115347094 0.00259370752160817 0.00892767101959643 -0.00303334598671749 -0.0352469042816252 0.0145387678949758 0.102339910530627 -0.00360972533736475 -0.00394892171315203 0.00239505116919437 0.00204211069666428 -0.0134433690071684 -0.0357973769238361 0.487141706302239 -0.202576364101115 -0.301511442102799 -0.0552010168503542 0.177789866208137 -0.613330701060097 0.0280305882810465 0.0150961261617509 0.09229707944126 -0.00270897773973424 0.00135765734374252 -0.00632000699371446 0.00155758050120211 -0.00206427453064671 0.000520699635766113 0.00189061798804452 0.000631259401049527 0.00389553188567661 0.029265485557757 -0.0184003721880123 0.0104292390434963 -1.67068739753564e-05 -0.000299565372933221 -0.0102295462697353 0.00766608249578117 -0.0397364069159854 -0.00610004866017218 -0.00857052907547789 0.0745104153631892 -0.0035976831259258 -0.00505969004472404 -0.00218614773045643 -0.0291593695667367 -0.0167753455308214 0.0101686976900312 -0.00686561228054924 0.00572639945197886 -0.015369950693776 0.000136539975871078
  62 1487.90221391698 ""  1.04305424691577 0 0 0.00863330931069611 -0.0051064181945944 0.00955905917768684 -0.0179649959133034 -0.00634657864482991 -0.00757703848390465 0.0858178768226149 0.0375181141599031 0.0313564375404842 -0.0209113330796796 -0.0665840003394513 0.0251465922552475 -0.0123296079481759 0.0820127769413422 -0.0546873010065497 0.0767231463035495 0.0272195101332507 0.0318684101821652 0.00538101048595967 -0.0798996813666714 0.0491617663553396 -0.0347282784020118 0.0425253099841392 -0.0456999257647112 0.00282512803339752 0.000223981262902814 -0.0339903461638742 -0.0254207450619383 0.0232155269194939 -0.00833753665896875 -0.127460865611036 0.0310084847870547 -0.0966187759076833 -0.149526144641261 -0.259082281285331 0.0530435646157076 -0.392469022738109 -0.156607718612068 -0.153382881618758 -0.18634928027707 0.105205746354637 -0.173506022556773 -0.10542056370146 -0.107876985942038 -0.00193612891564813 0.000450470730591747 -0.000202672777366514 -0.00104942671800996 0.00032278339934478 0.000161965527467119 0.000221485412100028 -0.00231872206398252 0.000578721702488402 -0.00183682951672899 -0.00832517187241236 0.00376383868119765 0.00594274447926308 0.000444484252346909 -0.00305823645162179 0.00943582319762617 -0.00153220072513016 0.00503965440163473 -0.00631132980875205 0.000169568660352723 0.00227103006595166 7.73291557867326e-05 -0.000200797457774547 -0.000793077380993239 0.000515433927366911 -0.00198826622614099 0.00226898619778431 0.00117483293879855 -0.00556668569875116 -0.0123487676101924 -0.00493387243783398 -0.00639853872602373 -0.00308525664486876 0.00520289572831339 0.00276033489146744 -0.00044178566117713 -0.00151868902586093 0.00129699309294747 0.0112850704494457 0.00127118203275548 -0.0244403394375938 -0.0173797785346856 -0.013606209869186 0.0277944550888047 0.00111533839180198 0.01743949854816 0.0315563276041404 -0.0190541011660536 -0.025269586093365
  63 1503.92742689511 ""  0.441404815780434 0 0 -0.00120418898047278 0.000569039417837537 -0.00148987730833944 -0.00145936807865113 -0.000582694059320703 -0.000658199204879505 0.00494402647143326 -0.00111611549225768 0.00417701251827062 -0.00346815164796385 -0.00346915300731268 -0.000345002779363987 0.00155609441698438 0.00941615414426575 -0.0044017615996394 0.00566011740946556 -0.00110162443979967 0.00420229692320606 -0.00372615379141084 -0.00383942408918633 -0.000127921792792286 0.00100917935724502 0.00711684207912685 -0.00394016282703164 0.00746706006514747 0.0100709431215401 0.017860934233074 0.0195308934708052 -0.00657432382275516 0.00362114904505912 -0.00130729978619578 -0.00723077466144427 0.00385298672201007 -0.0139674962764762 -0.0315455824052801 0.00888276838109073 -0.0248242529912536 -0.013929106131954 -0.00756544770835415 -0.00295647382670277 -0.00660613803560343 0.00163964681303057 -0.0135162083485687 -0.0236254446371475 0.008985392818021 0.000409920679310446 -0.000149220620263754 0.000499480274047786 -0.00012312201770942 -8.29806750241181e-05 0.000377072530254225 -0.000243223158589403 0.000260569066298869 -0.00151494833700821 -0.00286773428943888 -0.00171477758661109 0.00179116166353154 -0.000932993322137922 -0.00427473461932475 -0.000375513818151761 0.00043232836941207 -0.000488402180211208 0.00616247374724987 -0.0191746748489218 -0.0271702156480692 -0.0113129209989637 -0.00631630209082745 0.00484796757637852 0.00351342925500011 0.0357046412850682 -0.00880325165463911 -0.0202447130584064 0.253395766278509 0.0866459055536475 0.167308496525362 0.200342907256688 0.0857710041840036 -0.186511903335432 0.0199675325595279 -0.0272616094097781 -0.019545219382359 0.00339216353717147 0.0180727489600262 0.0103075365720401 0.243626288780873 0.164051401782806 0.247255382537714 -0.380179404525971 -0.156228059303844 -0.265713805499327 -0.450337780040743 0.194873652502304 0.368456783741565
  64 1510.25908572122 ""  4.50049501873757 0 0 -0.00835894476216244 -0.000341503323414589 -0.00706711585558565 -0.0013874413017952 0.000641993150291423 -0.00128340506874648 0.00113082214186337 -0.00794996206223068 0.00542941997706541 -0.00648346678924191 0.00279526275848106 -0.00591050433736182 0.00495798415162184 0.00754990908241495 -0.00114496948556487 0.00202736752575876 -0.00503152645431715 0.00397005327534458 -0.00669058467430474 0.00176822219493159 -0.0052824745712086 0.00491168473966331 0.00819202522207777 -0.00169761953277911 0.0313016990701251 0.0450596281756144 0.0820862995591859 0.092947401158442 -0.0193977924439458 0.00766545469031866 0.0152980060068807 -0.0217363059350026 0.0227499932908418 -0.00980724822473089 -0.032735983950289 0.0128772565785293 -0.00263892499514876 -0.00804638974818509 0.00299431071222464 0.0126996227174388 -0.0197127528552728 0.0212356323581619 -0.00816630894042272 -0.0310346089912298 0.00729683080352083 0.000982295486271285 -0.000572870519469187 -0.00249441716581747 -4.79330723760992e-05 -0.000135655131141083 0.000184997213376088 -0.000622195009487106 0.000345053359837653 0.000253772665826318 -0.00487290468078606 0.00509759798807678 0.00371625424494207 0.00136936320302166 -0.00208136177644077 0.00461972862351931 -0.00043342221165798 -0.0014453866803571 0.00476373057542175 -0.015766776709965 -0.00861433986012459 0.0259155183210184 -0.00300304535371862 0.00227412853306402 -0.00741850983907123 0.0175177039294506 -0.00621039356662081 0.0405885820724722 0.108389436729869 0.0179089310103338 0.107573823439934 0.183770576466323 0.0278132218275969 -0.12600168533404 -0.0223293604595971 0.0470147262396376 0.011349579351609 0.0164428280155367 -0.0636064811781358 0.00391318007295529 0.02395355202392 0.0708747115913515 -0.614327181540285 -0.314929999431632 0.436475491000756 -0.111522577006345 0.017645052530061 -0.393991160447402 0.0536914363662714
  65 1514.01917169642 ""  72.0650537138543 0 0 0.0498430330943975 0.00165944935485946 0.0417090372765544 0.00777515637016734 -0.00274617485555428 0.00713333055152035 -0.00660218297580827 0.0392738510638114 -0.0276213699918834 0.0319694430443107 -0.0124842259979733 0.0278296842643509 -0.0245932397410613 -0.0376032983356634 0.00591980496374212 -0.00609753547003654 0.0241919185103643 -0.0175646961060522 0.0316436851297506 -0.00814732529606626 0.0238163429326855 -0.0259999560451104 -0.0414802138779435 0.00861899905107116 -0.175804382549149 -0.252904136607127 -0.477611648876899 -0.537130975222688 0.124393128225084 -0.0500775085731473 -0.0690353679745394 0.101978344608025 -0.105079044442875 0.0456542216028569 0.155645884615831 -0.0600654833808446 0.0109221630196365 0.0372527620069455 -0.0139504359499744 -0.0662384353466545 0.100303184501078 -0.0977258786760798 0.0506009635731792 0.152495382906458 -0.061318375760153 0.00415635720592095 -0.000863985115166882 -0.0141648137066169 -0.00055539689895953 0.000338538067404161 -0.000734937226643397 0.00329203131000823 0.00294001350138283 0.00765639723708004 -0.063170891343331 0.0215274010661633 0.034723043254421 0.00881181770839125 -0.0248960415510305 0.0870060300787962 -0.000497849203399176 0.00715071889772061 -0.0355198446522534 -0.0118449354106864 -0.00310129488125017 0.00527528945753067 -0.00141626351311481 0.000950921313440962 -0.000599835366512881 0.00232431599101979 0.000357330265613928 0.00418041696102422 0.0834424382255045 0.00200425842840211 0.0656232535333029 0.0916296377454591 0.0258975607441143 -0.0753162642166197 -0.00301593248542829 0.00923370523616724 0.00121086342656023 0.00139087635303725 -0.0180687746884132 0.00171318512987858 -0.00124332845925023 0.00734647077944613 -0.0816588410830259 -0.0427028899887906 0.0565246188480647 -0.0165953046004947 -0.00112831677040861 -0.0610776029314627 0.00968549543484905
  66 1521.48226271871 ""  7.06803294403656 0 0 0.00513554846287067 -0.000346724614655556 0.00408382816755918 0.000528596299437592 -0.000842386886560577 0.00119562613521229 0.000561163731517302 0.00690389674226438 -0.00430131415401332 0.00412241147023491 -0.00277763273049169 0.00444388254963068 -0.00377472272149299 -0.00414455542702118 3.94333007624998e-05 0.000604071702301274 0.00403571023179062 -0.00198942093558682 0.00459301472174131 -0.00360203675898324 0.00477911447330633 -0.00411610997875196 -0.00379955312973532 -0.000250105698058659 -0.0184553583847094 -0.0287087022057505 -0.0475036678784893 -0.0547396603260255 0.0138455284634961 -0.00661229747601331 -0.0118016792980044 0.0149491738739396 -0.0173825042035102 0.00384660037046893 0.0175882376068382 -0.00761212128439154 -0.00581285633518741 0.00249745751593649 -0.0048805173961321 -0.0133969947389628 0.0157164163765172 -0.0166073741725494 0.00387680563664058 0.0168041338048626 -0.0083722787148243 0.00100856320931494 0.00283301683824982 0.000716138875796435 -0.000156017217426944 -0.000222534389966512 -0.000678288113015329 -0.000120612680091333 -0.000813486323739728 0.00225497121716302 -0.00170821118708824 -0.00699622736863227 -0.00470473925653597 -0.00222901577213442 -0.00525400250552887 -0.0022255134266033 5.94553938526623e-05 0.00510971650768957 -0.0100842255079988 0.0743542785823558 -0.0104437403613829 -0.00339968973430318 0.0074482032318414 -0.00266199225040144 -0.000160667725391723 0.0236546377947375 -0.00630814688977746 0.00518182462765724 -0.463582086408111 0.0500598035904216 -0.334233844672479 -0.428453637734166 0.0403766716269793 0.379296118033255 -0.00540148065682063 0.00615450303483245 0.0104440721655279 -0.00193663993434265 0.0065962583911082 -0.0084524561707733 0.13458965027873 0.106188240499894 -0.094418322491851 -0.29440131002446 0.0678942399005183 -0.16932972623742 -0.212243325434573 -0.0490949393491771 0.199074226036333
  67 1528.26905748303 ""  52.328254216793 0 0 -0.0293215832248928 -0.00954518288955778 -0.0177289625328693 -0.00590529905987843 -0.0218246098837708 0.00837375214888118 0.00114441161319627 0.0751453714063446 -0.0438867294180014 0.0468769879174775 -0.0177411070831746 0.0399076187513059 -0.0397237830768362 -0.0668792991567069 0.0132538324053921 -0.0129747734953135 0.0454782747470625 -0.0338862873416596 0.0618391633807008 -0.0349749056311926 0.0576186263760991 -0.0473325365736849 -0.0501314838585798 0.000666099560104028 0.117980960368206 0.182060324388686 0.274740572709679 0.34033174333509 -0.0406964846687687 0.00990125922766517 -0.125272523418645 0.174940016372367 -0.183124665154235 0.0743127100734184 0.248952631595995 -0.0951540447917526 -0.00107023900374551 0.0611880477260763 -0.0354309871337712 -0.137212911453379 0.182160353059398 -0.187783697641328 0.0554803855212632 0.219340354826036 -0.0972847788120592 -0.00195129785703235 0.000119953879411048 0.00616983913482981 0.000601016953702019 0.00048203156543961 -0.000392604753076364 -0.000789347700597901 0.000752840911686023 -0.003772755573744 0.0262608943983388 -0.00659141605156675 -0.0124197289353353 -0.00386482652308611 0.011044290150994 -0.0352298164012838 -0.00179950665269278 -0.00773237156555681 0.0146725865723388 -0.00174418628455242 0.00376505603701604 -0.00117449687439233 0.0024352529843567 -0.00332537793115045 0.000721914337777559 0.00184494384102896 -0.000659567507338249 0.000185010837781069 0.023320640980935 -0.0176232935282471 0.0122363936743616 0.0162497528331794 -0.0103615345714078 -0.0136587414986936 -0.0249562879448785 0.00717807151652765 0.022992014057099 -0.0231239987800161 0.0300241659107267 -0.0170544497880177 0.00290380845411742 0.00124909382574668 -0.00189991984090505 -0.0147823882065423 0.000917670747532123 -0.00889451876698257 -0.0108897158387959 -0.000176838721499566 0.0100905365721428
  68 1606.21895209953 ""  27.4958427469538 0 0 -0.00493994322639907 0.00327967022118171 -0.005930692603535 0.0113656000048398 -0.0017926680552089 0.007882082687784 -0.11440656173921 -0.0224933681352939 -0.0581815705807092 0.0850907127129407 -0.0251760182867489 0.0685546344154437 -0.0686285567817026 -0.0327408439680297 -0.0242828256128129 0.125692201386592 0.0389599668790816 0.0555283873486528 -0.0836840977874486 0.0172929143562162 -0.0609728858844523 0.0612070203213575 0.0280194033474035 0.0206427626858132 -4.47721575857454e-05 0.00301000162095685 0.0209183777111875 0.0186438050970566 -0.00853587081051893 0.00164854021616367 -0.0587062921949198 0.136425245717033 -0.119925998422664 -0.03654189307203 0.0705822019484072 -0.0636236206113694 -0.183375374352406 -0.0827517750162007 -0.0664243321726044 0.0321635248728026 -0.113766033468521 0.0838685491493654 0.026347054208382 -0.0612068809828022 0.0563264641091126 -0.000128278430562738 0.000190903844165265 -0.000362020580775382 -2.98244125530233e-05 0.000382030843840935 -0.000538393611600304 0.00138565063253449 -0.000501675695862783 0.0026777189013285 0.00135145171333536 -0.00032749213166404 -0.00127060112323765 -0.000214623429304895 2.68742744802869e-05 -4.62558805818644e-05 0.00109768485352616 -0.000971035103526067 -0.00313616644666253 0.000770050411214448 0.00204061449773295 -0.000245660966317325 0.00485134024507171 -0.00283909239397036 7.0742248460972e-05 -0.000256613779637644 -0.000205700420343053 -9.11735241012084e-05 0.00291750684958747 -0.00699185752341279 0.000286582750162776 0.00187956868897156 -0.00377717230453383 -0.000327055232460127 -0.0378066460735642 0.0120692612015305 0.0338583240182221 -0.0421743713037919 0.0160586608841286 -0.0274657608942414 -0.0010223105521478 -0.00072351097002282 -0.000385100282665561 0.00197919296465538 0.000407823564420222 0.000959005259601372 0.00117009107015467 -0.000876249986312057 -0.00108177338187292
  69 1621.34944520417 ""  88.5232848954779 0 0 0.00280936416902305 0.00670245722798108 -0.0030687883806609 0.00256713683201067 0.00470218845933406 0.000275824496003509 -0.0205142541755869 -0.0710275174962715 0.0291859297720992 -0.014054232437925 0.0776947937622978 -0.0537498788938835 -0.0339724656626757 -0.111880809307438 0.0427201882843493 0.0276246924486928 0.0609798571649953 -0.0177845617931793 0.0190674668301935 -0.0845959904116071 0.0603278218878606 0.0274739256841282 0.117252362223792 -0.0513210227583495 -0.0139863379817448 -0.0311131434345726 -0.00889784019547963 -0.0303013152485612 -0.0115485461175961 0.00895340890782318 0.0961984855511906 -0.035226868980221 0.0814345772989159 0.0679759727268489 0.162042816204828 -0.048489943290334 -0.0609582720366997 0.0328513216105158 -0.0558462567546507 -0.109073721537721 0.0435528814284158 -0.0904528968170561 -0.0851794015046933 -0.156308096004621 0.0404562133416756 3.89447383108494e-05 0.00097351041715116 0.000725619583231673 -0.000676302975343383 -0.000839402169027571 0.000265654810374291 0.000230503824377467 -0.000746824282214832 0.000610823997636969 0.00117143364170738 -0.00622754437754966 -0.00478283092692112 -0.000649987745601319 -0.000649384045115484 -0.0028551568442578 0.00236987738894255 0.00101843338547134 -0.00123189424451203 -0.00438244206264187 -0.00825270920114999 0.00203829596985729 -0.020092373529781 0.0116948841562513 -0.00166761863759204 -0.000233221420703713 0.000726117377104866 0.00032508527223532 -0.0151055012018989 0.0318334785197865 -0.000607773107537865 -0.00680484072305113 0.0151554014879186 0.0014740619999277 0.157668903912754 -0.0476983552210886 -0.142343416364148 0.183521842928499 -0.0818165189671665 0.12009108380739 -0.00135837898596958 -0.000714388866341048 -0.000495905625213948 0.00765833284808271 0.00299231688075353 0.00508737260588702 0.0073360054640833 0.00302085066834995 -0.00609755166716933
  70 1642.00033591966 ""  20.2621449276274 0 0 -0.00607978970091843 -0.00652349232766511 0.000861632838773585 0.00123513598416108 -0.00453212545457404 0.00559803167891788 -0.00317637330780734 0.0344234785839025 -0.0226194446719101 0.0141390715562455 -0.0301979589089298 0.0262511187946902 0.00541317258885547 0.032771173550819 -0.0154550421772942 -0.000438826446990556 -0.0160326776872209 0.00890560875583169 -0.0108878504311388 0.028327243760302 -0.0228823824006989 -0.0070141022989713 -0.0412953810333516 0.0197733550670946 0.0109092494938987 0.0296483529252543 0.0116692214918509 0.0341594276219276 0.00997066370171007 -0.0112051609518172 -0.0422181741393194 0.029738673267695 -0.0434946293229764 -0.0231405030102265 -0.0413550518838719 0.00883279208140227 0.00711113320538696 -0.0148426550441792 0.0128129259847747 0.0346350218770069 -0.017287824271475 0.0306014526838079 0.0333417281048927 0.0579007822285042 -0.0140621403900158 -0.000633733821653604 0.00297020389644953 0.00335525121033984 -0.000608255284748474 -2.15875915637697e-06 -0.00116682447265261 0.0018663112768433 -0.000872012283867907 0.00175815506432268 0.00610106787463633 -0.0178807305643857 -0.0135301836677724 -0.00299223283941992 -0.00078680704503089 -0.00838852086128749 0.00396906345437156 -0.00358870841322764 -0.00468898044714126 -0.0117067350512086 -0.0182997292017025 0.00506998011026408 -0.0565659232108314 0.0288927775001705 -0.00343253632931748 0.000393624291965949 0.00133552007878299 0.000140877317754756 -0.0418362881319907 0.0657602991980023 -0.00475980904321889 -0.0250139563323282 0.0419612966610148 0.00965328251768134 0.436053788031514 -0.127531694652293 -0.391079271481438 0.532806481306368 -0.193842432481946 0.3395008262916 -0.00619110272381834 -0.00452830802935339 -0.00400540030538665 0.0175421267442127 0.0123318296070159 0.0116807024543085 0.0165748927447079 0.00432400148390119 -0.0135993568419764
  71 2719.73104266454 ""  163.693077126514 0 0 0.000143063843973759 0.00144329807806773 0.00121669832176077 -0.000535856191181379 -0.00038447617621151 0.000383283334536065 -0.000401097376656969 -0.000216864750641496 1.26514477156272e-05 5.55474916734181e-05 8.57094230560769e-05 -2.67699821116442e-05 -2.58757228697404e-05 -1.37783266865963e-05 -1.97574019258823e-05 1.25805470056945e-05 -1.2175452354225e-05 1.21243324080667e-05 -5.14734290536899e-05 -3.51532147822563e-05 -2.00397538741148e-05 4.57607181312429e-05 2.22884169228346e-06 4.51197243195154e-05 0.0324410861823483 -0.00933414779211062 -0.00588477802355915 -0.00206084559305104 -0.0123134311258115 -0.0138738308527737 -0.000229197749453146 0.000368761659338108 -0.0005361334800485 -8.26068161037078e-05 8.42896722888462e-05 -0.000104559853798166 -4.86846175644942e-05 3.84121683618597e-05 -8.58147420673411e-05 0.000176351636715149 -3.31948654401567e-05 5.64808567424955e-05 0.000712547927112418 -0.000446548395044464 0.000317652966117077 -0.000237184218750075 0.00343542010251913 0.00111340449017971 0.00283493756533031 0.00423132688403575 -0.00177423842047853 0.0694656847643916 -0.029780072098381 -0.0082045179963737 0.00674143844261546 -0.00984425546257041 0.00844366363715075 0.0184765298721725 -0.00227196204937157 0.00324924772795248 -0.905000228185929 0.298131313813081 0.112331942972336 -0.000296878686805084 7.71430002844295e-07 0.00016384486248799 -0.000370745620232676 -0.0012682184560266 -0.00126013249493925 0.000212823037149874 -0.000199501681892884 -1.81164373057658e-05 -0.00100779830855404 0.000703078642551702 0.000916058072919587 -0.000570523361662047 0.000400352426410963 -0.0011219204081954 -0.000393153937868934 -0.00322826595053761 -0.00132840739588173 -0.000263409385239392 -0.00541501005199081 0.005266112255482 -0.00146163019019763 0.000708516819128754 0.00026073087336575 0.000303211056888903 3.35204528197848e-05 -0.000408778544340707 0.000276323107918297 0.000112427410582179 0.000257384358956805
  72 2975.50776578114 ""  21.6424807681254 0 0 -0.0582899872754949 0.00595314588372241 -0.0265708364006647 -0.000918484291331035 -0.00190603203317963 0.000706158695874425 -0.000605399696423817 0.000887635504902957 -0.00113340119960737 0.00167410997928001 0.00144900248508617 0.000111947158789584 0.000102148524095944 0.000110862508991749 3.42604184742268e-05 -7.50590115153986e-05 2.68224916792987e-05 -4.69408310329343e-05 -0.000126118050130326 -4.38040305224047e-05 -4.75005050430466e-05 6.2906204469856e-05 -0.000401557132954598 0.000285168006882534 0.726672549295257 -0.327975622616481 -0.145451754625039 -0.0176571921237754 0.287091552360863 0.449393078000775 -0.0174721945379724 -0.0199941997608315 -0.00102748911218976 0.00124098543246048 -0.000410808640700883 0.000876341175655693 0.000491063163213217 -0.0014074278016323 0.00102616646825125 0.00159584207235367 0.00127840852760675 0.000221989319656338 -0.000455419706283071 0.000867459938447635 -0.000643172237229713 0.000724513899892378 -0.000495454252010362 -0.000116115427515502 0.000528979885887793 0.000287050902257884 6.73986955331271e-06 -0.00196762343377992 -0.000100735657316054 0.00108498802309234 0.00262155900892876 -0.00131699827405349 0.00119157173725917 -0.0102375796505409 0.00370073882817801 -0.00171705917971054 0.0150398361073765 -0.00564643979442322 -0.00215498157469109 0.000508279599986499 0.000190781037986508 4.78944883387581e-05 -0.000283272852459655 1.35465197656149e-05 0.000348675433832955 0.000149836555075602 3.25616302034774e-05 2.48772200494906e-05 -0.00262419413435903 -0.000666123444011842 0.00439818118711524 -0.00455657894233965 -0.00114398583991369 -0.00567649836773925 0.00107756836357484 -0.000156447764356707 0.000350605471293561 0.00442429658240644 0.00116621159160581 -0.00367904504727217 0.000448523071941547 -0.0005478872002189 -9.743938844345e-05 -0.000880291539102911 -3.49961132997633e-05 0.0015666130323034 -0.000891702021047969 0.000100590502292922 -0.00128083074707053
  73 2993.40243027087 ""  21.4031744393026 0 0 7.33565523938599e-05 -0.000221391811334797 -0.000321982477493728 -9.33671236575336e-06 3.95941345576805e-06 9.75375197994416e-08 3.16195390310387e-05 3.57121247353085e-05 2.58636035309191e-05 -1.61618782532941e-05 2.27634850443464e-06 -1.99807194147641e-05 -2.102431518144e-05 1.72840695985272e-06 -1.6399125233804e-05 -3.27686038283686e-05 3.38039411656194e-05 -4.00119387993566e-05 5.11213261922146e-05 1.67207225573906e-05 6.04663619537251e-05 0.000151950483899846 -2.0576983420369e-05 0.000195737291443593 -0.000838908405386391 0.000412435893667296 0.00014703557712825 3.7175126233191e-05 0.00226133296001699 0.00374006460123354 3.02518373814033e-06 2.99648268724056e-05 5.29114617613436e-05 0.000250559716440401 -2.74282689533253e-05 0.000177417303018597 1.56238765409838e-05 -0.000313593486378685 0.000186754839038211 -0.000453580936342828 -0.000518628823154054 -0.000108676424712917 -0.00263635161974038 0.000929811880760979 -0.000339837862173547 6.01176856810567e-05 0.000201712188833366 7.48495938446337e-05 -2.80391995202266e-05 -5.59510600599757e-05 -4.68837158502298e-05 -0.000120820877936765 8.46565363623596e-06 8.8826606060043e-05 -0.000316602042225898 -0.000138375920966525 -0.000512926984649807 0.00166477974120042 -0.0003163363142197 -0.000195595845250465 0.00118347788830989 -0.000272759935803967 -0.000225482499641764 0.00518001422948448 0.00164190901810069 0.0030705840797572 -0.000166565626417346 -0.000124801196683092 1.20995965649118e-05 -0.0299338444968306 -0.0379292631374231 -0.0124992039336416 -0.0136459025749623 -0.00434119448172786 0.021902404133259 -0.048051921178662 -0.00657569479330709 -0.0603948647500352 0.00222381622024784 -0.00228598159648751 0.00203642121995377 0.00118263582599822 -0.0011139957887983 -0.0016700799051192 -0.325533412292255 0.362672317035697 0.0315476439777163 0.233405964502172 0.0422763468757134 -0.417605286631755 0.447044589956369 0.0412523043713749 0.53353745679091
  74 3014.60800931824 ""  13.0049181505106 0 0 0.000191459369265013 -0.000928463039775541 -0.00142836726954958 2.61510111019189e-05 -5.08419492941975e-05 4.8166011132833e-06 2.07960876739023e-06 1.32612424238478e-05 -1.82416076722099e-05 2.43209718364141e-05 1.43699189221491e-05 1.53672468315526e-05 3.9331216065469e-05 5.66145227698465e-06 2.32280299337587e-05 4.07367582671429e-07 -2.0796155944146e-05 1.19189070588747e-05 -5.193175053028e-06 -7.11277438578254e-07 -4.9346759362844e-06 9.92520781589052e-06 -1.22012051985337e-05 4.76542900354587e-06 -0.00239520372379592 0.000959722911413893 3.5637789567049e-05 0.000141919140398627 0.0101347588461674 0.0163248082479826 -0.000309639983887735 -0.000358955488046559 2.0348741686493e-05 -0.000380112951555245 3.64074635260519e-05 -0.000244326091751648 -1.14175274647932e-05 0.000137088425874228 -8.30077930055433e-05 9.00315884895314e-05 8.42100398853374e-05 -8.29146725035678e-06 -6.38967765217272e-05 1.01808743232362e-05 -0.000339534042870499 0.000511374804519571 -0.00107538019376466 -0.00016525789526365 6.09031273558179e-05 0.000136748463746947 0.000122713215347749 0.000357871340649125 3.34010908346794e-05 -0.000119556775375035 0.000945886394332789 0.00169320824126182 -0.00111145617778435 -0.0105581119765145 0.00755129627242846 0.00243686915183884 -0.00161835283985276 -3.04880398387003e-05 -0.000235909605046733 -0.0621509216456518 -0.00922232246418445 0.0197652956876937 0.00081894644299057 0.00103310434755527 -0.000918136018632572 0.0100592052829187 -0.00910927849274869 -0.00598326303101981 0.419027899036317 0.068946510398713 -0.662834250153461 0.321869181920869 0.0328873063691861 0.429587134528138 -0.00672894545518105 0.000481327694286389 -0.00709308587849191 -0.01134705599248 -0.00312218354376287 0.0184523836405711 -0.106096810795251 0.114068143825394 0.010187458564024 -0.0247552930839438 -0.00692062423381212 0.0485526135828731 0.016203234511206 -0.000537719781239601 0.0130015329256131
  75 3028.49294795663 ""  34.1586534000719 0 0 -0.0388019928528532 0.0511464238870427 0.0640627674648138 0.000572372907691948 0.000157223442706943 -0.000581318179187266 0.000114117099649356 -0.000311341045488263 -8.41227190650941e-05 0.000799445922342918 0.000802189719373063 -0.000117526123394415 -0.000122011726541164 1.92876772255559e-05 -1.88062185826451e-05 -4.37830837979948e-05 2.25348208173993e-05 -3.7432645608738e-06 3.64810422754544e-05 1.7400071955114e-05 3.33658674056575e-05 -3.34888453210492e-05 9.76909573098837e-05 3.28631599885166e-05 0.461844044494099 -0.203430766181755 -0.0700633146029655 -0.00643421676544334 -0.409381019719695 -0.681648746425924 -0.00820198028532716 -0.00766940483080608 -0.00128312535780629 0.00139136577813254 -0.000139786385674079 0.000843260466875037 0.000103491561935786 -9.04090641331475e-05 -0.000105606345999584 -0.000347759964248571 -0.000419432134877201 -9.2024762798041e-05 6.65307550091015e-05 -1.4574370442287e-05 0.000168725887771437 0.00127529609187485 -0.000467397524948975 -0.000335270527552911 0.000152042801692843 -0.000513692038453133 -0.000200333691344739 -0.00331906912988373 0.00188842082688167 0.00131502117587654 -0.00136877381720337 0.00132049893229461 -0.00349727578125651 -0.00879710481233402 0.00386699509404756 -0.00154452324115795 0.0287590444420747 -0.0113285036497684 -0.00264422766750563 -0.000779604589359483 -0.000101643430982523 0.00232450553476236 -3.6621057519052e-05 -3.68963735613155e-05 6.73052367476043e-05 8.78136117127621e-05 -0.000223676630662054 -0.000952996789259045 0.014311545462081 0.00235017198722373 -0.0217031302160344 -0.00535905961617941 -0.00141438151506218 -0.00665873572383587 -0.00016675497671832 0.000429444773293976 0.000133165625541255 -0.000567695512348672 -0.00029180228207886 -0.00122925726071901 -0.00245596658269895 0.00269780259834457 -1.63592495950806e-05 -0.00351320848686365 -0.000649813995240862 0.00590197800465263 0.00538971915906287 0.000584195802679591 0.00600988985120514
  76 3043.22294399414 ""  2.97205621739988 0 0 -0.00091067834061635 0.00113870693919571 0.00128696264502636 7.92933614391891e-06 -8.65973467201184e-07 -7.95523481743896e-05 3.05365615743143e-05 -0.000116049950582951 0.000103039334431642 1.78494982042514e-05 5.48797389438006e-05 -2.65679759047906e-05 -2.16673183660311e-05 1.01009953157855e-05 -1.62475822925485e-05 -3.61609047848868e-05 1.12817760020247e-05 -2.76851046443719e-05 3.4791273108649e-05 3.93425940019954e-05 4.13395185852185e-05 0.000373786580021203 -2.3034448315319e-05 0.000371125857735054 0.0112720293304486 -0.00506807541423208 -0.00176122002016194 -0.000105775335830059 -0.00822045825342563 -0.0137119918315069 -0.000506337691543876 -0.000570178115270517 -2.31083145650848e-06 0.000305727133194969 -3.2656022979126e-05 0.000187351677090454 4.26209097714954e-06 -2.86371598197828e-05 -1.35802104154156e-05 -0.000277579859314968 -0.000393269837909296 -9.96153689876551e-05 -0.00471544998489358 0.00110470736068127 -0.0022207674691273 0.000591045841364671 -0.000139763774498816 -0.000185760005062748 5.43147074361133e-06 -1.87409485697508e-05 -4.5002823203462e-06 -0.000108464414513508 6.78427626602238e-05 3.35643198672084e-05 0.00187256399336774 -0.00230393388684012 0.00234265888390549 -0.00823832297583822 0.00346399779845454 0.000439051690638356 0.000864903834795329 -0.000305226351731457 -8.07117239122305e-05 -0.00891435986718405 -0.000192284600552755 -0.0581044299463712 -0.000112340985906311 0.000219350582478439 0.00142542919510814 0.0264875862632982 -0.0224326507523844 0.0554683145290436 -0.202565160783903 -0.0332936346187362 0.302426787051018 0.313720757182257 0.0328693064406456 0.392341928196583 -0.00747203914725243 -0.00162292552717027 -0.0115733297378249 0.00458637155119942 0.00327587842400224 -0.0088975819971533 -0.228013675108135 0.264280660763561 0.0399442089358245 0.214505505978163 0.0344524049871306 -0.346890607793181 -0.302785480701087 -0.0333757624253292 -0.358323993814026
  77 3059.69055190747 ""  19.6622732509409 0 0 0.000589852366853312 -0.000644660451787812 -0.000587302504993975 -1.19432556986999e-05 0.000101792480811908 -9.58590034079157e-06 -1.31540305368352e-07 -2.12728396590769e-05 -1.07164642979291e-05 -3.92453075503042e-05 -1.94104314599645e-05 8.42189216546457e-06 -1.40703970518711e-05 -5.72374879023352e-06 -8.51128105801205e-07 1.51478674452488e-05 1.4686858459067e-05 1.24201208949044e-05 2.74848979355123e-05 2.86233629268328e-05 -1.55807945659364e-05 -0.000395116790138695 6.83750525388467e-05 -0.000341697296770114 -0.00746571209159741 0.0033447373833764 0.00126827590757161 2.71854654832837e-05 0.00361359521867795 0.00608480617899978 0.000375723415064147 0.000308467991998441 -2.39442422433835e-05 2.58818784923433e-05 -1.46054713370463e-05 -2.60739338901508e-05 5.70785039975137e-06 8.48909897410635e-06 -4.81320049679845e-05 -0.00034107332684636 -0.00036689572154565 -9.16399166607917e-06 0.00509047267921207 -0.00108209301094682 0.00297897871980468 -0.000475460130000435 0.000611001838603308 0.000237166853250524 -4.40544725229396e-05 -7.95844110122104e-05 -0.00010399365105444 -0.000179253204661527 -7.16641227692414e-05 0.000171095653832291 -0.00189786383308697 0.00178161805509136 -0.00232967353501063 0.00936228423695635 -0.00487107865355754 -0.00104881746741541 0.00106690767444469 1.63323261516026e-05 -0.000259725884426356 0.0175183058553678 0.0008581146310108 0.0424496818563801 -0.00087556154442612 2.47747177900295e-05 -0.000980179709541567 0.0643060794064234 -0.0378854649704255 -0.000208723827703411 0.0933861114068252 0.0155988086899191 -0.137226081443298 -0.292354047214079 -0.0344207602532998 -0.367902516654023 0.00753204498172603 0.00517071715986307 0.0116152119197908 0.000716738348122357 -0.00111298471805388 0.00147304545336549 -0.442429786151493 0.517863820738527 0.051028205915187 -0.11389802438212 -0.0321908231725024 0.223122883941288 -0.214811762584217 -0.0329889125324372 -0.269956160810421
  78 3071.44759429975 ""  23.7978089970066 0 0 0.000161175652128919 -0.000341744262692339 -0.000305055440344075 3.34863484055421e-06 3.18272096400386e-05 6.98717799887467e-05 -2.4492328964485e-05 7.31058024260665e-05 -6.92160243838379e-05 -3.32364508971844e-05 -6.23102011818442e-06 -1.94088513773866e-05 7.0369562885338e-05 -1.46916352937242e-05 4.82279253667843e-05 -1.3015688403676e-05 -3.17193176954073e-05 -3.23472843608448e-06 -0.000204219249693315 -0.000101333184903351 2.87991154069813e-06 0.00117368931006007 -0.000209869594774401 0.00103816782023854 -0.00257793862216432 0.0012117852352918 0.000399437357985411 5.16320226637216e-05 0.00214069422120099 0.00346251800405016 0.000102037244624651 0.000119000706111961 -4.9659817544772e-06 -0.000777038855085243 9.16970861895627e-05 -0.000515423217583443 -1.46719403679818e-05 0.000216398201852296 -0.000131012905892235 0.00224185734953086 0.00204446466019824 3.91918487508039e-05 -0.0143004617144244 0.00304291097639773 -0.00852478067637315 -0.000676776729692382 -2.93481559227936e-07 0.000492617106436402 -2.45578175852963e-06 9.49268049040671e-06 -1.62591369923248e-05 3.05752976828162e-05 -4.31184785001312e-05 3.45670695438712e-05 -0.00346628625898121 0.00490102740741615 -0.00609317361629058 0.0111625848760879 -0.00437193885226377 -0.000739848773312915 -0.000173677882744596 4.99643379486733e-05 -9.53423935885644e-05 0.00275110753596673 -0.000513315843824141 0.0509620804693496 0.000116366249871416 -9.30669998090849e-05 -0.00148708841445326 -0.0252507108238431 0.0120853343926757 0.0675429738555427 0.201471895627243 0.0382320173673717 -0.303267472983203 -0.237989713686347 -0.0295411449630683 -0.296898909624948 0.00420859176801775 0.00442689021675172 0.009067351192126 -0.00266524194223173 -0.00679763225207777 0.00715011111183336 0.169659315997995 -0.197824033489469 -0.00538849004477302 0.339129434677599 0.07239212348644 -0.579378880703436 -0.205558131625313 -0.019435169854428 -0.224809343799324
  79 3103.14804300789 ""  8.51948474459224 0 0 0.000733250433132964 -0.000606056853667008 0.000123002104397787 -1.3587128465303e-05 7.15465195827432e-05 4.95864547007173e-06 1.31560267683521e-05 -0.000104013854553516 5.66146118639881e-05 2.14296690475334e-06 4.96772551755248e-05 -1.98906070825248e-05 -0.000113069815348134 4.37989710070871e-06 -7.27387696149161e-05 5.80447011257217e-06 4.72287699538905e-06 -8.32541628937411e-07 5.50943189794955e-05 6.03746042613868e-05 1.20709732415406e-06 0.000158213668046506 -2.69229726653408e-06 0.000103842246101431 -0.00941046119737221 0.00511001199555725 0.000407624986222833 -0.000526898676502937 0.000722747586872703 -0.00182889724475396 -0.000169415042471585 -0.000351268868443637 5.89684662509085e-05 0.0012996683206021 -0.000160196736440211 0.000904069070673135 -3.35185020694713e-06 0.000134985997016945 -9.04911096916179e-05 -0.000578291096941319 -0.000567514066250973 -4.26009555053388e-05 -0.00175741721273709 0.000255278003885147 -0.00125718474674168 0.0350410947411138 0.00446913898471823 -0.0517412787452315 -0.000297740745689502 1.94124435920482e-05 0.000606707908417767 0.00110471397094187 0.00169471608977979 0.00176552771195587 0.253453020523756 -0.334858126939175 0.499603458785994 -0.665017154328341 0.266164859247397 0.0750368866895995 -0.00508424393269716 -0.000665779732467913 -0.00144475576841108 0.00074265048216105 0.000169231711639574 0.00160492475200596 -0.000233493390514219 -0.00034336951295892 0.00103895857147872 -0.000186335257332006 4.13616240998863e-05 0.000510869718891397 0.00189878848481164 0.00150137909001667 -0.00282116062569226 -0.0124788710359847 -0.00105943458285018 -0.0154952681901866 7.61851043781969e-05 0.00360398559958094 -0.00228382707943011 -0.00165769776644905 -0.00474414916823242 -0.000908917418324715 0.000683104125368597 -0.000295330545345869 -8.80709793351169e-05 0.00232782553803168 0.000335024087283737 -0.00426976485388814 -0.00205093514543927 -0.000630631425159834 -0.0020396467401739
  80 3118.73896775175 ""  5.13939521957897 0 0 1.17391273880173e-05 -0.000236106734816871 -6.432463873922e-05 -3.9589334736443e-05 2.3165370870735e-05 -4.49501875104101e-05 0.000455509524581013 0.00117378801515665 -0.000395390275868568 0.00409989011399673 0.00325323329268087 0.000780582872601516 -0.0244761252048181 0.00356345877054365 -0.0174477670549069 0.00322615776376766 -0.0268044291398433 0.017332463152652 0.039002060597798 0.0380503967250844 0.00180388734534827 -0.0327727240763111 0.00448090878595417 -0.0217659503531405 -0.000584286013025563 0.000790451936099142 -7.14566729784894e-05 0.000249247472088934 0.00103215317025966 0.00120860426972918 -0.0483059080158975 -0.0470805705119108 -0.00393801525492105 0.289071655541685 -0.0405911414288772 0.205094619248178 -0.0421545469447098 0.322533947614832 -0.210421908454198 -0.456667214751245 -0.451673996102074 -0.0174502944624354 0.383581600392254 -0.0647110849951405 0.261543218033695 -4.40029161196638e-05 -4.56546757264887e-05 -2.21589397035836e-06 1.03726037453412e-05 1.93421700001791e-05 8.53286095689605e-06 -2.94796713672361e-05 -1.14839070422306e-05 -1.3396372777686e-05 -1.93338764073372e-05 0.000112161416956567 -9.78617403612344e-05 0.00024645066055313 -4.17754182165583e-05 -1.02476811400799e-05 0.000153877093103581 -3.01086687226645e-05 -5.52143368616714e-05 -7.71942006795318e-05 -4.64928935295475e-06 0.000298211276748929 -9.4418293845909e-05 3.37798451429475e-05 0.000148702062770885 -0.000456303082060927 0.000130621467065293 0.000871216044898961 0.00160995669508218 0.00030797796169227 -0.00236994003946261 -0.000933228810212113 -9.32007804862575e-05 -0.00105772708061299 0.000208104626818917 -2.00255233332606e-05 0.000146456145937575 0.00134288802489555 -0.000476779769077062 -0.00176870703913922 0.00271373115094629 -0.0029537887657922 -0.000446168548789524 0.00471939034658655 0.00148187276696679 -0.00830628967581874 -0.0017616664653117 -0.000136874899305243 -0.0019882456210439
  81 3126.15696879458 ""  4.90380918432745 0 0 -0.000327544230527029 8.1409208165059e-05 0.000147384309619244 -2.18252454482709e-05 -0.00023843765892402 0.000140296986338609 0.000229271593575993 0.00114835679049046 -0.000515216909501503 -0.00766892342321834 -0.00627632496041713 -0.0013200721208267 0.0519849609364101 -0.00769899078080146 0.0370953386273756 -0.00455643835598741 0.0192070346687271 -0.0137841539066537 0.0186588904213817 0.0171557424131011 0.00147601698792031 -0.0295149846409829 0.00420056333074481 -0.0197230563293499 0.005173283087258 -0.00234499658413835 -0.000804755889483888 -0.00017862844516221 0.000469740558852781 0.000626729858100881 0.0904513283610827 0.089226553960582 0.00672638017419002 -0.603733499259384 0.084312754889638 -0.428092244731922 0.0346862439508458 -0.235315192705484 0.156002045346622 -0.209771000252949 -0.205439070209223 -0.00921875630296572 0.340721267701441 -0.0580402574003907 0.232642642203279 8.9504923790503e-05 -7.95786423220686e-05 -0.000102137499249587 -2.86933261431247e-06 -4.33745641810933e-06 2.33296918767043e-05 -1.90395093627308e-05 5.56622166885584e-05 -4.60436369315561e-05 0.00041651699907245 -0.000442936074180036 0.000831166589987791 -0.00169458031494469 0.000740021464848689 0.000170913938631114 0.000416471577977343 -0.000227983445661252 0.000105878750337031 -4.68414203040117e-05 -1.40949521977726e-05 0.00013573361057969 -1.68683852489937e-05 4.03843673989862e-05 7.57770545189137e-05 -0.000353147951292818 6.89121057657579e-05 0.000689129197900301 0.000845471392915952 0.000218435644165287 -0.0011292965681518 -0.000334083378106886 -6.34311869283318e-05 -0.000488549229842518 -3.0587248003499e-05 9.47169935186382e-06 8.62721470892558e-07 0.000248340143194323 -0.000545900308458328 -0.000797154807548093 0.00185278463016785 -0.00192675351502074 -0.000357260781442603 0.0037528076013372 0.00115568538238761 -0.00665135878889439 -0.00125122133561305 -8.38370210314721e-05 -0.00147444141055524
  82 3136.09600246008 ""  22.3276882569593 0 0 -0.000331627606151805 0.000151063350168167 -9.43638364966578e-05 0.000152485700654004 0.000372228149295359 -0.000138853837179126 -0.00142456498769059 -0.00258120239104983 0.000600625248259315 -0.00490000812302179 -0.00322028126501667 -0.00130520895892437 0.0231494842856803 -0.00237667372416689 0.015926014334026 0.00113747329444186 -0.0263831494997357 0.0157620064733024 0.0276688931646329 0.0307461516359554 -0.000886159324679893 0.0484148992745557 -0.00929793449318715 0.033730425242468 0.00294330413625094 -0.0017801719658418 -0.000375928778379885 -0.000137296683236246 0.000279692519563828 0.000771283376695971 0.0527484478125198 0.050534161191949 0.00483846233006237 -0.258170001536577 0.0344254329703232 -0.182127079984239 -0.0355442046027578 0.296429397088696 -0.191483652945758 -0.328032355838528 -0.329889355503816 -0.0091866125154478 -0.552812952179205 0.0977163417037086 -0.379572399651041 -2.26610110651784e-05 0.000101653780696811 8.58606645876153e-05 -5.49229606196828e-06 -3.49887979605395e-06 -4.14631514304299e-05 6.92279483478168e-05 -1.6997709007065e-05 7.19011941069571e-05 -0.000293668566398559 0.000259768282109153 -0.000558129852782973 0.00108782771172362 -0.000515071739694442 -0.000148954286348053 -0.000340697599456169 6.25808758654667e-05 3.42065661027847e-05 9.6051933128e-05 3.15817226068919e-05 -0.000177398975114733 2.90067241426704e-05 -6.76896294847659e-05 -0.000118343481132516 0.000505837536995997 -8.50079518169878e-05 -0.00101269680387501 -0.00133862928526852 -0.000385909990191554 0.00183281913186267 0.000257362448720491 -1.69120327765043e-05 0.000350481378447881 2.12551076882364e-05 2.2480722604315e-05 3.70491059967749e-06 -0.000548428007401562 0.000731683721673279 0.00123086599461312 -0.00237015060577814 0.00252125063760684 0.000452556631737022 -0.00548420732173968 -0.00146668708602997 0.0099198081386601 0.00171433027807272 0.000124600147874499 0.00195450884641186
  83 3148.57568790015 ""  16.5491535328752 0 0 -0.00029629827345473 0.000103831537011685 0.000132761856056619 -0.000117930272420524 -0.000206100526522011 5.96597892953165e-05 0.000767922197937276 0.0010041922471381 -9.86713558431243e-05 -0.0084373823542975 -0.00725356455091496 -0.00125466833329663 0.023013595187109 -0.000648740438491654 0.0148505403742482 0.007805795701808 -0.0548526341583318 0.0361691915992311 -0.0292385250314306 -0.0274221570340118 -0.00198942152743876 -0.0171131770932342 0.00464018861514743 -0.0127075829122555 0.00481772722770165 -0.0023854329727235 -0.000744159813671232 -0.00022580686486397 0.000355200903773834 0.000673577315723607 0.0957852289755957 0.0951788713912628 0.00674174015214825 -0.243455767436828 0.0294633668328152 -0.170045423272505 -0.0824951323719603 0.61531546071292 -0.40283182212655 0.313244827241785 0.307215759470059 0.0133617193174115 0.194046918464014 -0.0363979543719579 0.134446655337552 0.000120170197129704 -9.09887054351918e-05 -3.75249235063911e-05 -6.62141732465084e-06 -1.81049363391879e-05 2.50735396650476e-05 -2.34685787932549e-05 6.13853080488855e-05 -5.59152026366283e-05 9.08156293533887e-05 -3.72766172242102e-05 0.000187137466968674 -0.00162514028204 0.000681459377894733 0.000151089717992078 0.000453539076583891 -0.000222949529417313 0.000130651734224451 -1.57811422955188e-05 -1.2656567112349e-05 -4.6818586561306e-05 3.9343159643538e-05 2.72055860403795e-05 -1.97485345095563e-05 -0.000138097572635245 -1.77310584155156e-05 0.000264654345861929 -4.61952554253624e-05 4.27964109505573e-05 0.000213172142195043 0.000291040912969366 4.74450062138693e-05 0.000199551807308173 -0.000109489465403592 1.17213484165913e-05 -9.979799643931e-05 -0.000515183523288253 -0.000220525569447005 0.000364336449706301 0.000215984681653913 -0.000209491261272057 -7.04918705910778e-05 0.00157722645800793 0.000340208540100844 -0.00308450739614413 -0.000152227588307508 -3.80216001074592e-06 -0.000100255767827321
  84 3169.85886192519 ""  1.98729732030125 0 0 0.0018775239138295 -0.000387598671532168 -0.000337269387945421 0.000338733166551217 2.71765673666297e-05 0.000211251310343218 -0.00235883438913415 0.000846367078085725 -0.00196691582103797 0.0571834974726565 0.0575615344735456 0.00372074053020431 0.0142216182417046 -0.00391693323874061 0.0111851194191031 -0.000233819150836608 -0.00586472327173802 0.0032055385367068 -0.00238288745806946 -0.00209867525724445 -0.000247040967136064 -0.000552374664944838 -0.000268305136281571 -0.000174330646031961 -0.0245143049639506 0.0126931988294165 0.00265891793186851 0.000681784701671473 -0.00220869415335206 -0.00499703584856538 -0.652475378438958 -0.661507095624682 -0.038618137084336 -0.15571782421964 0.024356706917358 -0.111860390960213 -0.00625904182086664 0.057299160122088 -0.0365964057823387 0.0240815791812717 0.0232765165707299 0.00124306568260373 0.0038439153043076 -3.18166102632907e-05 0.00226702281605719 -0.000184141308065288 0.000182079563938684 -8.92505638541808e-05 -6.66539042494269e-06 -2.27866274493114e-05 2.11814366072263e-05 -8.59599005026024e-05 -9.96436323618766e-05 -3.09822700167433e-05 0.000539485171065895 -0.000892413929816152 0.00114078085551093 0.00170559370869911 -0.000704087133204249 -0.000100692174924298 -0.000653355675359589 0.000645029441363448 -0.000388902886619572 4.57143808462463e-05 8.21002483540263e-06 2.10048047514885e-05 8.73154053958538e-05 -1.84075558581386e-05 -0.000103194690901205 6.74936076991098e-06 -2.09049283953831e-06 -3.49026335037626e-05 -0.000192870159791769 -3.71834373156387e-05 0.000315542287632392 -0.000241019243891869 5.47773929699149e-05 -0.000494668122759746 -0.000245702640478707 5.68779036300454e-05 -0.00026102593792961 -0.00103585088832569 -6.71531920671655e-06 0.0015007533617945 -7.76950036377188e-05 6.19185801326199e-05 1.98262935471418e-05 -0.000158534862830985 -8.45799399607529e-05 0.00011323456301709 8.3353653619846e-05 -2.59930983457469e-05 0.00020355178213372
  85 3197.19396000805 ""  6.08256247135336 0 0 0.000453689742541782 -0.000312117837868916 -0.000689366180154736 -1.79415195532736e-05 -1.97178258979935e-05 3.79884622175916e-05 -3.27814405262637e-05 3.0263018874827e-05 -3.47314302868533e-05 0.000143829798371574 0.000142292698233244 2.14647601065258e-05 -1.22048194650519e-05 1.09041732899648e-06 -6.53696723500595e-06 -7.14162012645713e-06 2.25840024822762e-05 -1.63796159589758e-05 2.45709865302002e-05 2.83443221293026e-05 -2.3509658615098e-06 5.05099341369966e-05 -1.8182414306537e-05 3.77427912067535e-05 -0.00858832408666516 0.00451610003464702 -0.00114176438844262 -0.000698510915542159 0.00185856359430974 0.00361363505903299 -0.00162804504148188 -0.00162143520720977 -0.000155691192333836 9.9753757944562e-05 -8.72890263279068e-08 6.3577709344403e-05 3.75092009734685e-05 -0.000292473166193705 0.000188807033238036 -0.000307033126091389 -0.000321600789616986 -5.88582068766958e-06 -0.000512767098052769 6.61093105059283e-05 -0.000363128356231154 0.0711911597324685 -0.0493669003289356 0.0398232614967516 -0.00048045608564995 0.000505280443437434 -0.000197040327107074 0.00269825077013638 -0.00151765117365179 -1.48188686842508e-05 -0.251981984884741 0.358500124401796 -0.543653795693939 -0.582625515299753 0.22156151255761 0.0828149538682926 -0.0190557982496333 0.00828082156037705 0.00339271006486405 0.000836005063716315 0.00015404227879401 0.00023809952282501 -0.00134893116282969 0.000699186575457956 -0.00100359179294953 -9.12497233327323e-05 8.40225841665137e-05 -1.26464860669e-05 -0.00251621103100396 0.000261137900916788 0.00466987636810632 -0.00597584860321392 0.000443329466087279 -0.00808013214847169 0.0038134524548726 -0.00588163358264123 0.00869347635727985 0.00123929419859846 -0.000465708290527486 -0.00220612070569821 8.28101862042509e-05 0.000811717430650725 8.93807342703721e-05 -0.000334970939155372 -0.00035734338528097 0.000259059434011426 -0.000439444218684384 -0.00048221003831536 -0.000169582755588417
  86 3383.46823616096 ""  74.5737147896939 0 0 0.000760775529618866 0.000624477217556278 -0.000208428308773137 -0.000384255934182007 8.78892942142464e-05 0.000103621281638131 -9.65793084655822e-05 -0.000987535327554846 0.000495269440839956 1.18634869243949e-05 0.000279699704937414 -0.000141722795154876 2.35103656733527e-05 -4.14907719121726e-05 6.33107946958454e-05 -2.3870787498843e-05 2.96202988836717e-05 -2.92240975555959e-05 -8.95359360679357e-05 -0.000124808913421746 1.61430246549739e-05 0.000272889364125386 0.000203238089662466 7.42745580626902e-05 -0.00472320355295955 0.000468313308853976 0.000427079998081737 -0.00134984279446957 -0.00234229535687063 -0.000823121330072086 -0.000769339984872472 -0.00102671721007936 -6.41761799086325e-05 -0.000892720125151897 0.00033841052013762 -0.000765270275715025 -0.000102146574417047 0.000361425267197106 -0.000311911793279762 0.000926355799814351 0.00094272234444953 -6.24389733969283e-05 -0.00197279426266375 -0.000672023027810878 -0.000718341489245892 -0.00126409737111688 -0.0015547799672818 -0.000625833321754816 1.32957119592763e-05 0.000236443138408117 0.000456479819780623 0.000730486213621472 9.76454566620903e-05 -0.000757564841384302 0.00277657316369613 -0.00155162434317934 0.0050502686497233 0.00531625544353024 0.00212564084451886 0.000256435681551211 -0.00437762877020155 0.000544471328542677 0.000836497462955175 -0.00225687384009896 -0.000869558207249468 0.000326019318808032 -0.0508661454992203 0.00284437379630974 0.0270613619774232 0.000250072285859001 0.000201063638781486 -0.000141628833721801 0.0125236435364587 -0.00172315504831642 -0.0159240053565672 0.00786587038039109 0.000605139485317263 0.0102695401238769 0.286478940181387 -0.0238708241870539 0.36524196168929 0.428954924994923 0.00777229017459576 -0.738234436756867 0.00173936073572094 -0.0034573409515579 -0.00019411705700286 -0.00030655472867452 0.00104646001274841 0.000577241701798707 0.000571422357659103 0.0012805224094301 0.000615569589949946
  87 3481.77045610788 ""  47.1961489146447 0 0 0.000321064990626046 0.000214459452096841 -0.000178450466973804 -0.000197721439098372 2.50528953527599e-05 4.53100338854711e-05 -4.34218676197869e-05 -0.000423954315871372 0.000222924445848414 -9.53780011054956e-06 0.000111711595906277 -5.74913570799822e-05 3.4171992536294e-06 -1.2341144384051e-05 1.78508714893581e-05 -1.44472074796203e-05 1.27116577634886e-05 -1.47117311772306e-05 -3.36052190960468e-05 -5.70487389933414e-05 8.33951069151773e-06 0.000149243661768103 9.11028947457071e-05 3.66258070288985e-05 -0.00221377355480148 0.000143943584839219 0.000110978534300659 -0.000561699176168538 -0.000620367259113711 5.53707881899514e-05 -0.000212760116886078 -0.000340800553327691 -1.62072857540514e-05 -0.000307453246704862 0.000137134207372636 -0.00028023286559359 -5.97263230714715e-05 0.000167593249349301 -0.000141490632830449 0.000337960208749681 0.00033730141733749 -2.61262324586227e-05 -0.00111756806346127 -0.00031060181791161 -0.000319224720661907 8.61999103232094e-05 -0.000404438012762687 0.000150889659772778 -2.55155447621668e-05 -1.02732090631845e-06 0.00014858898724566 0.000298010915435305 -5.66004130065994e-05 -0.000398808809250805 -0.00196457013674829 0.0056942061410348 -0.00563417531048389 -0.00342735056517057 7.55886220687201e-05 0.000454495674051003 -0.00253246334142005 0.000274134878890475 0.000198213391969054 0.000236202864323333 0.000742935994465684 0.00239213568684806 0.0211777910733289 -0.0034134070587975 0.0742554909179514 -7.7720333476063e-05 -3.9001231333555e-05 -0.00029987601894714 0.00935036518171691 -0.00167355464608956 -0.0120317813265117 -0.0114194044544684 0.000626326707584405 -0.0151553066782709 -0.530547878263365 0.0300860072456789 -0.65459105793633 0.243769909924224 0.0108768627776302 -0.371523243008897 -0.0005998687095013 0.000483536779651327 -0.000313554555392201 -0.000211802160032917 0.00041475852320472 0.00101053740117953 0.00010977294089933 -0.00146402496852039 0.00101566390176537
  :::
 } 
 m_exists[87] { 
  s_m_exists
  :::
  1 11111111111111111111111111111111111111111111111111111111111111111111111111111111111111111111111111 
  2 11111111111111111111111111111111111111111111111111111111111111111111111111111111111111111111111111 
  3 11111111111111111111111111111111111111111111111111111111111111111111111111111111111111111111111111 
  4 11111111111111111111111111111111111111111111111111111111111111111111111111111111111111111111111111 
  5 11111111111111111111111111111111111111111111111111111111111111111111111111111111111111111111111111 
  6 11111111111111111111111111111111111111111111111111111111111111111111111111111111111111111111111111 
  7 11111111111111111111111111111111111111111111111111111111111111111111111111111111111111111111111111 
  8 11111111111111111111111111111111111111111111111111111111111111111111111111111111111111111111111111 
  9 11111111111111111111111111111111111111111111111111111111111111111111111111111111111111111111111111 
  10 11111111111111111111111111111111111111111111111111111111111111111111111111111111111111111111111111 
  11 11111111111111111111111111111111111111111111111111111111111111111111111111111111111111111111111111 
  12 11111111111111111111111111111111111111111111111111111111111111111111111111111111111111111111111111 
  13 11111111111111111111111111111111111111111111111111111111111111111111111111111111111111111111111111 
  14 11111111111111111111111111111111111111111111111111111111111111111111111111111111111111111111111111 
  15 11111111111111111111111111111111111111111111111111111111111111111111111111111111111111111111111111 
  16 11111111111111111111111111111111111111111111111111111111111111111111111111111111111111111111111111 
  17 11111111111111111111111111111111111111111111111111111111111111111111111111111111111111111111111111 
  18 11111111111111111111111111111111111111111111111111111111111111111111111111111111111111111111111111 
  19 11111111111111111111111111111111111111111111111111111111111111111111111111111111111111111111111111 
  20 11111111111111111111111111111111111111111111111111111111111111111111111111111111111111111111111111 
  21 11111111111111111111111111111111111111111111111111111111111111111111111111111111111111111111111111 
  22 11111111111111111111111111111111111111111111111111111111111111111111111111111111111111111111111111 
  23 11111111111111111111111111111111111111111111111111111111111111111111111111111111111111111111111111 
  24 11111111111111111111111111111111111111111111111111111111111111111111111111111111111111111111111111 
  25 11111111111111111111111111111111111111111111111111111111111111111111111111111111111111111111111111 
  26 11111111111111111111111111111111111111111111111111111111111111111111111111111111111111111111111111 
  27 11111111111111111111111111111111111111111111111111111111111111111111111111111111111111111111111111 
  28 11111111111111111111111111111111111111111111111111111111111111111111111111111111111111111111111111 
  29 11111111111111111111111111111111111111111111111111111111111111111111111111111111111111111111111111 
  30 11111111111111111111111111111111111111111111111111111111111111111111111111111111111111111111111111 
  31 11111111111111111111111111111111111111111111111111111111111111111111111111111111111111111111111111 
  32 11111111111111111111111111111111111111111111111111111111111111111111111111111111111111111111111111 
  33 11111111111111111111111111111111111111111111111111111111111111111111111111111111111111111111111111 
  34 11111111111111111111111111111111111111111111111111111111111111111111111111111111111111111111111111 
  35 11111111111111111111111111111111111111111111111111111111111111111111111111111111111111111111111111 
  36 11111111111111111111111111111111111111111111111111111111111111111111111111111111111111111111111111 
  37 11111111111111111111111111111111111111111111111111111111111111111111111111111111111111111111111111 
  38 11111111111111111111111111111111111111111111111111111111111111111111111111111111111111111111111111 
  39 11111111111111111111111111111111111111111111111111111111111111111111111111111111111111111111111111 
  40 11111111111111111111111111111111111111111111111111111111111111111111111111111111111111111111111111 
  41 11111111111111111111111111111111111111111111111111111111111111111111111111111111111111111111111111 
  42 11111111111111111111111111111111111111111111111111111111111111111111111111111111111111111111111111 
  43 11111111111111111111111111111111111111111111111111111111111111111111111111111111111111111111111111 
  44 11111111111111111111111111111111111111111111111111111111111111111111111111111111111111111111111111 
  45 11111111111111111111111111111111111111111111111111111111111111111111111111111111111111111111111111 
  46 11111111111111111111111111111111111111111111111111111111111111111111111111111111111111111111111111 
  47 11111111111111111111111111111111111111111111111111111111111111111111111111111111111111111111111111 
  48 11111111111111111111111111111111111111111111111111111111111111111111111111111111111111111111111111 
  49 11111111111111111111111111111111111111111111111111111111111111111111111111111111111111111111111111 
  50 11111111111111111111111111111111111111111111111111111111111111111111111111111111111111111111111111 
  51 11111111111111111111111111111111111111111111111111111111111111111111111111111111111111111111111111 
  52 11111111111111111111111111111111111111111111111111111111111111111111111111111111111111111111111111 
  53 11111111111111111111111111111111111111111111111111111111111111111111111111111111111111111111111111 
  54 11111111111111111111111111111111111111111111111111111111111111111111111111111111111111111111111111 
  55 11111111111111111111111111111111111111111111111111111111111111111111111111111111111111111111111111 
  56 11111111111111111111111111111111111111111111111111111111111111111111111111111111111111111111111111 
  57 11111111111111111111111111111111111111111111111111111111111111111111111111111111111111111111111111 
  58 11111111111111111111111111111111111111111111111111111111111111111111111111111111111111111111111111 
  59 11111111111111111111111111111111111111111111111111111111111111111111111111111111111111111111111111 
  60 11111111111111111111111111111111111111111111111111111111111111111111111111111111111111111111111111 
  61 11111111111111111111111111111111111111111111111111111111111111111111111111111111111111111111111111 
  62 11111111111111111111111111111111111111111111111111111111111111111111111111111111111111111111111111 
  63 11111111111111111111111111111111111111111111111111111111111111111111111111111111111111111111111111 
  64 11111111111111111111111111111111111111111111111111111111111111111111111111111111111111111111111111 
  65 11111111111111111111111111111111111111111111111111111111111111111111111111111111111111111111111111 
  66 11111111111111111111111111111111111111111111111111111111111111111111111111111111111111111111111111 
  67 11111111111111111111111111111111111111111111111111111111111111111111111111111111111111111111111111 
  68 11111111111111111111111111111111111111111111111111111111111111111111111111111111111111111111111111 
  69 11111111111111111111111111111111111111111111111111111111111111111111111111111111111111111111111111 
  70 11111111111111111111111111111111111111111111111111111111111111111111111111111111111111111111111111 
  71 11111111111111111111111111111111111111111111111111111111111111111111111111111111111111111111111111 
  72 11111111111111111111111111111111111111111111111111111111111111111111111111111111111111111111111111 
  73 11111111111111111111111111111111111111111111111111111111111111111111111111111111111111111111111111 
  74 11111111111111111111111111111111111111111111111111111111111111111111111111111111111111111111111111 
  75 11111111111111111111111111111111111111111111111111111111111111111111111111111111111111111111111111 
  76 11111111111111111111111111111111111111111111111111111111111111111111111111111111111111111111111111 
  77 11111111111111111111111111111111111111111111111111111111111111111111111111111111111111111111111111 
  78 11111111111111111111111111111111111111111111111111111111111111111111111111111111111111111111111111 
  79 11111111111111111111111111111111111111111111111111111111111111111111111111111111111111111111111111 
  80 11111111111111111111111111111111111111111111111111111111111111111111111111111111111111111111111111 
  81 11111111111111111111111111111111111111111111111111111111111111111111111111111111111111111111111111 
  82 11111111111111111111111111111111111111111111111111111111111111111111111111111111111111111111111111 
  83 11111111111111111111111111111111111111111111111111111111111111111111111111111111111111111111111111 
  84 11111111111111111111111111111111111111111111111111111111111111111111111111111111111111111111111111 
  85 11111111111111111111111111111111111111111111111111111111111111111111111111111111111111111111111111 
  86 11111111111111111111111111111111111111111111111111111111111111111111111111111111111111111111111111 
  87 11111111111111111111111111111111111111111111111111111111111111111111111111111111111111111111111111 
  :::
 } 
} 
