# Supplementary material for: Cut-off Scale and Complex Formation in Density Functional Theory Computations of Epoxy-Amine Reactivity
Source: ACS Omega. 2021 Oct 25;6(44):29424–31. doi: 10.1021/acsomega.1c03229 (PMC8587129; doi:10.1021/acsomega.1c03229)
Supplement: Supplementary file 1 — ao1c03229_si_001.zip [file ao1c03229_si_001.zip › Final_structures/Primary/A1_E3_B3LYP-D3_CC-PVTZ-F_ canonical/Frag3_LACVP_rxwf_spe_B3LYP-D3_CC-PVTZ-F_canonical.mae]

{ 
 s_m_m2io_version
 :::
 2.0.0 
} 

f_m_ct { 
 s_m_title
 s_m_entry_id
 s_m_entry_name
 i_m_Spin_multiplicity
 s_j_QM_Method
 s_j_QM_Basis
 r_j_Final_Energy
 s_j_Jaguar_input_file
 s_j_Jaguar_output_file
 s_m_Source_Path
 s_m_Source_File
 i_m_Source_File_Index
 s_j_Task
 s_j_Jaguar_restart_input_file
 s_j_Jaguar_restart_mae_file
 s_j_Jaguar_log_file
 s_j_Jaguar_mae_file
 i_j_Number_of_canonical_orbitals
 r_j_Lowest_Frequency_(cm-1)
 r_j_Highest_Frequency_(cm-1)
 r_j_2nd_Lowest_Frequency_(cm-1)
 i_j_Num_Negative_Frequencies
 b_matsci_Reaction_Workflow_Structure
 s_matsci_Reaction_Workflow_Conformers_Group
 s_matsci_Reaction_Workflow_Sibling_Group
 i_mmod_Serial_Number-OPLS3e
 r_mmod_Relative_Potential_Energy-OPLS3e_global
 i_matsci_Workflow_Stage
 r_j_Enthalpy_(kcal/mol)_298.15K_1.00E+00atm
 r_j_Free_Energy_(kcal/mol)_298.15K_1.00E+00atm
 r_j_Internal_Energy_(kcal/mol)_298.15K_1.00E+00atm
 r_j_Heat_Capacity_(cal/mol/K)_298.15K_1.00E+00atm
 r_j_ln(Q)_(kcal/mol)_298.15K_1.00E+00atm
 r_j_Enthalpy_(kcal/mol)_308.15K_1.00E+00atm
 r_j_Free_Energy_(kcal/mol)_308.15K_1.00E+00atm
 r_j_Internal_Energy_(kcal/mol)_308.15K_1.00E+00atm
 r_j_Heat_Capacity_(cal/mol/K)_308.15K_1.00E+00atm
 r_j_ln(Q)_(kcal/mol)_308.15K_1.00E+00atm
 r_j_Enthalpy_(kcal/mol)_318.15K_1.00E+00atm
 r_j_Free_Energy_(kcal/mol)_318.15K_1.00E+00atm
 r_j_Internal_Energy_(kcal/mol)_318.15K_1.00E+00atm
 r_j_Heat_Capacity_(cal/mol/K)_318.15K_1.00E+00atm
 r_j_ln(Q)_(kcal/mol)_318.15K_1.00E+00atm
 r_j_Enthalpy_(kcal/mol)_328.15K_1.00E+00atm
 r_j_Free_Energy_(kcal/mol)_328.15K_1.00E+00atm
 r_j_Internal_Energy_(kcal/mol)_328.15K_1.00E+00atm
 r_j_Heat_Capacity_(cal/mol/K)_328.15K_1.00E+00atm
 r_j_ln(Q)_(kcal/mol)_328.15K_1.00E+00atm
 r_j_Enthalpy_(kcal/mol)_338.15K_1.00E+00atm
 r_j_Free_Energy_(kcal/mol)_338.15K_1.00E+00atm
 r_j_Internal_Energy_(kcal/mol)_338.15K_1.00E+00atm
 r_j_Heat_Capacity_(cal/mol/K)_338.15K_1.00E+00atm
 r_j_ln(Q)_(kcal/mol)_338.15K_1.00E+00atm
 r_j_Enthalpy_(kcal/mol)_348.15K_1.00E+00atm
 r_j_Free_Energy_(kcal/mol)_348.15K_1.00E+00atm
 r_j_Internal_Energy_(kcal/mol)_348.15K_1.00E+00atm
 r_j_Heat_Capacity_(cal/mol/K)_348.15K_1.00E+00atm
 r_j_ln(Q)_(kcal/mol)_348.15K_1.00E+00atm
 r_j_Enthalpy_(kcal/mol)_358.15K_1.00E+00atm
 r_j_Free_Energy_(kcal/mol)_358.15K_1.00E+00atm
 r_j_Internal_Energy_(kcal/mol)_358.15K_1.00E+00atm
 r_j_Heat_Capacity_(cal/mol/K)_358.15K_1.00E+00atm
 r_j_ln(Q)_(kcal/mol)_358.15K_1.00E+00atm
 r_j_Enthalpy_(kcal/mol)_368.15K_1.00E+00atm
 r_j_Free_Energy_(kcal/mol)_368.15K_1.00E+00atm
 r_j_Internal_Energy_(kcal/mol)_368.15K_1.00E+00atm
 r_j_Heat_Capacity_(cal/mol/K)_368.15K_1.00E+00atm
 r_j_ln(Q)_(kcal/mol)_368.15K_1.00E+00atm
 r_j_Enthalpy_(kcal/mol)_378.15K_1.00E+00atm
 r_j_Free_Energy_(kcal/mol)_378.15K_1.00E+00atm
 r_j_Internal_Energy_(kcal/mol)_378.15K_1.00E+00atm
 r_j_Heat_Capacity_(cal/mol/K)_378.15K_1.00E+00atm
 r_j_ln(Q)_(kcal/mol)_378.15K_1.00E+00atm
 r_j_Enthalpy_(kcal/mol)_388.15K_1.00E+00atm
 r_j_Free_Energy_(kcal/mol)_388.15K_1.00E+00atm
 r_j_Internal_Energy_(kcal/mol)_388.15K_1.00E+00atm
 r_j_Heat_Capacity_(cal/mol/K)_388.15K_1.00E+00atm
 r_j_ln(Q)_(kcal/mol)_388.15K_1.00E+00atm
 r_j_Zero_Point_Energy_(kcal/mol)_stage_2
 r_j_Total_Internal_Energy_(au)_298.15K_1.00E+00atm_stage_2
 r_j_Total_Enthalpy_(au)_298.15K_1.00E+00atm_stage_2
 r_j_Total_Free_Energy_(au)_298.15K_1.00E+00atm_stage_2
 r_j_Entropy_(cal/mol/K)_298.15K_1.00E+00atm_stage_2
 r_j_Total_Internal_Energy_(au)_308.15K_1.00E+00atm_stage_2
 r_j_Total_Enthalpy_(au)_308.15K_1.00E+00atm_stage_2
 r_j_Total_Free_Energy_(au)_308.15K_1.00E+00atm_stage_2
 r_j_Entropy_(cal/mol/K)_308.15K_1.00E+00atm_stage_2
 r_j_Total_Internal_Energy_(au)_318.15K_1.00E+00atm_stage_2
 r_j_Total_Enthalpy_(au)_318.15K_1.00E+00atm_stage_2
 r_j_Total_Free_Energy_(au)_318.15K_1.00E+00atm_stage_2
 r_j_Entropy_(cal/mol/K)_318.15K_1.00E+00atm_stage_2
 r_j_Total_Internal_Energy_(au)_328.15K_1.00E+00atm_stage_2
 r_j_Total_Enthalpy_(au)_328.15K_1.00E+00atm_stage_2
 r_j_Total_Free_Energy_(au)_328.15K_1.00E+00atm_stage_2
 r_j_Entropy_(cal/mol/K)_328.15K_1.00E+00atm_stage_2
 r_j_Total_Internal_Energy_(au)_338.15K_1.00E+00atm_stage_2
 r_j_Total_Enthalpy_(au)_338.15K_1.00E+00atm_stage_2
 r_j_Total_Free_Energy_(au)_338.15K_1.00E+00atm_stage_2
 r_j_Entropy_(cal/mol/K)_338.15K_1.00E+00atm_stage_2
 r_j_Total_Internal_Energy_(au)_348.15K_1.00E+00atm_stage_2
 r_j_Total_Enthalpy_(au)_348.15K_1.00E+00atm_stage_2
 r_j_Total_Free_Energy_(au)_348.15K_1.00E+00atm_stage_2
 r_j_Entropy_(cal/mol/K)_348.15K_1.00E+00atm_stage_2
 r_j_Total_Internal_Energy_(au)_358.15K_1.00E+00atm_stage_2
 r_j_Total_Enthalpy_(au)_358.15K_1.00E+00atm_stage_2
 r_j_Total_Free_Energy_(au)_358.15K_1.00E+00atm_stage_2
 r_j_Entropy_(cal/mol/K)_358.15K_1.00E+00atm_stage_2
 r_j_Total_Internal_Energy_(au)_368.15K_1.00E+00atm_stage_2
 r_j_Total_Enthalpy_(au)_368.15K_1.00E+00atm_stage_2
 r_j_Total_Free_Energy_(au)_368.15K_1.00E+00atm_stage_2
 r_j_Entropy_(cal/mol/K)_368.15K_1.00E+00atm_stage_2
 r_j_Total_Internal_Energy_(au)_378.15K_1.00E+00atm_stage_2
 r_j_Total_Enthalpy_(au)_378.15K_1.00E+00atm_stage_2
 r_j_Total_Free_Energy_(au)_378.15K_1.00E+00atm_stage_2
 r_j_Entropy_(cal/mol/K)_378.15K_1.00E+00atm_stage_2
 r_j_Total_Internal_Energy_(au)_388.15K_1.00E+00atm_stage_2
 r_j_Total_Enthalpy_(au)_388.15K_1.00E+00atm_stage_2
 r_j_Total_Free_Energy_(au)_388.15K_1.00E+00atm_stage_2
 r_j_Entropy_(cal/mol/K)_388.15K_1.00E+00atm_stage_2
 r_j_Gas_Phase_Energy_stage_2
 r_j_HOMO_stage_2
 r_j_LUMO_stage_2
 r_j_Gas_Phase_Energy
 r_j_HOMO
 r_j_LUMO
 r_j_Zero_Point_Energy_(kcal/mol)
 r_j_Entropy_(cal/mol/K)_298.15K_1.00E+00atm
 r_j_Total_Internal_Energy_(au)_298.15K_1.00E+00atm
 r_j_Total_Enthalpy_(au)_298.15K_1.00E+00atm
 r_j_Total_Free_Energy_(au)_298.15K_1.00E+00atm
 r_j_ESP_min,_kcal/mol
 r_j_ESP_max,_kcal/mol
 r_j_ESP_mean,_kcal/mol
 r_j_ESP_pos_mean,_kcal/mol
 r_j_ESP_neg_mean,_kcal/mol
 r_j_ESP_pos_variance,_(kcal/mol)**2
 r_j_ESP_neg_variance,_(kcal/mol)**2
 r_j_ESP_total_variance,_(kcal/mol)**2
 r_j_ESP_balance
 r_j_ESP_local_polarity,_kcal/mol
 s_j_jname
 i_m_ct_format
 :::
 Epoxy_frag3_reactant-2 
  418 
  Epoxy_frag3_reactant-2_stage_2 
  1
  DFT(b3lyp-d3) 
  cc-pvtz(-f) 
  -634.788877694598
  /home/laurikai/Schrodinger_WD/Frag3_LACVP_rxwf_spe_B3LYP-D3_CC-PVTZ-F/Epoxy_frag3_reactant-2_isomer1.in 
  /home/laurikai/Schrodinger_WD/Frag3_LACVP_rxwf_spe_B3LYP-D3_CC-PVTZ-F/Epoxy_frag3_reactant-2_isomer1.out 
  /home/laurikai/Schrodinger_WD/828_Epoxy_frag3_rxwf_LACVPss 
  828_Epoxy_frag3_rxwf_LACVPss-out_rxnwf.mae 
  1
  "Single Point" 
  /home/laurikai/Schrodinger_WD/Frag3_LACVP_rxwf_spe_B3LYP-D3_CC-PVTZ-F/Epoxy_frag3_reactant-2_isomer1.01.in 
  /home/laurikai/Schrodinger_WD/Frag3_LACVP_rxwf_spe_B3LYP-D3_CC-PVTZ-F/Epoxy_frag3_reactant-2_isomer1.01.mae 
  /home/laurikai/Schrodinger_WD/Frag3_LACVP_rxwf_spe_B3LYP-D3_CC-PVTZ-F/Epoxy_frag3_reactant-2_isomer1.log 
  /home/laurikai/Schrodinger_WD/Frag3_LACVP_rxwf_spe_B3LYP-D3_CC-PVTZ-F/Epoxy_frag3_reactant-2_isomer1.mae 
  470
  41.6107346742728
  3510.19198013084
  58.8431551691948
  0
  1
  reactant 
  reactant 
  1
  0.5904293060303
  2
  9.81555863482137
  -26.0104031062106
  9.22307304599409
  54.9843800357654
  43.9004823015085
  10.5854039640489
  -27.5982976619865
  9.97304631119922
  57.023940487398
  45.0689193375075
  11.1839247625125
  -28.8469874144296
  10.5516950456404
  58.7060417852908
  45.6273829663535
  11.7992678098953
  -30.114754457856
  11.1471660290009
  60.3878142213123
  46.1810645825118
  12.4314128801126
  -31.4015298308307
  11.7594390351958
  62.0659058521405
  46.7302858115242
  13.0803073454082
  -32.7072475740233
  12.388461436469
  63.7371930229701
  47.2753356656745
  13.7458685827869
  -34.0318435738364
  13.0341506098253
  65.3988032875491
  47.8164734722451
  14.4279865591026
  -35.3752546052092
  13.6963965221186
  67.0481285275165
  48.3539315967829
  15.1265265057535
  -36.7374175501416
  14.3750644047472
  68.6828300333279
  48.8879179681114
  15.8413316106568
  -38.1182687700751
  15.0699974456281
  70.3008371268243
  49.4186184124968
  168.008560731037
  -634.301413911039
  -634.300469725147
  -634.358432913596
  121.99379393963
  -634.300518560757
  -634.299542706714
  -634.360392308914
  123.912710128299
  -634.299596425295
  -634.298588903103
  -634.362382222712
  125.824020672457
  -634.298647481874
  -634.297608291532
  -634.364402538108
  127.728240950027
  -634.297671762725
  -634.296600904233
  -634.366453145205
  129.625736244103
  -634.296669351716
  -634.295566825073
  -634.368533938891
  131.516745424189
  -634.295640380514
  -634.294506185722
  -634.370644816995
  133.401402084666
  -634.294585024469
  -634.293419161527
  -634.372785678759
  135.279753264462
  -634.293503498349
  -634.292305967257
  -634.374956423601
  137.151775898176
  -634.292396052049
  -634.291166852806
  -634.377156950104
  139.017391165096
  -634.584150307449
  -0.225779486076799
  -0.00875488579403464
  -634.788877694598
  -0.236253528035809
  -0.0229289780982189
  166.671085868399
  120.160864467657
  -634.508572508264
  -634.507628322372
  -634.564720626877
  -29.5564041602237
  22.4877275859805
  1.21941871765126
  7.96135125011832
  -8.80090103981184
  26.0209591559087
  60.3398016362583
  86.360760792167
  0.210520435597355
  8.12815655952905
  Epoxy_frag3_reactant-2_isomer1 
  2
 m_depend[85] { 
  # First column is dependency index #
  i_m_depend_dependency
  s_m_depend_property
  :::
  1 20 i_m_Spin_multiplicity 
  2 20 s_j_QM_Method 
  3 20 s_j_QM_Basis 
  4 20 r_j_Final_Energy 
  5 20 s_j_Jaguar_input_file 
  6 20 s_j_Jaguar_output_file 
  7 20 s_j_Task 
  8 20 s_j_Jaguar_restart_input_file 
  9 20 s_j_Jaguar_restart_mae_file 
  10 20 s_j_Jaguar_log_file 
  11 20 s_j_Jaguar_mae_file 
  12 20 i_j_Number_of_canonical_orbitals 
  13 20 r_j_Lowest_Frequency_(cm-1) 
  14 20 r_j_Highest_Frequency_(cm-1) 
  15 20 r_j_2nd_Lowest_Frequency_(cm-1) 
  16 20 i_j_Num_Negative_Frequencies 
  17 10 i_mmod_Serial_Number-OPLS3e 
  18 20 r_j_Enthalpy_(kcal/mol)_298.15K_1.00E+00atm 
  19 20 r_j_Free_Energy_(kcal/mol)_298.15K_1.00E+00atm 
  20 20 r_j_Internal_Energy_(kcal/mol)_298.15K_1.00E+00atm 
  21 20 r_j_Heat_Capacity_(cal/mol/K)_298.15K_1.00E+00atm 
  22 20 r_j_ln(Q)_(kcal/mol)_298.15K_1.00E+00atm 
  23 20 r_j_Enthalpy_(kcal/mol)_308.15K_1.00E+00atm 
  24 20 r_j_Free_Energy_(kcal/mol)_308.15K_1.00E+00atm 
  25 20 r_j_Internal_Energy_(kcal/mol)_308.15K_1.00E+00atm 
  26 20 r_j_Heat_Capacity_(cal/mol/K)_308.15K_1.00E+00atm 
  27 20 r_j_ln(Q)_(kcal/mol)_308.15K_1.00E+00atm 
  28 20 r_j_Enthalpy_(kcal/mol)_318.15K_1.00E+00atm 
  29 20 r_j_Free_Energy_(kcal/mol)_318.15K_1.00E+00atm 
  30 20 r_j_Internal_Energy_(kcal/mol)_318.15K_1.00E+00atm 
  31 20 r_j_Heat_Capacity_(cal/mol/K)_318.15K_1.00E+00atm 
  32 20 r_j_ln(Q)_(kcal/mol)_318.15K_1.00E+00atm 
  33 20 r_j_Enthalpy_(kcal/mol)_328.15K_1.00E+00atm 
  34 20 r_j_Free_Energy_(kcal/mol)_328.15K_1.00E+00atm 
  35 20 r_j_Internal_Energy_(kcal/mol)_328.15K_1.00E+00atm 
  36 20 r_j_Heat_Capacity_(cal/mol/K)_328.15K_1.00E+00atm 
  37 20 r_j_ln(Q)_(kcal/mol)_328.15K_1.00E+00atm 
  38 20 r_j_Enthalpy_(kcal/mol)_338.15K_1.00E+00atm 
  39 20 r_j_Free_Energy_(kcal/mol)_338.15K_1.00E+00atm 
  40 20 r_j_Internal_Energy_(kcal/mol)_338.15K_1.00E+00atm 
  41 20 r_j_Heat_Capacity_(cal/mol/K)_338.15K_1.00E+00atm 
  42 20 r_j_ln(Q)_(kcal/mol)_338.15K_1.00E+00atm 
  43 20 r_j_Enthalpy_(kcal/mol)_348.15K_1.00E+00atm 
  44 20 r_j_Free_Energy_(kcal/mol)_348.15K_1.00E+00atm 
  45 20 r_j_Internal_Energy_(kcal/mol)_348.15K_1.00E+00atm 
  46 20 r_j_Heat_Capacity_(cal/mol/K)_348.15K_1.00E+00atm 
  47 20 r_j_ln(Q)_(kcal/mol)_348.15K_1.00E+00atm 
  48 20 r_j_Enthalpy_(kcal/mol)_358.15K_1.00E+00atm 
  49 20 r_j_Free_Energy_(kcal/mol)_358.15K_1.00E+00atm 
  50 20 r_j_Internal_Energy_(kcal/mol)_358.15K_1.00E+00atm 
  51 20 r_j_Heat_Capacity_(cal/mol/K)_358.15K_1.00E+00atm 
  52 20 r_j_ln(Q)_(kcal/mol)_358.15K_1.00E+00atm 
  53 20 r_j_Enthalpy_(kcal/mol)_368.15K_1.00E+00atm 
  54 20 r_j_Free_Energy_(kcal/mol)_368.15K_1.00E+00atm 
  55 20 r_j_Internal_Energy_(kcal/mol)_368.15K_1.00E+00atm 
  56 20 r_j_Heat_Capacity_(cal/mol/K)_368.15K_1.00E+00atm 
  57 20 r_j_ln(Q)_(kcal/mol)_368.15K_1.00E+00atm 
  58 20 r_j_Enthalpy_(kcal/mol)_378.15K_1.00E+00atm 
  59 20 r_j_Free_Energy_(kcal/mol)_378.15K_1.00E+00atm 
  60 20 r_j_Internal_Energy_(kcal/mol)_378.15K_1.00E+00atm 
  61 20 r_j_Heat_Capacity_(cal/mol/K)_378.15K_1.00E+00atm 
  62 20 r_j_ln(Q)_(kcal/mol)_378.15K_1.00E+00atm 
  63 20 r_j_Enthalpy_(kcal/mol)_388.15K_1.00E+00atm 
  64 20 r_j_Free_Energy_(kcal/mol)_388.15K_1.00E+00atm 
  65 20 r_j_Internal_Energy_(kcal/mol)_388.15K_1.00E+00atm 
  66 20 r_j_Heat_Capacity_(cal/mol/K)_388.15K_1.00E+00atm 
  67 20 r_j_ln(Q)_(kcal/mol)_388.15K_1.00E+00atm 
  68 20 r_j_Gas_Phase_Energy 
  69 20 r_j_HOMO 
  70 20 r_j_LUMO 
  71 20 r_j_Zero_Point_Energy_(kcal/mol) 
  72 20 r_j_Entropy_(cal/mol/K)_298.15K_1.00E+00atm 
  73 20 r_j_Total_Internal_Energy_(au)_298.15K_1.00E+00atm 
  74 20 r_j_Total_Enthalpy_(au)_298.15K_1.00E+00atm 
  75 20 r_j_Total_Free_Energy_(au)_298.15K_1.00E+00atm 
  76 20 r_j_ESP_min,_kcal/mol 
  77 20 r_j_ESP_max,_kcal/mol 
  78 20 r_j_ESP_mean,_kcal/mol 
  79 20 r_j_ESP_pos_mean,_kcal/mol 
  80 20 r_j_ESP_neg_mean,_kcal/mol 
  81 20 r_j_ESP_pos_variance,_(kcal/mol)**2 
  82 20 r_j_ESP_neg_variance,_(kcal/mol)**2 
  83 20 r_j_ESP_total_variance,_(kcal/mol)**2 
  84 20 r_j_ESP_balance 
  85 20 r_j_ESP_local_polarity,_kcal/mol 
  :::
 } 
 m_atom[31] { 
  # First column is atom index #
  i_m_mmod_type
  r_m_x_coord
  r_m_y_coord
  r_m_z_coord
  i_m_color
  r_m_charge1
  r_m_charge2
  i_m_atomic_number
  s_m_color_rgb
  s_m_atom_name
  r_j_EPN
  r_j_Max_surface_ESP
  r_j_Min_surface_ESP
  i_m_Hcount
  i_rdk_index
  r_j_Mulliken_Charges
  i_j_separated_energy_at_no
  b_matsci_Reaction_Workflow_Keep_Atom
  i_matsci_Reaction_Workflow_Superposition_Atom
  :::
  1 3 -0.639305 1.709866 -0.194435 2 0.15729 0.15729 6 A0A0A0  C1  -14.6872060973714 0 0 2 3 <> <> <> <>
  2 16 -1.171645 0.885222 -1.232523 70 -0.36571 -0.36571 8 FF2F2F  O2  -22.297583075601 3.16124128549278 -13.6213130409865 0 4 <> <> <> <>
  3 2 -2.164261 -0.005470 -0.916170 2 0.15683 0.15683 6 A0A0A0  C3  -14.6880165499685 0.80912473836488 -11.3908985957473 0 5 <> <> <> <>
  4 2 -2.806069 -0.068343 0.324763 2 -0.17812 -0.17812 6 A0A0A0  C4  -14.7506303769155 0.125576559006274 -11.9092849944811 1 6 <> <> <> <>
  5 2 -3.788671 -1.040925 0.535818 2 -0.09577 -0.09577 6 A0A0A0  C5  -14.7488483056109 -4.34741978412569 -12.9807280315472 1 7 <> <> <> <>
  6 2 -4.131702 -1.942490 -0.468436 2 -0.16276 -0.16276 6 A0A0A0  C6  -14.756740377619 -5.89626461219947 -13.1620764092012 1 8 <> <> <> <>
  7 2 -3.483415 -1.868729 -1.705831 2 -0.09577 -0.09577 6 A0A0A0  C7  -14.7493990560233 -4.90527858751294 -12.8924569293664 1 9 <> <> <> <>
  8 2 -2.505481 -0.907146 -1.933070 2 -0.17812 -0.17812 6 A0A0A0  C8  -14.7542357077245 -5.82486736053547 -12.2925376803301 1 10 <> <> <> <>
  9 41 -0.238419 1.098141 0.624137 21 0.04691 0.04691 1 FFFFFF  H9  -1.10220348763384 14.8725366482224 -15.3834657869793 0 <> <> <> <> <>
  10 41 -1.420537 2.368050 0.210489 21 0.04691 0.04691 1 FFFFFF  H10  -1.10194349450171 17.6214794033165 -4.77857179473029 0 <> <> <> <> <>
  11 41 -2.548878 0.617087 1.123262 21 0.13661 0.13661 1 FFFFFF  H11  -1.09555613977027 19.8167105857683 -4.51716799461253 0 <> <> <> <> <>
  12 41 -4.282763 -1.088845 1.502066 21 0.13313 0.13313 1 FFFFFF  H12  -1.10453592668948 15.89058230166 -6.43084957844444 0 <> <> <> <> <>
  13 41 -4.892172 -2.696767 -0.291947 21 0.13100 0.13100 1 FFFFFF  H13  -1.10812415706396 14.7475131857934 -7.75159701034623 0 <> <> <> <> <>
  14 41 -3.738583 -2.567434 -2.497441 21 0.13313 0.13313 1 FFFFFF  H14  -1.1044933465886 15.9109578055259 -6.52593255986682 0 <> <> <> <> <>
  15 41 -1.985618 -0.837556 -2.883220 21 0.13661 0.13661 1 FFFFFF  H15  -1.1001542452732 15.9640205913062 -8.04978602102847 0 <> <> <> <> <>
  16 3 1.850526 2.017926 -0.813713 104 -0.06273 -0.06273 6 E0E0E0  C16  -14.7073404660542 2.1081592453441 -8.47575714696681 2 <> -0.01523 1 1 <>
  17 16 1.431307 3.016658 0.135154 70 -0.27358 -0.27358 8 FF2F2F  O1  -22.3348605590347 0.921515608929361 -29.5564041602237 0 <> -0.4555 2 1 <>
  18 3 0.472599 2.526565 -0.803543 104 -0.01700 -0.01700 6 E0E0E0  C2  -14.6914607316465 1.8927323600016 -2.3933571870791 1 <> 0.12847 3 1 2
  19 41 2.537458 2.371663 -1.582783 21 0.10839 0.10839 1 FFFFFF  H1  -1.10863990923808 13.5078224159013 -15.4804701734522 0 <> 0.09523 5 1 <>
  20 41 2.053267 1.021894 -0.422385 21 0.10839 0.10839 1 FFFFFF  H2  -1.11315121125606 5.17257747733829 -26.3918421438586 0 <> 0.13032 6 1 <>
  21 41 0.162514 3.236261 -1.572892 21 0.13438 0.13438 1 FFFFFF  H3  -1.10421408159158 14.6110878633695 -13.0161316393817 0 <> 0.09262 7 1 3
  22 3 0.788050 -2.455865 -0.962389 104 0.05056 0.05056 6 E0E0E0  C22  -14.7365975090287 0 0 2 <> -0.05731 11 1 <>
  23 26 1.243381 -1.179707 -1.531587 38 -0.93975 -0.93975 7 2F2FFF  N1  -18.4030569192559 -16.8324485290672 -27.6958364175196 2 <> -0.59647 12 1 <>
  24 3 0.432795 -2.286298 0.513944 104 -0.17361 -0.17361 6 E0E0E0  C24  -14.7749028898498 0 0 3 <> -0.33385 13 1 <>
  25 41 -0.078929 -2.888856 -1.491380 21 0.05356 0.05356 1 FFFFFF  H7  -1.14528491297575 5.79025757183725 -11.2228200960571 0 <> 0.10069 14 1 <>
  26 41 1.608592 -3.177960 -1.057618 21 0.05356 0.05356 1 FFFFFF  H8  -1.13851907833573 9.05423018771342 -19.6440250507673 0 <> 0.07668 15 1 <>
  27 43 1.576141 -1.321597 -2.482213 21 0.38111 0.38111 1 FFFFFF  H27  -1.0769137615665 22.4877275859805 -23.1822960079079 0 <> 0.2374 16 1 <>
  28 43 0.460943 -0.531693 -1.597190 21 0.38111 0.38111 1 FFFFFF  H28  -1.08041749276802 8.37842042448724 -7.56272967637835 0 <> 0.23796 17 1 <>
  29 41 0.143705 -3.243752 0.960397 21 0.06449 0.06449 1 FFFFFF  H29  -1.13345510340891 5.69447578795335 -7.52456268085187 0 <> 0.09684 18 1 <>
  30 41 1.287274 -1.883779 1.067246 21 0.06449 0.06449 1 FFFFFF  H30  -1.13797097020915 2.43849311927667 -24.8775754160283 0 <> 0.09085 19 1 <>
  31 41 -0.411501 -1.599211 0.634723 21 0.06449 0.06449 1 FFFFFF  H31  -1.13616658450815 7.2565770478396 -12.1472447048704 0 <> 0.15744 20 1 <>
  :::
 } 
 m_bond[31] { 
  # First column is bond index #
  i_m_from
  i_m_to
  i_m_order
  :::
  1 1 2 1
  2 1 9 1
  3 1 10 1
  4 1 18 1
  5 2 3 1
  6 3 4 2
  7 3 8 1
  8 4 5 1
  9 4 11 1
  10 5 6 2
  11 5 12 1
  12 6 7 1
  13 6 13 1
  14 7 8 2
  15 7 14 1
  16 8 15 1
  17 16 20 1
  18 16 19 1
  19 16 17 1
  20 16 18 1
  21 17 18 1
  22 18 21 1
  23 22 25 1
  24 22 26 1
  25 22 23 1
  26 22 24 1
  27 23 28 1
  28 23 27 1
  29 24 31 1
  30 24 29 1
  31 24 30 1
  :::
 } 
} 

f_m_ct { 
 s_m_title
 s_m_entry_id
 s_m_entry_name
 i_m_Spin_multiplicity
 s_j_QM_Method
 s_j_QM_Basis
 r_j_Final_Energy
 s_j_Jaguar_input_file
 s_j_Jaguar_output_file
 s_m_Source_Path
 s_m_Source_File
 i_m_Source_File_Index
 s_j_Task
 s_j_Jaguar_restart_input_file
 s_j_Jaguar_restart_mae_file
 s_j_Jaguar_log_file
 s_j_Jaguar_mae_file
 i_j_Number_of_canonical_orbitals
 r_j_Lowest_Frequency_(cm-1)
 r_j_Highest_Frequency_(cm-1)
 r_j_2nd_Lowest_Frequency_(cm-1)
 i_j_Num_Negative_Frequencies
 b_matsci_Reaction_Workflow_Structure
 s_matsci_Reaction_Workflow_Conformers_Group
 s_matsci_Reaction_Workflow_Sibling_Group
 i_mmod_Serial_Number-OPLS3e
 r_mmod_Relative_Potential_Energy-OPLS3e_global
 i_matsci_Workflow_Stage
 r_j_Enthalpy_(kcal/mol)_298.15K_1.00E+00atm
 r_j_Free_Energy_(kcal/mol)_298.15K_1.00E+00atm
 r_j_Internal_Energy_(kcal/mol)_298.15K_1.00E+00atm
 r_j_Heat_Capacity_(cal/mol/K)_298.15K_1.00E+00atm
 r_j_ln(Q)_(kcal/mol)_298.15K_1.00E+00atm
 r_j_Enthalpy_(kcal/mol)_308.15K_1.00E+00atm
 r_j_Free_Energy_(kcal/mol)_308.15K_1.00E+00atm
 r_j_Internal_Energy_(kcal/mol)_308.15K_1.00E+00atm
 r_j_Heat_Capacity_(cal/mol/K)_308.15K_1.00E+00atm
 r_j_ln(Q)_(kcal/mol)_308.15K_1.00E+00atm
 r_j_Enthalpy_(kcal/mol)_318.15K_1.00E+00atm
 r_j_Free_Energy_(kcal/mol)_318.15K_1.00E+00atm
 r_j_Internal_Energy_(kcal/mol)_318.15K_1.00E+00atm
 r_j_Heat_Capacity_(cal/mol/K)_318.15K_1.00E+00atm
 r_j_ln(Q)_(kcal/mol)_318.15K_1.00E+00atm
 r_j_Enthalpy_(kcal/mol)_328.15K_1.00E+00atm
 r_j_Free_Energy_(kcal/mol)_328.15K_1.00E+00atm
 r_j_Internal_Energy_(kcal/mol)_328.15K_1.00E+00atm
 r_j_Heat_Capacity_(cal/mol/K)_328.15K_1.00E+00atm
 r_j_ln(Q)_(kcal/mol)_328.15K_1.00E+00atm
 r_j_Enthalpy_(kcal/mol)_338.15K_1.00E+00atm
 r_j_Free_Energy_(kcal/mol)_338.15K_1.00E+00atm
 r_j_Internal_Energy_(kcal/mol)_338.15K_1.00E+00atm
 r_j_Heat_Capacity_(cal/mol/K)_338.15K_1.00E+00atm
 r_j_ln(Q)_(kcal/mol)_338.15K_1.00E+00atm
 r_j_Enthalpy_(kcal/mol)_348.15K_1.00E+00atm
 r_j_Free_Energy_(kcal/mol)_348.15K_1.00E+00atm
 r_j_Internal_Energy_(kcal/mol)_348.15K_1.00E+00atm
 r_j_Heat_Capacity_(cal/mol/K)_348.15K_1.00E+00atm
 r_j_ln(Q)_(kcal/mol)_348.15K_1.00E+00atm
 r_j_Enthalpy_(kcal/mol)_358.15K_1.00E+00atm
 r_j_Free_Energy_(kcal/mol)_358.15K_1.00E+00atm
 r_j_Internal_Energy_(kcal/mol)_358.15K_1.00E+00atm
 r_j_Heat_Capacity_(cal/mol/K)_358.15K_1.00E+00atm
 r_j_ln(Q)_(kcal/mol)_358.15K_1.00E+00atm
 r_j_Enthalpy_(kcal/mol)_368.15K_1.00E+00atm
 r_j_Free_Energy_(kcal/mol)_368.15K_1.00E+00atm
 r_j_Internal_Energy_(kcal/mol)_368.15K_1.00E+00atm
 r_j_Heat_Capacity_(cal/mol/K)_368.15K_1.00E+00atm
 r_j_ln(Q)_(kcal/mol)_368.15K_1.00E+00atm
 r_j_Enthalpy_(kcal/mol)_378.15K_1.00E+00atm
 r_j_Free_Energy_(kcal/mol)_378.15K_1.00E+00atm
 r_j_Internal_Energy_(kcal/mol)_378.15K_1.00E+00atm
 r_j_Heat_Capacity_(cal/mol/K)_378.15K_1.00E+00atm
 r_j_ln(Q)_(kcal/mol)_378.15K_1.00E+00atm
 r_j_Enthalpy_(kcal/mol)_388.15K_1.00E+00atm
 r_j_Free_Energy_(kcal/mol)_388.15K_1.00E+00atm
 r_j_Internal_Energy_(kcal/mol)_388.15K_1.00E+00atm
 r_j_Heat_Capacity_(cal/mol/K)_388.15K_1.00E+00atm
 r_j_ln(Q)_(kcal/mol)_388.15K_1.00E+00atm
 r_j_Zero_Point_Energy_(kcal/mol)_stage_2
 r_j_Total_Internal_Energy_(au)_298.15K_1.00E+00atm_stage_2
 r_j_Total_Enthalpy_(au)_298.15K_1.00E+00atm_stage_2
 r_j_Total_Free_Energy_(au)_298.15K_1.00E+00atm_stage_2
 r_j_Entropy_(cal/mol/K)_298.15K_1.00E+00atm_stage_2
 r_j_Total_Internal_Energy_(au)_308.15K_1.00E+00atm_stage_2
 r_j_Total_Enthalpy_(au)_308.15K_1.00E+00atm_stage_2
 r_j_Total_Free_Energy_(au)_308.15K_1.00E+00atm_stage_2
 r_j_Entropy_(cal/mol/K)_308.15K_1.00E+00atm_stage_2
 r_j_Total_Internal_Energy_(au)_318.15K_1.00E+00atm_stage_2
 r_j_Total_Enthalpy_(au)_318.15K_1.00E+00atm_stage_2
 r_j_Total_Free_Energy_(au)_318.15K_1.00E+00atm_stage_2
 r_j_Entropy_(cal/mol/K)_318.15K_1.00E+00atm_stage_2
 r_j_Total_Internal_Energy_(au)_328.15K_1.00E+00atm_stage_2
 r_j_Total_Enthalpy_(au)_328.15K_1.00E+00atm_stage_2
 r_j_Total_Free_Energy_(au)_328.15K_1.00E+00atm_stage_2
 r_j_Entropy_(cal/mol/K)_328.15K_1.00E+00atm_stage_2
 r_j_Total_Internal_Energy_(au)_338.15K_1.00E+00atm_stage_2
 r_j_Total_Enthalpy_(au)_338.15K_1.00E+00atm_stage_2
 r_j_Total_Free_Energy_(au)_338.15K_1.00E+00atm_stage_2
 r_j_Entropy_(cal/mol/K)_338.15K_1.00E+00atm_stage_2
 r_j_Total_Internal_Energy_(au)_348.15K_1.00E+00atm_stage_2
 r_j_Total_Enthalpy_(au)_348.15K_1.00E+00atm_stage_2
 r_j_Total_Free_Energy_(au)_348.15K_1.00E+00atm_stage_2
 r_j_Entropy_(cal/mol/K)_348.15K_1.00E+00atm_stage_2
 r_j_Total_Internal_Energy_(au)_358.15K_1.00E+00atm_stage_2
 r_j_Total_Enthalpy_(au)_358.15K_1.00E+00atm_stage_2
 r_j_Total_Free_Energy_(au)_358.15K_1.00E+00atm_stage_2
 r_j_Entropy_(cal/mol/K)_358.15K_1.00E+00atm_stage_2
 r_j_Total_Internal_Energy_(au)_368.15K_1.00E+00atm_stage_2
 r_j_Total_Enthalpy_(au)_368.15K_1.00E+00atm_stage_2
 r_j_Total_Free_Energy_(au)_368.15K_1.00E+00atm_stage_2
 r_j_Entropy_(cal/mol/K)_368.15K_1.00E+00atm_stage_2
 r_j_Total_Internal_Energy_(au)_378.15K_1.00E+00atm_stage_2
 r_j_Total_Enthalpy_(au)_378.15K_1.00E+00atm_stage_2
 r_j_Total_Free_Energy_(au)_378.15K_1.00E+00atm_stage_2
 r_j_Entropy_(cal/mol/K)_378.15K_1.00E+00atm_stage_2
 r_j_Total_Internal_Energy_(au)_388.15K_1.00E+00atm_stage_2
 r_j_Total_Enthalpy_(au)_388.15K_1.00E+00atm_stage_2
 r_j_Total_Free_Energy_(au)_388.15K_1.00E+00atm_stage_2
 r_j_Entropy_(cal/mol/K)_388.15K_1.00E+00atm_stage_2
 r_j_Gas_Phase_Energy_stage_2
 r_j_HOMO_stage_2
 r_j_LUMO_stage_2
 r_j_Gas_Phase_Energy
 r_j_HOMO
 r_j_LUMO
 r_j_Zero_Point_Energy_(kcal/mol)
 r_j_Entropy_(cal/mol/K)_298.15K_1.00E+00atm
 r_j_Total_Internal_Energy_(au)_298.15K_1.00E+00atm
 r_j_Total_Enthalpy_(au)_298.15K_1.00E+00atm
 r_j_Total_Free_Energy_(au)_298.15K_1.00E+00atm
 r_j_ESP_min,_kcal/mol
 r_j_ESP_max,_kcal/mol
 r_j_ESP_mean,_kcal/mol
 r_j_ESP_pos_mean,_kcal/mol
 r_j_ESP_neg_mean,_kcal/mol
 r_j_ESP_pos_variance,_(kcal/mol)**2
 r_j_ESP_neg_variance,_(kcal/mol)**2
 r_j_ESP_total_variance,_(kcal/mol)**2
 r_j_ESP_balance
 r_j_ESP_local_polarity,_kcal/mol
 s_j_jname
 i_m_ct_format
 :::
 Epoxy_frag3_reactant-3 
  419 
  Epoxy_frag3_reactant-3_stage_2 
  1
  DFT(b3lyp-d3) 
  cc-pvtz(-f) 
  -634.78838621448
  /home/laurikai/Schrodinger_WD/Frag3_LACVP_rxwf_spe_B3LYP-D3_CC-PVTZ-F/Epoxy_frag3_reactant-3_isomer2.in 
  /home/laurikai/Schrodinger_WD/Frag3_LACVP_rxwf_spe_B3LYP-D3_CC-PVTZ-F/Epoxy_frag3_reactant-3_isomer2.out 
  /home/laurikai/Schrodinger_WD/828_Epoxy_frag3_rxwf_LACVPss 
  828_Epoxy_frag3_rxwf_LACVPss-out_rxnwf.mae 
  2
  "Single Point" 
  /home/laurikai/Schrodinger_WD/Frag3_LACVP_rxwf_spe_B3LYP-D3_CC-PVTZ-F/Epoxy_frag3_reactant-3_isomer2.01.in 
  /home/laurikai/Schrodinger_WD/Frag3_LACVP_rxwf_spe_B3LYP-D3_CC-PVTZ-F/Epoxy_frag3_reactant-3_isomer2.01.mae 
  /home/laurikai/Schrodinger_WD/Frag3_LACVP_rxwf_spe_B3LYP-D3_CC-PVTZ-F/Epoxy_frag3_reactant-3_isomer2.log 
  /home/laurikai/Schrodinger_WD/Frag3_LACVP_rxwf_spe_B3LYP-D3_CC-PVTZ-F/Epoxy_frag3_reactant-3_isomer2.mae 
  470
  51.764456181363
  3505.11871393244
  56.2352278373588
  0
  1
  reactant 
  reactant 
  1
  0.667042732238802
  2
  9.74809663634176
  -25.8901257911717
  9.15561104751449
  54.8211291586161
  43.6974776760678
  10.5219788420269
  -27.4606853474935
  9.90962118917722
  56.8695486054921
  44.8441939440179
  11.1189813232201
  -28.7028265762277
  10.4867516063481
  58.5567432942729
  45.3993632539692
  11.7328561780308
  -29.9639981486358
  11.0807543971364
  60.2434472609334
  45.9498793386785
  12.3635815678096
  -31.2441340380017
  11.6916077228928
  61.9263103812756
  46.4960567652307
  13.0111032866145
  -32.5431709987802
  12.3192573776754
  63.6022138522328
  47.0381779790811
  13.675337192342
  -33.8610474306389
  12.9636192193804
  65.2682920362711
  47.5764961923588
  14.3561718071507
  -35.1977024399488
  13.6245817701668
  66.9219447738062
  48.111238071332
  15.0534710005334
  -36.5530750752819
  14.3020088995271
  68.5608418706982
  48.6426062290193
  15.7670766846014
  -37.9271037151204
  14.9957425195727
  70.1829212939541
  49.1707815298305
  167.985139315736
  -634.301404733293
  -634.300460547401
  -634.358116220195
  121.346572789262
  -634.300511885048
  -634.299536031005
  -634.360065259655
  123.260308906443
  -634.299592169179
  -634.298584646987
  -634.362044737716
  125.166770075272
  -634.298645565472
  -634.297606375129
  -634.36405454256
  127.066446218701
  -634.297672108727
  -634.296601250235
  -634.366094568967
  128.95967944939
  -634.296671885328
  -634.295569358686
  -634.368164716148
  130.846687592689
  -634.295645029365
  -634.294510834572
  -634.370264885938
  132.727585154211
  -634.294591718487
  -634.293425855544
  -634.372394981296
  134.602401866358
  -634.293512169632
  -634.29231463854
  -634.374554905091
  136.471098970819
  -634.292406634731
  -634.291177435489
  -634.376744559121
  138.333583407759
  -634.584005232972
  -0.211938076612442
  0.00448155715240406
  -634.78838621448
  -0.225331862827131
  -0.0114837701775544
  166.652187238294
  119.53118372468
  -634.508218652569
  -634.507274466677
  -634.56406758954
  -31.1600885222499
  23.6023130151839
  0.0700834902712494
  10.050248015373
  -8.83345021897383
  36.9859211541965
  44.3271941035718
  81.3131152577683
  0.247962200029506
  9.41127643523251
  Epoxy_frag3_reactant-3_isomer2 
  2
 m_depend[85] { 
  # First column is dependency index #
  i_m_depend_dependency
  s_m_depend_property
  :::
  1 20 i_m_Spin_multiplicity 
  2 20 s_j_QM_Method 
  3 20 s_j_QM_Basis 
  4 20 r_j_Final_Energy 
  5 20 s_j_Jaguar_input_file 
  6 20 s_j_Jaguar_output_file 
  7 20 s_j_Task 
  8 20 s_j_Jaguar_restart_input_file 
  9 20 s_j_Jaguar_restart_mae_file 
  10 20 s_j_Jaguar_log_file 
  11 20 s_j_Jaguar_mae_file 
  12 20 i_j_Number_of_canonical_orbitals 
  13 20 r_j_Lowest_Frequency_(cm-1) 
  14 20 r_j_Highest_Frequency_(cm-1) 
  15 20 r_j_2nd_Lowest_Frequency_(cm-1) 
  16 20 i_j_Num_Negative_Frequencies 
  17 10 i_mmod_Serial_Number-OPLS3e 
  18 20 r_j_Enthalpy_(kcal/mol)_298.15K_1.00E+00atm 
  19 20 r_j_Free_Energy_(kcal/mol)_298.15K_1.00E+00atm 
  20 20 r_j_Internal_Energy_(kcal/mol)_298.15K_1.00E+00atm 
  21 20 r_j_Heat_Capacity_(cal/mol/K)_298.15K_1.00E+00atm 
  22 20 r_j_ln(Q)_(kcal/mol)_298.15K_1.00E+00atm 
  23 20 r_j_Enthalpy_(kcal/mol)_308.15K_1.00E+00atm 
  24 20 r_j_Free_Energy_(kcal/mol)_308.15K_1.00E+00atm 
  25 20 r_j_Internal_Energy_(kcal/mol)_308.15K_1.00E+00atm 
  26 20 r_j_Heat_Capacity_(cal/mol/K)_308.15K_1.00E+00atm 
  27 20 r_j_ln(Q)_(kcal/mol)_308.15K_1.00E+00atm 
  28 20 r_j_Enthalpy_(kcal/mol)_318.15K_1.00E+00atm 
  29 20 r_j_Free_Energy_(kcal/mol)_318.15K_1.00E+00atm 
  30 20 r_j_Internal_Energy_(kcal/mol)_318.15K_1.00E+00atm 
  31 20 r_j_Heat_Capacity_(cal/mol/K)_318.15K_1.00E+00atm 
  32 20 r_j_ln(Q)_(kcal/mol)_318.15K_1.00E+00atm 
  33 20 r_j_Enthalpy_(kcal/mol)_328.15K_1.00E+00atm 
  34 20 r_j_Free_Energy_(kcal/mol)_328.15K_1.00E+00atm 
  35 20 r_j_Internal_Energy_(kcal/mol)_328.15K_1.00E+00atm 
  36 20 r_j_Heat_Capacity_(cal/mol/K)_328.15K_1.00E+00atm 
  37 20 r_j_ln(Q)_(kcal/mol)_328.15K_1.00E+00atm 
  38 20 r_j_Enthalpy_(kcal/mol)_338.15K_1.00E+00atm 
  39 20 r_j_Free_Energy_(kcal/mol)_338.15K_1.00E+00atm 
  40 20 r_j_Internal_Energy_(kcal/mol)_338.15K_1.00E+00atm 
  41 20 r_j_Heat_Capacity_(cal/mol/K)_338.15K_1.00E+00atm 
  42 20 r_j_ln(Q)_(kcal/mol)_338.15K_1.00E+00atm 
  43 20 r_j_Enthalpy_(kcal/mol)_348.15K_1.00E+00atm 
  44 20 r_j_Free_Energy_(kcal/mol)_348.15K_1.00E+00atm 
  45 20 r_j_Internal_Energy_(kcal/mol)_348.15K_1.00E+00atm 
  46 20 r_j_Heat_Capacity_(cal/mol/K)_348.15K_1.00E+00atm 
  47 20 r_j_ln(Q)_(kcal/mol)_348.15K_1.00E+00atm 
  48 20 r_j_Enthalpy_(kcal/mol)_358.15K_1.00E+00atm 
  49 20 r_j_Free_Energy_(kcal/mol)_358.15K_1.00E+00atm 
  50 20 r_j_Internal_Energy_(kcal/mol)_358.15K_1.00E+00atm 
  51 20 r_j_Heat_Capacity_(cal/mol/K)_358.15K_1.00E+00atm 
  52 20 r_j_ln(Q)_(kcal/mol)_358.15K_1.00E+00atm 
  53 20 r_j_Enthalpy_(kcal/mol)_368.15K_1.00E+00atm 
  54 20 r_j_Free_Energy_(kcal/mol)_368.15K_1.00E+00atm 
  55 20 r_j_Internal_Energy_(kcal/mol)_368.15K_1.00E+00atm 
  56 20 r_j_Heat_Capacity_(cal/mol/K)_368.15K_1.00E+00atm 
  57 20 r_j_ln(Q)_(kcal/mol)_368.15K_1.00E+00atm 
  58 20 r_j_Enthalpy_(kcal/mol)_378.15K_1.00E+00atm 
  59 20 r_j_Free_Energy_(kcal/mol)_378.15K_1.00E+00atm 
  60 20 r_j_Internal_Energy_(kcal/mol)_378.15K_1.00E+00atm 
  61 20 r_j_Heat_Capacity_(cal/mol/K)_378.15K_1.00E+00atm 
  62 20 r_j_ln(Q)_(kcal/mol)_378.15K_1.00E+00atm 
  63 20 r_j_Enthalpy_(kcal/mol)_388.15K_1.00E+00atm 
  64 20 r_j_Free_Energy_(kcal/mol)_388.15K_1.00E+00atm 
  65 20 r_j_Internal_Energy_(kcal/mol)_388.15K_1.00E+00atm 
  66 20 r_j_Heat_Capacity_(cal/mol/K)_388.15K_1.00E+00atm 
  67 20 r_j_ln(Q)_(kcal/mol)_388.15K_1.00E+00atm 
  68 20 r_j_Gas_Phase_Energy 
  69 20 r_j_HOMO 
  70 20 r_j_LUMO 
  71 20 r_j_Zero_Point_Energy_(kcal/mol) 
  72 20 r_j_Entropy_(cal/mol/K)_298.15K_1.00E+00atm 
  73 20 r_j_Total_Internal_Energy_(au)_298.15K_1.00E+00atm 
  74 20 r_j_Total_Enthalpy_(au)_298.15K_1.00E+00atm 
  75 20 r_j_Total_Free_Energy_(au)_298.15K_1.00E+00atm 
  76 20 r_j_ESP_min,_kcal/mol 
  77 20 r_j_ESP_max,_kcal/mol 
  78 20 r_j_ESP_mean,_kcal/mol 
  79 20 r_j_ESP_pos_mean,_kcal/mol 
  80 20 r_j_ESP_neg_mean,_kcal/mol 
  81 20 r_j_ESP_pos_variance,_(kcal/mol)**2 
  82 20 r_j_ESP_neg_variance,_(kcal/mol)**2 
  83 20 r_j_ESP_total_variance,_(kcal/mol)**2 
  84 20 r_j_ESP_balance 
  85 20 r_j_ESP_local_polarity,_kcal/mol 
  :::
 } 
 m_atom[31] { 
  # First column is atom index #
  i_m_mmod_type
  r_m_x_coord
  r_m_y_coord
  r_m_z_coord
  i_m_color
  r_m_charge1
  r_m_charge2
  i_m_atomic_number
  s_m_color_rgb
  s_m_atom_name
  r_j_EPN
  r_j_Max_surface_ESP
  r_j_Min_surface_ESP
  i_m_Hcount
  i_rdk_index
  r_j_Mulliken_Charges
  i_j_separated_energy_at_no
  b_matsci_Reaction_Workflow_Keep_Atom
  i_matsci_Reaction_Workflow_Superposition_Atom
  :::
  1 3 -1.090792 2.027397 -0.184284 2 0.15729 0.15729 6 A0A0A0  C1  -14.6819705048123 0 0 2 3 <> <> <> <>
  2 16 -1.050978 0.880845 -1.006682 70 -0.36571 -0.36571 8 FF2F2F  O2  -22.3066652857535 1.28166665723672 -15.3478328102134 0 4 <> <> <> <>
  3 2 -2.044811 -0.057232 -0.898254 2 0.15683 0.15683 6 A0A0A0  C3  -14.6991179449604 -0.898420127902518 -16.2175122370488 0 5 <> <> <> <>
  4 2 -3.223026 0.123938 -0.168842 2 -0.17812 -0.17812 6 A0A0A0  C4  -14.7590784590143 -1.84717237861816 -16.581437703385 1 6 <> <> <> <>
  5 2 -4.170054 -0.905792 -0.139589 2 -0.09577 -0.09577 6 A0A0A0  C5  -14.7582491724896 -7.41632523524816 -17.6461572163237 1 7 <> <> <> <>
  6 2 -3.949557 -2.097888 -0.823934 2 -0.16276 -0.16276 6 A0A0A0  C6  -14.7663808153318 -10.2271013275289 -18.0607779430202 1 8 <> <> <> <>
  7 2 -2.760555 -2.266177 -1.543637 2 -0.09577 -0.09577 6 A0A0A0  C7  -14.7614517355806 -11.3256211342972 -18.0330496829128 1 9 <> <> <> <>
  8 2 -1.807206 -1.255716 -1.584746 2 -0.17812 -0.17812 6 A0A0A0  C8  -14.7712054074806 -11.6490166699764 -17.6757671586509 1 10 <> <> <> <>
  9 41 -1.150515 1.742776 0.877352 21 0.04691 0.04691 1 FFFFFF  H9  -1.09794998347642 23.0021919448969 -6.61049585285502 0 <> <> <> <> <>
  10 41 -1.963806 2.659171 -0.413316 21 0.04691 0.04691 1 FFFFFF  H10  -1.09552770260987 23.5090823819863 -1.30359483823226 0 <> <> <> <> <>
  11 41 -3.413585 1.044251 0.371262 21 0.13661 0.13661 1 FFFFFF  H11  -1.10225319231587 20.7053139271775 -8.15565477414078 0 <> <> <> <> <>
  12 41 -5.085759 -0.764571 0.427999 21 0.13313 0.13313 1 FFFFFF  H12  -1.11261132983678 13.0481530238498 -10.4700759076939 0 <> <> <> <> <>
  13 41 -4.689630 -2.891857 -0.793126 21 0.13100 0.13100 1 FFFFFF  H13  -1.11730239189095 10.6417638862512 -12.4680080626365 0 <> <> <> <> <>
  14 41 -2.569841 -3.198022 -2.068992 21 0.13313 0.13313 1 FFFFFF  H14  -1.11666318172498 9.67783930141927 -12.3447688493147 0 <> <> <> <> <>
  15 41 -0.850060 -1.376043 -2.081994 21 0.13661 0.13661 1 FFFFFF  H15  -1.12140327171601 0.441652206573546 -31.1600885222499 0 <> <> <> <> <>
  16 3 0.959221 2.700173 -1.653802 104 -0.06273 -0.06273 6 E0E0E0  C16  -14.695821452247 11.7916986971544 -1.87098756473769 2 <> -0.01523 1 1 <>
  17 16 1.411251 2.132684 -0.406084 70 -0.27358 -0.27358 8 FF2F2F  O1  -22.325338446994 1.82585892261847 -25.0343896173355 0 <> -0.4555 2 1 <>
  18 3 0.164252 2.833379 -0.426775 104 -0.01700 -0.01700 6 E0E0E0  C2  -14.6811704492665 12.652403695268 5.96396245823752 1 <> 0.12847 3 1 2
  19 41 1.541493 3.547525 -2.014722 21 0.10839 0.10839 1 FFFFFF  H1  -1.09804906770965 18.385801406548 -10.587651339752 0 <> 0.09523 5 1 <>
  20 41 0.652285 1.970244 -2.399324 21 0.10839 0.10839 1 FFFFFF  H2  -1.10181250826587 13.0521775698631 -18.9039240350835 0 <> 0.13032 6 1 <>
  21 41 0.175740 3.788494 0.103477 21 0.13438 0.13438 1 FFFFFF  H3  -1.09173590639137 23.6023130151839 -9.53432654728627 0 <> 0.09262 7 1 3
  22 3 0.981708 -1.639725 0.394786 104 0.05056 0.05056 6 E0E0E0  C22  -14.7484959010889 0 0 2 <> -0.05731 11 1 <>
  23 26 1.399091 -1.067501 -0.890046 38 -0.93975 -0.93975 7 2F2FFF  N1  -18.4185684444028 -18.0977885415052 -31.1322522498829 2 <> -0.59647 12 1 <>
  24 3 0.858860 -3.159471 0.298104 104 -0.17361 -0.17361 6 E0E0E0  C24  -14.7820539522949 0 0 3 <> -0.33385 13 1 <>
  25 41 1.650932 -1.379027 1.235004 21 0.05356 0.05356 1 FFFFFF  H7  -1.1550023178467 1.31302430528678 -12.1898716153979 0 <> 0.10069 14 1 <>
  26 41 0.000343 -1.217521 0.638538 21 0.05356 0.05356 1 FFFFFF  H8  -1.1503052670148 4.04887965561076 -16.7968929030651 0 <> 0.07668 15 1 <>
  27 43 1.359960 -0.052002 -0.827661 21 0.38111 0.38111 1 FFFFFF  H27  -1.09706892742171 0.347522247982887 -24.973680387189 0 <> 0.2374 16 1 <>
  28 43 2.369235 -1.316929 -1.072039 21 0.38111 0.38111 1 FFFFFF  H28  -1.09230607753145 15.3727906816333 -30.0080118676191 0 <> 0.23796 17 1 <>
  29 41 0.536550 -3.591939 1.251660 21 0.06449 0.06449 1 FFFFFF  H29  -1.14091546392975 2.37463099799671 -10.6171723120044 0 <> 0.09684 18 1 <>
  30 41 0.130957 -3.430631 -0.472392 21 0.06449 0.06449 1 FFFFFF  H30  -1.14655793462006 -0.312283886180295 -27.2985415667324 0 <> 0.09085 19 1 <>
  31 41 1.820232 -3.616246 0.032198 21 0.06449 0.06449 1 FFFFFF  H31  -1.14217340223619 5.48896765022667 -15.7710973470835 0 <> 0.15744 20 1 <>
  :::
 } 
 m_bond[31] { 
  # First column is bond index #
  i_m_from
  i_m_to
  i_m_order
  :::
  1 1 2 1
  2 1 9 1
  3 1 10 1
  4 1 18 1
  5 2 3 1
  6 3 4 2
  7 3 8 1
  8 4 5 1
  9 4 11 1
  10 5 6 2
  11 5 12 1
  12 6 7 1
  13 6 13 1
  14 7 8 2
  15 7 14 1
  16 8 15 1
  17 16 20 1
  18 16 19 1
  19 16 17 1
  20 16 18 1
  21 17 18 1
  22 18 21 1
  23 22 25 1
  24 22 26 1
  25 22 23 1
  26 22 24 1
  27 23 28 1
  28 23 27 1
  29 24 31 1
  30 24 29 1
  31 24 30 1
  :::
 } 
} 

f_m_ct { 
 s_m_title
 s_m_entry_id
 s_m_entry_name
 i_m_Spin_multiplicity
 s_j_QM_Method
 s_j_QM_Basis
 r_j_Final_Energy
 s_j_Jaguar_input_file
 s_j_Jaguar_output_file
 s_m_Source_Path
 s_m_Source_File
 i_m_Source_File_Index
 s_j_Task
 s_j_Jaguar_restart_input_file
 s_j_Jaguar_restart_mae_file
 s_j_Jaguar_log_file
 s_j_Jaguar_mae_file
 i_j_Number_of_canonical_orbitals
 r_j_Lowest_Frequency_(cm-1)
 r_j_Highest_Frequency_(cm-1)
 r_j_2nd_Lowest_Frequency_(cm-1)
 i_j_Num_Negative_Frequencies
 b_matsci_Reaction_Workflow_Structure
 s_matsci_Reaction_Workflow_Conformers_Group
 s_matsci_Reaction_Workflow_Sibling_Group
 i_mmod_Serial_Number-OPLS3e
 r_mmod_Relative_Potential_Energy-OPLS3e_global
 i_matsci_Workflow_Stage
 i_j_Geometry_convergence_category
 r_j_Enthalpy_(kcal/mol)_298.15K_1.00E+00atm
 r_j_Free_Energy_(kcal/mol)_298.15K_1.00E+00atm
 r_j_Internal_Energy_(kcal/mol)_298.15K_1.00E+00atm
 r_j_Heat_Capacity_(cal/mol/K)_298.15K_1.00E+00atm
 r_j_ln(Q)_(kcal/mol)_298.15K_1.00E+00atm
 r_j_Enthalpy_(kcal/mol)_308.15K_1.00E+00atm
 r_j_Free_Energy_(kcal/mol)_308.15K_1.00E+00atm
 r_j_Internal_Energy_(kcal/mol)_308.15K_1.00E+00atm
 r_j_Heat_Capacity_(cal/mol/K)_308.15K_1.00E+00atm
 r_j_ln(Q)_(kcal/mol)_308.15K_1.00E+00atm
 r_j_Enthalpy_(kcal/mol)_318.15K_1.00E+00atm
 r_j_Free_Energy_(kcal/mol)_318.15K_1.00E+00atm
 r_j_Internal_Energy_(kcal/mol)_318.15K_1.00E+00atm
 r_j_Heat_Capacity_(cal/mol/K)_318.15K_1.00E+00atm
 r_j_ln(Q)_(kcal/mol)_318.15K_1.00E+00atm
 r_j_Enthalpy_(kcal/mol)_328.15K_1.00E+00atm
 r_j_Free_Energy_(kcal/mol)_328.15K_1.00E+00atm
 r_j_Internal_Energy_(kcal/mol)_328.15K_1.00E+00atm
 r_j_Heat_Capacity_(cal/mol/K)_328.15K_1.00E+00atm
 r_j_ln(Q)_(kcal/mol)_328.15K_1.00E+00atm
 r_j_Enthalpy_(kcal/mol)_338.15K_1.00E+00atm
 r_j_Free_Energy_(kcal/mol)_338.15K_1.00E+00atm
 r_j_Internal_Energy_(kcal/mol)_338.15K_1.00E+00atm
 r_j_Heat_Capacity_(cal/mol/K)_338.15K_1.00E+00atm
 r_j_ln(Q)_(kcal/mol)_338.15K_1.00E+00atm
 r_j_Enthalpy_(kcal/mol)_348.15K_1.00E+00atm
 r_j_Free_Energy_(kcal/mol)_348.15K_1.00E+00atm
 r_j_Internal_Energy_(kcal/mol)_348.15K_1.00E+00atm
 r_j_Heat_Capacity_(cal/mol/K)_348.15K_1.00E+00atm
 r_j_ln(Q)_(kcal/mol)_348.15K_1.00E+00atm
 r_j_Enthalpy_(kcal/mol)_358.15K_1.00E+00atm
 r_j_Free_Energy_(kcal/mol)_358.15K_1.00E+00atm
 r_j_Internal_Energy_(kcal/mol)_358.15K_1.00E+00atm
 r_j_Heat_Capacity_(cal/mol/K)_358.15K_1.00E+00atm
 r_j_ln(Q)_(kcal/mol)_358.15K_1.00E+00atm
 r_j_Enthalpy_(kcal/mol)_368.15K_1.00E+00atm
 r_j_Free_Energy_(kcal/mol)_368.15K_1.00E+00atm
 r_j_Internal_Energy_(kcal/mol)_368.15K_1.00E+00atm
 r_j_Heat_Capacity_(cal/mol/K)_368.15K_1.00E+00atm
 r_j_ln(Q)_(kcal/mol)_368.15K_1.00E+00atm
 r_j_Enthalpy_(kcal/mol)_378.15K_1.00E+00atm
 r_j_Free_Energy_(kcal/mol)_378.15K_1.00E+00atm
 r_j_Internal_Energy_(kcal/mol)_378.15K_1.00E+00atm
 r_j_Heat_Capacity_(cal/mol/K)_378.15K_1.00E+00atm
 r_j_ln(Q)_(kcal/mol)_378.15K_1.00E+00atm
 r_j_Enthalpy_(kcal/mol)_388.15K_1.00E+00atm
 r_j_Free_Energy_(kcal/mol)_388.15K_1.00E+00atm
 r_j_Internal_Energy_(kcal/mol)_388.15K_1.00E+00atm
 r_j_Heat_Capacity_(cal/mol/K)_388.15K_1.00E+00atm
 r_j_ln(Q)_(kcal/mol)_388.15K_1.00E+00atm
 r_j_Zero_Point_Energy_(kcal/mol)_stage_2
 r_j_Total_Internal_Energy_(au)_298.15K_1.00E+00atm_stage_2
 r_j_Total_Enthalpy_(au)_298.15K_1.00E+00atm_stage_2
 r_j_Total_Free_Energy_(au)_298.15K_1.00E+00atm_stage_2
 r_j_Entropy_(cal/mol/K)_298.15K_1.00E+00atm_stage_2
 r_j_Total_Internal_Energy_(au)_308.15K_1.00E+00atm_stage_2
 r_j_Total_Enthalpy_(au)_308.15K_1.00E+00atm_stage_2
 r_j_Total_Free_Energy_(au)_308.15K_1.00E+00atm_stage_2
 r_j_Entropy_(cal/mol/K)_308.15K_1.00E+00atm_stage_2
 r_j_Total_Internal_Energy_(au)_318.15K_1.00E+00atm_stage_2
 r_j_Total_Enthalpy_(au)_318.15K_1.00E+00atm_stage_2
 r_j_Total_Free_Energy_(au)_318.15K_1.00E+00atm_stage_2
 r_j_Entropy_(cal/mol/K)_318.15K_1.00E+00atm_stage_2
 r_j_Total_Internal_Energy_(au)_328.15K_1.00E+00atm_stage_2
 r_j_Total_Enthalpy_(au)_328.15K_1.00E+00atm_stage_2
 r_j_Total_Free_Energy_(au)_328.15K_1.00E+00atm_stage_2
 r_j_Entropy_(cal/mol/K)_328.15K_1.00E+00atm_stage_2
 r_j_Total_Internal_Energy_(au)_338.15K_1.00E+00atm_stage_2
 r_j_Total_Enthalpy_(au)_338.15K_1.00E+00atm_stage_2
 r_j_Total_Free_Energy_(au)_338.15K_1.00E+00atm_stage_2
 r_j_Entropy_(cal/mol/K)_338.15K_1.00E+00atm_stage_2
 r_j_Total_Internal_Energy_(au)_348.15K_1.00E+00atm_stage_2
 r_j_Total_Enthalpy_(au)_348.15K_1.00E+00atm_stage_2
 r_j_Total_Free_Energy_(au)_348.15K_1.00E+00atm_stage_2
 r_j_Entropy_(cal/mol/K)_348.15K_1.00E+00atm_stage_2
 r_j_Total_Internal_Energy_(au)_358.15K_1.00E+00atm_stage_2
 r_j_Total_Enthalpy_(au)_358.15K_1.00E+00atm_stage_2
 r_j_Total_Free_Energy_(au)_358.15K_1.00E+00atm_stage_2
 r_j_Entropy_(cal/mol/K)_358.15K_1.00E+00atm_stage_2
 r_j_Total_Internal_Energy_(au)_368.15K_1.00E+00atm_stage_2
 r_j_Total_Enthalpy_(au)_368.15K_1.00E+00atm_stage_2
 r_j_Total_Free_Energy_(au)_368.15K_1.00E+00atm_stage_2
 r_j_Entropy_(cal/mol/K)_368.15K_1.00E+00atm_stage_2
 r_j_Total_Internal_Energy_(au)_378.15K_1.00E+00atm_stage_2
 r_j_Total_Enthalpy_(au)_378.15K_1.00E+00atm_stage_2
 r_j_Total_Free_Energy_(au)_378.15K_1.00E+00atm_stage_2
 r_j_Entropy_(cal/mol/K)_378.15K_1.00E+00atm_stage_2
 r_j_Total_Internal_Energy_(au)_388.15K_1.00E+00atm_stage_2
 r_j_Total_Enthalpy_(au)_388.15K_1.00E+00atm_stage_2
 r_j_Total_Free_Energy_(au)_388.15K_1.00E+00atm_stage_2
 r_j_Entropy_(cal/mol/K)_388.15K_1.00E+00atm_stage_2
 r_j_Gas_Phase_Energy_stage_2
 r_j_HOMO_stage_2
 r_j_LUMO_stage_2
 r_j_Gas_Phase_Energy
 r_j_HOMO
 r_j_LUMO
 r_j_Zero_Point_Energy_(kcal/mol)
 r_j_Entropy_(cal/mol/K)_298.15K_1.00E+00atm
 r_j_Total_Internal_Energy_(au)_298.15K_1.00E+00atm
 r_j_Total_Enthalpy_(au)_298.15K_1.00E+00atm
 r_j_Total_Free_Energy_(au)_298.15K_1.00E+00atm
 r_j_ESP_min,_kcal/mol
 r_j_ESP_max,_kcal/mol
 r_j_ESP_mean,_kcal/mol
 r_j_ESP_pos_mean,_kcal/mol
 r_j_ESP_neg_mean,_kcal/mol
 r_j_ESP_pos_variance,_(kcal/mol)**2
 r_j_ESP_neg_variance,_(kcal/mol)**2
 r_j_ESP_total_variance,_(kcal/mol)**2
 r_j_ESP_balance
 r_j_ESP_local_polarity,_kcal/mol
 s_j_jname
 i_m_ct_format
 :::
 Epoxy_frag3_reactant-5 
  420 
  Epoxy_frag3_reactant-5_stage_2 
  1
  DFT(b3lyp-d3) 
  cc-pvtz(-f) 
  -634.787679241011
  /home/laurikai/Schrodinger_WD/Frag3_LACVP_rxwf_spe_B3LYP-D3_CC-PVTZ-F/Epoxy_frag3_reactant-5_isomer3.in 
  /home/laurikai/Schrodinger_WD/Frag3_LACVP_rxwf_spe_B3LYP-D3_CC-PVTZ-F/Epoxy_frag3_reactant-5_isomer3.out 
  /home/laurikai/Schrodinger_WD/828_Epoxy_frag3_rxwf_LACVPss 
  828_Epoxy_frag3_rxwf_LACVPss-out_rxnwf.mae 
  3
  "Single Point" 
  /home/laurikai/Schrodinger_WD/Frag3_LACVP_rxwf_spe_B3LYP-D3_CC-PVTZ-F/Epoxy_frag3_reactant-5_isomer3.01.in 
  /home/laurikai/Schrodinger_WD/Frag3_LACVP_rxwf_spe_B3LYP-D3_CC-PVTZ-F/Epoxy_frag3_reactant-5_isomer3.01.mae 
  /home/laurikai/Schrodinger_WD/Frag3_LACVP_rxwf_spe_B3LYP-D3_CC-PVTZ-F/Epoxy_frag3_reactant-5_isomer3.log 
  /home/laurikai/Schrodinger_WD/Frag3_LACVP_rxwf_spe_B3LYP-D3_CC-PVTZ-F/Epoxy_frag3_reactant-5_isomer3.mae 
  470
  34.5454936012228
  3502.995982092
  54.2351557927906
  0
  1
  reactant 
  reactant 
  1
  2.137282371521
  2
  3
  9.7343697768028
  -25.8917133629511
  9.14188418797553
  54.8451395690073
  43.7001571872817
  10.4959700450185
  -27.4352247146186
  9.8836123921688
  56.8984872684691
  44.8026159009308
  11.0933051660364
  -28.6757007812397
  10.4610754491644
  58.5941905599641
  45.3564582872079
  11.7075935457273
  -29.9352189286081
  11.0554917648328
  60.2885690998882
  45.9057463200749
  12.3388051968319
  -31.2137151139704
  11.6668313519151
  61.9783117160448
  46.4507887473437
  12.9868781700277
  -32.5111277231264
  12.2950322610885
  63.6603414375423
  46.9918623541135
  13.6517210066092
  -33.8273964768604
  12.9400030336477
  65.3318359465182
  47.5292148884479
  14.3332153481743
  -35.1624615305072
  13.6016253111904
  66.9902388166064
  48.0630677742255
  15.0312186195873
  -36.5162627435048
  14.2797565185809
  68.6332631916312
  48.5936186197603
  15.7455667171893
  -37.8887390974574
  14.9742325521606
  70.2588893893308
  49.1210435311752
  168.076847168931
  -634.300242910549
  -634.299298724657
  -634.356874656578
  121.178744003541
  -634.299349674679
  -634.298373820637
  -634.358821027528
  123.093281712273
  -634.298429428715
  -634.297421906523
  -634.360797851984
  125.000804486174
  -634.297482166014
  -634.296442975672
  -634.362805021928
  126.901759787705
  -634.296507934363
  -634.29543707587
  -634.3648424353
  128.796452198144
  -634.295506832484
  -634.294404305842
  -634.366909993912
  130.685066474663
  -634.294479006127
  -634.293344811335
  -634.369007601704
  132.567688073348
  -634.293424643908
  -634.292258780965
  -634.371135163307
  134.444321278505
  -634.292343973034
  -634.291146441941
  -634.37329258288
  136.314905098749
  -634.291237255021
  -634.290008055779
  -634.375479763185
  138.179327102014
  -634.582947720715
  -0.221526146576175
  -0.00438343620449549
  -634.787679241011
  -0.230782977275101
  -0.0194727107107733
  166.725244550569
  119.490468354029
  -634.507417130005
  -634.506472944113
  -634.563246721789
  -33.1916692024727
  23.0346875925315
  1.10257803122514
  8.1858885740077
  -10.6774503544139
  22.5505355014668
  83.0580629613484
  105.608598462815
  0.167934567324897
  8.88923809873867
  Epoxy_frag3_reactant-5_isomer3 
  2
 m_depend[86] { 
  # First column is dependency index #
  i_m_depend_dependency
  s_m_depend_property
  :::
  1 20 i_m_Spin_multiplicity 
  2 20 s_j_QM_Method 
  3 20 s_j_QM_Basis 
  4 20 r_j_Final_Energy 
  5 20 s_j_Jaguar_input_file 
  6 20 s_j_Jaguar_output_file 
  7 20 s_j_Task 
  8 20 s_j_Jaguar_restart_input_file 
  9 20 s_j_Jaguar_restart_mae_file 
  10 20 s_j_Jaguar_log_file 
  11 20 s_j_Jaguar_mae_file 
  12 20 i_j_Number_of_canonical_orbitals 
  13 20 r_j_Lowest_Frequency_(cm-1) 
  14 20 r_j_Highest_Frequency_(cm-1) 
  15 20 r_j_2nd_Lowest_Frequency_(cm-1) 
  16 20 i_j_Num_Negative_Frequencies 
  17 10 i_mmod_Serial_Number-OPLS3e 
  18 20 i_j_Geometry_convergence_category 
  19 20 r_j_Enthalpy_(kcal/mol)_298.15K_1.00E+00atm 
  20 20 r_j_Free_Energy_(kcal/mol)_298.15K_1.00E+00atm 
  21 20 r_j_Internal_Energy_(kcal/mol)_298.15K_1.00E+00atm 
  22 20 r_j_Heat_Capacity_(cal/mol/K)_298.15K_1.00E+00atm 
  23 20 r_j_ln(Q)_(kcal/mol)_298.15K_1.00E+00atm 
  24 20 r_j_Enthalpy_(kcal/mol)_308.15K_1.00E+00atm 
  25 20 r_j_Free_Energy_(kcal/mol)_308.15K_1.00E+00atm 
  26 20 r_j_Internal_Energy_(kcal/mol)_308.15K_1.00E+00atm 
  27 20 r_j_Heat_Capacity_(cal/mol/K)_308.15K_1.00E+00atm 
  28 20 r_j_ln(Q)_(kcal/mol)_308.15K_1.00E+00atm 
  29 20 r_j_Enthalpy_(kcal/mol)_318.15K_1.00E+00atm 
  30 20 r_j_Free_Energy_(kcal/mol)_318.15K_1.00E+00atm 
  31 20 r_j_Internal_Energy_(kcal/mol)_318.15K_1.00E+00atm 
  32 20 r_j_Heat_Capacity_(cal/mol/K)_318.15K_1.00E+00atm 
  33 20 r_j_ln(Q)_(kcal/mol)_318.15K_1.00E+00atm 
  34 20 r_j_Enthalpy_(kcal/mol)_328.15K_1.00E+00atm 
  35 20 r_j_Free_Energy_(kcal/mol)_328.15K_1.00E+00atm 
  36 20 r_j_Internal_Energy_(kcal/mol)_328.15K_1.00E+00atm 
  37 20 r_j_Heat_Capacity_(cal/mol/K)_328.15K_1.00E+00atm 
  38 20 r_j_ln(Q)_(kcal/mol)_328.15K_1.00E+00atm 
  39 20 r_j_Enthalpy_(kcal/mol)_338.15K_1.00E+00atm 
  40 20 r_j_Free_Energy_(kcal/mol)_338.15K_1.00E+00atm 
  41 20 r_j_Internal_Energy_(kcal/mol)_338.15K_1.00E+00atm 
  42 20 r_j_Heat_Capacity_(cal/mol/K)_338.15K_1.00E+00atm 
  43 20 r_j_ln(Q)_(kcal/mol)_338.15K_1.00E+00atm 
  44 20 r_j_Enthalpy_(kcal/mol)_348.15K_1.00E+00atm 
  45 20 r_j_Free_Energy_(kcal/mol)_348.15K_1.00E+00atm 
  46 20 r_j_Internal_Energy_(kcal/mol)_348.15K_1.00E+00atm 
  47 20 r_j_Heat_Capacity_(cal/mol/K)_348.15K_1.00E+00atm 
  48 20 r_j_ln(Q)_(kcal/mol)_348.15K_1.00E+00atm 
  49 20 r_j_Enthalpy_(kcal/mol)_358.15K_1.00E+00atm 
  50 20 r_j_Free_Energy_(kcal/mol)_358.15K_1.00E+00atm 
  51 20 r_j_Internal_Energy_(kcal/mol)_358.15K_1.00E+00atm 
  52 20 r_j_Heat_Capacity_(cal/mol/K)_358.15K_1.00E+00atm 
  53 20 r_j_ln(Q)_(kcal/mol)_358.15K_1.00E+00atm 
  54 20 r_j_Enthalpy_(kcal/mol)_368.15K_1.00E+00atm 
  55 20 r_j_Free_Energy_(kcal/mol)_368.15K_1.00E+00atm 
  56 20 r_j_Internal_Energy_(kcal/mol)_368.15K_1.00E+00atm 
  57 20 r_j_Heat_Capacity_(cal/mol/K)_368.15K_1.00E+00atm 
  58 20 r_j_ln(Q)_(kcal/mol)_368.15K_1.00E+00atm 
  59 20 r_j_Enthalpy_(kcal/mol)_378.15K_1.00E+00atm 
  60 20 r_j_Free_Energy_(kcal/mol)_378.15K_1.00E+00atm 
  61 20 r_j_Internal_Energy_(kcal/mol)_378.15K_1.00E+00atm 
  62 20 r_j_Heat_Capacity_(cal/mol/K)_378.15K_1.00E+00atm 
  63 20 r_j_ln(Q)_(kcal/mol)_378.15K_1.00E+00atm 
  64 20 r_j_Enthalpy_(kcal/mol)_388.15K_1.00E+00atm 
  65 20 r_j_Free_Energy_(kcal/mol)_388.15K_1.00E+00atm 
  66 20 r_j_Internal_Energy_(kcal/mol)_388.15K_1.00E+00atm 
  67 20 r_j_Heat_Capacity_(cal/mol/K)_388.15K_1.00E+00atm 
  68 20 r_j_ln(Q)_(kcal/mol)_388.15K_1.00E+00atm 
  69 20 r_j_Gas_Phase_Energy 
  70 20 r_j_HOMO 
  71 20 r_j_LUMO 
  72 20 r_j_Zero_Point_Energy_(kcal/mol) 
  73 20 r_j_Entropy_(cal/mol/K)_298.15K_1.00E+00atm 
  74 20 r_j_Total_Internal_Energy_(au)_298.15K_1.00E+00atm 
  75 20 r_j_Total_Enthalpy_(au)_298.15K_1.00E+00atm 
  76 20 r_j_Total_Free_Energy_(au)_298.15K_1.00E+00atm 
  77 20 r_j_ESP_min,_kcal/mol 
  78 20 r_j_ESP_max,_kcal/mol 
  79 20 r_j_ESP_mean,_kcal/mol 
  80 20 r_j_ESP_pos_mean,_kcal/mol 
  81 20 r_j_ESP_neg_mean,_kcal/mol 
  82 20 r_j_ESP_pos_variance,_(kcal/mol)**2 
  83 20 r_j_ESP_neg_variance,_(kcal/mol)**2 
  84 20 r_j_ESP_total_variance,_(kcal/mol)**2 
  85 20 r_j_ESP_balance 
  86 20 r_j_ESP_local_polarity,_kcal/mol 
  :::
 } 
 m_atom[31] { 
  # First column is atom index #
  i_m_mmod_type
  r_m_x_coord
  r_m_y_coord
  r_m_z_coord
  i_m_color
  r_m_charge1
  r_m_charge2
  i_m_atomic_number
  s_m_color_rgb
  s_m_atom_name
  r_j_EPN
  r_j_Max_surface_ESP
  r_j_Min_surface_ESP
  i_m_Hcount
  i_rdk_index
  r_j_Mulliken_Charges
  i_j_separated_energy_at_no
  b_matsci_Reaction_Workflow_Keep_Atom
  i_matsci_Reaction_Workflow_Superposition_Atom
  :::
  1 3 -0.321640 1.707667 -1.332584 2 0.15729 0.15729 6 A0A0A0  C1  -14.6938512874354 0 0 2 3 <> <> <> <>
  2 16 -0.895974 0.972740 -0.256713 70 -0.36571 -0.36571 8 FF2F2F  O2  -22.3052864214644 -4.72108480795909 -30.2302465636182 0 4 <> <> <> <>
  3 2 -1.899680 0.086855 -0.529759 2 0.15683 0.15683 6 A0A0A0  C3  -14.6922979140334 -3.73122733717982 -14.1326026773445 0 5 <> <> <> <>
  4 2 -2.320668 -0.693743 0.556035 2 -0.17812 -0.17812 6 A0A0A0  C4  -14.758056265862 -8.17409399827402 -15.2588053076108 1 6 <> <> <> <>
  5 2 -3.315271 -1.649423 0.379686 2 -0.09577 -0.09577 6 A0A0A0  C5  -14.7526436549078 -6.87402651176618 -15.4849200633027 1 7 <> <> <> <>
  6 2 -3.903715 -1.837954 -0.875248 2 -0.16276 -0.16276 6 A0A0A0  C6  -14.7598979071254 -6.1930136099201 -15.6820732764696 1 8 <> <> <> <>
  7 2 -3.485811 -1.052722 -1.947574 2 -0.09577 -0.09577 6 A0A0A0  C7  -14.7521964616567 -5.72746509514338 -15.4593150437405 1 9 <> <> <> <>
  8 2 -2.486036 -0.088334 -1.787975 2 -0.17812 -0.17812 6 A0A0A0  C8  -14.7551366136065 -4.70251501547233 -14.7087918694545 1 10 <> <> <> <>
  9 41 -1.077729 2.356868 -1.797294 21 0.04691 0.04691 1 FFFFFF  H9  -1.10620258037385 16.7271165613425 -18.2119536609669 0 <> <> <> <> <>
  10 41 0.080621 1.015031 -2.084289 21 0.04691 0.04691 1 FFFFFF  H10  -1.10812173167587 16.860551050927 -25.5933380687865 0 <> <> <> <> <>
  11 41 -1.851624 -0.532400 1.521435 21 0.13661 0.13661 1 FFFFFF  H11  -1.10420783643494 13.7573257034351 -14.460065796495 0 <> <> <> <> <>
  12 41 -3.630960 -2.253123 1.225905 21 0.13313 0.13313 1 FFFFFF  H12  -1.10771643484248 14.2842409439309 -8.91974699922757 0 <> <> <> <> <>
  13 41 -4.676624 -2.587824 -1.012298 21 0.13100 0.13100 1 FFFFFF  H13  -1.11110111220678 13.387982126195 -9.8095542695019 0 <> <> <> <> <>
  14 41 -3.934142 -1.188482 -2.927891 21 0.13313 0.13313 1 FFFFFF  H14  -1.10768369536155 14.5360361686817 -8.5783194609356 0 <> <> <> <> <>
  15 41 -2.166206 0.499902 -2.639107 21 0.13661 0.13661 1 FFFFFF  H15  -1.10059133752758 18.1408108360087 -7.32397836693509 0 <> <> <> <> <>
  16 3 1.434167 2.321717 0.508320 104 -0.06273 -0.06273 6 E0E0E0  C16  -14.703442682201 7.8098881203266 -7.68507292271785 2 <> -0.01523 1 1 <>
  17 16 0.517048 3.410460 0.312011 70 -0.27358 -0.27358 8 FF2F2F  O1  -22.3389883465892 -1.71653569112255 -33.1916692024727 0 <> -0.4555 2 1 <>
  18 3 0.803745 2.558573 -0.796809 104 -0.01700 -0.01700 6 E0E0E0  C2  -14.6912013800723 2.19983781377825 -1.05220824889805 1 <> 0.12847 3 1 2
  19 41 2.476148 2.604610 0.662208 21 0.10839 0.10839 1 FFFFFF  H1  -1.1067333233162 15.0026809962179 -14.6472680059178 0 <> 0.09523 5 1 <>
  20 41 1.061997 1.514491 1.135912 21 0.10839 0.10839 1 FFFFFF  H2  -1.10928242142372 13.9319762998907 -25.7214484974719 0 <> 0.13032 6 1 <>
  21 41 1.400217 3.021766 -1.587184 21 0.13438 0.13438 1 FFFFFF  H3  -1.10222649498748 17.2321174316613 -13.6415236330164 0 <> 0.09262 7 1 3
  22 3 0.299491 -2.525110 -1.614947 104 0.05056 0.05056 6 E0E0E0  C22  -14.7380209603494 0 0 2 <> -0.05731 11 1 <>
  23 26 1.029596 -1.278504 -1.345349 38 -0.93975 -0.93975 7 2F2FFF  N1  -18.3989601934683 -7.99822874290647 -26.7419838439761 2 <> -0.59647 12 1 <>
  24 3 0.232992 -3.512135 -0.443429 104 -0.17361 -0.17361 6 E0E0E0  C24  -14.7720393763117 0 0 3 <> -0.33385 13 1 <>
  25 41 -0.717089 -2.254884 -1.919308 21 0.05356 0.05356 1 FFFFFF  H7  -1.14168484768176 0.814671146358321 -19.8504604942977 0 <> 0.10069 14 1 <>
  26 41 0.768578 -3.006064 -2.482598 21 0.05356 0.05356 1 FFFFFF  H8  -1.13784046578712 9.90425960806676 -21.6594991770029 0 <> 0.07668 15 1 <>
  27 43 0.628738 -0.825034 -0.526945 21 0.38111 0.38111 1 FFFFFF  H27  -1.07687900150642 14.5254154753584 -5.57103733724091 0 <> 0.2374 16 1 <>
  28 43 1.994633 -1.495628 -1.102876 21 0.38111 0.38111 1 FFFFFF  H28  -1.07493025240043 23.0346875925315 -22.8903078752389 0 <> 0.23796 17 1 <>
  29 41 -0.314184 -4.422116 -0.716784 21 0.06449 0.06449 1 FFFFFF  H29  -1.13007734147724 6.65482070839476 -7.23593867781365 0 <> 0.09684 18 1 <>
  30 41 1.237952 -3.807892 -0.117589 21 0.06449 0.06449 1 FFFFFF  H30  -1.13146438366233 11.994278822862 -1.99545271616348 0 <> 0.09085 19 1 <>
  31 41 -0.282332 -3.055978 0.409444 21 0.06449 0.06449 1 FFFFFF  H31  -1.13318300236352 6.42320153104935 -10.1595087461767 0 <> 0.15744 20 1 <>
  :::
 } 
 m_bond[31] { 
  # First column is bond index #
  i_m_from
  i_m_to
  i_m_order
  :::
  1 1 2 1
  2 1 9 1
  3 1 10 1
  4 1 18 1
  5 2 3 1
  6 3 4 2
  7 3 8 1
  8 4 5 1
  9 4 11 1
  10 5 6 2
  11 5 12 1
  12 6 7 1
  13 6 13 1
  14 7 8 2
  15 7 14 1
  16 8 15 1
  17 16 20 1
  18 16 19 1
  19 16 17 1
  20 16 18 1
  21 17 18 1
  22 18 21 1
  23 22 25 1
  24 22 26 1
  25 22 23 1
  26 22 24 1
  27 23 28 1
  28 23 27 1
  29 24 31 1
  30 24 29 1
  31 24 30 1
  :::
 } 
} 

f_m_ct { 
 s_m_title
 s_m_entry_id
 s_m_entry_name
 i_m_Spin_multiplicity
 s_j_QM_Method
 s_j_QM_Basis
 r_j_Final_Energy
 s_j_Jaguar_input_file
 s_j_Jaguar_output_file
 s_m_Source_Path
 s_m_Source_File
 i_m_Source_File_Index
 s_j_Task
 s_j_Jaguar_restart_input_file
 s_j_Jaguar_restart_mae_file
 s_j_Jaguar_log_file
 s_j_Jaguar_mae_file
 i_j_Number_of_canonical_orbitals
 r_j_Lowest_Frequency_(cm-1)
 r_j_Highest_Frequency_(cm-1)
 r_j_2nd_Lowest_Frequency_(cm-1)
 i_j_Num_Negative_Frequencies
 b_matsci_Reaction_Workflow_Structure
 s_matsci_Reaction_Workflow_Conformers_Group
 s_matsci_Reaction_Workflow_Sibling_Group
 i_mmod_Serial_Number-OPLS3e
 r_mmod_Relative_Potential_Energy-OPLS3e_global
 i_matsci_Workflow_Stage
 i_j_Geometry_convergence_category
 r_j_Enthalpy_(kcal/mol)_298.15K_1.00E+00atm
 r_j_Free_Energy_(kcal/mol)_298.15K_1.00E+00atm
 r_j_Internal_Energy_(kcal/mol)_298.15K_1.00E+00atm
 r_j_Heat_Capacity_(cal/mol/K)_298.15K_1.00E+00atm
 r_j_ln(Q)_(kcal/mol)_298.15K_1.00E+00atm
 r_j_Enthalpy_(kcal/mol)_308.15K_1.00E+00atm
 r_j_Free_Energy_(kcal/mol)_308.15K_1.00E+00atm
 r_j_Internal_Energy_(kcal/mol)_308.15K_1.00E+00atm
 r_j_Heat_Capacity_(cal/mol/K)_308.15K_1.00E+00atm
 r_j_ln(Q)_(kcal/mol)_308.15K_1.00E+00atm
 r_j_Enthalpy_(kcal/mol)_318.15K_1.00E+00atm
 r_j_Free_Energy_(kcal/mol)_318.15K_1.00E+00atm
 r_j_Internal_Energy_(kcal/mol)_318.15K_1.00E+00atm
 r_j_Heat_Capacity_(cal/mol/K)_318.15K_1.00E+00atm
 r_j_ln(Q)_(kcal/mol)_318.15K_1.00E+00atm
 r_j_Enthalpy_(kcal/mol)_328.15K_1.00E+00atm
 r_j_Free_Energy_(kcal/mol)_328.15K_1.00E+00atm
 r_j_Internal_Energy_(kcal/mol)_328.15K_1.00E+00atm
 r_j_Heat_Capacity_(cal/mol/K)_328.15K_1.00E+00atm
 r_j_ln(Q)_(kcal/mol)_328.15K_1.00E+00atm
 r_j_Enthalpy_(kcal/mol)_338.15K_1.00E+00atm
 r_j_Free_Energy_(kcal/mol)_338.15K_1.00E+00atm
 r_j_Internal_Energy_(kcal/mol)_338.15K_1.00E+00atm
 r_j_Heat_Capacity_(cal/mol/K)_338.15K_1.00E+00atm
 r_j_ln(Q)_(kcal/mol)_338.15K_1.00E+00atm
 r_j_Enthalpy_(kcal/mol)_348.15K_1.00E+00atm
 r_j_Free_Energy_(kcal/mol)_348.15K_1.00E+00atm
 r_j_Internal_Energy_(kcal/mol)_348.15K_1.00E+00atm
 r_j_Heat_Capacity_(cal/mol/K)_348.15K_1.00E+00atm
 r_j_ln(Q)_(kcal/mol)_348.15K_1.00E+00atm
 r_j_Enthalpy_(kcal/mol)_358.15K_1.00E+00atm
 r_j_Free_Energy_(kcal/mol)_358.15K_1.00E+00atm
 r_j_Internal_Energy_(kcal/mol)_358.15K_1.00E+00atm
 r_j_Heat_Capacity_(cal/mol/K)_358.15K_1.00E+00atm
 r_j_ln(Q)_(kcal/mol)_358.15K_1.00E+00atm
 r_j_Enthalpy_(kcal/mol)_368.15K_1.00E+00atm
 r_j_Free_Energy_(kcal/mol)_368.15K_1.00E+00atm
 r_j_Internal_Energy_(kcal/mol)_368.15K_1.00E+00atm
 r_j_Heat_Capacity_(cal/mol/K)_368.15K_1.00E+00atm
 r_j_ln(Q)_(kcal/mol)_368.15K_1.00E+00atm
 r_j_Enthalpy_(kcal/mol)_378.15K_1.00E+00atm
 r_j_Free_Energy_(kcal/mol)_378.15K_1.00E+00atm
 r_j_Internal_Energy_(kcal/mol)_378.15K_1.00E+00atm
 r_j_Heat_Capacity_(cal/mol/K)_378.15K_1.00E+00atm
 r_j_ln(Q)_(kcal/mol)_378.15K_1.00E+00atm
 r_j_Enthalpy_(kcal/mol)_388.15K_1.00E+00atm
 r_j_Free_Energy_(kcal/mol)_388.15K_1.00E+00atm
 r_j_Internal_Energy_(kcal/mol)_388.15K_1.00E+00atm
 r_j_Heat_Capacity_(cal/mol/K)_388.15K_1.00E+00atm
 r_j_ln(Q)_(kcal/mol)_388.15K_1.00E+00atm
 r_j_Zero_Point_Energy_(kcal/mol)_stage_2
 r_j_Total_Internal_Energy_(au)_298.15K_1.00E+00atm_stage_2
 r_j_Total_Enthalpy_(au)_298.15K_1.00E+00atm_stage_2
 r_j_Total_Free_Energy_(au)_298.15K_1.00E+00atm_stage_2
 r_j_Entropy_(cal/mol/K)_298.15K_1.00E+00atm_stage_2
 r_j_Total_Internal_Energy_(au)_308.15K_1.00E+00atm_stage_2
 r_j_Total_Enthalpy_(au)_308.15K_1.00E+00atm_stage_2
 r_j_Total_Free_Energy_(au)_308.15K_1.00E+00atm_stage_2
 r_j_Entropy_(cal/mol/K)_308.15K_1.00E+00atm_stage_2
 r_j_Total_Internal_Energy_(au)_318.15K_1.00E+00atm_stage_2
 r_j_Total_Enthalpy_(au)_318.15K_1.00E+00atm_stage_2
 r_j_Total_Free_Energy_(au)_318.15K_1.00E+00atm_stage_2
 r_j_Entropy_(cal/mol/K)_318.15K_1.00E+00atm_stage_2
 r_j_Total_Internal_Energy_(au)_328.15K_1.00E+00atm_stage_2
 r_j_Total_Enthalpy_(au)_328.15K_1.00E+00atm_stage_2
 r_j_Total_Free_Energy_(au)_328.15K_1.00E+00atm_stage_2
 r_j_Entropy_(cal/mol/K)_328.15K_1.00E+00atm_stage_2
 r_j_Total_Internal_Energy_(au)_338.15K_1.00E+00atm_stage_2
 r_j_Total_Enthalpy_(au)_338.15K_1.00E+00atm_stage_2
 r_j_Total_Free_Energy_(au)_338.15K_1.00E+00atm_stage_2
 r_j_Entropy_(cal/mol/K)_338.15K_1.00E+00atm_stage_2
 r_j_Total_Internal_Energy_(au)_348.15K_1.00E+00atm_stage_2
 r_j_Total_Enthalpy_(au)_348.15K_1.00E+00atm_stage_2
 r_j_Total_Free_Energy_(au)_348.15K_1.00E+00atm_stage_2
 r_j_Entropy_(cal/mol/K)_348.15K_1.00E+00atm_stage_2
 r_j_Total_Internal_Energy_(au)_358.15K_1.00E+00atm_stage_2
 r_j_Total_Enthalpy_(au)_358.15K_1.00E+00atm_stage_2
 r_j_Total_Free_Energy_(au)_358.15K_1.00E+00atm_stage_2
 r_j_Entropy_(cal/mol/K)_358.15K_1.00E+00atm_stage_2
 r_j_Total_Internal_Energy_(au)_368.15K_1.00E+00atm_stage_2
 r_j_Total_Enthalpy_(au)_368.15K_1.00E+00atm_stage_2
 r_j_Total_Free_Energy_(au)_368.15K_1.00E+00atm_stage_2
 r_j_Entropy_(cal/mol/K)_368.15K_1.00E+00atm_stage_2
 r_j_Total_Internal_Energy_(au)_378.15K_1.00E+00atm_stage_2
 r_j_Total_Enthalpy_(au)_378.15K_1.00E+00atm_stage_2
 r_j_Total_Free_Energy_(au)_378.15K_1.00E+00atm_stage_2
 r_j_Entropy_(cal/mol/K)_378.15K_1.00E+00atm_stage_2
 r_j_Total_Internal_Energy_(au)_388.15K_1.00E+00atm_stage_2
 r_j_Total_Enthalpy_(au)_388.15K_1.00E+00atm_stage_2
 r_j_Total_Free_Energy_(au)_388.15K_1.00E+00atm_stage_2
 r_j_Entropy_(cal/mol/K)_388.15K_1.00E+00atm_stage_2
 r_j_Gas_Phase_Energy_stage_2
 r_j_HOMO_stage_2
 r_j_LUMO_stage_2
 r_j_Gas_Phase_Energy
 r_j_HOMO
 r_j_LUMO
 r_j_Zero_Point_Energy_(kcal/mol)
 r_j_Entropy_(cal/mol/K)_298.15K_1.00E+00atm
 r_j_Total_Internal_Energy_(au)_298.15K_1.00E+00atm
 r_j_Total_Enthalpy_(au)_298.15K_1.00E+00atm
 r_j_Total_Free_Energy_(au)_298.15K_1.00E+00atm
 r_j_ESP_min,_kcal/mol
 r_j_ESP_max,_kcal/mol
 r_j_ESP_mean,_kcal/mol
 r_j_ESP_pos_mean,_kcal/mol
 r_j_ESP_neg_mean,_kcal/mol
 r_j_ESP_pos_variance,_(kcal/mol)**2
 r_j_ESP_neg_variance,_(kcal/mol)**2
 r_j_ESP_total_variance,_(kcal/mol)**2
 r_j_ESP_balance
 r_j_ESP_local_polarity,_kcal/mol
 s_j_jname
 i_m_ct_format
 :::
 Epoxy_frag3_reactant-4 
  421 
  Epoxy_frag3_reactant-4_stage_2 
  1
  DFT(b3lyp-d3) 
  cc-pvtz(-f) 
  -634.789788978896
  /home/laurikai/Schrodinger_WD/Frag3_LACVP_rxwf_spe_B3LYP-D3_CC-PVTZ-F/Epoxy_frag3_reactant-4_isomer4.in 
  /home/laurikai/Schrodinger_WD/Frag3_LACVP_rxwf_spe_B3LYP-D3_CC-PVTZ-F/Epoxy_frag3_reactant-4_isomer4.out 
  /home/laurikai/Schrodinger_WD/828_Epoxy_frag3_rxwf_LACVPss 
  828_Epoxy_frag3_rxwf_LACVPss-out_rxnwf.mae 
  4
  "Single Point" 
  /home/laurikai/Schrodinger_WD/Frag3_LACVP_rxwf_spe_B3LYP-D3_CC-PVTZ-F/Epoxy_frag3_reactant-4_isomer4.01.in 
  /home/laurikai/Schrodinger_WD/Frag3_LACVP_rxwf_spe_B3LYP-D3_CC-PVTZ-F/Epoxy_frag3_reactant-4_isomer4.01.mae 
  /home/laurikai/Schrodinger_WD/Frag3_LACVP_rxwf_spe_B3LYP-D3_CC-PVTZ-F/Epoxy_frag3_reactant-4_isomer4.log 
  /home/laurikai/Schrodinger_WD/Frag3_LACVP_rxwf_spe_B3LYP-D3_CC-PVTZ-F/Epoxy_frag3_reactant-4_isomer4.mae 
  470
  52.2927575547458
  3501.58017510992
  66.5213535333848
  0
  1
  reactant 
  reactant 
  1
  1.1669311523438
  2
  3
  9.69031962223353
  -25.7706483373211
  9.09783403340625
  54.7470125366314
  43.495823060152
  10.4505752688757
  -27.301018558788
  9.83821761602607
  56.8084293401055
  44.5834528755222
  11.0470320292853
  -28.5356520450917
  10.4148023124133
  58.5085433460374
  45.134942701321
  11.6604851756623
  -29.7893006751098
  11.0083833947678
  60.2071377015071
  45.6819802489285
  12.2909028036014
  -31.0619025128115
  11.6189289586846
  61.9009075740521
  46.2248683453708
  12.9382211091837
  -32.3533978702598
  12.2463752002445
  63.5867821652788
  46.7638782743805
  13.6023468400775
  -33.6637282313761
  12.890628867116
  65.2619451831866
  47.2992526678743
  14.2831599038907
  -34.9928353668617
  13.5515698669068
  66.9238461071872
  47.8312081874756
  14.9805160500611
  -36.340660617405
  14.2290539490548
  68.570203891814
  48.3599380045108
  15.6942495572198
  -37.7071443239262
  14.9229153921911
  70.1990045901949
  48.8856140872785
  168.15034374807
  -634.302778331383
  -634.301834145491
  -634.35913460089
  120.598954883267
  -634.301886567154
  -634.300910713112
  -634.361071707698
  122.510445652
  -634.300967720947
  -634.299960198755
  -634.36303922141
  124.415162892903
  -634.300021789275
  -634.298982598933
  -634.365037037682
  126.313532990316
  -634.29904882298
  -634.297977964488
  -634.367065057813
  128.205841539
  -634.298048923741
  -634.296946397099
  -634.369123186685
  130.092256152358
  -634.297022240165
  -634.295888045372
  -634.371211331046
  131.972846772173
  -634.29596896363
  -634.294803100688
  -634.373329398101
  133.847603614702
  -634.294889324016
  -634.293691792924
  -634.375477294372
  135.716452908809
  -634.293783585416
  -634.292554386173
  -634.377654924785
  137.579270594219
  -634.585529396264
  -0.214885929269785
  -0.000306697499976644
  -634.789788978896
  -0.225871899492671
  -0.0156606725954857
  166.810437559871
  118.936669326026
  -634.509461302577
  -634.508517116685
  -634.565027766571
  -30.502203510532
  18.0004167462216
  -0.0993312199986322
  7.90570241575268
  -8.87968832171545
  23.0707835838181
  48.3763156309253
  71.4470992147434
  0.218638144294119
  8.37511127934269
  Epoxy_frag3_reactant-4_isomer4 
  2
 m_depend[86] { 
  # First column is dependency index #
  i_m_depend_dependency
  s_m_depend_property
  :::
  1 20 i_m_Spin_multiplicity 
  2 20 s_j_QM_Method 
  3 20 s_j_QM_Basis 
  4 20 r_j_Final_Energy 
  5 20 s_j_Jaguar_input_file 
  6 20 s_j_Jaguar_output_file 
  7 20 s_j_Task 
  8 20 s_j_Jaguar_restart_input_file 
  9 20 s_j_Jaguar_restart_mae_file 
  10 20 s_j_Jaguar_log_file 
  11 20 s_j_Jaguar_mae_file 
  12 20 i_j_Number_of_canonical_orbitals 
  13 20 r_j_Lowest_Frequency_(cm-1) 
  14 20 r_j_Highest_Frequency_(cm-1) 
  15 20 r_j_2nd_Lowest_Frequency_(cm-1) 
  16 20 i_j_Num_Negative_Frequencies 
  17 10 i_mmod_Serial_Number-OPLS3e 
  18 20 i_j_Geometry_convergence_category 
  19 20 r_j_Enthalpy_(kcal/mol)_298.15K_1.00E+00atm 
  20 20 r_j_Free_Energy_(kcal/mol)_298.15K_1.00E+00atm 
  21 20 r_j_Internal_Energy_(kcal/mol)_298.15K_1.00E+00atm 
  22 20 r_j_Heat_Capacity_(cal/mol/K)_298.15K_1.00E+00atm 
  23 20 r_j_ln(Q)_(kcal/mol)_298.15K_1.00E+00atm 
  24 20 r_j_Enthalpy_(kcal/mol)_308.15K_1.00E+00atm 
  25 20 r_j_Free_Energy_(kcal/mol)_308.15K_1.00E+00atm 
  26 20 r_j_Internal_Energy_(kcal/mol)_308.15K_1.00E+00atm 
  27 20 r_j_Heat_Capacity_(cal/mol/K)_308.15K_1.00E+00atm 
  28 20 r_j_ln(Q)_(kcal/mol)_308.15K_1.00E+00atm 
  29 20 r_j_Enthalpy_(kcal/mol)_318.15K_1.00E+00atm 
  30 20 r_j_Free_Energy_(kcal/mol)_318.15K_1.00E+00atm 
  31 20 r_j_Internal_Energy_(kcal/mol)_318.15K_1.00E+00atm 
  32 20 r_j_Heat_Capacity_(cal/mol/K)_318.15K_1.00E+00atm 
  33 20 r_j_ln(Q)_(kcal/mol)_318.15K_1.00E+00atm 
  34 20 r_j_Enthalpy_(kcal/mol)_328.15K_1.00E+00atm 
  35 20 r_j_Free_Energy_(kcal/mol)_328.15K_1.00E+00atm 
  36 20 r_j_Internal_Energy_(kcal/mol)_328.15K_1.00E+00atm 
  37 20 r_j_Heat_Capacity_(cal/mol/K)_328.15K_1.00E+00atm 
  38 20 r_j_ln(Q)_(kcal/mol)_328.15K_1.00E+00atm 
  39 20 r_j_Enthalpy_(kcal/mol)_338.15K_1.00E+00atm 
  40 20 r_j_Free_Energy_(kcal/mol)_338.15K_1.00E+00atm 
  41 20 r_j_Internal_Energy_(kcal/mol)_338.15K_1.00E+00atm 
  42 20 r_j_Heat_Capacity_(cal/mol/K)_338.15K_1.00E+00atm 
  43 20 r_j_ln(Q)_(kcal/mol)_338.15K_1.00E+00atm 
  44 20 r_j_Enthalpy_(kcal/mol)_348.15K_1.00E+00atm 
  45 20 r_j_Free_Energy_(kcal/mol)_348.15K_1.00E+00atm 
  46 20 r_j_Internal_Energy_(kcal/mol)_348.15K_1.00E+00atm 
  47 20 r_j_Heat_Capacity_(cal/mol/K)_348.15K_1.00E+00atm 
  48 20 r_j_ln(Q)_(kcal/mol)_348.15K_1.00E+00atm 
  49 20 r_j_Enthalpy_(kcal/mol)_358.15K_1.00E+00atm 
  50 20 r_j_Free_Energy_(kcal/mol)_358.15K_1.00E+00atm 
  51 20 r_j_Internal_Energy_(kcal/mol)_358.15K_1.00E+00atm 
  52 20 r_j_Heat_Capacity_(cal/mol/K)_358.15K_1.00E+00atm 
  53 20 r_j_ln(Q)_(kcal/mol)_358.15K_1.00E+00atm 
  54 20 r_j_Enthalpy_(kcal/mol)_368.15K_1.00E+00atm 
  55 20 r_j_Free_Energy_(kcal/mol)_368.15K_1.00E+00atm 
  56 20 r_j_Internal_Energy_(kcal/mol)_368.15K_1.00E+00atm 
  57 20 r_j_Heat_Capacity_(cal/mol/K)_368.15K_1.00E+00atm 
  58 20 r_j_ln(Q)_(kcal/mol)_368.15K_1.00E+00atm 
  59 20 r_j_Enthalpy_(kcal/mol)_378.15K_1.00E+00atm 
  60 20 r_j_Free_Energy_(kcal/mol)_378.15K_1.00E+00atm 
  61 20 r_j_Internal_Energy_(kcal/mol)_378.15K_1.00E+00atm 
  62 20 r_j_Heat_Capacity_(cal/mol/K)_378.15K_1.00E+00atm 
  63 20 r_j_ln(Q)_(kcal/mol)_378.15K_1.00E+00atm 
  64 20 r_j_Enthalpy_(kcal/mol)_388.15K_1.00E+00atm 
  65 20 r_j_Free_Energy_(kcal/mol)_388.15K_1.00E+00atm 
  66 20 r_j_Internal_Energy_(kcal/mol)_388.15K_1.00E+00atm 
  67 20 r_j_Heat_Capacity_(cal/mol/K)_388.15K_1.00E+00atm 
  68 20 r_j_ln(Q)_(kcal/mol)_388.15K_1.00E+00atm 
  69 20 r_j_Gas_Phase_Energy 
  70 20 r_j_HOMO 
  71 20 r_j_LUMO 
  72 20 r_j_Zero_Point_Energy_(kcal/mol) 
  73 20 r_j_Entropy_(cal/mol/K)_298.15K_1.00E+00atm 
  74 20 r_j_Total_Internal_Energy_(au)_298.15K_1.00E+00atm 
  75 20 r_j_Total_Enthalpy_(au)_298.15K_1.00E+00atm 
  76 20 r_j_Total_Free_Energy_(au)_298.15K_1.00E+00atm 
  77 20 r_j_ESP_min,_kcal/mol 
  78 20 r_j_ESP_max,_kcal/mol 
  79 20 r_j_ESP_mean,_kcal/mol 
  80 20 r_j_ESP_pos_mean,_kcal/mol 
  81 20 r_j_ESP_neg_mean,_kcal/mol 
  82 20 r_j_ESP_pos_variance,_(kcal/mol)**2 
  83 20 r_j_ESP_neg_variance,_(kcal/mol)**2 
  84 20 r_j_ESP_total_variance,_(kcal/mol)**2 
  85 20 r_j_ESP_balance 
  86 20 r_j_ESP_local_polarity,_kcal/mol 
  :::
 } 
 m_atom[31] { 
  # First column is atom index #
  i_m_mmod_type
  r_m_x_coord
  r_m_y_coord
  r_m_z_coord
  i_m_color
  r_m_charge1
  r_m_charge2
  i_m_atomic_number
  s_m_color_rgb
  s_m_atom_name
  r_j_EPN
  r_j_Max_surface_ESP
  r_j_Min_surface_ESP
  i_m_Hcount
  i_rdk_index
  r_j_Mulliken_Charges
  i_j_separated_energy_at_no
  b_matsci_Reaction_Workflow_Keep_Atom
  i_matsci_Reaction_Workflow_Superposition_Atom
  :::
  1 3 -0.499368 1.681034 0.443000 2 0.15729 0.15729 6 A0A0A0  C1  -14.6943635496365 0 0 2 3 <> <> <> <>
  2 16 -1.164845 1.230381 -0.731277 70 -0.36571 -0.36571 8 FF2F2F  O2  -22.308054020657 -1.00198993237924 -14.8175827025484 0 4 <> <> <> <>
  3 2 -2.042378 0.188071 -0.637236 2 0.15683 0.15683 6 A0A0A0  C3  -14.6958987697039 -1.01557822659686 -14.4729424817947 0 5 <> <> <> <>
  4 2 -2.541706 -0.320397 0.565943 2 -0.17812 -0.17812 6 A0A0A0  C4  -14.7585028474473 -3.80294584099098 -15.283196690306 1 6 <> <> <> <>
  5 2 -3.418543 -1.408114 0.535457 2 -0.09577 -0.09577 6 A0A0A0  C5  -14.7551210179215 -7.44647011706039 -16.1941843355605 1 7 <> <> <> <>
  6 2 -3.805473 -1.984108 -0.673248 2 -0.16276 -0.16276 6 A0A0A0  C6  -14.7626744856466 -7.93561770025155 -16.3863018152627 1 8 <> <> <> <>
  7 2 -3.310128 -1.458481 -1.870851 2 -0.09577 -0.09577 6 A0A0A0  C7  -14.7556674272639 -8.51759831570365 -16.2270891336064 1 9 <> <> <> <>
  8 2 -2.434259 -0.378535 -1.857353 2 -0.17812 -0.17812 6 A0A0A0  C8  -14.7613746271126 -7.9421781324522 -15.6147103063236 1 10 <> <> <> <>
  9 41 -0.128546 0.821279 1.015426 21 0.04691 0.04691 1 FFFFFF  H9  -1.11079595210257 16.1537620625017 -29.0841092073202 0 <> <> <> <> <>
  10 41 -1.177442 2.279931 1.069950 21 0.04691 0.04691 1 FFFFFF  H10  -1.1044983742535 17.96845129973 -4.85749242370201 0 <> <> <> <> <>
  11 41 -2.244980 0.107988 1.515654 21 0.13661 0.13661 1 FFFFFF  H11  -1.10374738501522 16.9811214583988 -17.9064796130542 0 <> <> <> <> <>
  12 41 -3.796600 -1.806663 1.472814 21 0.13313 0.13313 1 FFFFFF  H12  -1.110640043874 13.1843097775699 -10.102435441462 0 <> <> <> <> <>
  13 41 -4.483220 -2.832120 -0.684760 21 0.13100 0.13100 1 FFFFFF  H13  -1.11389219056219 12.2674745298945 -10.6678597375384 0 <> <> <> <> <>
  14 41 -3.601038 -1.897946 -2.820834 21 0.13313 0.13313 1 FFFFFF  H14  -1.11059452905065 12.9196863125645 -9.53206111433982 0 <> <> <> <> <>
  15 41 -2.027543 0.035943 -2.774257 21 0.13661 0.13661 1 FFFFFF  H15  -1.10741429384363 12.2196999284789 -10.0269984162334 0 <> <> <> <> <>
  16 3 0.822607 3.078236 -1.331313 104 -0.06273 -0.06273 6 E0E0E0  C16  -14.7018472217211 8.1526899940105 -4.78997770501164 2 <> -0.01523 1 1 <>
  17 16 1.587727 1.932816 -0.913751 70 -0.27358 -0.27358 8 FF2F2F  O1  -22.334178574311 -6.35791261153974 -26.9935371271282 0 <> -0.4555 2 1 <>
  18 3 0.681097 2.524049 0.021506 104 -0.01700 -0.01700 6 E0E0E0  C2  -14.6891297990113 9.6794144529265 5.23591964609101 1 <> 0.12847 3 1 2
  19 41 1.396138 3.993206 -1.481650 21 0.10839 0.10839 1 FFFFFF  H1  -1.10453074459214 15.7529148318834 -12.2019113561189 0 <> 0.09523 5 1 <>
  20 41 0.048854 2.871324 -2.066993 21 0.10839 0.10839 1 FFFFFF  H2  -1.10803293087165 11.7179620878068 -14.9893406009343 0 <> 0.13032 6 1 <>
  21 41 1.163046 3.043366 0.853436 21 0.13438 0.13438 1 FFFFFF  H3  -1.09958673751083 18.0004167462216 -13.0508739461687 0 <> 0.09262 7 1 3
  22 3 0.368803 -2.372325 -0.527369 104 0.05056 0.05056 6 E0E0E0  C22  -14.7478596105399 0 0 2 <> -0.05731 11 1 <>
  23 26 0.971048 -1.077165 -0.192451 38 -0.93975 -0.93975 7 2F2FFF  N1  -18.412542303161 -23.6391478480639 -30.502203510532 2 <> -0.59647 12 1 <>
  24 3 0.658131 -2.884731 -1.943696 104 -0.17361 -0.17361 6 E0E0E0  C24  -14.7793324533017 0 0 3 <> -0.33385 13 1 <>
  25 41 0.717923 -3.105577 0.210979 21 0.05356 0.05356 1 FFFFFF  H7  -1.14683356377448 3.92199255123724 -25.50395994859 0 <> 0.10069 14 1 <>
  26 41 -0.714075 -2.287204 -0.388334 21 0.05356 0.05356 1 FFFFFF  H8  -1.15210827319439 -3.71864622785243 -26.0424539191243 0 <> 0.07668 15 1 <>
  27 43 1.986227 -1.148699 -0.220573 21 0.38111 0.38111 1 FFFFFF  H27  -1.08877940291994 15.0209788098806 -26.8848492803478 0 <> 0.2374 16 1 <>
  28 43 0.735300 -0.380629 -0.897130 21 0.38111 0.38111 1 FFFFFF  H28  -1.09155665500164 2.47095867388488 -20.72589115192 0 <> 0.23796 17 1 <>
  29 41 0.187517 -3.858926 -2.123276 21 0.06449 0.06449 1 FFFFFF  H29  -1.13717615457487 3.6229834457963 -9.20743919766652 0 <> 0.09684 18 1 <>
  30 41 0.268945 -2.182370 -2.690118 21 0.06449 0.06449 1 FFFFFF  H30  -1.13988536667234 3.67119587884574 -10.4734207022222 0 <> 0.09085 19 1 <>
  31 41 1.736266 -2.993138 -2.113476 21 0.06449 0.06449 1 FFFFFF  H31  -1.13924332341551 5.80076223851561 -7.15847513319376 0 <> 0.15744 20 1 <>
  :::
 } 
 m_bond[31] { 
  # First column is bond index #
  i_m_from
  i_m_to
  i_m_order
  :::
  1 1 2 1
  2 1 9 1
  3 1 10 1
  4 1 18 1
  5 2 3 1
  6 3 4 2
  7 3 8 1
  8 4 5 1
  9 4 11 1
  10 5 6 2
  11 5 12 1
  12 6 7 1
  13 6 13 1
  14 7 8 2
  15 7 14 1
  16 8 15 1
  17 16 20 1
  18 16 19 1
  19 16 17 1
  20 16 18 1
  21 17 18 1
  22 18 21 1
  23 22 25 1
  24 22 26 1
  25 22 23 1
  26 22 24 1
  27 23 28 1
  28 23 27 1
  29 24 31 1
  30 24 29 1
  31 24 30 1
  :::
 } 
} 

f_m_ct { 
 s_m_title
 s_m_entry_id
 s_m_entry_name
 i_m_Spin_multiplicity
 s_j_QM_Method
 s_j_QM_Basis
 r_j_Final_Energy
 s_j_Jaguar_input_file
 s_j_Jaguar_output_file
 s_m_Source_Path
 s_m_Source_File
 i_m_Source_File_Index
 s_j_Task
 s_j_Jaguar_restart_input_file
 s_j_Jaguar_restart_mae_file
 s_j_Jaguar_log_file
 s_j_Jaguar_mae_file
 i_j_Number_of_canonical_orbitals
 r_j_Lowest_Frequency_(cm-1)
 r_j_Highest_Frequency_(cm-1)
 r_j_2nd_Lowest_Frequency_(cm-1)
 i_j_Num_Negative_Frequencies
 b_matsci_Reaction_Workflow_Structure
 s_matsci_Reaction_Workflow_Conformers_Group
 s_matsci_Reaction_Workflow_Sibling_Group
 i_mmod_Serial_Number-OPLS3e
 r_mmod_Relative_Potential_Energy-OPLS3e_global
 i_matsci_Workflow_Stage
 i_j_Geometry_convergence_category
 r_j_Enthalpy_(kcal/mol)_298.15K_1.00E+00atm
 r_j_Free_Energy_(kcal/mol)_298.15K_1.00E+00atm
 r_j_Internal_Energy_(kcal/mol)_298.15K_1.00E+00atm
 r_j_Heat_Capacity_(cal/mol/K)_298.15K_1.00E+00atm
 r_j_ln(Q)_(kcal/mol)_298.15K_1.00E+00atm
 r_j_Enthalpy_(kcal/mol)_308.15K_1.00E+00atm
 r_j_Free_Energy_(kcal/mol)_308.15K_1.00E+00atm
 r_j_Internal_Energy_(kcal/mol)_308.15K_1.00E+00atm
 r_j_Heat_Capacity_(cal/mol/K)_308.15K_1.00E+00atm
 r_j_ln(Q)_(kcal/mol)_308.15K_1.00E+00atm
 r_j_Enthalpy_(kcal/mol)_318.15K_1.00E+00atm
 r_j_Free_Energy_(kcal/mol)_318.15K_1.00E+00atm
 r_j_Internal_Energy_(kcal/mol)_318.15K_1.00E+00atm
 r_j_Heat_Capacity_(cal/mol/K)_318.15K_1.00E+00atm
 r_j_ln(Q)_(kcal/mol)_318.15K_1.00E+00atm
 r_j_Enthalpy_(kcal/mol)_328.15K_1.00E+00atm
 r_j_Free_Energy_(kcal/mol)_328.15K_1.00E+00atm
 r_j_Internal_Energy_(kcal/mol)_328.15K_1.00E+00atm
 r_j_Heat_Capacity_(cal/mol/K)_328.15K_1.00E+00atm
 r_j_ln(Q)_(kcal/mol)_328.15K_1.00E+00atm
 r_j_Enthalpy_(kcal/mol)_338.15K_1.00E+00atm
 r_j_Free_Energy_(kcal/mol)_338.15K_1.00E+00atm
 r_j_Internal_Energy_(kcal/mol)_338.15K_1.00E+00atm
 r_j_Heat_Capacity_(cal/mol/K)_338.15K_1.00E+00atm
 r_j_ln(Q)_(kcal/mol)_338.15K_1.00E+00atm
 r_j_Enthalpy_(kcal/mol)_348.15K_1.00E+00atm
 r_j_Free_Energy_(kcal/mol)_348.15K_1.00E+00atm
 r_j_Internal_Energy_(kcal/mol)_348.15K_1.00E+00atm
 r_j_Heat_Capacity_(cal/mol/K)_348.15K_1.00E+00atm
 r_j_ln(Q)_(kcal/mol)_348.15K_1.00E+00atm
 r_j_Enthalpy_(kcal/mol)_358.15K_1.00E+00atm
 r_j_Free_Energy_(kcal/mol)_358.15K_1.00E+00atm
 r_j_Internal_Energy_(kcal/mol)_358.15K_1.00E+00atm
 r_j_Heat_Capacity_(cal/mol/K)_358.15K_1.00E+00atm
 r_j_ln(Q)_(kcal/mol)_358.15K_1.00E+00atm
 r_j_Enthalpy_(kcal/mol)_368.15K_1.00E+00atm
 r_j_Free_Energy_(kcal/mol)_368.15K_1.00E+00atm
 r_j_Internal_Energy_(kcal/mol)_368.15K_1.00E+00atm
 r_j_Heat_Capacity_(cal/mol/K)_368.15K_1.00E+00atm
 r_j_ln(Q)_(kcal/mol)_368.15K_1.00E+00atm
 r_j_Enthalpy_(kcal/mol)_378.15K_1.00E+00atm
 r_j_Free_Energy_(kcal/mol)_378.15K_1.00E+00atm
 r_j_Internal_Energy_(kcal/mol)_378.15K_1.00E+00atm
 r_j_Heat_Capacity_(cal/mol/K)_378.15K_1.00E+00atm
 r_j_ln(Q)_(kcal/mol)_378.15K_1.00E+00atm
 r_j_Enthalpy_(kcal/mol)_388.15K_1.00E+00atm
 r_j_Free_Energy_(kcal/mol)_388.15K_1.00E+00atm
 r_j_Internal_Energy_(kcal/mol)_388.15K_1.00E+00atm
 r_j_Heat_Capacity_(cal/mol/K)_388.15K_1.00E+00atm
 r_j_ln(Q)_(kcal/mol)_388.15K_1.00E+00atm
 r_j_Zero_Point_Energy_(kcal/mol)_stage_2
 r_j_Total_Internal_Energy_(au)_298.15K_1.00E+00atm_stage_2
 r_j_Total_Enthalpy_(au)_298.15K_1.00E+00atm_stage_2
 r_j_Total_Free_Energy_(au)_298.15K_1.00E+00atm_stage_2
 r_j_Entropy_(cal/mol/K)_298.15K_1.00E+00atm_stage_2
 r_j_Total_Internal_Energy_(au)_308.15K_1.00E+00atm_stage_2
 r_j_Total_Enthalpy_(au)_308.15K_1.00E+00atm_stage_2
 r_j_Total_Free_Energy_(au)_308.15K_1.00E+00atm_stage_2
 r_j_Entropy_(cal/mol/K)_308.15K_1.00E+00atm_stage_2
 r_j_Total_Internal_Energy_(au)_318.15K_1.00E+00atm_stage_2
 r_j_Total_Enthalpy_(au)_318.15K_1.00E+00atm_stage_2
 r_j_Total_Free_Energy_(au)_318.15K_1.00E+00atm_stage_2
 r_j_Entropy_(cal/mol/K)_318.15K_1.00E+00atm_stage_2
 r_j_Total_Internal_Energy_(au)_328.15K_1.00E+00atm_stage_2
 r_j_Total_Enthalpy_(au)_328.15K_1.00E+00atm_stage_2
 r_j_Total_Free_Energy_(au)_328.15K_1.00E+00atm_stage_2
 r_j_Entropy_(cal/mol/K)_328.15K_1.00E+00atm_stage_2
 r_j_Total_Internal_Energy_(au)_338.15K_1.00E+00atm_stage_2
 r_j_Total_Enthalpy_(au)_338.15K_1.00E+00atm_stage_2
 r_j_Total_Free_Energy_(au)_338.15K_1.00E+00atm_stage_2
 r_j_Entropy_(cal/mol/K)_338.15K_1.00E+00atm_stage_2
 r_j_Total_Internal_Energy_(au)_348.15K_1.00E+00atm_stage_2
 r_j_Total_Enthalpy_(au)_348.15K_1.00E+00atm_stage_2
 r_j_Total_Free_Energy_(au)_348.15K_1.00E+00atm_stage_2
 r_j_Entropy_(cal/mol/K)_348.15K_1.00E+00atm_stage_2
 r_j_Total_Internal_Energy_(au)_358.15K_1.00E+00atm_stage_2
 r_j_Total_Enthalpy_(au)_358.15K_1.00E+00atm_stage_2
 r_j_Total_Free_Energy_(au)_358.15K_1.00E+00atm_stage_2
 r_j_Entropy_(cal/mol/K)_358.15K_1.00E+00atm_stage_2
 r_j_Total_Internal_Energy_(au)_368.15K_1.00E+00atm_stage_2
 r_j_Total_Enthalpy_(au)_368.15K_1.00E+00atm_stage_2
 r_j_Total_Free_Energy_(au)_368.15K_1.00E+00atm_stage_2
 r_j_Entropy_(cal/mol/K)_368.15K_1.00E+00atm_stage_2
 r_j_Total_Internal_Energy_(au)_378.15K_1.00E+00atm_stage_2
 r_j_Total_Enthalpy_(au)_378.15K_1.00E+00atm_stage_2
 r_j_Total_Free_Energy_(au)_378.15K_1.00E+00atm_stage_2
 r_j_Entropy_(cal/mol/K)_378.15K_1.00E+00atm_stage_2
 r_j_Total_Internal_Energy_(au)_388.15K_1.00E+00atm_stage_2
 r_j_Total_Enthalpy_(au)_388.15K_1.00E+00atm_stage_2
 r_j_Total_Free_Energy_(au)_388.15K_1.00E+00atm_stage_2
 r_j_Entropy_(cal/mol/K)_388.15K_1.00E+00atm_stage_2
 r_j_Gas_Phase_Energy_stage_2
 r_j_HOMO_stage_2
 r_j_LUMO_stage_2
 r_j_Gas_Phase_Energy
 r_j_HOMO
 r_j_LUMO
 r_j_Zero_Point_Energy_(kcal/mol)
 r_j_Entropy_(cal/mol/K)_298.15K_1.00E+00atm
 r_j_Total_Internal_Energy_(au)_298.15K_1.00E+00atm
 r_j_Total_Enthalpy_(au)_298.15K_1.00E+00atm
 r_j_Total_Free_Energy_(au)_298.15K_1.00E+00atm
 r_j_ESP_min,_kcal/mol
 r_j_ESP_max,_kcal/mol
 r_j_ESP_mean,_kcal/mol
 r_j_ESP_pos_mean,_kcal/mol
 r_j_ESP_neg_mean,_kcal/mol
 r_j_ESP_pos_variance,_(kcal/mol)**2
 r_j_ESP_neg_variance,_(kcal/mol)**2
 r_j_ESP_total_variance,_(kcal/mol)**2
 r_j_ESP_balance
 r_j_ESP_local_polarity,_kcal/mol
 s_j_jname
 i_m_ct_format
 :::
 Epoxy_frag3_reactant-7 
  422 
  Epoxy_frag3_reactant-7_stage_2 
  1
  DFT(b3lyp-d3) 
  cc-pvtz(-f) 
  -634.788673583096
  /home/laurikai/Schrodinger_WD/Frag3_LACVP_rxwf_spe_B3LYP-D3_CC-PVTZ-F/Epoxy_frag3_reactant-7_isomer5.in 
  /home/laurikai/Schrodinger_WD/Frag3_LACVP_rxwf_spe_B3LYP-D3_CC-PVTZ-F/Epoxy_frag3_reactant-7_isomer5.out 
  /home/laurikai/Schrodinger_WD/828_Epoxy_frag3_rxwf_LACVPss 
  828_Epoxy_frag3_rxwf_LACVPss-out_rxnwf.mae 
  5
  "Single Point" 
  /home/laurikai/Schrodinger_WD/Frag3_LACVP_rxwf_spe_B3LYP-D3_CC-PVTZ-F/Epoxy_frag3_reactant-7_isomer5.01.in 
  /home/laurikai/Schrodinger_WD/Frag3_LACVP_rxwf_spe_B3LYP-D3_CC-PVTZ-F/Epoxy_frag3_reactant-7_isomer5.01.mae 
  /home/laurikai/Schrodinger_WD/Frag3_LACVP_rxwf_spe_B3LYP-D3_CC-PVTZ-F/Epoxy_frag3_reactant-7_isomer5.log 
  /home/laurikai/Schrodinger_WD/Frag3_LACVP_rxwf_spe_B3LYP-D3_CC-PVTZ-F/Epoxy_frag3_reactant-7_isomer5.mae 
  470
  43.5396402985079
  3513.9415319288
  62.5613436401707
  0
  1
  reactant 
  reactant 
  1
  3.0772733688355
  2
  0
  9.81501269277516
  -26.0789177997293
  9.22252710394788
  54.9399963934332
  44.0161217277
  10.5865067152494
  -27.6905314054205
  9.97414906239971
  56.9795196353226
  45.2195400458545
  11.1845866686713
  -28.9422429933011
  10.5523569517992
  58.6622923946877
  45.7780490554813
  11.7994955472431
  -30.2130181174113
  11.1473937663487
  60.3447285252048
  46.3317521936091
  12.4312130464378
  -31.502788437939
  11.7592392015211
  62.0234761020537
  46.8809741275565
  13.0796864645213
  -32.8114885781199
  12.3878405555822
  63.69541226014
  47.4260065054521
  13.7448331144535
  -34.1390549714491
  13.033115141492
  65.3576656934581
  47.9671109461964
  14.426542911
  -35.4854249077699
  13.6949528740161
  67.007629498522
  48.5045218139691
  15.1246810452465
  -36.8505357547482
  14.3732189442402
  68.6429660846797
  49.0384487859066
  15.8390906750825
  -38.2343243328689
  15.0677565100538
  70.2616057008668
  49.5690792219041
  168.037525344018
  -634.300629727727
  -634.299685541834
  -634.357793346162
  122.298163664755
  -634.29973509073
  -634.298759236687
  -634.35975758006
  124.215603182443
  -634.2988136578
  -634.297806135608
  -634.361752309459
  126.125505773919
  -634.297865406271
  -634.296826215928
  -634.363777418537
  128.02838233934
  -634.296890368499
  -634.295819510007
  -634.365832798387
  129.924594068836
  -634.295888628471
  -634.294786101829
  -634.367918344825
  131.814376109841
  -634.294860317957
  -634.293726123165
  -634.370033956552
  133.697858679052
  -634.293805612388
  -634.292639749446
  -634.372179533632
  135.575085749748
  -634.292724726596
  -634.291527195504
  -634.374354976255
  137.44603146898
  -634.291617910526
  -634.290388711284
  -634.376560183736
  139.310614473661
  -634.583414752817
  -0.224550403588117
  -0.00627219731615159
  -634.788673583096
  -0.233749676091465
  -0.0212885047381103
  166.707721419771
  120.388832777141
  -634.508310884309
  -634.507366698417
  -634.564567318023
  -30.0690519228507
  23.240443057981
  1.14706738725726
  7.55948308195634
  -8.81850306160078
  22.716234775526
  63.5320700233867
  86.2483047989127
  0.194011832974046
  7.86281916427184
  Epoxy_frag3_reactant-7_isomer5 
  2
 m_depend[86] { 
  # First column is dependency index #
  i_m_depend_dependency
  s_m_depend_property
  :::
  1 20 i_m_Spin_multiplicity 
  2 20 s_j_QM_Method 
  3 20 s_j_QM_Basis 
  4 20 r_j_Final_Energy 
  5 20 s_j_Jaguar_input_file 
  6 20 s_j_Jaguar_output_file 
  7 20 s_j_Task 
  8 20 s_j_Jaguar_restart_input_file 
  9 20 s_j_Jaguar_restart_mae_file 
  10 20 s_j_Jaguar_log_file 
  11 20 s_j_Jaguar_mae_file 
  12 20 i_j_Number_of_canonical_orbitals 
  13 20 r_j_Lowest_Frequency_(cm-1) 
  14 20 r_j_Highest_Frequency_(cm-1) 
  15 20 r_j_2nd_Lowest_Frequency_(cm-1) 
  16 20 i_j_Num_Negative_Frequencies 
  17 10 i_mmod_Serial_Number-OPLS3e 
  18 20 i_j_Geometry_convergence_category 
  19 20 r_j_Enthalpy_(kcal/mol)_298.15K_1.00E+00atm 
  20 20 r_j_Free_Energy_(kcal/mol)_298.15K_1.00E+00atm 
  21 20 r_j_Internal_Energy_(kcal/mol)_298.15K_1.00E+00atm 
  22 20 r_j_Heat_Capacity_(cal/mol/K)_298.15K_1.00E+00atm 
  23 20 r_j_ln(Q)_(kcal/mol)_298.15K_1.00E+00atm 
  24 20 r_j_Enthalpy_(kcal/mol)_308.15K_1.00E+00atm 
  25 20 r_j_Free_Energy_(kcal/mol)_308.15K_1.00E+00atm 
  26 20 r_j_Internal_Energy_(kcal/mol)_308.15K_1.00E+00atm 
  27 20 r_j_Heat_Capacity_(cal/mol/K)_308.15K_1.00E+00atm 
  28 20 r_j_ln(Q)_(kcal/mol)_308.15K_1.00E+00atm 
  29 20 r_j_Enthalpy_(kcal/mol)_318.15K_1.00E+00atm 
  30 20 r_j_Free_Energy_(kcal/mol)_318.15K_1.00E+00atm 
  31 20 r_j_Internal_Energy_(kcal/mol)_318.15K_1.00E+00atm 
  32 20 r_j_Heat_Capacity_(cal/mol/K)_318.15K_1.00E+00atm 
  33 20 r_j_ln(Q)_(kcal/mol)_318.15K_1.00E+00atm 
  34 20 r_j_Enthalpy_(kcal/mol)_328.15K_1.00E+00atm 
  35 20 r_j_Free_Energy_(kcal/mol)_328.15K_1.00E+00atm 
  36 20 r_j_Internal_Energy_(kcal/mol)_328.15K_1.00E+00atm 
  37 20 r_j_Heat_Capacity_(cal/mol/K)_328.15K_1.00E+00atm 
  38 20 r_j_ln(Q)_(kcal/mol)_328.15K_1.00E+00atm 
  39 20 r_j_Enthalpy_(kcal/mol)_338.15K_1.00E+00atm 
  40 20 r_j_Free_Energy_(kcal/mol)_338.15K_1.00E+00atm 
  41 20 r_j_Internal_Energy_(kcal/mol)_338.15K_1.00E+00atm 
  42 20 r_j_Heat_Capacity_(cal/mol/K)_338.15K_1.00E+00atm 
  43 20 r_j_ln(Q)_(kcal/mol)_338.15K_1.00E+00atm 
  44 20 r_j_Enthalpy_(kcal/mol)_348.15K_1.00E+00atm 
  45 20 r_j_Free_Energy_(kcal/mol)_348.15K_1.00E+00atm 
  46 20 r_j_Internal_Energy_(kcal/mol)_348.15K_1.00E+00atm 
  47 20 r_j_Heat_Capacity_(cal/mol/K)_348.15K_1.00E+00atm 
  48 20 r_j_ln(Q)_(kcal/mol)_348.15K_1.00E+00atm 
  49 20 r_j_Enthalpy_(kcal/mol)_358.15K_1.00E+00atm 
  50 20 r_j_Free_Energy_(kcal/mol)_358.15K_1.00E+00atm 
  51 20 r_j_Internal_Energy_(kcal/mol)_358.15K_1.00E+00atm 
  52 20 r_j_Heat_Capacity_(cal/mol/K)_358.15K_1.00E+00atm 
  53 20 r_j_ln(Q)_(kcal/mol)_358.15K_1.00E+00atm 
  54 20 r_j_Enthalpy_(kcal/mol)_368.15K_1.00E+00atm 
  55 20 r_j_Free_Energy_(kcal/mol)_368.15K_1.00E+00atm 
  56 20 r_j_Internal_Energy_(kcal/mol)_368.15K_1.00E+00atm 
  57 20 r_j_Heat_Capacity_(cal/mol/K)_368.15K_1.00E+00atm 
  58 20 r_j_ln(Q)_(kcal/mol)_368.15K_1.00E+00atm 
  59 20 r_j_Enthalpy_(kcal/mol)_378.15K_1.00E+00atm 
  60 20 r_j_Free_Energy_(kcal/mol)_378.15K_1.00E+00atm 
  61 20 r_j_Internal_Energy_(kcal/mol)_378.15K_1.00E+00atm 
  62 20 r_j_Heat_Capacity_(cal/mol/K)_378.15K_1.00E+00atm 
  63 20 r_j_ln(Q)_(kcal/mol)_378.15K_1.00E+00atm 
  64 20 r_j_Enthalpy_(kcal/mol)_388.15K_1.00E+00atm 
  65 20 r_j_Free_Energy_(kcal/mol)_388.15K_1.00E+00atm 
  66 20 r_j_Internal_Energy_(kcal/mol)_388.15K_1.00E+00atm 
  67 20 r_j_Heat_Capacity_(cal/mol/K)_388.15K_1.00E+00atm 
  68 20 r_j_ln(Q)_(kcal/mol)_388.15K_1.00E+00atm 
  69 20 r_j_Gas_Phase_Energy 
  70 20 r_j_HOMO 
  71 20 r_j_LUMO 
  72 20 r_j_Zero_Point_Energy_(kcal/mol) 
  73 20 r_j_Entropy_(cal/mol/K)_298.15K_1.00E+00atm 
  74 20 r_j_Total_Internal_Energy_(au)_298.15K_1.00E+00atm 
  75 20 r_j_Total_Enthalpy_(au)_298.15K_1.00E+00atm 
  76 20 r_j_Total_Free_Energy_(au)_298.15K_1.00E+00atm 
  77 20 r_j_ESP_min,_kcal/mol 
  78 20 r_j_ESP_max,_kcal/mol 
  79 20 r_j_ESP_mean,_kcal/mol 
  80 20 r_j_ESP_pos_mean,_kcal/mol 
  81 20 r_j_ESP_neg_mean,_kcal/mol 
  82 20 r_j_ESP_pos_variance,_(kcal/mol)**2 
  83 20 r_j_ESP_neg_variance,_(kcal/mol)**2 
  84 20 r_j_ESP_total_variance,_(kcal/mol)**2 
  85 20 r_j_ESP_balance 
  86 20 r_j_ESP_local_polarity,_kcal/mol 
  :::
 } 
 m_atom[31] { 
  # First column is atom index #
  i_m_mmod_type
  r_m_x_coord
  r_m_y_coord
  r_m_z_coord
  i_m_color
  r_m_charge1
  r_m_charge2
  i_m_atomic_number
  s_m_color_rgb
  s_m_atom_name
  r_j_EPN
  r_j_Max_surface_ESP
  r_j_Min_surface_ESP
  i_m_Hcount
  i_rdk_index
  r_j_Mulliken_Charges
  i_j_separated_energy_at_no
  b_matsci_Reaction_Workflow_Keep_Atom
  i_matsci_Reaction_Workflow_Superposition_Atom
  :::
  1 3 -0.597089 1.636796 0.017816 2 0.15729 0.15729 6 A0A0A0  C1  -14.6927669891754 0 0 2 3 <> <> <> <>
  2 16 -1.331852 1.103059 -1.085220 70 -0.36571 -0.36571 8 FF2F2F  O2  -22.3019941008533 1.41131312979767 -15.2381320934505 0 4 <> <> <> <>
  3 2 -2.235388 0.104769 -0.840494 2 0.15683 0.15683 6 A0A0A0  C3  -14.6907919359527 -0.374328017632847 -12.2434504799939 0 5 <> <> <> <>
  4 2 -2.812371 -0.474740 -1.978486 2 -0.17812 -0.17812 6 A0A0A0  C4  -14.7564869779351 -4.42693778775625 -13.3070611617654 1 6 <> <> <> <>
  5 2 -3.714716 -1.523165 -1.840806 2 -0.09577 -0.09577 6 A0A0A0  C5  -14.7509424710974 -5.24951726656187 -13.9483794566995 1 7 <> <> <> <>
  6 2 -4.055200 -2.004520 -0.572246 2 -0.16276 -0.16276 6 A0A0A0  C6  -14.7580910083047 -6.06164947906792 -14.0992006377825 1 8 <> <> <> <>
  7 2 -3.483068 -1.418442 0.554558 2 -0.09577 -0.09577 6 A0A0A0  C7  -14.7502708695726 -4.4474543006479 -13.763944357674 1 9 <> <> <> <>
  8 2 -2.572837 -0.363628 0.433806 2 -0.17812 -0.17812 6 A0A0A0  C8  -14.7531237109478 -2.20885711100848 -12.8475603834669 1 10 <> <> <> <>
  9 41 -0.052540 0.842111 0.541847 21 0.04691 0.04691 1 FFFFFF  H9  -1.1085902522165 12.8739862445743 -21.2734174941547 0 <> <> <> <> <>
  10 41 -1.276571 2.133661 0.724631 21 0.04691 0.04691 1 FFFFFF  H10  -1.10673026749722 14.9546772640272 -8.16237619910104 0 <> <> <> <> <>
  11 41 -2.530813 -0.091061 -2.953952 21 0.13661 0.13661 1 FFFFFF  H11  -1.10227841897963 14.6578909762763 -10.3220206702681 0 <> <> <> <> <>
  12 41 -4.151931 -1.970946 -2.728841 21 0.13313 0.13313 1 FFFFFF  H12  -1.10596143656557 15.3298049841377 -7.06047942021784 0 <> <> <> <> <>
  13 41 -4.756085 -2.826892 -0.467013 21 0.13100 0.13100 1 FFFFFF  H13  -1.10941708734197 14.1682026005769 -8.86176323536863 0 <> <> <> <> <>
  14 41 -3.738324 -1.782527 1.545867 21 0.13313 0.13313 1 FFFFFF  H14  -1.10588447603326 15.2545670864338 -7.17882101146769 0 <> <> <> <> <>
  15 41 -2.132554 0.070411 1.323282 21 0.13661 0.13661 1 FFFFFF  H15  -1.09807760874493 17.9017970673205 -6.14092871199519 0 <> <> <> <> <>
  16 3 1.769917 2.223017 -0.832437 104 -0.06273 -0.06273 6 E0E0E0  C16  -14.7078498612705 6.55483082068017 -8.14179963498439 2 <> -0.01523 1 1 <>
  17 16 1.442945 2.986656 0.344050 70 -0.27358 -0.27358 8 FF2F2F  O1  -22.3361009395048 -1.49993748910357 -30.0690519228507 0 <> -0.4555 2 1 <>
  18 3 0.386797 2.629233 -0.548684 104 -0.01700 -0.01700 6 E0E0E0  C2  -14.6937155117902 0.969109722416537 -3.07374844908716 1 <> 0.12847 3 1 2
  19 41 2.339050 2.763130 -1.589635 21 0.10839 0.10839 1 FFFFFF  H1  -1.10826887673339 14.2441801407836 -15.162370746457 0 <> 0.09523 5 1 <>
  20 41 2.050695 1.183745 -0.662400 21 0.10839 0.10839 1 FFFFFF  H2  -1.11308614847488 9.42730531618544 -23.8747901866687 0 <> 0.13032 6 1 <>
  21 41 -0.053812 3.454788 -1.111020 21 0.13438 0.13438 1 FFFFFF  H3  -1.10635491852762 13.3432704861796 -12.4000382584358 0 <> 0.09262 7 1 3
  22 3 0.366420 -2.304694 -0.980677 104 0.05056 0.05056 6 E0E0E0  C22  -14.7369272199882 0 0 2 <> -0.05731 11 1 <>
  23 26 0.974228 -1.020540 -1.360289 38 -0.93975 -0.93975 7 2F2FFF  N1  -18.3986789994895 -20.3785201467188 -23.5332206253348 2 <> -0.59647 12 1 <>
  24 3 1.408990 -3.216376 -0.337198 104 -0.17361 -0.17361 6 E0E0E0  C24  -14.7707767010225 0 0 3 <> -0.33385 13 1 <>
  25 41 -0.433640 -2.093972 -0.263350 21 0.05356 0.05356 1 FFFFFF  H7  -1.1400665339944 2.11939697608229 -12.4053891693272 0 <> 0.10069 14 1 <>
  26 41 -0.110881 -2.830941 -1.825713 21 0.05356 0.05356 1 FFFFFF  H8  -1.14416428897226 8.55477098019595 -11.628570815721 0 <> 0.07668 15 1 <>
  27 43 1.667535 -1.175456 -2.089814 21 0.38111 0.38111 1 FFFFFF  H27  -1.07380971471672 23.240443057981 -19.2519884311236 0 <> 0.2374 16 1 <>
  28 43 0.270545 -0.402376 -1.756263 21 0.38111 0.38111 1 FFFFFF  H28  -1.07596553653115 11.5362954430074 -6.45765156559248 0 <> 0.23796 17 1 <>
  29 41 0.959432 -4.160478 -0.012268 21 0.06449 0.06449 1 FFFFFF  H29  -1.13007556143224 7.04765339323335 -2.88769845392585 0 <> 0.09684 18 1 <>
  30 41 2.212690 -3.456931 -1.044391 21 0.06449 0.06449 1 FFFFFF  H30  -1.13143585625535 13.6226679039591 -7.46309477257049 0 <> 0.09085 19 1 <>
  31 41 1.862002 -2.725497 0.529712 21 0.06449 0.06449 1 FFFFFF  H31  -1.1352594391986 3.17590088604859 -23.9332714594942 0 <> 0.15744 20 1 <>
  :::
 } 
 m_bond[31] { 
  # First column is bond index #
  i_m_from
  i_m_to
  i_m_order
  :::
  1 1 2 1
  2 1 9 1
  3 1 10 1
  4 1 18 1
  5 2 3 1
  6 3 4 2
  7 3 8 1
  8 4 5 1
  9 4 11 1
  10 5 6 2
  11 5 12 1
  12 6 7 1
  13 6 13 1
  14 7 8 2
  15 7 14 1
  16 8 15 1
  17 16 20 1
  18 16 19 1
  19 16 17 1
  20 16 18 1
  21 17 18 1
  22 18 21 1
  23 22 25 1
  24 22 26 1
  25 22 23 1
  26 22 24 1
  27 23 28 1
  28 23 27 1
  29 24 31 1
  30 24 29 1
  31 24 30 1
  :::
 } 
} 

f_m_ct { 
 s_m_title
 s_m_entry_id
 s_m_entry_name
 i_m_Spin_multiplicity
 s_j_QM_Method
 s_j_QM_Basis
 r_j_Final_Energy
 s_j_Jaguar_input_file
 s_j_Jaguar_output_file
 s_m_Source_Path
 s_m_Source_File
 i_m_Source_File_Index
 s_j_Task
 s_j_Jaguar_restart_input_file
 s_j_Jaguar_restart_mae_file
 s_j_Jaguar_log_file
 s_j_Jaguar_mae_file
 i_j_Number_of_canonical_orbitals
 r_j_Lowest_Frequency_(cm-1)
 r_j_Highest_Frequency_(cm-1)
 r_j_2nd_Lowest_Frequency_(cm-1)
 i_j_Num_Negative_Frequencies
 b_matsci_Reaction_Workflow_Structure
 s_matsci_Reaction_Workflow_Conformers_Group
 s_matsci_Reaction_Workflow_Sibling_Group
 i_mmod_Serial_Number-OPLS3e
 r_mmod_Relative_Potential_Energy-OPLS3e_global
 i_matsci_Workflow_Stage
 r_j_Enthalpy_(kcal/mol)_298.15K_1.00E+00atm
 r_j_Free_Energy_(kcal/mol)_298.15K_1.00E+00atm
 r_j_Internal_Energy_(kcal/mol)_298.15K_1.00E+00atm
 r_j_Heat_Capacity_(cal/mol/K)_298.15K_1.00E+00atm
 r_j_ln(Q)_(kcal/mol)_298.15K_1.00E+00atm
 r_j_Enthalpy_(kcal/mol)_308.15K_1.00E+00atm
 r_j_Free_Energy_(kcal/mol)_308.15K_1.00E+00atm
 r_j_Internal_Energy_(kcal/mol)_308.15K_1.00E+00atm
 r_j_Heat_Capacity_(cal/mol/K)_308.15K_1.00E+00atm
 r_j_ln(Q)_(kcal/mol)_308.15K_1.00E+00atm
 r_j_Enthalpy_(kcal/mol)_318.15K_1.00E+00atm
 r_j_Free_Energy_(kcal/mol)_318.15K_1.00E+00atm
 r_j_Internal_Energy_(kcal/mol)_318.15K_1.00E+00atm
 r_j_Heat_Capacity_(cal/mol/K)_318.15K_1.00E+00atm
 r_j_ln(Q)_(kcal/mol)_318.15K_1.00E+00atm
 r_j_Enthalpy_(kcal/mol)_328.15K_1.00E+00atm
 r_j_Free_Energy_(kcal/mol)_328.15K_1.00E+00atm
 r_j_Internal_Energy_(kcal/mol)_328.15K_1.00E+00atm
 r_j_Heat_Capacity_(cal/mol/K)_328.15K_1.00E+00atm
 r_j_ln(Q)_(kcal/mol)_328.15K_1.00E+00atm
 r_j_Enthalpy_(kcal/mol)_338.15K_1.00E+00atm
 r_j_Free_Energy_(kcal/mol)_338.15K_1.00E+00atm
 r_j_Internal_Energy_(kcal/mol)_338.15K_1.00E+00atm
 r_j_Heat_Capacity_(cal/mol/K)_338.15K_1.00E+00atm
 r_j_ln(Q)_(kcal/mol)_338.15K_1.00E+00atm
 r_j_Enthalpy_(kcal/mol)_348.15K_1.00E+00atm
 r_j_Free_Energy_(kcal/mol)_348.15K_1.00E+00atm
 r_j_Internal_Energy_(kcal/mol)_348.15K_1.00E+00atm
 r_j_Heat_Capacity_(cal/mol/K)_348.15K_1.00E+00atm
 r_j_ln(Q)_(kcal/mol)_348.15K_1.00E+00atm
 r_j_Enthalpy_(kcal/mol)_358.15K_1.00E+00atm
 r_j_Free_Energy_(kcal/mol)_358.15K_1.00E+00atm
 r_j_Internal_Energy_(kcal/mol)_358.15K_1.00E+00atm
 r_j_Heat_Capacity_(cal/mol/K)_358.15K_1.00E+00atm
 r_j_ln(Q)_(kcal/mol)_358.15K_1.00E+00atm
 r_j_Enthalpy_(kcal/mol)_368.15K_1.00E+00atm
 r_j_Free_Energy_(kcal/mol)_368.15K_1.00E+00atm
 r_j_Internal_Energy_(kcal/mol)_368.15K_1.00E+00atm
 r_j_Heat_Capacity_(cal/mol/K)_368.15K_1.00E+00atm
 r_j_ln(Q)_(kcal/mol)_368.15K_1.00E+00atm
 r_j_Enthalpy_(kcal/mol)_378.15K_1.00E+00atm
 r_j_Free_Energy_(kcal/mol)_378.15K_1.00E+00atm
 r_j_Internal_Energy_(kcal/mol)_378.15K_1.00E+00atm
 r_j_Heat_Capacity_(cal/mol/K)_378.15K_1.00E+00atm
 r_j_ln(Q)_(kcal/mol)_378.15K_1.00E+00atm
 r_j_Enthalpy_(kcal/mol)_388.15K_1.00E+00atm
 r_j_Free_Energy_(kcal/mol)_388.15K_1.00E+00atm
 r_j_Internal_Energy_(kcal/mol)_388.15K_1.00E+00atm
 r_j_Heat_Capacity_(cal/mol/K)_388.15K_1.00E+00atm
 r_j_ln(Q)_(kcal/mol)_388.15K_1.00E+00atm
 r_j_Zero_Point_Energy_(kcal/mol)_stage_2
 r_j_Total_Internal_Energy_(au)_298.15K_1.00E+00atm_stage_2
 r_j_Total_Enthalpy_(au)_298.15K_1.00E+00atm_stage_2
 r_j_Total_Free_Energy_(au)_298.15K_1.00E+00atm_stage_2
 r_j_Entropy_(cal/mol/K)_298.15K_1.00E+00atm_stage_2
 r_j_Total_Internal_Energy_(au)_308.15K_1.00E+00atm_stage_2
 r_j_Total_Enthalpy_(au)_308.15K_1.00E+00atm_stage_2
 r_j_Total_Free_Energy_(au)_308.15K_1.00E+00atm_stage_2
 r_j_Entropy_(cal/mol/K)_308.15K_1.00E+00atm_stage_2
 r_j_Total_Internal_Energy_(au)_318.15K_1.00E+00atm_stage_2
 r_j_Total_Enthalpy_(au)_318.15K_1.00E+00atm_stage_2
 r_j_Total_Free_Energy_(au)_318.15K_1.00E+00atm_stage_2
 r_j_Entropy_(cal/mol/K)_318.15K_1.00E+00atm_stage_2
 r_j_Total_Internal_Energy_(au)_328.15K_1.00E+00atm_stage_2
 r_j_Total_Enthalpy_(au)_328.15K_1.00E+00atm_stage_2
 r_j_Total_Free_Energy_(au)_328.15K_1.00E+00atm_stage_2
 r_j_Entropy_(cal/mol/K)_328.15K_1.00E+00atm_stage_2
 r_j_Total_Internal_Energy_(au)_338.15K_1.00E+00atm_stage_2
 r_j_Total_Enthalpy_(au)_338.15K_1.00E+00atm_stage_2
 r_j_Total_Free_Energy_(au)_338.15K_1.00E+00atm_stage_2
 r_j_Entropy_(cal/mol/K)_338.15K_1.00E+00atm_stage_2
 r_j_Total_Internal_Energy_(au)_348.15K_1.00E+00atm_stage_2
 r_j_Total_Enthalpy_(au)_348.15K_1.00E+00atm_stage_2
 r_j_Total_Free_Energy_(au)_348.15K_1.00E+00atm_stage_2
 r_j_Entropy_(cal/mol/K)_348.15K_1.00E+00atm_stage_2
 r_j_Total_Internal_Energy_(au)_358.15K_1.00E+00atm_stage_2
 r_j_Total_Enthalpy_(au)_358.15K_1.00E+00atm_stage_2
 r_j_Total_Free_Energy_(au)_358.15K_1.00E+00atm_stage_2
 r_j_Entropy_(cal/mol/K)_358.15K_1.00E+00atm_stage_2
 r_j_Total_Internal_Energy_(au)_368.15K_1.00E+00atm_stage_2
 r_j_Total_Enthalpy_(au)_368.15K_1.00E+00atm_stage_2
 r_j_Total_Free_Energy_(au)_368.15K_1.00E+00atm_stage_2
 r_j_Entropy_(cal/mol/K)_368.15K_1.00E+00atm_stage_2
 r_j_Total_Internal_Energy_(au)_378.15K_1.00E+00atm_stage_2
 r_j_Total_Enthalpy_(au)_378.15K_1.00E+00atm_stage_2
 r_j_Total_Free_Energy_(au)_378.15K_1.00E+00atm_stage_2
 r_j_Entropy_(cal/mol/K)_378.15K_1.00E+00atm_stage_2
 r_j_Total_Internal_Energy_(au)_388.15K_1.00E+00atm_stage_2
 r_j_Total_Enthalpy_(au)_388.15K_1.00E+00atm_stage_2
 r_j_Total_Free_Energy_(au)_388.15K_1.00E+00atm_stage_2
 r_j_Entropy_(cal/mol/K)_388.15K_1.00E+00atm_stage_2
 r_j_Gas_Phase_Energy_stage_2
 r_j_HOMO_stage_2
 r_j_LUMO_stage_2
 r_j_Gas_Phase_Energy
 r_j_HOMO
 r_j_LUMO
 r_j_Zero_Point_Energy_(kcal/mol)
 r_j_Entropy_(cal/mol/K)_298.15K_1.00E+00atm
 r_j_Total_Internal_Energy_(au)_298.15K_1.00E+00atm
 r_j_Total_Enthalpy_(au)_298.15K_1.00E+00atm
 r_j_Total_Free_Energy_(au)_298.15K_1.00E+00atm
 r_j_ESP_min,_kcal/mol
 r_j_ESP_max,_kcal/mol
 r_j_ESP_mean,_kcal/mol
 r_j_ESP_pos_mean,_kcal/mol
 r_j_ESP_neg_mean,_kcal/mol
 r_j_ESP_pos_variance,_(kcal/mol)**2
 r_j_ESP_neg_variance,_(kcal/mol)**2
 r_j_ESP_total_variance,_(kcal/mol)**2
 r_j_ESP_balance
 r_j_ESP_local_polarity,_kcal/mol
 s_j_jname
 i_m_ct_format
 :::
 Epoxy_frag3_reactant-6 
  423 
  Epoxy_frag3_reactant-6_stage_2 
  1
  DFT(b3lyp-d3) 
  cc-pvtz(-f) 
  -634.786528223066
  /home/laurikai/Schrodinger_WD/Frag3_LACVP_rxwf_spe_B3LYP-D3_CC-PVTZ-F/Epoxy_frag3_reactant-6_isomer6.in 
  /home/laurikai/Schrodinger_WD/Frag3_LACVP_rxwf_spe_B3LYP-D3_CC-PVTZ-F/Epoxy_frag3_reactant-6_isomer6.out 
  /home/laurikai/Schrodinger_WD/828_Epoxy_frag3_rxwf_LACVPss 
  828_Epoxy_frag3_rxwf_LACVPss-out_rxnwf.mae 
  6
  "Single Point" 
  /home/laurikai/Schrodinger_WD/Frag3_LACVP_rxwf_spe_B3LYP-D3_CC-PVTZ-F/Epoxy_frag3_reactant-6_isomer6.01.in 
  /home/laurikai/Schrodinger_WD/Frag3_LACVP_rxwf_spe_B3LYP-D3_CC-PVTZ-F/Epoxy_frag3_reactant-6_isomer6.01.mae 
  /home/laurikai/Schrodinger_WD/Frag3_LACVP_rxwf_spe_B3LYP-D3_CC-PVTZ-F/Epoxy_frag3_reactant-6_isomer6.log 
  /home/laurikai/Schrodinger_WD/Frag3_LACVP_rxwf_spe_B3LYP-D3_CC-PVTZ-F/Epoxy_frag3_reactant-6_isomer6.mae 
  470
  29.5171097103737
  3511.10172377316
  54.6043824610392
  0
  1
  reactant 
  reactant 
  1
  2.1660356521607
  2
  9.74959306372638
  -25.9729205389476
  9.1571074748991
  54.8882252417356
  43.8372190458786
  10.5271349708519
  -27.5764455530959
  9.91477731800224
  56.951175962722
  45.0332341316659
  11.1249884648601
  -28.8225242026518
  10.4927587479881
  58.645197369461
  45.5886894169601
  11.7397790081941
  -30.0876609737281
  11.0876772272996
  60.3380141841804
  46.1395166448712
  12.3714777642808
  -31.3717908580888
  11.699503919364
  62.0263051822006
  46.6860296652963
  13.0200238377797
  -32.6748513657905
  12.3281779288405
  63.7069840982853
  47.2285099089357
  13.6853267346695
  -33.9967814212032
  12.973608761708
  65.3772200437826
  47.7672093620705
  14.3672689790008
  -35.3375204535309
  13.6356789420169
  67.0344487109994
  48.3023533223796
  15.065708802578
  -36.697007658492
  14.3142467015717
  68.6763760165058
  48.8341429452654
  15.7804828395254
  -38.0751814095133
  15.0091486744967
  70.3009756675798
  49.3627575904104
  167.997389303953
  -634.298478636823
  -634.297534450931
  -634.355375342124
  121.736397707658
  -634.297584547041
  -634.296608692999
  -634.357330614095
  123.652703306662
  -634.296663474998
  -634.295655952805
  -634.359316366835
  125.561881714638
  -634.295715412048
  -634.294676221705
  -634.361332490625
  127.464391229383
  -634.294740404145
  -634.293669545653
  -634.363378881868
  129.360545977731
  -634.293738548334
  -634.292636021691
  -634.36545544098
  131.250539145685
  -634.292709988824
  -634.291575794031
  -634.36756207063
  133.134463648953
  -634.291654912826
  -634.290489049883
  -634.369698674294
  135.012330388515
  -634.290573546261
  -634.289376015169
  -634.371865155072
  136.88408425511
  -634.289466149471
  -634.288236950229
  -634.374061414757
  138.749618057552
  -634.58110563338
  -0.219867731103738
  -0.00158662717942681
  -634.786528223066
  -0.229305471550746
  -0.0168425169503995
  166.674131695497
  119.813897711467
  -634.506323305728
  -634.505379119836
  -634.562306569238
  -32.5931302523167
  22.5544309793843
  1.1710372534131
  8.13548752402074
  -12.2237602509839
  18.6550075297138
  71.3790098515446
  90.0340173812584
  0.164267894161856
  9.1925116819764
  Epoxy_frag3_reactant-6_isomer6 
  2
 m_depend[85] { 
  # First column is dependency index #
  i_m_depend_dependency
  s_m_depend_property
  :::
  1 20 i_m_Spin_multiplicity 
  2 20 s_j_QM_Method 
  3 20 s_j_QM_Basis 
  4 20 r_j_Final_Energy 
  5 20 s_j_Jaguar_input_file 
  6 20 s_j_Jaguar_output_file 
  7 20 s_j_Task 
  8 20 s_j_Jaguar_restart_input_file 
  9 20 s_j_Jaguar_restart_mae_file 
  10 20 s_j_Jaguar_log_file 
  11 20 s_j_Jaguar_mae_file 
  12 20 i_j_Number_of_canonical_orbitals 
  13 20 r_j_Lowest_Frequency_(cm-1) 
  14 20 r_j_Highest_Frequency_(cm-1) 
  15 20 r_j_2nd_Lowest_Frequency_(cm-1) 
  16 20 i_j_Num_Negative_Frequencies 
  17 10 i_mmod_Serial_Number-OPLS3e 
  18 20 r_j_Enthalpy_(kcal/mol)_298.15K_1.00E+00atm 
  19 20 r_j_Free_Energy_(kcal/mol)_298.15K_1.00E+00atm 
  20 20 r_j_Internal_Energy_(kcal/mol)_298.15K_1.00E+00atm 
  21 20 r_j_Heat_Capacity_(cal/mol/K)_298.15K_1.00E+00atm 
  22 20 r_j_ln(Q)_(kcal/mol)_298.15K_1.00E+00atm 
  23 20 r_j_Enthalpy_(kcal/mol)_308.15K_1.00E+00atm 
  24 20 r_j_Free_Energy_(kcal/mol)_308.15K_1.00E+00atm 
  25 20 r_j_Internal_Energy_(kcal/mol)_308.15K_1.00E+00atm 
  26 20 r_j_Heat_Capacity_(cal/mol/K)_308.15K_1.00E+00atm 
  27 20 r_j_ln(Q)_(kcal/mol)_308.15K_1.00E+00atm 
  28 20 r_j_Enthalpy_(kcal/mol)_318.15K_1.00E+00atm 
  29 20 r_j_Free_Energy_(kcal/mol)_318.15K_1.00E+00atm 
  30 20 r_j_Internal_Energy_(kcal/mol)_318.15K_1.00E+00atm 
  31 20 r_j_Heat_Capacity_(cal/mol/K)_318.15K_1.00E+00atm 
  32 20 r_j_ln(Q)_(kcal/mol)_318.15K_1.00E+00atm 
  33 20 r_j_Enthalpy_(kcal/mol)_328.15K_1.00E+00atm 
  34 20 r_j_Free_Energy_(kcal/mol)_328.15K_1.00E+00atm 
  35 20 r_j_Internal_Energy_(kcal/mol)_328.15K_1.00E+00atm 
  36 20 r_j_Heat_Capacity_(cal/mol/K)_328.15K_1.00E+00atm 
  37 20 r_j_ln(Q)_(kcal/mol)_328.15K_1.00E+00atm 
  38 20 r_j_Enthalpy_(kcal/mol)_338.15K_1.00E+00atm 
  39 20 r_j_Free_Energy_(kcal/mol)_338.15K_1.00E+00atm 
  40 20 r_j_Internal_Energy_(kcal/mol)_338.15K_1.00E+00atm 
  41 20 r_j_Heat_Capacity_(cal/mol/K)_338.15K_1.00E+00atm 
  42 20 r_j_ln(Q)_(kcal/mol)_338.15K_1.00E+00atm 
  43 20 r_j_Enthalpy_(kcal/mol)_348.15K_1.00E+00atm 
  44 20 r_j_Free_Energy_(kcal/mol)_348.15K_1.00E+00atm 
  45 20 r_j_Internal_Energy_(kcal/mol)_348.15K_1.00E+00atm 
  46 20 r_j_Heat_Capacity_(cal/mol/K)_348.15K_1.00E+00atm 
  47 20 r_j_ln(Q)_(kcal/mol)_348.15K_1.00E+00atm 
  48 20 r_j_Enthalpy_(kcal/mol)_358.15K_1.00E+00atm 
  49 20 r_j_Free_Energy_(kcal/mol)_358.15K_1.00E+00atm 
  50 20 r_j_Internal_Energy_(kcal/mol)_358.15K_1.00E+00atm 
  51 20 r_j_Heat_Capacity_(cal/mol/K)_358.15K_1.00E+00atm 
  52 20 r_j_ln(Q)_(kcal/mol)_358.15K_1.00E+00atm 
  53 20 r_j_Enthalpy_(kcal/mol)_368.15K_1.00E+00atm 
  54 20 r_j_Free_Energy_(kcal/mol)_368.15K_1.00E+00atm 
  55 20 r_j_Internal_Energy_(kcal/mol)_368.15K_1.00E+00atm 
  56 20 r_j_Heat_Capacity_(cal/mol/K)_368.15K_1.00E+00atm 
  57 20 r_j_ln(Q)_(kcal/mol)_368.15K_1.00E+00atm 
  58 20 r_j_Enthalpy_(kcal/mol)_378.15K_1.00E+00atm 
  59 20 r_j_Free_Energy_(kcal/mol)_378.15K_1.00E+00atm 
  60 20 r_j_Internal_Energy_(kcal/mol)_378.15K_1.00E+00atm 
  61 20 r_j_Heat_Capacity_(cal/mol/K)_378.15K_1.00E+00atm 
  62 20 r_j_ln(Q)_(kcal/mol)_378.15K_1.00E+00atm 
  63 20 r_j_Enthalpy_(kcal/mol)_388.15K_1.00E+00atm 
  64 20 r_j_Free_Energy_(kcal/mol)_388.15K_1.00E+00atm 
  65 20 r_j_Internal_Energy_(kcal/mol)_388.15K_1.00E+00atm 
  66 20 r_j_Heat_Capacity_(cal/mol/K)_388.15K_1.00E+00atm 
  67 20 r_j_ln(Q)_(kcal/mol)_388.15K_1.00E+00atm 
  68 20 r_j_Gas_Phase_Energy 
  69 20 r_j_HOMO 
  70 20 r_j_LUMO 
  71 20 r_j_Zero_Point_Energy_(kcal/mol) 
  72 20 r_j_Entropy_(cal/mol/K)_298.15K_1.00E+00atm 
  73 20 r_j_Total_Internal_Energy_(au)_298.15K_1.00E+00atm 
  74 20 r_j_Total_Enthalpy_(au)_298.15K_1.00E+00atm 
  75 20 r_j_Total_Free_Energy_(au)_298.15K_1.00E+00atm 
  76 20 r_j_ESP_min,_kcal/mol 
  77 20 r_j_ESP_max,_kcal/mol 
  78 20 r_j_ESP_mean,_kcal/mol 
  79 20 r_j_ESP_pos_mean,_kcal/mol 
  80 20 r_j_ESP_neg_mean,_kcal/mol 
  81 20 r_j_ESP_pos_variance,_(kcal/mol)**2 
  82 20 r_j_ESP_neg_variance,_(kcal/mol)**2 
  83 20 r_j_ESP_total_variance,_(kcal/mol)**2 
  84 20 r_j_ESP_balance 
  85 20 r_j_ESP_local_polarity,_kcal/mol 
  :::
 } 
 m_atom[31] { 
  # First column is atom index #
  i_m_mmod_type
  r_m_x_coord
  r_m_y_coord
  r_m_z_coord
  i_m_color
  r_m_charge1
  r_m_charge2
  i_m_atomic_number
  s_m_color_rgb
  s_m_atom_name
  r_j_EPN
  r_j_Max_surface_ESP
  r_j_Min_surface_ESP
  i_m_Hcount
  i_rdk_index
  r_j_Mulliken_Charges
  i_j_separated_energy_at_no
  b_matsci_Reaction_Workflow_Keep_Atom
  i_matsci_Reaction_Workflow_Superposition_Atom
  :::
  1 3 -0.599327 1.465942 -1.200997 2 0.15729 0.15729 6 A0A0A0  C1  -14.6939271384129 0 0 2 3 <> <> <> <>
  2 16 -1.113322 0.587501 -0.205669 70 -0.36571 -0.36571 8 FF2F2F  O2  -22.3058364556888 -1.5653567654193 -29.159329733708 0 4 <> <> <> <>
  3 2 -2.321442 -0.017493 -0.419652 2 0.15683 0.15683 6 A0A0A0  C3  -14.6941986713301 -3.81381879723539 -14.911580440599 0 5 <> <> <> <>
  4 2 -2.768182 -0.842721 0.621542 2 -0.17812 -0.17812 6 A0A0A0  C4  -14.7602070875427 -2.55760768799867 -16.1414039709478 1 6 <> <> <> <>
  5 2 -3.973673 -1.523809 0.497460 2 -0.09577 -0.09577 6 A0A0A0  C5  -14.7550252436394 -7.03008645744752 -16.4298190696696 1 7 <> <> <> <>
  6 2 -4.747159 -1.391849 -0.660570 2 -0.16276 -0.16276 6 A0A0A0  C6  -14.7621728856768 -8.08650665073653 -16.5705526650958 1 8 <> <> <> <>
  7 2 -4.296167 -0.569573 -1.690609 2 -0.09577 -0.09577 6 A0A0A0  C7  -14.7544796606421 -7.1007099200121 -16.3609618951575 1 9 <> <> <> <>
  8 2 -3.085370 0.121366 -1.583146 2 -0.17812 -0.17812 6 A0A0A0  C8  -14.7570094312122 -4.72395547035938 -15.5681981070675 1 10 <> <> <> <>
  9 41 -1.300759 2.294975 -1.373707 21 0.04691 0.04691 1 FFFFFF  H9  -1.10596192080837 16.6962812197421 -19.7765577597153 0 <> <> <> <> <>
  10 41 -0.439016 0.919021 -2.139603 21 0.04691 0.04691 1 FFFFFF  H10  -1.10861305800828 17.1082961664451 -25.4005598962464 0 <> <> <> <> <>
  11 41 -2.155304 -0.927617 1.513357 21 0.13661 0.13661 1 FFFFFF  H11  -1.10621981956136 12.7266349749043 -15.2797494425871 0 <> <> <> <> <>
  12 41 -4.312678 -2.160635 1.309782 21 0.13313 0.13313 1 FFFFFF  H12  -1.10966884389067 13.4945352594665 -9.54188006380218 0 <> <> <> <> <>
  13 41 -5.688315 -1.924644 -0.755612 21 0.13100 0.13100 1 FFFFFF  H13  -1.11304962915455 12.6299950759791 -10.919007054404 0 <> <> <> <> <>
  14 41 -4.885895 -0.459988 -2.596562 21 0.13313 0.13313 1 FFFFFF  H14  -1.10969268722656 13.7505008331745 -9.04976352333229 0 <> <> <> <> <>
  15 41 -2.747822 0.746188 -2.400861 21 0.13661 0.13661 1 FFFFFF  H15  -1.10235129019268 17.1750587074207 -15.0450198831767 0 <> <> <> <> <>
  16 3 1.484331 1.426982 0.382979 104 -0.06273 -0.06273 6 E0E0E0  C16  -14.7026115776017 -2.96630366017111 -7.62396279202491 2 <> -0.01523 1 1 <>
  17 16 0.752362 2.650264 0.553782 70 -0.27358 -0.27358 8 FF2F2F  O1  -22.337897648129 -2.4607985350473 -32.5931302523167 0 <> -0.4555 2 1 <>
  18 3 0.722669 2.018430 -0.725960 104 -0.01700 -0.01700 6 E0E0E0  C2  -14.6904029598427 0.924371844800459 0.924371844800459 1 <> 0.12847 3 1 2
  19 41 2.570983 1.519496 0.400164 21 0.10839 0.10839 1 FFFFFF  H1  -1.10562044610202 15.4647251832879 -14.8126887094163 0 <> 0.09523 5 1 <>
  20 41 1.072886 0.565347 0.904547 21 0.10839 0.10839 1 FFFFFF  H2  -1.10848992893471 14.0997436928382 -24.6025420371592 0 <> 0.13032 6 1 <>
  21 41 1.270461 2.547701 -1.509886 21 0.13438 0.13438 1 FFFFFF  H3  -1.10145081965434 17.2709524861719 -13.7096479709518 0 <> 0.09262 7 1 3
  22 3 1.880152 -1.521520 -1.722466 104 0.05056 0.05056 6 E0E0E0  C22  -14.7296577123209 0 0 2 <> -0.05731 11 1 <>
  23 26 0.441737 -1.466367 -1.999973 38 -0.93975 -0.93975 7 2F2FFF  N1  -18.3970614457331 -15.4706654491206 -26.5954959873959 2 <> -0.59647 12 1 <>
  24 3 2.304683 -2.516095 -0.634117 104 -0.17361 -0.17361 6 E0E0E0  C24  -14.7646596122169 0 0 3 <> -0.33385 13 1 <>
  25 41 2.398449 -1.754513 -2.660894 21 0.05356 0.05356 1 FFFFFF  H7  -1.13101727390432 11.9653139478005 -18.9873104451855 0 <> 0.10069 14 1 <>
  26 41 2.201244 -0.511430 -1.439666 21 0.05356 0.05356 1 FFFFFF  H8  -1.13162811029333 12.0173630043906 -13.698009601679 0 <> 0.07668 15 1 <>
  27 43 0.114500 -2.375672 -2.319483 21 0.38111 0.38111 1 FFFFFF  H27  -1.07300189649475 22.5544309793843 -23.4384919431145 0 <> 0.2374 16 1 <>
  28 43 -0.061452 -1.270846 -1.137377 21 0.38111 0.38111 1 FFFFFF  H28  -1.07521544299505 11.6340562562571 -13.8057469120461 0 <> 0.23796 17 1 <>
  29 41 3.389394 -2.502484 -0.474144 21 0.06449 0.06449 1 FFFFFF  H29  -1.12289134149953 10.1170806785002 0.827981914990107 0 <> 0.09684 18 1 <>
  30 41 1.820369 -2.276043 0.320250 21 0.06449 0.06449 1 FFFFFF  H30  -1.12476370252229 12.945554450414 0.727444508447859 0 <> 0.09085 19 1 <>
  31 41 2.017181 -3.539070 -0.904766 21 0.06449 0.06449 1 FFFFFF  H31  -1.12486848471059 14.008186505052 0.702254298261957 0 <> 0.15744 20 1 <>
  :::
 } 
 m_bond[31] { 
  # First column is bond index #
  i_m_from
  i_m_to
  i_m_order
  :::
  1 1 2 1
  2 1 9 1
  3 1 10 1
  4 1 18 1
  5 2 3 1
  6 3 4 2
  7 3 8 1
  8 4 5 1
  9 4 11 1
  10 5 6 2
  11 5 12 1
  12 6 7 1
  13 6 13 1
  14 7 8 2
  15 7 14 1
  16 8 15 1
  17 16 20 1
  18 16 19 1
  19 16 17 1
  20 16 18 1
  21 17 18 1
  22 18 21 1
  23 22 25 1
  24 22 26 1
  25 22 23 1
  26 22 24 1
  27 23 28 1
  28 23 27 1
  29 24 31 1
  30 24 29 1
  31 24 30 1
  :::
 } 
} 

f_m_ct { 
 s_m_title
 s_m_entry_id
 s_m_entry_name
 i_m_Spin_multiplicity
 s_j_QM_Method
 s_j_QM_Basis
 r_j_Final_Energy
 s_j_Jaguar_input_file
 s_j_Jaguar_output_file
 s_m_Source_Path
 s_m_Source_File
 i_m_Source_File_Index
 s_j_Task
 s_j_Jaguar_restart_input_file
 s_j_Jaguar_restart_mae_file
 s_j_Jaguar_log_file
 s_j_Jaguar_mae_file
 i_j_Number_of_canonical_orbitals
 r_j_Lowest_Frequency_(cm-1)
 r_j_Highest_Frequency_(cm-1)
 r_j_2nd_Lowest_Frequency_(cm-1)
 i_j_Num_Negative_Frequencies
 b_matsci_Reaction_Workflow_Structure
 s_matsci_Reaction_Workflow_Conformers_Group
 s_matsci_Reaction_Workflow_Sibling_Group
 i_mmod_Serial_Number-OPLS3e
 r_mmod_Relative_Potential_Energy-OPLS3e_global
 i_matsci_Workflow_Stage
 i_j_Geometry_convergence_category
 r_j_Enthalpy_(kcal/mol)_298.15K_1.00E+00atm
 r_j_Free_Energy_(kcal/mol)_298.15K_1.00E+00atm
 r_j_Internal_Energy_(kcal/mol)_298.15K_1.00E+00atm
 r_j_Heat_Capacity_(cal/mol/K)_298.15K_1.00E+00atm
 r_j_ln(Q)_(kcal/mol)_298.15K_1.00E+00atm
 r_j_Enthalpy_(kcal/mol)_308.15K_1.00E+00atm
 r_j_Free_Energy_(kcal/mol)_308.15K_1.00E+00atm
 r_j_Internal_Energy_(kcal/mol)_308.15K_1.00E+00atm
 r_j_Heat_Capacity_(cal/mol/K)_308.15K_1.00E+00atm
 r_j_ln(Q)_(kcal/mol)_308.15K_1.00E+00atm
 r_j_Enthalpy_(kcal/mol)_318.15K_1.00E+00atm
 r_j_Free_Energy_(kcal/mol)_318.15K_1.00E+00atm
 r_j_Internal_Energy_(kcal/mol)_318.15K_1.00E+00atm
 r_j_Heat_Capacity_(cal/mol/K)_318.15K_1.00E+00atm
 r_j_ln(Q)_(kcal/mol)_318.15K_1.00E+00atm
 r_j_Enthalpy_(kcal/mol)_328.15K_1.00E+00atm
 r_j_Free_Energy_(kcal/mol)_328.15K_1.00E+00atm
 r_j_Internal_Energy_(kcal/mol)_328.15K_1.00E+00atm
 r_j_Heat_Capacity_(cal/mol/K)_328.15K_1.00E+00atm
 r_j_ln(Q)_(kcal/mol)_328.15K_1.00E+00atm
 r_j_Enthalpy_(kcal/mol)_338.15K_1.00E+00atm
 r_j_Free_Energy_(kcal/mol)_338.15K_1.00E+00atm
 r_j_Internal_Energy_(kcal/mol)_338.15K_1.00E+00atm
 r_j_Heat_Capacity_(cal/mol/K)_338.15K_1.00E+00atm
 r_j_ln(Q)_(kcal/mol)_338.15K_1.00E+00atm
 r_j_Enthalpy_(kcal/mol)_348.15K_1.00E+00atm
 r_j_Free_Energy_(kcal/mol)_348.15K_1.00E+00atm
 r_j_Internal_Energy_(kcal/mol)_348.15K_1.00E+00atm
 r_j_Heat_Capacity_(cal/mol/K)_348.15K_1.00E+00atm
 r_j_ln(Q)_(kcal/mol)_348.15K_1.00E+00atm
 r_j_Enthalpy_(kcal/mol)_358.15K_1.00E+00atm
 r_j_Free_Energy_(kcal/mol)_358.15K_1.00E+00atm
 r_j_Internal_Energy_(kcal/mol)_358.15K_1.00E+00atm
 r_j_Heat_Capacity_(cal/mol/K)_358.15K_1.00E+00atm
 r_j_ln(Q)_(kcal/mol)_358.15K_1.00E+00atm
 r_j_Enthalpy_(kcal/mol)_368.15K_1.00E+00atm
 r_j_Free_Energy_(kcal/mol)_368.15K_1.00E+00atm
 r_j_Internal_Energy_(kcal/mol)_368.15K_1.00E+00atm
 r_j_Heat_Capacity_(cal/mol/K)_368.15K_1.00E+00atm
 r_j_ln(Q)_(kcal/mol)_368.15K_1.00E+00atm
 r_j_Enthalpy_(kcal/mol)_378.15K_1.00E+00atm
 r_j_Free_Energy_(kcal/mol)_378.15K_1.00E+00atm
 r_j_Internal_Energy_(kcal/mol)_378.15K_1.00E+00atm
 r_j_Heat_Capacity_(cal/mol/K)_378.15K_1.00E+00atm
 r_j_ln(Q)_(kcal/mol)_378.15K_1.00E+00atm
 r_j_Enthalpy_(kcal/mol)_388.15K_1.00E+00atm
 r_j_Free_Energy_(kcal/mol)_388.15K_1.00E+00atm
 r_j_Internal_Energy_(kcal/mol)_388.15K_1.00E+00atm
 r_j_Heat_Capacity_(cal/mol/K)_388.15K_1.00E+00atm
 r_j_ln(Q)_(kcal/mol)_388.15K_1.00E+00atm
 r_j_Zero_Point_Energy_(kcal/mol)_stage_2
 r_j_Total_Internal_Energy_(au)_298.15K_1.00E+00atm_stage_2
 r_j_Total_Enthalpy_(au)_298.15K_1.00E+00atm_stage_2
 r_j_Total_Free_Energy_(au)_298.15K_1.00E+00atm_stage_2
 r_j_Entropy_(cal/mol/K)_298.15K_1.00E+00atm_stage_2
 r_j_Total_Internal_Energy_(au)_308.15K_1.00E+00atm_stage_2
 r_j_Total_Enthalpy_(au)_308.15K_1.00E+00atm_stage_2
 r_j_Total_Free_Energy_(au)_308.15K_1.00E+00atm_stage_2
 r_j_Entropy_(cal/mol/K)_308.15K_1.00E+00atm_stage_2
 r_j_Total_Internal_Energy_(au)_318.15K_1.00E+00atm_stage_2
 r_j_Total_Enthalpy_(au)_318.15K_1.00E+00atm_stage_2
 r_j_Total_Free_Energy_(au)_318.15K_1.00E+00atm_stage_2
 r_j_Entropy_(cal/mol/K)_318.15K_1.00E+00atm_stage_2
 r_j_Total_Internal_Energy_(au)_328.15K_1.00E+00atm_stage_2
 r_j_Total_Enthalpy_(au)_328.15K_1.00E+00atm_stage_2
 r_j_Total_Free_Energy_(au)_328.15K_1.00E+00atm_stage_2
 r_j_Entropy_(cal/mol/K)_328.15K_1.00E+00atm_stage_2
 r_j_Total_Internal_Energy_(au)_338.15K_1.00E+00atm_stage_2
 r_j_Total_Enthalpy_(au)_338.15K_1.00E+00atm_stage_2
 r_j_Total_Free_Energy_(au)_338.15K_1.00E+00atm_stage_2
 r_j_Entropy_(cal/mol/K)_338.15K_1.00E+00atm_stage_2
 r_j_Total_Internal_Energy_(au)_348.15K_1.00E+00atm_stage_2
 r_j_Total_Enthalpy_(au)_348.15K_1.00E+00atm_stage_2
 r_j_Total_Free_Energy_(au)_348.15K_1.00E+00atm_stage_2
 r_j_Entropy_(cal/mol/K)_348.15K_1.00E+00atm_stage_2
 r_j_Total_Internal_Energy_(au)_358.15K_1.00E+00atm_stage_2
 r_j_Total_Enthalpy_(au)_358.15K_1.00E+00atm_stage_2
 r_j_Total_Free_Energy_(au)_358.15K_1.00E+00atm_stage_2
 r_j_Entropy_(cal/mol/K)_358.15K_1.00E+00atm_stage_2
 r_j_Total_Internal_Energy_(au)_368.15K_1.00E+00atm_stage_2
 r_j_Total_Enthalpy_(au)_368.15K_1.00E+00atm_stage_2
 r_j_Total_Free_Energy_(au)_368.15K_1.00E+00atm_stage_2
 r_j_Entropy_(cal/mol/K)_368.15K_1.00E+00atm_stage_2
 r_j_Total_Internal_Energy_(au)_378.15K_1.00E+00atm_stage_2
 r_j_Total_Enthalpy_(au)_378.15K_1.00E+00atm_stage_2
 r_j_Total_Free_Energy_(au)_378.15K_1.00E+00atm_stage_2
 r_j_Entropy_(cal/mol/K)_378.15K_1.00E+00atm_stage_2
 r_j_Total_Internal_Energy_(au)_388.15K_1.00E+00atm_stage_2
 r_j_Total_Enthalpy_(au)_388.15K_1.00E+00atm_stage_2
 r_j_Total_Free_Energy_(au)_388.15K_1.00E+00atm_stage_2
 r_j_Entropy_(cal/mol/K)_388.15K_1.00E+00atm_stage_2
 r_j_Gas_Phase_Energy_stage_2
 r_j_HOMO_stage_2
 r_j_LUMO_stage_2
 r_j_Gas_Phase_Energy
 r_j_HOMO
 r_j_LUMO
 r_j_Zero_Point_Energy_(kcal/mol)
 r_j_Entropy_(cal/mol/K)_298.15K_1.00E+00atm
 r_j_Total_Internal_Energy_(au)_298.15K_1.00E+00atm
 r_j_Total_Enthalpy_(au)_298.15K_1.00E+00atm
 r_j_Total_Free_Energy_(au)_298.15K_1.00E+00atm
 r_j_ESP_min,_kcal/mol
 r_j_ESP_max,_kcal/mol
 r_j_ESP_mean,_kcal/mol
 r_j_ESP_pos_mean,_kcal/mol
 r_j_ESP_neg_mean,_kcal/mol
 r_j_ESP_pos_variance,_(kcal/mol)**2
 r_j_ESP_neg_variance,_(kcal/mol)**2
 r_j_ESP_total_variance,_(kcal/mol)**2
 r_j_ESP_balance
 r_j_ESP_local_polarity,_kcal/mol
 s_j_jname
 i_m_ct_format
 :::
 Epoxy_frag3_reactant 
  424 
  Epoxy_frag3_reactant_stage_2 
  1
  DFT(b3lyp-d3) 
  cc-pvtz(-f) 
  -634.789794137968
  /home/laurikai/Schrodinger_WD/Frag3_LACVP_rxwf_spe_B3LYP-D3_CC-PVTZ-F/Epoxy_frag3_reactant_isomer7.in 
  /home/laurikai/Schrodinger_WD/Frag3_LACVP_rxwf_spe_B3LYP-D3_CC-PVTZ-F/Epoxy_frag3_reactant_isomer7.out 
  /home/laurikai/Schrodinger_WD/828_Epoxy_frag3_rxwf_LACVPss 
  828_Epoxy_frag3_rxwf_LACVPss-out_rxnwf.mae 
  7
  "Single Point" 
  /home/laurikai/Schrodinger_WD/Frag3_LACVP_rxwf_spe_B3LYP-D3_CC-PVTZ-F/Epoxy_frag3_reactant_isomer7.01.in 
  /home/laurikai/Schrodinger_WD/Frag3_LACVP_rxwf_spe_B3LYP-D3_CC-PVTZ-F/Epoxy_frag3_reactant_isomer7.01.mae 
  /home/laurikai/Schrodinger_WD/Frag3_LACVP_rxwf_spe_B3LYP-D3_CC-PVTZ-F/Epoxy_frag3_reactant_isomer7.log 
  /home/laurikai/Schrodinger_WD/Frag3_LACVP_rxwf_spe_B3LYP-D3_CC-PVTZ-F/Epoxy_frag3_reactant_isomer7.mae 
  470
  51.4906096988953
  3501.2332059149
  66.1660358495869
  0
  1
  reactant 
  reactant 
  1
  0
  2
  3
  9.69043308469812
  -25.7719925863405
  9.09794749587084
  54.7454727433638
  43.4980918900523
  10.4481278779479
  -27.2980566219707
  9.83577022509828
  56.7988805443464
  44.5786159361886
  11.0444901135169
  -28.5325130435691
  10.4122603966449
  58.4991887533721
  45.1299777314075
  11.6578507207805
  -29.7859816679806
  11.0057489398861
  60.1979856887864
  45.6768905417288
  12.2881778685811
  -31.0584007105128
  11.6162040236643
  61.8919644490006
  46.2196571272182
  12.9354078066035
  -32.3497106274859
  12.2435618976643
  63.5780523754521
  46.7585487021069
  13.5994473185422
  -33.6598530400737
  12.8877293455806
  65.25343151956
  47.2938078267299
  14.2801763324496
  -34.9887698493483
  13.5485862954657
  66.9155498994172
  47.8256510895001
  14.9774506045279
  -36.336402519651
  14.2259885035216
  68.5621251929156
  48.3542715873377
  15.6911044082793
  -37.7026915090319
  14.9197702432506
  70.1911423490518
  48.8798412133463
  168.157973498216
  -634.302769152566
  -634.301824966674
  -634.35911723264
  120.581718771237
  -634.301877541985
  -634.300901687943
  -634.361054062217
  122.492891448706
  -634.300958846413
  -634.299951324221
  -634.363021293758
  124.397306795807
  -634.300013062211
  -634.298973871869
  -634.365018823173
  126.295390488378
  -634.299040240106
  -634.297969381614
  -634.367046552001
  128.18742741119
  -634.29804048169
  -634.296937955047
  -634.369104385355
  130.073584472467
  -634.297013935512
  -634.29587974072
  -634.371192230201
  131.953930918933
  -634.29596079292
  -634.294794929977
  -634.373309993952
  133.828456286291
  -634.29488128378
  -634.293683752688
  -634.375457583327
  135.697086140893
  -634.293775672195
  -634.292546472953
  -634.377634903439
  137.559695780784
  -634.58552862971
  -0.21497890230268
  -0.000368867140620829
  -634.789794137968
  -0.225942510413013
  -0.0157001925482223
  166.811126516827
  118.9415585143
  -634.509465182912
  -634.50852099702
  -634.565033969918
  -30.6894068418531
  18.1390118505214
  -0.107098999857699
  7.9325130210657
  -8.90894788279632
  23.2414752439477
  48.2746654582596
  71.5161407022073
  0.219368781934258
  8.40389609363217
  Epoxy_frag3_reactant_isomer7 
  2
 m_depend[86] { 
  # First column is dependency index #
  i_m_depend_dependency
  s_m_depend_property
  :::
  1 20 i_m_Spin_multiplicity 
  2 20 s_j_QM_Method 
  3 20 s_j_QM_Basis 
  4 20 r_j_Final_Energy 
  5 20 s_j_Jaguar_input_file 
  6 20 s_j_Jaguar_output_file 
  7 20 s_j_Task 
  8 20 s_j_Jaguar_restart_input_file 
  9 20 s_j_Jaguar_restart_mae_file 
  10 20 s_j_Jaguar_log_file 
  11 20 s_j_Jaguar_mae_file 
  12 20 i_j_Number_of_canonical_orbitals 
  13 20 r_j_Lowest_Frequency_(cm-1) 
  14 20 r_j_Highest_Frequency_(cm-1) 
  15 20 r_j_2nd_Lowest_Frequency_(cm-1) 
  16 20 i_j_Num_Negative_Frequencies 
  17 10 i_mmod_Serial_Number-OPLS3e 
  18 20 i_j_Geometry_convergence_category 
  19 20 r_j_Enthalpy_(kcal/mol)_298.15K_1.00E+00atm 
  20 20 r_j_Free_Energy_(kcal/mol)_298.15K_1.00E+00atm 
  21 20 r_j_Internal_Energy_(kcal/mol)_298.15K_1.00E+00atm 
  22 20 r_j_Heat_Capacity_(cal/mol/K)_298.15K_1.00E+00atm 
  23 20 r_j_ln(Q)_(kcal/mol)_298.15K_1.00E+00atm 
  24 20 r_j_Enthalpy_(kcal/mol)_308.15K_1.00E+00atm 
  25 20 r_j_Free_Energy_(kcal/mol)_308.15K_1.00E+00atm 
  26 20 r_j_Internal_Energy_(kcal/mol)_308.15K_1.00E+00atm 
  27 20 r_j_Heat_Capacity_(cal/mol/K)_308.15K_1.00E+00atm 
  28 20 r_j_ln(Q)_(kcal/mol)_308.15K_1.00E+00atm 
  29 20 r_j_Enthalpy_(kcal/mol)_318.15K_1.00E+00atm 
  30 20 r_j_Free_Energy_(kcal/mol)_318.15K_1.00E+00atm 
  31 20 r_j_Internal_Energy_(kcal/mol)_318.15K_1.00E+00atm 
  32 20 r_j_Heat_Capacity_(cal/mol/K)_318.15K_1.00E+00atm 
  33 20 r_j_ln(Q)_(kcal/mol)_318.15K_1.00E+00atm 
  34 20 r_j_Enthalpy_(kcal/mol)_328.15K_1.00E+00atm 
  35 20 r_j_Free_Energy_(kcal/mol)_328.15K_1.00E+00atm 
  36 20 r_j_Internal_Energy_(kcal/mol)_328.15K_1.00E+00atm 
  37 20 r_j_Heat_Capacity_(cal/mol/K)_328.15K_1.00E+00atm 
  38 20 r_j_ln(Q)_(kcal/mol)_328.15K_1.00E+00atm 
  39 20 r_j_Enthalpy_(kcal/mol)_338.15K_1.00E+00atm 
  40 20 r_j_Free_Energy_(kcal/mol)_338.15K_1.00E+00atm 
  41 20 r_j_Internal_Energy_(kcal/mol)_338.15K_1.00E+00atm 
  42 20 r_j_Heat_Capacity_(cal/mol/K)_338.15K_1.00E+00atm 
  43 20 r_j_ln(Q)_(kcal/mol)_338.15K_1.00E+00atm 
  44 20 r_j_Enthalpy_(kcal/mol)_348.15K_1.00E+00atm 
  45 20 r_j_Free_Energy_(kcal/mol)_348.15K_1.00E+00atm 
  46 20 r_j_Internal_Energy_(kcal/mol)_348.15K_1.00E+00atm 
  47 20 r_j_Heat_Capacity_(cal/mol/K)_348.15K_1.00E+00atm 
  48 20 r_j_ln(Q)_(kcal/mol)_348.15K_1.00E+00atm 
  49 20 r_j_Enthalpy_(kcal/mol)_358.15K_1.00E+00atm 
  50 20 r_j_Free_Energy_(kcal/mol)_358.15K_1.00E+00atm 
  51 20 r_j_Internal_Energy_(kcal/mol)_358.15K_1.00E+00atm 
  52 20 r_j_Heat_Capacity_(cal/mol/K)_358.15K_1.00E+00atm 
  53 20 r_j_ln(Q)_(kcal/mol)_358.15K_1.00E+00atm 
  54 20 r_j_Enthalpy_(kcal/mol)_368.15K_1.00E+00atm 
  55 20 r_j_Free_Energy_(kcal/mol)_368.15K_1.00E+00atm 
  56 20 r_j_Internal_Energy_(kcal/mol)_368.15K_1.00E+00atm 
  57 20 r_j_Heat_Capacity_(cal/mol/K)_368.15K_1.00E+00atm 
  58 20 r_j_ln(Q)_(kcal/mol)_368.15K_1.00E+00atm 
  59 20 r_j_Enthalpy_(kcal/mol)_378.15K_1.00E+00atm 
  60 20 r_j_Free_Energy_(kcal/mol)_378.15K_1.00E+00atm 
  61 20 r_j_Internal_Energy_(kcal/mol)_378.15K_1.00E+00atm 
  62 20 r_j_Heat_Capacity_(cal/mol/K)_378.15K_1.00E+00atm 
  63 20 r_j_ln(Q)_(kcal/mol)_378.15K_1.00E+00atm 
  64 20 r_j_Enthalpy_(kcal/mol)_388.15K_1.00E+00atm 
  65 20 r_j_Free_Energy_(kcal/mol)_388.15K_1.00E+00atm 
  66 20 r_j_Internal_Energy_(kcal/mol)_388.15K_1.00E+00atm 
  67 20 r_j_Heat_Capacity_(cal/mol/K)_388.15K_1.00E+00atm 
  68 20 r_j_ln(Q)_(kcal/mol)_388.15K_1.00E+00atm 
  69 20 r_j_Gas_Phase_Energy 
  70 20 r_j_HOMO 
  71 20 r_j_LUMO 
  72 20 r_j_Zero_Point_Energy_(kcal/mol) 
  73 20 r_j_Entropy_(cal/mol/K)_298.15K_1.00E+00atm 
  74 20 r_j_Total_Internal_Energy_(au)_298.15K_1.00E+00atm 
  75 20 r_j_Total_Enthalpy_(au)_298.15K_1.00E+00atm 
  76 20 r_j_Total_Free_Energy_(au)_298.15K_1.00E+00atm 
  77 20 r_j_ESP_min,_kcal/mol 
  78 20 r_j_ESP_max,_kcal/mol 
  79 20 r_j_ESP_mean,_kcal/mol 
  80 20 r_j_ESP_pos_mean,_kcal/mol 
  81 20 r_j_ESP_neg_mean,_kcal/mol 
  82 20 r_j_ESP_pos_variance,_(kcal/mol)**2 
  83 20 r_j_ESP_neg_variance,_(kcal/mol)**2 
  84 20 r_j_ESP_total_variance,_(kcal/mol)**2 
  85 20 r_j_ESP_balance 
  86 20 r_j_ESP_local_polarity,_kcal/mol 
  :::
 } 
 m_atom[31] { 
  # First column is atom index #
  i_m_mmod_type
  r_m_x_coord
  r_m_y_coord
  r_m_z_coord
  i_m_color
  r_m_charge1
  r_m_charge2
  i_m_atomic_number
  s_m_color_rgb
  s_m_atom_name
  r_j_EPN
  r_j_Max_surface_ESP
  r_j_Min_surface_ESP
  i_m_Hcount
  i_rdk_index
  r_j_Mulliken_Charges
  i_j_separated_energy_at_no
  b_matsci_Reaction_Workflow_Keep_Atom
  i_matsci_Reaction_Workflow_Superposition_Atom
  :::
  1 3 -0.854266 1.960372 -0.100359 2 0.15729 0.15729 6 A0A0A0  C1  -14.6943141431629 0 0 2 3 <> <> <> <>
  2 16 -1.175935 1.114202 -1.197971 70 -0.36571 -0.36571 8 FF2F2F  O2  -22.3079570219263 -1.28962622547733 -14.643598440462 0 4 <> <> <> <>
  3 2 -2.029898 0.066529 -1.001432 2 0.15683 0.15683 6 A0A0A0  C3  -14.6957882551503 -0.993491547807925 -14.6042488605536 0 5 <> <> <> <>
  4 2 -2.819021 -0.108990 0.139431 2 -0.17812 -0.17812 6 A0A0A0  C4  -14.7583518708441 -1.75819891718693 -15.2096301492366 1 6 <> <> <> <>
  5 2 -3.637935 -1.237315 0.235656 2 -0.09577 -0.09577 6 A0A0A0  C5  -14.7550295840826 -8.62538485108781 -16.1460923297598 1 7 <> <> <> <>
  6 2 -3.683109 -2.180816 -0.789158 2 -0.16276 -0.16276 6 A0A0A0  C6  -14.7626415839338 -8.39767869825997 -16.3204285069529 1 8 <> <> <> <>
  7 2 -2.899197 -1.987871 -1.931175 2 -0.09577 -0.09577 6 A0A0A0  C7  -14.7555848058519 -8.43342175869296 -16.0621635273839 1 9 <> <> <> <>
  8 2 -2.076930 -0.871928 -2.040937 2 -0.17812 -0.17812 6 A0A0A0  C8  -14.7612597651049 -8.80161284625692 -15.5581540493738 1 10 <> <> <> <>
  9 41 -0.626015 1.353167 0.784818 21 0.04691 0.04691 1 FFFFFF  H9  -1.11076567003042 16.4393495802239 -29.5626008600261 0 <> <> <> <> <>
  10 41 -1.687754 2.643848 0.122432 21 0.04691 0.04691 1 FFFFFF  H10  -1.10443978076872 17.9649177861172 -4.5414777609032 0 <> <> <> <> <>
  11 41 -2.790159 0.608015 0.950929 21 0.13661 0.13661 1 FFFFFF  H11  -1.10366727061892 16.9603643390176 -18.0725493098493 0 <> <> <> <> <>
  12 41 -4.242307 -1.375047 1.127935 21 0.13313 0.13313 1 FFFFFF  H12  -1.11059273877055 13.2145928759466 -9.9361768887552 0 <> <> <> <> <>
  13 41 -4.319045 -3.056291 -0.701275 21 0.13100 0.13100 1 FFFFFF  H13  -1.11383601794283 12.1786235256267 -10.5705450136715 0 <> <> <> <> <>
  14 41 -2.921997 -2.715372 -2.737687 21 0.13313 0.13313 1 FFFFFF  H14  -1.1105853966154 12.9191401675092 -9.24890041570315 0 <> <> <> <> <>
  15 41 -1.450551 -0.710065 -2.912392 21 0.13661 0.13661 1 FFFFFF  H15  -1.10736052107978 12.2602762855686 -9.96949729338281 0 <> <> <> <> <>
  16 3 0.852631 2.897491 -1.848584 104 -0.06273 -0.06273 6 E0E0E0  C16  -14.7018743656987 8.13842016359506 -5.66158841257868 2 <> -0.01523 1 1 <>
  17 16 1.508898 2.014645 -0.920268 70 -0.27358 -0.27358 8 FF2F2F  O1  -22.3341503485001 -4.04187691362951 -27.1449657479942 0 <> -0.4555 2 1 <>
  18 3 0.374614 2.758871 -0.466674 104 -0.01700 -0.01700 6 E0E0E0  C2  -14.6890788071713 10.1683623456548 4.96731025347725 1 <> 0.12847 3 1 2
  19 41 1.423280 3.781056 -2.135566 21 0.10839 0.10839 1 FFFFFF  H1  -1.10452952203301 15.780093144258 -13.6204175020117 0 <> 0.09523 5 1 <>
  20 41 0.304280 2.401344 -2.646011 21 0.10839 0.10839 1 FFFFFF  H2  -1.10798855725471 11.7413513264405 -15.0973888851403 0 <> 0.13032 6 1 <>
  21 41 0.608608 3.549324 0.250574 21 0.13438 0.13438 1 FFFFFF  H3  -1.09962022239471 18.1390118505214 -12.3299532061231 0 <> 0.09262 7 1 3
  22 3 0.322599 -2.088047 0.480593 104 0.05056 0.05056 6 E0E0E0  C22  -14.7476302805716 0 0 2 <> -0.05731 11 1 <>
  23 26 0.791264 -0.698662 0.533306 38 -0.93975 -0.93975 7 2F2FFF  N1  -18.4123688554602 -22.425540121895 -30.6894068418531 2 <> -0.59647 12 1 <>
  24 3 0.978779 -2.962165 -0.595324 104 -0.17361 -0.17361 6 E0E0E0  C24  -14.7792873783935 0 0 3 <> -0.33385 13 1 <>
  25 41 0.483664 -2.534250 1.470364 21 0.05356 0.05356 1 FFFFFF  H7  -1.14672542046101 4.51028185143858 -24.2203118711537 0 <> 0.10069 14 1 <>
  26 41 -0.760866 -2.073134 0.322408 21 0.05356 0.05356 1 FFFFFF  H8  -1.15206312691551 -3.8806115784481 -25.6994911676905 0 <> 0.07668 15 1 <>
  27 43 1.780271 -0.674964 0.773840 21 0.38111 0.38111 1 FFFFFF  H27  -1.08876359822535 15.0542832275508 -27.0256316269073 0 <> 0.2374 16 1 <>
  28 43 0.732541 -0.267130 -0.387405 21 0.38111 0.38111 1 FFFFFF  H28  -1.09156130089275 2.40925373405023 -20.2383580252204 0 <> 0.23796 17 1 <>
  29 41 0.589542 -3.987257 -0.574046 21 0.06449 0.06449 1 FFFFFF  H29  -1.13714935198612 3.59205010101994 -8.90159017722244 0 <> 0.09684 18 1 <>
  30 41 0.783024 -2.550481 -1.592387 21 0.06449 0.06449 1 FFFFFF  H30  -1.13985333427181 3.78160574311763 -10.2665171017334 0 <> 0.09085 19 1 <>
  31 41 2.065934 -3.010041 -0.458491 21 0.06449 0.06449 1 FFFFFF  H31  -1.13922733819027 5.22695613952193 -7.16810362286618 0 <> 0.15744 20 1 <>
  :::
 } 
 m_bond[31] { 
  # First column is bond index #
  i_m_from
  i_m_to
  i_m_order
  :::
  1 1 2 1
  2 1 9 1
  3 1 10 1
  4 1 18 1
  5 2 3 1
  6 3 4 2
  7 3 8 1
  8 4 5 1
  9 4 11 1
  10 5 6 2
  11 5 12 1
  12 6 7 1
  13 6 13 1
  14 7 8 2
  15 7 14 1
  16 8 15 1
  17 16 20 1
  18 16 19 1
  19 16 17 1
  20 16 18 1
  21 17 18 1
  22 18 21 1
  23 22 25 1
  24 22 26 1
  25 22 23 1
  26 22 24 1
  27 23 28 1
  28 23 27 1
  29 24 31 1
  30 24 29 1
  31 24 30 1
  :::
 } 
} 

f_m_ct { 
 s_m_title
 s_m_entry_id
 s_m_entry_name
 i_m_Spin_multiplicity
 s_j_QM_Method
 s_j_QM_Basis
 r_j_Final_Energy
 s_j_Jaguar_input_file
 s_j_Jaguar_output_file
 s_m_Source_Path
 s_m_Source_File
 i_m_Source_File_Index
 s_j_Task
 s_j_Jaguar_restart_input_file
 s_j_Jaguar_restart_mae_file
 s_j_Jaguar_log_file
 s_j_Jaguar_mae_file
 i_j_Number_of_canonical_orbitals
 r_j_Lowest_Frequency_(cm-1)
 r_j_Highest_Frequency_(cm-1)
 r_j_2nd_Lowest_Frequency_(cm-1)
 i_j_Num_Negative_Frequencies
 b_matsci_Reaction_Workflow_Structure
 s_matsci_Reaction_Workflow_Conformers_Group
 s_matsci_Reaction_Workflow_Sibling_Group
 i_mmod_Serial_Number-OPLS3e
 r_mmod_Relative_Potential_Energy-OPLS3e_global
 i_matsci_Workflow_Stage
 i_j_Geometry_convergence_category
 r_j_Enthalpy_(kcal/mol)_298.15K_1.00E+00atm
 r_j_Free_Energy_(kcal/mol)_298.15K_1.00E+00atm
 r_j_Internal_Energy_(kcal/mol)_298.15K_1.00E+00atm
 r_j_Heat_Capacity_(cal/mol/K)_298.15K_1.00E+00atm
 r_j_ln(Q)_(kcal/mol)_298.15K_1.00E+00atm
 r_j_Enthalpy_(kcal/mol)_308.15K_1.00E+00atm
 r_j_Free_Energy_(kcal/mol)_308.15K_1.00E+00atm
 r_j_Internal_Energy_(kcal/mol)_308.15K_1.00E+00atm
 r_j_Heat_Capacity_(cal/mol/K)_308.15K_1.00E+00atm
 r_j_ln(Q)_(kcal/mol)_308.15K_1.00E+00atm
 r_j_Enthalpy_(kcal/mol)_318.15K_1.00E+00atm
 r_j_Free_Energy_(kcal/mol)_318.15K_1.00E+00atm
 r_j_Internal_Energy_(kcal/mol)_318.15K_1.00E+00atm
 r_j_Heat_Capacity_(cal/mol/K)_318.15K_1.00E+00atm
 r_j_ln(Q)_(kcal/mol)_318.15K_1.00E+00atm
 r_j_Enthalpy_(kcal/mol)_328.15K_1.00E+00atm
 r_j_Free_Energy_(kcal/mol)_328.15K_1.00E+00atm
 r_j_Internal_Energy_(kcal/mol)_328.15K_1.00E+00atm
 r_j_Heat_Capacity_(cal/mol/K)_328.15K_1.00E+00atm
 r_j_ln(Q)_(kcal/mol)_328.15K_1.00E+00atm
 r_j_Enthalpy_(kcal/mol)_338.15K_1.00E+00atm
 r_j_Free_Energy_(kcal/mol)_338.15K_1.00E+00atm
 r_j_Internal_Energy_(kcal/mol)_338.15K_1.00E+00atm
 r_j_Heat_Capacity_(cal/mol/K)_338.15K_1.00E+00atm
 r_j_ln(Q)_(kcal/mol)_338.15K_1.00E+00atm
 r_j_Enthalpy_(kcal/mol)_348.15K_1.00E+00atm
 r_j_Free_Energy_(kcal/mol)_348.15K_1.00E+00atm
 r_j_Internal_Energy_(kcal/mol)_348.15K_1.00E+00atm
 r_j_Heat_Capacity_(cal/mol/K)_348.15K_1.00E+00atm
 r_j_ln(Q)_(kcal/mol)_348.15K_1.00E+00atm
 r_j_Enthalpy_(kcal/mol)_358.15K_1.00E+00atm
 r_j_Free_Energy_(kcal/mol)_358.15K_1.00E+00atm
 r_j_Internal_Energy_(kcal/mol)_358.15K_1.00E+00atm
 r_j_Heat_Capacity_(cal/mol/K)_358.15K_1.00E+00atm
 r_j_ln(Q)_(kcal/mol)_358.15K_1.00E+00atm
 r_j_Enthalpy_(kcal/mol)_368.15K_1.00E+00atm
 r_j_Free_Energy_(kcal/mol)_368.15K_1.00E+00atm
 r_j_Internal_Energy_(kcal/mol)_368.15K_1.00E+00atm
 r_j_Heat_Capacity_(cal/mol/K)_368.15K_1.00E+00atm
 r_j_ln(Q)_(kcal/mol)_368.15K_1.00E+00atm
 r_j_Enthalpy_(kcal/mol)_378.15K_1.00E+00atm
 r_j_Free_Energy_(kcal/mol)_378.15K_1.00E+00atm
 r_j_Internal_Energy_(kcal/mol)_378.15K_1.00E+00atm
 r_j_Heat_Capacity_(cal/mol/K)_378.15K_1.00E+00atm
 r_j_ln(Q)_(kcal/mol)_378.15K_1.00E+00atm
 r_j_Enthalpy_(kcal/mol)_388.15K_1.00E+00atm
 r_j_Free_Energy_(kcal/mol)_388.15K_1.00E+00atm
 r_j_Internal_Energy_(kcal/mol)_388.15K_1.00E+00atm
 r_j_Heat_Capacity_(cal/mol/K)_388.15K_1.00E+00atm
 r_j_ln(Q)_(kcal/mol)_388.15K_1.00E+00atm
 r_j_Zero_Point_Energy_(kcal/mol)_stage_2
 r_j_Total_Internal_Energy_(au)_298.15K_1.00E+00atm_stage_2
 r_j_Total_Enthalpy_(au)_298.15K_1.00E+00atm_stage_2
 r_j_Total_Free_Energy_(au)_298.15K_1.00E+00atm_stage_2
 r_j_Entropy_(cal/mol/K)_298.15K_1.00E+00atm_stage_2
 r_j_Total_Internal_Energy_(au)_308.15K_1.00E+00atm_stage_2
 r_j_Total_Enthalpy_(au)_308.15K_1.00E+00atm_stage_2
 r_j_Total_Free_Energy_(au)_308.15K_1.00E+00atm_stage_2
 r_j_Entropy_(cal/mol/K)_308.15K_1.00E+00atm_stage_2
 r_j_Total_Internal_Energy_(au)_318.15K_1.00E+00atm_stage_2
 r_j_Total_Enthalpy_(au)_318.15K_1.00E+00atm_stage_2
 r_j_Total_Free_Energy_(au)_318.15K_1.00E+00atm_stage_2
 r_j_Entropy_(cal/mol/K)_318.15K_1.00E+00atm_stage_2
 r_j_Total_Internal_Energy_(au)_328.15K_1.00E+00atm_stage_2
 r_j_Total_Enthalpy_(au)_328.15K_1.00E+00atm_stage_2
 r_j_Total_Free_Energy_(au)_328.15K_1.00E+00atm_stage_2
 r_j_Entropy_(cal/mol/K)_328.15K_1.00E+00atm_stage_2
 r_j_Total_Internal_Energy_(au)_338.15K_1.00E+00atm_stage_2
 r_j_Total_Enthalpy_(au)_338.15K_1.00E+00atm_stage_2
 r_j_Total_Free_Energy_(au)_338.15K_1.00E+00atm_stage_2
 r_j_Entropy_(cal/mol/K)_338.15K_1.00E+00atm_stage_2
 r_j_Total_Internal_Energy_(au)_348.15K_1.00E+00atm_stage_2
 r_j_Total_Enthalpy_(au)_348.15K_1.00E+00atm_stage_2
 r_j_Total_Free_Energy_(au)_348.15K_1.00E+00atm_stage_2
 r_j_Entropy_(cal/mol/K)_348.15K_1.00E+00atm_stage_2
 r_j_Total_Internal_Energy_(au)_358.15K_1.00E+00atm_stage_2
 r_j_Total_Enthalpy_(au)_358.15K_1.00E+00atm_stage_2
 r_j_Total_Free_Energy_(au)_358.15K_1.00E+00atm_stage_2
 r_j_Entropy_(cal/mol/K)_358.15K_1.00E+00atm_stage_2
 r_j_Total_Internal_Energy_(au)_368.15K_1.00E+00atm_stage_2
 r_j_Total_Enthalpy_(au)_368.15K_1.00E+00atm_stage_2
 r_j_Total_Free_Energy_(au)_368.15K_1.00E+00atm_stage_2
 r_j_Entropy_(cal/mol/K)_368.15K_1.00E+00atm_stage_2
 r_j_Total_Internal_Energy_(au)_378.15K_1.00E+00atm_stage_2
 r_j_Total_Enthalpy_(au)_378.15K_1.00E+00atm_stage_2
 r_j_Total_Free_Energy_(au)_378.15K_1.00E+00atm_stage_2
 r_j_Entropy_(cal/mol/K)_378.15K_1.00E+00atm_stage_2
 r_j_Total_Internal_Energy_(au)_388.15K_1.00E+00atm_stage_2
 r_j_Total_Enthalpy_(au)_388.15K_1.00E+00atm_stage_2
 r_j_Total_Free_Energy_(au)_388.15K_1.00E+00atm_stage_2
 r_j_Entropy_(cal/mol/K)_388.15K_1.00E+00atm_stage_2
 r_j_Gas_Phase_Energy_stage_2
 r_j_HOMO_stage_2
 r_j_LUMO_stage_2
 r_j_Gas_Phase_Energy
 r_j_HOMO
 r_j_LUMO
 r_j_Zero_Point_Energy_(kcal/mol)
 r_j_Entropy_(cal/mol/K)_298.15K_1.00E+00atm
 r_j_Total_Internal_Energy_(au)_298.15K_1.00E+00atm
 r_j_Total_Enthalpy_(au)_298.15K_1.00E+00atm
 r_j_Total_Free_Energy_(au)_298.15K_1.00E+00atm
 r_j_ESP_min,_kcal/mol
 r_j_ESP_max,_kcal/mol
 r_j_ESP_mean,_kcal/mol
 r_j_ESP_pos_mean,_kcal/mol
 r_j_ESP_neg_mean,_kcal/mol
 r_j_ESP_pos_variance,_(kcal/mol)**2
 r_j_ESP_neg_variance,_(kcal/mol)**2
 r_j_ESP_total_variance,_(kcal/mol)**2
 r_j_ESP_balance
 r_j_ESP_local_polarity,_kcal/mol
 s_j_jname
 i_m_ct_format
 :::
 Epoxy_frag3_reactant-8 
  425 
  Epoxy_frag3_reactant-8_stage_2 
  1
  DFT(b3lyp-d3) 
  cc-pvtz(-f) 
  -634.788891231856
  /home/laurikai/Schrodinger_WD/Frag3_LACVP_rxwf_spe_B3LYP-D3_CC-PVTZ-F/Epoxy_frag3_reactant-8_isomer8.in 
  /home/laurikai/Schrodinger_WD/Frag3_LACVP_rxwf_spe_B3LYP-D3_CC-PVTZ-F/Epoxy_frag3_reactant-8_isomer8.out 
  /home/laurikai/Schrodinger_WD/828_Epoxy_frag3_rxwf_LACVPss 
  828_Epoxy_frag3_rxwf_LACVPss-out_rxnwf.mae 
  8
  "Single Point" 
  /home/laurikai/Schrodinger_WD/Frag3_LACVP_rxwf_spe_B3LYP-D3_CC-PVTZ-F/Epoxy_frag3_reactant-8_isomer8.01.in 
  /home/laurikai/Schrodinger_WD/Frag3_LACVP_rxwf_spe_B3LYP-D3_CC-PVTZ-F/Epoxy_frag3_reactant-8_isomer8.01.mae 
  /home/laurikai/Schrodinger_WD/Frag3_LACVP_rxwf_spe_B3LYP-D3_CC-PVTZ-F/Epoxy_frag3_reactant-8_isomer8.log 
  /home/laurikai/Schrodinger_WD/Frag3_LACVP_rxwf_spe_B3LYP-D3_CC-PVTZ-F/Epoxy_frag3_reactant-8_isomer8.mae 
  470
  55.5157475868032
  3502.6240106444
  59.1274937912219
  0
  1
  reactant 
  reactant 
  1
  3.3776655197144
  2
  3
  9.69531678327527
  -25.7447746707046
  9.10283119444799
  54.8560312076932
  43.4521533623493
  10.457140301827
  -27.3075670048927
  9.84478264897736
  56.9172978737555
  44.5941467013839
  11.0547023546504
  -28.5426437030062
  10.4224726377783
  58.6206170564851
  45.1460014316019
  11.6692894696964
  -29.7967707552072
  11.017187688802
  60.3217525728564
  45.6934356387408
  12.3008634305681
  -31.0698859294148
  11.6288895856513
  62.0174647483846
  46.2367488920076
  12.9493547572536
  -32.3619290818044
  12.2575088483144
  63.7047446770085
  46.7762093605868
  13.6146651212515
  -33.6728411121326
  12.90294714829
  65.3808340831192
  47.3120567294587
  14.2966699133136
  -35.0025631056149
  13.5650798763296
  67.0432362567771
  47.8445048950049
  14.9952208825206
  -36.3510356390201
  14.2437587815143
  68.6897196354618
  48.3737444514376
  15.7101487804047
  -37.7181982302388
  14.938814615376
  70.3183154554566
  48.8999449788866
  168.092415980864
  -634.302535446869
  -634.301591260976
  -634.358910259422
  120.637982007074
  -634.30164197806
  -634.300666124018
  -634.360848016263
  122.553001157617
  -634.300721370457
  -634.299713848265
  -634.362816236278
  124.461248020294
  -634.299773631691
  -634.298734441349
  -634.364814814964
  126.363127304293
  -634.298798822662
  -634.29772796417
  -634.366843653149
  128.258906875596
  -634.297797054095
  -634.296694527453
  -634.368902654988
  130.148740023145
  -634.296768482686
  -634.295634287893
  -634.370991726297
  132.032685280983
  -634.295713307012
  -634.294547444069
  -634.373110773192
  133.910723941134
  -634.294631763326
  -634.293434232233
  -634.375259700973
  135.782775410659
  -634.293524121342
  -634.2922949221
  -634.377438413258
  137.648710577466
  -634.585202955442
  -0.213465885101202
  -0.00271952969043525
  -634.788891231856
  -0.226603263032483
  -0.0167643836745839
  166.750356349055
  118.866649183229
  -634.508651337559
  -634.507707151667
  -634.564184532724
  -36.1368125001119
  21.7920138741204
  0.159499864200603
  8.20196712592536
  -8.14771053692257
  32.3543028295722
  58.3977519819113
  90.7520548114835
  0.229411529884439
  8.17404343628553
  Epoxy_frag3_reactant-8_isomer8 
  2
 m_depend[86] { 
  # First column is dependency index #
  i_m_depend_dependency
  s_m_depend_property
  :::
  1 20 i_m_Spin_multiplicity 
  2 20 s_j_QM_Method 
  3 20 s_j_QM_Basis 
  4 20 r_j_Final_Energy 
  5 20 s_j_Jaguar_input_file 
  6 20 s_j_Jaguar_output_file 
  7 20 s_j_Task 
  8 20 s_j_Jaguar_restart_input_file 
  9 20 s_j_Jaguar_restart_mae_file 
  10 20 s_j_Jaguar_log_file 
  11 20 s_j_Jaguar_mae_file 
  12 20 i_j_Number_of_canonical_orbitals 
  13 20 r_j_Lowest_Frequency_(cm-1) 
  14 20 r_j_Highest_Frequency_(cm-1) 
  15 20 r_j_2nd_Lowest_Frequency_(cm-1) 
  16 20 i_j_Num_Negative_Frequencies 
  17 10 i_mmod_Serial_Number-OPLS3e 
  18 20 i_j_Geometry_convergence_category 
  19 20 r_j_Enthalpy_(kcal/mol)_298.15K_1.00E+00atm 
  20 20 r_j_Free_Energy_(kcal/mol)_298.15K_1.00E+00atm 
  21 20 r_j_Internal_Energy_(kcal/mol)_298.15K_1.00E+00atm 
  22 20 r_j_Heat_Capacity_(cal/mol/K)_298.15K_1.00E+00atm 
  23 20 r_j_ln(Q)_(kcal/mol)_298.15K_1.00E+00atm 
  24 20 r_j_Enthalpy_(kcal/mol)_308.15K_1.00E+00atm 
  25 20 r_j_Free_Energy_(kcal/mol)_308.15K_1.00E+00atm 
  26 20 r_j_Internal_Energy_(kcal/mol)_308.15K_1.00E+00atm 
  27 20 r_j_Heat_Capacity_(cal/mol/K)_308.15K_1.00E+00atm 
  28 20 r_j_ln(Q)_(kcal/mol)_308.15K_1.00E+00atm 
  29 20 r_j_Enthalpy_(kcal/mol)_318.15K_1.00E+00atm 
  30 20 r_j_Free_Energy_(kcal/mol)_318.15K_1.00E+00atm 
  31 20 r_j_Internal_Energy_(kcal/mol)_318.15K_1.00E+00atm 
  32 20 r_j_Heat_Capacity_(cal/mol/K)_318.15K_1.00E+00atm 
  33 20 r_j_ln(Q)_(kcal/mol)_318.15K_1.00E+00atm 
  34 20 r_j_Enthalpy_(kcal/mol)_328.15K_1.00E+00atm 
  35 20 r_j_Free_Energy_(kcal/mol)_328.15K_1.00E+00atm 
  36 20 r_j_Internal_Energy_(kcal/mol)_328.15K_1.00E+00atm 
  37 20 r_j_Heat_Capacity_(cal/mol/K)_328.15K_1.00E+00atm 
  38 20 r_j_ln(Q)_(kcal/mol)_328.15K_1.00E+00atm 
  39 20 r_j_Enthalpy_(kcal/mol)_338.15K_1.00E+00atm 
  40 20 r_j_Free_Energy_(kcal/mol)_338.15K_1.00E+00atm 
  41 20 r_j_Internal_Energy_(kcal/mol)_338.15K_1.00E+00atm 
  42 20 r_j_Heat_Capacity_(cal/mol/K)_338.15K_1.00E+00atm 
  43 20 r_j_ln(Q)_(kcal/mol)_338.15K_1.00E+00atm 
  44 20 r_j_Enthalpy_(kcal/mol)_348.15K_1.00E+00atm 
  45 20 r_j_Free_Energy_(kcal/mol)_348.15K_1.00E+00atm 
  46 20 r_j_Internal_Energy_(kcal/mol)_348.15K_1.00E+00atm 
  47 20 r_j_Heat_Capacity_(cal/mol/K)_348.15K_1.00E+00atm 
  48 20 r_j_ln(Q)_(kcal/mol)_348.15K_1.00E+00atm 
  49 20 r_j_Enthalpy_(kcal/mol)_358.15K_1.00E+00atm 
  50 20 r_j_Free_Energy_(kcal/mol)_358.15K_1.00E+00atm 
  51 20 r_j_Internal_Energy_(kcal/mol)_358.15K_1.00E+00atm 
  52 20 r_j_Heat_Capacity_(cal/mol/K)_358.15K_1.00E+00atm 
  53 20 r_j_ln(Q)_(kcal/mol)_358.15K_1.00E+00atm 
  54 20 r_j_Enthalpy_(kcal/mol)_368.15K_1.00E+00atm 
  55 20 r_j_Free_Energy_(kcal/mol)_368.15K_1.00E+00atm 
  56 20 r_j_Internal_Energy_(kcal/mol)_368.15K_1.00E+00atm 
  57 20 r_j_Heat_Capacity_(cal/mol/K)_368.15K_1.00E+00atm 
  58 20 r_j_ln(Q)_(kcal/mol)_368.15K_1.00E+00atm 
  59 20 r_j_Enthalpy_(kcal/mol)_378.15K_1.00E+00atm 
  60 20 r_j_Free_Energy_(kcal/mol)_378.15K_1.00E+00atm 
  61 20 r_j_Internal_Energy_(kcal/mol)_378.15K_1.00E+00atm 
  62 20 r_j_Heat_Capacity_(cal/mol/K)_378.15K_1.00E+00atm 
  63 20 r_j_ln(Q)_(kcal/mol)_378.15K_1.00E+00atm 
  64 20 r_j_Enthalpy_(kcal/mol)_388.15K_1.00E+00atm 
  65 20 r_j_Free_Energy_(kcal/mol)_388.15K_1.00E+00atm 
  66 20 r_j_Internal_Energy_(kcal/mol)_388.15K_1.00E+00atm 
  67 20 r_j_Heat_Capacity_(cal/mol/K)_388.15K_1.00E+00atm 
  68 20 r_j_ln(Q)_(kcal/mol)_388.15K_1.00E+00atm 
  69 20 r_j_Gas_Phase_Energy 
  70 20 r_j_HOMO 
  71 20 r_j_LUMO 
  72 20 r_j_Zero_Point_Energy_(kcal/mol) 
  73 20 r_j_Entropy_(cal/mol/K)_298.15K_1.00E+00atm 
  74 20 r_j_Total_Internal_Energy_(au)_298.15K_1.00E+00atm 
  75 20 r_j_Total_Enthalpy_(au)_298.15K_1.00E+00atm 
  76 20 r_j_Total_Free_Energy_(au)_298.15K_1.00E+00atm 
  77 20 r_j_ESP_min,_kcal/mol 
  78 20 r_j_ESP_max,_kcal/mol 
  79 20 r_j_ESP_mean,_kcal/mol 
  80 20 r_j_ESP_pos_mean,_kcal/mol 
  81 20 r_j_ESP_neg_mean,_kcal/mol 
  82 20 r_j_ESP_pos_variance,_(kcal/mol)**2 
  83 20 r_j_ESP_neg_variance,_(kcal/mol)**2 
  84 20 r_j_ESP_total_variance,_(kcal/mol)**2 
  85 20 r_j_ESP_balance 
  86 20 r_j_ESP_local_polarity,_kcal/mol 
  :::
 } 
 m_atom[31] { 
  # First column is atom index #
  i_m_mmod_type
  r_m_x_coord
  r_m_y_coord
  r_m_z_coord
  i_m_color
  r_m_charge1
  r_m_charge2
  i_m_atomic_number
  s_m_color_rgb
  s_m_atom_name
  r_j_EPN
  r_j_Max_surface_ESP
  r_j_Min_surface_ESP
  i_m_Hcount
  i_rdk_index
  r_j_Mulliken_Charges
  i_j_separated_energy_at_no
  b_matsci_Reaction_Workflow_Keep_Atom
  i_matsci_Reaction_Workflow_Superposition_Atom
  :::
  1 3 -1.350880 2.712409 -0.397475 2 0.15729 0.15729 6 A0A0A0  C1  -14.683495115652 0 0 2 3 <> <> <> <>
  2 16 -1.798112 1.714552 -1.303044 70 -0.36571 -0.36571 8 FF2F2F  O2  -22.3051691619763 0.291702185747688 -18.8993358857689 0 4 <> <> <> <>
  3 2 -2.217549 0.494835 -0.839414 2 0.15683 0.15683 6 A0A0A0  C3  -14.6938818776122 -0.39569817017512 -13.5661345370996 0 5 <> <> <> <>
  4 2 -2.019447 0.014765 0.459727 2 -0.17812 -0.17812 6 A0A0A0  C4  -14.7591595107433 -4.03390975270359 -14.1711952989797 1 6 <> <> <> <>
  5 2 -2.482518 -1.259988 0.794854 2 -0.09577 -0.09577 6 A0A0A0  C5  -14.7550414603472 -6.6067262144 -15.2540545739502 1 7 <> <> <> <>
  6 2 -3.127827 -2.061865 -0.145289 2 -0.16276 -0.16276 6 A0A0A0  C6  -14.7615007362802 -8.11990174115978 -15.5478547953497 1 8 <> <> <> <>
  7 2 -3.316289 -1.574032 -1.442243 2 -0.09577 -0.09577 6 A0A0A0  C7  -14.7541196241445 -4.59754426533196 -15.3320504528908 1 9 <> <> <> <>
  8 2 -2.870901 -0.301775 -1.789400 2 -0.17812 -0.17812 6 A0A0A0  C8  -14.7602916623532 -8.15190101616681 -14.8275426051936 1 10 <> <> <> <>
  9 41 -1.908291 2.667546 0.547941 21 0.04691 0.04691 1 FFFFFF  H9  -1.09587284769556 21.2877363678437 -3.8528494385207 0 <> <> <> <> <>
  10 41 -1.587997 3.670806 -0.874017 21 0.04691 0.04691 1 FFFFFF  H10  -1.09654412282696 21.5254719381825 -8.49618755075759 0 <> <> <> <> <>
  11 41 -1.463557 0.593828 1.184760 21 0.13661 0.13661 1 FFFFFF  H11  -1.1062460894772 15.6714199207395 -16.2433679195547 0 <> <> <> <> <>
  12 41 -2.313703 -1.632433 1.801341 21 0.13313 0.13313 1 FFFFFF  H12  -1.11063930192367 12.8756384859838 -8.72462365433942 0 <> <> <> <> <>
  13 41 -3.474137 -3.054743 0.124587 21 0.13100 0.13100 1 FFFFFF  H13  -1.11270138318693 12.4225662030696 -9.93524896422165 0 <> <> <> <> <>
  14 41 -3.815737 -2.186058 -2.188082 21 0.13313 0.13313 1 FFFFFF  H14  -1.1090902928104 13.5571720487025 -8.6685156871404 0 <> <> <> <> <>
  15 41 -3.008044 0.095342 -2.789719 21 0.13661 0.13661 1 FFFFFF  H15  -1.1072671860452 11.2202123907939 -14.3935483382945 0 <> <> <> <> <>
  16 3 1.082046 1.957724 -0.999791 104 -0.06273 -0.06273 6 E0E0E0  C16  -14.7052199054168 7.22521997853364 -8.86512482374559 2 <> -0.01523 1 1 <>
  17 16 0.724988 1.447546 0.304866 70 -0.27358 -0.27358 8 FF2F2F  O1  -22.3316815732805 4.78621361984971 -25.2611255085688 0 <> -0.4555 2 1 <>
  18 3 0.140934 2.677993 -0.134174 104 -0.01700 -0.01700 6 E0E0E0  C2  -14.6871817961082 10.9300503918206 5.42148531700701 1 <> 0.12847 3 1 2
  19 41 2.108320 2.314872 -1.084968 21 0.10839 0.10839 1 FFFFFF  H1  -1.10689155664889 14.4238613760294 -12.3076903171312 0 <> 0.09523 5 1 <>
  20 41 0.712826 1.357394 -1.827303 21 0.10839 0.10839 1 FFFFFF  H2  -1.11323041845977 7.47602419489879 -34.6392403478365 0 <> 0.13032 6 1 <>
  21 41 0.497061 3.561572 0.404099 21 0.13438 0.13438 1 FFFFFF  H3  -1.09664273988036 21.7920138741204 -8.32283386528804 0 <> 0.09262 7 1 3
  22 3 1.267294 -2.501771 -1.334630 104 0.05056 0.05056 6 E0E0E0  C22  -14.7452661728001 0 0 2 <> -0.05731 11 1 <>
  23 26 0.543700 -1.241616 -1.518174 38 -0.93975 -0.93975 7 2F2FFF  N1  -18.4175143720897 -21.3989712631385 -36.1368125001119 2 <> -0.59647 12 1 <>
  24 3 0.668479 -3.454699 -0.289833 104 -0.17361 -0.17361 6 E0E0E0  C24  -14.7796129403009 0 0 3 <> -0.33385 13 1 <>
  25 41 1.319271 -3.010080 -2.306475 21 0.05356 0.05356 1 FFFFFF  H7  -1.14743276641054 2.5046177097087 -28.9566641028409 0 <> 0.10069 14 1 <>
  26 41 2.303405 -2.262358 -1.062424 21 0.05356 0.05356 1 FFFFFF  H8  -1.14719507560555 1.87805755018351 -28.3409303289651 0 <> 0.07668 15 1 <>
  27 43 -0.424350 -1.440513 -1.762889 21 0.38111 0.38111 1 FFFFFF  H27  -1.09407710077742 6.58253868734108 -30.2454298695657 0 <> 0.2374 16 1 <>
  28 43 0.494125 -0.741693 -0.632341 21 0.38111 0.38111 1 FFFFFF  H28  -1.09493649539449 2.31270719565303 -21.5420366131592 0 <> 0.23796 17 1 <>
  29 41 1.245822 -4.384019 -0.209594 21 0.06449 0.06449 1 FFFFFF  H29  -1.13719045384727 3.81550154152738 -5.33479750525639 0 <> 0.09684 18 1 <>
  30 41 0.647349 -2.981082 0.698715 21 0.06449 0.06449 1 FFFFFF  H30  -1.14005989971714 3.027784878756 -6.9722472251557 0 <> 0.09085 19 1 <>
  31 41 -0.364211 -3.714615 -0.550408 21 0.06449 0.06449 1 FFFFFF  H31  -1.14030827507255 2.47576600262846 -7.06515053861441 0 <> 0.15744 20 1 <>
  :::
 } 
 m_bond[31] { 
  # First column is bond index #
  i_m_from
  i_m_to
  i_m_order
  :::
  1 1 2 1
  2 1 9 1
  3 1 10 1
  4 1 18 1
  5 2 3 1
  6 3 4 2
  7 3 8 1
  8 4 5 1
  9 4 11 1
  10 5 6 2
  11 5 12 1
  12 6 7 1
  13 6 13 1
  14 7 8 2
  15 7 14 1
  16 8 15 1
  17 16 20 1
  18 16 19 1
  19 16 17 1
  20 16 18 1
  21 17 18 1
  22 18 21 1
  23 22 25 1
  24 22 26 1
  25 22 23 1
  26 22 24 1
  27 23 28 1
  28 23 27 1
  29 24 31 1
  30 24 29 1
  31 24 30 1
  :::
 } 
} 

f_m_ct { 
 s_m_title
 s_m_entry_id
 s_m_entry_name
 i_m_Spin_multiplicity
 s_j_QM_Method
 s_j_QM_Basis
 r_j_Final_Energy
 s_j_Jaguar_input_file
 s_j_Jaguar_output_file
 s_m_Source_Path
 s_m_Source_File
 i_m_Source_File_Index
 s_j_Task
 s_j_Jaguar_restart_input_file
 s_j_Jaguar_restart_mae_file
 s_j_Jaguar_log_file
 s_j_Jaguar_mae_file
 i_j_Number_of_canonical_orbitals
 r_j_Lowest_Frequency_(cm-1)
 r_j_Highest_Frequency_(cm-1)
 r_j_2nd_Lowest_Frequency_(cm-1)
 i_j_Num_Negative_Frequencies
 b_matsci_Reaction_Workflow_Structure
 s_matsci_Reaction_Workflow_Conformers_Group
 s_matsci_Reaction_Workflow_Sibling_Group
 i_mmod_Serial_Number-OPLS3e
 r_mmod_Relative_Potential_Energy-OPLS3e_global
 i_matsci_Workflow_Stage
 i_j_Geometry_convergence_category
 r_j_Enthalpy_(kcal/mol)_298.15K_1.00E+00atm
 r_j_Free_Energy_(kcal/mol)_298.15K_1.00E+00atm
 r_j_Internal_Energy_(kcal/mol)_298.15K_1.00E+00atm
 r_j_Heat_Capacity_(cal/mol/K)_298.15K_1.00E+00atm
 r_j_ln(Q)_(kcal/mol)_298.15K_1.00E+00atm
 r_j_Enthalpy_(kcal/mol)_308.15K_1.00E+00atm
 r_j_Free_Energy_(kcal/mol)_308.15K_1.00E+00atm
 r_j_Internal_Energy_(kcal/mol)_308.15K_1.00E+00atm
 r_j_Heat_Capacity_(cal/mol/K)_308.15K_1.00E+00atm
 r_j_ln(Q)_(kcal/mol)_308.15K_1.00E+00atm
 r_j_Enthalpy_(kcal/mol)_318.15K_1.00E+00atm
 r_j_Free_Energy_(kcal/mol)_318.15K_1.00E+00atm
 r_j_Internal_Energy_(kcal/mol)_318.15K_1.00E+00atm
 r_j_Heat_Capacity_(cal/mol/K)_318.15K_1.00E+00atm
 r_j_ln(Q)_(kcal/mol)_318.15K_1.00E+00atm
 r_j_Enthalpy_(kcal/mol)_328.15K_1.00E+00atm
 r_j_Free_Energy_(kcal/mol)_328.15K_1.00E+00atm
 r_j_Internal_Energy_(kcal/mol)_328.15K_1.00E+00atm
 r_j_Heat_Capacity_(cal/mol/K)_328.15K_1.00E+00atm
 r_j_ln(Q)_(kcal/mol)_328.15K_1.00E+00atm
 r_j_Enthalpy_(kcal/mol)_338.15K_1.00E+00atm
 r_j_Free_Energy_(kcal/mol)_338.15K_1.00E+00atm
 r_j_Internal_Energy_(kcal/mol)_338.15K_1.00E+00atm
 r_j_Heat_Capacity_(cal/mol/K)_338.15K_1.00E+00atm
 r_j_ln(Q)_(kcal/mol)_338.15K_1.00E+00atm
 r_j_Enthalpy_(kcal/mol)_348.15K_1.00E+00atm
 r_j_Free_Energy_(kcal/mol)_348.15K_1.00E+00atm
 r_j_Internal_Energy_(kcal/mol)_348.15K_1.00E+00atm
 r_j_Heat_Capacity_(cal/mol/K)_348.15K_1.00E+00atm
 r_j_ln(Q)_(kcal/mol)_348.15K_1.00E+00atm
 r_j_Enthalpy_(kcal/mol)_358.15K_1.00E+00atm
 r_j_Free_Energy_(kcal/mol)_358.15K_1.00E+00atm
 r_j_Internal_Energy_(kcal/mol)_358.15K_1.00E+00atm
 r_j_Heat_Capacity_(cal/mol/K)_358.15K_1.00E+00atm
 r_j_ln(Q)_(kcal/mol)_358.15K_1.00E+00atm
 r_j_Enthalpy_(kcal/mol)_368.15K_1.00E+00atm
 r_j_Free_Energy_(kcal/mol)_368.15K_1.00E+00atm
 r_j_Internal_Energy_(kcal/mol)_368.15K_1.00E+00atm
 r_j_Heat_Capacity_(cal/mol/K)_368.15K_1.00E+00atm
 r_j_ln(Q)_(kcal/mol)_368.15K_1.00E+00atm
 r_j_Enthalpy_(kcal/mol)_378.15K_1.00E+00atm
 r_j_Free_Energy_(kcal/mol)_378.15K_1.00E+00atm
 r_j_Internal_Energy_(kcal/mol)_378.15K_1.00E+00atm
 r_j_Heat_Capacity_(cal/mol/K)_378.15K_1.00E+00atm
 r_j_ln(Q)_(kcal/mol)_378.15K_1.00E+00atm
 r_j_Enthalpy_(kcal/mol)_388.15K_1.00E+00atm
 r_j_Free_Energy_(kcal/mol)_388.15K_1.00E+00atm
 r_j_Internal_Energy_(kcal/mol)_388.15K_1.00E+00atm
 r_j_Heat_Capacity_(cal/mol/K)_388.15K_1.00E+00atm
 r_j_ln(Q)_(kcal/mol)_388.15K_1.00E+00atm
 r_j_Zero_Point_Energy_(kcal/mol)_stage_2
 r_j_Total_Internal_Energy_(au)_298.15K_1.00E+00atm_stage_2
 r_j_Total_Enthalpy_(au)_298.15K_1.00E+00atm_stage_2
 r_j_Total_Free_Energy_(au)_298.15K_1.00E+00atm_stage_2
 r_j_Entropy_(cal/mol/K)_298.15K_1.00E+00atm_stage_2
 r_j_Total_Internal_Energy_(au)_308.15K_1.00E+00atm_stage_2
 r_j_Total_Enthalpy_(au)_308.15K_1.00E+00atm_stage_2
 r_j_Total_Free_Energy_(au)_308.15K_1.00E+00atm_stage_2
 r_j_Entropy_(cal/mol/K)_308.15K_1.00E+00atm_stage_2
 r_j_Total_Internal_Energy_(au)_318.15K_1.00E+00atm_stage_2
 r_j_Total_Enthalpy_(au)_318.15K_1.00E+00atm_stage_2
 r_j_Total_Free_Energy_(au)_318.15K_1.00E+00atm_stage_2
 r_j_Entropy_(cal/mol/K)_318.15K_1.00E+00atm_stage_2
 r_j_Total_Internal_Energy_(au)_328.15K_1.00E+00atm_stage_2
 r_j_Total_Enthalpy_(au)_328.15K_1.00E+00atm_stage_2
 r_j_Total_Free_Energy_(au)_328.15K_1.00E+00atm_stage_2
 r_j_Entropy_(cal/mol/K)_328.15K_1.00E+00atm_stage_2
 r_j_Total_Internal_Energy_(au)_338.15K_1.00E+00atm_stage_2
 r_j_Total_Enthalpy_(au)_338.15K_1.00E+00atm_stage_2
 r_j_Total_Free_Energy_(au)_338.15K_1.00E+00atm_stage_2
 r_j_Entropy_(cal/mol/K)_338.15K_1.00E+00atm_stage_2
 r_j_Total_Internal_Energy_(au)_348.15K_1.00E+00atm_stage_2
 r_j_Total_Enthalpy_(au)_348.15K_1.00E+00atm_stage_2
 r_j_Total_Free_Energy_(au)_348.15K_1.00E+00atm_stage_2
 r_j_Entropy_(cal/mol/K)_348.15K_1.00E+00atm_stage_2
 r_j_Total_Internal_Energy_(au)_358.15K_1.00E+00atm_stage_2
 r_j_Total_Enthalpy_(au)_358.15K_1.00E+00atm_stage_2
 r_j_Total_Free_Energy_(au)_358.15K_1.00E+00atm_stage_2
 r_j_Entropy_(cal/mol/K)_358.15K_1.00E+00atm_stage_2
 r_j_Total_Internal_Energy_(au)_368.15K_1.00E+00atm_stage_2
 r_j_Total_Enthalpy_(au)_368.15K_1.00E+00atm_stage_2
 r_j_Total_Free_Energy_(au)_368.15K_1.00E+00atm_stage_2
 r_j_Entropy_(cal/mol/K)_368.15K_1.00E+00atm_stage_2
 r_j_Total_Internal_Energy_(au)_378.15K_1.00E+00atm_stage_2
 r_j_Total_Enthalpy_(au)_378.15K_1.00E+00atm_stage_2
 r_j_Total_Free_Energy_(au)_378.15K_1.00E+00atm_stage_2
 r_j_Entropy_(cal/mol/K)_378.15K_1.00E+00atm_stage_2
 r_j_Total_Internal_Energy_(au)_388.15K_1.00E+00atm_stage_2
 r_j_Total_Enthalpy_(au)_388.15K_1.00E+00atm_stage_2
 r_j_Total_Free_Energy_(au)_388.15K_1.00E+00atm_stage_2
 r_j_Entropy_(cal/mol/K)_388.15K_1.00E+00atm_stage_2
 r_j_Gas_Phase_Energy_stage_2
 r_j_HOMO_stage_2
 r_j_LUMO_stage_2
 r_j_Gas_Phase_Energy
 r_j_HOMO
 r_j_LUMO
 r_j_Zero_Point_Energy_(kcal/mol)
 r_j_Entropy_(cal/mol/K)_298.15K_1.00E+00atm
 r_j_Total_Internal_Energy_(au)_298.15K_1.00E+00atm
 r_j_Total_Enthalpy_(au)_298.15K_1.00E+00atm
 r_j_Total_Free_Energy_(au)_298.15K_1.00E+00atm
 r_j_ESP_min,_kcal/mol
 r_j_ESP_max,_kcal/mol
 r_j_ESP_mean,_kcal/mol
 r_j_ESP_pos_mean,_kcal/mol
 r_j_ESP_neg_mean,_kcal/mol
 r_j_ESP_pos_variance,_(kcal/mol)**2
 r_j_ESP_neg_variance,_(kcal/mol)**2
 r_j_ESP_total_variance,_(kcal/mol)**2
 r_j_ESP_balance
 r_j_ESP_local_polarity,_kcal/mol
 s_j_jname
 i_m_ct_format
 :::
 Epoxy_frag3_reactant-10 
  426 
  Epoxy_frag3_reactant-10_stage_2 
  1
  DFT(b3lyp-d3) 
  cc-pvtz(-f) 
  -634.790215719955
  /home/laurikai/Schrodinger_WD/Frag3_LACVP_rxwf_spe_B3LYP-D3_CC-PVTZ-F/Epoxy_frag3_reactant-10_isomer9.in 
  /home/laurikai/Schrodinger_WD/Frag3_LACVP_rxwf_spe_B3LYP-D3_CC-PVTZ-F/Epoxy_frag3_reactant-10_isomer9.out 
  /home/laurikai/Schrodinger_WD/828_Epoxy_frag3_rxwf_LACVPss 
  828_Epoxy_frag3_rxwf_LACVPss-out_rxnwf.mae 
  9
  "Single Point" 
  /home/laurikai/Schrodinger_WD/Frag3_LACVP_rxwf_spe_B3LYP-D3_CC-PVTZ-F/Epoxy_frag3_reactant-10_isomer9.01.in 
  /home/laurikai/Schrodinger_WD/Frag3_LACVP_rxwf_spe_B3LYP-D3_CC-PVTZ-F/Epoxy_frag3_reactant-10_isomer9.01.mae 
  /home/laurikai/Schrodinger_WD/Frag3_LACVP_rxwf_spe_B3LYP-D3_CC-PVTZ-F/Epoxy_frag3_reactant-10_isomer9.log 
  /home/laurikai/Schrodinger_WD/Frag3_LACVP_rxwf_spe_B3LYP-D3_CC-PVTZ-F/Epoxy_frag3_reactant-10_isomer9.mae 
  470
  46.2044343017678
  3485.36619360582
  63.9305169919351
  0
  1
  reactant 
  reactant 
  1
  3.4324369430542
  2
  1
  9.68583472766155
  -25.7543056576556
  9.09334913883428
  54.7392171491197
  43.4682398075402
  10.4419859427587
  -27.2916068816393
  9.82962828990905
  56.754459740944
  44.5680833000709
  11.0378661244364
  -28.5256471465054
  10.4056364075643
  58.4472479573156
  45.1191179175133
  11.6506710334125
  -29.7786833061132
  10.9985692525181
  60.138843551531
  45.6656984823275
  12.2803722289863
  -31.0506518781237
  11.6083983840695
  61.8259782431843
  46.2081256778206
  12.9269096761089
  -32.3414918270241
  12.2350637671697
  63.5056060682341
  46.7466691775543
  13.590194089507
  -33.6511434779588
  12.8784761165455
  65.174925851295
  47.2815704483782
  14.2701094538582
  -34.9795476201038
  13.5385194168743
  66.8313942310556
  47.8130453557171
  14.9665156339363
  -36.3266447774115
  14.21505353293
  68.4727308921368
  48.3412865782117
  15.6792510044121
  -37.6923746260053
  14.9079168393834
  70.0969174996893
  48.8664658392292
  168.315920869605
  -634.302643970544
  -634.301699784652
  -634.358973270915
  120.542193559542
  -634.301753006128
  -634.300777152086
  -634.360909460247
  122.452029285731
  -634.300835078758
  -634.299827556565
  -634.3628760286
  124.35490577068
  -634.299890180117
  -634.298850989775
  -634.364872868839
  126.251270271296
  -634.29891835553
  -634.297847497038
  -634.366899879797
  128.141428676948
  -634.297919700668
  -634.296817174026
  -634.368956964208
  130.025568011297
  -634.296894357817
  -634.295760163025
  -634.371044026976
  131.903776539064
  -634.295842511858
  -634.294676648915
  -634.37316097374
  133.776061588923
  -634.294764386111
  -634.293566855019
  -634.37530770972
  135.642365229004
  -634.293660238142
  -634.2924310389
  -634.377484138785
  137.502577947746
  -634.585646011216
  -0.218348094908993
  -0.000500524601419945
  -634.790215719955
  -0.228098925497744
  -0.0157413853161917
  166.926930174987
  118.866813299739
  -634.50970954797
  -634.508765362078
  -634.565242821112
  -32.1248546909416
  18.700512519186
  -0.174037795090837
  8.97534920958112
  -9.37918945717049
  26.1191458063931
  49.0979632780332
  75.2171090844263
  0.22666745649528
  9.17809351465614
  Epoxy_frag3_reactant-10_isomer9 
  2
 m_depend[86] { 
  # First column is dependency index #
  i_m_depend_dependency
  s_m_depend_property
  :::
  1 20 i_m_Spin_multiplicity 
  2 20 s_j_QM_Method 
  3 20 s_j_QM_Basis 
  4 20 r_j_Final_Energy 
  5 20 s_j_Jaguar_input_file 
  6 20 s_j_Jaguar_output_file 
  7 20 s_j_Task 
  8 20 s_j_Jaguar_restart_input_file 
  9 20 s_j_Jaguar_restart_mae_file 
  10 20 s_j_Jaguar_log_file 
  11 20 s_j_Jaguar_mae_file 
  12 20 i_j_Number_of_canonical_orbitals 
  13 20 r_j_Lowest_Frequency_(cm-1) 
  14 20 r_j_Highest_Frequency_(cm-1) 
  15 20 r_j_2nd_Lowest_Frequency_(cm-1) 
  16 20 i_j_Num_Negative_Frequencies 
  17 10 i_mmod_Serial_Number-OPLS3e 
  18 20 i_j_Geometry_convergence_category 
  19 20 r_j_Enthalpy_(kcal/mol)_298.15K_1.00E+00atm 
  20 20 r_j_Free_Energy_(kcal/mol)_298.15K_1.00E+00atm 
  21 20 r_j_Internal_Energy_(kcal/mol)_298.15K_1.00E+00atm 
  22 20 r_j_Heat_Capacity_(cal/mol/K)_298.15K_1.00E+00atm 
  23 20 r_j_ln(Q)_(kcal/mol)_298.15K_1.00E+00atm 
  24 20 r_j_Enthalpy_(kcal/mol)_308.15K_1.00E+00atm 
  25 20 r_j_Free_Energy_(kcal/mol)_308.15K_1.00E+00atm 
  26 20 r_j_Internal_Energy_(kcal/mol)_308.15K_1.00E+00atm 
  27 20 r_j_Heat_Capacity_(cal/mol/K)_308.15K_1.00E+00atm 
  28 20 r_j_ln(Q)_(kcal/mol)_308.15K_1.00E+00atm 
  29 20 r_j_Enthalpy_(kcal/mol)_318.15K_1.00E+00atm 
  30 20 r_j_Free_Energy_(kcal/mol)_318.15K_1.00E+00atm 
  31 20 r_j_Internal_Energy_(kcal/mol)_318.15K_1.00E+00atm 
  32 20 r_j_Heat_Capacity_(cal/mol/K)_318.15K_1.00E+00atm 
  33 20 r_j_ln(Q)_(kcal/mol)_318.15K_1.00E+00atm 
  34 20 r_j_Enthalpy_(kcal/mol)_328.15K_1.00E+00atm 
  35 20 r_j_Free_Energy_(kcal/mol)_328.15K_1.00E+00atm 
  36 20 r_j_Internal_Energy_(kcal/mol)_328.15K_1.00E+00atm 
  37 20 r_j_Heat_Capacity_(cal/mol/K)_328.15K_1.00E+00atm 
  38 20 r_j_ln(Q)_(kcal/mol)_328.15K_1.00E+00atm 
  39 20 r_j_Enthalpy_(kcal/mol)_338.15K_1.00E+00atm 
  40 20 r_j_Free_Energy_(kcal/mol)_338.15K_1.00E+00atm 
  41 20 r_j_Internal_Energy_(kcal/mol)_338.15K_1.00E+00atm 
  42 20 r_j_Heat_Capacity_(cal/mol/K)_338.15K_1.00E+00atm 
  43 20 r_j_ln(Q)_(kcal/mol)_338.15K_1.00E+00atm 
  44 20 r_j_Enthalpy_(kcal/mol)_348.15K_1.00E+00atm 
  45 20 r_j_Free_Energy_(kcal/mol)_348.15K_1.00E+00atm 
  46 20 r_j_Internal_Energy_(kcal/mol)_348.15K_1.00E+00atm 
  47 20 r_j_Heat_Capacity_(cal/mol/K)_348.15K_1.00E+00atm 
  48 20 r_j_ln(Q)_(kcal/mol)_348.15K_1.00E+00atm 
  49 20 r_j_Enthalpy_(kcal/mol)_358.15K_1.00E+00atm 
  50 20 r_j_Free_Energy_(kcal/mol)_358.15K_1.00E+00atm 
  51 20 r_j_Internal_Energy_(kcal/mol)_358.15K_1.00E+00atm 
  52 20 r_j_Heat_Capacity_(cal/mol/K)_358.15K_1.00E+00atm 
  53 20 r_j_ln(Q)_(kcal/mol)_358.15K_1.00E+00atm 
  54 20 r_j_Enthalpy_(kcal/mol)_368.15K_1.00E+00atm 
  55 20 r_j_Free_Energy_(kcal/mol)_368.15K_1.00E+00atm 
  56 20 r_j_Internal_Energy_(kcal/mol)_368.15K_1.00E+00atm 
  57 20 r_j_Heat_Capacity_(cal/mol/K)_368.15K_1.00E+00atm 
  58 20 r_j_ln(Q)_(kcal/mol)_368.15K_1.00E+00atm 
  59 20 r_j_Enthalpy_(kcal/mol)_378.15K_1.00E+00atm 
  60 20 r_j_Free_Energy_(kcal/mol)_378.15K_1.00E+00atm 
  61 20 r_j_Internal_Energy_(kcal/mol)_378.15K_1.00E+00atm 
  62 20 r_j_Heat_Capacity_(cal/mol/K)_378.15K_1.00E+00atm 
  63 20 r_j_ln(Q)_(kcal/mol)_378.15K_1.00E+00atm 
  64 20 r_j_Enthalpy_(kcal/mol)_388.15K_1.00E+00atm 
  65 20 r_j_Free_Energy_(kcal/mol)_388.15K_1.00E+00atm 
  66 20 r_j_Internal_Energy_(kcal/mol)_388.15K_1.00E+00atm 
  67 20 r_j_Heat_Capacity_(cal/mol/K)_388.15K_1.00E+00atm 
  68 20 r_j_ln(Q)_(kcal/mol)_388.15K_1.00E+00atm 
  69 20 r_j_Gas_Phase_Energy 
  70 20 r_j_HOMO 
  71 20 r_j_LUMO 
  72 20 r_j_Zero_Point_Energy_(kcal/mol) 
  73 20 r_j_Entropy_(cal/mol/K)_298.15K_1.00E+00atm 
  74 20 r_j_Total_Internal_Energy_(au)_298.15K_1.00E+00atm 
  75 20 r_j_Total_Enthalpy_(au)_298.15K_1.00E+00atm 
  76 20 r_j_Total_Free_Energy_(au)_298.15K_1.00E+00atm 
  77 20 r_j_ESP_min,_kcal/mol 
  78 20 r_j_ESP_max,_kcal/mol 
  79 20 r_j_ESP_mean,_kcal/mol 
  80 20 r_j_ESP_pos_mean,_kcal/mol 
  81 20 r_j_ESP_neg_mean,_kcal/mol 
  82 20 r_j_ESP_pos_variance,_(kcal/mol)**2 
  83 20 r_j_ESP_neg_variance,_(kcal/mol)**2 
  84 20 r_j_ESP_total_variance,_(kcal/mol)**2 
  85 20 r_j_ESP_balance 
  86 20 r_j_ESP_local_polarity,_kcal/mol 
  :::
 } 
 m_atom[31] { 
  # First column is atom index #
  i_m_mmod_type
  r_m_x_coord
  r_m_y_coord
  r_m_z_coord
  i_m_color
  r_m_charge1
  r_m_charge2
  i_m_atomic_number
  s_m_color_rgb
  s_m_atom_name
  r_j_EPN
  r_j_Max_surface_ESP
  r_j_Min_surface_ESP
  i_m_Hcount
  i_rdk_index
  r_j_Mulliken_Charges
  i_j_separated_energy_at_no
  b_matsci_Reaction_Workflow_Keep_Atom
  i_matsci_Reaction_Workflow_Superposition_Atom
  :::
  1 3 -0.585570 1.582720 -1.128639 2 0.15729 0.15729 6 A0A0A0  C1  -14.6894759020056 0 0 2 3 <> <> <> <>
  2 16 -1.308216 0.913009 -0.099645 70 -0.36571 -0.36571 8 FF2F2F  O2  -22.3078644116126 -0.293204852928137 -23.2690324067389 0 4 <> <> <> <>
  3 2 -2.259297 -0.000719 -0.456877 2 0.15683 0.15683 6 A0A0A0  C3  -14.6958229404642 -0.506153455397887 -14.5902192385006 0 5 <> <> <> <>
  4 2 -2.655769 -0.261805 -1.773569 2 -0.17812 -0.17812 6 A0A0A0  C4  -14.7574507863464 -3.63462049500799 -14.8578020637028 1 6 <> <> <> <>
  5 2 -3.629049 -1.236727 -2.014280 2 -0.09577 -0.09577 6 A0A0A0  C5  -14.7553842640719 -7.2364298472632 -16.1060695010165 1 7 <> <> <> <>
  6 2 -4.207832 -1.945472 -0.964767 2 -0.16276 -0.16276 6 A0A0A0  C6  -14.7634372044542 -8.79959180591798 -16.3569274996179 1 8 <> <> <> <>
  7 2 -3.806931 -1.672791 0.347710 2 -0.09577 -0.09577 6 A0A0A0  C7  -14.7565216830156 -8.78111348693792 -16.2089398213132 1 9 <> <> <> <>
  8 2 -2.840273 -0.707920 0.604821 2 -0.17812 -0.17812 6 A0A0A0  C8  -14.7623304563315 -8.51015321929173 -15.6917596131287 1 10 <> <> <> <>
  9 41 -1.261934 2.190817 -1.748539 21 0.04691 0.04691 1 FFFFFF  H9  -1.09934000826345 17.6666162856647 -1.7893576931077 0 <> <> <> <> <>
  10 41 -0.065650 0.862472 -1.771888 21 0.04691 0.04691 1 FFFFFF  H10  -1.10510766925777 15.0422635333124 -25.4192947788846 0 <> <> <> <> <>
  11 41 -2.212759 0.270296 -2.606914 21 0.13661 0.13661 1 FFFFFF  H11  -1.10182465174351 18.502375917556 -7.31844454778814 0 <> <> <> <> <>
  12 41 -3.928587 -1.439578 -3.038737 21 0.13313 0.13313 1 FFFFFF  H12  -1.11045156103461 13.4700602595818 -9.36004697009002 0 <> <> <> <> <>
  13 41 -4.959867 -2.702888 -1.162907 21 0.13100 0.13100 1 FFFFFF  H13  -1.11422170573202 12.0504002801601 -11.01436102697 0 <> <> <> <> <>
  14 41 -4.247905 -2.219432 1.176578 21 0.13313 0.13313 1 FFFFFF  H14  -1.11134025683273 12.5880658180222 -9.79302961353694 0 <> <> <> <> <>
  15 41 -2.509022 -0.486950 1.614219 21 0.13661 0.13661 1 FFFFFF  H15  -1.10913616771927 9.96656160367188 -16.5743777141537 0 <> <> <> <> <>
  16 3 1.769373 2.633354 -0.985646 104 -0.06273 -0.06273 6 E0E0E0  C16  -14.6924285224777 13.3522016311972 -1.62030613403553 2 <> -0.01523 1 1 <>
  17 16 1.524134 1.836566 0.184931 70 -0.27358 -0.27358 8 FF2F2F  O1  -22.3244684932707 -2.58812479216279 -26.5322021799063 0 <> -0.4555 2 1 <>
  18 3 0.409427 2.481183 -0.446882 104 -0.01700 -0.01700 6 E0E0E0  C2  -14.6847399623343 12.4591119812944 9.14841571647661 1 <> 0.12847 3 1 2
  19 41 2.316986 3.559380 -0.813574 21 0.10839 0.10839 1 FFFFFF  H1  -1.09615899989674 18.700512519186 -10.4416510160289 0 <> 0.09523 5 1 <>
  20 41 2.058518 2.062206 -1.867790 21 0.10839 0.10839 1 FFFFFF  H2  -1.09789968178649 14.6124725165981 -25.5096411447008 0 <> 0.13032 6 1 <>
  21 41 -0.021947 3.290662 0.143874 21 0.13438 0.13438 1 FFFFFF  H3  -1.09841885786637 17.0752005441952 -13.51142010731 0 <> 0.09262 7 1 3
  22 3 0.764548 -1.889564 -1.186134 104 0.05056 0.05056 6 E0E0E0  C22  -14.7447895854313 0 0 2 <> -0.05731 11 1 <>
  23 26 1.774659 -0.833265 -1.348430 38 -0.93975 -0.93975 7 2F2FFF  N1  -18.4111587267471 -19.5718670593739 -32.1248546909416 2 <> -0.59647 12 1 <>
  24 3 0.573084 -2.397807 0.247417 104 -0.17361 -0.17361 6 E0E0E0  C24  -14.7806742312968 0 0 3 <> -0.33385 13 1 <>
  25 41 -0.195414 -1.510965 -1.555853 21 0.05356 0.05356 1 FFFFFF  H7  -1.14905350733798 2.52619783439437 -23.0743415025576 0 <> 0.10069 14 1 <>
  26 41 1.033494 -2.720555 -1.849968 21 0.05356 0.05356 1 FFFFFF  H8  -1.1434499221982 6.72536712043855 -23.3562902940123 0 <> 0.07668 15 1 <>
  27 43 1.666370 -0.139888 -0.607880 21 0.38111 0.38111 1 FFFFFF  H27  -1.08920595765585 0.486308570216163 -18.9724035623329 0 <> 0.2374 16 1 <>
  28 43 2.701634 -1.231934 -1.213386 21 0.38111 0.38111 1 FFFFFF  H28  -1.08543143115091 17.9906264188316 -27.2903390054508 0 <> 0.23796 17 1 <>
  29 41 -0.204074 -3.169278 0.297846 21 0.06449 0.06449 1 FFFFFF  H29  -1.13892847780771 1.4977998062569 -15.0896449320901 0 <> 0.09684 18 1 <>
  30 41 1.503420 -2.819958 0.646274 21 0.06449 0.06449 1 FFFFFF  H30  -1.14005373666965 5.86201886703997 -8.05376596281729 0 <> 0.09085 19 1 <>
  31 41 0.265933 -1.572923 0.900342 21 0.06449 0.06449 1 FFFFFF  H31  -1.14192624681404 -1.41521510897466 -19.6446907285864 0 <> 0.15744 20 1 <>
  :::
 } 
 m_bond[31] { 
  # First column is bond index #
  i_m_from
  i_m_to
  i_m_order
  :::
  1 1 2 1
  2 1 9 1
  3 1 10 1
  4 1 18 1
  5 2 3 1
  6 3 4 2
  7 3 8 1
  8 4 5 1
  9 4 11 1
  10 5 6 2
  11 5 12 1
  12 6 7 1
  13 6 13 1
  14 7 8 2
  15 7 14 1
  16 8 15 1
  17 16 20 1
  18 16 19 1
  19 16 17 1
  20 16 18 1
  21 17 18 1
  22 18 21 1
  23 22 25 1
  24 22 26 1
  25 22 23 1
  26 22 24 1
  27 23 28 1
  28 23 27 1
  29 24 31 1
  30 24 29 1
  31 24 30 1
  :::
 } 
} 

f_m_ct { 
 s_m_title
 s_m_entry_id
 s_m_entry_name
 i_m_Spin_multiplicity
 s_j_QM_Method
 s_j_QM_Basis
 r_j_Final_Energy
 s_j_Jaguar_input_file
 s_j_Jaguar_output_file
 s_m_Source_Path
 s_m_Source_File
 i_m_Source_File_Index
 s_j_Task
 s_j_Jaguar_restart_input_file
 s_j_Jaguar_restart_mae_file
 s_j_Jaguar_log_file
 s_j_Jaguar_mae_file
 i_j_Number_of_canonical_orbitals
 r_j_Lowest_Frequency_(cm-1)
 r_j_Highest_Frequency_(cm-1)
 r_j_2nd_Lowest_Frequency_(cm-1)
 i_j_Num_Negative_Frequencies
 b_matsci_Reaction_Workflow_Structure
 s_matsci_Reaction_Workflow_Conformers_Group
 s_matsci_Reaction_Workflow_Sibling_Group
 s_matsci_Reaction_Workflow_Parent_Conformer_Groups
 s_matsci_Reaction_Workflow_Restrained_Distances
 s_matsci_Reaction_Workflow_Restrained_Angles
 b_matsci_Reaction_Workflow_Transition_State_Structure
 i_mmod_Serial_Number-OPLS3e
 r_mmod_Relative_Potential_Energy-OPLS3e_global
 i_matsci_Workflow_Stage
 r_j_Enthalpy_(kcal/mol)_298.15K_1.00E+00atm
 r_j_Free_Energy_(kcal/mol)_298.15K_1.00E+00atm
 r_j_Internal_Energy_(kcal/mol)_298.15K_1.00E+00atm
 r_j_Heat_Capacity_(cal/mol/K)_298.15K_1.00E+00atm
 r_j_ln(Q)_(kcal/mol)_298.15K_1.00E+00atm
 r_j_Enthalpy_(kcal/mol)_308.15K_1.00E+00atm
 r_j_Free_Energy_(kcal/mol)_308.15K_1.00E+00atm
 r_j_Internal_Energy_(kcal/mol)_308.15K_1.00E+00atm
 r_j_Heat_Capacity_(cal/mol/K)_308.15K_1.00E+00atm
 r_j_ln(Q)_(kcal/mol)_308.15K_1.00E+00atm
 r_j_Enthalpy_(kcal/mol)_318.15K_1.00E+00atm
 r_j_Free_Energy_(kcal/mol)_318.15K_1.00E+00atm
 r_j_Internal_Energy_(kcal/mol)_318.15K_1.00E+00atm
 r_j_Heat_Capacity_(cal/mol/K)_318.15K_1.00E+00atm
 r_j_ln(Q)_(kcal/mol)_318.15K_1.00E+00atm
 r_j_Enthalpy_(kcal/mol)_328.15K_1.00E+00atm
 r_j_Free_Energy_(kcal/mol)_328.15K_1.00E+00atm
 r_j_Internal_Energy_(kcal/mol)_328.15K_1.00E+00atm
 r_j_Heat_Capacity_(cal/mol/K)_328.15K_1.00E+00atm
 r_j_ln(Q)_(kcal/mol)_328.15K_1.00E+00atm
 r_j_Enthalpy_(kcal/mol)_338.15K_1.00E+00atm
 r_j_Free_Energy_(kcal/mol)_338.15K_1.00E+00atm
 r_j_Internal_Energy_(kcal/mol)_338.15K_1.00E+00atm
 r_j_Heat_Capacity_(cal/mol/K)_338.15K_1.00E+00atm
 r_j_ln(Q)_(kcal/mol)_338.15K_1.00E+00atm
 r_j_Enthalpy_(kcal/mol)_348.15K_1.00E+00atm
 r_j_Free_Energy_(kcal/mol)_348.15K_1.00E+00atm
 r_j_Internal_Energy_(kcal/mol)_348.15K_1.00E+00atm
 r_j_Heat_Capacity_(cal/mol/K)_348.15K_1.00E+00atm
 r_j_ln(Q)_(kcal/mol)_348.15K_1.00E+00atm
 r_j_Enthalpy_(kcal/mol)_358.15K_1.00E+00atm
 r_j_Free_Energy_(kcal/mol)_358.15K_1.00E+00atm
 r_j_Internal_Energy_(kcal/mol)_358.15K_1.00E+00atm
 r_j_Heat_Capacity_(cal/mol/K)_358.15K_1.00E+00atm
 r_j_ln(Q)_(kcal/mol)_358.15K_1.00E+00atm
 r_j_Enthalpy_(kcal/mol)_368.15K_1.00E+00atm
 r_j_Free_Energy_(kcal/mol)_368.15K_1.00E+00atm
 r_j_Internal_Energy_(kcal/mol)_368.15K_1.00E+00atm
 r_j_Heat_Capacity_(cal/mol/K)_368.15K_1.00E+00atm
 r_j_ln(Q)_(kcal/mol)_368.15K_1.00E+00atm
 r_j_Enthalpy_(kcal/mol)_378.15K_1.00E+00atm
 r_j_Free_Energy_(kcal/mol)_378.15K_1.00E+00atm
 r_j_Internal_Energy_(kcal/mol)_378.15K_1.00E+00atm
 r_j_Heat_Capacity_(cal/mol/K)_378.15K_1.00E+00atm
 r_j_ln(Q)_(kcal/mol)_378.15K_1.00E+00atm
 r_j_Enthalpy_(kcal/mol)_388.15K_1.00E+00atm
 r_j_Free_Energy_(kcal/mol)_388.15K_1.00E+00atm
 r_j_Internal_Energy_(kcal/mol)_388.15K_1.00E+00atm
 r_j_Heat_Capacity_(cal/mol/K)_388.15K_1.00E+00atm
 r_j_ln(Q)_(kcal/mol)_388.15K_1.00E+00atm
 r_j_Zero_Point_Energy_(kcal/mol)_stage_2
 r_j_Total_Internal_Energy_(au)_298.15K_1.00E+00atm_stage_2
 r_j_Total_Enthalpy_(au)_298.15K_1.00E+00atm_stage_2
 r_j_Total_Free_Energy_(au)_298.15K_1.00E+00atm_stage_2
 r_j_Entropy_(cal/mol/K)_298.15K_1.00E+00atm_stage_2
 r_j_Total_Internal_Energy_(au)_308.15K_1.00E+00atm_stage_2
 r_j_Total_Enthalpy_(au)_308.15K_1.00E+00atm_stage_2
 r_j_Total_Free_Energy_(au)_308.15K_1.00E+00atm_stage_2
 r_j_Entropy_(cal/mol/K)_308.15K_1.00E+00atm_stage_2
 r_j_Total_Internal_Energy_(au)_318.15K_1.00E+00atm_stage_2
 r_j_Total_Enthalpy_(au)_318.15K_1.00E+00atm_stage_2
 r_j_Total_Free_Energy_(au)_318.15K_1.00E+00atm_stage_2
 r_j_Entropy_(cal/mol/K)_318.15K_1.00E+00atm_stage_2
 r_j_Total_Internal_Energy_(au)_328.15K_1.00E+00atm_stage_2
 r_j_Total_Enthalpy_(au)_328.15K_1.00E+00atm_stage_2
 r_j_Total_Free_Energy_(au)_328.15K_1.00E+00atm_stage_2
 r_j_Entropy_(cal/mol/K)_328.15K_1.00E+00atm_stage_2
 r_j_Total_Internal_Energy_(au)_338.15K_1.00E+00atm_stage_2
 r_j_Total_Enthalpy_(au)_338.15K_1.00E+00atm_stage_2
 r_j_Total_Free_Energy_(au)_338.15K_1.00E+00atm_stage_2
 r_j_Entropy_(cal/mol/K)_338.15K_1.00E+00atm_stage_2
 r_j_Total_Internal_Energy_(au)_348.15K_1.00E+00atm_stage_2
 r_j_Total_Enthalpy_(au)_348.15K_1.00E+00atm_stage_2
 r_j_Total_Free_Energy_(au)_348.15K_1.00E+00atm_stage_2
 r_j_Entropy_(cal/mol/K)_348.15K_1.00E+00atm_stage_2
 r_j_Total_Internal_Energy_(au)_358.15K_1.00E+00atm_stage_2
 r_j_Total_Enthalpy_(au)_358.15K_1.00E+00atm_stage_2
 r_j_Total_Free_Energy_(au)_358.15K_1.00E+00atm_stage_2
 r_j_Entropy_(cal/mol/K)_358.15K_1.00E+00atm_stage_2
 r_j_Total_Internal_Energy_(au)_368.15K_1.00E+00atm_stage_2
 r_j_Total_Enthalpy_(au)_368.15K_1.00E+00atm_stage_2
 r_j_Total_Free_Energy_(au)_368.15K_1.00E+00atm_stage_2
 r_j_Entropy_(cal/mol/K)_368.15K_1.00E+00atm_stage_2
 r_j_Total_Internal_Energy_(au)_378.15K_1.00E+00atm_stage_2
 r_j_Total_Enthalpy_(au)_378.15K_1.00E+00atm_stage_2
 r_j_Total_Free_Energy_(au)_378.15K_1.00E+00atm_stage_2
 r_j_Entropy_(cal/mol/K)_378.15K_1.00E+00atm_stage_2
 r_j_Total_Internal_Energy_(au)_388.15K_1.00E+00atm_stage_2
 r_j_Total_Enthalpy_(au)_388.15K_1.00E+00atm_stage_2
 r_j_Total_Free_Energy_(au)_388.15K_1.00E+00atm_stage_2
 r_j_Entropy_(cal/mol/K)_388.15K_1.00E+00atm_stage_2
 r_j_Gas_Phase_Energy_stage_2
 r_j_HOMO_stage_2
 r_j_LUMO_stage_2
 r_j_Gas_Phase_Energy
 r_j_HOMO
 r_j_LUMO
 r_j_Zero_Point_Energy_(kcal/mol)
 r_j_Entropy_(cal/mol/K)_298.15K_1.00E+00atm
 r_j_Total_Internal_Energy_(au)_298.15K_1.00E+00atm
 r_j_Total_Enthalpy_(au)_298.15K_1.00E+00atm
 r_j_Total_Free_Energy_(au)_298.15K_1.00E+00atm
 r_j_ESP_min,_kcal/mol
 r_j_ESP_max,_kcal/mol
 r_j_ESP_mean,_kcal/mol
 r_j_ESP_pos_mean,_kcal/mol
 r_j_ESP_neg_mean,_kcal/mol
 r_j_ESP_pos_variance,_(kcal/mol)**2
 r_j_ESP_neg_variance,_(kcal/mol)**2
 r_j_ESP_total_variance,_(kcal/mol)**2
 r_j_ESP_balance
 r_j_ESP_local_polarity,_kcal/mol
 s_j_jname
 i_m_ct_format
 :::
 Epoxy_frag3_transition_state_1-2 
  427 
  Epoxy_frag3_transition_state_1-2_stage_2 
  1
  DFT(b3lyp-d3) 
  cc-pvtz(-f) 
  -634.745903045644
  /home/laurikai/Schrodinger_WD/Frag3_LACVP_rxwf_spe_B3LYP-D3_CC-PVTZ-F/Epoxy_frag3_transition_state_1-2_isomer10.in 
  /home/laurikai/Schrodinger_WD/Frag3_LACVP_rxwf_spe_B3LYP-D3_CC-PVTZ-F/Epoxy_frag3_transition_state_1-2_isomer10.out 
  /home/laurikai/Schrodinger_WD/828_Epoxy_frag3_rxwf_LACVPss 
  828_Epoxy_frag3_rxwf_LACVPss-out_rxnwf.mae 
  10
  "Single Point" 
  /home/laurikai/Schrodinger_WD/Frag3_LACVP_rxwf_spe_B3LYP-D3_CC-PVTZ-F/Epoxy_frag3_transition_state_1-2_isomer10.01.in 
  /home/laurikai/Schrodinger_WD/Frag3_LACVP_rxwf_spe_B3LYP-D3_CC-PVTZ-F/Epoxy_frag3_transition_state_1-2_isomer10.01.mae 
  /home/laurikai/Schrodinger_WD/Frag3_LACVP_rxwf_spe_B3LYP-D3_CC-PVTZ-F/Epoxy_frag3_transition_state_1-2_isomer10.log 
  /home/laurikai/Schrodinger_WD/Frag3_LACVP_rxwf_spe_B3LYP-D3_CC-PVTZ-F/Epoxy_frag3_transition_state_1-2_isomer10.mae 
  470
  -382.530738679972
  3478.95307026039
  41.9050717451437
  1
  1
  TS 
  Transition_states 
  reactant 
  (16,23);(28,23);(27,23);(16,18);(16,17) 
  (16,18,17) 
  1
  1
  1.88072204589801
  2
  9.04106293947386
  -24.8078117489908
  8.44857735064659
  52.6088630058584
  41.8707428784786
  9.77572246592931
  -26.2999564877877
  9.16336481307965
  54.6794690403024
  42.9486858952424
  10.3509220269096
  -27.4798622230269
  9.71869231003761
  56.3859673041252
  43.4649961709865
  10.943179215294
  -28.6781158071087
  10.2910774343995
  58.0904535690674
  43.9779749838653
  11.5524579743469
  -29.8946774459165
  10.8804841294301
  59.7897709325754
  44.487858674943
  12.1786916489753
  -31.1295081802986
  11.4868457400361
  61.4809619645115
  44.9948576382133
  12.8217851221005
  -32.3825689644437
  12.1100671491389
  63.1612952422306
  45.4991586480461
  13.4816171653736
  -33.6538199101479
  12.7500271283897
  64.8282819642717
  46.0009270340661
  14.1580429132638
  -34.9432196789874
  13.4065808122575
  66.4796842739215
  46.5003087077756
  14.8508963852816
  -36.2507250050732
  14.0795622202529
  68.1135168028364
  46.9974320451946
  167.973998419894
  -634.256800318846
  -634.255856132954
  -634.310605943364
  115.230670845779
  -634.25594253701
  -634.254966682968
  -634.312456937184
  117.071812278816
  -634.255057566307
  -634.254050044114
  -634.314337236673
  118.908641363937
  -634.254145412544
  -634.253106222201
  -634.316246775319
  120.741414055775
  -634.253206133181
  -634.252135274689
  -634.318185489708
  122.570265918271
  -634.252239834441
  -634.251137307798
  -634.320153317755
  124.395231449875
  -634.251246667901
  -634.250112473108
  -634.322150197235
  126.216261584655
  -634.250226826751
  -634.249060963809
  -634.324176064582
  128.033239373955
  -634.24918054185
  -634.247983010757
  -634.326230853921
  129.845993897266
  -634.248108077703
  -634.246878878461
  -634.328314496302
  131.654312483202
  -634.538228895546
  -0.163498377021567
  -0.00836454865167763
  -634.745903045644
  -0.180556068701633
  -0.023881927836665
  166.652972276005
  113.529682000552
  -634.466860962619
  -634.465916776726
  -634.519858392442
  -63.9405709286009
  49.8267694920741
  3.05199767467586
  16.0757339080844
  -19.2882135728363
  106.225679264147
  415.557302216028
  521.782981480175
  0.162136433274881
  16.624364293489
  Epoxy_frag3_transition_state_1-2_isomer10 
  2
 m_depend[85] { 
  # First column is dependency index #
  i_m_depend_dependency
  s_m_depend_property
  :::
  1 20 i_m_Spin_multiplicity 
  2 20 s_j_QM_Method 
  3 20 s_j_QM_Basis 
  4 20 r_j_Final_Energy 
  5 20 s_j_Jaguar_input_file 
  6 20 s_j_Jaguar_output_file 
  7 20 s_j_Task 
  8 20 s_j_Jaguar_restart_input_file 
  9 20 s_j_Jaguar_restart_mae_file 
  10 20 s_j_Jaguar_log_file 
  11 20 s_j_Jaguar_mae_file 
  12 20 i_j_Number_of_canonical_orbitals 
  13 20 r_j_Lowest_Frequency_(cm-1) 
  14 20 r_j_Highest_Frequency_(cm-1) 
  15 20 r_j_2nd_Lowest_Frequency_(cm-1) 
  16 20 i_j_Num_Negative_Frequencies 
  17 10 i_mmod_Serial_Number-OPLS3e 
  18 20 r_j_Enthalpy_(kcal/mol)_298.15K_1.00E+00atm 
  19 20 r_j_Free_Energy_(kcal/mol)_298.15K_1.00E+00atm 
  20 20 r_j_Internal_Energy_(kcal/mol)_298.15K_1.00E+00atm 
  21 20 r_j_Heat_Capacity_(cal/mol/K)_298.15K_1.00E+00atm 
  22 20 r_j_ln(Q)_(kcal/mol)_298.15K_1.00E+00atm 
  23 20 r_j_Enthalpy_(kcal/mol)_308.15K_1.00E+00atm 
  24 20 r_j_Free_Energy_(kcal/mol)_308.15K_1.00E+00atm 
  25 20 r_j_Internal_Energy_(kcal/mol)_308.15K_1.00E+00atm 
  26 20 r_j_Heat_Capacity_(cal/mol/K)_308.15K_1.00E+00atm 
  27 20 r_j_ln(Q)_(kcal/mol)_308.15K_1.00E+00atm 
  28 20 r_j_Enthalpy_(kcal/mol)_318.15K_1.00E+00atm 
  29 20 r_j_Free_Energy_(kcal/mol)_318.15K_1.00E+00atm 
  30 20 r_j_Internal_Energy_(kcal/mol)_318.15K_1.00E+00atm 
  31 20 r_j_Heat_Capacity_(cal/mol/K)_318.15K_1.00E+00atm 
  32 20 r_j_ln(Q)_(kcal/mol)_318.15K_1.00E+00atm 
  33 20 r_j_Enthalpy_(kcal/mol)_328.15K_1.00E+00atm 
  34 20 r_j_Free_Energy_(kcal/mol)_328.15K_1.00E+00atm 
  35 20 r_j_Internal_Energy_(kcal/mol)_328.15K_1.00E+00atm 
  36 20 r_j_Heat_Capacity_(cal/mol/K)_328.15K_1.00E+00atm 
  37 20 r_j_ln(Q)_(kcal/mol)_328.15K_1.00E+00atm 
  38 20 r_j_Enthalpy_(kcal/mol)_338.15K_1.00E+00atm 
  39 20 r_j_Free_Energy_(kcal/mol)_338.15K_1.00E+00atm 
  40 20 r_j_Internal_Energy_(kcal/mol)_338.15K_1.00E+00atm 
  41 20 r_j_Heat_Capacity_(cal/mol/K)_338.15K_1.00E+00atm 
  42 20 r_j_ln(Q)_(kcal/mol)_338.15K_1.00E+00atm 
  43 20 r_j_Enthalpy_(kcal/mol)_348.15K_1.00E+00atm 
  44 20 r_j_Free_Energy_(kcal/mol)_348.15K_1.00E+00atm 
  45 20 r_j_Internal_Energy_(kcal/mol)_348.15K_1.00E+00atm 
  46 20 r_j_Heat_Capacity_(cal/mol/K)_348.15K_1.00E+00atm 
  47 20 r_j_ln(Q)_(kcal/mol)_348.15K_1.00E+00atm 
  48 20 r_j_Enthalpy_(kcal/mol)_358.15K_1.00E+00atm 
  49 20 r_j_Free_Energy_(kcal/mol)_358.15K_1.00E+00atm 
  50 20 r_j_Internal_Energy_(kcal/mol)_358.15K_1.00E+00atm 
  51 20 r_j_Heat_Capacity_(cal/mol/K)_358.15K_1.00E+00atm 
  52 20 r_j_ln(Q)_(kcal/mol)_358.15K_1.00E+00atm 
  53 20 r_j_Enthalpy_(kcal/mol)_368.15K_1.00E+00atm 
  54 20 r_j_Free_Energy_(kcal/mol)_368.15K_1.00E+00atm 
  55 20 r_j_Internal_Energy_(kcal/mol)_368.15K_1.00E+00atm 
  56 20 r_j_Heat_Capacity_(cal/mol/K)_368.15K_1.00E+00atm 
  57 20 r_j_ln(Q)_(kcal/mol)_368.15K_1.00E+00atm 
  58 20 r_j_Enthalpy_(kcal/mol)_378.15K_1.00E+00atm 
  59 20 r_j_Free_Energy_(kcal/mol)_378.15K_1.00E+00atm 
  60 20 r_j_Internal_Energy_(kcal/mol)_378.15K_1.00E+00atm 
  61 20 r_j_Heat_Capacity_(cal/mol/K)_378.15K_1.00E+00atm 
  62 20 r_j_ln(Q)_(kcal/mol)_378.15K_1.00E+00atm 
  63 20 r_j_Enthalpy_(kcal/mol)_388.15K_1.00E+00atm 
  64 20 r_j_Free_Energy_(kcal/mol)_388.15K_1.00E+00atm 
  65 20 r_j_Internal_Energy_(kcal/mol)_388.15K_1.00E+00atm 
  66 20 r_j_Heat_Capacity_(cal/mol/K)_388.15K_1.00E+00atm 
  67 20 r_j_ln(Q)_(kcal/mol)_388.15K_1.00E+00atm 
  68 20 r_j_Gas_Phase_Energy 
  69 20 r_j_HOMO 
  70 20 r_j_LUMO 
  71 20 r_j_Zero_Point_Energy_(kcal/mol) 
  72 20 r_j_Entropy_(cal/mol/K)_298.15K_1.00E+00atm 
  73 20 r_j_Total_Internal_Energy_(au)_298.15K_1.00E+00atm 
  74 20 r_j_Total_Enthalpy_(au)_298.15K_1.00E+00atm 
  75 20 r_j_Total_Free_Energy_(au)_298.15K_1.00E+00atm 
  76 20 r_j_ESP_min,_kcal/mol 
  77 20 r_j_ESP_max,_kcal/mol 
  78 20 r_j_ESP_mean,_kcal/mol 
  79 20 r_j_ESP_pos_mean,_kcal/mol 
  80 20 r_j_ESP_neg_mean,_kcal/mol 
  81 20 r_j_ESP_pos_variance,_(kcal/mol)**2 
  82 20 r_j_ESP_neg_variance,_(kcal/mol)**2 
  83 20 r_j_ESP_total_variance,_(kcal/mol)**2 
  84 20 r_j_ESP_balance 
  85 20 r_j_ESP_local_polarity,_kcal/mol 
  :::
 } 
 m_atom[31] { 
  # First column is atom index #
  i_m_mmod_type
  r_m_x_coord
  r_m_y_coord
  r_m_z_coord
  i_m_color
  r_m_charge1
  r_m_charge2
  i_m_atomic_number
  i_m_formal_charge
  s_m_color_rgb
  s_m_atom_name
  r_j_EPN
  r_j_Max_surface_ESP
  r_j_Min_surface_ESP
  i_m_Hcount
  i_rdk_index
  b_matsci_Reaction_Workflow_Keep_Atom
  b_matsci_Reaction_Workflow_Restrained_Atom
  i_matsci_Reaction_Workflow_Superposition_Atom
  :::
  1 3 -0.175374 -0.067207 1.006878 2 0.13527 0.13527 6 0 A0A0A0  C1  -14.7184890434783 0 0 2 3 <> <> <>
  2 16 -1.200456 -1.063699 1.253949 70 -0.33532 -0.33532 8 0 FF2F2F  O2  -22.3030692328448 1.93496315757789 -16.4807640934866 0 4 <> <> <>
  3 2 -0.919373 -2.152876 2.028515 2 0.17232 0.17232 6 0 A0A0A0  C3  -14.688599363925 -1.76912872440339 -11.8069234163493 0 5 <> <> <>
  4 2 0.229170 -2.283643 2.818369 2 -0.18574 -0.18574 6 0 A0A0A0  C4  -14.7528688951875 1.77078887688429 -13.0033513262804 1 6 <> <> <>
  5 2 0.421833 -3.454490 3.556581 2 -0.09948 -0.09948 6 0 A0A0A0  C5  -14.7489040121295 -4.19448868578646 -13.50012964345 1 7 <> <> <>
  6 2 -0.511042 -4.489422 3.520712 2 -0.17697 -0.17697 6 0 A0A0A0  C6  -14.7567625923775 -3.12368419205781 -13.6015036271409 1 8 <> <> <>
  7 2 -1.660853 -4.345117 2.738339 2 -0.09948 -0.09948 6 0 A0A0A0  C7  -14.7478420448005 3.14089727397202 -13.1021769051655 1 9 <> <> <>
  8 2 -1.867341 -3.186514 1.996948 2 -0.18574 -0.18574 6 0 A0A0A0  C8  -14.7518182863306 4.51811402555536 -12.6322829017963 1 10 <> <> <>
  9 41 0.789155 -0.553785 0.815983 21 0.00847 0.00847 1 0 FFFFFF  H9  -1.12410301357718 16.7736392861538 -43.4098039829364 0 <> <> <> <>
  10 41 -0.073611 0.588922 1.879076 21 0.00847 0.00847 1 0 FFFFFF  H10  -1.12714774209528 6.58373714343395 -42.6152141092452 0 <> <> <> <>
  11 41 0.959150 -1.484667 2.866460 21 0.13530 0.13530 1 0 FFFFFF  H11  -1.09968741973112 13.7125039719052 -7.38507041291431 0 <> <> <> <>
  12 41 1.315250 -3.550401 4.167386 21 0.12546 0.12546 1 0 FFFFFF  H12  -1.10502843554446 15.2494024280021 -6.94811474488495 0 <> <> <> <>
  13 41 -0.349211 -5.394998 4.097064 21 0.12338 0.12338 1 0 FFFFFF  H13  -1.10753752208035 15.4240904014602 -7.93055494271036 0 <> <> <> <>
  14 41 -2.401363 -5.139555 2.705285 21 0.12546 0.12546 1 0 FFFFFF  H14  -1.10215879790978 18.4011891798207 -5.77741164455317 0 <> <> <> <>
  15 41 -2.761967 -3.056248 1.394249 21 0.13530 0.13530 1 0 FFFFFF  H15  -1.09469837466434 32.2177821941432 -6.40617629201785 0 <> <> <> <>
  16 3 -0.499338 -0.050689 -1.500313 109 -0.09495 -0.09495 6 0 FF9600  C16  -14.7226810664427 0 0 2 <> 1 1 <>
  17 18 0.380463 1.605290 -0.647664 109 -0.99407 -0.99407 8 -1 FF9600  O1  -22.4664478501347 -35.0149080207439 -63.9405709286009 0 <> 1 1 <>
  18 3 -0.568102 0.748866 -0.234097 109 0.46972 0.46972 6 0 FF9600  C2  -14.7308079253038 0 0 1 <> 1 1 2
  19 41 -0.871910 0.469805 -2.375945 109 0.08127 0.08127 1 0 FF9600  H1  -1.10648324302843 29.5748610509412 -43.8668418585956 0 <> 1 <> <>
  20 41 0.460802 -0.537166 -1.643099 109 0.08127 0.08127 1 0 FF9600  H2  -1.10665310329267 20.8342504265435 -43.22231877675 0 <> 1 <> <>
  21 41 -1.600494 1.146761 -0.058036 109 -0.06678 -0.06678 1 0 FF9600  H3  -1.1614224087831 17.3946346230935 -47.0178769312394 0 <> 1 <> 3
  22 3 -0.879332 -2.852895 -1.639550 109 -0.06347 -0.06347 6 0 FF9600  C22  -14.6848409166235 0 0 2 <> 1 <> <>
  23 32 -1.596988 -1.565786 -1.496073 109 -0.20485 -0.20485 7 1 FF9600  N1  -18.3024525323039 0 0 2 <> 1 1 <>
  24 3 -0.368071 -3.045173 -3.062410 109 -0.21066 -0.21066 6 0 FF9600  C24  -14.7302451791799 0 0 3 <> 1 <> <>
  25 41 -0.052876 -2.828434 -0.922606 109 0.11543 0.11543 1 0 FF9600  H7  -1.08773952176246 22.4322735967903 -1.53653117403253 0 <> 1 <> <>
  26 41 -1.532550 -3.683230 -1.343555 109 0.11543 0.11543 1 0 FF9600  H8  -1.08764369810287 35.033749210231 1.77699255168265 0 <> 1 <> <>
  27 44 -2.361298 -1.485469 -2.165330 109 0.30311 0.30311 1 0 FF9600  H27  -0.993979519051869 49.8267694920741 17.8249958296897 0 <> 1 1 <>
  28 44 -1.961258 -1.475944 -0.544701 109 0.30311 0.30311 1 0 FF9600  H28  -1.00163957637429 34.9869961338058 -2.29123189128922 0 <> 1 1 <>
  29 41 0.178410 -3.988704 -3.143238 109 0.09292 0.09292 1 0 FF9600  H29  -1.09081690615376 22.6258940079876 12.648407881188 0 <> 1 <> <>
  30 41 -1.197034 -3.076576 -3.778784 109 0.09292 0.09292 1 0 FF9600  H30  -1.09142543549314 39.6823805911819 13.9550030515592 0 <> 1 <> <>
  31 41 0.305121 -2.234493 -3.355320 109 0.09292 0.09292 1 0 FF9600  H31  -1.09460879670145 24.9039467883639 12.0475638424698 0 <> 1 <> <>
  :::
 } 
 m_bond[31] { 
  # First column is bond index #
  i_m_from
  i_m_to
  i_m_order
  :::
  1 1 2 1
  2 1 9 1
  3 1 10 1
  4 1 18 1
  5 2 3 1
  6 3 4 2
  7 3 8 1
  8 4 5 1
  9 4 11 1
  10 5 6 2
  11 5 12 1
  12 6 7 1
  13 6 13 1
  14 7 8 2
  15 7 14 1
  16 8 15 1
  17 16 19 1
  18 16 20 1
  19 16 18 1
  20 16 23 1
  21 17 18 1
  22 18 21 1
  23 22 25 1
  24 22 26 1
  25 22 23 1
  26 22 24 1
  27 23 28 1
  28 23 27 1
  29 24 31 1
  30 24 29 1
  31 24 30 1
  :::
 } 
} 

f_m_ct { 
 s_m_title
 s_m_entry_id
 s_m_entry_name
 i_m_Spin_multiplicity
 s_j_QM_Method
 s_j_QM_Basis
 r_j_Final_Energy
 s_j_Jaguar_input_file
 s_j_Jaguar_output_file
 s_m_Source_Path
 s_m_Source_File
 i_m_Source_File_Index
 s_j_Task
 s_j_Jaguar_restart_input_file
 s_j_Jaguar_restart_mae_file
 s_j_Jaguar_log_file
 s_j_Jaguar_mae_file
 i_j_Number_of_canonical_orbitals
 r_j_Lowest_Frequency_(cm-1)
 r_j_Highest_Frequency_(cm-1)
 r_j_2nd_Lowest_Frequency_(cm-1)
 i_j_Num_Negative_Frequencies
 b_matsci_Reaction_Workflow_Structure
 s_matsci_Reaction_Workflow_Conformers_Group
 s_matsci_Reaction_Workflow_Sibling_Group
 s_matsci_Reaction_Workflow_Parent_Conformer_Groups
 s_matsci_Reaction_Workflow_Restrained_Distances
 s_matsci_Reaction_Workflow_Restrained_Angles
 b_matsci_Reaction_Workflow_Transition_State_Structure
 i_mmod_Serial_Number-OPLS3e
 r_mmod_Relative_Potential_Energy-OPLS3e_global
 i_matsci_Workflow_Stage
 r_j_Enthalpy_(kcal/mol)_298.15K_1.00E+00atm
 r_j_Free_Energy_(kcal/mol)_298.15K_1.00E+00atm
 r_j_Internal_Energy_(kcal/mol)_298.15K_1.00E+00atm
 r_j_Heat_Capacity_(cal/mol/K)_298.15K_1.00E+00atm
 r_j_ln(Q)_(kcal/mol)_298.15K_1.00E+00atm
 r_j_Enthalpy_(kcal/mol)_308.15K_1.00E+00atm
 r_j_Free_Energy_(kcal/mol)_308.15K_1.00E+00atm
 r_j_Internal_Energy_(kcal/mol)_308.15K_1.00E+00atm
 r_j_Heat_Capacity_(cal/mol/K)_308.15K_1.00E+00atm
 r_j_ln(Q)_(kcal/mol)_308.15K_1.00E+00atm
 r_j_Enthalpy_(kcal/mol)_318.15K_1.00E+00atm
 r_j_Free_Energy_(kcal/mol)_318.15K_1.00E+00atm
 r_j_Internal_Energy_(kcal/mol)_318.15K_1.00E+00atm
 r_j_Heat_Capacity_(cal/mol/K)_318.15K_1.00E+00atm
 r_j_ln(Q)_(kcal/mol)_318.15K_1.00E+00atm
 r_j_Enthalpy_(kcal/mol)_328.15K_1.00E+00atm
 r_j_Free_Energy_(kcal/mol)_328.15K_1.00E+00atm
 r_j_Internal_Energy_(kcal/mol)_328.15K_1.00E+00atm
 r_j_Heat_Capacity_(cal/mol/K)_328.15K_1.00E+00atm
 r_j_ln(Q)_(kcal/mol)_328.15K_1.00E+00atm
 r_j_Enthalpy_(kcal/mol)_338.15K_1.00E+00atm
 r_j_Free_Energy_(kcal/mol)_338.15K_1.00E+00atm
 r_j_Internal_Energy_(kcal/mol)_338.15K_1.00E+00atm
 r_j_Heat_Capacity_(cal/mol/K)_338.15K_1.00E+00atm
 r_j_ln(Q)_(kcal/mol)_338.15K_1.00E+00atm
 r_j_Enthalpy_(kcal/mol)_348.15K_1.00E+00atm
 r_j_Free_Energy_(kcal/mol)_348.15K_1.00E+00atm
 r_j_Internal_Energy_(kcal/mol)_348.15K_1.00E+00atm
 r_j_Heat_Capacity_(cal/mol/K)_348.15K_1.00E+00atm
 r_j_ln(Q)_(kcal/mol)_348.15K_1.00E+00atm
 r_j_Enthalpy_(kcal/mol)_358.15K_1.00E+00atm
 r_j_Free_Energy_(kcal/mol)_358.15K_1.00E+00atm
 r_j_Internal_Energy_(kcal/mol)_358.15K_1.00E+00atm
 r_j_Heat_Capacity_(cal/mol/K)_358.15K_1.00E+00atm
 r_j_ln(Q)_(kcal/mol)_358.15K_1.00E+00atm
 r_j_Enthalpy_(kcal/mol)_368.15K_1.00E+00atm
 r_j_Free_Energy_(kcal/mol)_368.15K_1.00E+00atm
 r_j_Internal_Energy_(kcal/mol)_368.15K_1.00E+00atm
 r_j_Heat_Capacity_(cal/mol/K)_368.15K_1.00E+00atm
 r_j_ln(Q)_(kcal/mol)_368.15K_1.00E+00atm
 r_j_Enthalpy_(kcal/mol)_378.15K_1.00E+00atm
 r_j_Free_Energy_(kcal/mol)_378.15K_1.00E+00atm
 r_j_Internal_Energy_(kcal/mol)_378.15K_1.00E+00atm
 r_j_Heat_Capacity_(cal/mol/K)_378.15K_1.00E+00atm
 r_j_ln(Q)_(kcal/mol)_378.15K_1.00E+00atm
 r_j_Enthalpy_(kcal/mol)_388.15K_1.00E+00atm
 r_j_Free_Energy_(kcal/mol)_388.15K_1.00E+00atm
 r_j_Internal_Energy_(kcal/mol)_388.15K_1.00E+00atm
 r_j_Heat_Capacity_(cal/mol/K)_388.15K_1.00E+00atm
 r_j_ln(Q)_(kcal/mol)_388.15K_1.00E+00atm
 r_j_Zero_Point_Energy_(kcal/mol)_stage_2
 r_j_Total_Internal_Energy_(au)_298.15K_1.00E+00atm_stage_2
 r_j_Total_Enthalpy_(au)_298.15K_1.00E+00atm_stage_2
 r_j_Total_Free_Energy_(au)_298.15K_1.00E+00atm_stage_2
 r_j_Entropy_(cal/mol/K)_298.15K_1.00E+00atm_stage_2
 r_j_Total_Internal_Energy_(au)_308.15K_1.00E+00atm_stage_2
 r_j_Total_Enthalpy_(au)_308.15K_1.00E+00atm_stage_2
 r_j_Total_Free_Energy_(au)_308.15K_1.00E+00atm_stage_2
 r_j_Entropy_(cal/mol/K)_308.15K_1.00E+00atm_stage_2
 r_j_Total_Internal_Energy_(au)_318.15K_1.00E+00atm_stage_2
 r_j_Total_Enthalpy_(au)_318.15K_1.00E+00atm_stage_2
 r_j_Total_Free_Energy_(au)_318.15K_1.00E+00atm_stage_2
 r_j_Entropy_(cal/mol/K)_318.15K_1.00E+00atm_stage_2
 r_j_Total_Internal_Energy_(au)_328.15K_1.00E+00atm_stage_2
 r_j_Total_Enthalpy_(au)_328.15K_1.00E+00atm_stage_2
 r_j_Total_Free_Energy_(au)_328.15K_1.00E+00atm_stage_2
 r_j_Entropy_(cal/mol/K)_328.15K_1.00E+00atm_stage_2
 r_j_Total_Internal_Energy_(au)_338.15K_1.00E+00atm_stage_2
 r_j_Total_Enthalpy_(au)_338.15K_1.00E+00atm_stage_2
 r_j_Total_Free_Energy_(au)_338.15K_1.00E+00atm_stage_2
 r_j_Entropy_(cal/mol/K)_338.15K_1.00E+00atm_stage_2
 r_j_Total_Internal_Energy_(au)_348.15K_1.00E+00atm_stage_2
 r_j_Total_Enthalpy_(au)_348.15K_1.00E+00atm_stage_2
 r_j_Total_Free_Energy_(au)_348.15K_1.00E+00atm_stage_2
 r_j_Entropy_(cal/mol/K)_348.15K_1.00E+00atm_stage_2
 r_j_Total_Internal_Energy_(au)_358.15K_1.00E+00atm_stage_2
 r_j_Total_Enthalpy_(au)_358.15K_1.00E+00atm_stage_2
 r_j_Total_Free_Energy_(au)_358.15K_1.00E+00atm_stage_2
 r_j_Entropy_(cal/mol/K)_358.15K_1.00E+00atm_stage_2
 r_j_Total_Internal_Energy_(au)_368.15K_1.00E+00atm_stage_2
 r_j_Total_Enthalpy_(au)_368.15K_1.00E+00atm_stage_2
 r_j_Total_Free_Energy_(au)_368.15K_1.00E+00atm_stage_2
 r_j_Entropy_(cal/mol/K)_368.15K_1.00E+00atm_stage_2
 r_j_Total_Internal_Energy_(au)_378.15K_1.00E+00atm_stage_2
 r_j_Total_Enthalpy_(au)_378.15K_1.00E+00atm_stage_2
 r_j_Total_Free_Energy_(au)_378.15K_1.00E+00atm_stage_2
 r_j_Entropy_(cal/mol/K)_378.15K_1.00E+00atm_stage_2
 r_j_Total_Internal_Energy_(au)_388.15K_1.00E+00atm_stage_2
 r_j_Total_Enthalpy_(au)_388.15K_1.00E+00atm_stage_2
 r_j_Total_Free_Energy_(au)_388.15K_1.00E+00atm_stage_2
 r_j_Entropy_(cal/mol/K)_388.15K_1.00E+00atm_stage_2
 r_j_Gas_Phase_Energy_stage_2
 r_j_HOMO_stage_2
 r_j_LUMO_stage_2
 r_j_Gas_Phase_Energy
 r_j_HOMO
 r_j_LUMO
 r_j_Zero_Point_Energy_(kcal/mol)
 r_j_Entropy_(cal/mol/K)_298.15K_1.00E+00atm
 r_j_Total_Internal_Energy_(au)_298.15K_1.00E+00atm
 r_j_Total_Enthalpy_(au)_298.15K_1.00E+00atm
 r_j_Total_Free_Energy_(au)_298.15K_1.00E+00atm
 r_j_ESP_min,_kcal/mol
 r_j_ESP_max,_kcal/mol
 r_j_ESP_mean,_kcal/mol
 r_j_ESP_pos_mean,_kcal/mol
 r_j_ESP_neg_mean,_kcal/mol
 r_j_ESP_pos_variance,_(kcal/mol)**2
 r_j_ESP_neg_variance,_(kcal/mol)**2
 r_j_ESP_total_variance,_(kcal/mol)**2
 r_j_ESP_balance
 r_j_ESP_local_polarity,_kcal/mol
 s_j_jname
 i_m_ct_format
 :::
 Epoxy_frag3_transition_state_1-3 
  428 
  Epoxy_frag3_transition_state_1-3_stage_2 
  1
  DFT(b3lyp-d3) 
  cc-pvtz(-f) 
  -634.747088593281
  /home/laurikai/Schrodinger_WD/Frag3_LACVP_rxwf_spe_B3LYP-D3_CC-PVTZ-F/Epoxy_frag3_transition_state_1-3_isomer11.in 
  /home/laurikai/Schrodinger_WD/Frag3_LACVP_rxwf_spe_B3LYP-D3_CC-PVTZ-F/Epoxy_frag3_transition_state_1-3_isomer11.out 
  /home/laurikai/Schrodinger_WD/828_Epoxy_frag3_rxwf_LACVPss 
  828_Epoxy_frag3_rxwf_LACVPss-out_rxnwf.mae 
  11
  "Single Point" 
  /home/laurikai/Schrodinger_WD/Frag3_LACVP_rxwf_spe_B3LYP-D3_CC-PVTZ-F/Epoxy_frag3_transition_state_1-3_isomer11.01.in 
  /home/laurikai/Schrodinger_WD/Frag3_LACVP_rxwf_spe_B3LYP-D3_CC-PVTZ-F/Epoxy_frag3_transition_state_1-3_isomer11.01.mae 
  /home/laurikai/Schrodinger_WD/Frag3_LACVP_rxwf_spe_B3LYP-D3_CC-PVTZ-F/Epoxy_frag3_transition_state_1-3_isomer11.log 
  /home/laurikai/Schrodinger_WD/Frag3_LACVP_rxwf_spe_B3LYP-D3_CC-PVTZ-F/Epoxy_frag3_transition_state_1-3_isomer11.mae 
  470
  -381.319518411559
  3496.4419384632
  53.8629184773317
  1
  1
  TS 
  Transition_states 
  reactant 
  (16,23);(28,23);(27,23);(16,18);(16,17) 
  (16,18,17) 
  1
  1
  2.36784362793
  2
  9.04276239954592
  -24.7888988105348
  8.45027681071864
  52.6070106806651
  41.8388215308329
  9.75195784447324
  -26.19582322675
  9.13960019162358
  54.6580834347275
  42.7786328869177
  10.3269460144176
  -27.3715750483679
  9.69471629754559
  56.3650563882583
  43.2937179602837
  10.9189960395555
  -28.5656681417508
  10.266894258661
  58.0699164400098
  43.8055361581293
  11.5280709364139
  -29.7780630277677
  10.8560970914971
  59.7695226443404
  44.3143185602035
  12.1541032688625
  -31.0087210183942
  11.4622573599233
  61.4609308655103
  44.8202708402809
  12.7969972609173
  -32.2576033027086
  12.0852792879557
  63.1414208972654
  45.3235755287733
  13.4566311289857
  -33.5246701973412
  12.7250410920018
  64.8085135173316
  45.8243941313778
  14.1328595413092
  -34.8098805437107
  13.3813974403029
  66.459979140025
  46.3228691068986
  14.8255161283862
  -36.113191234957
  14.0541819633575
  68.0938396038515
  46.8191257074855
  168.038395749235
  -634.258379646993
  -634.257435461101
  -634.311988407242
  114.816335133126
  -634.257522210525
  -634.256546356483
  -634.313832792449
  116.656761548672
  -634.256637576695
  -634.255630054502
  -634.315706472254
  118.492915488875
  -634.255725753067
  -634.254686562725
  -634.317609380737
  120.32504702516
  -634.25478679858
  -634.253715940088
  -634.319541454982
  122.153286896885
  -634.253820820698
  -634.252718294056
  -634.321502633338
  123.97766562475
  -634.252827972052
  -634.251693777259
  -634.323492853955
  125.798130849158
  -634.251808446714
  -634.250642583772
  -634.325512053593
  127.614562885582
  -634.250762476287
  -634.249564945195
  -634.327560166662
  129.426788536348
  -634.249690325897
  -634.248461126655
  -634.329637124466
  131.234593232882
  -634.539873321403
  -0.164082472777298
  -0.00766019270674438
  -634.747088593281
  -0.181160392885433
  -0.0234198845162117
  166.688100616588
  113.471947711154
  -634.46798782142
  -634.467043635527
  -634.520957819819
  -63.5212876089205
  50.0045997457886
  2.69778850513034
  15.8158913509405
  -19.1605733964298
  114.379122282535
  408.982267379233
  523.361389661768
  0.170784274030221
  16.5288569555211
  Epoxy_frag3_transition_state_1-3_isomer11 
  2
 m_depend[85] { 
  # First column is dependency index #
  i_m_depend_dependency
  s_m_depend_property
  :::
  1 20 i_m_Spin_multiplicity 
  2 20 s_j_QM_Method 
  3 20 s_j_QM_Basis 
  4 20 r_j_Final_Energy 
  5 20 s_j_Jaguar_input_file 
  6 20 s_j_Jaguar_output_file 
  7 20 s_j_Task 
  8 20 s_j_Jaguar_restart_input_file 
  9 20 s_j_Jaguar_restart_mae_file 
  10 20 s_j_Jaguar_log_file 
  11 20 s_j_Jaguar_mae_file 
  12 20 i_j_Number_of_canonical_orbitals 
  13 20 r_j_Lowest_Frequency_(cm-1) 
  14 20 r_j_Highest_Frequency_(cm-1) 
  15 20 r_j_2nd_Lowest_Frequency_(cm-1) 
  16 20 i_j_Num_Negative_Frequencies 
  17 10 i_mmod_Serial_Number-OPLS3e 
  18 20 r_j_Enthalpy_(kcal/mol)_298.15K_1.00E+00atm 
  19 20 r_j_Free_Energy_(kcal/mol)_298.15K_1.00E+00atm 
  20 20 r_j_Internal_Energy_(kcal/mol)_298.15K_1.00E+00atm 
  21 20 r_j_Heat_Capacity_(cal/mol/K)_298.15K_1.00E+00atm 
  22 20 r_j_ln(Q)_(kcal/mol)_298.15K_1.00E+00atm 
  23 20 r_j_Enthalpy_(kcal/mol)_308.15K_1.00E+00atm 
  24 20 r_j_Free_Energy_(kcal/mol)_308.15K_1.00E+00atm 
  25 20 r_j_Internal_Energy_(kcal/mol)_308.15K_1.00E+00atm 
  26 20 r_j_Heat_Capacity_(cal/mol/K)_308.15K_1.00E+00atm 
  27 20 r_j_ln(Q)_(kcal/mol)_308.15K_1.00E+00atm 
  28 20 r_j_Enthalpy_(kcal/mol)_318.15K_1.00E+00atm 
  29 20 r_j_Free_Energy_(kcal/mol)_318.15K_1.00E+00atm 
  30 20 r_j_Internal_Energy_(kcal/mol)_318.15K_1.00E+00atm 
  31 20 r_j_Heat_Capacity_(cal/mol/K)_318.15K_1.00E+00atm 
  32 20 r_j_ln(Q)_(kcal/mol)_318.15K_1.00E+00atm 
  33 20 r_j_Enthalpy_(kcal/mol)_328.15K_1.00E+00atm 
  34 20 r_j_Free_Energy_(kcal/mol)_328.15K_1.00E+00atm 
  35 20 r_j_Internal_Energy_(kcal/mol)_328.15K_1.00E+00atm 
  36 20 r_j_Heat_Capacity_(cal/mol/K)_328.15K_1.00E+00atm 
  37 20 r_j_ln(Q)_(kcal/mol)_328.15K_1.00E+00atm 
  38 20 r_j_Enthalpy_(kcal/mol)_338.15K_1.00E+00atm 
  39 20 r_j_Free_Energy_(kcal/mol)_338.15K_1.00E+00atm 
  40 20 r_j_Internal_Energy_(kcal/mol)_338.15K_1.00E+00atm 
  41 20 r_j_Heat_Capacity_(cal/mol/K)_338.15K_1.00E+00atm 
  42 20 r_j_ln(Q)_(kcal/mol)_338.15K_1.00E+00atm 
  43 20 r_j_Enthalpy_(kcal/mol)_348.15K_1.00E+00atm 
  44 20 r_j_Free_Energy_(kcal/mol)_348.15K_1.00E+00atm 
  45 20 r_j_Internal_Energy_(kcal/mol)_348.15K_1.00E+00atm 
  46 20 r_j_Heat_Capacity_(cal/mol/K)_348.15K_1.00E+00atm 
  47 20 r_j_ln(Q)_(kcal/mol)_348.15K_1.00E+00atm 
  48 20 r_j_Enthalpy_(kcal/mol)_358.15K_1.00E+00atm 
  49 20 r_j_Free_Energy_(kcal/mol)_358.15K_1.00E+00atm 
  50 20 r_j_Internal_Energy_(kcal/mol)_358.15K_1.00E+00atm 
  51 20 r_j_Heat_Capacity_(cal/mol/K)_358.15K_1.00E+00atm 
  52 20 r_j_ln(Q)_(kcal/mol)_358.15K_1.00E+00atm 
  53 20 r_j_Enthalpy_(kcal/mol)_368.15K_1.00E+00atm 
  54 20 r_j_Free_Energy_(kcal/mol)_368.15K_1.00E+00atm 
  55 20 r_j_Internal_Energy_(kcal/mol)_368.15K_1.00E+00atm 
  56 20 r_j_Heat_Capacity_(cal/mol/K)_368.15K_1.00E+00atm 
  57 20 r_j_ln(Q)_(kcal/mol)_368.15K_1.00E+00atm 
  58 20 r_j_Enthalpy_(kcal/mol)_378.15K_1.00E+00atm 
  59 20 r_j_Free_Energy_(kcal/mol)_378.15K_1.00E+00atm 
  60 20 r_j_Internal_Energy_(kcal/mol)_378.15K_1.00E+00atm 
  61 20 r_j_Heat_Capacity_(cal/mol/K)_378.15K_1.00E+00atm 
  62 20 r_j_ln(Q)_(kcal/mol)_378.15K_1.00E+00atm 
  63 20 r_j_Enthalpy_(kcal/mol)_388.15K_1.00E+00atm 
  64 20 r_j_Free_Energy_(kcal/mol)_388.15K_1.00E+00atm 
  65 20 r_j_Internal_Energy_(kcal/mol)_388.15K_1.00E+00atm 
  66 20 r_j_Heat_Capacity_(cal/mol/K)_388.15K_1.00E+00atm 
  67 20 r_j_ln(Q)_(kcal/mol)_388.15K_1.00E+00atm 
  68 20 r_j_Gas_Phase_Energy 
  69 20 r_j_HOMO 
  70 20 r_j_LUMO 
  71 20 r_j_Zero_Point_Energy_(kcal/mol) 
  72 20 r_j_Entropy_(cal/mol/K)_298.15K_1.00E+00atm 
  73 20 r_j_Total_Internal_Energy_(au)_298.15K_1.00E+00atm 
  74 20 r_j_Total_Enthalpy_(au)_298.15K_1.00E+00atm 
  75 20 r_j_Total_Free_Energy_(au)_298.15K_1.00E+00atm 
  76 20 r_j_ESP_min,_kcal/mol 
  77 20 r_j_ESP_max,_kcal/mol 
  78 20 r_j_ESP_mean,_kcal/mol 
  79 20 r_j_ESP_pos_mean,_kcal/mol 
  80 20 r_j_ESP_neg_mean,_kcal/mol 
  81 20 r_j_ESP_pos_variance,_(kcal/mol)**2 
  82 20 r_j_ESP_neg_variance,_(kcal/mol)**2 
  83 20 r_j_ESP_total_variance,_(kcal/mol)**2 
  84 20 r_j_ESP_balance 
  85 20 r_j_ESP_local_polarity,_kcal/mol 
  :::
 } 
 m_atom[31] { 
  # First column is atom index #
  i_m_mmod_type
  r_m_x_coord
  r_m_y_coord
  r_m_z_coord
  i_m_color
  r_m_charge1
  r_m_charge2
  i_m_atomic_number
  i_m_formal_charge
  s_m_color_rgb
  s_m_atom_name
  r_j_EPN
  r_j_Max_surface_ESP
  r_j_Min_surface_ESP
  i_m_Hcount
  i_rdk_index
  b_matsci_Reaction_Workflow_Keep_Atom
  b_matsci_Reaction_Workflow_Restrained_Atom
  i_matsci_Reaction_Workflow_Superposition_Atom
  :::
  1 3 -0.090608 -0.191220 0.851963 2 0.13527 0.13527 6 0 A0A0A0  C1  -14.7181287967164 0 0 2 3 <> <> <>
  2 16 -1.115539 -1.192397 1.064915 70 -0.33532 -0.33532 8 0 FF2F2F  O2  -22.3023950556214 1.81848972359171 -15.1953370756747 0 4 <> <> <>
  3 2 -0.882077 -2.225468 1.927214 2 0.17232 0.17232 6 0 A0A0A0  C3  -14.6894876535106 -3.17036615736553 -12.1884241896102 0 5 <> <> <>
  4 2 0.279719 -2.363760 2.695339 2 -0.18574 -0.18574 6 0 A0A0A0  C4  -14.7538635814843 0.37350588461625 -13.4926224647442 1 6 <> <> <>
  5 2 0.419090 -3.475999 3.529994 2 -0.09948 -0.09948 6 0 A0A0A0  C5  -14.7497184676819 -4.34303457647603 -14.0346372862603 1 7 <> <> <>
  6 2 -0.577239 -4.447495 3.607490 2 -0.17697 -0.17697 6 0 A0A0A0  C6  -14.7578920930047 -3.7267887599067 -14.0946998989723 1 8 <> <> <>
  7 2 -1.736362 -4.298593 2.839907 2 -0.09948 -0.09948 6 0 A0A0A0  C7  -14.748825049132 0.370854812940527 -13.6280429409913 1 9 <> <> <>
  8 2 -1.891882 -3.196300 2.005520 2 -0.18574 -0.18574 6 0 A0A0A0  C8  -14.7529191335583 2.05142853721268 -13.0063663154848 1 10 <> <> <>
  9 41 0.853863 -0.671646 0.564715 21 0.00847 0.00847 1 0 FFFFFF  H9  -1.12528327426811 13.1319514379264 -43.5771164265706 0 <> <> <> <>
  10 41 0.070295 0.382037 1.772582 21 0.00847 0.00847 1 0 FFFFFF  H10  -1.12630609614629 6.29740581674811 -42.56637083955 0 <> <> <> <>
  11 41 1.064447 -1.618676 2.650159 21 0.13530 0.13530 1 0 FFFFFF  H11  -1.10065021223314 13.2203595873591 -8.16210096514031 0 <> <> <> <>
  12 41 1.323114 -3.577450 4.124145 21 0.12546 0.12546 1 0 FFFFFF  H12  -1.10601660052074 14.8160679764461 -7.722756205921 0 <> <> <> <>
  13 41 -0.456077 -5.308209 4.257890 21 0.12338 0.12338 1 0 FFFFFF  H13  -1.10854631819762 14.8518823784772 -8.24618143987071 0 <> <> <> <>
  14 41 -2.525070 -5.044039 2.892714 21 0.12546 0.12546 1 0 FFFFFF  H14  -1.10332941552659 17.5528104679423 -6.34685579349234 0 <> <> <> <>
  15 41 -2.792282 -3.060740 1.413060 21 0.13530 0.13530 1 0 FFFFFF  H15  -1.0963474591898 30.1176908888137 -7.01963985192148 0 <> <> <> <>
  16 3 -0.560546 0.090131 -1.619842 109 -0.09495 -0.09495 6 0 FF9600  C16  -14.7229016732513 0 0 2 <> 1 1 <>
  17 18 0.415844 1.618540 -0.664520 109 -0.99407 -0.99407 8 -1 FF9600  O1  -22.4658147912112 -36.6746292210921 -63.5212876089205 0 <> 1 1 <>
  18 3 -0.534914 0.748276 -0.277497 109 0.46972 0.46972 6 0 FF9600  C2  -14.7307616144773 0 0 1 <> 1 1 2
  19 41 -0.961797 0.710327 -2.414372 109 0.08127 0.08127 1 0 FF9600  H1  -1.10645217730797 30.1299579802125 -45.3224647626956 0 <> 1 <> <>
  20 41 0.366166 -0.414830 -1.872027 109 0.08127 0.08127 1 0 FF9600  H2  -1.10707301700972 20.4731254734718 -43.777438361912 0 <> 1 <> <>
  21 41 -1.540606 1.153224 0.002954 109 -0.06678 -0.06678 1 0 FF9600  H3  -1.1610493307274 16.592598201994 -45.5583286565602 0 <> 1 <> 3
  22 3 -1.199460 -2.596415 -2.383306 109 -0.06347 -0.06347 6 0 FF9600  C22  -14.6832762356513 0 0 2 <> 1 <> <>
  23 32 -1.733921 -1.375086 -1.734274 109 -0.20485 -0.20485 7 1 FF9600  N1  -18.3039699273659 0 0 2 <> 1 1 <>
  24 3 -0.168431 -3.285827 -1.493055 109 -0.21066 -0.21066 6 0 FF9600  C24  -14.7369104204294 0 0 3 <> 1 <> <>
  25 41 -2.019225 -3.289562 -2.612310 109 0.11543 0.11543 1 0 FF9600  H7  -1.08572441370044 38.3513815632291 19.1872172966659 0 <> 1 <> <>
  26 41 -0.752836 -2.292513 -3.336575 109 0.11543 0.11543 1 0 FF9600  H8  -1.08734931740956 34.7759730227877 17.718599303745 0 <> 1 <> <>
  27 44 -2.594536 -1.058067 -2.174579 109 0.30311 0.30311 1 0 FF9600  H27  -0.995739558121421 50.0045997457886 17.8760096086696 0 <> 1 1 <>
  28 44 -1.907698 -1.529896 -0.737020 109 0.30311 0.30311 1 0 FF9600  H28  -1.002300074405 33.529045979932 -0.575402996489899 0 <> 1 1 <>
  29 41 0.248708 -4.152958 -2.012731 109 0.09292 0.09292 1 0 FF9600  H29  -1.09651800846753 24.0822228642278 8.11152127322477 0 <> 1 <> <>
  30 41 0.655687 -2.614003 -1.238495 109 0.09292 0.09292 1 0 FF9600  H30  -1.10038648898168 19.5638446598811 -1.18325879449214 0 <> 1 <> <>
  31 41 -0.620200 -3.631976 -0.558435 109 0.09292 0.09292 1 0 FF9600  H31  -1.10115600377882 28.4593747601423 -7.18306156225797 0 <> 1 <> <>
  :::
 } 
 m_bond[31] { 
  # First column is bond index #
  i_m_from
  i_m_to
  i_m_order
  :::
  1 1 2 1
  2 1 9 1
  3 1 10 1
  4 1 18 1
  5 2 3 1
  6 3 4 2
  7 3 8 1
  8 4 5 1
  9 4 11 1
  10 5 6 2
  11 5 12 1
  12 6 7 1
  13 6 13 1
  14 7 8 2
  15 7 14 1
  16 8 15 1
  17 16 19 1
  18 16 20 1
  19 16 18 1
  20 16 23 1
  21 17 18 1
  22 18 21 1
  23 22 25 1
  24 22 26 1
  25 22 23 1
  26 22 24 1
  27 23 28 1
  28 23 27 1
  29 24 31 1
  30 24 29 1
  31 24 30 1
  :::
 } 
} 

f_m_ct { 
 s_m_title
 s_m_entry_id
 s_m_entry_name
 i_m_Spin_multiplicity
 s_j_QM_Method
 s_j_QM_Basis
 r_j_Final_Energy
 s_j_Jaguar_input_file
 s_j_Jaguar_output_file
 s_m_Source_Path
 s_m_Source_File
 i_m_Source_File_Index
 s_j_Task
 s_j_Jaguar_restart_input_file
 s_j_Jaguar_restart_mae_file
 s_j_Jaguar_log_file
 s_j_Jaguar_mae_file
 i_j_Number_of_canonical_orbitals
 r_j_Lowest_Frequency_(cm-1)
 r_j_Highest_Frequency_(cm-1)
 r_j_2nd_Lowest_Frequency_(cm-1)
 i_j_Num_Negative_Frequencies
 b_matsci_Reaction_Workflow_Structure
 s_matsci_Reaction_Workflow_Conformers_Group
 s_matsci_Reaction_Workflow_Sibling_Group
 s_matsci_Reaction_Workflow_Parent_Conformer_Groups
 s_matsci_Reaction_Workflow_Restrained_Distances
 s_matsci_Reaction_Workflow_Restrained_Angles
 b_matsci_Reaction_Workflow_Transition_State_Structure
 i_mmod_Serial_Number-OPLS3e
 r_mmod_Relative_Potential_Energy-OPLS3e_global
 i_matsci_Workflow_Stage
 r_j_Enthalpy_(kcal/mol)_298.15K_1.00E+00atm
 r_j_Free_Energy_(kcal/mol)_298.15K_1.00E+00atm
 r_j_Internal_Energy_(kcal/mol)_298.15K_1.00E+00atm
 r_j_Heat_Capacity_(cal/mol/K)_298.15K_1.00E+00atm
 r_j_ln(Q)_(kcal/mol)_298.15K_1.00E+00atm
 r_j_Enthalpy_(kcal/mol)_308.15K_1.00E+00atm
 r_j_Free_Energy_(kcal/mol)_308.15K_1.00E+00atm
 r_j_Internal_Energy_(kcal/mol)_308.15K_1.00E+00atm
 r_j_Heat_Capacity_(cal/mol/K)_308.15K_1.00E+00atm
 r_j_ln(Q)_(kcal/mol)_308.15K_1.00E+00atm
 r_j_Enthalpy_(kcal/mol)_318.15K_1.00E+00atm
 r_j_Free_Energy_(kcal/mol)_318.15K_1.00E+00atm
 r_j_Internal_Energy_(kcal/mol)_318.15K_1.00E+00atm
 r_j_Heat_Capacity_(cal/mol/K)_318.15K_1.00E+00atm
 r_j_ln(Q)_(kcal/mol)_318.15K_1.00E+00atm
 r_j_Enthalpy_(kcal/mol)_328.15K_1.00E+00atm
 r_j_Free_Energy_(kcal/mol)_328.15K_1.00E+00atm
 r_j_Internal_Energy_(kcal/mol)_328.15K_1.00E+00atm
 r_j_Heat_Capacity_(cal/mol/K)_328.15K_1.00E+00atm
 r_j_ln(Q)_(kcal/mol)_328.15K_1.00E+00atm
 r_j_Enthalpy_(kcal/mol)_338.15K_1.00E+00atm
 r_j_Free_Energy_(kcal/mol)_338.15K_1.00E+00atm
 r_j_Internal_Energy_(kcal/mol)_338.15K_1.00E+00atm
 r_j_Heat_Capacity_(cal/mol/K)_338.15K_1.00E+00atm
 r_j_ln(Q)_(kcal/mol)_338.15K_1.00E+00atm
 r_j_Enthalpy_(kcal/mol)_348.15K_1.00E+00atm
 r_j_Free_Energy_(kcal/mol)_348.15K_1.00E+00atm
 r_j_Internal_Energy_(kcal/mol)_348.15K_1.00E+00atm
 r_j_Heat_Capacity_(cal/mol/K)_348.15K_1.00E+00atm
 r_j_ln(Q)_(kcal/mol)_348.15K_1.00E+00atm
 r_j_Enthalpy_(kcal/mol)_358.15K_1.00E+00atm
 r_j_Free_Energy_(kcal/mol)_358.15K_1.00E+00atm
 r_j_Internal_Energy_(kcal/mol)_358.15K_1.00E+00atm
 r_j_Heat_Capacity_(cal/mol/K)_358.15K_1.00E+00atm
 r_j_ln(Q)_(kcal/mol)_358.15K_1.00E+00atm
 r_j_Enthalpy_(kcal/mol)_368.15K_1.00E+00atm
 r_j_Free_Energy_(kcal/mol)_368.15K_1.00E+00atm
 r_j_Internal_Energy_(kcal/mol)_368.15K_1.00E+00atm
 r_j_Heat_Capacity_(cal/mol/K)_368.15K_1.00E+00atm
 r_j_ln(Q)_(kcal/mol)_368.15K_1.00E+00atm
 r_j_Enthalpy_(kcal/mol)_378.15K_1.00E+00atm
 r_j_Free_Energy_(kcal/mol)_378.15K_1.00E+00atm
 r_j_Internal_Energy_(kcal/mol)_378.15K_1.00E+00atm
 r_j_Heat_Capacity_(cal/mol/K)_378.15K_1.00E+00atm
 r_j_ln(Q)_(kcal/mol)_378.15K_1.00E+00atm
 r_j_Enthalpy_(kcal/mol)_388.15K_1.00E+00atm
 r_j_Free_Energy_(kcal/mol)_388.15K_1.00E+00atm
 r_j_Internal_Energy_(kcal/mol)_388.15K_1.00E+00atm
 r_j_Heat_Capacity_(cal/mol/K)_388.15K_1.00E+00atm
 r_j_ln(Q)_(kcal/mol)_388.15K_1.00E+00atm
 r_j_Zero_Point_Energy_(kcal/mol)_stage_2
 r_j_Total_Internal_Energy_(au)_298.15K_1.00E+00atm_stage_2
 r_j_Total_Enthalpy_(au)_298.15K_1.00E+00atm_stage_2
 r_j_Total_Free_Energy_(au)_298.15K_1.00E+00atm_stage_2
 r_j_Entropy_(cal/mol/K)_298.15K_1.00E+00atm_stage_2
 r_j_Total_Internal_Energy_(au)_308.15K_1.00E+00atm_stage_2
 r_j_Total_Enthalpy_(au)_308.15K_1.00E+00atm_stage_2
 r_j_Total_Free_Energy_(au)_308.15K_1.00E+00atm_stage_2
 r_j_Entropy_(cal/mol/K)_308.15K_1.00E+00atm_stage_2
 r_j_Total_Internal_Energy_(au)_318.15K_1.00E+00atm_stage_2
 r_j_Total_Enthalpy_(au)_318.15K_1.00E+00atm_stage_2
 r_j_Total_Free_Energy_(au)_318.15K_1.00E+00atm_stage_2
 r_j_Entropy_(cal/mol/K)_318.15K_1.00E+00atm_stage_2
 r_j_Total_Internal_Energy_(au)_328.15K_1.00E+00atm_stage_2
 r_j_Total_Enthalpy_(au)_328.15K_1.00E+00atm_stage_2
 r_j_Total_Free_Energy_(au)_328.15K_1.00E+00atm_stage_2
 r_j_Entropy_(cal/mol/K)_328.15K_1.00E+00atm_stage_2
 r_j_Total_Internal_Energy_(au)_338.15K_1.00E+00atm_stage_2
 r_j_Total_Enthalpy_(au)_338.15K_1.00E+00atm_stage_2
 r_j_Total_Free_Energy_(au)_338.15K_1.00E+00atm_stage_2
 r_j_Entropy_(cal/mol/K)_338.15K_1.00E+00atm_stage_2
 r_j_Total_Internal_Energy_(au)_348.15K_1.00E+00atm_stage_2
 r_j_Total_Enthalpy_(au)_348.15K_1.00E+00atm_stage_2
 r_j_Total_Free_Energy_(au)_348.15K_1.00E+00atm_stage_2
 r_j_Entropy_(cal/mol/K)_348.15K_1.00E+00atm_stage_2
 r_j_Total_Internal_Energy_(au)_358.15K_1.00E+00atm_stage_2
 r_j_Total_Enthalpy_(au)_358.15K_1.00E+00atm_stage_2
 r_j_Total_Free_Energy_(au)_358.15K_1.00E+00atm_stage_2
 r_j_Entropy_(cal/mol/K)_358.15K_1.00E+00atm_stage_2
 r_j_Total_Internal_Energy_(au)_368.15K_1.00E+00atm_stage_2
 r_j_Total_Enthalpy_(au)_368.15K_1.00E+00atm_stage_2
 r_j_Total_Free_Energy_(au)_368.15K_1.00E+00atm_stage_2
 r_j_Entropy_(cal/mol/K)_368.15K_1.00E+00atm_stage_2
 r_j_Total_Internal_Energy_(au)_378.15K_1.00E+00atm_stage_2
 r_j_Total_Enthalpy_(au)_378.15K_1.00E+00atm_stage_2
 r_j_Total_Free_Energy_(au)_378.15K_1.00E+00atm_stage_2
 r_j_Entropy_(cal/mol/K)_378.15K_1.00E+00atm_stage_2
 r_j_Total_Internal_Energy_(au)_388.15K_1.00E+00atm_stage_2
 r_j_Total_Enthalpy_(au)_388.15K_1.00E+00atm_stage_2
 r_j_Total_Free_Energy_(au)_388.15K_1.00E+00atm_stage_2
 r_j_Entropy_(cal/mol/K)_388.15K_1.00E+00atm_stage_2
 r_j_Gas_Phase_Energy_stage_2
 r_j_HOMO_stage_2
 r_j_LUMO_stage_2
 r_j_Gas_Phase_Energy
 r_j_HOMO
 r_j_LUMO
 r_j_Zero_Point_Energy_(kcal/mol)
 r_j_Entropy_(cal/mol/K)_298.15K_1.00E+00atm
 r_j_Total_Internal_Energy_(au)_298.15K_1.00E+00atm
 r_j_Total_Enthalpy_(au)_298.15K_1.00E+00atm
 r_j_Total_Free_Energy_(au)_298.15K_1.00E+00atm
 r_j_ESP_min,_kcal/mol
 r_j_ESP_max,_kcal/mol
 r_j_ESP_mean,_kcal/mol
 r_j_ESP_pos_mean,_kcal/mol
 r_j_ESP_neg_mean,_kcal/mol
 r_j_ESP_pos_variance,_(kcal/mol)**2
 r_j_ESP_neg_variance,_(kcal/mol)**2
 r_j_ESP_total_variance,_(kcal/mol)**2
 r_j_ESP_balance
 r_j_ESP_local_polarity,_kcal/mol
 s_j_jname
 i_m_ct_format
 :::
 Epoxy_frag3_transition_state_1 
  429 
  Epoxy_frag3_transition_state_1_stage_2 
  1
  DFT(b3lyp-d3) 
  cc-pvtz(-f) 
  -634.747141133433
  /home/laurikai/Schrodinger_WD/Frag3_LACVP_rxwf_spe_B3LYP-D3_CC-PVTZ-F/Epoxy_frag3_transition_state_1_isomer12.in 
  /home/laurikai/Schrodinger_WD/Frag3_LACVP_rxwf_spe_B3LYP-D3_CC-PVTZ-F/Epoxy_frag3_transition_state_1_isomer12.out 
  /home/laurikai/Schrodinger_WD/828_Epoxy_frag3_rxwf_LACVPss 
  828_Epoxy_frag3_rxwf_LACVPss-out_rxnwf.mae 
  12
  "Single Point" 
  /home/laurikai/Schrodinger_WD/Frag3_LACVP_rxwf_spe_B3LYP-D3_CC-PVTZ-F/Epoxy_frag3_transition_state_1_isomer12.01.in 
  /home/laurikai/Schrodinger_WD/Frag3_LACVP_rxwf_spe_B3LYP-D3_CC-PVTZ-F/Epoxy_frag3_transition_state_1_isomer12.01.mae 
  /home/laurikai/Schrodinger_WD/Frag3_LACVP_rxwf_spe_B3LYP-D3_CC-PVTZ-F/Epoxy_frag3_transition_state_1_isomer12.log 
  /home/laurikai/Schrodinger_WD/Frag3_LACVP_rxwf_spe_B3LYP-D3_CC-PVTZ-F/Epoxy_frag3_transition_state_1_isomer12.mae 
  470
  -373.190644336473
  3481.77045610788
  47.7846891286027
  1
  1
  TS 
  Transition_states 
  reactant 
  (16,23);(28,23);(27,23);(16,18);(16,17) 
  (16,18,17) 
  1
  1
  0
  2
  9.07721070383809
  -24.8405081582524
  8.48472511501082
  52.6732974889274
  41.9259280338279
  9.80337273093897
  -26.3217604298921
  9.19101507808931
  54.7159236744112
  42.9842924431526
  10.3789228304651
  -27.5032767415643
  9.74669311359302
  56.4196589587684
  43.5020309985382
  10.9715040497186
  -28.7031515038414
  10.3194022688242
  58.1216032129665
  44.0163672984798
  11.58108244148
  -29.9213438237039
  10.9091085965632
  59.8185798393288
  44.5275423292833
  12.2075932729871
  -31.1578137677453
  11.5157473640479
  61.5076136258388
  45.0357707766464
  12.8509431802834
  -32.4125214246829
  12.1392252073219
  63.1859570545993
  45.5412433801691
  13.5110125347844
  -33.6854261360036
  12.7794224978004
  64.851106716971
  46.0441291339554
  14.1876579313686
  -34.9764858764033
  13.4361958303623
  66.500811466267
  46.5445773373862
  14.8807147230264
  -36.2856567663981
  14.1093805579977
  68.1330738158399
  47.0427195002415
  167.974052304878
  -634.25856177064
  -634.257617584748
  -634.312443053157
  115.389906503166
  -634.25770338425
  -634.256727530208
  -634.314296594721
  117.232299726857
  -634.256817854928
  -634.255810332736
  -634.316179460826
  119.070248536946
  -634.255905184789
  -634.254865994447
  -634.318091582984
  120.904024237574
  -634.254965427931
  -634.253894569439
  -634.320032896029
  122.733775736164
  -634.253998687513
  -634.252896160871
  -634.322003336322
  124.559549161949
  -634.253005112319
  -634.251870917527
  -634.324002840261
  126.38130561208
  -634.25198489299
  -634.250819030048
  -634.326031343052
  128.198937038674
  -634.250938258056
  -634.249740726964
  -634.328088777724
  130.012280332598
  -634.2498654699
  -634.248636270657
  -634.33017507435
  131.821129690647
  -634.540033892159
  -0.163070080478152
  -0.00932048441351542
  -634.747141133433
  -0.179856495688809
  -0.0245265053587517
  166.621066828615
  113.760586490325
  -634.468092289845
  -634.467148103953
  -634.521199429843
  -64.1088181855171
  50.6953489257232
  2.77190524050953
  16.011595158425
  -19.6190963800944
  107.261202626484
  425.022375524651
  532.283578151134
  0.160904548487967
  16.7804030937055
  Epoxy_frag3_transition_state_1_isomer12 
  2
 m_depend[85] { 
  # First column is dependency index #
  i_m_depend_dependency
  s_m_depend_property
  :::
  1 20 i_m_Spin_multiplicity 
  2 20 s_j_QM_Method 
  3 20 s_j_QM_Basis 
  4 20 r_j_Final_Energy 
  5 20 s_j_Jaguar_input_file 
  6 20 s_j_Jaguar_output_file 
  7 20 s_j_Task 
  8 20 s_j_Jaguar_restart_input_file 
  9 20 s_j_Jaguar_restart_mae_file 
  10 20 s_j_Jaguar_log_file 
  11 20 s_j_Jaguar_mae_file 
  12 20 i_j_Number_of_canonical_orbitals 
  13 20 r_j_Lowest_Frequency_(cm-1) 
  14 20 r_j_Highest_Frequency_(cm-1) 
  15 20 r_j_2nd_Lowest_Frequency_(cm-1) 
  16 20 i_j_Num_Negative_Frequencies 
  17 10 i_mmod_Serial_Number-OPLS3e 
  18 20 r_j_Enthalpy_(kcal/mol)_298.15K_1.00E+00atm 
  19 20 r_j_Free_Energy_(kcal/mol)_298.15K_1.00E+00atm 
  20 20 r_j_Internal_Energy_(kcal/mol)_298.15K_1.00E+00atm 
  21 20 r_j_Heat_Capacity_(cal/mol/K)_298.15K_1.00E+00atm 
  22 20 r_j_ln(Q)_(kcal/mol)_298.15K_1.00E+00atm 
  23 20 r_j_Enthalpy_(kcal/mol)_308.15K_1.00E+00atm 
  24 20 r_j_Free_Energy_(kcal/mol)_308.15K_1.00E+00atm 
  25 20 r_j_Internal_Energy_(kcal/mol)_308.15K_1.00E+00atm 
  26 20 r_j_Heat_Capacity_(cal/mol/K)_308.15K_1.00E+00atm 
  27 20 r_j_ln(Q)_(kcal/mol)_308.15K_1.00E+00atm 
  28 20 r_j_Enthalpy_(kcal/mol)_318.15K_1.00E+00atm 
  29 20 r_j_Free_Energy_(kcal/mol)_318.15K_1.00E+00atm 
  30 20 r_j_Internal_Energy_(kcal/mol)_318.15K_1.00E+00atm 
  31 20 r_j_Heat_Capacity_(cal/mol/K)_318.15K_1.00E+00atm 
  32 20 r_j_ln(Q)_(kcal/mol)_318.15K_1.00E+00atm 
  33 20 r_j_Enthalpy_(kcal/mol)_328.15K_1.00E+00atm 
  34 20 r_j_Free_Energy_(kcal/mol)_328.15K_1.00E+00atm 
  35 20 r_j_Internal_Energy_(kcal/mol)_328.15K_1.00E+00atm 
  36 20 r_j_Heat_Capacity_(cal/mol/K)_328.15K_1.00E+00atm 
  37 20 r_j_ln(Q)_(kcal/mol)_328.15K_1.00E+00atm 
  38 20 r_j_Enthalpy_(kcal/mol)_338.15K_1.00E+00atm 
  39 20 r_j_Free_Energy_(kcal/mol)_338.15K_1.00E+00atm 
  40 20 r_j_Internal_Energy_(kcal/mol)_338.15K_1.00E+00atm 
  41 20 r_j_Heat_Capacity_(cal/mol/K)_338.15K_1.00E+00atm 
  42 20 r_j_ln(Q)_(kcal/mol)_338.15K_1.00E+00atm 
  43 20 r_j_Enthalpy_(kcal/mol)_348.15K_1.00E+00atm 
  44 20 r_j_Free_Energy_(kcal/mol)_348.15K_1.00E+00atm 
  45 20 r_j_Internal_Energy_(kcal/mol)_348.15K_1.00E+00atm 
  46 20 r_j_Heat_Capacity_(cal/mol/K)_348.15K_1.00E+00atm 
  47 20 r_j_ln(Q)_(kcal/mol)_348.15K_1.00E+00atm 
  48 20 r_j_Enthalpy_(kcal/mol)_358.15K_1.00E+00atm 
  49 20 r_j_Free_Energy_(kcal/mol)_358.15K_1.00E+00atm 
  50 20 r_j_Internal_Energy_(kcal/mol)_358.15K_1.00E+00atm 
  51 20 r_j_Heat_Capacity_(cal/mol/K)_358.15K_1.00E+00atm 
  52 20 r_j_ln(Q)_(kcal/mol)_358.15K_1.00E+00atm 
  53 20 r_j_Enthalpy_(kcal/mol)_368.15K_1.00E+00atm 
  54 20 r_j_Free_Energy_(kcal/mol)_368.15K_1.00E+00atm 
  55 20 r_j_Internal_Energy_(kcal/mol)_368.15K_1.00E+00atm 
  56 20 r_j_Heat_Capacity_(cal/mol/K)_368.15K_1.00E+00atm 
  57 20 r_j_ln(Q)_(kcal/mol)_368.15K_1.00E+00atm 
  58 20 r_j_Enthalpy_(kcal/mol)_378.15K_1.00E+00atm 
  59 20 r_j_Free_Energy_(kcal/mol)_378.15K_1.00E+00atm 
  60 20 r_j_Internal_Energy_(kcal/mol)_378.15K_1.00E+00atm 
  61 20 r_j_Heat_Capacity_(cal/mol/K)_378.15K_1.00E+00atm 
  62 20 r_j_ln(Q)_(kcal/mol)_378.15K_1.00E+00atm 
  63 20 r_j_Enthalpy_(kcal/mol)_388.15K_1.00E+00atm 
  64 20 r_j_Free_Energy_(kcal/mol)_388.15K_1.00E+00atm 
  65 20 r_j_Internal_Energy_(kcal/mol)_388.15K_1.00E+00atm 
  66 20 r_j_Heat_Capacity_(cal/mol/K)_388.15K_1.00E+00atm 
  67 20 r_j_ln(Q)_(kcal/mol)_388.15K_1.00E+00atm 
  68 20 r_j_Gas_Phase_Energy 
  69 20 r_j_HOMO 
  70 20 r_j_LUMO 
  71 20 r_j_Zero_Point_Energy_(kcal/mol) 
  72 20 r_j_Entropy_(cal/mol/K)_298.15K_1.00E+00atm 
  73 20 r_j_Total_Internal_Energy_(au)_298.15K_1.00E+00atm 
  74 20 r_j_Total_Enthalpy_(au)_298.15K_1.00E+00atm 
  75 20 r_j_Total_Free_Energy_(au)_298.15K_1.00E+00atm 
  76 20 r_j_ESP_min,_kcal/mol 
  77 20 r_j_ESP_max,_kcal/mol 
  78 20 r_j_ESP_mean,_kcal/mol 
  79 20 r_j_ESP_pos_mean,_kcal/mol 
  80 20 r_j_ESP_neg_mean,_kcal/mol 
  81 20 r_j_ESP_pos_variance,_(kcal/mol)**2 
  82 20 r_j_ESP_neg_variance,_(kcal/mol)**2 
  83 20 r_j_ESP_total_variance,_(kcal/mol)**2 
  84 20 r_j_ESP_balance 
  85 20 r_j_ESP_local_polarity,_kcal/mol 
  :::
 } 
 m_atom[31] { 
  # First column is atom index #
  i_m_mmod_type
  r_m_x_coord
  r_m_y_coord
  r_m_z_coord
  i_m_color
  r_m_charge1
  r_m_charge2
  i_m_atomic_number
  i_m_formal_charge
  s_m_color_rgb
  s_m_atom_name
  r_j_EPN
  r_j_Max_surface_ESP
  r_j_Min_surface_ESP
  i_m_Hcount
  i_rdk_index
  b_matsci_Reaction_Workflow_Keep_Atom
  b_matsci_Reaction_Workflow_Restrained_Atom
  i_matsci_Reaction_Workflow_Superposition_Atom
  :::
  1 3 -0.172843 -0.048780 0.982358 2 0.13527 0.13527 6 0 A0A0A0  C1  -14.7179520052587 0 0 2 3 <> <> <>
  2 16 -1.160792 -1.104570 1.073357 70 -0.33532 -0.33532 8 0 FF2F2F  O2  -22.3026617943819 0.718185722741478 -16.0775721392342 0 4 <> <> <>
  3 2 -0.935811 -2.184751 1.876459 2 0.17232 0.17232 6 0 A0A0A0  C3  -14.6882557910544 0.972853967932268 -11.8938122218775 0 5 <> <> <>
  4 2 0.195436 -2.348072 2.684408 2 -0.18574 -0.18574 6 0 A0A0A0  C4  -14.7526012849341 3.44449789025727 -13.0366599941963 1 6 <> <> <>
  5 2 0.332896 -3.515633 3.440597 2 -0.09948 -0.09948 6 0 A0A0A0  C5  -14.7485654502617 -2.88185196127082 -13.5438880909825 1 7 <> <> <>
  6 2 -0.637529 -4.515247 3.405392 2 -0.17697 -0.17697 6 0 A0A0A0  C6  -14.7567175305669 -3.71712289140229 -13.6313814991172 1 8 <> <> <>
  7 2 -1.771949 -4.336724 2.607440 2 -0.09948 -0.09948 6 0 A0A0A0  C7  -14.7476710492864 0.294839788506443 -13.156910148746 1 9 <> <> <>
  8 2 -1.924994 -3.180304 1.849648 2 -0.18574 -0.18574 6 0 A0A0A0  C8  -14.7520194768445 -1.96330119198426 -12.5437652408291 1 10 <> <> <>
  9 41 0.825037 -0.471508 0.807696 21 0.00847 0.00847 1 0 FFFFFF  H9  -1.12369798611375 17.3112060187319 -41.295974744643 0 <> <> <> <>
  10 41 -0.153511 0.526476 1.915501 21 0.00847 0.00847 1 0 FFFFFF  H10  -1.12651152712524 5.78939179612124 -42.3783064383381 0 <> <> <> <>
  11 41 0.956222 -1.578627 2.732444 21 0.13530 0.13530 1 0 FFFFFF  H11  -1.09932390798813 14.0241275725053 -7.86992406251997 0 <> <> <> <>
  12 41 1.214262 -3.637050 4.064315 21 0.12546 0.12546 1 0 FFFFFF  H12  -1.10483419838863 15.3893894384923 -6.88722665837757 0 <> <> <> <>
  13 41 -0.517817 -5.418402 3.995679 21 0.12338 0.12338 1 0 FFFFFF  H13  -1.10742699174147 15.4614591239707 -8.02406834828914 0 <> <> <> <>
  14 41 -2.544029 -5.100648 2.578052 21 0.12546 0.12546 1 0 FFFFFF  H14  -1.10213383968625 18.1988105847251 -5.6412889222596 0 <> <> <> <>
  15 41 -2.809500 -3.017893 1.240314 21 0.13530 0.13530 1 0 FFFFFF  H15  -1.09549113470965 29.2640363379054 -6.87880189564179 0 <> <> <> <>
  16 3 -0.321391 0.212265 -1.530465 109 -0.09495 -0.09495 6 0 FF9600  C16  -14.7228594220367 0 0 2 <> 1 1 <>
  17 18 0.350941 1.832288 -0.452600 109 -0.99407 -0.99407 8 -1 FF9600  O1  -22.467120329592 -37.1203382960423 -64.1088181855171 0 <> 1 1 <>
  18 3 -0.542182 0.861821 -0.198495 109 0.46972 0.46972 6 0 FF9600  C2  -14.7311748128926 0 0 1 <> 1 1 2
  19 41 -0.706019 0.780276 -2.371288 109 0.08127 0.08127 1 0 FF9600  H1  -1.10629401063801 29.8942363614633 -45.2156043693989 0 <> 1 <> <>
  20 41 0.691182 -0.156031 -1.664108 109 0.08127 0.08127 1 0 FF9600  H2  -1.10778132019045 21.1555892945634 -43.9463026456255 0 <> 1 <> <>
  21 41 -1.615368 1.153805 -0.062267 109 -0.06678 -0.06678 1 0 FF9600  H3  -1.16218663068853 16.3195213536065 -46.8571002515202 0 <> 1 <> 3
  22 3 -0.344362 -2.577597 -1.822829 109 -0.06347 -0.06347 6 0 FF9600  C22  -14.6848552208627 0 0 2 <> 1 <> <>
  23 32 -1.239646 -1.402196 -1.748445 109 -0.20485 -0.20485 7 1 FF9600  N1  -18.3006018252547 0 0 2 <> 1 1 <>
  24 3 -1.086210 -3.911781 -1.793876 109 -0.21066 -0.21066 6 0 FF9600  C24  -14.7324138102791 0 0 3 <> 1 <> <>
  25 41 0.256430 -2.475575 -2.732403 109 0.11543 0.11543 1 0 FF9600  H7  -1.08532865117887 37.3162968162787 17.7191326265213 0 <> 1 <> <>
  26 41 0.336022 -2.501072 -0.969508 109 0.11543 0.11543 1 0 FF9600  H8  -1.08709255691651 22.3930563632351 -0.215759306376013 0 <> 1 <> <>
  27 44 -1.896854 -1.380296 -2.526992 109 0.30311 0.30311 1 0 FF9600  H27  -0.992884912661104 50.6953489257232 20.1954931619802 0 <> 1 1 <>
  28 44 -1.757418 -1.422627 -0.867153 109 0.30311 0.30311 1 0 FF9600  H28  -1.00054973775324 35.9557936106338 -1.27608535614658 0 <> 1 1 <>
  29 41 -0.375652 -4.740754 -1.873256 109 0.09292 0.09292 1 0 FF9600  H29  -1.09204727169761 23.0843711324606 9.0064954226653 0 <> 1 <> <>
  30 41 -1.633285 -4.029306 -0.853391 109 0.09292 0.09292 1 0 FF9600  H30  -1.09608864598098 28.4570809478475 -4.05209411683889 0 <> 1 <> <>
  31 41 -1.793846 -3.994232 -2.626591 109 0.09292 0.09292 1 0 FF9600  H31  -1.09268328341177 38.4162791866679 14.0428479156907 0 <> 1 <> <>
  :::
 } 
 m_bond[31] { 
  # First column is bond index #
  i_m_from
  i_m_to
  i_m_order
  :::
  1 1 2 1
  2 1 9 1
  3 1 10 1
  4 1 18 1
  5 2 3 1
  6 3 4 2
  7 3 8 1
  8 4 5 1
  9 4 11 1
  10 5 6 2
  11 5 12 1
  12 6 7 1
  13 6 13 1
  14 7 8 2
  15 7 14 1
  16 8 15 1
  17 16 19 1
  18 16 20 1
  19 16 18 1
  20 16 23 1
  21 17 18 1
  22 18 21 1
  23 22 25 1
  24 22 26 1
  25 22 23 1
  26 22 24 1
  27 23 28 1
  28 23 27 1
  29 24 31 1
  30 24 29 1
  31 24 30 1
  :::
 } 
} 

f_m_ct { 
 s_m_title
 s_m_entry_id
 s_m_entry_name
 i_m_Spin_multiplicity
 s_j_QM_Method
 s_j_QM_Basis
 r_j_Final_Energy
 s_j_Jaguar_input_file
 s_j_Jaguar_output_file
 s_m_Source_Path
 s_m_Source_File
 i_m_Source_File_Index
 s_j_Task
 s_j_Jaguar_restart_input_file
 s_j_Jaguar_restart_mae_file
 s_j_Jaguar_log_file
 s_j_Jaguar_mae_file
 i_j_Number_of_canonical_orbitals
 r_j_Lowest_Frequency_(cm-1)
 r_j_Highest_Frequency_(cm-1)
 r_j_2nd_Lowest_Frequency_(cm-1)
 i_j_Num_Negative_Frequencies
 b_matsci_Reaction_Workflow_Structure
 s_matsci_Reaction_Workflow_Conformers_Group
 s_matsci_Reaction_Workflow_Sibling_Group
 i_mmod_Serial_Number-OPLS3e
 r_mmod_Relative_Potential_Energy-OPLS3e_global
 i_matsci_Workflow_Stage
 i_j_Geometry_convergence_category
 r_j_Enthalpy_(kcal/mol)_298.15K_1.00E+00atm
 r_j_Free_Energy_(kcal/mol)_298.15K_1.00E+00atm
 r_j_Internal_Energy_(kcal/mol)_298.15K_1.00E+00atm
 r_j_Heat_Capacity_(cal/mol/K)_298.15K_1.00E+00atm
 r_j_ln(Q)_(kcal/mol)_298.15K_1.00E+00atm
 r_j_Enthalpy_(kcal/mol)_308.15K_1.00E+00atm
 r_j_Free_Energy_(kcal/mol)_308.15K_1.00E+00atm
 r_j_Internal_Energy_(kcal/mol)_308.15K_1.00E+00atm
 r_j_Heat_Capacity_(cal/mol/K)_308.15K_1.00E+00atm
 r_j_ln(Q)_(kcal/mol)_308.15K_1.00E+00atm
 r_j_Enthalpy_(kcal/mol)_318.15K_1.00E+00atm
 r_j_Free_Energy_(kcal/mol)_318.15K_1.00E+00atm
 r_j_Internal_Energy_(kcal/mol)_318.15K_1.00E+00atm
 r_j_Heat_Capacity_(cal/mol/K)_318.15K_1.00E+00atm
 r_j_ln(Q)_(kcal/mol)_318.15K_1.00E+00atm
 r_j_Enthalpy_(kcal/mol)_328.15K_1.00E+00atm
 r_j_Free_Energy_(kcal/mol)_328.15K_1.00E+00atm
 r_j_Internal_Energy_(kcal/mol)_328.15K_1.00E+00atm
 r_j_Heat_Capacity_(cal/mol/K)_328.15K_1.00E+00atm
 r_j_ln(Q)_(kcal/mol)_328.15K_1.00E+00atm
 r_j_Enthalpy_(kcal/mol)_338.15K_1.00E+00atm
 r_j_Free_Energy_(kcal/mol)_338.15K_1.00E+00atm
 r_j_Internal_Energy_(kcal/mol)_338.15K_1.00E+00atm
 r_j_Heat_Capacity_(cal/mol/K)_338.15K_1.00E+00atm
 r_j_ln(Q)_(kcal/mol)_338.15K_1.00E+00atm
 r_j_Enthalpy_(kcal/mol)_348.15K_1.00E+00atm
 r_j_Free_Energy_(kcal/mol)_348.15K_1.00E+00atm
 r_j_Internal_Energy_(kcal/mol)_348.15K_1.00E+00atm
 r_j_Heat_Capacity_(cal/mol/K)_348.15K_1.00E+00atm
 r_j_ln(Q)_(kcal/mol)_348.15K_1.00E+00atm
 r_j_Enthalpy_(kcal/mol)_358.15K_1.00E+00atm
 r_j_Free_Energy_(kcal/mol)_358.15K_1.00E+00atm
 r_j_Internal_Energy_(kcal/mol)_358.15K_1.00E+00atm
 r_j_Heat_Capacity_(cal/mol/K)_358.15K_1.00E+00atm
 r_j_ln(Q)_(kcal/mol)_358.15K_1.00E+00atm
 r_j_Enthalpy_(kcal/mol)_368.15K_1.00E+00atm
 r_j_Free_Energy_(kcal/mol)_368.15K_1.00E+00atm
 r_j_Internal_Energy_(kcal/mol)_368.15K_1.00E+00atm
 r_j_Heat_Capacity_(cal/mol/K)_368.15K_1.00E+00atm
 r_j_ln(Q)_(kcal/mol)_368.15K_1.00E+00atm
 r_j_Enthalpy_(kcal/mol)_378.15K_1.00E+00atm
 r_j_Free_Energy_(kcal/mol)_378.15K_1.00E+00atm
 r_j_Internal_Energy_(kcal/mol)_378.15K_1.00E+00atm
 r_j_Heat_Capacity_(cal/mol/K)_378.15K_1.00E+00atm
 r_j_ln(Q)_(kcal/mol)_378.15K_1.00E+00atm
 r_j_Enthalpy_(kcal/mol)_388.15K_1.00E+00atm
 r_j_Free_Energy_(kcal/mol)_388.15K_1.00E+00atm
 r_j_Internal_Energy_(kcal/mol)_388.15K_1.00E+00atm
 r_j_Heat_Capacity_(cal/mol/K)_388.15K_1.00E+00atm
 r_j_ln(Q)_(kcal/mol)_388.15K_1.00E+00atm
 r_j_Zero_Point_Energy_(kcal/mol)_stage_2
 r_j_Total_Internal_Energy_(au)_298.15K_1.00E+00atm_stage_2
 r_j_Total_Enthalpy_(au)_298.15K_1.00E+00atm_stage_2
 r_j_Total_Free_Energy_(au)_298.15K_1.00E+00atm_stage_2
 r_j_Entropy_(cal/mol/K)_298.15K_1.00E+00atm_stage_2
 r_j_Total_Internal_Energy_(au)_308.15K_1.00E+00atm_stage_2
 r_j_Total_Enthalpy_(au)_308.15K_1.00E+00atm_stage_2
 r_j_Total_Free_Energy_(au)_308.15K_1.00E+00atm_stage_2
 r_j_Entropy_(cal/mol/K)_308.15K_1.00E+00atm_stage_2
 r_j_Total_Internal_Energy_(au)_318.15K_1.00E+00atm_stage_2
 r_j_Total_Enthalpy_(au)_318.15K_1.00E+00atm_stage_2
 r_j_Total_Free_Energy_(au)_318.15K_1.00E+00atm_stage_2
 r_j_Entropy_(cal/mol/K)_318.15K_1.00E+00atm_stage_2
 r_j_Total_Internal_Energy_(au)_328.15K_1.00E+00atm_stage_2
 r_j_Total_Enthalpy_(au)_328.15K_1.00E+00atm_stage_2
 r_j_Total_Free_Energy_(au)_328.15K_1.00E+00atm_stage_2
 r_j_Entropy_(cal/mol/K)_328.15K_1.00E+00atm_stage_2
 r_j_Total_Internal_Energy_(au)_338.15K_1.00E+00atm_stage_2
 r_j_Total_Enthalpy_(au)_338.15K_1.00E+00atm_stage_2
 r_j_Total_Free_Energy_(au)_338.15K_1.00E+00atm_stage_2
 r_j_Entropy_(cal/mol/K)_338.15K_1.00E+00atm_stage_2
 r_j_Total_Internal_Energy_(au)_348.15K_1.00E+00atm_stage_2
 r_j_Total_Enthalpy_(au)_348.15K_1.00E+00atm_stage_2
 r_j_Total_Free_Energy_(au)_348.15K_1.00E+00atm_stage_2
 r_j_Entropy_(cal/mol/K)_348.15K_1.00E+00atm_stage_2
 r_j_Total_Internal_Energy_(au)_358.15K_1.00E+00atm_stage_2
 r_j_Total_Enthalpy_(au)_358.15K_1.00E+00atm_stage_2
 r_j_Total_Free_Energy_(au)_358.15K_1.00E+00atm_stage_2
 r_j_Entropy_(cal/mol/K)_358.15K_1.00E+00atm_stage_2
 r_j_Total_Internal_Energy_(au)_368.15K_1.00E+00atm_stage_2
 r_j_Total_Enthalpy_(au)_368.15K_1.00E+00atm_stage_2
 r_j_Total_Free_Energy_(au)_368.15K_1.00E+00atm_stage_2
 r_j_Entropy_(cal/mol/K)_368.15K_1.00E+00atm_stage_2
 r_j_Total_Internal_Energy_(au)_378.15K_1.00E+00atm_stage_2
 r_j_Total_Enthalpy_(au)_378.15K_1.00E+00atm_stage_2
 r_j_Total_Free_Energy_(au)_378.15K_1.00E+00atm_stage_2
 r_j_Entropy_(cal/mol/K)_378.15K_1.00E+00atm_stage_2
 r_j_Total_Internal_Energy_(au)_388.15K_1.00E+00atm_stage_2
 r_j_Total_Enthalpy_(au)_388.15K_1.00E+00atm_stage_2
 r_j_Total_Free_Energy_(au)_388.15K_1.00E+00atm_stage_2
 r_j_Entropy_(cal/mol/K)_388.15K_1.00E+00atm_stage_2
 r_j_Gas_Phase_Energy_stage_2
 r_j_HOMO_stage_2
 r_j_LUMO_stage_2
 r_j_Gas_Phase_Energy
 r_j_HOMO
 r_j_LUMO
 r_j_Zero_Point_Energy_(kcal/mol)
 r_j_Entropy_(cal/mol/K)_298.15K_1.00E+00atm
 r_j_Total_Internal_Energy_(au)_298.15K_1.00E+00atm
 r_j_Total_Enthalpy_(au)_298.15K_1.00E+00atm
 r_j_Total_Free_Energy_(au)_298.15K_1.00E+00atm
 r_j_ESP_min,_kcal/mol
 r_j_ESP_max,_kcal/mol
 r_j_ESP_mean,_kcal/mol
 r_j_ESP_pos_mean,_kcal/mol
 r_j_ESP_neg_mean,_kcal/mol
 r_j_ESP_pos_variance,_(kcal/mol)**2
 r_j_ESP_neg_variance,_(kcal/mol)**2
 r_j_ESP_total_variance,_(kcal/mol)**2
 r_j_ESP_balance
 r_j_ESP_local_polarity,_kcal/mol
 s_j_jname
 i_m_ct_format
 :::
 Epoxy_frag3_reactant-9 
  430 
  Epoxy_frag3_reactant-9_stage_2 
  1
  DFT(b3lyp-d3) 
  cc-pvtz(-f) 
  -634.78916456799
  /home/laurikai/Schrodinger_WD/Frag3_LACVP_rxwf_spe_B3LYP-D3_CC-PVTZ-F/Epoxy_frag3_reactant-9_isomer13.in 
  /home/laurikai/Schrodinger_WD/Frag3_LACVP_rxwf_spe_B3LYP-D3_CC-PVTZ-F/Epoxy_frag3_reactant-9_isomer13.out 
  /home/laurikai/Schrodinger_WD/828_Epoxy_frag3_rxwf_LACVPss 
  828_Epoxy_frag3_rxwf_LACVPss-out_rxnwf.mae 
  13
  "Single Point" 
  /home/laurikai/Schrodinger_WD/Frag3_LACVP_rxwf_spe_B3LYP-D3_CC-PVTZ-F/Epoxy_frag3_reactant-9_isomer13.01.in 
  /home/laurikai/Schrodinger_WD/Frag3_LACVP_rxwf_spe_B3LYP-D3_CC-PVTZ-F/Epoxy_frag3_reactant-9_isomer13.01.mae 
  /home/laurikai/Schrodinger_WD/Frag3_LACVP_rxwf_spe_B3LYP-D3_CC-PVTZ-F/Epoxy_frag3_reactant-9_isomer13.log 
  /home/laurikai/Schrodinger_WD/Frag3_LACVP_rxwf_spe_B3LYP-D3_CC-PVTZ-F/Epoxy_frag3_reactant-9_isomer13.mae 
  470
  46.6097376602629
  3516.51524857357
  73.1008330052632
  0
  1
  reactant 
  reactant 
  1
  3.3785352706909
  2
  1
  9.72921903265514
  -25.85490466671
  9.13673344382786
  54.7908946091567
  43.6380312943736
  10.5029154758035
  -27.433014301715
  9.89055782295381
  56.8658621034037
  44.7990062246357
  11.0999085258096
  -28.6736386200177
  10.4676788089376
  58.5584781442841
  45.3531965594418
  11.7138262172329
  -29.9332938086139
  11.0617244363385
  60.2502160451015
  45.9027941428985
  12.3446428915891
  -31.2119153601353
  11.6726690466723
  61.9377367949208
  46.4481104379887
  12.9923006410184
  -32.509441347162
  12.3004547320792
  63.617934007014
  46.9894248518568
  13.6567117508759
  -33.8258113071739
  12.9449937779143
  65.2879554534832
  47.5269876443052
  14.3377613086622
  -35.1609653228909
  13.6061712716782
  66.9452150978978
  48.0610226293484
  15.0353098929709
  -36.5148432747669
  14.2838477919646
  68.5873973365878
  48.5917296772094
  15.7491962723592
  -37.8873842440209
  14.9778621073305
  70.2124549826578
  49.1192870247245
  168.043741750337
  -634.302275913283
  -634.301331727391
  -634.358915444144
  121.195128560981
  -634.301383169613
  -634.300407315571
  -634.360862068194
  123.108647663536
  -634.300463468774
  -634.299455946582
  -634.362839128904
  125.015078251854
  -634.299516796802
  -634.29847760646
  -634.364846517236
  126.914886563604
  -634.298543194586
  -634.297472336094
  -634.366884130392
  128.808393469538
  -634.297542754409
  -634.296440227767
  -634.368951869684
  130.69579775436
  -634.296515616052
  -634.29538142126
  -634.371049638758
  132.577196867373
  -634.295461962641
  -634.294296099699
  -634.373177342131
  134.45260527381
  -634.294382016357
  -634.293184485265
  -634.375334883995
  136.321970561253
  -634.293276034139
  -634.292046834897
  -634.377522167271
  138.185187469741
  -634.584939527054
  -0.214136043629884
  0.000345475020605548
  -634.78916456799
  -0.224924051876502
  -0.0150206814184071
  166.726588205283
  119.349735701375
  -634.508908523968
  -634.507964338075
  -634.564671249127
  -28.114476075305
  18.2707931201269
  0.135501374152408
  8.16161105901586
  -7.81727861596134
  22.8762712730056
  39.3243152495827
  62.2005865225883
  0.232518464928653
  7.98999886612619
  Epoxy_frag3_reactant-9_isomer13 
  2
 m_depend[86] { 
  # First column is dependency index #
  i_m_depend_dependency
  s_m_depend_property
  :::
  1 20 i_m_Spin_multiplicity 
  2 20 s_j_QM_Method 
  3 20 s_j_QM_Basis 
  4 20 r_j_Final_Energy 
  5 20 s_j_Jaguar_input_file 
  6 20 s_j_Jaguar_output_file 
  7 20 s_j_Task 
  8 20 s_j_Jaguar_restart_input_file 
  9 20 s_j_Jaguar_restart_mae_file 
  10 20 s_j_Jaguar_log_file 
  11 20 s_j_Jaguar_mae_file 
  12 20 i_j_Number_of_canonical_orbitals 
  13 20 r_j_Lowest_Frequency_(cm-1) 
  14 20 r_j_Highest_Frequency_(cm-1) 
  15 20 r_j_2nd_Lowest_Frequency_(cm-1) 
  16 20 i_j_Num_Negative_Frequencies 
  17 10 i_mmod_Serial_Number-OPLS3e 
  18 20 i_j_Geometry_convergence_category 
  19 20 r_j_Enthalpy_(kcal/mol)_298.15K_1.00E+00atm 
  20 20 r_j_Free_Energy_(kcal/mol)_298.15K_1.00E+00atm 
  21 20 r_j_Internal_Energy_(kcal/mol)_298.15K_1.00E+00atm 
  22 20 r_j_Heat_Capacity_(cal/mol/K)_298.15K_1.00E+00atm 
  23 20 r_j_ln(Q)_(kcal/mol)_298.15K_1.00E+00atm 
  24 20 r_j_Enthalpy_(kcal/mol)_308.15K_1.00E+00atm 
  25 20 r_j_Free_Energy_(kcal/mol)_308.15K_1.00E+00atm 
  26 20 r_j_Internal_Energy_(kcal/mol)_308.15K_1.00E+00atm 
  27 20 r_j_Heat_Capacity_(cal/mol/K)_308.15K_1.00E+00atm 
  28 20 r_j_ln(Q)_(kcal/mol)_308.15K_1.00E+00atm 
  29 20 r_j_Enthalpy_(kcal/mol)_318.15K_1.00E+00atm 
  30 20 r_j_Free_Energy_(kcal/mol)_318.15K_1.00E+00atm 
  31 20 r_j_Internal_Energy_(kcal/mol)_318.15K_1.00E+00atm 
  32 20 r_j_Heat_Capacity_(cal/mol/K)_318.15K_1.00E+00atm 
  33 20 r_j_ln(Q)_(kcal/mol)_318.15K_1.00E+00atm 
  34 20 r_j_Enthalpy_(kcal/mol)_328.15K_1.00E+00atm 
  35 20 r_j_Free_Energy_(kcal/mol)_328.15K_1.00E+00atm 
  36 20 r_j_Internal_Energy_(kcal/mol)_328.15K_1.00E+00atm 
  37 20 r_j_Heat_Capacity_(cal/mol/K)_328.15K_1.00E+00atm 
  38 20 r_j_ln(Q)_(kcal/mol)_328.15K_1.00E+00atm 
  39 20 r_j_Enthalpy_(kcal/mol)_338.15K_1.00E+00atm 
  40 20 r_j_Free_Energy_(kcal/mol)_338.15K_1.00E+00atm 
  41 20 r_j_Internal_Energy_(kcal/mol)_338.15K_1.00E+00atm 
  42 20 r_j_Heat_Capacity_(cal/mol/K)_338.15K_1.00E+00atm 
  43 20 r_j_ln(Q)_(kcal/mol)_338.15K_1.00E+00atm 
  44 20 r_j_Enthalpy_(kcal/mol)_348.15K_1.00E+00atm 
  45 20 r_j_Free_Energy_(kcal/mol)_348.15K_1.00E+00atm 
  46 20 r_j_Internal_Energy_(kcal/mol)_348.15K_1.00E+00atm 
  47 20 r_j_Heat_Capacity_(cal/mol/K)_348.15K_1.00E+00atm 
  48 20 r_j_ln(Q)_(kcal/mol)_348.15K_1.00E+00atm 
  49 20 r_j_Enthalpy_(kcal/mol)_358.15K_1.00E+00atm 
  50 20 r_j_Free_Energy_(kcal/mol)_358.15K_1.00E+00atm 
  51 20 r_j_Internal_Energy_(kcal/mol)_358.15K_1.00E+00atm 
  52 20 r_j_Heat_Capacity_(cal/mol/K)_358.15K_1.00E+00atm 
  53 20 r_j_ln(Q)_(kcal/mol)_358.15K_1.00E+00atm 
  54 20 r_j_Enthalpy_(kcal/mol)_368.15K_1.00E+00atm 
  55 20 r_j_Free_Energy_(kcal/mol)_368.15K_1.00E+00atm 
  56 20 r_j_Internal_Energy_(kcal/mol)_368.15K_1.00E+00atm 
  57 20 r_j_Heat_Capacity_(cal/mol/K)_368.15K_1.00E+00atm 
  58 20 r_j_ln(Q)_(kcal/mol)_368.15K_1.00E+00atm 
  59 20 r_j_Enthalpy_(kcal/mol)_378.15K_1.00E+00atm 
  60 20 r_j_Free_Energy_(kcal/mol)_378.15K_1.00E+00atm 
  61 20 r_j_Internal_Energy_(kcal/mol)_378.15K_1.00E+00atm 
  62 20 r_j_Heat_Capacity_(cal/mol/K)_378.15K_1.00E+00atm 
  63 20 r_j_ln(Q)_(kcal/mol)_378.15K_1.00E+00atm 
  64 20 r_j_Enthalpy_(kcal/mol)_388.15K_1.00E+00atm 
  65 20 r_j_Free_Energy_(kcal/mol)_388.15K_1.00E+00atm 
  66 20 r_j_Internal_Energy_(kcal/mol)_388.15K_1.00E+00atm 
  67 20 r_j_Heat_Capacity_(cal/mol/K)_388.15K_1.00E+00atm 
  68 20 r_j_ln(Q)_(kcal/mol)_388.15K_1.00E+00atm 
  69 20 r_j_Gas_Phase_Energy 
  70 20 r_j_HOMO 
  71 20 r_j_LUMO 
  72 20 r_j_Zero_Point_Energy_(kcal/mol) 
  73 20 r_j_Entropy_(cal/mol/K)_298.15K_1.00E+00atm 
  74 20 r_j_Total_Internal_Energy_(au)_298.15K_1.00E+00atm 
  75 20 r_j_Total_Enthalpy_(au)_298.15K_1.00E+00atm 
  76 20 r_j_Total_Free_Energy_(au)_298.15K_1.00E+00atm 
  77 20 r_j_ESP_min,_kcal/mol 
  78 20 r_j_ESP_max,_kcal/mol 
  79 20 r_j_ESP_mean,_kcal/mol 
  80 20 r_j_ESP_pos_mean,_kcal/mol 
  81 20 r_j_ESP_neg_mean,_kcal/mol 
  82 20 r_j_ESP_pos_variance,_(kcal/mol)**2 
  83 20 r_j_ESP_neg_variance,_(kcal/mol)**2 
  84 20 r_j_ESP_total_variance,_(kcal/mol)**2 
  85 20 r_j_ESP_balance 
  86 20 r_j_ESP_local_polarity,_kcal/mol 
  :::
 } 
 m_atom[31] { 
  # First column is atom index #
  i_m_mmod_type
  r_m_x_coord
  r_m_y_coord
  r_m_z_coord
  i_m_color
  r_m_charge1
  r_m_charge2
  i_m_atomic_number
  s_m_color_rgb
  s_m_atom_name
  r_j_EPN
  r_j_Max_surface_ESP
  r_j_Min_surface_ESP
  i_m_Hcount
  i_rdk_index
  r_j_Mulliken_Charges
  i_j_separated_energy_at_no
  b_matsci_Reaction_Workflow_Keep_Atom
  i_matsci_Reaction_Workflow_Superposition_Atom
  :::
  1 3 -0.428036 1.419702 0.552765 2 0.15729 0.15729 6 A0A0A0  C1  -14.6947434092118 0 0 2 3 <> <> <> <>
  2 16 -1.099866 1.113388 -0.663100 70 -0.36571 -0.36571 8 FF2F2F  O2  -22.3076173553035 -0.916347460945368 -13.6318433749455 0 4 <> <> <> <>
  3 2 -2.036479 0.118736 -0.666155 2 0.15683 0.15683 6 A0A0A0  C3  -14.6961811021932 -2.27804155582475 -14.7974321131388 0 5 <> <> <> <>
  4 2 -2.567892 -0.198981 -1.923341 2 -0.17812 -0.17812 6 A0A0A0  C4  -14.7620335022006 -9.34440674776344 -15.9456971962069 1 6 <> <> <> <>
  5 2 -3.526463 -1.199767 -2.038741 2 -0.09577 -0.09577 6 A0A0A0  C5  -14.7565642759831 -9.18976574196267 -16.52387320668 1 7 <> <> <> <>
  6 2 -3.967256 -1.893608 -0.906886 2 -0.16276 -0.16276 6 A0A0A0  C6  -14.7638779093003 -9.15155332537973 -16.6999394966401 1 8 <> <> <> <>
  7 2 -3.437517 -1.567834 0.339957 2 -0.09577 -0.09577 6 A0A0A0  C7  -14.7563595509104 -8.47269916070591 -16.3946646333717 1 9 <> <> <> <>
  8 2 -2.474326 -0.563825 0.473228 2 -0.17812 -0.17812 6 A0A0A0  C8  -14.759441718897 -2.93406064519156 -15.6518085654003 1 10 <> <> <> <>
  9 41 0.014596 0.506620 0.970951 21 0.04691 0.04691 1 FFFFFF  H9  -1.11194121851888 16.7299989300801 -27.2269214786075 0 <> <> <> <> <>
  10 41 -1.125140 1.864568 1.279356 21 0.04691 0.04691 1 FFFFFF  H10  -1.10406273922069 18.1443880793075 -4.08929299416291 0 <> <> <> <> <>
  11 41 -2.209574 0.347846 -2.789782 21 0.13661 0.13661 1 FFFFFF  H11  -1.10775692874145 12.2822744630438 -10.3303385385325 0 <> <> <> <> <>
  12 41 -3.929508 -1.442521 -3.018086 21 0.13313 0.13313 1 FFFFFF  H12  -1.11126480989708 12.7147775636251 -9.86186155239964 0 <> <> <> <> <>
  13 41 -4.712403 -2.677764 -0.999229 21 0.13100 0.13100 1 FFFFFF  H13  -1.11485449805055 11.701298991705 -11.9141079825719 0 <> <> <> <> <>
  14 41 -3.769952 -2.099737 1.227166 21 0.13313 0.13313 1 FFFFFF  H14  -1.11154883273161 12.983443193136 -10.2723144547652 0 <> <> <> <> <>
  15 41 -2.068771 -0.333697 1.450668 21 0.13661 0.13661 1 FFFFFF  H15  -1.10449741168587 16.8069213137613 -13.2291344768208 0 <> <> <> <> <>
  16 3 0.755189 3.166895 -0.998126 104 -0.06273 -0.06273 6 E0E0E0  C16  -14.7011129047638 8.81747660133294 -4.8937745472037 2 <> -0.01523 1 1 <>
  17 16 1.612799 2.034698 -0.765513 70 -0.27358 -0.27358 8 FF2F2F  O1  -22.3337626826406 -3.93656568887499 -25.3349716276376 0 <> -0.4555 2 1 <>
  18 3 0.678973 2.402277 0.253723 104 -0.01700 -0.01700 6 E0E0E0  C2  -14.6885823341393 9.08412119829252 4.64274517066886 1 <> 0.12847 3 1 2
  19 41 1.253338 4.136688 -1.008672 21 0.10839 0.10839 1 FFFFFF  H1  -1.10396775824797 16.0629443422171 -12.3595736177524 0 <> 0.09523 5 1 <>
  20 41 -0.012506 3.014437 -1.753246 21 0.10839 0.10839 1 FFFFFF  H2  -1.10743637898684 11.9970641680459 -14.709018944627 0 <> 0.13032 6 1 <>
  21 41 1.134661 2.824932 1.152590 21 0.13438 0.13438 1 FFFFFF  H3  -1.09921782390168 18.2707931201269 -11.8008347989485 0 <> 0.09262 7 1 3
  22 3 1.348000 -2.348004 -1.030070 104 0.05056 0.05056 6 E0E0E0  C22  -14.7443349460211 0 0 2 <> -0.05731 11 1 <>
  23 26 1.274390 -0.958337 -0.567844 38 -0.93975 -0.93975 7 2F2FFF  N1  -18.4130703823799 -20.474216368998 -28.114476075305 2 <> -0.59647 12 1 <>
  24 3 -0.042721 -2.981833 -1.040400 104 -0.17361 -0.17361 6 E0E0E0  C24  -14.7838236182829 0 0 3 <> -0.33385 13 1 <>
  25 41 1.803188 -2.458833 -2.031526 21 0.05356 0.05356 1 FFFFFF  H7  -1.15220980731358 0.794493095903897 -5.96125856500528 0 <> 0.10069 14 1 <>
  26 41 1.995395 -2.900266 -0.336453 21 0.05356 0.05356 1 FFFFFF  H8  -1.14668357425266 2.88979897516903 -23.5106810140319 0 <> 0.07668 15 1 <>
  27 43 2.197014 -0.530990 -0.548946 21 0.38111 0.38111 1 FFFFFF  H27  -1.08950007132214 12.7432097051262 -23.6206043617855 0 <> 0.2374 16 1 <>
  28 43 0.741918 -0.392424 -1.224635 21 0.38111 0.38111 1 FFFFFF  H28  -1.09155701039908 6.65167386151262 -19.4232361498396 0 <> 0.23796 17 1 <>
  29 41 0.007144 -4.031668 -1.348718 21 0.06449 0.06449 1 FFFFFF  H29  -1.14170637876547 2.75607096525053 -11.0839696604098 0 <> 0.09684 18 1 <>
  30 41 -0.497710 -2.925484 -0.047470 21 0.06449 0.06449 1 FFFFFF  H30  -1.14809298021199 -1.36038080789891 -26.2640388669053 0 <> 0.09085 19 1 <>
  31 41 -0.709959 -2.456913 -1.732785 21 0.06449 0.06449 1 FFFFFF  H31  -1.14577773367029 1.46962336484211 -16.3346710060947 0 <> 0.15744 20 1 <>
  :::
 } 
 m_bond[31] { 
  # First column is bond index #
  i_m_from
  i_m_to
  i_m_order
  :::
  1 1 2 1
  2 1 9 1
  3 1 10 1
  4 1 18 1
  5 2 3 1
  6 3 4 2
  7 3 8 1
  8 4 5 1
  9 4 11 1
  10 5 6 2
  11 5 12 1
  12 6 7 1
  13 6 13 1
  14 7 8 2
  15 7 14 1
  16 8 15 1
  17 16 20 1
  18 16 19 1
  19 16 17 1
  20 16 18 1
  21 17 18 1
  22 18 21 1
  23 22 25 1
  24 22 26 1
  25 22 23 1
  26 22 24 1
  27 23 28 1
  28 23 27 1
  29 24 31 1
  30 24 29 1
  31 24 30 1
  :::
 } 
} 

f_m_ct { 
 s_m_title
 s_m_entry_id
 s_m_entry_name
 i_m_Spin_multiplicity
 s_j_QM_Method
 s_j_QM_Basis
 r_j_Final_Energy
 s_j_Jaguar_input_file
 s_j_Jaguar_output_file
 s_m_Source_Path
 s_m_Source_File
 i_m_Source_File_Index
 s_j_Task
 s_j_Jaguar_restart_input_file
 s_j_Jaguar_restart_mae_file
 s_j_Jaguar_log_file
 s_j_Jaguar_mae_file
 i_j_Number_of_canonical_orbitals
 r_j_Lowest_Frequency_(cm-1)
 r_j_Highest_Frequency_(cm-1)
 r_j_2nd_Lowest_Frequency_(cm-1)
 i_j_Num_Negative_Frequencies
 b_matsci_Reaction_Workflow_Structure
 s_matsci_Reaction_Workflow_Conformers_Group
 s_matsci_Reaction_Workflow_Sibling_Group
 s_matsci_Reaction_Workflow_Parent_Conformer_Groups
 s_matsci_Reaction_Workflow_Restrained_Distances
 s_matsci_Reaction_Workflow_Restrained_Angles
 b_matsci_Reaction_Workflow_Transition_State_Structure
 i_mmod_Serial_Number-OPLS3e
 r_mmod_Relative_Potential_Energy-OPLS3e_global
 i_matsci_Workflow_Stage
 r_j_Enthalpy_(kcal/mol)_298.15K_1.00E+00atm
 r_j_Free_Energy_(kcal/mol)_298.15K_1.00E+00atm
 r_j_Internal_Energy_(kcal/mol)_298.15K_1.00E+00atm
 r_j_Heat_Capacity_(cal/mol/K)_298.15K_1.00E+00atm
 r_j_ln(Q)_(kcal/mol)_298.15K_1.00E+00atm
 r_j_Enthalpy_(kcal/mol)_308.15K_1.00E+00atm
 r_j_Free_Energy_(kcal/mol)_308.15K_1.00E+00atm
 r_j_Internal_Energy_(kcal/mol)_308.15K_1.00E+00atm
 r_j_Heat_Capacity_(cal/mol/K)_308.15K_1.00E+00atm
 r_j_ln(Q)_(kcal/mol)_308.15K_1.00E+00atm
 r_j_Enthalpy_(kcal/mol)_318.15K_1.00E+00atm
 r_j_Free_Energy_(kcal/mol)_318.15K_1.00E+00atm
 r_j_Internal_Energy_(kcal/mol)_318.15K_1.00E+00atm
 r_j_Heat_Capacity_(cal/mol/K)_318.15K_1.00E+00atm
 r_j_ln(Q)_(kcal/mol)_318.15K_1.00E+00atm
 r_j_Enthalpy_(kcal/mol)_328.15K_1.00E+00atm
 r_j_Free_Energy_(kcal/mol)_328.15K_1.00E+00atm
 r_j_Internal_Energy_(kcal/mol)_328.15K_1.00E+00atm
 r_j_Heat_Capacity_(cal/mol/K)_328.15K_1.00E+00atm
 r_j_ln(Q)_(kcal/mol)_328.15K_1.00E+00atm
 r_j_Enthalpy_(kcal/mol)_338.15K_1.00E+00atm
 r_j_Free_Energy_(kcal/mol)_338.15K_1.00E+00atm
 r_j_Internal_Energy_(kcal/mol)_338.15K_1.00E+00atm
 r_j_Heat_Capacity_(cal/mol/K)_338.15K_1.00E+00atm
 r_j_ln(Q)_(kcal/mol)_338.15K_1.00E+00atm
 r_j_Enthalpy_(kcal/mol)_348.15K_1.00E+00atm
 r_j_Free_Energy_(kcal/mol)_348.15K_1.00E+00atm
 r_j_Internal_Energy_(kcal/mol)_348.15K_1.00E+00atm
 r_j_Heat_Capacity_(cal/mol/K)_348.15K_1.00E+00atm
 r_j_ln(Q)_(kcal/mol)_348.15K_1.00E+00atm
 r_j_Enthalpy_(kcal/mol)_358.15K_1.00E+00atm
 r_j_Free_Energy_(kcal/mol)_358.15K_1.00E+00atm
 r_j_Internal_Energy_(kcal/mol)_358.15K_1.00E+00atm
 r_j_Heat_Capacity_(cal/mol/K)_358.15K_1.00E+00atm
 r_j_ln(Q)_(kcal/mol)_358.15K_1.00E+00atm
 r_j_Enthalpy_(kcal/mol)_368.15K_1.00E+00atm
 r_j_Free_Energy_(kcal/mol)_368.15K_1.00E+00atm
 r_j_Internal_Energy_(kcal/mol)_368.15K_1.00E+00atm
 r_j_Heat_Capacity_(cal/mol/K)_368.15K_1.00E+00atm
 r_j_ln(Q)_(kcal/mol)_368.15K_1.00E+00atm
 r_j_Enthalpy_(kcal/mol)_378.15K_1.00E+00atm
 r_j_Free_Energy_(kcal/mol)_378.15K_1.00E+00atm
 r_j_Internal_Energy_(kcal/mol)_378.15K_1.00E+00atm
 r_j_Heat_Capacity_(cal/mol/K)_378.15K_1.00E+00atm
 r_j_ln(Q)_(kcal/mol)_378.15K_1.00E+00atm
 r_j_Enthalpy_(kcal/mol)_388.15K_1.00E+00atm
 r_j_Free_Energy_(kcal/mol)_388.15K_1.00E+00atm
 r_j_Internal_Energy_(kcal/mol)_388.15K_1.00E+00atm
 r_j_Heat_Capacity_(cal/mol/K)_388.15K_1.00E+00atm
 r_j_ln(Q)_(kcal/mol)_388.15K_1.00E+00atm
 r_j_Zero_Point_Energy_(kcal/mol)_stage_2
 r_j_Total_Internal_Energy_(au)_298.15K_1.00E+00atm_stage_2
 r_j_Total_Enthalpy_(au)_298.15K_1.00E+00atm_stage_2
 r_j_Total_Free_Energy_(au)_298.15K_1.00E+00atm_stage_2
 r_j_Entropy_(cal/mol/K)_298.15K_1.00E+00atm_stage_2
 r_j_Total_Internal_Energy_(au)_308.15K_1.00E+00atm_stage_2
 r_j_Total_Enthalpy_(au)_308.15K_1.00E+00atm_stage_2
 r_j_Total_Free_Energy_(au)_308.15K_1.00E+00atm_stage_2
 r_j_Entropy_(cal/mol/K)_308.15K_1.00E+00atm_stage_2
 r_j_Total_Internal_Energy_(au)_318.15K_1.00E+00atm_stage_2
 r_j_Total_Enthalpy_(au)_318.15K_1.00E+00atm_stage_2
 r_j_Total_Free_Energy_(au)_318.15K_1.00E+00atm_stage_2
 r_j_Entropy_(cal/mol/K)_318.15K_1.00E+00atm_stage_2
 r_j_Total_Internal_Energy_(au)_328.15K_1.00E+00atm_stage_2
 r_j_Total_Enthalpy_(au)_328.15K_1.00E+00atm_stage_2
 r_j_Total_Free_Energy_(au)_328.15K_1.00E+00atm_stage_2
 r_j_Entropy_(cal/mol/K)_328.15K_1.00E+00atm_stage_2
 r_j_Total_Internal_Energy_(au)_338.15K_1.00E+00atm_stage_2
 r_j_Total_Enthalpy_(au)_338.15K_1.00E+00atm_stage_2
 r_j_Total_Free_Energy_(au)_338.15K_1.00E+00atm_stage_2
 r_j_Entropy_(cal/mol/K)_338.15K_1.00E+00atm_stage_2
 r_j_Total_Internal_Energy_(au)_348.15K_1.00E+00atm_stage_2
 r_j_Total_Enthalpy_(au)_348.15K_1.00E+00atm_stage_2
 r_j_Total_Free_Energy_(au)_348.15K_1.00E+00atm_stage_2
 r_j_Entropy_(cal/mol/K)_348.15K_1.00E+00atm_stage_2
 r_j_Total_Internal_Energy_(au)_358.15K_1.00E+00atm_stage_2
 r_j_Total_Enthalpy_(au)_358.15K_1.00E+00atm_stage_2
 r_j_Total_Free_Energy_(au)_358.15K_1.00E+00atm_stage_2
 r_j_Entropy_(cal/mol/K)_358.15K_1.00E+00atm_stage_2
 r_j_Total_Internal_Energy_(au)_368.15K_1.00E+00atm_stage_2
 r_j_Total_Enthalpy_(au)_368.15K_1.00E+00atm_stage_2
 r_j_Total_Free_Energy_(au)_368.15K_1.00E+00atm_stage_2
 r_j_Entropy_(cal/mol/K)_368.15K_1.00E+00atm_stage_2
 r_j_Total_Internal_Energy_(au)_378.15K_1.00E+00atm_stage_2
 r_j_Total_Enthalpy_(au)_378.15K_1.00E+00atm_stage_2
 r_j_Total_Free_Energy_(au)_378.15K_1.00E+00atm_stage_2
 r_j_Entropy_(cal/mol/K)_378.15K_1.00E+00atm_stage_2
 r_j_Total_Internal_Energy_(au)_388.15K_1.00E+00atm_stage_2
 r_j_Total_Enthalpy_(au)_388.15K_1.00E+00atm_stage_2
 r_j_Total_Free_Energy_(au)_388.15K_1.00E+00atm_stage_2
 r_j_Entropy_(cal/mol/K)_388.15K_1.00E+00atm_stage_2
 r_j_Gas_Phase_Energy_stage_2
 r_j_HOMO_stage_2
 r_j_LUMO_stage_2
 r_j_Gas_Phase_Energy
 r_j_HOMO
 r_j_LUMO
 r_j_Zero_Point_Energy_(kcal/mol)
 r_j_Entropy_(cal/mol/K)_298.15K_1.00E+00atm
 r_j_Total_Internal_Energy_(au)_298.15K_1.00E+00atm
 r_j_Total_Enthalpy_(au)_298.15K_1.00E+00atm
 r_j_Total_Free_Energy_(au)_298.15K_1.00E+00atm
 r_j_ESP_min,_kcal/mol
 r_j_ESP_max,_kcal/mol
 r_j_ESP_mean,_kcal/mol
 r_j_ESP_pos_mean,_kcal/mol
 r_j_ESP_neg_mean,_kcal/mol
 r_j_ESP_pos_variance,_(kcal/mol)**2
 r_j_ESP_neg_variance,_(kcal/mol)**2
 r_j_ESP_total_variance,_(kcal/mol)**2
 r_j_ESP_balance
 r_j_ESP_local_polarity,_kcal/mol
 s_j_jname
 i_m_ct_format
 :::
 Epoxy_frag3_transition_state_1-6 
  431 
  Epoxy_frag3_transition_state_1-6_stage_2 
  1
  DFT(b3lyp-d3) 
  cc-pvtz(-f) 
  -634.745529158649
  /home/laurikai/Schrodinger_WD/Frag3_LACVP_rxwf_spe_B3LYP-D3_CC-PVTZ-F/Epoxy_frag3_transition_state_1-6_isomer14.in 
  /home/laurikai/Schrodinger_WD/Frag3_LACVP_rxwf_spe_B3LYP-D3_CC-PVTZ-F/Epoxy_frag3_transition_state_1-6_isomer14.out 
  /home/laurikai/Schrodinger_WD/828_Epoxy_frag3_rxwf_LACVPss 
  828_Epoxy_frag3_rxwf_LACVPss-out_rxnwf.mae 
  14
  "Single Point" 
  /home/laurikai/Schrodinger_WD/Frag3_LACVP_rxwf_spe_B3LYP-D3_CC-PVTZ-F/Epoxy_frag3_transition_state_1-6_isomer14.01.in 
  /home/laurikai/Schrodinger_WD/Frag3_LACVP_rxwf_spe_B3LYP-D3_CC-PVTZ-F/Epoxy_frag3_transition_state_1-6_isomer14.01.mae 
  /home/laurikai/Schrodinger_WD/Frag3_LACVP_rxwf_spe_B3LYP-D3_CC-PVTZ-F/Epoxy_frag3_transition_state_1-6_isomer14.log 
  /home/laurikai/Schrodinger_WD/Frag3_LACVP_rxwf_spe_B3LYP-D3_CC-PVTZ-F/Epoxy_frag3_transition_state_1-6_isomer14.mae 
  470
  -388.575654392562
  3484.4244277337
  43.740340063302
  1
  1
  TS 
  Transition_states 
  reactant 
  (16,23);(28,23);(27,23);(16,18);(16,17) 
  (16,18,17) 
  1
  1
  9.93756103515599
  2
  9.07447570445168
  -24.9015678506175
  8.48199011562441
  52.7591333616822
  42.0289848735494
  9.80620259346113
  -26.3899612302924
  9.19384494061148
  54.8436242979254
  43.0956665724427
  10.3830654879146
  -27.5738034946831
  9.75083577104256
  56.5543678667172
  43.6135834157003
  10.9770251606543
  -28.7760465241247
  10.3249233797599
  58.2624416876368
  44.1281520265989
  11.588039070795
  -29.996650006571
  10.9160652258782
  59.9647087361081
  44.6396094632004
  12.2160343108144
  -31.2355743069856
  11.5241884018752
  61.65823772343
  45.1481665258089
  12.8609097963579
  -32.4927795667998
  12.1491918233963
  63.3403278445076
  45.6540101574122
  13.5225386540593
  -33.768224968164
  12.7909486170753
  65.0085239087083
  46.1573056781601
  14.2007707192993
  -35.0618681447547
  13.4493086182929
  66.6606234536076
  46.6581988603307
  14.8954350712268
  -36.3736647216688
  14.1241009061981
  68.2946773184647
  47.1568178499074
  167.94250553356
  -634.257081744349
  -634.256137558457
  -634.311070607624
  115.616329258102
  -634.256221384799
  -634.255245530757
  -634.312927789837
  117.462806502526
  -634.255333763405
  -634.254326241213
  -634.314814362583
  119.30494729718
  -634.254418896561
  -634.253379706218
  -634.316730258816
  121.142988525915
  -634.253476852059
  -634.252405993566
  -634.318675414293
  122.977048875842
  -634.252507746085
  -634.251405219443
  -634.320649765852
  124.807148119489
  -634.251511739727
  -634.250377544935
  -634.322653249974
  126.633224523685
  -634.250489035172
  -634.249323172229
  -634.324685801613
  128.455150406691
  -634.24943987172
  -634.248242340628
  -634.326747353252
  130.272745905207
  -634.248364521753
  -634.247135322511
  -634.328837834177
  132.085791041854
  -634.538506129401
  -0.165723246044094
  -0.00648694337387999
  -634.745529158649
  -0.182359627494334
  -0.0222042699199225
  166.64495152759
  113.956208469124
  -634.46644661087
  -634.465502424978
  -634.519646697183
  -62.0771338405979
  45.4120302171457
  3.5346834486812
  16.3609525386846
  -18.7794074887454
  92.5192347316452
  394.626841613295
  487.146076344941
  0.153850968904766
  16.5162015928747
  Epoxy_frag3_transition_state_1-6_isomer14 
  2
 m_depend[85] { 
  # First column is dependency index #
  i_m_depend_dependency
  s_m_depend_property
  :::
  1 20 i_m_Spin_multiplicity 
  2 20 s_j_QM_Method 
  3 20 s_j_QM_Basis 
  4 20 r_j_Final_Energy 
  5 20 s_j_Jaguar_input_file 
  6 20 s_j_Jaguar_output_file 
  7 20 s_j_Task 
  8 20 s_j_Jaguar_restart_input_file 
  9 20 s_j_Jaguar_restart_mae_file 
  10 20 s_j_Jaguar_log_file 
  11 20 s_j_Jaguar_mae_file 
  12 20 i_j_Number_of_canonical_orbitals 
  13 20 r_j_Lowest_Frequency_(cm-1) 
  14 20 r_j_Highest_Frequency_(cm-1) 
  15 20 r_j_2nd_Lowest_Frequency_(cm-1) 
  16 20 i_j_Num_Negative_Frequencies 
  17 10 i_mmod_Serial_Number-OPLS3e 
  18 20 r_j_Enthalpy_(kcal/mol)_298.15K_1.00E+00atm 
  19 20 r_j_Free_Energy_(kcal/mol)_298.15K_1.00E+00atm 
  20 20 r_j_Internal_Energy_(kcal/mol)_298.15K_1.00E+00atm 
  21 20 r_j_Heat_Capacity_(cal/mol/K)_298.15K_1.00E+00atm 
  22 20 r_j_ln(Q)_(kcal/mol)_298.15K_1.00E+00atm 
  23 20 r_j_Enthalpy_(kcal/mol)_308.15K_1.00E+00atm 
  24 20 r_j_Free_Energy_(kcal/mol)_308.15K_1.00E+00atm 
  25 20 r_j_Internal_Energy_(kcal/mol)_308.15K_1.00E+00atm 
  26 20 r_j_Heat_Capacity_(cal/mol/K)_308.15K_1.00E+00atm 
  27 20 r_j_ln(Q)_(kcal/mol)_308.15K_1.00E+00atm 
  28 20 r_j_Enthalpy_(kcal/mol)_318.15K_1.00E+00atm 
  29 20 r_j_Free_Energy_(kcal/mol)_318.15K_1.00E+00atm 
  30 20 r_j_Internal_Energy_(kcal/mol)_318.15K_1.00E+00atm 
  31 20 r_j_Heat_Capacity_(cal/mol/K)_318.15K_1.00E+00atm 
  32 20 r_j_ln(Q)_(kcal/mol)_318.15K_1.00E+00atm 
  33 20 r_j_Enthalpy_(kcal/mol)_328.15K_1.00E+00atm 
  34 20 r_j_Free_Energy_(kcal/mol)_328.15K_1.00E+00atm 
  35 20 r_j_Internal_Energy_(kcal/mol)_328.15K_1.00E+00atm 
  36 20 r_j_Heat_Capacity_(cal/mol/K)_328.15K_1.00E+00atm 
  37 20 r_j_ln(Q)_(kcal/mol)_328.15K_1.00E+00atm 
  38 20 r_j_Enthalpy_(kcal/mol)_338.15K_1.00E+00atm 
  39 20 r_j_Free_Energy_(kcal/mol)_338.15K_1.00E+00atm 
  40 20 r_j_Internal_Energy_(kcal/mol)_338.15K_1.00E+00atm 
  41 20 r_j_Heat_Capacity_(cal/mol/K)_338.15K_1.00E+00atm 
  42 20 r_j_ln(Q)_(kcal/mol)_338.15K_1.00E+00atm 
  43 20 r_j_Enthalpy_(kcal/mol)_348.15K_1.00E+00atm 
  44 20 r_j_Free_Energy_(kcal/mol)_348.15K_1.00E+00atm 
  45 20 r_j_Internal_Energy_(kcal/mol)_348.15K_1.00E+00atm 
  46 20 r_j_Heat_Capacity_(cal/mol/K)_348.15K_1.00E+00atm 
  47 20 r_j_ln(Q)_(kcal/mol)_348.15K_1.00E+00atm 
  48 20 r_j_Enthalpy_(kcal/mol)_358.15K_1.00E+00atm 
  49 20 r_j_Free_Energy_(kcal/mol)_358.15K_1.00E+00atm 
  50 20 r_j_Internal_Energy_(kcal/mol)_358.15K_1.00E+00atm 
  51 20 r_j_Heat_Capacity_(cal/mol/K)_358.15K_1.00E+00atm 
  52 20 r_j_ln(Q)_(kcal/mol)_358.15K_1.00E+00atm 
  53 20 r_j_Enthalpy_(kcal/mol)_368.15K_1.00E+00atm 
  54 20 r_j_Free_Energy_(kcal/mol)_368.15K_1.00E+00atm 
  55 20 r_j_Internal_Energy_(kcal/mol)_368.15K_1.00E+00atm 
  56 20 r_j_Heat_Capacity_(cal/mol/K)_368.15K_1.00E+00atm 
  57 20 r_j_ln(Q)_(kcal/mol)_368.15K_1.00E+00atm 
  58 20 r_j_Enthalpy_(kcal/mol)_378.15K_1.00E+00atm 
  59 20 r_j_Free_Energy_(kcal/mol)_378.15K_1.00E+00atm 
  60 20 r_j_Internal_Energy_(kcal/mol)_378.15K_1.00E+00atm 
  61 20 r_j_Heat_Capacity_(cal/mol/K)_378.15K_1.00E+00atm 
  62 20 r_j_ln(Q)_(kcal/mol)_378.15K_1.00E+00atm 
  63 20 r_j_Enthalpy_(kcal/mol)_388.15K_1.00E+00atm 
  64 20 r_j_Free_Energy_(kcal/mol)_388.15K_1.00E+00atm 
  65 20 r_j_Internal_Energy_(kcal/mol)_388.15K_1.00E+00atm 
  66 20 r_j_Heat_Capacity_(cal/mol/K)_388.15K_1.00E+00atm 
  67 20 r_j_ln(Q)_(kcal/mol)_388.15K_1.00E+00atm 
  68 20 r_j_Gas_Phase_Energy 
  69 20 r_j_HOMO 
  70 20 r_j_LUMO 
  71 20 r_j_Zero_Point_Energy_(kcal/mol) 
  72 20 r_j_Entropy_(cal/mol/K)_298.15K_1.00E+00atm 
  73 20 r_j_Total_Internal_Energy_(au)_298.15K_1.00E+00atm 
  74 20 r_j_Total_Enthalpy_(au)_298.15K_1.00E+00atm 
  75 20 r_j_Total_Free_Energy_(au)_298.15K_1.00E+00atm 
  76 20 r_j_ESP_min,_kcal/mol 
  77 20 r_j_ESP_max,_kcal/mol 
  78 20 r_j_ESP_mean,_kcal/mol 
  79 20 r_j_ESP_pos_mean,_kcal/mol 
  80 20 r_j_ESP_neg_mean,_kcal/mol 
  81 20 r_j_ESP_pos_variance,_(kcal/mol)**2 
  82 20 r_j_ESP_neg_variance,_(kcal/mol)**2 
  83 20 r_j_ESP_total_variance,_(kcal/mol)**2 
  84 20 r_j_ESP_balance 
  85 20 r_j_ESP_local_polarity,_kcal/mol 
  :::
 } 
 m_atom[31] { 
  # First column is atom index #
  i_m_mmod_type
  r_m_x_coord
  r_m_y_coord
  r_m_z_coord
  i_m_color
  r_m_charge1
  r_m_charge2
  i_m_atomic_number
  i_m_formal_charge
  s_m_color_rgb
  s_m_atom_name
  r_j_EPN
  r_j_Max_surface_ESP
  r_j_Min_surface_ESP
  i_m_Hcount
  i_rdk_index
  b_matsci_Reaction_Workflow_Keep_Atom
  b_matsci_Reaction_Workflow_Restrained_Atom
  i_matsci_Reaction_Workflow_Superposition_Atom
  :::
  1 3 0.866879 -0.397326 0.788570 2 0.13527 0.13527 6 0 A0A0A0  C1  -14.7186157848877 0 0 2 3 <> <> <>
  2 16 0.646716 -1.832147 0.855419 70 -0.33532 -0.33532 8 0 FF2F2F  O2  -22.3057826854107 3.67900495739957 -16.8645676303757 0 4 <> <> <>
  3 2 -0.128618 -2.364331 1.850325 2 0.17232 0.17232 6 0 A0A0A0  C3  -14.690459278818 2.27285473713375 -12.9948490699826 0 5 <> <> <>
  4 2 -0.630685 -1.651684 2.946298 2 -0.18574 -0.18574 6 0 A0A0A0  C4  -14.755413641794 -0.149003592549859 -14.0499573952277 1 6 <> <> <>
  5 2 -1.410598 -2.315932 3.895556 2 -0.09948 -0.09948 6 0 A0A0A0  C5  -14.7514658666186 -5.81818499304419 -14.6277678800302 1 7 <> <> <>
  6 2 -1.701788 -3.673723 3.768345 2 -0.17697 -0.17697 6 0 A0A0A0  C6  -14.7590033808956 -4.58174876520731 -14.7244060748071 1 8 <> <> <>
  7 2 -1.197301 -4.377808 2.671702 2 -0.09948 -0.09948 6 0 A0A0A0  C7  -14.7501701335396 2.46276782947815 -14.3639987234132 1 9 <> <> <>
  8 2 -0.415917 -3.731336 1.718402 2 -0.18574 -0.18574 6 0 A0A0A0  C8  -14.7544500525038 9.86444787502611 -13.6852208206764 1 10 <> <> <>
  9 41 1.696360 -0.275928 0.087678 21 0.00847 0.00847 1 0 FFFFFF  H9  -1.12706794275948 15.6955847194193 -44.4845759377225 0 <> <> <> <>
  10 41 1.187723 -0.008945 1.761438 21 0.00847 0.00847 1 0 FFFFFF  H10  -1.12368702985282 7.53151314018459 -40.4337086042609 0 <> <> <> <>
  11 41 -0.431279 -0.593315 3.058211 21 0.13530 0.13530 1 0 FFFFFF  H11  -1.10261119580102 10.2943627507164 -7.84031183542909 0 <> <> <> <>
  12 41 -1.797524 -1.755046 4.741829 21 0.12546 0.12546 1 0 FFFFFF  H12  -1.10757534940025 13.7089398548766 -7.97100920706127 0 <> <> <> <>
  13 41 -2.312353 -4.177034 4.511607 21 0.12338 0.12338 1 0 FFFFFF  H13  -1.10954981955615 14.5460020652106 -9.09080199382799 0 <> <> <> <>
  14 41 -1.409767 -5.437490 2.558720 21 0.12546 0.12546 1 0 FFFFFF  H14  -1.10424490303723 17.4721898165948 -7.0015842141594 0 <> <> <> <>
  15 41 -0.000841 -4.269779 0.870874 21 0.13530 0.13530 1 0 FFFFFF  H15  -1.09784935511199 28.9894904694664 -7.86367181996416 0 <> <> <> <>
  16 3 -0.706505 0.042933 -1.146472 109 -0.09495 -0.09495 6 0 FF9600  C16  -14.7210652273843 0 0 2 <> 1 1 <>
  17 18 -0.038107 1.659335 -0.106414 109 -0.99407 -0.99407 8 -1 FF9600  O1  -22.4618736414311 -30.6590322215927 -62.0771338405979 0 <> 1 1 <>
  18 3 -0.340813 0.394553 0.254206 109 0.46972 0.46972 6 0 FF9600  C2  -14.7301349662114 0 0 1 <> 1 1 2
  19 41 -1.608525 0.518172 -1.516277 109 0.08127 0.08127 1 0 FF9600  H1  -1.10573955381321 27.6983051448027 -44.8464469905424 0 <> 1 <> <>
  20 41 0.129294 0.046618 -1.839944 109 0.08127 0.08127 1 0 FF9600  H2  -1.10583016398971 27.1634227049474 -43.4891352429266 0 <> 1 <> <>
  21 41 -1.202194 0.247744 0.951081 109 -0.06678 -0.06678 1 0 FF9600  H3  -1.15760863399009 15.5026928579697 -44.4701510516806 0 <> 1 <> 3
  22 3 -1.364654 -2.280966 -2.725427 109 -0.06347 -0.06347 6 0 FF9600  C22  -14.6818637955074 0 0 2 <> 1 <> <>
  23 32 -1.204016 -1.770605 -1.351997 109 -0.20485 -0.20485 7 1 FF9600  N1  -18.3068629170217 0 0 2 <> 1 1 <>
  24 3 -1.680024 -3.775964 -2.786321 109 -0.21066 -0.21066 6 0 FF9600  C24  -14.7276959510103 0 0 3 <> 1 <> <>
  25 41 -2.156297 -1.694993 -3.204305 109 0.11543 0.11543 1 0 FF9600  H7  -1.08350739521005 35.9624720885702 17.4219145280091 0 <> 1 <> <>
  26 41 -0.434717 -2.058857 -3.259355 109 0.11543 0.11543 1 0 FF9600  H8  -1.08324749793115 33.4250757720886 18.2366163805404 0 <> 1 <> <>
  27 44 -2.046230 -1.906329 -0.794975 109 0.30311 0.30311 1 0 FF9600  H27  -0.999233007706525 45.4120302171457 3.60461386174875 0 <> 1 1 <>
  28 44 -0.442929 -2.224676 -0.841648 109 0.30311 0.30311 1 0 FF9600  H28  -1.00383377631193 36.5857352369658 1.30107024730338 0 <> 1 1 <>
  29 41 -1.780240 -4.106637 -3.825126 109 0.09292 0.09292 1 0 FF9600  H29  -1.08817591155619 25.3376153507133 15.5042496278727 0 <> 1 <> <>
  30 41 -0.882861 -4.363666 -2.318813 109 0.09292 0.09292 1 0 FF9600  H30  -1.09048332225809 33.0397402395835 15.4842918035589 0 <> 1 <> <>
  31 41 -2.617929 -4.002431 -2.267816 109 0.09292 0.09292 1 0 FF9600  H31  -1.09017140434565 37.3524740022304 15.6623368399395 0 <> 1 <> <>
  :::
 } 
 m_bond[31] { 
  # First column is bond index #
  i_m_from
  i_m_to
  i_m_order
  :::
  1 1 2 1
  2 1 9 1
  3 1 10 1
  4 1 18 1
  5 2 3 1
  6 3 4 2
  7 3 8 1
  8 4 5 1
  9 4 11 1
  10 5 6 2
  11 5 12 1
  12 6 7 1
  13 6 13 1
  14 7 8 2
  15 7 14 1
  16 8 15 1
  17 16 19 1
  18 16 20 1
  19 16 18 1
  20 16 23 1
  21 17 18 1
  22 18 21 1
  23 22 25 1
  24 22 26 1
  25 22 23 1
  26 22 24 1
  27 23 28 1
  28 23 27 1
  29 24 31 1
  30 24 29 1
  31 24 30 1
  :::
 } 
} 

f_m_ct { 
 s_m_title
 s_m_entry_id
 s_m_entry_name
 i_m_Spin_multiplicity
 s_j_QM_Method
 s_j_QM_Basis
 r_j_Final_Energy
 s_j_Jaguar_input_file
 s_j_Jaguar_output_file
 s_m_Source_Path
 s_m_Source_File
 i_m_Source_File_Index
 s_j_Task
 s_j_Jaguar_restart_input_file
 s_j_Jaguar_restart_mae_file
 s_j_Jaguar_log_file
 s_j_Jaguar_mae_file
 i_j_Number_of_canonical_orbitals
 r_j_Lowest_Frequency_(cm-1)
 r_j_Highest_Frequency_(cm-1)
 r_j_2nd_Lowest_Frequency_(cm-1)
 i_j_Num_Negative_Frequencies
 b_matsci_Reaction_Workflow_Structure
 s_matsci_Reaction_Workflow_Conformers_Group
 s_matsci_Reaction_Workflow_Sibling_Group
 s_matsci_Reaction_Workflow_Parent_Conformer_Groups
 s_matsci_Reaction_Workflow_Restrained_Distances
 s_matsci_Reaction_Workflow_Restrained_Angles
 b_matsci_Reaction_Workflow_Transition_State_Structure
 i_mmod_Serial_Number-OPLS3e
 r_mmod_Relative_Potential_Energy-OPLS3e_global
 i_matsci_Workflow_Stage
 r_j_Enthalpy_(kcal/mol)_298.15K_1.00E+00atm
 r_j_Free_Energy_(kcal/mol)_298.15K_1.00E+00atm
 r_j_Internal_Energy_(kcal/mol)_298.15K_1.00E+00atm
 r_j_Heat_Capacity_(cal/mol/K)_298.15K_1.00E+00atm
 r_j_ln(Q)_(kcal/mol)_298.15K_1.00E+00atm
 r_j_Enthalpy_(kcal/mol)_308.15K_1.00E+00atm
 r_j_Free_Energy_(kcal/mol)_308.15K_1.00E+00atm
 r_j_Internal_Energy_(kcal/mol)_308.15K_1.00E+00atm
 r_j_Heat_Capacity_(cal/mol/K)_308.15K_1.00E+00atm
 r_j_ln(Q)_(kcal/mol)_308.15K_1.00E+00atm
 r_j_Enthalpy_(kcal/mol)_318.15K_1.00E+00atm
 r_j_Free_Energy_(kcal/mol)_318.15K_1.00E+00atm
 r_j_Internal_Energy_(kcal/mol)_318.15K_1.00E+00atm
 r_j_Heat_Capacity_(cal/mol/K)_318.15K_1.00E+00atm
 r_j_ln(Q)_(kcal/mol)_318.15K_1.00E+00atm
 r_j_Enthalpy_(kcal/mol)_328.15K_1.00E+00atm
 r_j_Free_Energy_(kcal/mol)_328.15K_1.00E+00atm
 r_j_Internal_Energy_(kcal/mol)_328.15K_1.00E+00atm
 r_j_Heat_Capacity_(cal/mol/K)_328.15K_1.00E+00atm
 r_j_ln(Q)_(kcal/mol)_328.15K_1.00E+00atm
 r_j_Enthalpy_(kcal/mol)_338.15K_1.00E+00atm
 r_j_Free_Energy_(kcal/mol)_338.15K_1.00E+00atm
 r_j_Internal_Energy_(kcal/mol)_338.15K_1.00E+00atm
 r_j_Heat_Capacity_(cal/mol/K)_338.15K_1.00E+00atm
 r_j_ln(Q)_(kcal/mol)_338.15K_1.00E+00atm
 r_j_Enthalpy_(kcal/mol)_348.15K_1.00E+00atm
 r_j_Free_Energy_(kcal/mol)_348.15K_1.00E+00atm
 r_j_Internal_Energy_(kcal/mol)_348.15K_1.00E+00atm
 r_j_Heat_Capacity_(cal/mol/K)_348.15K_1.00E+00atm
 r_j_ln(Q)_(kcal/mol)_348.15K_1.00E+00atm
 r_j_Enthalpy_(kcal/mol)_358.15K_1.00E+00atm
 r_j_Free_Energy_(kcal/mol)_358.15K_1.00E+00atm
 r_j_Internal_Energy_(kcal/mol)_358.15K_1.00E+00atm
 r_j_Heat_Capacity_(cal/mol/K)_358.15K_1.00E+00atm
 r_j_ln(Q)_(kcal/mol)_358.15K_1.00E+00atm
 r_j_Enthalpy_(kcal/mol)_368.15K_1.00E+00atm
 r_j_Free_Energy_(kcal/mol)_368.15K_1.00E+00atm
 r_j_Internal_Energy_(kcal/mol)_368.15K_1.00E+00atm
 r_j_Heat_Capacity_(cal/mol/K)_368.15K_1.00E+00atm
 r_j_ln(Q)_(kcal/mol)_368.15K_1.00E+00atm
 r_j_Enthalpy_(kcal/mol)_378.15K_1.00E+00atm
 r_j_Free_Energy_(kcal/mol)_378.15K_1.00E+00atm
 r_j_Internal_Energy_(kcal/mol)_378.15K_1.00E+00atm
 r_j_Heat_Capacity_(cal/mol/K)_378.15K_1.00E+00atm
 r_j_ln(Q)_(kcal/mol)_378.15K_1.00E+00atm
 r_j_Enthalpy_(kcal/mol)_388.15K_1.00E+00atm
 r_j_Free_Energy_(kcal/mol)_388.15K_1.00E+00atm
 r_j_Internal_Energy_(kcal/mol)_388.15K_1.00E+00atm
 r_j_Heat_Capacity_(cal/mol/K)_388.15K_1.00E+00atm
 r_j_ln(Q)_(kcal/mol)_388.15K_1.00E+00atm
 r_j_Zero_Point_Energy_(kcal/mol)_stage_2
 r_j_Total_Internal_Energy_(au)_298.15K_1.00E+00atm_stage_2
 r_j_Total_Enthalpy_(au)_298.15K_1.00E+00atm_stage_2
 r_j_Total_Free_Energy_(au)_298.15K_1.00E+00atm_stage_2
 r_j_Entropy_(cal/mol/K)_298.15K_1.00E+00atm_stage_2
 r_j_Total_Internal_Energy_(au)_308.15K_1.00E+00atm_stage_2
 r_j_Total_Enthalpy_(au)_308.15K_1.00E+00atm_stage_2
 r_j_Total_Free_Energy_(au)_308.15K_1.00E+00atm_stage_2
 r_j_Entropy_(cal/mol/K)_308.15K_1.00E+00atm_stage_2
 r_j_Total_Internal_Energy_(au)_318.15K_1.00E+00atm_stage_2
 r_j_Total_Enthalpy_(au)_318.15K_1.00E+00atm_stage_2
 r_j_Total_Free_Energy_(au)_318.15K_1.00E+00atm_stage_2
 r_j_Entropy_(cal/mol/K)_318.15K_1.00E+00atm_stage_2
 r_j_Total_Internal_Energy_(au)_328.15K_1.00E+00atm_stage_2
 r_j_Total_Enthalpy_(au)_328.15K_1.00E+00atm_stage_2
 r_j_Total_Free_Energy_(au)_328.15K_1.00E+00atm_stage_2
 r_j_Entropy_(cal/mol/K)_328.15K_1.00E+00atm_stage_2
 r_j_Total_Internal_Energy_(au)_338.15K_1.00E+00atm_stage_2
 r_j_Total_Enthalpy_(au)_338.15K_1.00E+00atm_stage_2
 r_j_Total_Free_Energy_(au)_338.15K_1.00E+00atm_stage_2
 r_j_Entropy_(cal/mol/K)_338.15K_1.00E+00atm_stage_2
 r_j_Total_Internal_Energy_(au)_348.15K_1.00E+00atm_stage_2
 r_j_Total_Enthalpy_(au)_348.15K_1.00E+00atm_stage_2
 r_j_Total_Free_Energy_(au)_348.15K_1.00E+00atm_stage_2
 r_j_Entropy_(cal/mol/K)_348.15K_1.00E+00atm_stage_2
 r_j_Total_Internal_Energy_(au)_358.15K_1.00E+00atm_stage_2
 r_j_Total_Enthalpy_(au)_358.15K_1.00E+00atm_stage_2
 r_j_Total_Free_Energy_(au)_358.15K_1.00E+00atm_stage_2
 r_j_Entropy_(cal/mol/K)_358.15K_1.00E+00atm_stage_2
 r_j_Total_Internal_Energy_(au)_368.15K_1.00E+00atm_stage_2
 r_j_Total_Enthalpy_(au)_368.15K_1.00E+00atm_stage_2
 r_j_Total_Free_Energy_(au)_368.15K_1.00E+00atm_stage_2
 r_j_Entropy_(cal/mol/K)_368.15K_1.00E+00atm_stage_2
 r_j_Total_Internal_Energy_(au)_378.15K_1.00E+00atm_stage_2
 r_j_Total_Enthalpy_(au)_378.15K_1.00E+00atm_stage_2
 r_j_Total_Free_Energy_(au)_378.15K_1.00E+00atm_stage_2
 r_j_Entropy_(cal/mol/K)_378.15K_1.00E+00atm_stage_2
 r_j_Total_Internal_Energy_(au)_388.15K_1.00E+00atm_stage_2
 r_j_Total_Enthalpy_(au)_388.15K_1.00E+00atm_stage_2
 r_j_Total_Free_Energy_(au)_388.15K_1.00E+00atm_stage_2
 r_j_Entropy_(cal/mol/K)_388.15K_1.00E+00atm_stage_2
 r_j_Gas_Phase_Energy_stage_2
 r_j_HOMO_stage_2
 r_j_LUMO_stage_2
 r_j_Gas_Phase_Energy
 r_j_HOMO
 r_j_LUMO
 r_j_Zero_Point_Energy_(kcal/mol)
 r_j_Entropy_(cal/mol/K)_298.15K_1.00E+00atm
 r_j_Total_Internal_Energy_(au)_298.15K_1.00E+00atm
 r_j_Total_Enthalpy_(au)_298.15K_1.00E+00atm
 r_j_Total_Free_Energy_(au)_298.15K_1.00E+00atm
 r_j_ESP_min,_kcal/mol
 r_j_ESP_max,_kcal/mol
 r_j_ESP_mean,_kcal/mol
 r_j_ESP_pos_mean,_kcal/mol
 r_j_ESP_neg_mean,_kcal/mol
 r_j_ESP_pos_variance,_(kcal/mol)**2
 r_j_ESP_neg_variance,_(kcal/mol)**2
 r_j_ESP_total_variance,_(kcal/mol)**2
 r_j_ESP_balance
 r_j_ESP_local_polarity,_kcal/mol
 s_j_jname
 i_m_ct_format
 :::
 Epoxy_frag3_transition_state_1-8 
  432 
  Epoxy_frag3_transition_state_1-8_stage_2 
  1
  DFT(b3lyp-d3) 
  cc-pvtz(-f) 
  -634.745364058117
  /home/laurikai/Schrodinger_WD/Frag3_LACVP_rxwf_spe_B3LYP-D3_CC-PVTZ-F/Epoxy_frag3_transition_state_1-8_isomer15.in 
  /home/laurikai/Schrodinger_WD/Frag3_LACVP_rxwf_spe_B3LYP-D3_CC-PVTZ-F/Epoxy_frag3_transition_state_1-8_isomer15.out 
  /home/laurikai/Schrodinger_WD/828_Epoxy_frag3_rxwf_LACVPss 
  828_Epoxy_frag3_rxwf_LACVPss-out_rxnwf.mae 
  15
  "Single Point" 
  /home/laurikai/Schrodinger_WD/Frag3_LACVP_rxwf_spe_B3LYP-D3_CC-PVTZ-F/Epoxy_frag3_transition_state_1-8_isomer15.01.in 
  /home/laurikai/Schrodinger_WD/Frag3_LACVP_rxwf_spe_B3LYP-D3_CC-PVTZ-F/Epoxy_frag3_transition_state_1-8_isomer15.01.mae 
  /home/laurikai/Schrodinger_WD/Frag3_LACVP_rxwf_spe_B3LYP-D3_CC-PVTZ-F/Epoxy_frag3_transition_state_1-8_isomer15.log 
  /home/laurikai/Schrodinger_WD/Frag3_LACVP_rxwf_spe_B3LYP-D3_CC-PVTZ-F/Epoxy_frag3_transition_state_1-8_isomer15.mae 
  470
  -395.102591912034
  3482.27447939347
  43.0852804976118
  1
  1
  TS 
  Transition_states 
  reactant 
  (16,23);(28,23);(27,23);(16,18);(16,17) 
  (16,18,17) 
  1
  1
  11.889678955078
  2
  9.02932752823174
  -24.8693520288394
  8.43684193940446
  52.610605771061
  41.9746108560447
  9.74580895033042
  -26.2893327035564
  9.13345129748076
  54.7048700027244
  42.9313369094301
  10.3212993229043
  -27.4679274064958
  9.68906960603222
  56.4185909477621
  43.4461188290765
  10.9139154909342
  -28.6648801818282
  10.2618137100398
  58.1294954952554
  43.9576781135481
  11.5236135782311
  -29.880152882684
  10.8516397333143
  59.8344720016567
  44.4662439002872
  12.1503195714846
  -31.1137078750564
  11.4584736625454
  61.5306098398974
  44.9720197417425
  12.793931466877
  -32.3655071573749
  12.0822134939154
  63.2152249296574
  45.475185940152
  13.4543216220001
  -33.6355116415203
  12.7227315850162
  64.8858755436442
  45.9759017224817
  14.1313392239543
  -34.9236805776842
  13.379877122948
  66.5403699964164
  46.4743072616919
  14.8248127999999
  -36.2299711061142
  14.0534786349712
  68.1767677023523
  46.9705255500593
  168.053104427754
  -634.256557506964
  -634.255613321072
  -634.310300291882
  115.098413781877
  -634.255699383484
  -634.254723529442
  -634.312149183359
  116.9402617358
  -634.254813949343
  -634.253806427151
  -634.314027393584
  118.778018951438
  -634.25390122351
  -634.252862033168
  -634.31593485926
  120.611902095878
  -634.252961275905
  -634.251890417413
  -634.317871519596
  122.442012304939
  -634.251994224477
  -634.250891697835
  -634.319837314618
  124.268354004139
  -634.251000231779
  -634.249866036986
  -634.321832183767
  126.090851945419
  -634.249979501221
  -634.248813638279
  -634.323856064752
  127.909366463454
  -634.24893227314
  -634.247734742048
  -634.325908892634
  129.723706998912
  -634.247858820795
  -634.246629621553
  -634.327990599111
  131.533643967832
  -634.538064135247
  -0.165676878937178
  -0.00512607346624883
  -634.745364058117
  -0.18268715758979
  -0.0210097988309418
  166.756232371875
  113.696728348385
  -634.466176121223
  -634.46523193533
  -634.519252920156
  -61.8439645981648
  46.1541437264926
  3.41004120144208
  16.1759016786514
  -18.5774591331074
  93.7087779934889
  383.449887641861
  477.15866563535
  0.157820443152304
  16.3593014170194
  Epoxy_frag3_transition_state_1-8_isomer15 
  2
 m_depend[85] { 
  # First column is dependency index #
  i_m_depend_dependency
  s_m_depend_property
  :::
  1 20 i_m_Spin_multiplicity 
  2 20 s_j_QM_Method 
  3 20 s_j_QM_Basis 
  4 20 r_j_Final_Energy 
  5 20 s_j_Jaguar_input_file 
  6 20 s_j_Jaguar_output_file 
  7 20 s_j_Task 
  8 20 s_j_Jaguar_restart_input_file 
  9 20 s_j_Jaguar_restart_mae_file 
  10 20 s_j_Jaguar_log_file 
  11 20 s_j_Jaguar_mae_file 
  12 20 i_j_Number_of_canonical_orbitals 
  13 20 r_j_Lowest_Frequency_(cm-1) 
  14 20 r_j_Highest_Frequency_(cm-1) 
  15 20 r_j_2nd_Lowest_Frequency_(cm-1) 
  16 20 i_j_Num_Negative_Frequencies 
  17 10 i_mmod_Serial_Number-OPLS3e 
  18 20 r_j_Enthalpy_(kcal/mol)_298.15K_1.00E+00atm 
  19 20 r_j_Free_Energy_(kcal/mol)_298.15K_1.00E+00atm 
  20 20 r_j_Internal_Energy_(kcal/mol)_298.15K_1.00E+00atm 
  21 20 r_j_Heat_Capacity_(cal/mol/K)_298.15K_1.00E+00atm 
  22 20 r_j_ln(Q)_(kcal/mol)_298.15K_1.00E+00atm 
  23 20 r_j_Enthalpy_(kcal/mol)_308.15K_1.00E+00atm 
  24 20 r_j_Free_Energy_(kcal/mol)_308.15K_1.00E+00atm 
  25 20 r_j_Internal_Energy_(kcal/mol)_308.15K_1.00E+00atm 
  26 20 r_j_Heat_Capacity_(cal/mol/K)_308.15K_1.00E+00atm 
  27 20 r_j_ln(Q)_(kcal/mol)_308.15K_1.00E+00atm 
  28 20 r_j_Enthalpy_(kcal/mol)_318.15K_1.00E+00atm 
  29 20 r_j_Free_Energy_(kcal/mol)_318.15K_1.00E+00atm 
  30 20 r_j_Internal_Energy_(kcal/mol)_318.15K_1.00E+00atm 
  31 20 r_j_Heat_Capacity_(cal/mol/K)_318.15K_1.00E+00atm 
  32 20 r_j_ln(Q)_(kcal/mol)_318.15K_1.00E+00atm 
  33 20 r_j_Enthalpy_(kcal/mol)_328.15K_1.00E+00atm 
  34 20 r_j_Free_Energy_(kcal/mol)_328.15K_1.00E+00atm 
  35 20 r_j_Internal_Energy_(kcal/mol)_328.15K_1.00E+00atm 
  36 20 r_j_Heat_Capacity_(cal/mol/K)_328.15K_1.00E+00atm 
  37 20 r_j_ln(Q)_(kcal/mol)_328.15K_1.00E+00atm 
  38 20 r_j_Enthalpy_(kcal/mol)_338.15K_1.00E+00atm 
  39 20 r_j_Free_Energy_(kcal/mol)_338.15K_1.00E+00atm 
  40 20 r_j_Internal_Energy_(kcal/mol)_338.15K_1.00E+00atm 
  41 20 r_j_Heat_Capacity_(cal/mol/K)_338.15K_1.00E+00atm 
  42 20 r_j_ln(Q)_(kcal/mol)_338.15K_1.00E+00atm 
  43 20 r_j_Enthalpy_(kcal/mol)_348.15K_1.00E+00atm 
  44 20 r_j_Free_Energy_(kcal/mol)_348.15K_1.00E+00atm 
  45 20 r_j_Internal_Energy_(kcal/mol)_348.15K_1.00E+00atm 
  46 20 r_j_Heat_Capacity_(cal/mol/K)_348.15K_1.00E+00atm 
  47 20 r_j_ln(Q)_(kcal/mol)_348.15K_1.00E+00atm 
  48 20 r_j_Enthalpy_(kcal/mol)_358.15K_1.00E+00atm 
  49 20 r_j_Free_Energy_(kcal/mol)_358.15K_1.00E+00atm 
  50 20 r_j_Internal_Energy_(kcal/mol)_358.15K_1.00E+00atm 
  51 20 r_j_Heat_Capacity_(cal/mol/K)_358.15K_1.00E+00atm 
  52 20 r_j_ln(Q)_(kcal/mol)_358.15K_1.00E+00atm 
  53 20 r_j_Enthalpy_(kcal/mol)_368.15K_1.00E+00atm 
  54 20 r_j_Free_Energy_(kcal/mol)_368.15K_1.00E+00atm 
  55 20 r_j_Internal_Energy_(kcal/mol)_368.15K_1.00E+00atm 
  56 20 r_j_Heat_Capacity_(cal/mol/K)_368.15K_1.00E+00atm 
  57 20 r_j_ln(Q)_(kcal/mol)_368.15K_1.00E+00atm 
  58 20 r_j_Enthalpy_(kcal/mol)_378.15K_1.00E+00atm 
  59 20 r_j_Free_Energy_(kcal/mol)_378.15K_1.00E+00atm 
  60 20 r_j_Internal_Energy_(kcal/mol)_378.15K_1.00E+00atm 
  61 20 r_j_Heat_Capacity_(cal/mol/K)_378.15K_1.00E+00atm 
  62 20 r_j_ln(Q)_(kcal/mol)_378.15K_1.00E+00atm 
  63 20 r_j_Enthalpy_(kcal/mol)_388.15K_1.00E+00atm 
  64 20 r_j_Free_Energy_(kcal/mol)_388.15K_1.00E+00atm 
  65 20 r_j_Internal_Energy_(kcal/mol)_388.15K_1.00E+00atm 
  66 20 r_j_Heat_Capacity_(cal/mol/K)_388.15K_1.00E+00atm 
  67 20 r_j_ln(Q)_(kcal/mol)_388.15K_1.00E+00atm 
  68 20 r_j_Gas_Phase_Energy 
  69 20 r_j_HOMO 
  70 20 r_j_LUMO 
  71 20 r_j_Zero_Point_Energy_(kcal/mol) 
  72 20 r_j_Entropy_(cal/mol/K)_298.15K_1.00E+00atm 
  73 20 r_j_Total_Internal_Energy_(au)_298.15K_1.00E+00atm 
  74 20 r_j_Total_Enthalpy_(au)_298.15K_1.00E+00atm 
  75 20 r_j_Total_Free_Energy_(au)_298.15K_1.00E+00atm 
  76 20 r_j_ESP_min,_kcal/mol 
  77 20 r_j_ESP_max,_kcal/mol 
  78 20 r_j_ESP_mean,_kcal/mol 
  79 20 r_j_ESP_pos_mean,_kcal/mol 
  80 20 r_j_ESP_neg_mean,_kcal/mol 
  81 20 r_j_ESP_pos_variance,_(kcal/mol)**2 
  82 20 r_j_ESP_neg_variance,_(kcal/mol)**2 
  83 20 r_j_ESP_total_variance,_(kcal/mol)**2 
  84 20 r_j_ESP_balance 
  85 20 r_j_ESP_local_polarity,_kcal/mol 
  :::
 } 
 m_atom[31] { 
  # First column is atom index #
  i_m_mmod_type
  r_m_x_coord
  r_m_y_coord
  r_m_z_coord
  i_m_color
  r_m_charge1
  r_m_charge2
  i_m_atomic_number
  i_m_formal_charge
  s_m_color_rgb
  s_m_atom_name
  r_j_EPN
  r_j_Max_surface_ESP
  r_j_Min_surface_ESP
  i_m_Hcount
  i_rdk_index
  b_matsci_Reaction_Workflow_Keep_Atom
  b_matsci_Reaction_Workflow_Restrained_Atom
  i_matsci_Reaction_Workflow_Superposition_Atom
  :::
  1 3 0.828010 -0.539224 0.765084 2 0.13527 0.13527 6 0 A0A0A0  C1  -14.7184794043264 0 0 2 3 <> <> <>
  2 16 0.614109 -1.965068 0.947135 70 -0.33532 -0.33532 8 0 FF2F2F  O2  -22.3056140226467 4.5771788719078 -16.6688992012339 0 4 <> <> <>
  3 2 -0.145264 -2.419634 1.993212 2 0.17232 0.17232 6 0 A0A0A0  C3  -14.6913041792233 5.14307656693386 -13.5026997227437 0 5 <> <> <>
  4 2 -0.672164 -1.616256 3.011536 2 -0.18574 -0.18574 6 0 A0A0A0  C4  -14.7562838638451 -2.9231930184963 -14.5524108395834 1 6 <> <> <>
  5 2 -1.430324 -2.206804 4.025230 2 -0.09948 -0.09948 6 0 A0A0A0  C5  -14.7524808380715 -6.49469303958603 -14.9823924001543 1 7 <> <> <>
  6 2 -1.675526 -3.579467 4.036672 2 -0.17697 -0.17697 6 0 A0A0A0  C6  -14.7600027817829 -3.98539476006993 -15.1833638843861 1 8 <> <> <>
  7 2 -1.146538 -4.373661 3.015571 2 -0.09948 -0.09948 6 0 A0A0A0  C7  -14.7513923029304 0.645785705279323 -14.9191977399621 1 9 <> <> <>
  8 2 -0.385375 -3.801425 2.000815 2 -0.18574 -0.18574 6 0 A0A0A0  C8  -14.7557199503332 10.4005531245728 -14.2640910485977 1 10 <> <> <>
  9 41 1.673270 -0.469063 0.075857 21 0.00847 0.00847 1 0 FFFFFF  H9  -1.12637902485291 16.8130202541212 -44.0158947037102 0 <> <> <> <>
  10 41 1.123276 -0.067931 1.708691 21 0.00847 0.00847 1 0 FFFFFF  H10  -1.12338980131359 7.10795829975199 -39.9018471136954 0 <> <> <> <>
  11 41 -0.510295 -0.545644 3.014616 21 0.13530 0.13530 1 0 FFFFFF  H11  -1.10343841109247 9.56790148698293 -8.74619013817101 0 <> <> <> <>
  12 41 -1.837004 -1.576242 4.811056 21 0.12546 0.12546 1 0 FFFFFF  H12  -1.10854190218667 13.2360875227202 -8.67566254612817 0 <> <> <> <>
  13 41 -2.269934 -4.025286 4.828234 21 0.12338 0.12338 1 0 FFFFFF  H13  -1.11055733823016 13.9641845818456 -9.81289205517882 0 <> <> <> <>
  14 41 -1.323831 -5.445725 3.010433 21 0.12546 0.12546 1 0 FFFFFF  H14  -1.10546095453834 16.7036099426873 -7.42770286220946 0 <> <> <> <>
  15 41 0.047536 -4.408196 1.210472 21 0.13530 0.13530 1 0 FFFFFF  H15  -1.0992261266795 25.6013977061594 -9.01634833577401 0 <> <> <> <>
  16 3 -0.682293 -0.248281 -1.248362 109 -0.09495 -0.09495 6 0 FF9600  C16  -14.7212807941455 0 0 2 <> 1 1 <>
  17 18 -0.091008 1.441799 -0.274076 109 -0.99407 -0.99407 8 -1 FF9600  O1  -22.4615596477172 -33.7099435671851 -61.8439645981648 0 <> 1 1 <>
  18 3 -0.375703 0.191650 0.143791 109 0.46972 0.46972 6 0 FF9600  C2  -14.7302443355651 0 0 1 <> 1 1 2
  19 41 -1.582644 0.183859 -1.669432 109 0.08127 0.08127 1 0 FF9600  H1  -1.10584791997676 25.8262885431086 -44.190243473405 0 <> 1 <> <>
  20 41 0.177962 -0.248997 -1.911606 109 0.08127 0.08127 1 0 FF9600  H2  -1.10528062642376 25.2724666375594 -43.3621592255846 0 <> 1 <> <>
  21 41 -1.257944 0.058849 0.817228 109 -0.06678 -0.06678 1 0 FF9600  H3  -1.15780444780304 15.5304742284669 -44.6879612745153 0 <> 1 <> 3
  22 3 -0.990567 -2.715158 -2.711996 109 -0.06347 -0.06347 6 0 FF9600  C22  -14.6819745619041 0 0 2 <> 1 <> <>
  23 32 -1.100418 -2.088475 -1.379327 109 -0.20485 -0.20485 7 1 FF9600  N1  -18.3070140211795 0 0 2 <> 1 1 <>
  24 3 -2.029458 -2.149056 -3.675098 109 -0.21066 -0.21066 6 0 FF9600  C24  -14.729614645697 0 0 3 <> 1 <> <>
  25 41 0.022197 -2.511675 -3.075872 109 0.11543 0.11543 1 0 FF9600  H7  -1.08394432243851 29.7811048731583 19.8929063425054 0 <> 1 <> <>
  26 41 -1.094170 -3.805651 -2.631834 109 0.11543 0.11543 1 0 FF9600  H8  -1.08536117463851 34.6273842578606 21.2830056640487 0 <> 1 <> <>
  27 44 -2.026370 -2.220793 -0.975436 109 0.30311 0.30311 1 0 FF9600  H27  -0.998824328750636 46.1541437264926 5.61847996324981 0 <> 1 1 <>
  28 44 -0.420894 -2.455408 -0.707844 109 0.30311 0.30311 1 0 FF9600  H28  -1.00390953936162 33.767788197613 1.37313543293719 0 <> 1 1 <>
  29 41 -1.939750 -2.628076 -4.653899 109 0.09292 0.09292 1 0 FF9600  H29  -1.09012336159924 25.2034438062889 13.218265296747 0 <> 1 <> <>
  30 41 -3.046117 -2.328197 -3.307061 109 0.09292 0.09292 1 0 FF9600  H30  -1.0908225711829 38.2088283960723 13.964448738001 0 <> 1 <> <>
  31 41 -1.898960 -1.071771 -3.808823 109 0.09292 0.09292 1 0 FF9600  H31  -1.09443707434188 20.5641096735183 11.3326013661348 0 <> 1 <> <>
  :::
 } 
 m_bond[31] { 
  # First column is bond index #
  i_m_from
  i_m_to
  i_m_order
  :::
  1 1 2 1
  2 1 9 1
  3 1 10 1
  4 1 18 1
  5 2 3 1
  6 3 4 2
  7 3 8 1
  8 4 5 1
  9 4 11 1
  10 5 6 2
  11 5 12 1
  12 6 7 1
  13 6 13 1
  14 7 8 2
  15 7 14 1
  16 8 15 1
  17 16 19 1
  18 16 20 1
  19 16 18 1
  20 16 23 1
  21 17 18 1
  22 18 21 1
  23 22 25 1
  24 22 26 1
  25 22 23 1
  26 22 24 1
  27 23 28 1
  28 23 27 1
  29 24 31 1
  30 24 29 1
  31 24 30 1
  :::
 } 
} 

f_m_ct { 
 s_m_title
 s_m_entry_id
 s_m_entry_name
 i_m_Spin_multiplicity
 s_j_QM_Method
 s_j_QM_Basis
 r_j_Final_Energy
 s_j_Jaguar_input_file
 s_j_Jaguar_output_file
 s_m_Source_Path
 s_m_Source_File
 i_m_Source_File_Index
 s_j_Task
 s_j_Jaguar_restart_input_file
 s_j_Jaguar_restart_mae_file
 s_j_Jaguar_log_file
 s_j_Jaguar_mae_file
 i_j_Number_of_canonical_orbitals
 r_j_Lowest_Frequency_(cm-1)
 r_j_Highest_Frequency_(cm-1)
 r_j_2nd_Lowest_Frequency_(cm-1)
 i_j_Num_Negative_Frequencies
 b_matsci_Reaction_Workflow_Structure
 s_matsci_Reaction_Workflow_Conformers_Group
 s_matsci_Reaction_Workflow_Sibling_Group
 s_matsci_Reaction_Workflow_Parent_Conformer_Groups
 s_matsci_Reaction_Workflow_Restrained_Distances
 s_matsci_Reaction_Workflow_Restrained_Angles
 b_matsci_Reaction_Workflow_Transition_State_Structure
 i_mmod_Serial_Number-OPLS3e
 r_mmod_Relative_Potential_Energy-OPLS3e_global
 i_matsci_Workflow_Stage
 r_j_Enthalpy_(kcal/mol)_298.15K_1.00E+00atm
 r_j_Free_Energy_(kcal/mol)_298.15K_1.00E+00atm
 r_j_Internal_Energy_(kcal/mol)_298.15K_1.00E+00atm
 r_j_Heat_Capacity_(cal/mol/K)_298.15K_1.00E+00atm
 r_j_ln(Q)_(kcal/mol)_298.15K_1.00E+00atm
 r_j_Enthalpy_(kcal/mol)_308.15K_1.00E+00atm
 r_j_Free_Energy_(kcal/mol)_308.15K_1.00E+00atm
 r_j_Internal_Energy_(kcal/mol)_308.15K_1.00E+00atm
 r_j_Heat_Capacity_(cal/mol/K)_308.15K_1.00E+00atm
 r_j_ln(Q)_(kcal/mol)_308.15K_1.00E+00atm
 r_j_Enthalpy_(kcal/mol)_318.15K_1.00E+00atm
 r_j_Free_Energy_(kcal/mol)_318.15K_1.00E+00atm
 r_j_Internal_Energy_(kcal/mol)_318.15K_1.00E+00atm
 r_j_Heat_Capacity_(cal/mol/K)_318.15K_1.00E+00atm
 r_j_ln(Q)_(kcal/mol)_318.15K_1.00E+00atm
 r_j_Enthalpy_(kcal/mol)_328.15K_1.00E+00atm
 r_j_Free_Energy_(kcal/mol)_328.15K_1.00E+00atm
 r_j_Internal_Energy_(kcal/mol)_328.15K_1.00E+00atm
 r_j_Heat_Capacity_(cal/mol/K)_328.15K_1.00E+00atm
 r_j_ln(Q)_(kcal/mol)_328.15K_1.00E+00atm
 r_j_Enthalpy_(kcal/mol)_338.15K_1.00E+00atm
 r_j_Free_Energy_(kcal/mol)_338.15K_1.00E+00atm
 r_j_Internal_Energy_(kcal/mol)_338.15K_1.00E+00atm
 r_j_Heat_Capacity_(cal/mol/K)_338.15K_1.00E+00atm
 r_j_ln(Q)_(kcal/mol)_338.15K_1.00E+00atm
 r_j_Enthalpy_(kcal/mol)_348.15K_1.00E+00atm
 r_j_Free_Energy_(kcal/mol)_348.15K_1.00E+00atm
 r_j_Internal_Energy_(kcal/mol)_348.15K_1.00E+00atm
 r_j_Heat_Capacity_(cal/mol/K)_348.15K_1.00E+00atm
 r_j_ln(Q)_(kcal/mol)_348.15K_1.00E+00atm
 r_j_Enthalpy_(kcal/mol)_358.15K_1.00E+00atm
 r_j_Free_Energy_(kcal/mol)_358.15K_1.00E+00atm
 r_j_Internal_Energy_(kcal/mol)_358.15K_1.00E+00atm
 r_j_Heat_Capacity_(cal/mol/K)_358.15K_1.00E+00atm
 r_j_ln(Q)_(kcal/mol)_358.15K_1.00E+00atm
 r_j_Enthalpy_(kcal/mol)_368.15K_1.00E+00atm
 r_j_Free_Energy_(kcal/mol)_368.15K_1.00E+00atm
 r_j_Internal_Energy_(kcal/mol)_368.15K_1.00E+00atm
 r_j_Heat_Capacity_(cal/mol/K)_368.15K_1.00E+00atm
 r_j_ln(Q)_(kcal/mol)_368.15K_1.00E+00atm
 r_j_Enthalpy_(kcal/mol)_378.15K_1.00E+00atm
 r_j_Free_Energy_(kcal/mol)_378.15K_1.00E+00atm
 r_j_Internal_Energy_(kcal/mol)_378.15K_1.00E+00atm
 r_j_Heat_Capacity_(cal/mol/K)_378.15K_1.00E+00atm
 r_j_ln(Q)_(kcal/mol)_378.15K_1.00E+00atm
 r_j_Enthalpy_(kcal/mol)_388.15K_1.00E+00atm
 r_j_Free_Energy_(kcal/mol)_388.15K_1.00E+00atm
 r_j_Internal_Energy_(kcal/mol)_388.15K_1.00E+00atm
 r_j_Heat_Capacity_(cal/mol/K)_388.15K_1.00E+00atm
 r_j_ln(Q)_(kcal/mol)_388.15K_1.00E+00atm
 r_j_Zero_Point_Energy_(kcal/mol)_stage_2
 r_j_Total_Internal_Energy_(au)_298.15K_1.00E+00atm_stage_2
 r_j_Total_Enthalpy_(au)_298.15K_1.00E+00atm_stage_2
 r_j_Total_Free_Energy_(au)_298.15K_1.00E+00atm_stage_2
 r_j_Entropy_(cal/mol/K)_298.15K_1.00E+00atm_stage_2
 r_j_Total_Internal_Energy_(au)_308.15K_1.00E+00atm_stage_2
 r_j_Total_Enthalpy_(au)_308.15K_1.00E+00atm_stage_2
 r_j_Total_Free_Energy_(au)_308.15K_1.00E+00atm_stage_2
 r_j_Entropy_(cal/mol/K)_308.15K_1.00E+00atm_stage_2
 r_j_Total_Internal_Energy_(au)_318.15K_1.00E+00atm_stage_2
 r_j_Total_Enthalpy_(au)_318.15K_1.00E+00atm_stage_2
 r_j_Total_Free_Energy_(au)_318.15K_1.00E+00atm_stage_2
 r_j_Entropy_(cal/mol/K)_318.15K_1.00E+00atm_stage_2
 r_j_Total_Internal_Energy_(au)_328.15K_1.00E+00atm_stage_2
 r_j_Total_Enthalpy_(au)_328.15K_1.00E+00atm_stage_2
 r_j_Total_Free_Energy_(au)_328.15K_1.00E+00atm_stage_2
 r_j_Entropy_(cal/mol/K)_328.15K_1.00E+00atm_stage_2
 r_j_Total_Internal_Energy_(au)_338.15K_1.00E+00atm_stage_2
 r_j_Total_Enthalpy_(au)_338.15K_1.00E+00atm_stage_2
 r_j_Total_Free_Energy_(au)_338.15K_1.00E+00atm_stage_2
 r_j_Entropy_(cal/mol/K)_338.15K_1.00E+00atm_stage_2
 r_j_Total_Internal_Energy_(au)_348.15K_1.00E+00atm_stage_2
 r_j_Total_Enthalpy_(au)_348.15K_1.00E+00atm_stage_2
 r_j_Total_Free_Energy_(au)_348.15K_1.00E+00atm_stage_2
 r_j_Entropy_(cal/mol/K)_348.15K_1.00E+00atm_stage_2
 r_j_Total_Internal_Energy_(au)_358.15K_1.00E+00atm_stage_2
 r_j_Total_Enthalpy_(au)_358.15K_1.00E+00atm_stage_2
 r_j_Total_Free_Energy_(au)_358.15K_1.00E+00atm_stage_2
 r_j_Entropy_(cal/mol/K)_358.15K_1.00E+00atm_stage_2
 r_j_Total_Internal_Energy_(au)_368.15K_1.00E+00atm_stage_2
 r_j_Total_Enthalpy_(au)_368.15K_1.00E+00atm_stage_2
 r_j_Total_Free_Energy_(au)_368.15K_1.00E+00atm_stage_2
 r_j_Entropy_(cal/mol/K)_368.15K_1.00E+00atm_stage_2
 r_j_Total_Internal_Energy_(au)_378.15K_1.00E+00atm_stage_2
 r_j_Total_Enthalpy_(au)_378.15K_1.00E+00atm_stage_2
 r_j_Total_Free_Energy_(au)_378.15K_1.00E+00atm_stage_2
 r_j_Entropy_(cal/mol/K)_378.15K_1.00E+00atm_stage_2
 r_j_Total_Internal_Energy_(au)_388.15K_1.00E+00atm_stage_2
 r_j_Total_Enthalpy_(au)_388.15K_1.00E+00atm_stage_2
 r_j_Total_Free_Energy_(au)_388.15K_1.00E+00atm_stage_2
 r_j_Entropy_(cal/mol/K)_388.15K_1.00E+00atm_stage_2
 r_j_Gas_Phase_Energy_stage_2
 r_j_HOMO_stage_2
 r_j_LUMO_stage_2
 r_j_Gas_Phase_Energy
 r_j_HOMO
 r_j_LUMO
 r_j_Zero_Point_Energy_(kcal/mol)
 r_j_Entropy_(cal/mol/K)_298.15K_1.00E+00atm
 r_j_Total_Internal_Energy_(au)_298.15K_1.00E+00atm
 r_j_Total_Enthalpy_(au)_298.15K_1.00E+00atm
 r_j_Total_Free_Energy_(au)_298.15K_1.00E+00atm
 r_j_ESP_min,_kcal/mol
 r_j_ESP_max,_kcal/mol
 r_j_ESP_mean,_kcal/mol
 r_j_ESP_pos_mean,_kcal/mol
 r_j_ESP_neg_mean,_kcal/mol
 r_j_ESP_pos_variance,_(kcal/mol)**2
 r_j_ESP_neg_variance,_(kcal/mol)**2
 r_j_ESP_total_variance,_(kcal/mol)**2
 r_j_ESP_balance
 r_j_ESP_local_polarity,_kcal/mol
 s_j_jname
 i_m_ct_format
 :::
 Epoxy_frag3_transition_state_1-7 
  433 
  Epoxy_frag3_transition_state_1-7_stage_2 
  1
  DFT(b3lyp-d3) 
  cc-pvtz(-f) 
  -634.743616955228
  /home/laurikai/Schrodinger_WD/Frag3_LACVP_rxwf_spe_B3LYP-D3_CC-PVTZ-F/Epoxy_frag3_transition_state_1-7_isomer16.in 
  /home/laurikai/Schrodinger_WD/Frag3_LACVP_rxwf_spe_B3LYP-D3_CC-PVTZ-F/Epoxy_frag3_transition_state_1-7_isomer16.out 
  /home/laurikai/Schrodinger_WD/828_Epoxy_frag3_rxwf_LACVPss 
  828_Epoxy_frag3_rxwf_LACVPss-out_rxnwf.mae 
  16
  "Single Point" 
  /home/laurikai/Schrodinger_WD/Frag3_LACVP_rxwf_spe_B3LYP-D3_CC-PVTZ-F/Epoxy_frag3_transition_state_1-7_isomer16.01.in 
  /home/laurikai/Schrodinger_WD/Frag3_LACVP_rxwf_spe_B3LYP-D3_CC-PVTZ-F/Epoxy_frag3_transition_state_1-7_isomer16.01.mae 
  /home/laurikai/Schrodinger_WD/Frag3_LACVP_rxwf_spe_B3LYP-D3_CC-PVTZ-F/Epoxy_frag3_transition_state_1-7_isomer16.log 
  /home/laurikai/Schrodinger_WD/Frag3_LACVP_rxwf_spe_B3LYP-D3_CC-PVTZ-F/Epoxy_frag3_transition_state_1-7_isomer16.mae 
  470
  -380.079016562802
  3502.88014396364
  57.9463140643515
  1
  1
  TS 
  Transition_states 
  reactant 
  (16,23);(28,23);(27,23);(16,18);(16,17) 
  (16,18,17) 
  1
  1
  9.96870422363301
  2
  9.04540980911679
  -24.7218307339884
  8.45292422028951
  52.7729992514812
  41.7256237116603
  9.77739485908557
  -26.1513693995228
  9.16503720623592
  54.9134747579617
  42.7060383385842
  10.3549711643306
  -27.3265454596079
  9.72274144745854
  56.6271335970404
  43.2224944990031
  10.9496715031833
  -28.5201451458139
  10.2975697222888
  58.3377510827173
  43.7357265098954
  11.5614498408705
  -29.7321282262496
  10.8894759959538
  60.0422332794299
  44.2459605402217
  12.1902301689695
  -30.9624550438558
  11.4983842600303
  61.7376846422266
  44.7533976045781
  12.8359086284439
  -32.211085634986
  12.1241906554823
  63.4214340647836
  45.2582158364656
  13.4983558426447
  -33.4779790089486
  12.7667658056608
  65.0910511039573
  45.7605726110833
  14.1774193702654
  -34.7630925710908
  13.4259572692591
  66.7443540076784
  46.2606065223221
  14.8729262039102
  -36.0663816725972
  14.1015920388815
  68.3794110484856
  46.7584392184356
  168.020084796963
  -634.254326452987
  -634.253382267095
  -634.307901947371
  114.746321229314
  -634.253465006302
  -634.25248915226
  -634.309745283006
  116.595048705528
  -634.252576248016
  -634.251568725823
  -634.311618045277
  118.439467621997
  -634.251660200845
  -634.250621010502
  -634.313520167465
  120.279800850212
  -634.25071693815
  -634.249646079658
  -634.315451585457
  122.116155750762
  -634.249746581058
  -634.248644054416
  -634.317412236055
  123.948542906291
  -634.24874929508
  -634.247615100288
  -634.319402055573
  125.776893099064
  -634.247725286391
  -634.246559423449
  -634.321420978688
  127.601072529114
  -634.24667479792
  -634.245477266828
  -634.323468937521
  129.420896314574
  -634.245598105373
  -634.24436890613
  -634.32554586092
  131.236140349111
  -634.535827473283
  -0.163742646524785
  -0.0154205854400284
  -634.743616955228
  -0.181158347199206
  -0.0308145085333653
  166.764850423373
  113.255879735385
  -634.464389655848
  -634.463445469955
  -634.517256993379
  -63.1627311127543
  49.0023756087082
  3.39403134397383
  15.7996378756806
  -20.9832407502236
  87.5745519133278
  433.700110272701
  521.274662186029
  0.139776520558495
  16.6058583593456
  Epoxy_frag3_transition_state_1-7_isomer16 
  2
 m_depend[85] { 
  # First column is dependency index #
  i_m_depend_dependency
  s_m_depend_property
  :::
  1 20 i_m_Spin_multiplicity 
  2 20 s_j_QM_Method 
  3 20 s_j_QM_Basis 
  4 20 r_j_Final_Energy 
  5 20 s_j_Jaguar_input_file 
  6 20 s_j_Jaguar_output_file 
  7 20 s_j_Task 
  8 20 s_j_Jaguar_restart_input_file 
  9 20 s_j_Jaguar_restart_mae_file 
  10 20 s_j_Jaguar_log_file 
  11 20 s_j_Jaguar_mae_file 
  12 20 i_j_Number_of_canonical_orbitals 
  13 20 r_j_Lowest_Frequency_(cm-1) 
  14 20 r_j_Highest_Frequency_(cm-1) 
  15 20 r_j_2nd_Lowest_Frequency_(cm-1) 
  16 20 i_j_Num_Negative_Frequencies 
  17 10 i_mmod_Serial_Number-OPLS3e 
  18 20 r_j_Enthalpy_(kcal/mol)_298.15K_1.00E+00atm 
  19 20 r_j_Free_Energy_(kcal/mol)_298.15K_1.00E+00atm 
  20 20 r_j_Internal_Energy_(kcal/mol)_298.15K_1.00E+00atm 
  21 20 r_j_Heat_Capacity_(cal/mol/K)_298.15K_1.00E+00atm 
  22 20 r_j_ln(Q)_(kcal/mol)_298.15K_1.00E+00atm 
  23 20 r_j_Enthalpy_(kcal/mol)_308.15K_1.00E+00atm 
  24 20 r_j_Free_Energy_(kcal/mol)_308.15K_1.00E+00atm 
  25 20 r_j_Internal_Energy_(kcal/mol)_308.15K_1.00E+00atm 
  26 20 r_j_Heat_Capacity_(cal/mol/K)_308.15K_1.00E+00atm 
  27 20 r_j_ln(Q)_(kcal/mol)_308.15K_1.00E+00atm 
  28 20 r_j_Enthalpy_(kcal/mol)_318.15K_1.00E+00atm 
  29 20 r_j_Free_Energy_(kcal/mol)_318.15K_1.00E+00atm 
  30 20 r_j_Internal_Energy_(kcal/mol)_318.15K_1.00E+00atm 
  31 20 r_j_Heat_Capacity_(cal/mol/K)_318.15K_1.00E+00atm 
  32 20 r_j_ln(Q)_(kcal/mol)_318.15K_1.00E+00atm 
  33 20 r_j_Enthalpy_(kcal/mol)_328.15K_1.00E+00atm 
  34 20 r_j_Free_Energy_(kcal/mol)_328.15K_1.00E+00atm 
  35 20 r_j_Internal_Energy_(kcal/mol)_328.15K_1.00E+00atm 
  36 20 r_j_Heat_Capacity_(cal/mol/K)_328.15K_1.00E+00atm 
  37 20 r_j_ln(Q)_(kcal/mol)_328.15K_1.00E+00atm 
  38 20 r_j_Enthalpy_(kcal/mol)_338.15K_1.00E+00atm 
  39 20 r_j_Free_Energy_(kcal/mol)_338.15K_1.00E+00atm 
  40 20 r_j_Internal_Energy_(kcal/mol)_338.15K_1.00E+00atm 
  41 20 r_j_Heat_Capacity_(cal/mol/K)_338.15K_1.00E+00atm 
  42 20 r_j_ln(Q)_(kcal/mol)_338.15K_1.00E+00atm 
  43 20 r_j_Enthalpy_(kcal/mol)_348.15K_1.00E+00atm 
  44 20 r_j_Free_Energy_(kcal/mol)_348.15K_1.00E+00atm 
  45 20 r_j_Internal_Energy_(kcal/mol)_348.15K_1.00E+00atm 
  46 20 r_j_Heat_Capacity_(cal/mol/K)_348.15K_1.00E+00atm 
  47 20 r_j_ln(Q)_(kcal/mol)_348.15K_1.00E+00atm 
  48 20 r_j_Enthalpy_(kcal/mol)_358.15K_1.00E+00atm 
  49 20 r_j_Free_Energy_(kcal/mol)_358.15K_1.00E+00atm 
  50 20 r_j_Internal_Energy_(kcal/mol)_358.15K_1.00E+00atm 
  51 20 r_j_Heat_Capacity_(cal/mol/K)_358.15K_1.00E+00atm 
  52 20 r_j_ln(Q)_(kcal/mol)_358.15K_1.00E+00atm 
  53 20 r_j_Enthalpy_(kcal/mol)_368.15K_1.00E+00atm 
  54 20 r_j_Free_Energy_(kcal/mol)_368.15K_1.00E+00atm 
  55 20 r_j_Internal_Energy_(kcal/mol)_368.15K_1.00E+00atm 
  56 20 r_j_Heat_Capacity_(cal/mol/K)_368.15K_1.00E+00atm 
  57 20 r_j_ln(Q)_(kcal/mol)_368.15K_1.00E+00atm 
  58 20 r_j_Enthalpy_(kcal/mol)_378.15K_1.00E+00atm 
  59 20 r_j_Free_Energy_(kcal/mol)_378.15K_1.00E+00atm 
  60 20 r_j_Internal_Energy_(kcal/mol)_378.15K_1.00E+00atm 
  61 20 r_j_Heat_Capacity_(cal/mol/K)_378.15K_1.00E+00atm 
  62 20 r_j_ln(Q)_(kcal/mol)_378.15K_1.00E+00atm 
  63 20 r_j_Enthalpy_(kcal/mol)_388.15K_1.00E+00atm 
  64 20 r_j_Free_Energy_(kcal/mol)_388.15K_1.00E+00atm 
  65 20 r_j_Internal_Energy_(kcal/mol)_388.15K_1.00E+00atm 
  66 20 r_j_Heat_Capacity_(cal/mol/K)_388.15K_1.00E+00atm 
  67 20 r_j_ln(Q)_(kcal/mol)_388.15K_1.00E+00atm 
  68 20 r_j_Gas_Phase_Energy 
  69 20 r_j_HOMO 
  70 20 r_j_LUMO 
  71 20 r_j_Zero_Point_Energy_(kcal/mol) 
  72 20 r_j_Entropy_(cal/mol/K)_298.15K_1.00E+00atm 
  73 20 r_j_Total_Internal_Energy_(au)_298.15K_1.00E+00atm 
  74 20 r_j_Total_Enthalpy_(au)_298.15K_1.00E+00atm 
  75 20 r_j_Total_Free_Energy_(au)_298.15K_1.00E+00atm 
  76 20 r_j_ESP_min,_kcal/mol 
  77 20 r_j_ESP_max,_kcal/mol 
  78 20 r_j_ESP_mean,_kcal/mol 
  79 20 r_j_ESP_pos_mean,_kcal/mol 
  80 20 r_j_ESP_neg_mean,_kcal/mol 
  81 20 r_j_ESP_pos_variance,_(kcal/mol)**2 
  82 20 r_j_ESP_neg_variance,_(kcal/mol)**2 
  83 20 r_j_ESP_total_variance,_(kcal/mol)**2 
  84 20 r_j_ESP_balance 
  85 20 r_j_ESP_local_polarity,_kcal/mol 
  :::
 } 
 m_atom[31] { 
  # First column is atom index #
  i_m_mmod_type
  r_m_x_coord
  r_m_y_coord
  r_m_z_coord
  i_m_color
  r_m_charge1
  r_m_charge2
  i_m_atomic_number
  i_m_formal_charge
  s_m_color_rgb
  s_m_atom_name
  r_j_EPN
  r_j_Max_surface_ESP
  r_j_Min_surface_ESP
  i_m_Hcount
  i_rdk_index
  b_matsci_Reaction_Workflow_Keep_Atom
  b_matsci_Reaction_Workflow_Restrained_Atom
  i_matsci_Reaction_Workflow_Superposition_Atom
  :::
  1 3 -0.204736 0.407088 1.308894 2 0.13527 0.13527 6 0 A0A0A0  C1  -14.7225893344747 0 0 2 3 <> <> <>
  2 16 -1.198845 -0.522527 1.818129 70 -0.33532 -0.33532 8 0 FF2F2F  O2  -22.3083174707835 -0.521753728069208 -19.7344236259083 0 4 <> <> <>
  3 2 -0.892287 -1.825378 2.072310 2 0.17232 0.17232 6 0 A0A0A0  C3  -14.6833390477936 -0.681169229448408 -10.0084327646003 0 5 <> <> <>
  4 2 0.391403 -2.391357 2.046694 2 -0.18574 -0.18574 6 0 A0A0A0  C4  -14.7483974260747 -2.92122920506908 -11.0778135374398 1 6 <> <> <>
  5 2 0.545878 -3.762380 2.272599 2 -0.09948 -0.09948 6 0 A0A0A0  C5  -14.7430059705508 3.69397722863751 -11.336875006828 1 7 <> <> <>
  6 2 -0.552373 -4.584264 2.521337 2 -0.17697 -0.17697 6 0 A0A0A0  C6  -14.7518008174666 3.34929703933908 -11.6149092334308 1 8 <> <> <>
  7 2 -1.828403 -4.013904 2.559784 2 -0.09948 -0.09948 6 0 A0A0A0  C7  -14.7429818655573 4.61984571064855 -11.3585918709086 1 9 <> <> <>
  8 2 -1.999353 -2.650697 2.341038 2 -0.18574 -0.18574 6 0 A0A0A0  C8  -14.7495442947949 -4.19675442587045 -10.9400993159497 1 10 <> <> <>
  9 41 0.814040 0.047462 1.461216 21 0.00847 0.00847 1 0 FFFFFF  H9  -1.12748832708482 9.13883803209387 -44.9325996453811 0 <> <> <> <>
  10 41 -0.328087 1.326351 1.887032 21 0.00847 0.00847 1 0 FFFFFF  H10  -1.13066418246491 1.96552564267527 -40.5663354763773 0 <> <> <> <>
  11 41 1.265594 -1.785009 1.847893 21 0.13530 0.13530 1 0 FFFFFF  H11  -1.09532700430088 15.0939009760685 -6.06914125996918 0 <> <> <> <>
  12 41 1.545978 -4.186783 2.247416 21 0.12546 0.12546 1 0 FFFFFF  H12  -1.09952191890294 18.0480935971344 -4.92395572775509 0 <> <> <> <>
  13 41 -0.418147 -5.648491 2.687734 21 0.12338 0.12338 1 0 FFFFFF  H13  -1.10235684199868 18.0914977261466 -6.01622664529753 0 <> <> <> <>
  14 41 -2.697469 -4.634259 2.761422 21 0.12546 0.12546 1 0 FFFFFF  H14  -1.09793407697876 19.9795848458625 -4.45207204800567 0 <> <> <> <>
  15 41 -2.983437 -2.192196 2.374124 21 0.13530 0.13530 1 0 FFFFFF  H15  -1.0950261609421 24.2475046442527 -11.5426234452528 0 <> <> <> <>
  16 3 -0.209709 -0.467994 -1.094345 109 -0.09495 -0.09495 6 0 FF9600  C16  -14.7217923360614 0 0 2 <> 1 1 <>
  17 18 0.729941 1.315722 -0.696532 109 -0.99407 -0.99407 8 -1 FF9600  O1  -22.4648778286256 -35.7628530365295 -63.1627311127543 0 <> 1 1 <>
  18 3 -0.366163 0.717650 -0.191345 109 0.46972 0.46972 6 0 FF9600  C2  -14.7314458415177 0 0 1 <> 1 1 2
  19 41 -0.285801 -0.214703 -2.145122 109 0.08127 0.08127 1 0 FF9600  H1  -1.10887582193096 29.7379166127572 -46.424215976916 0 <> 1 <> <>
  20 41 0.629874 -1.111556 -0.846170 109 0.08127 0.08127 1 0 FF9600  H2  -1.10452663720296 19.7713147434412 -42.1124618669458 0 <> 1 <> <>
  21 41 -1.358319 1.216407 -0.338101 109 -0.06678 -0.06678 1 0 FF9600  H3  -1.16151324849614 19.9030296152207 -46.3876378579231 0 <> 1 <> 3
  22 3 -1.221317 -3.154965 -1.152178 109 -0.06347 -0.06347 6 0 FF9600  C22  -14.6890494876087 0 0 2 <> 1 <> <>
  23 32 -1.596604 -1.728487 -1.003182 109 -0.20485 -0.20485 7 1 FF9600  N1  -18.3010165557136 0 0 2 <> 1 1 <>
  24 3 -0.666811 -3.426615 -2.546209 109 -0.21066 -0.21066 6 0 FF9600  C24  -14.7326329071492 0 0 3 <> 1 <> <>
  25 41 -0.476628 -3.365691 -0.380666 109 0.11543 0.11543 1 0 FF9600  H7  -1.09259241510702 20.2862170095357 3.01776119326749 0 <> 1 <> <>
  26 41 -2.088816 -3.793885 -0.945181 109 0.11543 0.11543 1 0 FF9600  H8  -1.09072862154339 34.6518303099356 3.03201144656938 0 <> 1 <> <>
  27 44 -2.293001 -1.456726 -1.695677 109 0.30311 0.30311 1 0 FF9600  H27  -0.995105755245749 49.0023756087082 17.0898911036414 0 <> 1 1 <>
  28 44 -1.987766 -1.543699 -0.080972 109 0.30311 0.30311 1 0 FF9600  H28  -1.00013536616432 34.8179086764213 -1.61775111063086 0 <> 1 1 <>
  29 41 -0.390831 -4.480310 -2.641917 109 0.09292 0.09292 1 0 FF9600  H29  -1.09297846292838 22.0659279775171 12.0520302716523 0 <> 1 <> <>
  30 41 -1.409647 -3.204756 -3.321329 109 0.09292 0.09292 1 0 FF9600  H30  -1.09369346276349 37.7569956661173 12.7070042613281 0 <> 1 <> <>
  31 41 0.222883 -2.822031 -2.743917 109 0.09292 0.09292 1 0 FF9600  H31  -1.09714499900859 19.2100847184326 8.85548377768664 0 <> 1 <> <>
  :::
 } 
 m_bond[31] { 
  # First column is bond index #
  i_m_from
  i_m_to
  i_m_order
  :::
  1 1 2 1
  2 1 9 1
  3 1 10 1
  4 1 18 1
  5 2 3 1
  6 3 4 2
  7 3 8 1
  8 4 5 1
  9 4 11 1
  10 5 6 2
  11 5 12 1
  12 6 7 1
  13 6 13 1
  14 7 8 2
  15 7 14 1
  16 8 15 1
  17 16 19 1
  18 16 20 1
  19 16 18 1
  20 16 23 1
  21 17 18 1
  22 18 21 1
  23 22 25 1
  24 22 26 1
  25 22 23 1
  26 22 24 1
  27 23 28 1
  28 23 27 1
  29 24 31 1
  30 24 29 1
  31 24 30 1
  :::
 } 
} 

f_m_ct { 
 s_m_title
 s_m_entry_id
 s_m_entry_name
 i_m_Spin_multiplicity
 s_j_QM_Method
 s_j_QM_Basis
 r_j_Final_Energy
 s_j_Jaguar_input_file
 s_j_Jaguar_output_file
 s_m_Source_Path
 s_m_Source_File
 i_m_Source_File_Index
 s_j_Task
 s_j_Jaguar_restart_input_file
 s_j_Jaguar_restart_mae_file
 s_j_Jaguar_log_file
 s_j_Jaguar_mae_file
 i_j_Number_of_canonical_orbitals
 r_j_Lowest_Frequency_(cm-1)
 r_j_Highest_Frequency_(cm-1)
 r_j_2nd_Lowest_Frequency_(cm-1)
 i_j_Num_Negative_Frequencies
 b_matsci_Reaction_Workflow_Structure
 s_matsci_Reaction_Workflow_Conformers_Group
 s_matsci_Reaction_Workflow_Sibling_Group
 s_matsci_Reaction_Workflow_Parent_Conformer_Groups
 s_matsci_Reaction_Workflow_Restrained_Distances
 s_matsci_Reaction_Workflow_Restrained_Angles
 b_matsci_Reaction_Workflow_Transition_State_Structure
 i_mmod_Serial_Number-OPLS3e
 r_mmod_Relative_Potential_Energy-OPLS3e_global
 i_matsci_Workflow_Stage
 r_j_Enthalpy_(kcal/mol)_298.15K_1.00E+00atm
 r_j_Free_Energy_(kcal/mol)_298.15K_1.00E+00atm
 r_j_Internal_Energy_(kcal/mol)_298.15K_1.00E+00atm
 r_j_Heat_Capacity_(cal/mol/K)_298.15K_1.00E+00atm
 r_j_ln(Q)_(kcal/mol)_298.15K_1.00E+00atm
 r_j_Enthalpy_(kcal/mol)_308.15K_1.00E+00atm
 r_j_Free_Energy_(kcal/mol)_308.15K_1.00E+00atm
 r_j_Internal_Energy_(kcal/mol)_308.15K_1.00E+00atm
 r_j_Heat_Capacity_(cal/mol/K)_308.15K_1.00E+00atm
 r_j_ln(Q)_(kcal/mol)_308.15K_1.00E+00atm
 r_j_Enthalpy_(kcal/mol)_318.15K_1.00E+00atm
 r_j_Free_Energy_(kcal/mol)_318.15K_1.00E+00atm
 r_j_Internal_Energy_(kcal/mol)_318.15K_1.00E+00atm
 r_j_Heat_Capacity_(cal/mol/K)_318.15K_1.00E+00atm
 r_j_ln(Q)_(kcal/mol)_318.15K_1.00E+00atm
 r_j_Enthalpy_(kcal/mol)_328.15K_1.00E+00atm
 r_j_Free_Energy_(kcal/mol)_328.15K_1.00E+00atm
 r_j_Internal_Energy_(kcal/mol)_328.15K_1.00E+00atm
 r_j_Heat_Capacity_(cal/mol/K)_328.15K_1.00E+00atm
 r_j_ln(Q)_(kcal/mol)_328.15K_1.00E+00atm
 r_j_Enthalpy_(kcal/mol)_338.15K_1.00E+00atm
 r_j_Free_Energy_(kcal/mol)_338.15K_1.00E+00atm
 r_j_Internal_Energy_(kcal/mol)_338.15K_1.00E+00atm
 r_j_Heat_Capacity_(cal/mol/K)_338.15K_1.00E+00atm
 r_j_ln(Q)_(kcal/mol)_338.15K_1.00E+00atm
 r_j_Enthalpy_(kcal/mol)_348.15K_1.00E+00atm
 r_j_Free_Energy_(kcal/mol)_348.15K_1.00E+00atm
 r_j_Internal_Energy_(kcal/mol)_348.15K_1.00E+00atm
 r_j_Heat_Capacity_(cal/mol/K)_348.15K_1.00E+00atm
 r_j_ln(Q)_(kcal/mol)_348.15K_1.00E+00atm
 r_j_Enthalpy_(kcal/mol)_358.15K_1.00E+00atm
 r_j_Free_Energy_(kcal/mol)_358.15K_1.00E+00atm
 r_j_Internal_Energy_(kcal/mol)_358.15K_1.00E+00atm
 r_j_Heat_Capacity_(cal/mol/K)_358.15K_1.00E+00atm
 r_j_ln(Q)_(kcal/mol)_358.15K_1.00E+00atm
 r_j_Enthalpy_(kcal/mol)_368.15K_1.00E+00atm
 r_j_Free_Energy_(kcal/mol)_368.15K_1.00E+00atm
 r_j_Internal_Energy_(kcal/mol)_368.15K_1.00E+00atm
 r_j_Heat_Capacity_(cal/mol/K)_368.15K_1.00E+00atm
 r_j_ln(Q)_(kcal/mol)_368.15K_1.00E+00atm
 r_j_Enthalpy_(kcal/mol)_378.15K_1.00E+00atm
 r_j_Free_Energy_(kcal/mol)_378.15K_1.00E+00atm
 r_j_Internal_Energy_(kcal/mol)_378.15K_1.00E+00atm
 r_j_Heat_Capacity_(cal/mol/K)_378.15K_1.00E+00atm
 r_j_ln(Q)_(kcal/mol)_378.15K_1.00E+00atm
 r_j_Enthalpy_(kcal/mol)_388.15K_1.00E+00atm
 r_j_Free_Energy_(kcal/mol)_388.15K_1.00E+00atm
 r_j_Internal_Energy_(kcal/mol)_388.15K_1.00E+00atm
 r_j_Heat_Capacity_(cal/mol/K)_388.15K_1.00E+00atm
 r_j_ln(Q)_(kcal/mol)_388.15K_1.00E+00atm
 r_j_Zero_Point_Energy_(kcal/mol)_stage_2
 r_j_Total_Internal_Energy_(au)_298.15K_1.00E+00atm_stage_2
 r_j_Total_Enthalpy_(au)_298.15K_1.00E+00atm_stage_2
 r_j_Total_Free_Energy_(au)_298.15K_1.00E+00atm_stage_2
 r_j_Entropy_(cal/mol/K)_298.15K_1.00E+00atm_stage_2
 r_j_Total_Internal_Energy_(au)_308.15K_1.00E+00atm_stage_2
 r_j_Total_Enthalpy_(au)_308.15K_1.00E+00atm_stage_2
 r_j_Total_Free_Energy_(au)_308.15K_1.00E+00atm_stage_2
 r_j_Entropy_(cal/mol/K)_308.15K_1.00E+00atm_stage_2
 r_j_Total_Internal_Energy_(au)_318.15K_1.00E+00atm_stage_2
 r_j_Total_Enthalpy_(au)_318.15K_1.00E+00atm_stage_2
 r_j_Total_Free_Energy_(au)_318.15K_1.00E+00atm_stage_2
 r_j_Entropy_(cal/mol/K)_318.15K_1.00E+00atm_stage_2
 r_j_Total_Internal_Energy_(au)_328.15K_1.00E+00atm_stage_2
 r_j_Total_Enthalpy_(au)_328.15K_1.00E+00atm_stage_2
 r_j_Total_Free_Energy_(au)_328.15K_1.00E+00atm_stage_2
 r_j_Entropy_(cal/mol/K)_328.15K_1.00E+00atm_stage_2
 r_j_Total_Internal_Energy_(au)_338.15K_1.00E+00atm_stage_2
 r_j_Total_Enthalpy_(au)_338.15K_1.00E+00atm_stage_2
 r_j_Total_Free_Energy_(au)_338.15K_1.00E+00atm_stage_2
 r_j_Entropy_(cal/mol/K)_338.15K_1.00E+00atm_stage_2
 r_j_Total_Internal_Energy_(au)_348.15K_1.00E+00atm_stage_2
 r_j_Total_Enthalpy_(au)_348.15K_1.00E+00atm_stage_2
 r_j_Total_Free_Energy_(au)_348.15K_1.00E+00atm_stage_2
 r_j_Entropy_(cal/mol/K)_348.15K_1.00E+00atm_stage_2
 r_j_Total_Internal_Energy_(au)_358.15K_1.00E+00atm_stage_2
 r_j_Total_Enthalpy_(au)_358.15K_1.00E+00atm_stage_2
 r_j_Total_Free_Energy_(au)_358.15K_1.00E+00atm_stage_2
 r_j_Entropy_(cal/mol/K)_358.15K_1.00E+00atm_stage_2
 r_j_Total_Internal_Energy_(au)_368.15K_1.00E+00atm_stage_2
 r_j_Total_Enthalpy_(au)_368.15K_1.00E+00atm_stage_2
 r_j_Total_Free_Energy_(au)_368.15K_1.00E+00atm_stage_2
 r_j_Entropy_(cal/mol/K)_368.15K_1.00E+00atm_stage_2
 r_j_Total_Internal_Energy_(au)_378.15K_1.00E+00atm_stage_2
 r_j_Total_Enthalpy_(au)_378.15K_1.00E+00atm_stage_2
 r_j_Total_Free_Energy_(au)_378.15K_1.00E+00atm_stage_2
 r_j_Entropy_(cal/mol/K)_378.15K_1.00E+00atm_stage_2
 r_j_Total_Internal_Energy_(au)_388.15K_1.00E+00atm_stage_2
 r_j_Total_Enthalpy_(au)_388.15K_1.00E+00atm_stage_2
 r_j_Total_Free_Energy_(au)_388.15K_1.00E+00atm_stage_2
 r_j_Entropy_(cal/mol/K)_388.15K_1.00E+00atm_stage_2
 r_j_Gas_Phase_Energy_stage_2
 r_j_HOMO_stage_2
 r_j_LUMO_stage_2
 r_j_Gas_Phase_Energy
 r_j_HOMO
 r_j_LUMO
 r_j_Zero_Point_Energy_(kcal/mol)
 r_j_Entropy_(cal/mol/K)_298.15K_1.00E+00atm
 r_j_Total_Internal_Energy_(au)_298.15K_1.00E+00atm
 r_j_Total_Enthalpy_(au)_298.15K_1.00E+00atm
 r_j_Total_Free_Energy_(au)_298.15K_1.00E+00atm
 r_j_ESP_min,_kcal/mol
 r_j_ESP_max,_kcal/mol
 r_j_ESP_mean,_kcal/mol
 r_j_ESP_pos_mean,_kcal/mol
 r_j_ESP_neg_mean,_kcal/mol
 r_j_ESP_pos_variance,_(kcal/mol)**2
 r_j_ESP_neg_variance,_(kcal/mol)**2
 r_j_ESP_total_variance,_(kcal/mol)**2
 r_j_ESP_balance
 r_j_ESP_local_polarity,_kcal/mol
 s_j_jname
 i_m_ct_format
 :::
 Epoxy_frag3_transition_state_1-4 
  434 
  Epoxy_frag3_transition_state_1-4_stage_2 
  1
  DFT(b3lyp-d3) 
  cc-pvtz(-f) 
  -634.744907136733
  /home/laurikai/Schrodinger_WD/Frag3_LACVP_rxwf_spe_B3LYP-D3_CC-PVTZ-F/Epoxy_frag3_transition_state_1-4_isomer17.in 
  /home/laurikai/Schrodinger_WD/Frag3_LACVP_rxwf_spe_B3LYP-D3_CC-PVTZ-F/Epoxy_frag3_transition_state_1-4_isomer17.out 
  /home/laurikai/Schrodinger_WD/828_Epoxy_frag3_rxwf_LACVPss 
  828_Epoxy_frag3_rxwf_LACVPss-out_rxnwf.mae 
  17
  "Single Point" 
  /home/laurikai/Schrodinger_WD/Frag3_LACVP_rxwf_spe_B3LYP-D3_CC-PVTZ-F/Epoxy_frag3_transition_state_1-4_isomer17.01.in 
  /home/laurikai/Schrodinger_WD/Frag3_LACVP_rxwf_spe_B3LYP-D3_CC-PVTZ-F/Epoxy_frag3_transition_state_1-4_isomer17.01.mae 
  /home/laurikai/Schrodinger_WD/Frag3_LACVP_rxwf_spe_B3LYP-D3_CC-PVTZ-F/Epoxy_frag3_transition_state_1-4_isomer17.log 
  /home/laurikai/Schrodinger_WD/Frag3_LACVP_rxwf_spe_B3LYP-D3_CC-PVTZ-F/Epoxy_frag3_transition_state_1-4_isomer17.mae 
  470
  -361.460819734232
  3485.89110551079
  57.643389999216
  1
  1
  TS 
  Transition_states 
  reactant 
  (16,23);(28,23);(27,23);(16,18);(16,17) 
  (16,18,17) 
  1
  1
  6.66662597656202
  2
  9.03808517512277
  -24.6798771324202
  8.4455995862955
  52.7095769815874
  41.6548142230259
  9.79028725895119
  -26.1926379102238
  9.17792960610154
  54.8423556586205
  42.7734311612409
  10.3671262794648
  -27.369559888461
  9.73489656259281
  56.5508838286183
  43.2905305746656
  10.9610406482931
  -28.5648815439661
  10.3089388673987
  58.2568926772643
  43.8043299081116
  11.571989476426
  -29.7785619688126
  10.9000156315092
  59.9572726744448
  44.3150610608955
  12.1999017262577
  -31.0105610196796
  11.5080558173185
  61.6491090283078
  44.8229303938919
  12.8446783024447
  -32.2608384145641
  12.1329603294831
  63.32970859258
  45.3281210256955
  13.5061943609856
  -33.5293529921153
  12.7746043240017
  64.996616879376
  45.8307949768477
  14.1843017457047
  -34.8160621161597
  13.4328396446984
  66.647626786741
  46.3310951670561
  14.8788314768673
  -36.1209212085584
  14.1074973118386
  68.2807805355744
  46.8291472700609
  168.024829015939
  -634.256221199747
  -634.255277013855
  -634.309881274931
  114.924336498892
  -634.255360842002
  -634.254384987959
  -634.311727429611
  116.770810219617
  -634.254473258653
  -634.253465736461
  -634.313602974179
  118.61287495812
  -634.253558464005
  -634.252519273663
  -634.3155078405
  120.450776145845
  -634.252616523218
  -634.251545664726
  -634.317441963383
  122.284641269373
  -634.251647549497
  -634.250545022855
  -634.319405278854
  124.114498767592
  -634.250651700762
  -634.24951750597
  -634.321397722721
  125.940295175231
  -634.249629175963
  -634.248463313021
  -634.323419229388
  127.761910506861
  -634.248580211203
  -634.247382680111
  -634.325469730912
  129.579171920837
  -634.247505075768
  -634.246275876526
  -634.327549156251
  131.391865735993
  -634.537751414724
  -0.163047685759902
  -0.0185048414621623
  -634.744907136733
  -0.180091835053731
  -0.0337690312181844
  166.761587953256
  113.090599723438
  -634.465696708977
  -634.464752523085
  -634.51848551664
  -63.585381496822
  48.9210002559297
  3.93481635317426
  17.4434244224214
  -21.318065132208
  79.1643382897932
  419.203321025308
  498.367659315101
  0.133614809544366
  17.7646754824327
  Epoxy_frag3_transition_state_1-4_isomer17 
  2
 m_depend[85] { 
  # First column is dependency index #
  i_m_depend_dependency
  s_m_depend_property
  :::
  1 20 i_m_Spin_multiplicity 
  2 20 s_j_QM_Method 
  3 20 s_j_QM_Basis 
  4 20 r_j_Final_Energy 
  5 20 s_j_Jaguar_input_file 
  6 20 s_j_Jaguar_output_file 
  7 20 s_j_Task 
  8 20 s_j_Jaguar_restart_input_file 
  9 20 s_j_Jaguar_restart_mae_file 
  10 20 s_j_Jaguar_log_file 
  11 20 s_j_Jaguar_mae_file 
  12 20 i_j_Number_of_canonical_orbitals 
  13 20 r_j_Lowest_Frequency_(cm-1) 
  14 20 r_j_Highest_Frequency_(cm-1) 
  15 20 r_j_2nd_Lowest_Frequency_(cm-1) 
  16 20 i_j_Num_Negative_Frequencies 
  17 10 i_mmod_Serial_Number-OPLS3e 
  18 20 r_j_Enthalpy_(kcal/mol)_298.15K_1.00E+00atm 
  19 20 r_j_Free_Energy_(kcal/mol)_298.15K_1.00E+00atm 
  20 20 r_j_Internal_Energy_(kcal/mol)_298.15K_1.00E+00atm 
  21 20 r_j_Heat_Capacity_(cal/mol/K)_298.15K_1.00E+00atm 
  22 20 r_j_ln(Q)_(kcal/mol)_298.15K_1.00E+00atm 
  23 20 r_j_Enthalpy_(kcal/mol)_308.15K_1.00E+00atm 
  24 20 r_j_Free_Energy_(kcal/mol)_308.15K_1.00E+00atm 
  25 20 r_j_Internal_Energy_(kcal/mol)_308.15K_1.00E+00atm 
  26 20 r_j_Heat_Capacity_(cal/mol/K)_308.15K_1.00E+00atm 
  27 20 r_j_ln(Q)_(kcal/mol)_308.15K_1.00E+00atm 
  28 20 r_j_Enthalpy_(kcal/mol)_318.15K_1.00E+00atm 
  29 20 r_j_Free_Energy_(kcal/mol)_318.15K_1.00E+00atm 
  30 20 r_j_Internal_Energy_(kcal/mol)_318.15K_1.00E+00atm 
  31 20 r_j_Heat_Capacity_(cal/mol/K)_318.15K_1.00E+00atm 
  32 20 r_j_ln(Q)_(kcal/mol)_318.15K_1.00E+00atm 
  33 20 r_j_Enthalpy_(kcal/mol)_328.15K_1.00E+00atm 
  34 20 r_j_Free_Energy_(kcal/mol)_328.15K_1.00E+00atm 
  35 20 r_j_Internal_Energy_(kcal/mol)_328.15K_1.00E+00atm 
  36 20 r_j_Heat_Capacity_(cal/mol/K)_328.15K_1.00E+00atm 
  37 20 r_j_ln(Q)_(kcal/mol)_328.15K_1.00E+00atm 
  38 20 r_j_Enthalpy_(kcal/mol)_338.15K_1.00E+00atm 
  39 20 r_j_Free_Energy_(kcal/mol)_338.15K_1.00E+00atm 
  40 20 r_j_Internal_Energy_(kcal/mol)_338.15K_1.00E+00atm 
  41 20 r_j_Heat_Capacity_(cal/mol/K)_338.15K_1.00E+00atm 
  42 20 r_j_ln(Q)_(kcal/mol)_338.15K_1.00E+00atm 
  43 20 r_j_Enthalpy_(kcal/mol)_348.15K_1.00E+00atm 
  44 20 r_j_Free_Energy_(kcal/mol)_348.15K_1.00E+00atm 
  45 20 r_j_Internal_Energy_(kcal/mol)_348.15K_1.00E+00atm 
  46 20 r_j_Heat_Capacity_(cal/mol/K)_348.15K_1.00E+00atm 
  47 20 r_j_ln(Q)_(kcal/mol)_348.15K_1.00E+00atm 
  48 20 r_j_Enthalpy_(kcal/mol)_358.15K_1.00E+00atm 
  49 20 r_j_Free_Energy_(kcal/mol)_358.15K_1.00E+00atm 
  50 20 r_j_Internal_Energy_(kcal/mol)_358.15K_1.00E+00atm 
  51 20 r_j_Heat_Capacity_(cal/mol/K)_358.15K_1.00E+00atm 
  52 20 r_j_ln(Q)_(kcal/mol)_358.15K_1.00E+00atm 
  53 20 r_j_Enthalpy_(kcal/mol)_368.15K_1.00E+00atm 
  54 20 r_j_Free_Energy_(kcal/mol)_368.15K_1.00E+00atm 
  55 20 r_j_Internal_Energy_(kcal/mol)_368.15K_1.00E+00atm 
  56 20 r_j_Heat_Capacity_(cal/mol/K)_368.15K_1.00E+00atm 
  57 20 r_j_ln(Q)_(kcal/mol)_368.15K_1.00E+00atm 
  58 20 r_j_Enthalpy_(kcal/mol)_378.15K_1.00E+00atm 
  59 20 r_j_Free_Energy_(kcal/mol)_378.15K_1.00E+00atm 
  60 20 r_j_Internal_Energy_(kcal/mol)_378.15K_1.00E+00atm 
  61 20 r_j_Heat_Capacity_(cal/mol/K)_378.15K_1.00E+00atm 
  62 20 r_j_ln(Q)_(kcal/mol)_378.15K_1.00E+00atm 
  63 20 r_j_Enthalpy_(kcal/mol)_388.15K_1.00E+00atm 
  64 20 r_j_Free_Energy_(kcal/mol)_388.15K_1.00E+00atm 
  65 20 r_j_Internal_Energy_(kcal/mol)_388.15K_1.00E+00atm 
  66 20 r_j_Heat_Capacity_(cal/mol/K)_388.15K_1.00E+00atm 
  67 20 r_j_ln(Q)_(kcal/mol)_388.15K_1.00E+00atm 
  68 20 r_j_Gas_Phase_Energy 
  69 20 r_j_HOMO 
  70 20 r_j_LUMO 
  71 20 r_j_Zero_Point_Energy_(kcal/mol) 
  72 20 r_j_Entropy_(cal/mol/K)_298.15K_1.00E+00atm 
  73 20 r_j_Total_Internal_Energy_(au)_298.15K_1.00E+00atm 
  74 20 r_j_Total_Enthalpy_(au)_298.15K_1.00E+00atm 
  75 20 r_j_Total_Free_Energy_(au)_298.15K_1.00E+00atm 
  76 20 r_j_ESP_min,_kcal/mol 
  77 20 r_j_ESP_max,_kcal/mol 
  78 20 r_j_ESP_mean,_kcal/mol 
  79 20 r_j_ESP_pos_mean,_kcal/mol 
  80 20 r_j_ESP_neg_mean,_kcal/mol 
  81 20 r_j_ESP_pos_variance,_(kcal/mol)**2 
  82 20 r_j_ESP_neg_variance,_(kcal/mol)**2 
  83 20 r_j_ESP_total_variance,_(kcal/mol)**2 
  84 20 r_j_ESP_balance 
  85 20 r_j_ESP_local_polarity,_kcal/mol 
  :::
 } 
 m_atom[31] { 
  # First column is atom index #
  i_m_mmod_type
  r_m_x_coord
  r_m_y_coord
  r_m_z_coord
  i_m_color
  r_m_charge1
  r_m_charge2
  i_m_atomic_number
  i_m_formal_charge
  s_m_color_rgb
  s_m_atom_name
  r_j_EPN
  r_j_Max_surface_ESP
  r_j_Min_surface_ESP
  i_m_Hcount
  i_rdk_index
  b_matsci_Reaction_Workflow_Keep_Atom
  b_matsci_Reaction_Workflow_Restrained_Atom
  i_matsci_Reaction_Workflow_Superposition_Atom
  :::
  1 3 -0.240200 0.535094 1.384176 2 0.13527 0.13527 6 0 A0A0A0  C1  -14.7243011322384 0 0 2 3 <> <> <>
  2 16 -1.178907 -0.349999 2.044391 70 -0.33532 -0.33532 8 0 FF2F2F  O2  -22.3127325992675 2.76250507820238 -23.0087384621258 0 4 <> <> <>
  3 2 -0.953802 -1.682574 2.102582 2 0.17232 0.17232 6 0 A0A0A0  C3  -14.6816254535336 -0.62376490975641 -8.85739270683654 0 5 <> <> <>
  4 2 0.288795 -2.311578 1.897569 2 -0.18574 -0.18574 6 0 A0A0A0  C4  -14.7442982868757 -2.36342996989489 -9.20052081519562 1 6 <> <> <>
  5 2 0.381322 -3.703713 1.965715 2 -0.09948 -0.09948 6 0 A0A0A0  C5  -14.7382769887729 -2.74334852848717 -9.50739800586306 1 7 <> <> <>
  6 2 -0.738657 -4.491192 2.236518 2 -0.17697 -0.17697 6 0 A0A0A0  C6  -14.7474388125167 -2.6690488942172 -9.57717290082443 1 8 <> <> <>
  7 2 -1.970666 -3.863808 2.450794 2 -0.09948 -0.09948 6 0 A0A0A0  C7  -14.7397658290207 9.46336240165915 -9.41779337125491 1 9 <> <> <>
  8 2 -2.081672 -2.477931 2.383280 2 -0.18574 -0.18574 6 0 A0A0A0  C8  -14.7472150447213 10.3407184566102 -9.45111715028441 1 10 <> <> <>
  9 41 0.798339 0.235300 1.552677 21 0.00847 0.00847 1 0 FFFFFF  H9  -1.12950255518604 12.6441231038817 -46.0810225994893 0 <> <> <> <>
  10 41 -0.383122 1.506044 1.862627 21 0.00847 0.00847 1 0 FFFFFF  H10  -1.1340254385602 -0.683252389489214 -45.3603086436586 0 <> <> <> <>
  11 41 1.173764 -1.726305 1.682679 21 0.13530 0.13530 1 0 FFFFFF  H11  -1.09150902543128 18.9222244622469 -4.60448871289193 0 <> <> <> <>
  12 41 1.348429 -4.173386 1.806504 21 0.12546 0.12546 1 0 FFFFFF  H12  -1.09415156687746 21.6591896872559 -2.83385491740892 0 <> <> <> <>
  13 41 -0.653225 -5.572083 2.287930 21 0.12338 0.12338 1 0 FFFFFF  H13  -1.09796299207883 20.4585132388155 -3.77602692701214 0 <> <> <> <>
  14 41 -2.853650 -4.458201 2.669124 21 0.12546 0.12546 1 0 FFFFFF  H14  -1.09526105348712 20.6805468804298 -2.83696314538923 0 <> <> <> <>
  15 41 -3.030662 -1.975872 2.542111 21 0.13530 0.13530 1 0 FFFFFF  H15  -1.09572690933333 16.8906336172217 -15.4748307949315 0 <> <> <> <>
  16 3 -0.071527 -0.405086 -1.026649 109 -0.09495 -0.09495 6 0 FF9600  C16  -14.7222125318268 0 0 2 <> 1 1 <>
  17 18 0.487285 1.525777 -0.644355 109 -0.99407 -0.99407 8 -1 FF9600  O1  -22.4663631598039 -36.2118366007322 -63.585381496822 0 <> 1 1 <>
  18 3 -0.469353 0.730948 -0.125622 109 0.46972 0.46972 6 0 FF9600  C2  -14.7318923316578 0 0 1 <> 1 1 2
  19 41 -0.194497 -0.161159 -2.076193 109 0.08127 0.08127 1 0 FF9600  H1  -1.11096880265572 31.4331094679751 -46.4459814707996 0 <> 1 <> <>
  20 41 0.893265 -0.840956 -0.783108 109 0.08127 0.08127 1 0 FF9600  H2  -1.10714044349056 21.8796711393765 -39.9386626906534 0 <> 1 <> <>
  21 41 -1.541299 1.018469 -0.272752 109 -0.06678 -0.06678 1 0 FF9600  H3  -1.16301621271638 16.9138287617236 -46.6879861511616 0 <> 1 <> 3
  22 3 -0.407899 -3.126661 -1.625681 109 -0.06347 -0.06347 6 0 FF9600  C22  -14.6838907737767 0 0 2 <> 1 <> <>
  23 32 -1.091852 -1.957942 -1.031381 109 -0.20485 -0.20485 7 1 FF9600  N1  -18.2995908900018 0 0 2 <> 1 1 <>
  24 3 -1.259439 -4.394144 -1.608991 109 -0.21066 -0.21066 6 0 FF9600  C24  -14.7314943568457 0 0 3 <> 1 <> <>
  25 41 -0.115567 -2.851966 -2.644546 109 0.11543 0.11543 1 0 FF9600  H7  -1.08395815888764 37.0589322483139 14.5916737727329 0 <> 1 <> <>
  26 41 0.508136 -3.273855 -1.046301 109 0.11543 0.11543 1 0 FF9600  H8  -1.08561705256821 24.7235738861823 12.2923744337754 0 <> 1 <> <>
  27 44 -1.953401 -1.738725 -1.529156 109 0.30311 0.30311 1 0 FF9600  H27  -0.99388878162797 48.9210002559297 17.1496034656411 0 <> 1 1 <>
  28 44 -1.340742 -2.150840 -0.060257 109 0.30311 0.30311 1 0 FF9600  H28  -0.998933977683237 32.472808630408 5.53340560810085 0 <> 1 1 <>
  29 41 -0.710245 -5.227172 -2.059106 109 0.09292 0.09292 1 0 FF9600  H29  -1.09060048774516 24.6579882889201 13.9614756031922 0 <> 1 <> <>
  30 41 -1.514160 -4.669233 -0.580481 109 0.09292 0.09292 1 0 FF9600  H30  -1.09553121702014 24.4060505512381 9.62862479684041 0 <> 1 <> <>
  31 41 -2.187585 -4.258295 -2.175385 109 0.09292 0.09292 1 0 FF9600  H31  -1.09204512938088 38.3882459379691 14.5819671620399 0 <> 1 <> <>
  :::
 } 
 m_bond[31] { 
  # First column is bond index #
  i_m_from
  i_m_to
  i_m_order
  :::
  1 1 2 1
  2 1 9 1
  3 1 10 1
  4 1 18 1
  5 2 3 1
  6 3 4 2
  7 3 8 1
  8 4 5 1
  9 4 11 1
  10 5 6 2
  11 5 12 1
  12 6 7 1
  13 6 13 1
  14 7 8 2
  15 7 14 1
  16 8 15 1
  17 16 19 1
  18 16 20 1
  19 16 18 1
  20 16 23 1
  21 17 18 1
  22 18 21 1
  23 22 25 1
  24 22 26 1
  25 22 23 1
  26 22 24 1
  27 23 28 1
  28 23 27 1
  29 24 31 1
  30 24 29 1
  31 24 30 1
  :::
 } 
} 

f_m_ct { 
 s_m_title
 s_m_entry_id
 s_m_entry_name
 i_m_Spin_multiplicity
 s_j_QM_Method
 s_j_QM_Basis
 r_j_Final_Energy
 s_j_Jaguar_input_file
 s_j_Jaguar_output_file
 s_m_Source_Path
 s_m_Source_File
 i_m_Source_File_Index
 s_j_Task
 s_j_Jaguar_restart_input_file
 s_j_Jaguar_restart_mae_file
 s_j_Jaguar_log_file
 s_j_Jaguar_mae_file
 i_j_Number_of_canonical_orbitals
 r_j_Lowest_Frequency_(cm-1)
 r_j_Highest_Frequency_(cm-1)
 r_j_2nd_Lowest_Frequency_(cm-1)
 i_j_Num_Negative_Frequencies
 b_matsci_Reaction_Workflow_Structure
 s_matsci_Reaction_Workflow_Conformers_Group
 s_matsci_Reaction_Workflow_Sibling_Group
 s_matsci_Reaction_Workflow_Parent_Conformer_Groups
 i_mmod_Serial_Number-OPLS3e
 r_mmod_Relative_Potential_Energy-OPLS3e_global
 i_matsci_Workflow_Stage
 r_j_Enthalpy_(kcal/mol)_298.15K_1.00E+00atm
 r_j_Free_Energy_(kcal/mol)_298.15K_1.00E+00atm
 r_j_Internal_Energy_(kcal/mol)_298.15K_1.00E+00atm
 r_j_Heat_Capacity_(cal/mol/K)_298.15K_1.00E+00atm
 r_j_ln(Q)_(kcal/mol)_298.15K_1.00E+00atm
 r_j_Enthalpy_(kcal/mol)_308.15K_1.00E+00atm
 r_j_Free_Energy_(kcal/mol)_308.15K_1.00E+00atm
 r_j_Internal_Energy_(kcal/mol)_308.15K_1.00E+00atm
 r_j_Heat_Capacity_(cal/mol/K)_308.15K_1.00E+00atm
 r_j_ln(Q)_(kcal/mol)_308.15K_1.00E+00atm
 r_j_Enthalpy_(kcal/mol)_318.15K_1.00E+00atm
 r_j_Free_Energy_(kcal/mol)_318.15K_1.00E+00atm
 r_j_Internal_Energy_(kcal/mol)_318.15K_1.00E+00atm
 r_j_Heat_Capacity_(cal/mol/K)_318.15K_1.00E+00atm
 r_j_ln(Q)_(kcal/mol)_318.15K_1.00E+00atm
 r_j_Enthalpy_(kcal/mol)_328.15K_1.00E+00atm
 r_j_Free_Energy_(kcal/mol)_328.15K_1.00E+00atm
 r_j_Internal_Energy_(kcal/mol)_328.15K_1.00E+00atm
 r_j_Heat_Capacity_(cal/mol/K)_328.15K_1.00E+00atm
 r_j_ln(Q)_(kcal/mol)_328.15K_1.00E+00atm
 r_j_Enthalpy_(kcal/mol)_338.15K_1.00E+00atm
 r_j_Free_Energy_(kcal/mol)_338.15K_1.00E+00atm
 r_j_Internal_Energy_(kcal/mol)_338.15K_1.00E+00atm
 r_j_Heat_Capacity_(cal/mol/K)_338.15K_1.00E+00atm
 r_j_ln(Q)_(kcal/mol)_338.15K_1.00E+00atm
 r_j_Enthalpy_(kcal/mol)_348.15K_1.00E+00atm
 r_j_Free_Energy_(kcal/mol)_348.15K_1.00E+00atm
 r_j_Internal_Energy_(kcal/mol)_348.15K_1.00E+00atm
 r_j_Heat_Capacity_(cal/mol/K)_348.15K_1.00E+00atm
 r_j_ln(Q)_(kcal/mol)_348.15K_1.00E+00atm
 r_j_Enthalpy_(kcal/mol)_358.15K_1.00E+00atm
 r_j_Free_Energy_(kcal/mol)_358.15K_1.00E+00atm
 r_j_Internal_Energy_(kcal/mol)_358.15K_1.00E+00atm
 r_j_Heat_Capacity_(cal/mol/K)_358.15K_1.00E+00atm
 r_j_ln(Q)_(kcal/mol)_358.15K_1.00E+00atm
 r_j_Enthalpy_(kcal/mol)_368.15K_1.00E+00atm
 r_j_Free_Energy_(kcal/mol)_368.15K_1.00E+00atm
 r_j_Internal_Energy_(kcal/mol)_368.15K_1.00E+00atm
 r_j_Heat_Capacity_(cal/mol/K)_368.15K_1.00E+00atm
 r_j_ln(Q)_(kcal/mol)_368.15K_1.00E+00atm
 r_j_Enthalpy_(kcal/mol)_378.15K_1.00E+00atm
 r_j_Free_Energy_(kcal/mol)_378.15K_1.00E+00atm
 r_j_Internal_Energy_(kcal/mol)_378.15K_1.00E+00atm
 r_j_Heat_Capacity_(cal/mol/K)_378.15K_1.00E+00atm
 r_j_ln(Q)_(kcal/mol)_378.15K_1.00E+00atm
 r_j_Enthalpy_(kcal/mol)_388.15K_1.00E+00atm
 r_j_Free_Energy_(kcal/mol)_388.15K_1.00E+00atm
 r_j_Internal_Energy_(kcal/mol)_388.15K_1.00E+00atm
 r_j_Heat_Capacity_(cal/mol/K)_388.15K_1.00E+00atm
 r_j_ln(Q)_(kcal/mol)_388.15K_1.00E+00atm
 r_j_Zero_Point_Energy_(kcal/mol)_stage_2
 r_j_Total_Internal_Energy_(au)_298.15K_1.00E+00atm_stage_2
 r_j_Total_Enthalpy_(au)_298.15K_1.00E+00atm_stage_2
 r_j_Total_Free_Energy_(au)_298.15K_1.00E+00atm_stage_2
 r_j_Entropy_(cal/mol/K)_298.15K_1.00E+00atm_stage_2
 r_j_Total_Internal_Energy_(au)_308.15K_1.00E+00atm_stage_2
 r_j_Total_Enthalpy_(au)_308.15K_1.00E+00atm_stage_2
 r_j_Total_Free_Energy_(au)_308.15K_1.00E+00atm_stage_2
 r_j_Entropy_(cal/mol/K)_308.15K_1.00E+00atm_stage_2
 r_j_Total_Internal_Energy_(au)_318.15K_1.00E+00atm_stage_2
 r_j_Total_Enthalpy_(au)_318.15K_1.00E+00atm_stage_2
 r_j_Total_Free_Energy_(au)_318.15K_1.00E+00atm_stage_2
 r_j_Entropy_(cal/mol/K)_318.15K_1.00E+00atm_stage_2
 r_j_Total_Internal_Energy_(au)_328.15K_1.00E+00atm_stage_2
 r_j_Total_Enthalpy_(au)_328.15K_1.00E+00atm_stage_2
 r_j_Total_Free_Energy_(au)_328.15K_1.00E+00atm_stage_2
 r_j_Entropy_(cal/mol/K)_328.15K_1.00E+00atm_stage_2
 r_j_Total_Internal_Energy_(au)_338.15K_1.00E+00atm_stage_2
 r_j_Total_Enthalpy_(au)_338.15K_1.00E+00atm_stage_2
 r_j_Total_Free_Energy_(au)_338.15K_1.00E+00atm_stage_2
 r_j_Entropy_(cal/mol/K)_338.15K_1.00E+00atm_stage_2
 r_j_Total_Internal_Energy_(au)_348.15K_1.00E+00atm_stage_2
 r_j_Total_Enthalpy_(au)_348.15K_1.00E+00atm_stage_2
 r_j_Total_Free_Energy_(au)_348.15K_1.00E+00atm_stage_2
 r_j_Entropy_(cal/mol/K)_348.15K_1.00E+00atm_stage_2
 r_j_Total_Internal_Energy_(au)_358.15K_1.00E+00atm_stage_2
 r_j_Total_Enthalpy_(au)_358.15K_1.00E+00atm_stage_2
 r_j_Total_Free_Energy_(au)_358.15K_1.00E+00atm_stage_2
 r_j_Entropy_(cal/mol/K)_358.15K_1.00E+00atm_stage_2
 r_j_Total_Internal_Energy_(au)_368.15K_1.00E+00atm_stage_2
 r_j_Total_Enthalpy_(au)_368.15K_1.00E+00atm_stage_2
 r_j_Total_Free_Energy_(au)_368.15K_1.00E+00atm_stage_2
 r_j_Entropy_(cal/mol/K)_368.15K_1.00E+00atm_stage_2
 r_j_Total_Internal_Energy_(au)_378.15K_1.00E+00atm_stage_2
 r_j_Total_Enthalpy_(au)_378.15K_1.00E+00atm_stage_2
 r_j_Total_Free_Energy_(au)_378.15K_1.00E+00atm_stage_2
 r_j_Entropy_(cal/mol/K)_378.15K_1.00E+00atm_stage_2
 r_j_Total_Internal_Energy_(au)_388.15K_1.00E+00atm_stage_2
 r_j_Total_Enthalpy_(au)_388.15K_1.00E+00atm_stage_2
 r_j_Total_Free_Energy_(au)_388.15K_1.00E+00atm_stage_2
 r_j_Entropy_(cal/mol/K)_388.15K_1.00E+00atm_stage_2
 r_j_Gas_Phase_Energy_stage_2
 r_j_HOMO_stage_2
 r_j_LUMO_stage_2
 r_j_Gas_Phase_Energy
 r_j_HOMO
 r_j_LUMO
 r_j_Zero_Point_Energy_(kcal/mol)
 r_j_Entropy_(cal/mol/K)_298.15K_1.00E+00atm
 r_j_Total_Internal_Energy_(au)_298.15K_1.00E+00atm
 r_j_Total_Enthalpy_(au)_298.15K_1.00E+00atm
 r_j_Total_Free_Energy_(au)_298.15K_1.00E+00atm
 r_j_ESP_min,_kcal/mol
 r_j_ESP_max,_kcal/mol
 r_j_ESP_mean,_kcal/mol
 r_j_ESP_pos_mean,_kcal/mol
 r_j_ESP_neg_mean,_kcal/mol
 r_j_ESP_pos_variance,_(kcal/mol)**2
 r_j_ESP_neg_variance,_(kcal/mol)**2
 r_j_ESP_total_variance,_(kcal/mol)**2
 r_j_ESP_balance
 r_j_ESP_local_polarity,_kcal/mol
 s_j_jname
 i_m_ct_format
 :::
 Epoxy_frag3_product 
  435 
  Epoxy_frag3_product_stage_2 
  1
  DFT(b3lyp-d3) 
  cc-pvtz(-f) 
  -634.832636254087
  /home/laurikai/Schrodinger_WD/Frag3_LACVP_rxwf_spe_B3LYP-D3_CC-PVTZ-F/Epoxy_frag3_product_isomer18.in 
  /home/laurikai/Schrodinger_WD/Frag3_LACVP_rxwf_spe_B3LYP-D3_CC-PVTZ-F/Epoxy_frag3_product_isomer18.out 
  /home/laurikai/Schrodinger_WD/828_Epoxy_frag3_rxwf_LACVPss 
  828_Epoxy_frag3_rxwf_LACVPss-out_rxnwf.mae 
  18
  "Single Point" 
  /home/laurikai/Schrodinger_WD/Frag3_LACVP_rxwf_spe_B3LYP-D3_CC-PVTZ-F/Epoxy_frag3_product_isomer18.01.in 
  /home/laurikai/Schrodinger_WD/Frag3_LACVP_rxwf_spe_B3LYP-D3_CC-PVTZ-F/Epoxy_frag3_product_isomer18.01.mae 
  /home/laurikai/Schrodinger_WD/Frag3_LACVP_rxwf_spe_B3LYP-D3_CC-PVTZ-F/Epoxy_frag3_product_isomer18.log 
  /home/laurikai/Schrodinger_WD/Frag3_LACVP_rxwf_spe_B3LYP-D3_CC-PVTZ-F/Epoxy_frag3_product_isomer18.mae 
  470
  40.1355549032774
  3530.65662187381
  75.5026596226639
  0
  1
  intermediate 
  Intermediates 
  Transition_states 
  1
  0
  2
  8.8540585660277
  -24.515624108841
  8.26157297720042
  52.1626499036829
  41.3775871871678
  9.59468345754463
  -26.0342563870298
  8.98232580469498
  54.244001732366
  42.5147889732042
  10.1657454204059
  -27.1995970702903
  9.5335157035339
  55.9939317715369
  43.0216997784612
  10.7542996426377
  -28.3831622881505
  10.1021978617433
  57.7418943862162
  43.5256628945568
  11.3603099960122
  -29.5849292560952
  10.6883361510954
  59.484632168105
  44.026905927802
  11.9837088306587
  -30.8048750020589
  11.2918629217195
  61.2191029205609
  44.5256300630479
  12.6243992518793
  -32.0429755085032
  11.9126812789178
  62.9425029481893
  45.022012546863
  13.2822575828677
  -33.2992050167776
  12.5506675458838
  64.6522811975157
  45.5162089878333
  13.9571359292219
  -34.5735354755939
  13.2056738282156
  66.3461457123576
  46.0083554836562
  14.6488647753395
  -35.8659361162914
  13.8775306103108
  68.0220637738215
  46.4985705838104
  170.164706539364
  -634.345715801581
  -634.344771615689
  -634.398839772211
  113.796009535631
  -634.344865304417
  -634.343889450375
  -634.400667780501
  115.622066670694
  -634.343986927396
  -634.342979405204
  -634.402524869101
  117.445678109999
  -634.343080674686
  -634.342041484343
  -634.404411000346
  119.266987447168
  -634.342146603859
  -634.341075745367
  -634.406326137926
  121.086024699416
  -634.341184822724
  -634.340082296081
  -634.408270245233
  122.902725356075
  -634.340195485691
  -634.339061290898
  -634.410243283993
  124.716947537017
  -634.339178789852
  -634.33801292691
  -634.412245213156
  126.528487300408
  -634.338134970892
  -634.3369374398
  -634.414275988021
  128.337092171931
  -634.337064298951
  -634.335835099709
  -634.416335559553
  130.142472991449
  -634.630354274558
  -0.214679684121874
  0.00374160735332385
  -634.832636254087
  -0.224600272414409
  -0.0117051251158879
  168.832546550078
  111.922464111584
  -634.550418808783
  -634.549474622891
  -634.60265259752
  -32.3535703480867
  16.9760931806541
  0.740812799932685
  7.16320642402984
  -10.1341430705003
  14.03557190086
  52.9920380345476
  67.0276099354076
  0.165551556587788
  8.09586682236295
  Epoxy_frag3_product_isomer18 
  2
 m_depend[85] { 
  # First column is dependency index #
  i_m_depend_dependency
  s_m_depend_property
  :::
  1 20 i_m_Spin_multiplicity 
  2 20 s_j_QM_Method 
  3 20 s_j_QM_Basis 
  4 20 r_j_Final_Energy 
  5 20 s_j_Jaguar_input_file 
  6 20 s_j_Jaguar_output_file 
  7 20 s_j_Task 
  8 20 s_j_Jaguar_restart_input_file 
  9 20 s_j_Jaguar_restart_mae_file 
  10 20 s_j_Jaguar_log_file 
  11 20 s_j_Jaguar_mae_file 
  12 20 i_j_Number_of_canonical_orbitals 
  13 20 r_j_Lowest_Frequency_(cm-1) 
  14 20 r_j_Highest_Frequency_(cm-1) 
  15 20 r_j_2nd_Lowest_Frequency_(cm-1) 
  16 20 i_j_Num_Negative_Frequencies 
  17 10 i_mmod_Serial_Number-OPLS3e 
  18 20 r_j_Enthalpy_(kcal/mol)_298.15K_1.00E+00atm 
  19 20 r_j_Free_Energy_(kcal/mol)_298.15K_1.00E+00atm 
  20 20 r_j_Internal_Energy_(kcal/mol)_298.15K_1.00E+00atm 
  21 20 r_j_Heat_Capacity_(cal/mol/K)_298.15K_1.00E+00atm 
  22 20 r_j_ln(Q)_(kcal/mol)_298.15K_1.00E+00atm 
  23 20 r_j_Enthalpy_(kcal/mol)_308.15K_1.00E+00atm 
  24 20 r_j_Free_Energy_(kcal/mol)_308.15K_1.00E+00atm 
  25 20 r_j_Internal_Energy_(kcal/mol)_308.15K_1.00E+00atm 
  26 20 r_j_Heat_Capacity_(cal/mol/K)_308.15K_1.00E+00atm 
  27 20 r_j_ln(Q)_(kcal/mol)_308.15K_1.00E+00atm 
  28 20 r_j_Enthalpy_(kcal/mol)_318.15K_1.00E+00atm 
  29 20 r_j_Free_Energy_(kcal/mol)_318.15K_1.00E+00atm 
  30 20 r_j_Internal_Energy_(kcal/mol)_318.15K_1.00E+00atm 
  31 20 r_j_Heat_Capacity_(cal/mol/K)_318.15K_1.00E+00atm 
  32 20 r_j_ln(Q)_(kcal/mol)_318.15K_1.00E+00atm 
  33 20 r_j_Enthalpy_(kcal/mol)_328.15K_1.00E+00atm 
  34 20 r_j_Free_Energy_(kcal/mol)_328.15K_1.00E+00atm 
  35 20 r_j_Internal_Energy_(kcal/mol)_328.15K_1.00E+00atm 
  36 20 r_j_Heat_Capacity_(cal/mol/K)_328.15K_1.00E+00atm 
  37 20 r_j_ln(Q)_(kcal/mol)_328.15K_1.00E+00atm 
  38 20 r_j_Enthalpy_(kcal/mol)_338.15K_1.00E+00atm 
  39 20 r_j_Free_Energy_(kcal/mol)_338.15K_1.00E+00atm 
  40 20 r_j_Internal_Energy_(kcal/mol)_338.15K_1.00E+00atm 
  41 20 r_j_Heat_Capacity_(cal/mol/K)_338.15K_1.00E+00atm 
  42 20 r_j_ln(Q)_(kcal/mol)_338.15K_1.00E+00atm 
  43 20 r_j_Enthalpy_(kcal/mol)_348.15K_1.00E+00atm 
  44 20 r_j_Free_Energy_(kcal/mol)_348.15K_1.00E+00atm 
  45 20 r_j_Internal_Energy_(kcal/mol)_348.15K_1.00E+00atm 
  46 20 r_j_Heat_Capacity_(cal/mol/K)_348.15K_1.00E+00atm 
  47 20 r_j_ln(Q)_(kcal/mol)_348.15K_1.00E+00atm 
  48 20 r_j_Enthalpy_(kcal/mol)_358.15K_1.00E+00atm 
  49 20 r_j_Free_Energy_(kcal/mol)_358.15K_1.00E+00atm 
  50 20 r_j_Internal_Energy_(kcal/mol)_358.15K_1.00E+00atm 
  51 20 r_j_Heat_Capacity_(cal/mol/K)_358.15K_1.00E+00atm 
  52 20 r_j_ln(Q)_(kcal/mol)_358.15K_1.00E+00atm 
  53 20 r_j_Enthalpy_(kcal/mol)_368.15K_1.00E+00atm 
  54 20 r_j_Free_Energy_(kcal/mol)_368.15K_1.00E+00atm 
  55 20 r_j_Internal_Energy_(kcal/mol)_368.15K_1.00E+00atm 
  56 20 r_j_Heat_Capacity_(cal/mol/K)_368.15K_1.00E+00atm 
  57 20 r_j_ln(Q)_(kcal/mol)_368.15K_1.00E+00atm 
  58 20 r_j_Enthalpy_(kcal/mol)_378.15K_1.00E+00atm 
  59 20 r_j_Free_Energy_(kcal/mol)_378.15K_1.00E+00atm 
  60 20 r_j_Internal_Energy_(kcal/mol)_378.15K_1.00E+00atm 
  61 20 r_j_Heat_Capacity_(cal/mol/K)_378.15K_1.00E+00atm 
  62 20 r_j_ln(Q)_(kcal/mol)_378.15K_1.00E+00atm 
  63 20 r_j_Enthalpy_(kcal/mol)_388.15K_1.00E+00atm 
  64 20 r_j_Free_Energy_(kcal/mol)_388.15K_1.00E+00atm 
  65 20 r_j_Internal_Energy_(kcal/mol)_388.15K_1.00E+00atm 
  66 20 r_j_Heat_Capacity_(cal/mol/K)_388.15K_1.00E+00atm 
  67 20 r_j_ln(Q)_(kcal/mol)_388.15K_1.00E+00atm 
  68 20 r_j_Gas_Phase_Energy 
  69 20 r_j_HOMO 
  70 20 r_j_LUMO 
  71 20 r_j_Zero_Point_Energy_(kcal/mol) 
  72 20 r_j_Entropy_(cal/mol/K)_298.15K_1.00E+00atm 
  73 20 r_j_Total_Internal_Energy_(au)_298.15K_1.00E+00atm 
  74 20 r_j_Total_Enthalpy_(au)_298.15K_1.00E+00atm 
  75 20 r_j_Total_Free_Energy_(au)_298.15K_1.00E+00atm 
  76 20 r_j_ESP_min,_kcal/mol 
  77 20 r_j_ESP_max,_kcal/mol 
  78 20 r_j_ESP_mean,_kcal/mol 
  79 20 r_j_ESP_pos_mean,_kcal/mol 
  80 20 r_j_ESP_neg_mean,_kcal/mol 
  81 20 r_j_ESP_pos_variance,_(kcal/mol)**2 
  82 20 r_j_ESP_neg_variance,_(kcal/mol)**2 
  83 20 r_j_ESP_total_variance,_(kcal/mol)**2 
  84 20 r_j_ESP_balance 
  85 20 r_j_ESP_local_polarity,_kcal/mol 
  :::
 } 
 m_atom[31] { 
  # First column is atom index #
  i_m_mmod_type
  r_m_x_coord
  r_m_y_coord
  r_m_z_coord
  i_m_color
  r_m_charge1
  r_m_charge2
  i_m_atomic_number
  i_m_formal_charge
  s_m_color_rgb
  s_m_atom_name
  r_j_EPN
  r_j_Max_surface_ESP
  r_j_Min_surface_ESP
  i_m_Hcount
  i_rdk_index
  r_j_Mulliken_Charges
  i_j_separated_energy_at_no
  b_matsci_Reaction_Workflow_Keep_Atom
  i_matsci_Reaction_Workflow_Superposition_Atom
  :::
  1 3 3.595534 -5.062136 -2.006961 2 0.13527 0.13527 6 0 A0A0A0  C1  -14.6988963830592 0 0 2 3 <> <> <> <>
  2 16 3.489732 -6.484401 -2.161903 70 -0.33532 -0.33532 8 0 FF2F2F  O2  -22.3109074132666 -2.72030640422015 -16.1791758571859 0 4 <> <> <> <>
  3 2 2.606652 -7.023579 -3.068241 2 0.17232 0.17232 6 0 A0A0A0  C3  -14.7005182211091 -3.46986459125156 -16.2127771535334 0 5 <> <> <> <>
  4 2 1.464697 -6.372003 -3.545376 2 -0.18574 -0.18574 6 0 A0A0A0  C4  -14.7678438920316 -8.23081657954507 -16.9387790080079 1 6 <> <> <> <>
  5 2 0.635828 -7.035030 -4.453991 2 -0.09948 -0.09948 6 0 A0A0A0  C5  -14.7606106260934 -10.3891284808966 -17.8761961064153 1 7 <> <> <> <>
  6 2 0.920804 -8.333453 -4.874395 2 -0.17697 -0.17697 6 0 A0A0A0  C6  -14.7663762762186 -10.4608028088584 -18.052841038773 1 8 <> <> <> <>
  7 2 2.056787 -8.978767 -4.377777 2 -0.09948 -0.09948 6 0 A0A0A0  C7  -14.7593362381149 -8.8712337928156 -17.8412604684776 1 9 <> <> <> <>
  8 2 2.901267 -8.328503 -3.482365 2 -0.18574 -0.18574 6 0 A0A0A0  C8  -14.7646500628375 -2.61706777250446 -17.172918285966 1 10 <> <> <> <>
  9 41 3.314124 -4.550549 -2.934423 21 0.00847 0.00847 1 0 FFFFFF  H9  -1.10822624244837 13.7001286337542 -12.045419659784 0 <> <> <> <> <>
  10 41 4.660093 -4.877633 -1.818988 21 0.00847 0.00847 1 0 FFFFFF  H10  -1.10946937551712 15.9643313073813 -10.0330069122727 0 <> <> <> <> <>
  11 41 1.209414 -5.384306 -3.180819 21 0.13530 0.13530 1 0 FFFFFF  H11  -1.11471199829436 3.16986777658935 -24.1423493003142 0 <> <> <> <> <>
  12 41 -0.251771 -6.527720 -4.822378 21 0.12546 0.12546 1 0 FFFFFF  H12  -1.11591004841814 10.225672967941 -11.5885211191184 0 <> <> <> <> <>
  13 41 0.265085 -8.839817 -5.576405 21 0.12338 0.12338 1 0 FFFFFF  H13  -1.11707711418248 10.8065781120709 -12.249359409903 0 <> <> <> <> <>
  14 41 2.291980 -9.990876 -4.695596 21 0.12546 0.12546 1 0 FFFFFF  H14  -1.11346709199106 12.1106973570743 -9.95757989453489 0 <> <> <> <> <>
  15 41 3.796397 -8.806444 -3.096968 21 0.13530 0.13530 1 0 FFFFFF  H15  -1.1101298613206 11.7046904731384 -13.1885514836936 0 <> <> <> <> <>
  16 3 2.971247 -5.305807 0.467487 109 -0.09495 -0.09495 6 0 FF9600  C16  -14.7234172620026 0 0 2 <> -0.13193 1 1 <>
  17 18 1.398450 -4.403246 -1.121228 109 -0.99407 -0.99407 8 -1 FF9600  O1  -22.3556093160921 -10.3264446829518 -32.3535703480867 0 <> -0.65653 2 1 <>
  18 3 2.782534 -4.496611 -0.833567 109 0.46972 0.46972 6 0 FF9600  C2  -14.6970651534515 0 0 1 <> 0.30718 3 1 2
  19 41 4.038509 -5.528664 0.635937 109 0.08127 0.08127 1 0 FF9600  H1  -1.11870247048439 14.8204370030578 -2.89117942162888 0 <> 0.14046 5 1 <>
  20 41 2.627532 -4.692059 1.307856 109 0.08127 0.08127 1 0 FF9600  H2  -1.11778896787994 12.026139237232 -13.9998523037196 0 <> 0.12129 6 1 <>
  21 41 3.159659 -3.475475 -0.675553 109 -0.06678 -0.06678 1 0 FF9600  H3  -1.11759052866845 15.1570656265661 -19.3408562291953 0 <> -0.09815 7 1 3
  22 3 1.919956 -7.177823 1.684956 109 -0.06347 -0.06347 6 0 FF9600  C22  -14.7244199048144 0 0 2 <> -0.07664 11 1 <>
  23 32 2.119367 -6.493918 0.408092 109 -0.20485 -0.20485 7 1 FF9600  N1  -18.3779718164992 0 0 2 <> -0.4673 12 1 <>
  24 3 1.030570 -8.405584 1.499777 109 -0.21066 -0.21066 6 0 FF9600  C24  -14.7617551447555 0 0 3 <> -0.33322 13 1 <>
  25 41 2.875521 -7.476997 2.153682 109 0.11543 0.11543 1 0 FF9600  H7  -1.13022800455534 11.2996317181991 4.55304521577764 0 <> 0.15205 14 1 <>
  26 41 1.442726 -6.471556 2.376494 109 0.11543 0.11543 1 0 FF9600  H8  -1.12538024849862 10.7901367053716 -8.39963431918983 0 <> 0.13507 15 1 <>
  27 44 2.511129 -7.138261 -0.274553 109 0.30311 0.30311 1 0 FF9600  H27  -1.06593597616125 16.9760931806541 -12.2177504635812 0 <> 0.28111 16 1 <>
  28 44 1.029826 -5.221919 -0.730638 109 0.30311 0.30311 1 0 FF9600  H28  -1.02140159198411 11.9752947081227 -21.3480408524014 0 <> 0.32093 17 1 <>
  29 41 0.851844 -8.906768 2.456072 109 0.09292 0.09292 1 0 FF9600  H29  -1.12151635888282 10.6284069365319 0.138344301340499 0 <> 0.1371 18 1 <>
  30 41 0.067040 -8.118829 1.067892 109 0.09292 0.09292 1 0 FF9600  H30  -1.12682630506087 6.11729153082539 -12.5156546596803 0 <> 0.13472 19 1 <>
  31 41 1.499264 -9.131156 0.824447 109 0.09292 0.09292 1 0 FF9600  H31  -1.12364441268291 13.2505311061184 -3.73302372061494 0 <> 0.15138 20 1 <>
  :::
 } 
 m_bond[31] { 
  # First column is bond index #
  i_m_from
  i_m_to
  i_m_order
  :::
  1 1 2 1
  2 1 9 1
  3 1 10 1
  4 1 18 1
  5 2 3 1
  6 3 4 2
  7 3 8 1
  8 4 5 1
  9 4 11 1
  10 5 6 2
  11 5 12 1
  12 6 7 1
  13 6 13 1
  14 7 8 2
  15 7 14 1
  16 8 15 1
  17 16 19 1
  18 16 20 1
  19 16 23 1
  20 16 18 1
  21 17 18 1
  22 18 21 1
  23 22 25 1
  24 22 26 1
  25 22 23 1
  26 22 24 1
  27 23 28 1
  28 23 27 1
  29 24 31 1
  30 24 29 1
  31 24 30 1
  :::
 } 
} 

f_m_ct { 
 s_m_title
 s_m_entry_id
 s_m_entry_name
 i_m_Spin_multiplicity
 s_j_QM_Method
 s_j_QM_Basis
 r_j_Final_Energy
 s_j_Jaguar_input_file
 s_j_Jaguar_output_file
 s_m_Source_Path
 s_m_Source_File
 i_m_Source_File_Index
 s_j_Task
 s_j_Jaguar_restart_input_file
 s_j_Jaguar_restart_mae_file
 s_j_Jaguar_log_file
 s_j_Jaguar_mae_file
 i_j_Number_of_canonical_orbitals
 r_j_Lowest_Frequency_(cm-1)
 r_j_Highest_Frequency_(cm-1)
 r_j_2nd_Lowest_Frequency_(cm-1)
 i_j_Num_Negative_Frequencies
 b_matsci_Reaction_Workflow_Structure
 s_matsci_Reaction_Workflow_Conformers_Group
 s_matsci_Reaction_Workflow_Sibling_Group
 s_matsci_Reaction_Workflow_Parent_Conformer_Groups
 i_mmod_Serial_Number-OPLS3e
 r_mmod_Relative_Potential_Energy-OPLS3e_global
 i_matsci_Workflow_Stage
 r_j_Enthalpy_(kcal/mol)_298.15K_1.00E+00atm
 r_j_Free_Energy_(kcal/mol)_298.15K_1.00E+00atm
 r_j_Internal_Energy_(kcal/mol)_298.15K_1.00E+00atm
 r_j_Heat_Capacity_(cal/mol/K)_298.15K_1.00E+00atm
 r_j_ln(Q)_(kcal/mol)_298.15K_1.00E+00atm
 r_j_Enthalpy_(kcal/mol)_308.15K_1.00E+00atm
 r_j_Free_Energy_(kcal/mol)_308.15K_1.00E+00atm
 r_j_Internal_Energy_(kcal/mol)_308.15K_1.00E+00atm
 r_j_Heat_Capacity_(cal/mol/K)_308.15K_1.00E+00atm
 r_j_ln(Q)_(kcal/mol)_308.15K_1.00E+00atm
 r_j_Enthalpy_(kcal/mol)_318.15K_1.00E+00atm
 r_j_Free_Energy_(kcal/mol)_318.15K_1.00E+00atm
 r_j_Internal_Energy_(kcal/mol)_318.15K_1.00E+00atm
 r_j_Heat_Capacity_(cal/mol/K)_318.15K_1.00E+00atm
 r_j_ln(Q)_(kcal/mol)_318.15K_1.00E+00atm
 r_j_Enthalpy_(kcal/mol)_328.15K_1.00E+00atm
 r_j_Free_Energy_(kcal/mol)_328.15K_1.00E+00atm
 r_j_Internal_Energy_(kcal/mol)_328.15K_1.00E+00atm
 r_j_Heat_Capacity_(cal/mol/K)_328.15K_1.00E+00atm
 r_j_ln(Q)_(kcal/mol)_328.15K_1.00E+00atm
 r_j_Enthalpy_(kcal/mol)_338.15K_1.00E+00atm
 r_j_Free_Energy_(kcal/mol)_338.15K_1.00E+00atm
 r_j_Internal_Energy_(kcal/mol)_338.15K_1.00E+00atm
 r_j_Heat_Capacity_(cal/mol/K)_338.15K_1.00E+00atm
 r_j_ln(Q)_(kcal/mol)_338.15K_1.00E+00atm
 r_j_Enthalpy_(kcal/mol)_348.15K_1.00E+00atm
 r_j_Free_Energy_(kcal/mol)_348.15K_1.00E+00atm
 r_j_Internal_Energy_(kcal/mol)_348.15K_1.00E+00atm
 r_j_Heat_Capacity_(cal/mol/K)_348.15K_1.00E+00atm
 r_j_ln(Q)_(kcal/mol)_348.15K_1.00E+00atm
 r_j_Enthalpy_(kcal/mol)_358.15K_1.00E+00atm
 r_j_Free_Energy_(kcal/mol)_358.15K_1.00E+00atm
 r_j_Internal_Energy_(kcal/mol)_358.15K_1.00E+00atm
 r_j_Heat_Capacity_(cal/mol/K)_358.15K_1.00E+00atm
 r_j_ln(Q)_(kcal/mol)_358.15K_1.00E+00atm
 r_j_Enthalpy_(kcal/mol)_368.15K_1.00E+00atm
 r_j_Free_Energy_(kcal/mol)_368.15K_1.00E+00atm
 r_j_Internal_Energy_(kcal/mol)_368.15K_1.00E+00atm
 r_j_Heat_Capacity_(cal/mol/K)_368.15K_1.00E+00atm
 r_j_ln(Q)_(kcal/mol)_368.15K_1.00E+00atm
 r_j_Enthalpy_(kcal/mol)_378.15K_1.00E+00atm
 r_j_Free_Energy_(kcal/mol)_378.15K_1.00E+00atm
 r_j_Internal_Energy_(kcal/mol)_378.15K_1.00E+00atm
 r_j_Heat_Capacity_(cal/mol/K)_378.15K_1.00E+00atm
 r_j_ln(Q)_(kcal/mol)_378.15K_1.00E+00atm
 r_j_Enthalpy_(kcal/mol)_388.15K_1.00E+00atm
 r_j_Free_Energy_(kcal/mol)_388.15K_1.00E+00atm
 r_j_Internal_Energy_(kcal/mol)_388.15K_1.00E+00atm
 r_j_Heat_Capacity_(cal/mol/K)_388.15K_1.00E+00atm
 r_j_ln(Q)_(kcal/mol)_388.15K_1.00E+00atm
 r_j_Zero_Point_Energy_(kcal/mol)_stage_2
 r_j_Total_Internal_Energy_(au)_298.15K_1.00E+00atm_stage_2
 r_j_Total_Enthalpy_(au)_298.15K_1.00E+00atm_stage_2
 r_j_Total_Free_Energy_(au)_298.15K_1.00E+00atm_stage_2
 r_j_Entropy_(cal/mol/K)_298.15K_1.00E+00atm_stage_2
 r_j_Total_Internal_Energy_(au)_308.15K_1.00E+00atm_stage_2
 r_j_Total_Enthalpy_(au)_308.15K_1.00E+00atm_stage_2
 r_j_Total_Free_Energy_(au)_308.15K_1.00E+00atm_stage_2
 r_j_Entropy_(cal/mol/K)_308.15K_1.00E+00atm_stage_2
 r_j_Total_Internal_Energy_(au)_318.15K_1.00E+00atm_stage_2
 r_j_Total_Enthalpy_(au)_318.15K_1.00E+00atm_stage_2
 r_j_Total_Free_Energy_(au)_318.15K_1.00E+00atm_stage_2
 r_j_Entropy_(cal/mol/K)_318.15K_1.00E+00atm_stage_2
 r_j_Total_Internal_Energy_(au)_328.15K_1.00E+00atm_stage_2
 r_j_Total_Enthalpy_(au)_328.15K_1.00E+00atm_stage_2
 r_j_Total_Free_Energy_(au)_328.15K_1.00E+00atm_stage_2
 r_j_Entropy_(cal/mol/K)_328.15K_1.00E+00atm_stage_2
 r_j_Total_Internal_Energy_(au)_338.15K_1.00E+00atm_stage_2
 r_j_Total_Enthalpy_(au)_338.15K_1.00E+00atm_stage_2
 r_j_Total_Free_Energy_(au)_338.15K_1.00E+00atm_stage_2
 r_j_Entropy_(cal/mol/K)_338.15K_1.00E+00atm_stage_2
 r_j_Total_Internal_Energy_(au)_348.15K_1.00E+00atm_stage_2
 r_j_Total_Enthalpy_(au)_348.15K_1.00E+00atm_stage_2
 r_j_Total_Free_Energy_(au)_348.15K_1.00E+00atm_stage_2
 r_j_Entropy_(cal/mol/K)_348.15K_1.00E+00atm_stage_2
 r_j_Total_Internal_Energy_(au)_358.15K_1.00E+00atm_stage_2
 r_j_Total_Enthalpy_(au)_358.15K_1.00E+00atm_stage_2
 r_j_Total_Free_Energy_(au)_358.15K_1.00E+00atm_stage_2
 r_j_Entropy_(cal/mol/K)_358.15K_1.00E+00atm_stage_2
 r_j_Total_Internal_Energy_(au)_368.15K_1.00E+00atm_stage_2
 r_j_Total_Enthalpy_(au)_368.15K_1.00E+00atm_stage_2
 r_j_Total_Free_Energy_(au)_368.15K_1.00E+00atm_stage_2
 r_j_Entropy_(cal/mol/K)_368.15K_1.00E+00atm_stage_2
 r_j_Total_Internal_Energy_(au)_378.15K_1.00E+00atm_stage_2
 r_j_Total_Enthalpy_(au)_378.15K_1.00E+00atm_stage_2
 r_j_Total_Free_Energy_(au)_378.15K_1.00E+00atm_stage_2
 r_j_Entropy_(cal/mol/K)_378.15K_1.00E+00atm_stage_2
 r_j_Total_Internal_Energy_(au)_388.15K_1.00E+00atm_stage_2
 r_j_Total_Enthalpy_(au)_388.15K_1.00E+00atm_stage_2
 r_j_Total_Free_Energy_(au)_388.15K_1.00E+00atm_stage_2
 r_j_Entropy_(cal/mol/K)_388.15K_1.00E+00atm_stage_2
 r_j_Gas_Phase_Energy_stage_2
 r_j_HOMO_stage_2
 r_j_LUMO_stage_2
 r_j_Gas_Phase_Energy
 r_j_HOMO
 r_j_LUMO
 r_j_Zero_Point_Energy_(kcal/mol)
 r_j_Entropy_(cal/mol/K)_298.15K_1.00E+00atm
 r_j_Total_Internal_Energy_(au)_298.15K_1.00E+00atm
 r_j_Total_Enthalpy_(au)_298.15K_1.00E+00atm
 r_j_Total_Free_Energy_(au)_298.15K_1.00E+00atm
 r_j_ESP_min,_kcal/mol
 r_j_ESP_max,_kcal/mol
 r_j_ESP_mean,_kcal/mol
 r_j_ESP_pos_mean,_kcal/mol
 r_j_ESP_neg_mean,_kcal/mol
 r_j_ESP_pos_variance,_(kcal/mol)**2
 r_j_ESP_neg_variance,_(kcal/mol)**2
 r_j_ESP_total_variance,_(kcal/mol)**2
 r_j_ESP_balance
 r_j_ESP_local_polarity,_kcal/mol
 s_j_jname
 i_m_ct_format
 :::
 Epoxy_frag3_product-2 
  436 
  Epoxy_frag3_product-2_stage_2 
  1
  DFT(b3lyp-d3) 
  cc-pvtz(-f) 
  -634.83182268467
  /home/laurikai/Schrodinger_WD/Frag3_LACVP_rxwf_spe_B3LYP-D3_CC-PVTZ-F/Epoxy_frag3_product-2_isomer19.in 
  /home/laurikai/Schrodinger_WD/Frag3_LACVP_rxwf_spe_B3LYP-D3_CC-PVTZ-F/Epoxy_frag3_product-2_isomer19.out 
  /home/laurikai/Schrodinger_WD/828_Epoxy_frag3_rxwf_LACVPss 
  828_Epoxy_frag3_rxwf_LACVPss-out_rxnwf.mae 
  19
  "Single Point" 
  /home/laurikai/Schrodinger_WD/Frag3_LACVP_rxwf_spe_B3LYP-D3_CC-PVTZ-F/Epoxy_frag3_product-2_isomer19.01.in 
  /home/laurikai/Schrodinger_WD/Frag3_LACVP_rxwf_spe_B3LYP-D3_CC-PVTZ-F/Epoxy_frag3_product-2_isomer19.01.mae 
  /home/laurikai/Schrodinger_WD/Frag3_LACVP_rxwf_spe_B3LYP-D3_CC-PVTZ-F/Epoxy_frag3_product-2_isomer19.log 
  /home/laurikai/Schrodinger_WD/Frag3_LACVP_rxwf_spe_B3LYP-D3_CC-PVTZ-F/Epoxy_frag3_product-2_isomer19.mae 
  470
  52.3958958560372
  3578.2917440493
  72.2032322276795
  0
  1
  intermediate 
  Intermediates 
  Transition_states 
  1
  0.24071073532104
  2
  8.98546531975917
  -24.8298508736397
  8.3929797309319
  52.4337607303131
  41.9079406180768
  9.74488332358489
  -26.3881813881462
  9.13252567073524
  54.5597502260008
  43.0927600322241
  10.3190216126327
  -27.5699316151957
  9.68679189576068
  56.2935570207591
  43.6074592500939
  10.9104942061183
  -28.7700006129688
  10.2583924252239
  58.0260538919588
  44.1188806040495
  11.5192715994489
  -29.9883580089902
  10.8472977545321
  59.7539920534229
  44.6272697008071
  12.1452928210246
  -31.2249738891484
  11.4534469120854
  61.4743317628291
  45.1328445911119
  12.7884676517785
  -32.4798178848176
  12.0767496788169
  63.184266483449
  45.6357983340852
  13.4486790390634
  -33.7528584269218
  12.7170890020794
  64.8812378388643
  46.1363013718335
  14.1257856201295
  -35.0440621483614
  13.3743235191232
  66.5629428122346
  46.6345037247151
  14.8196242845502
  -36.3533934171122
  14.0482901195215
  68.2273345552741
  47.1305370166763
  169.889297837499
  -634.343431720777
  -634.342487534885
  -634.397327914127
  115.421288990726
  -634.342576059095
  -634.341600205052
  -634.399181909296
  117.258038980143
  -634.341692779636
  -634.340685257444
  -634.401065148169
  119.091476435104
  -634.340781876205
  -634.339742685862
  -634.402977579862
  120.921818738647
  -634.339843395819
  -634.338772537327
  -634.404919155972
  122.749163413985
  -634.338877435644
  -634.337774909002
  -634.406889828829
  124.57350771269
  -634.337884139452
  -634.33674994466
  -634.408889550038
  126.394766261611
  -634.33686369378
  -634.335697830837
  -634.410918269289
  128.212786815117
  -634.335816323902
  -634.334618792809
  -634.412975933409
  130.027364190112
  -634.334742289751
  -634.333513090509
  -634.415062485615
  131.838252483994
  -634.627865496254
  -0.220251389296384
  -0.0015257917751933
  -634.83182268467
  -0.229627905159475
  -0.0168329683398157
  168.604025677423
  113.417126256578
  -634.549760000567
  -634.548815814675
  -634.602703951524
  -36.2318060297631
  19.6094583182443
  1.40035852903575
  8.09235269312335
  -11.5441308019936
  16.6517730005467
  77.3365306390521
  93.9883036395988
  0.145779865386006
  8.86783667450399
  Epoxy_frag3_product-2_isomer19 
  2
 m_depend[85] { 
  # First column is dependency index #
  i_m_depend_dependency
  s_m_depend_property
  :::
  1 20 i_m_Spin_multiplicity 
  2 20 s_j_QM_Method 
  3 20 s_j_QM_Basis 
  4 20 r_j_Final_Energy 
  5 20 s_j_Jaguar_input_file 
  6 20 s_j_Jaguar_output_file 
  7 20 s_j_Task 
  8 20 s_j_Jaguar_restart_input_file 
  9 20 s_j_Jaguar_restart_mae_file 
  10 20 s_j_Jaguar_log_file 
  11 20 s_j_Jaguar_mae_file 
  12 20 i_j_Number_of_canonical_orbitals 
  13 20 r_j_Lowest_Frequency_(cm-1) 
  14 20 r_j_Highest_Frequency_(cm-1) 
  15 20 r_j_2nd_Lowest_Frequency_(cm-1) 
  16 20 i_j_Num_Negative_Frequencies 
  17 10 i_mmod_Serial_Number-OPLS3e 
  18 20 r_j_Enthalpy_(kcal/mol)_298.15K_1.00E+00atm 
  19 20 r_j_Free_Energy_(kcal/mol)_298.15K_1.00E+00atm 
  20 20 r_j_Internal_Energy_(kcal/mol)_298.15K_1.00E+00atm 
  21 20 r_j_Heat_Capacity_(cal/mol/K)_298.15K_1.00E+00atm 
  22 20 r_j_ln(Q)_(kcal/mol)_298.15K_1.00E+00atm 
  23 20 r_j_Enthalpy_(kcal/mol)_308.15K_1.00E+00atm 
  24 20 r_j_Free_Energy_(kcal/mol)_308.15K_1.00E+00atm 
  25 20 r_j_Internal_Energy_(kcal/mol)_308.15K_1.00E+00atm 
  26 20 r_j_Heat_Capacity_(cal/mol/K)_308.15K_1.00E+00atm 
  27 20 r_j_ln(Q)_(kcal/mol)_308.15K_1.00E+00atm 
  28 20 r_j_Enthalpy_(kcal/mol)_318.15K_1.00E+00atm 
  29 20 r_j_Free_Energy_(kcal/mol)_318.15K_1.00E+00atm 
  30 20 r_j_Internal_Energy_(kcal/mol)_318.15K_1.00E+00atm 
  31 20 r_j_Heat_Capacity_(cal/mol/K)_318.15K_1.00E+00atm 
  32 20 r_j_ln(Q)_(kcal/mol)_318.15K_1.00E+00atm 
  33 20 r_j_Enthalpy_(kcal/mol)_328.15K_1.00E+00atm 
  34 20 r_j_Free_Energy_(kcal/mol)_328.15K_1.00E+00atm 
  35 20 r_j_Internal_Energy_(kcal/mol)_328.15K_1.00E+00atm 
  36 20 r_j_Heat_Capacity_(cal/mol/K)_328.15K_1.00E+00atm 
  37 20 r_j_ln(Q)_(kcal/mol)_328.15K_1.00E+00atm 
  38 20 r_j_Enthalpy_(kcal/mol)_338.15K_1.00E+00atm 
  39 20 r_j_Free_Energy_(kcal/mol)_338.15K_1.00E+00atm 
  40 20 r_j_Internal_Energy_(kcal/mol)_338.15K_1.00E+00atm 
  41 20 r_j_Heat_Capacity_(cal/mol/K)_338.15K_1.00E+00atm 
  42 20 r_j_ln(Q)_(kcal/mol)_338.15K_1.00E+00atm 
  43 20 r_j_Enthalpy_(kcal/mol)_348.15K_1.00E+00atm 
  44 20 r_j_Free_Energy_(kcal/mol)_348.15K_1.00E+00atm 
  45 20 r_j_Internal_Energy_(kcal/mol)_348.15K_1.00E+00atm 
  46 20 r_j_Heat_Capacity_(cal/mol/K)_348.15K_1.00E+00atm 
  47 20 r_j_ln(Q)_(kcal/mol)_348.15K_1.00E+00atm 
  48 20 r_j_Enthalpy_(kcal/mol)_358.15K_1.00E+00atm 
  49 20 r_j_Free_Energy_(kcal/mol)_358.15K_1.00E+00atm 
  50 20 r_j_Internal_Energy_(kcal/mol)_358.15K_1.00E+00atm 
  51 20 r_j_Heat_Capacity_(cal/mol/K)_358.15K_1.00E+00atm 
  52 20 r_j_ln(Q)_(kcal/mol)_358.15K_1.00E+00atm 
  53 20 r_j_Enthalpy_(kcal/mol)_368.15K_1.00E+00atm 
  54 20 r_j_Free_Energy_(kcal/mol)_368.15K_1.00E+00atm 
  55 20 r_j_Internal_Energy_(kcal/mol)_368.15K_1.00E+00atm 
  56 20 r_j_Heat_Capacity_(cal/mol/K)_368.15K_1.00E+00atm 
  57 20 r_j_ln(Q)_(kcal/mol)_368.15K_1.00E+00atm 
  58 20 r_j_Enthalpy_(kcal/mol)_378.15K_1.00E+00atm 
  59 20 r_j_Free_Energy_(kcal/mol)_378.15K_1.00E+00atm 
  60 20 r_j_Internal_Energy_(kcal/mol)_378.15K_1.00E+00atm 
  61 20 r_j_Heat_Capacity_(cal/mol/K)_378.15K_1.00E+00atm 
  62 20 r_j_ln(Q)_(kcal/mol)_378.15K_1.00E+00atm 
  63 20 r_j_Enthalpy_(kcal/mol)_388.15K_1.00E+00atm 
  64 20 r_j_Free_Energy_(kcal/mol)_388.15K_1.00E+00atm 
  65 20 r_j_Internal_Energy_(kcal/mol)_388.15K_1.00E+00atm 
  66 20 r_j_Heat_Capacity_(cal/mol/K)_388.15K_1.00E+00atm 
  67 20 r_j_ln(Q)_(kcal/mol)_388.15K_1.00E+00atm 
  68 20 r_j_Gas_Phase_Energy 
  69 20 r_j_HOMO 
  70 20 r_j_LUMO 
  71 20 r_j_Zero_Point_Energy_(kcal/mol) 
  72 20 r_j_Entropy_(cal/mol/K)_298.15K_1.00E+00atm 
  73 20 r_j_Total_Internal_Energy_(au)_298.15K_1.00E+00atm 
  74 20 r_j_Total_Enthalpy_(au)_298.15K_1.00E+00atm 
  75 20 r_j_Total_Free_Energy_(au)_298.15K_1.00E+00atm 
  76 20 r_j_ESP_min,_kcal/mol 
  77 20 r_j_ESP_max,_kcal/mol 
  78 20 r_j_ESP_mean,_kcal/mol 
  79 20 r_j_ESP_pos_mean,_kcal/mol 
  80 20 r_j_ESP_neg_mean,_kcal/mol 
  81 20 r_j_ESP_pos_variance,_(kcal/mol)**2 
  82 20 r_j_ESP_neg_variance,_(kcal/mol)**2 
  83 20 r_j_ESP_total_variance,_(kcal/mol)**2 
  84 20 r_j_ESP_balance 
  85 20 r_j_ESP_local_polarity,_kcal/mol 
  :::
 } 
 m_atom[31] { 
  # First column is atom index #
  i_m_mmod_type
  r_m_x_coord
  r_m_y_coord
  r_m_z_coord
  i_m_color
  r_m_charge1
  r_m_charge2
  i_m_atomic_number
  i_m_formal_charge
  s_m_color_rgb
  s_m_atom_name
  r_j_EPN
  r_j_Max_surface_ESP
  r_j_Min_surface_ESP
  i_m_Hcount
  i_rdk_index
  r_j_Mulliken_Charges
  i_j_separated_energy_at_no
  b_matsci_Reaction_Workflow_Keep_Atom
  i_matsci_Reaction_Workflow_Superposition_Atom
  :::
  1 3 3.258593 -5.315361 -1.987164 2 0.13527 0.13527 6 0 A0A0A0  C1  -14.698661646832 0 0 2 3 <> <> <> <>
  2 16 2.247231 -6.321397 -2.049497 70 -0.33532 -0.33532 8 0 FF2F2F  O2  -22.3053364153381 1.33707458909869 -22.8138736688444 0 4 <> <> <> <>
  3 2 2.065216 -7.015590 -3.212507 2 0.17232 0.17232 6 0 A0A0A0  C3  -14.6938239413565 0.277290140810277 -14.9450684181636 0 5 <> <> <> <>
  4 2 2.826089 -6.832332 -4.372245 2 -0.18574 -0.18574 6 0 A0A0A0  C4  -14.7569165765314 -2.47041116404722 -15.5183501653883 1 6 <> <> <> <>
  5 2 2.550274 -7.610146 -5.501068 2 -0.09948 -0.09948 6 0 A0A0A0  C5  -14.7541525890313 -6.35594027990774 -16.1863616788371 1 7 <> <> <> <>
  6 2 1.532536 -8.560798 -5.486275 2 -0.17697 -0.17697 6 0 A0A0A0  C6  -14.7620202418332 -7.79485208495953 -16.4772218146682 1 8 <> <> <> <>
  7 2 0.776612 -8.734023 -4.321954 2 -0.09948 -0.09948 6 0 A0A0A0  C7  -14.7547245501235 -7.67310676192221 -16.4085445884915 1 9 <> <> <> <>
  8 2 1.037419 -7.968719 -3.191399 2 -0.18574 -0.18574 6 0 A0A0A0  C8  -14.7597534868797 -3.71285726441471 -16.0291601719651 1 10 <> <> <> <>
  9 41 3.066916 -4.541984 -2.742079 21 0.00847 0.00847 1 0 FFFFFF  H9  -1.11224363419971 14.9070806395022 -25.7710842194883 0 <> <> <> <> <>
  10 41 4.246172 -5.762562 -2.178082 21 0.00847 0.00847 1 0 FFFFFF  H10  -1.10769148313695 15.695428736851 -1.76070821088652 0 <> <> <> <> <>
  11 41 3.621842 -6.098229 -4.407400 21 0.13530 0.13530 1 0 FFFFFF  H11  -1.10146266574124 18.4126113720233 -8.73109154782518 0 <> <> <> <> <>
  12 41 3.144296 -7.463755 -6.399050 21 0.12546 0.12546 1 0 FFFFFF  H12  -1.10929571785548 14.0741045104784 -8.92544474004574 0 <> <> <> <> <>
  13 41 1.327121 -9.159337 -6.368451 21 0.12338 0.12338 1 0 FFFFFF  H13  -1.11287603068839 12.6613510723123 -10.9393649942445 0 <> <> <> <> <>
  14 41 -0.022798 -9.469340 -4.295766 21 0.12546 0.12546 1 0 FFFFFF  H14  -1.10931014006381 13.8600654415826 -9.55645178843801 0 <> <> <> <> <>
  15 41 0.455891 -8.085647 -2.282130 21 0.13530 0.13530 1 0 FFFFFF  H15  -1.1049594044333 15.7047818801056 -11.4178162395651 0 <> <> <> <> <>
  16 3 3.364155 -5.687435 0.553476 109 -0.09495 -0.09495 6 0 FF9600  C16  -14.7246486559557 0 0 2 <> -0.13193 1 1 <>
  17 18 2.075221 -3.883972 -0.415666 109 -0.99407 -0.99407 8 -1 FF9600  O1  -22.3620496114972 -13.0146677158163 -36.2318060297631 0 <> -0.65653 2 1 <>
  18 3 3.234687 -4.667994 -0.599753 109 0.46972 0.46972 6 0 FF9600  C2  -14.6974238461077 0 0 1 <> 0.30718 3 1 2
  19 41 4.163700 -6.417382 0.335562 109 0.08127 0.08127 1 0 FF9600  H1  -1.12044782120494 14.3834661301787 1.77055533904445 0 <> 0.14046 5 1 <>
  20 41 3.658215 -5.144097 1.458963 109 0.08127 0.08127 1 0 FF9600  H2  -1.11996761667956 11.2686924940344 -15.6892198319886 0 <> 0.12129 6 1 <>
  21 41 4.106164 -3.997811 -0.571439 109 -0.06678 -0.06678 1 0 FF9600  H3  -1.1193853543611 15.2703372885441 -21.0243798913469 0 <> -0.09815 7 1 3
  22 3 1.977824 -7.069570 2.047294 109 -0.06347 -0.06347 6 0 FF9600  C22  -14.7251571623241 0 0 2 <> -0.07664 11 1 <>
  23 32 2.059970 -6.297204 0.809557 109 -0.20485 -0.20485 7 1 FF9600  N1  -18.380576562578 0 0 2 <> -0.4673 12 1 <>
  24 3 0.591392 -7.692137 2.199824 109 -0.21066 -0.21066 6 0 FF9600  C24  -14.7608809169957 0 0 3 <> -0.33322 13 1 <>
  25 41 2.748110 -7.861540 2.100169 109 0.11543 0.11543 1 0 FF9600  H7  -1.13098861381144 11.4494697727415 4.16666261526471 0 <> 0.15205 14 1 <>
  26 41 2.175404 -6.389334 2.885964 109 0.11543 0.11543 1 0 FF9600  H8  -1.12634367583433 10.2564424289157 -11.4934982652461 0 <> 0.13507 15 1 <>
  27 44 1.812880 -6.879823 0.013430 109 0.30311 0.30311 1 0 FF9600  H27  -1.06796407966832 19.6094583182443 -12.9830965600466 0 <> 0.28111 16 1 <>
  28 44 1.463688 -4.481057 0.056240 109 0.30311 0.30311 1 0 FF9600  H28  -1.02759024780596 11.119194178523 -24.9698993500204 0 <> 0.32093 17 1 <>
  29 41 0.510338 -8.242848 3.142035 109 0.09292 0.09292 1 0 FF9600  H29  -1.12069516386806 10.9338900098783 0.857153383737731 0 <> 0.1371 18 1 <>
  30 41 -0.180851 -6.917316 2.178591 109 0.09292 0.09292 1 0 FF9600  H30  -1.12584450181925 6.74302790826985 -11.8440012694876 0 <> 0.13472 19 1 <>
  31 41 0.386113 -8.396156 1.384301 109 0.09292 0.09292 1 0 FF9600  H31  -1.12223090205569 16.3255353916816 0.556513982676828 0 <> 0.15138 20 1 <>
  :::
 } 
 m_bond[31] { 
  # First column is bond index #
  i_m_from
  i_m_to
  i_m_order
  :::
  1 1 2 1
  2 1 9 1
  3 1 10 1
  4 1 18 1
  5 2 3 1
  6 3 4 2
  7 3 8 1
  8 4 5 1
  9 4 11 1
  10 5 6 2
  11 5 12 1
  12 6 7 1
  13 6 13 1
  14 7 8 2
  15 7 14 1
  16 8 15 1
  17 16 19 1
  18 16 20 1
  19 16 23 1
  20 16 18 1
  21 17 18 1
  22 18 21 1
  23 22 25 1
  24 22 26 1
  25 22 23 1
  26 22 24 1
  27 23 28 1
  28 23 27 1
  29 24 31 1
  30 24 29 1
  31 24 30 1
  :::
 } 
} 

f_m_ct { 
 s_m_title
 s_m_entry_id
 s_m_entry_name
 i_m_Spin_multiplicity
 s_j_QM_Method
 s_j_QM_Basis
 r_j_Final_Energy
 s_j_Jaguar_input_file
 s_j_Jaguar_output_file
 s_m_Source_Path
 s_m_Source_File
 i_m_Source_File_Index
 s_j_Task
 s_j_Jaguar_restart_input_file
 s_j_Jaguar_restart_mae_file
 s_j_Jaguar_log_file
 s_j_Jaguar_mae_file
 i_j_Number_of_canonical_orbitals
 r_j_Lowest_Frequency_(cm-1)
 r_j_Highest_Frequency_(cm-1)
 r_j_2nd_Lowest_Frequency_(cm-1)
 i_j_Num_Negative_Frequencies
 b_matsci_Reaction_Workflow_Structure
 s_matsci_Reaction_Workflow_Conformers_Group
 s_matsci_Reaction_Workflow_Sibling_Group
 s_matsci_Reaction_Workflow_Parent_Conformer_Groups
 s_matsci_Reaction_Workflow_Restrained_Distances
 s_matsci_Reaction_Workflow_Restrained_Angles
 b_matsci_Reaction_Workflow_Transition_State_Structure
 i_mmod_Serial_Number-OPLS3e
 r_mmod_Relative_Potential_Energy-OPLS3e_global
 i_matsci_Workflow_Stage
 r_j_Enthalpy_(kcal/mol)_298.15K_1.00E+00atm
 r_j_Free_Energy_(kcal/mol)_298.15K_1.00E+00atm
 r_j_Internal_Energy_(kcal/mol)_298.15K_1.00E+00atm
 r_j_Heat_Capacity_(cal/mol/K)_298.15K_1.00E+00atm
 r_j_ln(Q)_(kcal/mol)_298.15K_1.00E+00atm
 r_j_Enthalpy_(kcal/mol)_308.15K_1.00E+00atm
 r_j_Free_Energy_(kcal/mol)_308.15K_1.00E+00atm
 r_j_Internal_Energy_(kcal/mol)_308.15K_1.00E+00atm
 r_j_Heat_Capacity_(cal/mol/K)_308.15K_1.00E+00atm
 r_j_ln(Q)_(kcal/mol)_308.15K_1.00E+00atm
 r_j_Enthalpy_(kcal/mol)_318.15K_1.00E+00atm
 r_j_Free_Energy_(kcal/mol)_318.15K_1.00E+00atm
 r_j_Internal_Energy_(kcal/mol)_318.15K_1.00E+00atm
 r_j_Heat_Capacity_(cal/mol/K)_318.15K_1.00E+00atm
 r_j_ln(Q)_(kcal/mol)_318.15K_1.00E+00atm
 r_j_Enthalpy_(kcal/mol)_328.15K_1.00E+00atm
 r_j_Free_Energy_(kcal/mol)_328.15K_1.00E+00atm
 r_j_Internal_Energy_(kcal/mol)_328.15K_1.00E+00atm
 r_j_Heat_Capacity_(cal/mol/K)_328.15K_1.00E+00atm
 r_j_ln(Q)_(kcal/mol)_328.15K_1.00E+00atm
 r_j_Enthalpy_(kcal/mol)_338.15K_1.00E+00atm
 r_j_Free_Energy_(kcal/mol)_338.15K_1.00E+00atm
 r_j_Internal_Energy_(kcal/mol)_338.15K_1.00E+00atm
 r_j_Heat_Capacity_(cal/mol/K)_338.15K_1.00E+00atm
 r_j_ln(Q)_(kcal/mol)_338.15K_1.00E+00atm
 r_j_Enthalpy_(kcal/mol)_348.15K_1.00E+00atm
 r_j_Free_Energy_(kcal/mol)_348.15K_1.00E+00atm
 r_j_Internal_Energy_(kcal/mol)_348.15K_1.00E+00atm
 r_j_Heat_Capacity_(cal/mol/K)_348.15K_1.00E+00atm
 r_j_ln(Q)_(kcal/mol)_348.15K_1.00E+00atm
 r_j_Enthalpy_(kcal/mol)_358.15K_1.00E+00atm
 r_j_Free_Energy_(kcal/mol)_358.15K_1.00E+00atm
 r_j_Internal_Energy_(kcal/mol)_358.15K_1.00E+00atm
 r_j_Heat_Capacity_(cal/mol/K)_358.15K_1.00E+00atm
 r_j_ln(Q)_(kcal/mol)_358.15K_1.00E+00atm
 r_j_Enthalpy_(kcal/mol)_368.15K_1.00E+00atm
 r_j_Free_Energy_(kcal/mol)_368.15K_1.00E+00atm
 r_j_Internal_Energy_(kcal/mol)_368.15K_1.00E+00atm
 r_j_Heat_Capacity_(cal/mol/K)_368.15K_1.00E+00atm
 r_j_ln(Q)_(kcal/mol)_368.15K_1.00E+00atm
 r_j_Enthalpy_(kcal/mol)_378.15K_1.00E+00atm
 r_j_Free_Energy_(kcal/mol)_378.15K_1.00E+00atm
 r_j_Internal_Energy_(kcal/mol)_378.15K_1.00E+00atm
 r_j_Heat_Capacity_(cal/mol/K)_378.15K_1.00E+00atm
 r_j_ln(Q)_(kcal/mol)_378.15K_1.00E+00atm
 r_j_Enthalpy_(kcal/mol)_388.15K_1.00E+00atm
 r_j_Free_Energy_(kcal/mol)_388.15K_1.00E+00atm
 r_j_Internal_Energy_(kcal/mol)_388.15K_1.00E+00atm
 r_j_Heat_Capacity_(cal/mol/K)_388.15K_1.00E+00atm
 r_j_ln(Q)_(kcal/mol)_388.15K_1.00E+00atm
 r_j_Zero_Point_Energy_(kcal/mol)_stage_2
 r_j_Total_Internal_Energy_(au)_298.15K_1.00E+00atm_stage_2
 r_j_Total_Enthalpy_(au)_298.15K_1.00E+00atm_stage_2
 r_j_Total_Free_Energy_(au)_298.15K_1.00E+00atm_stage_2
 r_j_Entropy_(cal/mol/K)_298.15K_1.00E+00atm_stage_2
 r_j_Total_Internal_Energy_(au)_308.15K_1.00E+00atm_stage_2
 r_j_Total_Enthalpy_(au)_308.15K_1.00E+00atm_stage_2
 r_j_Total_Free_Energy_(au)_308.15K_1.00E+00atm_stage_2
 r_j_Entropy_(cal/mol/K)_308.15K_1.00E+00atm_stage_2
 r_j_Total_Internal_Energy_(au)_318.15K_1.00E+00atm_stage_2
 r_j_Total_Enthalpy_(au)_318.15K_1.00E+00atm_stage_2
 r_j_Total_Free_Energy_(au)_318.15K_1.00E+00atm_stage_2
 r_j_Entropy_(cal/mol/K)_318.15K_1.00E+00atm_stage_2
 r_j_Total_Internal_Energy_(au)_328.15K_1.00E+00atm_stage_2
 r_j_Total_Enthalpy_(au)_328.15K_1.00E+00atm_stage_2
 r_j_Total_Free_Energy_(au)_328.15K_1.00E+00atm_stage_2
 r_j_Entropy_(cal/mol/K)_328.15K_1.00E+00atm_stage_2
 r_j_Total_Internal_Energy_(au)_338.15K_1.00E+00atm_stage_2
 r_j_Total_Enthalpy_(au)_338.15K_1.00E+00atm_stage_2
 r_j_Total_Free_Energy_(au)_338.15K_1.00E+00atm_stage_2
 r_j_Entropy_(cal/mol/K)_338.15K_1.00E+00atm_stage_2
 r_j_Total_Internal_Energy_(au)_348.15K_1.00E+00atm_stage_2
 r_j_Total_Enthalpy_(au)_348.15K_1.00E+00atm_stage_2
 r_j_Total_Free_Energy_(au)_348.15K_1.00E+00atm_stage_2
 r_j_Entropy_(cal/mol/K)_348.15K_1.00E+00atm_stage_2
 r_j_Total_Internal_Energy_(au)_358.15K_1.00E+00atm_stage_2
 r_j_Total_Enthalpy_(au)_358.15K_1.00E+00atm_stage_2
 r_j_Total_Free_Energy_(au)_358.15K_1.00E+00atm_stage_2
 r_j_Entropy_(cal/mol/K)_358.15K_1.00E+00atm_stage_2
 r_j_Total_Internal_Energy_(au)_368.15K_1.00E+00atm_stage_2
 r_j_Total_Enthalpy_(au)_368.15K_1.00E+00atm_stage_2
 r_j_Total_Free_Energy_(au)_368.15K_1.00E+00atm_stage_2
 r_j_Entropy_(cal/mol/K)_368.15K_1.00E+00atm_stage_2
 r_j_Total_Internal_Energy_(au)_378.15K_1.00E+00atm_stage_2
 r_j_Total_Enthalpy_(au)_378.15K_1.00E+00atm_stage_2
 r_j_Total_Free_Energy_(au)_378.15K_1.00E+00atm_stage_2
 r_j_Entropy_(cal/mol/K)_378.15K_1.00E+00atm_stage_2
 r_j_Total_Internal_Energy_(au)_388.15K_1.00E+00atm_stage_2
 r_j_Total_Enthalpy_(au)_388.15K_1.00E+00atm_stage_2
 r_j_Total_Free_Energy_(au)_388.15K_1.00E+00atm_stage_2
 r_j_Entropy_(cal/mol/K)_388.15K_1.00E+00atm_stage_2
 r_j_Gas_Phase_Energy_stage_2
 r_j_HOMO_stage_2
 r_j_LUMO_stage_2
 r_j_Gas_Phase_Energy
 r_j_HOMO
 r_j_LUMO
 r_j_Zero_Point_Energy_(kcal/mol)
 r_j_Entropy_(cal/mol/K)_298.15K_1.00E+00atm
 r_j_Total_Internal_Energy_(au)_298.15K_1.00E+00atm
 r_j_Total_Enthalpy_(au)_298.15K_1.00E+00atm
 r_j_Total_Free_Energy_(au)_298.15K_1.00E+00atm
 r_j_ESP_min,_kcal/mol
 r_j_ESP_max,_kcal/mol
 r_j_ESP_mean,_kcal/mol
 r_j_ESP_pos_mean,_kcal/mol
 r_j_ESP_neg_mean,_kcal/mol
 r_j_ESP_pos_variance,_(kcal/mol)**2
 r_j_ESP_neg_variance,_(kcal/mol)**2
 r_j_ESP_total_variance,_(kcal/mol)**2
 r_j_ESP_balance
 r_j_ESP_local_polarity,_kcal/mol
 s_j_jname
 i_m_ct_format
 :::
 Epoxy_frag3_transition_state_1-9 
  437 
  Epoxy_frag3_transition_state_1-9_stage_2 
  1
  DFT(b3lyp-d3) 
  cc-pvtz(-f) 
  -634.744721200949
  /home/laurikai/Schrodinger_WD/Frag3_LACVP_rxwf_spe_B3LYP-D3_CC-PVTZ-F/Epoxy_frag3_transition_state_1-9_isomer20.in 
  /home/laurikai/Schrodinger_WD/Frag3_LACVP_rxwf_spe_B3LYP-D3_CC-PVTZ-F/Epoxy_frag3_transition_state_1-9_isomer20.out 
  /home/laurikai/Schrodinger_WD/828_Epoxy_frag3_rxwf_LACVPss 
  828_Epoxy_frag3_rxwf_LACVPss-out_rxnwf.mae 
  20
  "Single Point" 
  /home/laurikai/Schrodinger_WD/Frag3_LACVP_rxwf_spe_B3LYP-D3_CC-PVTZ-F/Epoxy_frag3_transition_state_1-9_isomer20.01.in 
  /home/laurikai/Schrodinger_WD/Frag3_LACVP_rxwf_spe_B3LYP-D3_CC-PVTZ-F/Epoxy_frag3_transition_state_1-9_isomer20.01.mae 
  /home/laurikai/Schrodinger_WD/Frag3_LACVP_rxwf_spe_B3LYP-D3_CC-PVTZ-F/Epoxy_frag3_transition_state_1-9_isomer20.log 
  /home/laurikai/Schrodinger_WD/Frag3_LACVP_rxwf_spe_B3LYP-D3_CC-PVTZ-F/Epoxy_frag3_transition_state_1-9_isomer20.mae 
  470
  -398.787927408203
  3495.91841388105
  47.7829075072417
  1
  1
  TS 
  Transition_states 
  reactant 
  (16,23);(28,23);(27,23);(16,18);(16,17) 
  (16,18,17) 
  1
  1
  12.73176574707
  2
  9.04575992123728
  -24.8238242055548
  8.45327433241
  52.7103806408883
  41.8977687789661
  9.78441852380647
  -26.3095686076224
  9.17206087095681
  54.8256973991366
  42.9643828001312
  10.3611092713219
  -27.4900922603343
  9.72887955444982
  56.5378445955633
  43.481177057513
  10.9549102472935
  -28.6890114785075
  10.3028084663991
  58.2472083979431
  43.9946835280192
  11.5657778739838
  -29.9062865024778
  10.893804029067
  59.9506709665272
  44.5051347291363
  12.1936383780704
  -31.1418781888327
  11.5017924691312
  61.6453161665648
  45.012737354454
  12.8383899438295
  -32.3957471194858
  12.1266719708679
  63.3284550371891
  45.5176746270472
  13.4999050710545
  -33.6678528735416
  12.7683150340706
  64.9976415450143
  46.0201084918284
  14.1780330486629
  -34.9581534441553
  13.4265709476565
  66.6506802264059
  46.5201816529951
  14.8726024704126
  -36.2666047832653
  14.1012683053839
  68.2856272034119
  47.0180194623117
  168.00592905105
  -634.255927250431
  -634.254983064538
  -634.309758861806
  115.285364789794
  -634.255067188644
  -634.254091334602
  -634.311610764757
  117.131225479244
  -634.254179841584
  -634.253172319392
  -634.313492048959
  118.972816381129
  -634.253265227639
  -634.252226037296
  -634.315402648361
  120.810366374527
  -634.252323416254
  -634.251252557762
  -634.317342499602
  122.643987509867
  -634.251354524996
  -634.250251998354
  -634.319311540303
  124.473694002307
  -634.250358716117
  -634.249224521325
  -634.321309707646
  126.299419414534
  -634.249336192803
  -634.24817032986
  -634.323336937218
  128.121032037474
  -634.248287195225
  -634.247089664133
  -634.325393162075
  129.938348519948
  -634.247211996539
  -634.245982797297
  -634.327478312024
  131.75114582939
  -634.53741828993
  -0.165281936601391
  -0.00732415690820742
  -634.744721200949
  -0.182142908114158
  -0.0230881157577857
  166.740453872789
  113.599141797055
  -634.465532222008
  -634.464588036116
  -634.518562654422
  -61.9533099399994
  42.9972098844694
  3.32697540348082
  16.0278730784469
  -18.9620775824615
  87.5477521033413
  400.385599717499
  487.93335182084
  0.147232077313236
  16.3814446880247
  Epoxy_frag3_transition_state_1-9_isomer20 
  2
 m_depend[85] { 
  # First column is dependency index #
  i_m_depend_dependency
  s_m_depend_property
  :::
  1 20 i_m_Spin_multiplicity 
  2 20 s_j_QM_Method 
  3 20 s_j_QM_Basis 
  4 20 r_j_Final_Energy 
  5 20 s_j_Jaguar_input_file 
  6 20 s_j_Jaguar_output_file 
  7 20 s_j_Task 
  8 20 s_j_Jaguar_restart_input_file 
  9 20 s_j_Jaguar_restart_mae_file 
  10 20 s_j_Jaguar_log_file 
  11 20 s_j_Jaguar_mae_file 
  12 20 i_j_Number_of_canonical_orbitals 
  13 20 r_j_Lowest_Frequency_(cm-1) 
  14 20 r_j_Highest_Frequency_(cm-1) 
  15 20 r_j_2nd_Lowest_Frequency_(cm-1) 
  16 20 i_j_Num_Negative_Frequencies 
  17 10 i_mmod_Serial_Number-OPLS3e 
  18 20 r_j_Enthalpy_(kcal/mol)_298.15K_1.00E+00atm 
  19 20 r_j_Free_Energy_(kcal/mol)_298.15K_1.00E+00atm 
  20 20 r_j_Internal_Energy_(kcal/mol)_298.15K_1.00E+00atm 
  21 20 r_j_Heat_Capacity_(cal/mol/K)_298.15K_1.00E+00atm 
  22 20 r_j_ln(Q)_(kcal/mol)_298.15K_1.00E+00atm 
  23 20 r_j_Enthalpy_(kcal/mol)_308.15K_1.00E+00atm 
  24 20 r_j_Free_Energy_(kcal/mol)_308.15K_1.00E+00atm 
  25 20 r_j_Internal_Energy_(kcal/mol)_308.15K_1.00E+00atm 
  26 20 r_j_Heat_Capacity_(cal/mol/K)_308.15K_1.00E+00atm 
  27 20 r_j_ln(Q)_(kcal/mol)_308.15K_1.00E+00atm 
  28 20 r_j_Enthalpy_(kcal/mol)_318.15K_1.00E+00atm 
  29 20 r_j_Free_Energy_(kcal/mol)_318.15K_1.00E+00atm 
  30 20 r_j_Internal_Energy_(kcal/mol)_318.15K_1.00E+00atm 
  31 20 r_j_Heat_Capacity_(cal/mol/K)_318.15K_1.00E+00atm 
  32 20 r_j_ln(Q)_(kcal/mol)_318.15K_1.00E+00atm 
  33 20 r_j_Enthalpy_(kcal/mol)_328.15K_1.00E+00atm 
  34 20 r_j_Free_Energy_(kcal/mol)_328.15K_1.00E+00atm 
  35 20 r_j_Internal_Energy_(kcal/mol)_328.15K_1.00E+00atm 
  36 20 r_j_Heat_Capacity_(cal/mol/K)_328.15K_1.00E+00atm 
  37 20 r_j_ln(Q)_(kcal/mol)_328.15K_1.00E+00atm 
  38 20 r_j_Enthalpy_(kcal/mol)_338.15K_1.00E+00atm 
  39 20 r_j_Free_Energy_(kcal/mol)_338.15K_1.00E+00atm 
  40 20 r_j_Internal_Energy_(kcal/mol)_338.15K_1.00E+00atm 
  41 20 r_j_Heat_Capacity_(cal/mol/K)_338.15K_1.00E+00atm 
  42 20 r_j_ln(Q)_(kcal/mol)_338.15K_1.00E+00atm 
  43 20 r_j_Enthalpy_(kcal/mol)_348.15K_1.00E+00atm 
  44 20 r_j_Free_Energy_(kcal/mol)_348.15K_1.00E+00atm 
  45 20 r_j_Internal_Energy_(kcal/mol)_348.15K_1.00E+00atm 
  46 20 r_j_Heat_Capacity_(cal/mol/K)_348.15K_1.00E+00atm 
  47 20 r_j_ln(Q)_(kcal/mol)_348.15K_1.00E+00atm 
  48 20 r_j_Enthalpy_(kcal/mol)_358.15K_1.00E+00atm 
  49 20 r_j_Free_Energy_(kcal/mol)_358.15K_1.00E+00atm 
  50 20 r_j_Internal_Energy_(kcal/mol)_358.15K_1.00E+00atm 
  51 20 r_j_Heat_Capacity_(cal/mol/K)_358.15K_1.00E+00atm 
  52 20 r_j_ln(Q)_(kcal/mol)_358.15K_1.00E+00atm 
  53 20 r_j_Enthalpy_(kcal/mol)_368.15K_1.00E+00atm 
  54 20 r_j_Free_Energy_(kcal/mol)_368.15K_1.00E+00atm 
  55 20 r_j_Internal_Energy_(kcal/mol)_368.15K_1.00E+00atm 
  56 20 r_j_Heat_Capacity_(cal/mol/K)_368.15K_1.00E+00atm 
  57 20 r_j_ln(Q)_(kcal/mol)_368.15K_1.00E+00atm 
  58 20 r_j_Enthalpy_(kcal/mol)_378.15K_1.00E+00atm 
  59 20 r_j_Free_Energy_(kcal/mol)_378.15K_1.00E+00atm 
  60 20 r_j_Internal_Energy_(kcal/mol)_378.15K_1.00E+00atm 
  61 20 r_j_Heat_Capacity_(cal/mol/K)_378.15K_1.00E+00atm 
  62 20 r_j_ln(Q)_(kcal/mol)_378.15K_1.00E+00atm 
  63 20 r_j_Enthalpy_(kcal/mol)_388.15K_1.00E+00atm 
  64 20 r_j_Free_Energy_(kcal/mol)_388.15K_1.00E+00atm 
  65 20 r_j_Internal_Energy_(kcal/mol)_388.15K_1.00E+00atm 
  66 20 r_j_Heat_Capacity_(cal/mol/K)_388.15K_1.00E+00atm 
  67 20 r_j_ln(Q)_(kcal/mol)_388.15K_1.00E+00atm 
  68 20 r_j_Gas_Phase_Energy 
  69 20 r_j_HOMO 
  70 20 r_j_LUMO 
  71 20 r_j_Zero_Point_Energy_(kcal/mol) 
  72 20 r_j_Entropy_(cal/mol/K)_298.15K_1.00E+00atm 
  73 20 r_j_Total_Internal_Energy_(au)_298.15K_1.00E+00atm 
  74 20 r_j_Total_Enthalpy_(au)_298.15K_1.00E+00atm 
  75 20 r_j_Total_Free_Energy_(au)_298.15K_1.00E+00atm 
  76 20 r_j_ESP_min,_kcal/mol 
  77 20 r_j_ESP_max,_kcal/mol 
  78 20 r_j_ESP_mean,_kcal/mol 
  79 20 r_j_ESP_pos_mean,_kcal/mol 
  80 20 r_j_ESP_neg_mean,_kcal/mol 
  81 20 r_j_ESP_pos_variance,_(kcal/mol)**2 
  82 20 r_j_ESP_neg_variance,_(kcal/mol)**2 
  83 20 r_j_ESP_total_variance,_(kcal/mol)**2 
  84 20 r_j_ESP_balance 
  85 20 r_j_ESP_local_polarity,_kcal/mol 
  :::
 } 
 m_atom[31] { 
  # First column is atom index #
  i_m_mmod_type
  r_m_x_coord
  r_m_y_coord
  r_m_z_coord
  i_m_color
  r_m_charge1
  r_m_charge2
  i_m_atomic_number
  i_m_formal_charge
  s_m_color_rgb
  s_m_atom_name
  r_j_EPN
  r_j_Max_surface_ESP
  r_j_Min_surface_ESP
  i_m_Hcount
  i_rdk_index
  b_matsci_Reaction_Workflow_Keep_Atom
  b_matsci_Reaction_Workflow_Restrained_Atom
  i_matsci_Reaction_Workflow_Superposition_Atom
  :::
  1 3 0.897951 -0.517121 0.750705 2 0.13527 0.13527 6 0 A0A0A0  C1  -14.7195193977222 0 0 2 3 <> <> <>
  2 16 0.668377 -1.941523 0.914524 70 -0.33532 -0.33532 8 0 FF2F2F  O2  -22.3080317754496 1.86401351383066 -17.5974453561166 0 4 <> <> <>
  3 2 -0.137309 -2.396094 1.920297 2 0.17232 0.17232 6 0 A0A0A0  C3  -14.6901636892591 0.224447515268109 -12.7496174171007 0 5 <> <> <>
  4 2 -0.640304 -1.611177 2.966514 2 -0.18574 -0.18574 6 0 A0A0A0  C4  -14.7547895015181 0.38948985924827 -13.7832334064534 1 6 <> <> <>
  5 2 -1.459028 -2.199464 3.932803 2 -0.09948 -0.09948 6 0 A0A0A0  C5  -14.7507307959479 -2.81065755312881 -14.2789982674887 1 7 <> <> <>
  6 2 -1.788240 -3.553413 3.873342 2 -0.17697 -0.17697 6 0 A0A0A0  C6  -14.758398235523 -2.3159642066423 -14.3784563068157 1 8 <> <> <>
  7 2 -1.280915 -4.331172 2.829122 2 -0.09948 -0.09948 6 0 A0A0A0  C7  -14.7494775042 3.81468371985051 -14.0700903398274 1 9 <> <> <>
  8 2 -0.461797 -3.760621 1.859056 2 -0.18574 -0.18574 6 0 A0A0A0  C8  -14.7537855423896 9.12506457850693 -13.5044276082379 1 10 <> <> <>
  9 41 1.717430 -0.449838 0.031307 21 0.00847 0.00847 1 0 FFFFFF  H9  -1.12839182965313 13.2639528158092 -44.3289181863668 0 <> <> <> <>
  10 41 1.236001 -0.067758 1.691448 21 0.00847 0.00847 1 0 FFFFFF  H10  -1.12460575183428 7.97565822248471 -40.5159901525711 0 <> <> <> <>
  11 41 -0.409817 -0.554846 3.025989 21 0.13530 0.13530 1 0 FFFFFF  H11  -1.10217087467454 10.8120022995015 -7.98242718216236 0 <> <> <> <>
  12 41 -1.846024 -1.581985 4.738685 21 0.12546 0.12546 1 0 FFFFFF  H12  -1.10684322075378 14.0819358194197 -7.92983595341918 0 <> <> <> <>
  13 41 -2.429545 -3.997067 4.628572 21 0.12338 0.12338 1 0 FFFFFF  H13  -1.10886360777304 14.7984360634457 -8.6191450908922 0 <> <> <> <>
  14 41 -1.521488 -5.389186 2.769678 21 0.12546 0.12546 1 0 FFFFFF  H14  -1.10349805406156 17.8168571553333 -6.75073952478611 0 <> <> <> <>
  15 41 -0.043739 -4.357289 1.053054 21 0.13530 0.13530 1 0 FFFFFF  H15  -1.09726400132726 30.4475200429306 -7.71241018208736 0 <> <> <> <>
  16 3 -0.726388 -0.228778 -1.171099 109 -0.09495 -0.09495 6 0 FF9600  C16  -14.721192059337 0 0 2 <> 1 1 <>
  17 18 0.016592 1.467140 -0.313467 109 -0.99407 -0.99407 8 -1 FF9600  O1  -22.4619405525172 -32.2626432961829 -61.9533099399994 0 <> 1 1 <>
  18 3 -0.306332 0.252656 0.175904 109 0.46972 0.46972 6 0 FF9600  C2  -14.730391001034 0 0 1 <> 1 1 2
  19 41 -1.622992 0.240914 -1.561781 109 0.08127 0.08127 1 0 FF9600  H1  -1.10486338488868 26.7741144143399 -44.2199345133627 0 <> 1 <> <>
  20 41 0.088809 -0.320152 -1.880829 109 0.08127 0.08127 1 0 FF9600  H2  -1.10589788021948 23.6365545587288 -43.6140603278671 0 <> 1 <> <>
  21 41 -1.151600 0.199806 0.905709 109 -0.06678 -0.06678 1 0 FF9600  H3  -1.1575099964998 17.570632168469 -45.0411783704403 0 <> 1 <> 3
  22 3 -1.916171 -2.587192 -2.391023 109 -0.06347 -0.06347 6 0 FF9600  C22  -14.6811692837294 0 0 2 <> 1 <> <>
  23 32 -1.320946 -2.024524 -1.161506 109 -0.20485 -0.20485 7 1 FF9600  N1  -18.3052428470878 0 0 2 <> 1 1 <>
  24 3 -0.892258 -2.642720 -3.520779 109 -0.21066 -0.21066 6 0 FF9600  C24  -14.7294991495775 0 0 3 <> 1 <> <>
  25 41 -2.320461 -3.589262 -2.193734 109 0.11543 0.11543 1 0 FF9600  H7  -1.08461603970325 33.4272062018361 22.0887023714285 0 <> 1 <> <>
  26 41 -2.758923 -1.944102 -2.667004 109 0.11543 0.11543 1 0 FF9600  H8  -1.08365202318011 34.2394257989054 20.6120835557062 0 <> 1 <> <>
  27 44 -1.969803 -2.055376 -0.377079 109 0.30311 0.30311 1 0 FF9600  H27  -0.999647387051787 42.9972098844694 1.49247627729351 0 <> 1 1 <>
  28 44 -0.487640 -2.525192 -0.851137 109 0.30311 0.30311 1 0 FF9600  H28  -1.00248198383791 39.0867495511934 0.632111742056369 0 <> 1 1 <>
  29 41 -1.342531 -3.082719 -4.414838 109 0.09292 0.09292 1 0 FF9600  H29  -1.09002514233341 25.6352028837111 13.3374252882504 0 <> 1 <> <>
  30 41 -0.528799 -1.644597 -3.779005 109 0.09292 0.09292 1 0 FF9600  H30  -1.09432234413804 21.1981507935215 13.2040081497166 0 <> 1 <> <>
  31 41 -0.031264 -3.259690 -3.240226 109 0.09292 0.09292 1 0 FF9600  H31  -1.09119364871979 34.6120127990262 13.3945057849464 0 <> 1 <> <>
  :::
 } 
 m_bond[31] { 
  # First column is bond index #
  i_m_from
  i_m_to
  i_m_order
  :::
  1 1 2 1
  2 1 9 1
  3 1 10 1
  4 1 18 1
  5 2 3 1
  6 3 4 2
  7 3 8 1
  8 4 5 1
  9 4 11 1
  10 5 6 2
  11 5 12 1
  12 6 7 1
  13 6 13 1
  14 7 8 2
  15 7 14 1
  16 8 15 1
  17 16 19 1
  18 16 20 1
  19 16 18 1
  20 16 23 1
  21 17 18 1
  22 18 21 1
  23 22 25 1
  24 22 26 1
  25 22 23 1
  26 22 24 1
  27 23 28 1
  28 23 27 1
  29 24 31 1
  30 24 29 1
  31 24 30 1
  :::
 } 
} 

f_m_ct { 
 s_m_title
 s_m_entry_id
 s_m_entry_name
 i_m_Spin_multiplicity
 s_j_QM_Method
 s_j_QM_Basis
 r_j_Final_Energy
 s_j_Jaguar_input_file
 s_j_Jaguar_output_file
 s_m_Source_Path
 s_m_Source_File
 i_m_Source_File_Index
 s_j_Task
 s_j_Jaguar_restart_input_file
 s_j_Jaguar_restart_mae_file
 s_j_Jaguar_log_file
 s_j_Jaguar_mae_file
 i_j_Number_of_canonical_orbitals
 r_j_Lowest_Frequency_(cm-1)
 r_j_Highest_Frequency_(cm-1)
 r_j_2nd_Lowest_Frequency_(cm-1)
 i_j_Num_Negative_Frequencies
 b_matsci_Reaction_Workflow_Structure
 s_matsci_Reaction_Workflow_Conformers_Group
 s_matsci_Reaction_Workflow_Sibling_Group
 s_matsci_Reaction_Workflow_Parent_Conformer_Groups
 i_mmod_Serial_Number-OPLS3e
 r_mmod_Relative_Potential_Energy-OPLS3e_global
 i_matsci_Workflow_Stage
 r_j_Enthalpy_(kcal/mol)_298.15K_1.00E+00atm
 r_j_Free_Energy_(kcal/mol)_298.15K_1.00E+00atm
 r_j_Internal_Energy_(kcal/mol)_298.15K_1.00E+00atm
 r_j_Heat_Capacity_(cal/mol/K)_298.15K_1.00E+00atm
 r_j_ln(Q)_(kcal/mol)_298.15K_1.00E+00atm
 r_j_Enthalpy_(kcal/mol)_308.15K_1.00E+00atm
 r_j_Free_Energy_(kcal/mol)_308.15K_1.00E+00atm
 r_j_Internal_Energy_(kcal/mol)_308.15K_1.00E+00atm
 r_j_Heat_Capacity_(cal/mol/K)_308.15K_1.00E+00atm
 r_j_ln(Q)_(kcal/mol)_308.15K_1.00E+00atm
 r_j_Enthalpy_(kcal/mol)_318.15K_1.00E+00atm
 r_j_Free_Energy_(kcal/mol)_318.15K_1.00E+00atm
 r_j_Internal_Energy_(kcal/mol)_318.15K_1.00E+00atm
 r_j_Heat_Capacity_(cal/mol/K)_318.15K_1.00E+00atm
 r_j_ln(Q)_(kcal/mol)_318.15K_1.00E+00atm
 r_j_Enthalpy_(kcal/mol)_328.15K_1.00E+00atm
 r_j_Free_Energy_(kcal/mol)_328.15K_1.00E+00atm
 r_j_Internal_Energy_(kcal/mol)_328.15K_1.00E+00atm
 r_j_Heat_Capacity_(cal/mol/K)_328.15K_1.00E+00atm
 r_j_ln(Q)_(kcal/mol)_328.15K_1.00E+00atm
 r_j_Enthalpy_(kcal/mol)_338.15K_1.00E+00atm
 r_j_Free_Energy_(kcal/mol)_338.15K_1.00E+00atm
 r_j_Internal_Energy_(kcal/mol)_338.15K_1.00E+00atm
 r_j_Heat_Capacity_(cal/mol/K)_338.15K_1.00E+00atm
 r_j_ln(Q)_(kcal/mol)_338.15K_1.00E+00atm
 r_j_Enthalpy_(kcal/mol)_348.15K_1.00E+00atm
 r_j_Free_Energy_(kcal/mol)_348.15K_1.00E+00atm
 r_j_Internal_Energy_(kcal/mol)_348.15K_1.00E+00atm
 r_j_Heat_Capacity_(cal/mol/K)_348.15K_1.00E+00atm
 r_j_ln(Q)_(kcal/mol)_348.15K_1.00E+00atm
 r_j_Enthalpy_(kcal/mol)_358.15K_1.00E+00atm
 r_j_Free_Energy_(kcal/mol)_358.15K_1.00E+00atm
 r_j_Internal_Energy_(kcal/mol)_358.15K_1.00E+00atm
 r_j_Heat_Capacity_(cal/mol/K)_358.15K_1.00E+00atm
 r_j_ln(Q)_(kcal/mol)_358.15K_1.00E+00atm
 r_j_Enthalpy_(kcal/mol)_368.15K_1.00E+00atm
 r_j_Free_Energy_(kcal/mol)_368.15K_1.00E+00atm
 r_j_Internal_Energy_(kcal/mol)_368.15K_1.00E+00atm
 r_j_Heat_Capacity_(cal/mol/K)_368.15K_1.00E+00atm
 r_j_ln(Q)_(kcal/mol)_368.15K_1.00E+00atm
 r_j_Enthalpy_(kcal/mol)_378.15K_1.00E+00atm
 r_j_Free_Energy_(kcal/mol)_378.15K_1.00E+00atm
 r_j_Internal_Energy_(kcal/mol)_378.15K_1.00E+00atm
 r_j_Heat_Capacity_(cal/mol/K)_378.15K_1.00E+00atm
 r_j_ln(Q)_(kcal/mol)_378.15K_1.00E+00atm
 r_j_Enthalpy_(kcal/mol)_388.15K_1.00E+00atm
 r_j_Free_Energy_(kcal/mol)_388.15K_1.00E+00atm
 r_j_Internal_Energy_(kcal/mol)_388.15K_1.00E+00atm
 r_j_Heat_Capacity_(cal/mol/K)_388.15K_1.00E+00atm
 r_j_ln(Q)_(kcal/mol)_388.15K_1.00E+00atm
 r_j_Zero_Point_Energy_(kcal/mol)_stage_2
 r_j_Total_Internal_Energy_(au)_298.15K_1.00E+00atm_stage_2
 r_j_Total_Enthalpy_(au)_298.15K_1.00E+00atm_stage_2
 r_j_Total_Free_Energy_(au)_298.15K_1.00E+00atm_stage_2
 r_j_Entropy_(cal/mol/K)_298.15K_1.00E+00atm_stage_2
 r_j_Total_Internal_Energy_(au)_308.15K_1.00E+00atm_stage_2
 r_j_Total_Enthalpy_(au)_308.15K_1.00E+00atm_stage_2
 r_j_Total_Free_Energy_(au)_308.15K_1.00E+00atm_stage_2
 r_j_Entropy_(cal/mol/K)_308.15K_1.00E+00atm_stage_2
 r_j_Total_Internal_Energy_(au)_318.15K_1.00E+00atm_stage_2
 r_j_Total_Enthalpy_(au)_318.15K_1.00E+00atm_stage_2
 r_j_Total_Free_Energy_(au)_318.15K_1.00E+00atm_stage_2
 r_j_Entropy_(cal/mol/K)_318.15K_1.00E+00atm_stage_2
 r_j_Total_Internal_Energy_(au)_328.15K_1.00E+00atm_stage_2
 r_j_Total_Enthalpy_(au)_328.15K_1.00E+00atm_stage_2
 r_j_Total_Free_Energy_(au)_328.15K_1.00E+00atm_stage_2
 r_j_Entropy_(cal/mol/K)_328.15K_1.00E+00atm_stage_2
 r_j_Total_Internal_Energy_(au)_338.15K_1.00E+00atm_stage_2
 r_j_Total_Enthalpy_(au)_338.15K_1.00E+00atm_stage_2
 r_j_Total_Free_Energy_(au)_338.15K_1.00E+00atm_stage_2
 r_j_Entropy_(cal/mol/K)_338.15K_1.00E+00atm_stage_2
 r_j_Total_Internal_Energy_(au)_348.15K_1.00E+00atm_stage_2
 r_j_Total_Enthalpy_(au)_348.15K_1.00E+00atm_stage_2
 r_j_Total_Free_Energy_(au)_348.15K_1.00E+00atm_stage_2
 r_j_Entropy_(cal/mol/K)_348.15K_1.00E+00atm_stage_2
 r_j_Total_Internal_Energy_(au)_358.15K_1.00E+00atm_stage_2
 r_j_Total_Enthalpy_(au)_358.15K_1.00E+00atm_stage_2
 r_j_Total_Free_Energy_(au)_358.15K_1.00E+00atm_stage_2
 r_j_Entropy_(cal/mol/K)_358.15K_1.00E+00atm_stage_2
 r_j_Total_Internal_Energy_(au)_368.15K_1.00E+00atm_stage_2
 r_j_Total_Enthalpy_(au)_368.15K_1.00E+00atm_stage_2
 r_j_Total_Free_Energy_(au)_368.15K_1.00E+00atm_stage_2
 r_j_Entropy_(cal/mol/K)_368.15K_1.00E+00atm_stage_2
 r_j_Total_Internal_Energy_(au)_378.15K_1.00E+00atm_stage_2
 r_j_Total_Enthalpy_(au)_378.15K_1.00E+00atm_stage_2
 r_j_Total_Free_Energy_(au)_378.15K_1.00E+00atm_stage_2
 r_j_Entropy_(cal/mol/K)_378.15K_1.00E+00atm_stage_2
 r_j_Total_Internal_Energy_(au)_388.15K_1.00E+00atm_stage_2
 r_j_Total_Enthalpy_(au)_388.15K_1.00E+00atm_stage_2
 r_j_Total_Free_Energy_(au)_388.15K_1.00E+00atm_stage_2
 r_j_Entropy_(cal/mol/K)_388.15K_1.00E+00atm_stage_2
 r_j_Gas_Phase_Energy_stage_2
 r_j_HOMO_stage_2
 r_j_LUMO_stage_2
 r_j_Gas_Phase_Energy
 r_j_HOMO
 r_j_LUMO
 r_j_Zero_Point_Energy_(kcal/mol)
 r_j_Entropy_(cal/mol/K)_298.15K_1.00E+00atm
 r_j_Total_Internal_Energy_(au)_298.15K_1.00E+00atm
 r_j_Total_Enthalpy_(au)_298.15K_1.00E+00atm
 r_j_Total_Free_Energy_(au)_298.15K_1.00E+00atm
 r_j_ESP_min,_kcal/mol
 r_j_ESP_max,_kcal/mol
 r_j_ESP_mean,_kcal/mol
 r_j_ESP_pos_mean,_kcal/mol
 r_j_ESP_neg_mean,_kcal/mol
 r_j_ESP_pos_variance,_(kcal/mol)**2
 r_j_ESP_neg_variance,_(kcal/mol)**2
 r_j_ESP_total_variance,_(kcal/mol)**2
 r_j_ESP_balance
 r_j_ESP_local_polarity,_kcal/mol
 s_j_jname
 i_m_ct_format
 :::
 Epoxy_frag3_product-3 
  438 
  Epoxy_frag3_product-3_stage_2 
  1
  DFT(b3lyp-d3) 
  cc-pvtz(-f) 
  -634.830776925994
  /home/laurikai/Schrodinger_WD/Frag3_LACVP_rxwf_spe_B3LYP-D3_CC-PVTZ-F/Epoxy_frag3_product-3_isomer21.in 
  /home/laurikai/Schrodinger_WD/Frag3_LACVP_rxwf_spe_B3LYP-D3_CC-PVTZ-F/Epoxy_frag3_product-3_isomer21.out 
  /home/laurikai/Schrodinger_WD/828_Epoxy_frag3_rxwf_LACVPss 
  828_Epoxy_frag3_rxwf_LACVPss-out_rxnwf.mae 
  21
  "Single Point" 
  /home/laurikai/Schrodinger_WD/Frag3_LACVP_rxwf_spe_B3LYP-D3_CC-PVTZ-F/Epoxy_frag3_product-3_isomer21.01.in 
  /home/laurikai/Schrodinger_WD/Frag3_LACVP_rxwf_spe_B3LYP-D3_CC-PVTZ-F/Epoxy_frag3_product-3_isomer21.01.mae 
  /home/laurikai/Schrodinger_WD/Frag3_LACVP_rxwf_spe_B3LYP-D3_CC-PVTZ-F/Epoxy_frag3_product-3_isomer21.log 
  /home/laurikai/Schrodinger_WD/Frag3_LACVP_rxwf_spe_B3LYP-D3_CC-PVTZ-F/Epoxy_frag3_product-3_isomer21.mae 
  470
  48.9539313383677
  3558.94684068389
  74.4697456513243
  0
  1
  intermediate 
  Intermediates 
  Transition_states 
  1
  1.10625123977661
  2
  8.94385521641507
  -24.7726621560388
  8.3513696275878
  52.4067241577478
  41.8114172280074
  9.67231478569473
  -26.232668070045
  9.05995713284508
  54.5131374402261
  42.8388017165608
  10.2460516649592
  -27.4070098575352
  9.61382194808716
  56.2597137625189
  43.3497653244325
  10.837245380544
  -28.5996597293896
  10.1851435996495
  58.0039536507323
  43.8576623578035
  11.4458563587519
  -29.8105912211769
  10.7738825138351
  59.7426485319817
  44.3627254939782
  12.0718139875413
  -31.0397778038327
  11.3799680786022
  61.4728038146288
  44.8651605838455
  12.7150188752309
  -32.2871920287983
  12.0033009022693
  63.1916610898842
  45.3651491958911
  13.3753452862566
  -33.5528048344612
  12.6437552492727
  64.8967115737016
  45.8628509660772
  14.052643673289
  -34.8365849956725
  13.3011815722827
  66.5857021599247
  46.358405765269
  14.7467432383715
  -36.1384986990435
  13.9754090733428
  68.2566353791773
  46.8519356946919
  169.996035327502
  -634.342746344233
  -634.34180215834
  -634.396291699499
  114.682888119688
  -634.341891534136
  -634.340915680094
  -634.398133912762
  116.517873943663
  -634.341008894365
  -634.340001372172
  -634.400005345535
  118.350028359247
  -634.340098435353
  -634.339059245011
  -634.401905954097
  120.179506658338
  -634.339160220167
  -634.338089361675
  -634.403835696276
  122.006350968294
  -634.338194361334
  -634.337091834691
  -634.405794529794
  123.830509238472
  -634.337201017243
  -634.336066822451
  -634.407782410909
  125.651852307774
  -634.336180388269
  -634.335014525326
  -634.409799293309
  127.470189109651
  -634.335132712728
  -634.333935181636
  -634.411845127233
  129.285280097743
  -634.334058262806
  -634.332829063564
  -634.413919858795
  131.096848995015
  -634.627235422987
  -0.220030855661832
  -0.00144268468531922
  -634.830776925994
  -0.229476939193724
  -0.0168159980024767
  168.663129703488
  113.085753387402
  -634.54868636355
  -634.547742177658
  -634.601472868563
  -36.6492229581878
  21.4306627135619
  1.46643288925934
  8.45490087873672
  -11.7268697305812
  16.0478193894513
  78.8589513626548
  94.9067707521061
  0.140498805667992
  9.17367493776991
  Epoxy_frag3_product-3_isomer21 
  2
 m_depend[85] { 
  # First column is dependency index #
  i_m_depend_dependency
  s_m_depend_property
  :::
  1 20 i_m_Spin_multiplicity 
  2 20 s_j_QM_Method 
  3 20 s_j_QM_Basis 
  4 20 r_j_Final_Energy 
  5 20 s_j_Jaguar_input_file 
  6 20 s_j_Jaguar_output_file 
  7 20 s_j_Task 
  8 20 s_j_Jaguar_restart_input_file 
  9 20 s_j_Jaguar_restart_mae_file 
  10 20 s_j_Jaguar_log_file 
  11 20 s_j_Jaguar_mae_file 
  12 20 i_j_Number_of_canonical_orbitals 
  13 20 r_j_Lowest_Frequency_(cm-1) 
  14 20 r_j_Highest_Frequency_(cm-1) 
  15 20 r_j_2nd_Lowest_Frequency_(cm-1) 
  16 20 i_j_Num_Negative_Frequencies 
  17 10 i_mmod_Serial_Number-OPLS3e 
  18 20 r_j_Enthalpy_(kcal/mol)_298.15K_1.00E+00atm 
  19 20 r_j_Free_Energy_(kcal/mol)_298.15K_1.00E+00atm 
  20 20 r_j_Internal_Energy_(kcal/mol)_298.15K_1.00E+00atm 
  21 20 r_j_Heat_Capacity_(cal/mol/K)_298.15K_1.00E+00atm 
  22 20 r_j_ln(Q)_(kcal/mol)_298.15K_1.00E+00atm 
  23 20 r_j_Enthalpy_(kcal/mol)_308.15K_1.00E+00atm 
  24 20 r_j_Free_Energy_(kcal/mol)_308.15K_1.00E+00atm 
  25 20 r_j_Internal_Energy_(kcal/mol)_308.15K_1.00E+00atm 
  26 20 r_j_Heat_Capacity_(cal/mol/K)_308.15K_1.00E+00atm 
  27 20 r_j_ln(Q)_(kcal/mol)_308.15K_1.00E+00atm 
  28 20 r_j_Enthalpy_(kcal/mol)_318.15K_1.00E+00atm 
  29 20 r_j_Free_Energy_(kcal/mol)_318.15K_1.00E+00atm 
  30 20 r_j_Internal_Energy_(kcal/mol)_318.15K_1.00E+00atm 
  31 20 r_j_Heat_Capacity_(cal/mol/K)_318.15K_1.00E+00atm 
  32 20 r_j_ln(Q)_(kcal/mol)_318.15K_1.00E+00atm 
  33 20 r_j_Enthalpy_(kcal/mol)_328.15K_1.00E+00atm 
  34 20 r_j_Free_Energy_(kcal/mol)_328.15K_1.00E+00atm 
  35 20 r_j_Internal_Energy_(kcal/mol)_328.15K_1.00E+00atm 
  36 20 r_j_Heat_Capacity_(cal/mol/K)_328.15K_1.00E+00atm 
  37 20 r_j_ln(Q)_(kcal/mol)_328.15K_1.00E+00atm 
  38 20 r_j_Enthalpy_(kcal/mol)_338.15K_1.00E+00atm 
  39 20 r_j_Free_Energy_(kcal/mol)_338.15K_1.00E+00atm 
  40 20 r_j_Internal_Energy_(kcal/mol)_338.15K_1.00E+00atm 
  41 20 r_j_Heat_Capacity_(cal/mol/K)_338.15K_1.00E+00atm 
  42 20 r_j_ln(Q)_(kcal/mol)_338.15K_1.00E+00atm 
  43 20 r_j_Enthalpy_(kcal/mol)_348.15K_1.00E+00atm 
  44 20 r_j_Free_Energy_(kcal/mol)_348.15K_1.00E+00atm 
  45 20 r_j_Internal_Energy_(kcal/mol)_348.15K_1.00E+00atm 
  46 20 r_j_Heat_Capacity_(cal/mol/K)_348.15K_1.00E+00atm 
  47 20 r_j_ln(Q)_(kcal/mol)_348.15K_1.00E+00atm 
  48 20 r_j_Enthalpy_(kcal/mol)_358.15K_1.00E+00atm 
  49 20 r_j_Free_Energy_(kcal/mol)_358.15K_1.00E+00atm 
  50 20 r_j_Internal_Energy_(kcal/mol)_358.15K_1.00E+00atm 
  51 20 r_j_Heat_Capacity_(cal/mol/K)_358.15K_1.00E+00atm 
  52 20 r_j_ln(Q)_(kcal/mol)_358.15K_1.00E+00atm 
  53 20 r_j_Enthalpy_(kcal/mol)_368.15K_1.00E+00atm 
  54 20 r_j_Free_Energy_(kcal/mol)_368.15K_1.00E+00atm 
  55 20 r_j_Internal_Energy_(kcal/mol)_368.15K_1.00E+00atm 
  56 20 r_j_Heat_Capacity_(cal/mol/K)_368.15K_1.00E+00atm 
  57 20 r_j_ln(Q)_(kcal/mol)_368.15K_1.00E+00atm 
  58 20 r_j_Enthalpy_(kcal/mol)_378.15K_1.00E+00atm 
  59 20 r_j_Free_Energy_(kcal/mol)_378.15K_1.00E+00atm 
  60 20 r_j_Internal_Energy_(kcal/mol)_378.15K_1.00E+00atm 
  61 20 r_j_Heat_Capacity_(cal/mol/K)_378.15K_1.00E+00atm 
  62 20 r_j_ln(Q)_(kcal/mol)_378.15K_1.00E+00atm 
  63 20 r_j_Enthalpy_(kcal/mol)_388.15K_1.00E+00atm 
  64 20 r_j_Free_Energy_(kcal/mol)_388.15K_1.00E+00atm 
  65 20 r_j_Internal_Energy_(kcal/mol)_388.15K_1.00E+00atm 
  66 20 r_j_Heat_Capacity_(cal/mol/K)_388.15K_1.00E+00atm 
  67 20 r_j_ln(Q)_(kcal/mol)_388.15K_1.00E+00atm 
  68 20 r_j_Gas_Phase_Energy 
  69 20 r_j_HOMO 
  70 20 r_j_LUMO 
  71 20 r_j_Zero_Point_Energy_(kcal/mol) 
  72 20 r_j_Entropy_(cal/mol/K)_298.15K_1.00E+00atm 
  73 20 r_j_Total_Internal_Energy_(au)_298.15K_1.00E+00atm 
  74 20 r_j_Total_Enthalpy_(au)_298.15K_1.00E+00atm 
  75 20 r_j_Total_Free_Energy_(au)_298.15K_1.00E+00atm 
  76 20 r_j_ESP_min,_kcal/mol 
  77 20 r_j_ESP_max,_kcal/mol 
  78 20 r_j_ESP_mean,_kcal/mol 
  79 20 r_j_ESP_pos_mean,_kcal/mol 
  80 20 r_j_ESP_neg_mean,_kcal/mol 
  81 20 r_j_ESP_pos_variance,_(kcal/mol)**2 
  82 20 r_j_ESP_neg_variance,_(kcal/mol)**2 
  83 20 r_j_ESP_total_variance,_(kcal/mol)**2 
  84 20 r_j_ESP_balance 
  85 20 r_j_ESP_local_polarity,_kcal/mol 
  :::
 } 
 m_atom[31] { 
  # First column is atom index #
  i_m_mmod_type
  r_m_x_coord
  r_m_y_coord
  r_m_z_coord
  i_m_color
  r_m_charge1
  r_m_charge2
  i_m_atomic_number
  i_m_formal_charge
  s_m_color_rgb
  s_m_atom_name
  r_j_EPN
  r_j_Max_surface_ESP
  r_j_Min_surface_ESP
  i_m_Hcount
  i_rdk_index
  r_j_Mulliken_Charges
  i_j_separated_energy_at_no
  b_matsci_Reaction_Workflow_Keep_Atom
  i_matsci_Reaction_Workflow_Superposition_Atom
  :::
  1 3 3.366868 -5.475706 -1.881941 2 0.13527 0.13527 6 0 A0A0A0  C1  -14.6994478334676 0 0 2 3 <> <> <> <>
  2 16 2.199999 -6.277815 -2.071043 70 -0.33532 -0.33532 8 0 FF2F2F  O2  -22.3056043848001 1.12738921731945 -22.1501708923239 0 4 <> <> <> <>
  3 2 2.063584 -6.993179 -3.227296 2 0.17232 0.17232 6 0 A0A0A0  C3  -14.6939325337078 0.349936870788659 -14.8535857009485 0 5 <> <> <> <>
  4 2 2.988296 -6.985817 -4.277605 2 -0.18574 -0.18574 6 0 A0A0A0  C4  -14.7570203677547 -3.85377527440807 -15.6623477028927 1 6 <> <> <> <>
  5 2 2.742020 -7.766063 -5.411503 2 -0.09948 -0.09948 6 0 A0A0A0  C5  -14.7542182635961 -6.31739993232339 -16.3629778436501 1 7 <> <> <> <>
  6 2 1.593348 -8.547540 -5.509338 2 -0.17697 -0.17697 6 0 A0A0A0  C6  -14.7620701443794 -7.33736750846923 -16.52573672658 1 8 <> <> <> <>
  7 2 0.674585 -8.545971 -4.454446 2 -0.09948 -0.09948 6 0 A0A0A0  C7  -14.7547246683295 -8.17639317407461 -16.3418900836194 1 9 <> <> <> <>
  8 2 0.903933 -7.775617 -3.320423 2 -0.18574 -0.18574 6 0 A0A0A0  C8  -14.7596425967896 -3.72936138620966 -16.0728580375154 1 10 <> <> <> <>
  9 41 3.425400 -4.704193 -2.660403 21 0.00847 0.00847 1 0 FFFFFF  H9  -1.11288998265475 14.1697101945145 -25.9593576788758 0 <> <> <> <> <>
  10 41 4.266909 -6.107173 -1.937350 21 0.00847 0.00847 1 0 FFFFFF  H10  -1.1083648303411 15.4286290922057 -1.84780192627962 0 <> <> <> <> <>
  11 41 3.887504 -6.384149 -4.225105 21 0.13530 0.13530 1 0 FFFFFF  H11  -1.10168544108319 18.1448107374088 -8.62025225696949 0 <> <> <> <> <>
  12 41 3.463395 -7.755854 -6.224038 21 0.12546 0.12546 1 0 FFFFFF  H12  -1.10942552198863 13.9674499189826 -9.23711444234549 0 <> <> <> <> <>
  13 41 1.412370 -9.149952 -6.394195 21 0.12338 0.12338 1 0 FFFFFF  H13  -1.11291837679175 12.6810141985424 -10.8119439669836 0 <> <> <> <> <>
  14 41 -0.227214 -9.148784 -4.516398 21 0.12546 0.12546 1 0 FFFFFF  H14  -1.10928151102442 13.7942494575648 -9.4675105950388 0 <> <> <> <> <>
  15 41 0.198410 -7.759688 -2.495384 21 0.13530 0.13530 1 0 FFFFFF  H15  -1.10479799862566 17.1085087739192 -10.7993935771917 0 <> <> <> <> <>
  16 3 3.030685 -5.787573 0.641947 109 -0.09495 -0.09495 6 0 FF9600  C16  -14.7246898613819 0 0 2 <> -0.13193 1 1 <>
  17 18 2.317937 -3.771798 -0.495344 109 -0.99407 -0.99407 8 -1 FF9600  O1  -22.363754484951 -13.7074511341513 -36.6492229581878 0 <> -0.65653 2 1 <>
  18 3 3.290768 -4.792922 -0.513559 109 0.46972 0.46972 6 0 FF9600  C2  -14.6985585634536 0 0 1 <> 0.30718 3 1 2
  19 41 3.657474 -6.685140 0.513700 109 0.08127 0.08127 1 0 FF9600  H1  -1.12150149048161 14.3395848958207 0.598356243837879 0 <> 0.14046 5 1 <>
  20 41 3.329759 -5.311296 1.582991 109 0.08127 0.08127 1 0 FF9600  H2  -1.11911682842225 11.7790509216272 -13.2668059421799 0 <> 0.12129 6 1 <>
  21 41 4.276322 -4.329292 -0.359415 109 -0.06678 -0.06678 1 0 FF9600  H3  -1.12041832516446 14.8576884487267 -21.9455055622565 0 <> -0.09815 7 1 3
  22 3 1.136483 -6.696761 1.957817 109 -0.06347 -0.06347 6 0 FF9600  C22  -14.7246781389666 0 0 2 <> -0.07664 11 1 <>
  23 32 1.593658 -6.056124 0.724749 109 -0.20485 -0.20485 7 1 FF9600  N1  -18.3799424582612 -10.437170784517 -13.8403728189654 2 <> -0.4673 12 1 <>
  24 3 1.667673 -8.117374 2.199381 109 -0.21066 -0.21066 6 0 FF9600  C24  -14.7615007645277 0 0 3 <> -0.33322 13 1 <>
  25 41 1.415308 -6.047132 2.797467 109 0.11543 0.11543 1 0 FF9600  H7  -1.12460339140643 10.8162345448075 -12.3025867082215 0 <> 0.15205 14 1 <>
  26 41 0.040060 -6.715958 1.932300 109 0.11543 0.11543 1 0 FF9600  H8  -1.1260916383069 14.6202516426369 -13.5005440406454 0 <> 0.13507 15 1 <>
  27 44 1.316683 -6.601784 -0.087336 109 0.30311 0.30311 1 0 FF9600  H27  -1.06767066818155 21.4306627135619 -13.7389526248014 0 <> 0.28111 16 1 <>
  28 44 1.538830 -4.204829 -0.094767 109 0.30311 0.30311 1 0 FF9600  H28  -1.02927376584917 9.89542835858511 -25.716274173425 0 <> 0.32093 17 1 <>
  29 41 1.247828 -8.541218 3.118246 109 0.09292 0.09292 1 0 FF9600  H29  -1.11981486663072 11.1011619162528 1.69794021613897 0 <> 0.1371 18 1 <>
  30 41 1.396339 -8.779226 1.368340 109 0.09292 0.09292 1 0 FF9600  H30  -1.12179224059721 15.5341070020357 1.69591851487013 0 <> 0.13472 19 1 <>
  31 41 2.758412 -8.128430 2.293898 109 0.09292 0.09292 1 0 FF9600  H31  -1.12254410836108 12.1945492445667 1.75247409626681 0 <> 0.15138 20 1 <>
  :::
 } 
 m_bond[31] { 
  # First column is bond index #
  i_m_from
  i_m_to
  i_m_order
  :::
  1 1 2 1
  2 1 9 1
  3 1 10 1
  4 1 18 1
  5 2 3 1
  6 3 4 2
  7 3 8 1
  8 4 5 1
  9 4 11 1
  10 5 6 2
  11 5 12 1
  12 6 7 1
  13 6 13 1
  14 7 8 2
  15 7 14 1
  16 8 15 1
  17 16 19 1
  18 16 20 1
  19 16 23 1
  20 16 18 1
  21 17 18 1
  22 18 21 1
  23 22 25 1
  24 22 26 1
  25 22 23 1
  26 22 24 1
  27 23 28 1
  28 23 27 1
  29 24 31 1
  30 24 29 1
  31 24 30 1
  :::
 } 
} 

f_m_ct { 
 s_m_title
 s_m_entry_id
 s_m_entry_name
 i_m_Spin_multiplicity
 s_j_QM_Method
 s_j_QM_Basis
 r_j_Final_Energy
 s_j_Jaguar_input_file
 s_j_Jaguar_output_file
 s_m_Source_Path
 s_m_Source_File
 i_m_Source_File_Index
 s_j_Task
 s_j_Jaguar_restart_input_file
 s_j_Jaguar_restart_mae_file
 s_j_Jaguar_log_file
 s_j_Jaguar_mae_file
 i_j_Number_of_canonical_orbitals
 r_j_Lowest_Frequency_(cm-1)
 r_j_Highest_Frequency_(cm-1)
 r_j_2nd_Lowest_Frequency_(cm-1)
 i_j_Num_Negative_Frequencies
 b_matsci_Reaction_Workflow_Structure
 s_matsci_Reaction_Workflow_Conformers_Group
 s_matsci_Reaction_Workflow_Sibling_Group
 s_matsci_Reaction_Workflow_Parent_Conformer_Groups
 i_mmod_Serial_Number-OPLS3e
 r_mmod_Relative_Potential_Energy-OPLS3e_global
 i_matsci_Workflow_Stage
 r_j_Enthalpy_(kcal/mol)_298.15K_1.00E+00atm
 r_j_Free_Energy_(kcal/mol)_298.15K_1.00E+00atm
 r_j_Internal_Energy_(kcal/mol)_298.15K_1.00E+00atm
 r_j_Heat_Capacity_(cal/mol/K)_298.15K_1.00E+00atm
 r_j_ln(Q)_(kcal/mol)_298.15K_1.00E+00atm
 r_j_Enthalpy_(kcal/mol)_308.15K_1.00E+00atm
 r_j_Free_Energy_(kcal/mol)_308.15K_1.00E+00atm
 r_j_Internal_Energy_(kcal/mol)_308.15K_1.00E+00atm
 r_j_Heat_Capacity_(cal/mol/K)_308.15K_1.00E+00atm
 r_j_ln(Q)_(kcal/mol)_308.15K_1.00E+00atm
 r_j_Enthalpy_(kcal/mol)_318.15K_1.00E+00atm
 r_j_Free_Energy_(kcal/mol)_318.15K_1.00E+00atm
 r_j_Internal_Energy_(kcal/mol)_318.15K_1.00E+00atm
 r_j_Heat_Capacity_(cal/mol/K)_318.15K_1.00E+00atm
 r_j_ln(Q)_(kcal/mol)_318.15K_1.00E+00atm
 r_j_Enthalpy_(kcal/mol)_328.15K_1.00E+00atm
 r_j_Free_Energy_(kcal/mol)_328.15K_1.00E+00atm
 r_j_Internal_Energy_(kcal/mol)_328.15K_1.00E+00atm
 r_j_Heat_Capacity_(cal/mol/K)_328.15K_1.00E+00atm
 r_j_ln(Q)_(kcal/mol)_328.15K_1.00E+00atm
 r_j_Enthalpy_(kcal/mol)_338.15K_1.00E+00atm
 r_j_Free_Energy_(kcal/mol)_338.15K_1.00E+00atm
 r_j_Internal_Energy_(kcal/mol)_338.15K_1.00E+00atm
 r_j_Heat_Capacity_(cal/mol/K)_338.15K_1.00E+00atm
 r_j_ln(Q)_(kcal/mol)_338.15K_1.00E+00atm
 r_j_Enthalpy_(kcal/mol)_348.15K_1.00E+00atm
 r_j_Free_Energy_(kcal/mol)_348.15K_1.00E+00atm
 r_j_Internal_Energy_(kcal/mol)_348.15K_1.00E+00atm
 r_j_Heat_Capacity_(cal/mol/K)_348.15K_1.00E+00atm
 r_j_ln(Q)_(kcal/mol)_348.15K_1.00E+00atm
 r_j_Enthalpy_(kcal/mol)_358.15K_1.00E+00atm
 r_j_Free_Energy_(kcal/mol)_358.15K_1.00E+00atm
 r_j_Internal_Energy_(kcal/mol)_358.15K_1.00E+00atm
 r_j_Heat_Capacity_(cal/mol/K)_358.15K_1.00E+00atm
 r_j_ln(Q)_(kcal/mol)_358.15K_1.00E+00atm
 r_j_Enthalpy_(kcal/mol)_368.15K_1.00E+00atm
 r_j_Free_Energy_(kcal/mol)_368.15K_1.00E+00atm
 r_j_Internal_Energy_(kcal/mol)_368.15K_1.00E+00atm
 r_j_Heat_Capacity_(cal/mol/K)_368.15K_1.00E+00atm
 r_j_ln(Q)_(kcal/mol)_368.15K_1.00E+00atm
 r_j_Enthalpy_(kcal/mol)_378.15K_1.00E+00atm
 r_j_Free_Energy_(kcal/mol)_378.15K_1.00E+00atm
 r_j_Internal_Energy_(kcal/mol)_378.15K_1.00E+00atm
 r_j_Heat_Capacity_(cal/mol/K)_378.15K_1.00E+00atm
 r_j_ln(Q)_(kcal/mol)_378.15K_1.00E+00atm
 r_j_Enthalpy_(kcal/mol)_388.15K_1.00E+00atm
 r_j_Free_Energy_(kcal/mol)_388.15K_1.00E+00atm
 r_j_Internal_Energy_(kcal/mol)_388.15K_1.00E+00atm
 r_j_Heat_Capacity_(cal/mol/K)_388.15K_1.00E+00atm
 r_j_ln(Q)_(kcal/mol)_388.15K_1.00E+00atm
 r_j_Zero_Point_Energy_(kcal/mol)_stage_2
 r_j_Total_Internal_Energy_(au)_298.15K_1.00E+00atm_stage_2
 r_j_Total_Enthalpy_(au)_298.15K_1.00E+00atm_stage_2
 r_j_Total_Free_Energy_(au)_298.15K_1.00E+00atm_stage_2
 r_j_Entropy_(cal/mol/K)_298.15K_1.00E+00atm_stage_2
 r_j_Total_Internal_Energy_(au)_308.15K_1.00E+00atm_stage_2
 r_j_Total_Enthalpy_(au)_308.15K_1.00E+00atm_stage_2
 r_j_Total_Free_Energy_(au)_308.15K_1.00E+00atm_stage_2
 r_j_Entropy_(cal/mol/K)_308.15K_1.00E+00atm_stage_2
 r_j_Total_Internal_Energy_(au)_318.15K_1.00E+00atm_stage_2
 r_j_Total_Enthalpy_(au)_318.15K_1.00E+00atm_stage_2
 r_j_Total_Free_Energy_(au)_318.15K_1.00E+00atm_stage_2
 r_j_Entropy_(cal/mol/K)_318.15K_1.00E+00atm_stage_2
 r_j_Total_Internal_Energy_(au)_328.15K_1.00E+00atm_stage_2
 r_j_Total_Enthalpy_(au)_328.15K_1.00E+00atm_stage_2
 r_j_Total_Free_Energy_(au)_328.15K_1.00E+00atm_stage_2
 r_j_Entropy_(cal/mol/K)_328.15K_1.00E+00atm_stage_2
 r_j_Total_Internal_Energy_(au)_338.15K_1.00E+00atm_stage_2
 r_j_Total_Enthalpy_(au)_338.15K_1.00E+00atm_stage_2
 r_j_Total_Free_Energy_(au)_338.15K_1.00E+00atm_stage_2
 r_j_Entropy_(cal/mol/K)_338.15K_1.00E+00atm_stage_2
 r_j_Total_Internal_Energy_(au)_348.15K_1.00E+00atm_stage_2
 r_j_Total_Enthalpy_(au)_348.15K_1.00E+00atm_stage_2
 r_j_Total_Free_Energy_(au)_348.15K_1.00E+00atm_stage_2
 r_j_Entropy_(cal/mol/K)_348.15K_1.00E+00atm_stage_2
 r_j_Total_Internal_Energy_(au)_358.15K_1.00E+00atm_stage_2
 r_j_Total_Enthalpy_(au)_358.15K_1.00E+00atm_stage_2
 r_j_Total_Free_Energy_(au)_358.15K_1.00E+00atm_stage_2
 r_j_Entropy_(cal/mol/K)_358.15K_1.00E+00atm_stage_2
 r_j_Total_Internal_Energy_(au)_368.15K_1.00E+00atm_stage_2
 r_j_Total_Enthalpy_(au)_368.15K_1.00E+00atm_stage_2
 r_j_Total_Free_Energy_(au)_368.15K_1.00E+00atm_stage_2
 r_j_Entropy_(cal/mol/K)_368.15K_1.00E+00atm_stage_2
 r_j_Total_Internal_Energy_(au)_378.15K_1.00E+00atm_stage_2
 r_j_Total_Enthalpy_(au)_378.15K_1.00E+00atm_stage_2
 r_j_Total_Free_Energy_(au)_378.15K_1.00E+00atm_stage_2
 r_j_Entropy_(cal/mol/K)_378.15K_1.00E+00atm_stage_2
 r_j_Total_Internal_Energy_(au)_388.15K_1.00E+00atm_stage_2
 r_j_Total_Enthalpy_(au)_388.15K_1.00E+00atm_stage_2
 r_j_Total_Free_Energy_(au)_388.15K_1.00E+00atm_stage_2
 r_j_Entropy_(cal/mol/K)_388.15K_1.00E+00atm_stage_2
 r_j_Gas_Phase_Energy_stage_2
 r_j_HOMO_stage_2
 r_j_LUMO_stage_2
 r_j_Gas_Phase_Energy
 r_j_HOMO
 r_j_LUMO
 r_j_Zero_Point_Energy_(kcal/mol)
 r_j_Entropy_(cal/mol/K)_298.15K_1.00E+00atm
 r_j_Total_Internal_Energy_(au)_298.15K_1.00E+00atm
 r_j_Total_Enthalpy_(au)_298.15K_1.00E+00atm
 r_j_Total_Free_Energy_(au)_298.15K_1.00E+00atm
 r_j_ESP_min,_kcal/mol
 r_j_ESP_max,_kcal/mol
 r_j_ESP_mean,_kcal/mol
 r_j_ESP_pos_mean,_kcal/mol
 r_j_ESP_neg_mean,_kcal/mol
 r_j_ESP_pos_variance,_(kcal/mol)**2
 r_j_ESP_neg_variance,_(kcal/mol)**2
 r_j_ESP_total_variance,_(kcal/mol)**2
 r_j_ESP_balance
 r_j_ESP_local_polarity,_kcal/mol
 s_j_jname
 i_m_ct_format
 :::
 Epoxy_frag3_product-5 
  439 
  Epoxy_frag3_product-5_stage_2 
  1
  DFT(b3lyp-d3) 
  cc-pvtz(-f) 
  -634.830344586697
  /home/laurikai/Schrodinger_WD/Frag3_LACVP_rxwf_spe_B3LYP-D3_CC-PVTZ-F/Epoxy_frag3_product-5_isomer22.in 
  /home/laurikai/Schrodinger_WD/Frag3_LACVP_rxwf_spe_B3LYP-D3_CC-PVTZ-F/Epoxy_frag3_product-5_isomer22.out 
  /home/laurikai/Schrodinger_WD/828_Epoxy_frag3_rxwf_LACVPss 
  828_Epoxy_frag3_rxwf_LACVPss-out_rxnwf.mae 
  22
  "Single Point" 
  /home/laurikai/Schrodinger_WD/Frag3_LACVP_rxwf_spe_B3LYP-D3_CC-PVTZ-F/Epoxy_frag3_product-5_isomer22.01.in 
  /home/laurikai/Schrodinger_WD/Frag3_LACVP_rxwf_spe_B3LYP-D3_CC-PVTZ-F/Epoxy_frag3_product-5_isomer22.01.mae 
  /home/laurikai/Schrodinger_WD/Frag3_LACVP_rxwf_spe_B3LYP-D3_CC-PVTZ-F/Epoxy_frag3_product-5_isomer22.log
[truncated: 143,160 more chars]
