# Supplementary material for: Cut-off Scale and Complex Formation in Density Functional Theory Computations of Epoxy-Amine Reactivity
Source: ACS Omega. 2021 Oct 25;6(44):29424–31. doi: 10.1021/acsomega.1c03229 (PMC8587129; doi:10.1021/acsomega.1c03229)
Supplement: Supplementary file 1 — ao1c03229_si_001.zip [file ao1c03229_si_001.zip › Final_structures/Primary/A1_E4_B3LYP-D3_CC-PVTZ-F_ canonical/Epoxy_frag4_product-10_isomer25.vib]

{ 
 s_m_m2io_version
 :::
 2.0.0 
} 

f_m_table { 
 i_j_atom_total
 :::
 43
 m_column[134] { 
  s_m_data_name
  s_m_column_name
  i_m_width
  b_m_visible
  s_m_units
  :::
  1 r_j_Frequency  "Frequency"  10 1 "" 
  2 s_j_Symmetry  "Symmetry"  10 0 "" 
  3 r_j_Intensity  "Intensity"  10 1 "" 
  4 r_j_Raman_Act  "Raman Act"  10 0 "" 
  5 r_j_Raman_Int  "Raman Int"  10 0 "" 
  6 r_j_x1  "x1"  10 0 "" 
  7 r_j_y1  "y1"  10 0 "" 
  8 r_j_z1  "z1"  10 0 "" 
  9 r_j_x2  "x2"  10 0 "" 
  10 r_j_y2  "y2"  10 0 "" 
  11 r_j_z2  "z2"  10 0 "" 
  12 r_j_x3  "x3"  10 0 "" 
  13 r_j_y3  "y3"  10 0 "" 
  14 r_j_z3  "z3"  10 0 "" 
  15 r_j_x4  "x4"  10 0 "" 
  16 r_j_y4  "y4"  10 0 "" 
  17 r_j_z4  "z4"  10 0 "" 
  18 r_j_x5  "x5"  10 0 "" 
  19 r_j_y5  "y5"  10 0 "" 
  20 r_j_z5  "z5"  10 0 "" 
  21 r_j_x6  "x6"  10 0 "" 
  22 r_j_y6  "y6"  10 0 "" 
  23 r_j_z6  "z6"  10 0 "" 
  24 r_j_x7  "x7"  10 0 "" 
  25 r_j_y7  "y7"  10 0 "" 
  26 r_j_z7  "z7"  10 0 "" 
  27 r_j_x8  "x8"  10 0 "" 
  28 r_j_y8  "y8"  10 0 "" 
  29 r_j_z8  "z8"  10 0 "" 
  30 r_j_x9  "x9"  10 0 "" 
  31 r_j_y9  "y9"  10 0 "" 
  32 r_j_z9  "z9"  10 0 "" 
  33 r_j_x10  "x10"  10 0 "" 
  34 r_j_y10  "y10"  10 0 "" 
  35 r_j_z10  "z10"  10 0 "" 
  36 r_j_x11  "x11"  10 0 "" 
  37 r_j_y11  "y11"  10 0 "" 
  38 r_j_z11  "z11"  10 0 "" 
  39 r_j_x12  "x12"  10 0 "" 
  40 r_j_y12  "y12"  10 0 "" 
  41 r_j_z12  "z12"  10 0 "" 
  42 r_j_x13  "x13"  10 0 "" 
  43 r_j_y13  "y13"  10 0 "" 
  44 r_j_z13  "z13"  10 0 "" 
  45 r_j_x14  "x14"  10 0 "" 
  46 r_j_y14  "y14"  10 0 "" 
  47 r_j_z14  "z14"  10 0 "" 
  48 r_j_x15  "x15"  10 0 "" 
  49 r_j_y15  "y15"  10 0 "" 
  50 r_j_z15  "z15"  10 0 "" 
  51 r_j_x16  "x16"  10 0 "" 
  52 r_j_y16  "y16"  10 0 "" 
  53 r_j_z16  "z16"  10 0 "" 
  54 r_j_x17  "x17"  10 0 "" 
  55 r_j_y17  "y17"  10 0 "" 
  56 r_j_z17  "z17"  10 0 "" 
  57 r_j_x18  "x18"  10 0 "" 
  58 r_j_y18  "y18"  10 0 "" 
  59 r_j_z18  "z18"  10 0 "" 
  60 r_j_x19  "x19"  10 0 "" 
  61 r_j_y19  "y19"  10 0 "" 
  62 r_j_z19  "z19"  10 0 "" 
  63 r_j_x20  "x20"  10 0 "" 
  64 r_j_y20  "y20"  10 0 "" 
  65 r_j_z20  "z20"  10 0 "" 
  66 r_j_x21  "x21"  10 0 "" 
  67 r_j_y21  "y21"  10 0 "" 
  68 r_j_z21  "z21"  10 0 "" 
  69 r_j_x22  "x22"  10 0 "" 
  70 r_j_y22  "y22"  10 0 "" 
  71 r_j_z22  "z22"  10 0 "" 
  72 r_j_x23  "x23"  10 0 "" 
  73 r_j_y23  "y23"  10 0 "" 
  74 r_j_z23  "z23"  10 0 "" 
  75 r_j_x24  "x24"  10 0 "" 
  76 r_j_y24  "y24"  10 0 "" 
  77 r_j_z24  "z24"  10 0 "" 
  78 r_j_x25  "x25"  10 0 "" 
  79 r_j_y25  "y25"  10 0 "" 
  80 r_j_z25  "z25"  10 0 "" 
  81 r_j_x26  "x26"  10 0 "" 
  82 r_j_y26  "y26"  10 0 "" 
  83 r_j_z26  "z26"  10 0 "" 
  84 r_j_x27  "x27"  10 0 "" 
  85 r_j_y27  "y27"  10 0 "" 
  86 r_j_z27  "z27"  10 0 "" 
  87 r_j_x28  "x28"  10 0 "" 
  88 r_j_y28  "y28"  10 0 "" 
  89 r_j_z28  "z28"  10 0 "" 
  90 r_j_x29  "x29"  10 0 "" 
  91 r_j_y29  "y29"  10 0 "" 
  92 r_j_z29  "z29"  10 0 "" 
  93 r_j_x30  "x30"  10 0 "" 
  94 r_j_y30  "y30"  10 0 "" 
  95 r_j_z30  "z30"  10 0 "" 
  96 r_j_x31  "x31"  10 0 "" 
  97 r_j_y31  "y31"  10 0 "" 
  98 r_j_z31  "z31"  10 0 "" 
  99 r_j_x32  "x32"  10 0 "" 
  100 r_j_y32  "y32"  10 0 "" 
  101 r_j_z32  "z32"  10 0 "" 
  102 r_j_x33  "x33"  10 0 "" 
  103 r_j_y33  "y33"  10 0 "" 
  104 r_j_z33  "z33"  10 0 "" 
  105 r_j_x34  "x34"  10 0 "" 
  106 r_j_y34  "y34"  10 0 "" 
  107 r_j_z34  "z34"  10 0 "" 
  108 r_j_x35  "x35"  10 0 "" 
  109 r_j_y35  "y35"  10 0 "" 
  110 r_j_z35  "z35"  10 0 "" 
  111 r_j_x36  "x36"  10 0 "" 
  112 r_j_y36  "y36"  10 0 "" 
  113 r_j_z36  "z36"  10 0 "" 
  114 r_j_x37  "x37"  10 0 "" 
  115 r_j_y37  "y37"  10 0 "" 
  116 r_j_z37  "z37"  10 0 "" 
  117 r_j_x38  "x38"  10 0 "" 
  118 r_j_y38  "y38"  10 0 "" 
  119 r_j_z38  "z38"  10 0 "" 
  120 r_j_x39  "x39"  10 0 "" 
  121 r_j_y39  "y39"  10 0 "" 
  122 r_j_z39  "z39"  10 0 "" 
  123 r_j_x40  "x40"  10 0 "" 
  124 r_j_y40  "y40"  10 0 "" 
  125 r_j_z40  "z40"  10 0 "" 
  126 r_j_x41  "x41"  10 0 "" 
  127 r_j_y41  "y41"  10 0 "" 
  128 r_j_z41  "z41"  10 0 "" 
  129 r_j_x42  "x42"  10 0 "" 
  130 r_j_y42  "y42"  10 0 "" 
  131 r_j_z42  "z42"  10 0 "" 
  132 r_j_x43  "x43"  10 0 "" 
  133 r_j_y43  "y43"  10 0 "" 
  134 r_j_z43  "z43"  10 0 "" 
  :::
 } 
 m_row[123] { 
  r_j_Frequency
  s_j_Symmetry
  r_j_Intensity
  r_j_Raman_Act
  r_j_Raman_Int
  r_j_x1
  r_j_y1
  r_j_z1
  r_j_x2
  r_j_y2
  r_j_z2
  r_j_x3
  r_j_y3
  r_j_z3
  r_j_x4
  r_j_y4
  r_j_z4
  r_j_x5
  r_j_y5
  r_j_z5
  r_j_x6
  r_j_y6
  r_j_z6
  r_j_x7
  r_j_y7
  r_j_z7
  r_j_x8
  r_j_y8
  r_j_z8
  r_j_x9
  r_j_y9
  r_j_z9
  r_j_x10
  r_j_y10
  r_j_z10
  r_j_x11
  r_j_y11
  r_j_z11
  r_j_x12
  r_j_y12
  r_j_z12
  r_j_x13
  r_j_y13
  r_j_z13
  r_j_x14
  r_j_y14
  r_j_z14
  r_j_x15
  r_j_y15
  r_j_z15
  r_j_x16
  r_j_y16
  r_j_z16
  r_j_x17
  r_j_y17
  r_j_z17
  r_j_x18
  r_j_y18
  r_j_z18
  r_j_x19
  r_j_y19
  r_j_z19
  r_j_x20
  r_j_y20
  r_j_z20
  r_j_x21
  r_j_y21
  r_j_z21
  r_j_x22
  r_j_y22
  r_j_z22
  r_j_x23
  r_j_y23
  r_j_z23
  r_j_x24
  r_j_y24
  r_j_z24
  r_j_x25
  r_j_y25
  r_j_z25
  r_j_x26
  r_j_y26
  r_j_z26
  r_j_x27
  r_j_y27
  r_j_z27
  r_j_x28
  r_j_y28
  r_j_z28
  r_j_x29
  r_j_y29
  r_j_z29
  r_j_x30
  r_j_y30
  r_j_z30
  r_j_x31
  r_j_y31
  r_j_z31
  r_j_x32
  r_j_y32
  r_j_z32
  r_j_x33
  r_j_y33
  r_j_z33
  r_j_x34
  r_j_y34
  r_j_z34
  r_j_x35
  r_j_y35
  r_j_z35
  r_j_x36
  r_j_y36
  r_j_z36
  r_j_x37
  r_j_y37
  r_j_z37
  r_j_x38
  r_j_y38
  r_j_z38
  r_j_x39
  r_j_y39
  r_j_z39
  r_j_x40
  r_j_y40
  r_j_z40
  r_j_x41
  r_j_y41
  r_j_z41
  r_j_x42
  r_j_y42
  r_j_z42
  r_j_x43
  r_j_y43
  r_j_z43
  :::
  1 35.6080489722428 ""  0.22138052452374 0 0 0.00748696588934337 -0.0289930219999634 0.0541352367480082 0.0237353186630393 -0.0426541353031448 0.0757089480004457 0.0155883127481682 -0.0353577254547896 0.0510301121457532 0.0126939459103504 -0.0251494369473659 0.0375906542418665 0.00198440536593078 -0.0164449369252518 0.00786843243585951 -0.00557691489625331 -0.0184290523151144 -0.00838484994556207 -0.000234203613729378 -0.0303534716185681 0.00915696709876069 0.00991178341893935 -0.0387217117667194 0.0378735822071049 -0.0191416365556002 -0.00785533932569529 -0.0447504652795961 -0.0211906727268033 0.00342963349070359 -0.0570721727746087 -0.0368105121821257 -0.036952987796095 -0.0614060162441631 -0.0134200719412268 0.0204865531700275 -0.0532740431181016 0.0219688795628176 -0.00932941968998958 0.0532451227623269 -0.00555503808782153 -0.0473151591684821 0.0549352280530261 0.0184548472159649 -0.0239004432942349 0.049065055022865 -0.000302573310626735 -0.00806608394199614 -0.00250871128544836 -0.00501584627609641 -0.0324454985501074 -0.00098940991794604 0.0122766187546531 -0.0470881239704544 0.0488485859050325 -0.0133381657363055 0.0214256357221708 -0.0484669997638942 -0.0280455180266769 0.00879426764443304 -0.0775260567965402 -0.0240007191658242 -0.0116780656155237 -0.0548417377150998 -0.0381603381403289 -0.0464024916145037 -0.0554204008405852 -0.0412935477412483 -0.0544809594133167 -0.0550539312898554 -0.0438359327526539 -0.0310320331453434 -0.0858744937200774 -0.0111842011143354 0.0179301175842592 -0.0486293641319186 -0.0241588184020477 0.0279687396045548 -0.0729365826394618 -0.000681686961141278 0.036163810674394 -0.0446204420789871 0.0102305583072221 0.0245665524852425 0.0195385963729583 -0.0295940529914422 -0.00949440558897929 -0.00510108371948055 -0.0108935441735392 -0.0152686583204001 0.0235635233329866 0.0217351141860286 0.0407662924452713 0.0256874828146207 0.0209362110300694 0.0268965396650718 0.0403671091705161 -0.0247613529093675 -0.036545286455659 0.0231756214254239 0.0202726316014108 0.0826714482704707 -0.0360816898222922 -0.000544954110355259 0.0391881342432296 -0.0219427265724209 0.0400131510765934 0.112526713060309 -0.0126200105340593 0.0163733092908164 0.0870318971307039 -0.071837399129809 0.024182401898148 0.0884173478609614 -0.0311539500350856 -0.0302832605693676 0.00598828847604721 -0.0221940322117213 -0.00886505705530319 0.0281003583110197 -0.0268094328742374 0.0551912667450511 0.134717100124171 -0.0245979677251055 0.0390856644421612 0.112169376463618 0.0170925408287719 0.0398784032658476 0.112283308112025 -0.0137472465628742
  2 55.4763526160565 ""  0.356948088744076 0 0 0.0368059074466999 -0.0139861478545373 -0.00624477082858602 0.0401221322851756 -0.0115163831727313 0.00229470344349192 0.0288973614707088 -0.00779275837589165 0.00242561796881728 0.0017416624647878 -0.0030060602974667 -0.0249482546347194 -0.013394793918553 0.00305045744961614 -0.0279019797542398 -0.000663123354197395 0.00441722170778919 -0.00194329054975427 0.0306252559631436 -0.00239795571287208 0.0308017538281519 0.0444740520205458 -0.00791256397368029 0.0321035020042568 -0.0152996675586434 0.00995884740300148 0.000721765922787196 -0.0762280161379535 0.0318585386034876 -0.0765827435741156 0.0739482930533327 -0.0190298965522822 -0.00829650666237359 -0.056053694024573 0.0216244951975958 0.0945416589493688 0.0381511150784951 -0.0128390780796895 -0.00767750880115204 0.0321089151222247 -0.0171685580529073 -0.00592621857052053 -0.0082372446153987 -0.00348048367329516 -0.043844623071549 -0.0350744442104941 0.00659009922079974 -0.0502708467569604 0.0435901764327561 -0.00316353889461951 0.0544218352674129 0.0663028048904078 -0.0117278063907106 0.0542095306108745 -0.127868384726799 0.062370676776191 -0.0672435071943161 -0.0902076646645952 0.0386414097346292 -0.0819216517711296 -0.0550062932421635 0.0107742311722663 -0.136739551738812 0.111434899232741 -0.0355530267782139 0.039724573802939 0.101864852001816 -0.0206942124735695 -0.0681043177369759 0.0730119418348665 -0.0193403051929695 -0.00335333964811396 -0.0176189581682969 0.00942034359011815 0.146339731123767 -0.0644195686708531 0.02391425395873 0.10339870748105 -0.116886198529174 0.0380102677111168 0.100512795524581 0.00799973951073181 -0.0057166616652915 -0.00768467098777013 0.0465267652217341 -0.0177967510892986 0.00588363650883682 0.0348149015627457 -0.0121484144393716 -0.0102123485075092 0.00991852149863588 0.00281636128168127 0.00855615828119292 0.0022824410220858 -0.0126833514047315 -0.0228509947563613 0.0404627390633486 -0.0106910765470786 -0.0269006538337832 -0.060927896128886 0.0124181703343315 0.0153059348647716 -0.0124256584506876 -0.000217047191596958 -0.00478406030102876 -0.101246728527689 0.0183599286366833 -0.0147718886471317 -0.0673086242983247 0.0142519260089293 0.0204090805110391 -0.0602802162971002 0.0156961961452565 0.0513051964466891 0.0370795025441562 -0.013154251800905 0.00507342362090826 -0.0147905919860851 -0.0072216677982918 -0.0346025140743035 -0.132336165488594 0.0234663598643538 0.000860358248582796 -0.100190551373997 0.0181700478959278 -0.0197506191699202 -0.100446659404887 0.0182321479916095 -0.0469654556247744
  3 65.2069561189871 ""  0.493113136862165 0 0 0.00876575555866329 0.0173465283328129 -0.0378443088610857 0.0493895521415948 -0.0130074085660486 0.0186417506890579 0.0503280779237073 -0.0146579219806805 0.0309855205532515 0.0359534949510365 -0.016939824254865 0.0220972656797334 0.0227758184366806 -0.0125378698330583 0.0233017295111204 0.0241977265240814 -0.00365495601170394 0.0332371491173045 0.0476085932793172 -0.00554366972015324 0.0540039922967359 0.0612164916556412 -0.0112405514698982 0.0539945128731444 -0.0151277967252417 0.0167194034545965 0.00316767140190523 -0.0144521659802607 -0.00258458421970662 0.0218173607515287 -0.0865266335822993 0.00201184740592013 -0.00990490804481618 0.00847697811281281 0.0768149227126174 -0.0418895177955057 0.0390292705651706 0.042641270574604 -0.0752264518530491 -0.0406740882067235 0.0147603192225714 -0.0345326984533831 0.0311538983605393 -0.0197889320287548 0.0110412420302572 0.00807394742735543 -0.0142201528593134 0.0121701298462115 0.0510860677688655 -0.000232500163454632 0.0635567460446822 0.0758158457574553 -0.00952231514220022 0.0641571048476934 0.0162937903387781 -0.00420188155181703 0.023631188205735 -0.0338655555369647 0.00718250793497204 0.0114024556646402 -0.0256261067570425 -0.0239885634051853 0.0433215596098361 -0.0956591103449543 0.0100240476880616 -0.0248232700118061 -0.105261872103265 -0.033217427317106 0.0235835458787494 -0.111294601624691 0.0155984099852812 -0.0377365028041677 0.0100969054196157 0.0946315753335756 -0.0555889352214847 -0.0232889455100442 0.0940102797485036 -0.0673841561693011 0.057089433752975 0.0875751595966364 -0.0342796536805557 0.00388600621833109 -0.00305677474399775 -0.0362955541356706 -0.0431924629296454 0.0617468689727107 -0.0477920566141288 -0.0161092649940478 0.0200240109754019 -0.0339159065865931 0.0189182709760786 0.00576314679107451 -0.0586565258206277 0.01611097025596 -0.030661517504956 -0.0339719853573248 -0.0365559204004544 -0.00106632331500563 -0.0107670862478605 -0.036522901212793 -0.0323274920122178 0.00340146667295669 -0.0179069259538904 -0.00470504858212274 -0.00838220495500486 -0.0447999847552783 -0.0845272205362651 -0.0166435104183728 -0.0560030426068422 -0.028400531713912 0.0377560831168363 -0.0256185485018456 -0.0179645546473001 -0.00470020983021834 -0.043094405971869 0.054230761959764 -0.0396481796002619 -0.0277233200835881 -0.0151408260873362 0.0015720939948323 -0.0594624026589565 -0.0981925640983478 -0.00647123195370642 -0.0226912020672269 -0.0908518923252012 -0.0465400284122527 -0.0578109872055503 -0.102320300577619 -0.0104423751420447
  4 87.916795339479 ""  0.142728351101037 0 0 0.0480719850771653 -0.0089566952974499 0.00740260370984079 0.0413277742763705 -0.0205841739115291 -0.0175014413754055 0.0364286943287977 -0.0173825474681033 -0.0201171294922554 0.0577457918566536 -0.0465518668464019 0.0286708392940241 0.0372496352913733 -0.0405146453601381 0.0285076672008197 -0.00188090565298316 -0.00308499221713376 -0.017925521715614 -0.0198580964177727 0.0266975086975663 -0.0657239301493158 -0.0022211152464093 0.0193186258338806 -0.0685449533831956 -0.0200260759631646 0.000621418527082159 0.00504414621508147 -0.0535298925786959 -0.0125881005781162 -0.0136624348496615 0.0152129036206748 0.0173576998697289 0.0169236989423149 -0.0382030916620401 -0.000560071786211567 0.0455516850747333 0.053149459551965 0.0124256876072162 0.0393655908120904 0.0768557304720162 -0.0250850564856343 0.00530951029904892 0.0863224331260342 -0.0718608782651215 0.0649873931892769 0.051473870221809 -0.0646347178006744 0.0646743347854417 -0.0461360934269919 0.0539260633415761 -0.0982521985078503 -0.0158659624588457 0.0427782393256063 -0.105127293518643 -0.0633055733787785 -0.00842908475379895 -0.0127632468791434 -0.07278108210888 -0.00463623983093133 -0.00894618731114819 -0.048587494273221 -0.0331887919700519 -0.0328502069499569 0.0376489162446638 0.0321579059114945 0.0269019229313729 0.0275384669572824 0.0186562689359103 -0.00912051125526542 0.00632085039304161 0.0176826295153784 0.0415342716404553 -0.0233736028433217 -0.000496161643913173 0.0609278740904422 -0.040956758238222 -0.00160065812813209 0.061284799032901 -0.0654650809843177 -0.00492881878433028 0.0421750561532329 -0.0423782858190993 0.0179463540201963 0.00598527055426827 -0.0156913943108076 0.0463273486263913 0.0256647266327223 -0.00921456386429332 0.00328004921925292 0.000568999127010753 -0.027928331204239 0.0420097914222074 0.0228260685769509 -0.0405546126254401 -0.00570976135091793 -0.00749585958135448 -0.0263382304903855 -0.0325180453769783 -0.0207992898662523 -0.0142701683879665 0.031702534918463 -0.0225439349622864 -0.0872442964995442 0.0310662034372418 0.010205055673728 0.0785449663899341 -0.0528125189502423 0.0277509249491245 -0.0653395229004127 0.0493779859116814 -0.019000109826535 0.0239210873021043 0.0792707910109097 -0.0932340145380683 -0.0634776127404807 0.0660538773473051 0.0290572589161977 -0.115322256047323 0.00213147563500774 0.0589716824990457 0.130311577063534 -0.0578070273725914 0.00115073803132849 0.128962104918452 -0.0688513593365065 0.014571727604832 0.0448789604960131 -0.0967099819733088 0.103922007520755
  5 94.366594817161 ""  1.19340337624176 0 0 0.00825382562545846 0.00194739912857241 0.00282590087140759 0.0249345949631714 -0.0192317775769033 0.0188407772334866 0.00897958626641281 -0.00873359786138179 -0.00755914624226939 0.0186582850424347 -0.0193668731181005 0.0117950462217603 0.00719377706008174 -0.0147212742589332 0.00388587223626621 -0.0146174308596421 0.00227595711667322 -0.0249827933789988 -0.0320074958249963 0.0187388175739291 -0.0572876356780906 -0.020816001660658 0.0128281171908277 -0.049273252773415 -0.00827379159790269 -0.00445042722385408 0.00135639268051755 -0.0125852737337615 -0.0132784369688382 0.00565334024402217 0.0173990550457371 0.0217098394563772 0.0175964317019801 -0.0177893905705431 -0.0326314603106167 0.0189877021915668 0.0211537228593384 0.0064747173307628 -0.0265422245408168 -0.0154978326185451 0.0209374571455977 0.0045914037334907 0.0361925082250317 -0.0320217478588649 0.0359409492183452 0.0177882905225579 -0.0256992780505318 0.0239088276811831 -0.0506414816514868 0.0336028297093627 -0.0829775554246326 -0.0313013909471832 0.0237094402543239 -0.069671781451874 -0.017917425908237 -0.0220539289806863 0.0012313194647412 -0.0121026395951713 -0.0148858685539488 0.0178142534901342 -0.0104647100800538 -0.0090636672067116 0.00149504556222901 0.0230985581568691 0.0316585804000944 0.0154134306755884 0.0245679549047719 0.039201004246603 0.00548954556641949 0.0237635024903026 0.015789344748753 0.0434944150050325 -0.0184135863104194 -0.0332500120924472 0.0186641893337558 -0.00593460143418621 -0.0406751119154011 0.0397785988177561 -0.0373134029774135 -0.0471700127628777 0.0106425967976492 0.111069393008749 -0.0378405874037846 0.0107240173648883 -0.0904680596260188 0.0752399421924667 -0.061949577499291 -0.00663563391275472 -0.00235688776455289 0.0250512507891462 0.163920456087423 -0.00519235926729089 -0.065496029289485 0.161665352094329 -0.0980106635250943 0.0619433187777949 -0.057271094037104 -0.0395431588223176 0.115345608055555 0.00725046918164879 -0.0062440027269897 0.0460786547680836 0.0673501610009964 -0.027161195670209 0.0209172839228442 -0.0578334535812895 0.0435279541400561 0.00895318408312719 0.0217426311779662 -0.0106912060775904 0.0390811053765204 -0.00674199976185325 -0.0212997074697234 0.104115036978786 -0.0525809064052756 0.0562086561948423 -0.0613848268051241 0.0501146935042467 -0.0508145976708737 -0.00421020244867172 -0.100029573131534 0.0582185542424444 0.0287911550132091 -0.079060600542592 0.050212039975545 0.021778860838808 -0.0426422620865758 0.0624052119222173 -0.0500745204864108
  6 98.1224280503936 ""  0.151016951616288 0 0 -0.0397815015811646 0.00775615622807443 0.00125249535084199 -0.0321645835929851 0.0202300397099551 0.0287339429545859 -0.0174380294855739 0.0111119696795976 0.048838184152332 0.0386387164955401 -0.00704940279127662 0.114919895277393 0.0498876518093902 -0.00708948240425092 0.102207714105743 0.00524018202782746 0.00772830845584761 0.0247843209473211 -0.0408376092163267 0.0170580303120429 -0.0223722996974719 -0.0526692798750434 0.0209306859699303 -0.0116690555415212 0.0145854120881427 0.0101745927462294 -0.0127522898577001 0.0056272027623539 0.0507544649880789 -0.0590295695412528 0.0477087006694049 -0.0310314673603942 -0.0329312996374241 0.00360527504270804 0.0119148690797639 0.0127341543737474 -0.036129187256573 0.0123692088008198 -0.00107309173263454 -0.0585159412412342 -0.0152552718761114 0.00231450560437776 0.0677253304651776 -0.0172961943080693 0.16364751497316 0.0883427977046159 -0.0157848489184761 0.144709342675805 -0.0690683208928623 0.0231862998502509 -0.0708753992684323 -0.0914411687534453 0.0307277798693554 -0.0541619597019441 -0.00230007538277713 0.0960704913796128 -0.0396516235243071 0.00288650873300005 0.0564427352489186 -0.0980054825018524 0.00867374061159316 0.028397456552768 -0.0741989009476928 0.0615930390902105 -0.0484475137808192 -0.00587946917331915 0.0580263023214816 -0.0392432028342743 -0.0563426807736596 0.0484220544358681 -0.0292509568691148 -0.0505985747067833 0.00333194219822418 -0.0167893552194445 0.0370398832486188 0.01480112846682 0.0106161782144538 -0.00929108658077383 -0.0168467452984744 0.0393359310050187 0.0261026593308362 -0.0152602500714291 0.0160124363715149 -0.0276305122003264 0.00844092233842978 -0.0349198281730458 -0.0294579264601371 -0.0109690476800992 0.0112248735417826 -0.0259228939871244 -0.0459750737546288 -0.017748957415119 -0.0196670363425557 -0.0318709226656968 0.0556137728269815 -0.0308681015142395 0.00803861769535544 0.034203741675769 -0.038384179656862 0.0129782751551027 -0.0405306823831583 -0.00930843562626957 0.0422159337176215 -0.00345176016081541 -0.0269553946312626 -0.0232460612314077 -0.0482306948295641 -0.0398114583333761 0.0293539618837369 -0.0488838272710132 0.019643381231258 6.68331946300076e-06 -0.0578797066396983 -2.12000988143986e-06 0.0377113478895531 -0.0458348152623038 -0.0326830367086156 0.0704922990898889 0.0304092613177199 -0.0387878022032832 -0.0483009036150208 -0.0625759852791659 -0.0240571908914644 -0.0297514199997188 -0.0455009063930768 -0.0596209512207649 -0.0181361687331993 -0.0417360496474258 -0.0570995806144531
  7 119.311446363661 ""  0.503106237673951 0 0 -0.0179445994206021 0.0283443614401028 -0.0438039842866442 -0.0348615882614963 0.0191895690938505 -0.0881743574664325 0.00960116118282072 -0.00514353740924508 -0.0356185454948678 0.0313044006758244 -0.0250189057552965 0.00277566204578645 0.0431240111126083 -0.0366020629190428 0.0340929738457997 0.0354938015949832 -0.0262548162848445 0.0286118119940406 0.0341252414381121 -0.0163799769008947 0.0161327458560057 0.020193081603753 -0.00716077887904676 -0.017134163036642 -0.00251504621226348 -0.00862429656045589 0.00824212381528754 -0.0386760867506452 -0.0131933174218235 -0.0208976899838786 -0.0184852273790934 -0.038305305394819 -0.00892317633328569 -0.00472734684255074 0.0523376186633216 0.0200732334513107 -0.0264462931659062 0.0209068946901474 -0.0346729452731493 0.0114883336717619 0.0527955332779269 -0.0458750497530673 0.0298261832593514 -0.0266460149518565 -0.0019199568076501 0.0497692685675904 -0.0480650000084892 0.0508690348607721 0.0364777619061309 -0.0124571147578149 0.0226347346969677 0.0128600899913167 0.00385066854995915 -0.0350888455318022 -0.0363430363180439 0.00842953285927102 -0.011133941881807 -0.0683209629485963 0.00194483345930061 -0.0389441178293277 -0.0379152214928855 -0.051762838790559 -0.0348596818345601 0.00087507838630065 -0.0340738813997877 0.00618090086200994 -0.0191803859842389 -0.0796457899015725 -0.0149369444037377 -0.0501694510917746 -0.0228354407127655 -0.0305356448623203 0.0146832306805038 0.053686951237764 0.0393034368134657 -0.0343054419504978 0.0686905844196196 -0.0053644299156617 0.00420168921708537 0.0782766426860926 0.0339360736434879 -0.048389455779247 -0.0171406227496561 0.00865012208378307 -0.0176468195655383 0.0342944907812448 0.0349827839921959 -0.0283103462846142 0.0160936721253905 -0.00079172527078466 -0.0825974895115573 -0.0564092863797277 0.011075649843656 -0.0701920755956831 0.0199911595970922 -0.00496661714801107 -0.0243144664855449 0.0228652249926977 0.000453259549844071 0.0402534591183389 -0.0537157941653151 0.0123276666670659 0.0138844737606877 -0.0393664911067584 0.0229796255532586 0.00978169301334594 0.108051344990566 0.0309805074859378 0.155089898927474 -0.0900925692922719 -0.0325629635446134 -0.0309677649971743 -0.149401873457138 0.0327926778692845 -0.016681386316285 0.00012510319057586 0.075876510185994 0.0455139345621378 0.000116801590904474 0.0255250681173445 0.0308957382790398 0.0950665767524669 0.0221533287989803 -0.107515120063926 0.144319098142888 0.0778030274545804 0.0817939697842031 0.207034612245574 0.0037832679202801
  8 135.86024655133 ""  0.77764499849116 0 0 -0.00310162098000651 0.0146967590404671 -0.0046015043884353 0.0676466433750899 -0.0419596675454773 0.0889800573834452 0.0333098896008821 -0.0170908104043024 0.0254810267512539 0.0100478831923073 -0.00280207071147068 -0.00907999275564893 -0.0157980530720379 0.0112336801064341 -0.0432187028426501 -0.0176350826233185 0.0145191836183345 -0.0435790077585541 -0.00873313011683678 0.0111985981563972 -0.0331796447245733 0.0176924728910611 -0.00572893077072561 0.00269279680922947 -0.00593347678944692 0.0047661757827866 -0.0070551980750684 0.0019548903010131 -0.0141705920276566 0.0183366985030718 0.016647962374371 0.0514597858361036 0.0202653299813665 -0.0123663814763095 -0.0401652813938814 0.00175456492946091 0.0515234687536848 0.0671370716911854 -0.0568527214590444 -0.0811557836530182 -0.00456399221735059 0.000501809785362639 0.0170015096202535 -0.00644629231421314 0.00107378904638706 -0.0269071921981355 0.0151351425934411 -0.0570337703436316 -0.016233059576787 0.017300016043204 -0.0436716415658394 0.0291921291497875 -0.0101869751457064 0.0169492184139476 -0.00298865179669716 -0.042753989300237 0.00516151873889049 0.0123106694870536 -0.0221153132785415 0.0476996700360089 0.00348196635063631 0.00887161737369489 0.0217180192878303 0.00943335411536169 0.0617014251437896 0.00526096756844158 0.0210873995113963 0.0888478997808817 0.0175344211111525 0.0372208804348302 0.038406197092028 0.0578971287253564 -0.0157340517610201 -0.0284354106649867 -0.0119338952608854 0.00201456268354312 -0.0520741675825695 0.0407475526050844 -0.0289977356095481 -0.0739862284568696 -0.0165091728486373 -0.105025720243594 0.037559099633606 -0.0131996706312886 -0.00376864771911401 0.0163581688134814 0.0263485690335214 -0.0359283703248958 0.027695907002254 -0.0248721517425814 -0.192091651572797 -0.0456079772821816 0.0387623289189606 -0.163146080363801 0.143506035648693 -0.0480533821399645 -0.0218562541003061 0.0269092934651598 -0.0742891405993125 0.0369145612488941 -0.0780991979646128 -0.00484014754496754 0.0320626137720735 -0.00642799328221245 -0.0110894003963252 -0.0149136138923381 0.0200328119201847 -0.0202082700299917 0.146817593019648 -0.117587288327786 0.00394932124727791 -0.03360363181553 -0.174110221682176 0.00103880033089152 0.00450212657631407 -0.0226760440974859 0.0698609047642256 0.0981403851733041 0.0757067945720043 -0.0116907775857161 -0.0179125290826128 -0.019984113569627 -0.0116297649087498 -0.112205727782553 0.0512513908098225 -0.0187974131851704 0.0456561233435421 0.103391659536564 -0.0429227085157592
  9 169.824513951757 ""  1.75777611620725 0 0 -0.01438288573211 -0.0149222981521474 -0.0596910050858723 0.0325710816580805 -0.00993829834981762 0.034630225161962 0.00485256364274476 0.0060399200066075 0.0299286784932347 0.00431013612257699 0.0123167640282545 0.0269034349368238 -0.00373991739865667 0.0232898695989816 0.0143286411752401 -0.011049245705543 0.0336812048262196 0.00317838312284974 -0.016953812563585 0.0296763737854104 0.00247207903801972 -0.00555574471724917 0.0223812487291229 0.018931828688172 0.0109830384513934 0.0316775628263711 -0.00264488530740177 0.0347057937066647 0.0509592538675821 0.00208438667932117 0.023904936573029 0.0356426353145135 -0.000644742098128379 0.0145809925657623 0.00776242446451216 -0.0114856524199716 0.00792051667125497 -0.0182797760862175 -0.135931863653596 -0.103409540408847 0.00132924956127644 -0.0536556075167224 0.00870145728733758 0.00951609682763575 0.0351134624300308 -0.00488544277823414 0.0221989482740326 0.0157372861861843 -0.0246299579946646 0.0310103545946726 -0.0109476613000145 -0.00232848141463965 0.0263338720376901 0.0172503842049855 0.034757972257064 0.0550052661572792 0.00394157988741958 0.0532790613334807 0.043592248755545 -0.00464163435119651 0.0333647961100705 0.0667426020276313 0.0101172437461818 0.0125614530011786 0.0265025227294621 -0.00422883897120213 0.0255755049633798 0.0600071925520735 0.000283499032493023 0.0455398486634017 0.026165461110472 0.00528500066236311 0.002420824399124 -0.000145170621149463 -0.0174607353683344 0.0296470880953597 0.00145953125163118 -0.0118870476451869 0.0140135193332127 0.00603823831704727 -0.0124598516499204 0.00753194374991955 -0.102274623919432 -0.0228893508961078 0.00900229220441941 -0.0251781066826578 -0.00806872953668706 0.00845405561667874 -0.0413578100341672 -0.0250877315925014 0.0641949772004449 -0.0492884369980104 -0.0604842745383293 0.0381388367948774 -0.191410771525996 -0.0291896043928842 0.01135812869196 -0.0233587026669271 0.00410286798183492 -0.0320984739736741 -0.0293955767728202 -0.0360381037154071 -0.104183277691678 -0.0791186325034933 0.00638929760023855 0.0287262465586851 0.0626680443810863 0.0364242451776702 0.000126655342793414 -0.0342940925680409 -0.105309943124933 -0.0456078660611018 -0.0485340564516683 -0.0527514407097971 -0.0329816660716269 0.00253262680257298 -0.0184450189181107 -0.157062917339156 -0.140789660841439 0.0434771353796396 0.0984680622645748 0.0686147115615186 -0.00137784844401947 -0.0296964671131654 0.0795331672080036 0.0903844132169803 0.0621138266169745 0.110342924340089 0.0712531520392771
  10 209.636883869766 ""  3.37090342193596 0 0 0.110119449124476 -0.0787749648242785 0.0659661558558244 0.0172093590407945 0.00407206290729281 -0.0489441215824082 -0.0105713605897612 0.00939420092807383 -0.00827403022723747 -0.0270720606948323 -0.000760729830092915 -0.00497743306300683 -0.0401727702309214 0.0086292893661426 0.0151410546116319 -0.0319774670078508 0.0183613722177035 0.0354018928988272 -0.0198435606713647 0.025191768772113 0.0393860883098399 -0.00699507768977385 0.0286272788584356 0.0154079731894853 0.00210575116136111 0.0106867964350634 0.00820857555232381 0.0465049098498786 0.0671624574397282 -0.00359518682975974 0.00639977512299613 -0.0332878410273471 -0.0163880529459296 0.00999972087042303 -0.018170746941064 -0.010693638675538 0.0580507891599051 -0.0764666336514785 0.233524021797669 0.25869358186507 -0.157706220810753 0.0560368604101722 -0.0283739807008439 -0.0133659417791533 -0.0145374032172011 -0.0521862395008841 0.00263091677913825 0.0135078119480478 -0.0132270558553884 0.0308789718397152 0.0566959835404294 0.00959681392022208 0.0404342323238527 0.016472705647355 0.0417294026196286 0.0930904284676935 0.0078498607076088 0.0836690088581297 0.0543390487893894 -0.0338358169111383 0.0456185171342287 0.0918346593514348 0.00584829054680155 -0.0121701522159719 -0.0672014607298656 -0.00694959784187525 0.00378823549562396 -0.0262874841050343 -0.00952689913465902 0.029288417582865 -0.0381033074584353 -0.0511019553841638 -0.0133288971291853 -0.0499036883272792 -0.00713078272397108 0.0401091452769579 -0.0269538521783808 -0.0376465872578765 0.0094279937421956 0.00370619347845208 0.000650910185091706 -0.0290496608132321 0.0014106897388862 -0.00592424341186284 -0.0449066181987493 0.0625442735318512 -0.00484493735690853 0.00417175038185957 -0.0394408647053139 -0.00827319538027147 -0.0482367917073594 -0.00737961799371146 0.0303299709837223 -0.0464254516402704 0.0255269441721894 -0.0212019891463032 -0.0509570544515428 -0.137927156683306 -0.039064291850782 0.0144749129368013 -0.0481680218916075 -0.0188860811117683 -0.00518037307005977 -0.00800711405233319 -0.0135649890004224 -0.00702346818724327 -0.00141691936595946 -0.0247656497729604 0.0760786129626963 -0.0705971583730464 -0.0113084084658207 -0.0245299694936368 -0.101966783709529 -0.0285658090315601 -0.0709190715598041 0.0462090115199294 0.0301602190708656 0.00603133266348273 0.00893262291688539 0.00654477380426724 -0.00132411460895338 -0.0440572221137373 -0.0204015327606702 -0.0738613513054023 0.0203833487505276 -0.0374187820709541 0.0341248746496492 0.0559186220569603 -0.0223515925778694
  11 212.585821472595 ""  0.916826179261748 0 0 0.00740120093830317 0.0551442941375237 -0.0651119470478737 0.041406355296563 0.0104725155158543 -0.00717300952620013 0.0105160298272248 0.00625981887650072 0.00807966039540266 -0.0184876136794472 -0.0244142772056258 0.0163201110214635 -0.0460240193740666 -0.0178307977181988 0.0295330862298462 -0.0544298216105166 -0.0141986640396423 0.024220864425262 -0.0309525414658923 0.0120321349401042 0.0199977413495909 0.00186389608673203 0.0132093022678639 0.0104660914924576 -0.0268962479432589 -0.0385507645630669 -0.00264469958315004 0.019422512959026 0.0104656756079027 -0.0093306169281755 -0.0318817715533862 -0.0897989143100402 -0.0297242559291467 -0.0255767668048512 -0.109279460178667 -0.0175576481801371 0.0325692362418927 0.0601319535133238 -0.133986649056332 -0.059536848723121 0.082623669969114 -0.0602846478653396 -0.0140125660774692 -0.0502147556752976 0.0066110141334807 -0.049924518014288 -0.0225192786542173 0.0321792534413126 -0.0375028592194538 0.0377607039606527 0.0266147188506853 0.00762643328327422 0.0202083778598405 0.00825915679288066 0.0179966092615756 0.0313728025691314 5.38696216998039e-05 0.0537246393058291 -0.00170061377189349 -0.034988876760007 0.0174541008386097 0.0340767295448706 0.00242435493258919 -0.0567308827587542 -0.126379011568861 -0.0236100928041145 -0.0397015674614632 -0.0900540775388456 -0.013423380778146 -0.0108786696197314 -0.0923423663650682 -0.0767404218558482 -0.057352912683145 -0.140149358919093 -0.0231997771444332 0.0278493435774899 -0.132770384193205 -0.0120567364401503 -0.046963143004927 -0.115457598285635 -0.0215250110928031 0.0217246577747268 0.030129267325776 -0.0245218944608483 0.0652434074881681 0.049142969879723 -0.0015506899559458 0.0396142472425904 0.0553612509342188 -0.0316985407021904 0.030961069169811 0.0373723334365803 -0.0346249256576361 0.0230231962560177 -0.000375285697098466 -0.0431814679687059 0.0587126532598707 0.0825518962647137 -0.0344184849597408 -0.00347284684630966 0.00781924927789355 0.0292611652311122 -0.00788424611611683 0.0296954251129764 0.0253753767560828 0.00736815435046867 0.0126899592595809 0.0413766968667141 0.0101272492348914 0.00263596053865097 0.0363735406432507 -0.0105656358828168 -0.00238318495296544 0.017790276189067 0.0489456531911172 0.048887623771951 0.00686933437215979 -0.0186222520641266 0.0182432743763979 0.0419514269588357 0.0322152858454146 -0.0175778104166123 0.0337351787952396 -0.021911653371169 0.0221197617668628 0.029557167541532 0.0250718930308804 0.0382670476227367 0.0713841706735364
  12 235.051708786096 ""  1.50583932288751 0 0 -0.0118828934421741 0.0215614770740717 -0.0477529256813929 0.0229860705418865 -0.00892969941083662 -0.000971694412150342 0.005073159840358 0.000304733933449905 -0.00589233694981151 -0.00333107668440813 -0.00637585271420436 -0.00323949348266422 -0.0110748577758723 -0.00373106470388522 0.0115639789759079 -0.012075856079801 0.00478386290170866 0.0164497920462546 -0.0110940147618319 0.0150131762248633 0.00652057373028282 -0.000897347124567799 0.0146574165239374 -0.00558746732129441 -0.0020074241265899 0.00196001574479703 0.00646851763171467 0.0155754862995898 0.0260379535504923 0.000511266927935889 -0.00473817100423797 -0.0202756200500634 -0.00584453521421892 0.000852111162379792 -0.00824252753973465 -0.000486721621100433 0.00936593855435176 0.0143422081249556 -0.130267229013457 -0.0775784681797856 0.0808619910161961 -0.0431856420121221 -0.00362484690364273 -0.0131506496903883 -0.00838080028783201 -0.0150779846156641 -0.0101846243552653 0.0157343237529239 -0.0146189594501633 0.0244185822143038 0.00643303750839214 0.00428720182068641 0.0249300561312672 -0.0123261735698497 0.0145282244206531 0.0389265969638508 0.00628907135134182 0.030403510623012 0.0212445532787286 -0.0142866733764715 0.014870536762763 0.0345825055326291 0.00471519331560436 -0.00953809994204899 -0.0322465135577562 -0.0006610452858392 -0.00677986290485891 -0.0257915866547111 -0.00251095696993821 -0.00181521127900522 -0.0191183023910179 -0.0244700461345606 -0.00972688911092956 -0.0266571007921717 0.00463221109464089 0.0151423213605209 -0.0118614831763432 -0.0168429349830225 -0.00105723474573763 0.00627931282504441 0.00700837526062118 -0.0118475255052797 -0.0629262545466936 0.0413718010389426 -0.00716532217034641 0.0549925270003551 0.116045477049192 -0.0113411285446308 -0.0148711548523399 0.0407984101769816 -0.0327954518437118 -0.0854149762520418 0.0472030381278683 -0.0211205209614054 -0.00400476757910402 0.0602935265500741 -0.0167742460062067 -0.00493040855320096 0.0742837662547162 0.00950650076813787 0.0454364561653012 -0.0485959877521069 0.0420537265666032 -0.0564627773412019 -0.0419295973262222 -0.00651127871702861 -0.0160562333332509 -0.0854655961246716 -0.0963149740950345 0.0849155155422634 -0.0785799936591789 0.0713898994176697 0.132576845352641 -0.00370827864790549 -0.0390386857931256 -0.0032284402208831 0.207616580185517 0.061810061969902 -0.0403294908592276 -0.108512204584293 -0.102278866372917 0.139928480864432 -0.0626349006063952 0.167876729807668 -0.0728614755546873 -0.0305788382378997 -0.112596728572343 -0.167334099011104 -0.198192020713413
  13 249.41111585521 ""  0.956660630793552 0 0 0.00379654526421872 -0.00235800361596723 0.00340580633836989 0.0562525211170311 -0.0352343972474075 0.0817939646832919 -0.0261414276028391 0.0155235999167685 -0.0394273884737901 -0.0432939866191975 0.0256049972698076 -0.06410559341234 -0.0112031746481084 0.0058040028148226 -0.0149024056747185 0.0284187833655342 -0.0177636792480037 0.04423875134708 -0.0186028194256558 0.0114180028069991 -0.0259888212671712 -0.0566073030394662 0.0350122257906134 -0.0839735817045763 0.0282405981116481 -0.0172872426151524 0.0425509552007777 0.0126743943022195 -0.00648354053582983 0.0179417308554494 -0.0143131762038722 -0.0967529031284265 -0.000788300702651709 0.0392631140499797 0.0817306310363771 0.036930021725415 0.0383625637574489 0.0182812541973634 -0.0561834714523957 -0.0688140476868427 0.000834975339792825 0.00851895836335364 -0.0495068871633815 0.0291236081781547 -0.0734707392411804 -0.00904190183711136 0.00373755234550382 -0.0108950245377338 -0.021927742156924 0.0136780015482752 -0.0307174363331373 -0.0759736466086854 0.0479535261730172 -0.113890270652118 0.00181217761284158 0.00438825884744601 0.0221292913009773 0.00947078743472976 -0.00436168835079705 0.0118059273658525 0.0173058737753431 -0.0128956918296704 0.00482832203718619 0.0639754948247793 -0.0725035221043505 0.0546483849924891 -0.0119720729258276 -0.245462902386469 -0.0322843832199091 -0.131420551757133 -0.0414783113682511 -0.0654296636492818 0.0411676670269627 0.00962630264524707 0.101441987105833 0.0199495157672446 0.110709364386663 -0.10203215552652 0.0635669063440755 0.212687008948271 0.106112566739923 -0.00334592594411173 0.00783395106202383 -0.00434506505414094 0.00438347096461286 -0.00569428365454274 -0.00910424934450246 0.00306269682096434 0.00136588883397385 -0.00468768135765535 -0.00419842124904174 0.00857265480030947 0.000112595915277181 -0.00473362590699558 0.00542704251728473 -0.00910080309216438 0.00484358706363664 0.00145238970112963 -0.0102009818905912 -0.00251521361662825 -0.00606078970101597 0.0021619163760758 -0.0079110088156261 0.00746105498608602 0.00223684223210358 -0.000772060754290372 0.00161254170195317 0.00633121085119159 0.0122362122766486 -0.0115734590862147 0.00649871360217379 -0.0112403787473312 -0.0183509705675984 -0.00449741983598959 0.00346557435639406 0.00229176611854987 -0.018337462278022 -0.0101264624298267 0.00588930990799881 0.0112438770492393 0.0128663514299312 -0.0245237706252191 0.00375370749824043 -0.0278270197739627 0.0105252215512647 -0.00465198683235502 0.0156936170983024 0.0251295323325996 0.0238930655406219
  14 293.585531426588 ""  2.48396490021076 0 0 -0.00802584585204915 -0.00957037705068911 -0.0200780319954241 0.0159260402544096 -0.0347437527858597 -0.0240071612183904 0.0229993612525678 -0.0279179393488075 -0.0271883426381853 0.0150576857979017 -0.0334366735133683 -0.0245732109287368 -0.0129263176512964 -0.0216008799178985 -0.00114774776477534 -0.0160971746970616 0.0112042177397039 0.0150332223157082 -0.00599272110534589 0.0174604831096844 0.0112104672596516 0.0215787621063081 0.00602923227944339 -0.0121409061189232 -0.00490000893019308 0.0206526298924698 0.0113846176544209 0.0352765973898468 0.0734583140687266 0.0057396531281291 -0.00262252512774637 0.00670054822485587 0.00299049636054326 -0.0021007789529143 0.00730796809285546 0.00554702465657406 0.0114229252715093 0.0129316167996614 -0.0288237479754031 -0.00786301964890622 -0.000764355066976837 -0.0208279295634212 0.0166908937703171 -0.0477540809201155 -0.0309258436322442 -0.0311367492159385 -0.0387647965577017 0.00367813921449397 -0.00703699095789885 0.0317176272688044 0.0179985276412014 0.0481135927440941 0.0322983931167936 -0.0189351819872351 0.0319778886799853 0.100737020509147 0.0178707295097856 0.0766817408889747 0.0591064733851864 -0.0260813407777632 0.033798690880823 0.10216418351639 0.0178564214114339 -0.0401349203183157 -0.0225307759476257 -0.0091236015703997 -0.00943047533421127 0.0449619543282367 0.0242914943144041 0.0408476284308049 -0.00897214044345445 -0.0114370206434053 -0.018768738631471 -0.0358545824731755 0.0260898282174915 0.0240372321665217 0.00250111348052699 -0.0364775659082414 -0.0102913976067657 0.0481368904936963 0.0264679252594752 -0.0512795897511238 0.0208147057624296 0.00128574714906385 -0.0323804929788803 -0.0603593389466684 -0.0633684855399832 -0.0307930963338956 -0.00659996515063906 -0.0191094212938075 -0.11746170175768 -0.043012487902664 0.0401327488725001 -0.0953466679791232 0.0960832536748064 -0.0234730836650163 -0.0235058059349328 -0.00451501072334119 -0.0379323707251948 -0.00963294235818704 0.0229339355960579 0.0513679088446703 0.0414307245386016 -0.00970875651755114 0.021562044057677 0.0147052850744462 0.0117428513730113 0.0769936907349411 -0.0674543195133717 0.0450986401441377 0.0287433021813458 0.027274293926448 0.0751382072388882 0.0853209521315817 0.0393568890419013 -0.0741526230485505 -0.0890827597518748 0.0991206573725681 0.0521612191411412 -0.0425601801290668 -0.046681430187749 0.309859504410473 0.0574549151960774 0.260090512637752 -0.0715857301686788 0.259513000517638 -0.135007923751834 -0.201645541005516 -0.0631914820110533
  15 311.998309722068 ""  0.805009438842953 0 0 0.0324487893717878 -0.0125754814400036 0.014559802225719 -0.00647483640937128 0.0374505519903434 0.00727797527055781 -0.0176016390072514 0.0278354149390579 0.0395003900235777 -0.0159399502257579 0.0312731377883582 0.0359604705268364 0.000450094728755559 0.0279012234456869 -0.000565269980693247 0.00343387143793998 -0.00165396662706916 -0.018091076900382 -0.00100436310789296 -0.00735654823539301 -0.00716868208774699 -0.0160838972069623 -0.00097518805933918 0.0297885697430553 0.00349309402625201 -0.016460009109338 -0.0163313461584877 -0.0325015183776874 -0.0798983329903527 0.000516658835227122 0.0160248142337611 0.00144192812617578 -0.00639281634849113 0.00476789719947163 -0.0121126021227462 -0.0216323454339123 0.00795971691289713 -0.0162789676570265 0.0805757622393063 0.0676331678750885 -0.0722186629065323 0.0126638350480862 -0.0158827116260165 0.0418944539832703 0.0436269367517183 0.0112081388602296 0.0461509842013695 -0.0129769042384957 -0.0035986860171671 -0.0176091387028831 -0.0178585185109423 -0.0381904410026575 -0.0271403026696166 0.0401947320207636 -0.0928884665647937 -0.164551443073458 -0.0425931657712287 -0.0310318305354695 -0.0939423279388435 0.113922887428287 -0.00828995048960114 -0.0372563671169003 -0.047196829299938 0.223156431175146 0.134897518122507 0.0831616658542055 0.0589845471716818 -0.211983654363557 -0.135499221669226 -0.213262627810791 0.087466795426196 0.0411317898993308 -0.0234063335221931 -0.0896989601857605 0.0167163041185267 0.0410273689278394 -0.0137928018104315 -0.111876483411011 0.000854712675144521 0.0710049927225938 0.0214618266791519 -0.0134754891927862 -0.00778044545981433 -0.0311958007397712 0.0225671248733696 0.0482833849208565 -0.0148413810718678 0.0234506053546213 0.00998711160710052 -0.0383311744763643 -0.0259947814919625 -0.0206388047576461 -0.0248318533210936 -0.0272306438475278 -0.0106406832808062 -0.057307909288071 0.0158196509924541 -0.0120433526905837 -0.0583969378068352 -0.00177802226162008 -0.0284297850629284 -0.000180998607596029 -0.0109753873508348 -0.0251795751760436 0.00517381921160665 0.00751635659195029 0.0148153524253527 0.0209717072079883 0.00990032792882105 -0.030648167797375 -0.0214108291907015 -0.00755580490621832 -0.0360288440934379 0.00474145192952628 0.00825242694131037 0.0267161841090083 0.0190487105140501 -0.00347752905761852 -0.0156854486710617 0.0112314178855482 -0.0775202883144663 0.337737491111207 0.0092514527780707 0.230821118242391 -0.0620259339381021 0.229537371218116 -0.129229159945171 -0.181662377008188 -0.165933470044685
  16 313.565673754929 ""  0.281425791751702 0 0 0.0193653234776188 -0.00837850931192867 0.00900691761279685 0.0140306058211045 0.00882826270939779 0.0291217338780189 -0.0260245865855069 0.0241516211749995 -0.00151138822743645 -0.0255762011904833 0.0262091848849563 -0.00369119441865687 0.00373073085319032 0.0120875030802874 0.00683705079594261 0.0155247299519569 -0.00979049160730917 0.0121503411983787 0.00230718709660648 -0.00674112775578614 0.00271719007793098 -0.0313314082933511 0.0124911403226697 -0.0153038633807778 0.0109169158171767 -0.0141839387776695 0.00394429255241317 -0.0273104125280688 -0.0368546126956805 -0.0153970614511182 0.0104930194872105 -0.0312769924934605 -0.00273410045230101 0.0148249232404381 0.0200052340845776 0.00457164223130223 0.016445401282826 -0.004961735396991 0.0254840813872117 0.0157310047801193 -0.0381540104879671 0.00963562735954377 -0.026145824475088 0.0323796467852002 -0.0003809369293305 0.0188248428427122 0.0161024687665694 0.0141072164440465 0.0110786811512439 -0.0188153322604622 0.0119243990954999 -0.0488913045783613 0.00197395448314535 -0.0182007048168123 0.0930976996459777 0.0408263590659427 0.0294469969745163 -0.147159369726044 0.0295746594008964 -0.135209827052101 -0.0684837792135573 -0.198331593603155 0.0392183799543818 -0.212412679596184 -0.186132166773777 -0.0905315946698579 -0.0292751162847192 0.211723172926995 0.125007230125644 0.272003835682521 -0.130022134535136 -0.0507295611856301 0.114409018588849 0.328827686309134 -0.16215050917881 -0.14878538973508 0.0425252352713588 0.3153425515187 0.0822646288582722 -0.285003950697594 -0.151623630223951 -0.00781221200184667 -0.00261938074747651 -0.0168484485139924 0.0115154419312138 0.0274357779833883 -0.00919019583162973 0.0133920746064428 0.00483993746686127 -0.0207638320917438 -0.0152320832148773 -0.00965992993564144 -0.0116690739639307 -0.0157405678128305 -0.00358613838564519 -0.031709006499929 0.00826808663232026 -0.00886479643496645 -0.0321793720481524 0.000155722045466266 -0.0171143248535883 -1.08015389417313e-05 -0.00662277042184315 -0.01198482550808 0.0031556565268193 0.00580376009257479 0.00668927320435571 0.0121494609233691 0.00917334885003738 -0.0193820687011545 -0.0100812192390415 -0.00456264980678928 -0.0235212664077639 0.000529788045114754 0.00266652686071815 0.0169015205761542 0.00843978745781538 -0.00299856963084529 -0.00701404342401343 0.00903020973382728 -0.0388666946192565 0.179679140389614 0.00540588488023182 0.124667939819302 -0.0342396436572395 0.124431299101043 -0.067013953933317 -0.0979231630378938 -0.0874247059018366
  17 333.14135558683 ""  0.214116252937829 0 0 0.00725024863009741 -0.00929908539649769 -0.0414212668858156 0.0147991945825472 -0.0317771361341173 -0.0248531941820195 -0.0224323227042285 -0.0308594824581674 0.00242646547611386 -0.0408281737076472 -0.0459999428489825 0.00943963279488655 -0.052891151861565 -0.0363973585655379 0.0235253263438149 -0.0454257051937042 -0.00900600741121485 0.0268735372636 -0.0495977653269445 -0.00759127586740486 0.0303244496906015 -0.0305382038983352 -0.00934645818080479 0.01856647576564 -0.00166500397598051 -0.000972462706700937 -0.000341420699484046 -0.0249735954406086 -0.0337658917937561 0.00100406337080087 0.112249428704762 0.0340020106358172 0.0225610799811534 0.0430223009043254 0.072009020506503 -0.083025107179524 0.0169021301538097 -0.00913538638187548 -0.0722323420921565 -0.0167840557765763 0.0127982333047106 -0.0398191713883048 -0.0405218540700846 -0.0558167610014004 0.0035240975254958 -0.0695972706597583 -0.0548604380901982 0.0284539869983709 -0.0512154990431922 0.000379923308361101 0.0326619519827632 -0.0180231032642792 0.00344289819854213 0.0153261805026632 -0.0265693095385908 -0.0630857414857579 -0.0120442758924644 -0.0625505931553864 -0.0210727242855494 0.0331030394326451 -0.0233070054564516 -0.0619337377447214 -0.0124133524407314 0.153984807786295 0.0270877773323297 0.0660366598899212 0.163450097608251 0.112960349595736 -0.0705682718427476 0.162209073221026 0.00367929726687841 0.103303416272869 0.0193632394755041 0.0949200392446069 -0.129434860746455 -0.00382581252038914 0.104137344631807 -0.164985819464677 0.167441306694361 0.108698208969341 -0.0595840240264982 -0.00331494634683354 0.0118666589832428 -0.00470546687558873 0.0123380698946195 0.0316031640964551 0.00698497259494087 0.0108773295627921 5.92472489364768e-05 -0.0158151513329589 -0.027157080356516 -0.00809679323050424 0.0165465605079588 -0.0211879938714194 0.0427354507342805 -0.0167973723895179 0.00826702328355495 -0.00612708442993496 -0.0210128049207395 -0.00755442669625207 0.0299794814389996 0.0217023166746741 0.0292510618086028 0.00834497574155083 0.000804194462924511 0.00230294597912508 -0.00191783207544306 0.0246302250234917 -0.0461069467470498 0.043474970694576 0.0218158891841532 0.0161262932189354 0.06331729648684 0.0376425250841793 0.0121074011307566 1.43928395222455e-05 0.0451080494949986 0.0517986534468409 0.0303943896926596 -0.0414441841620842 0.0461527295233117 -0.100009950500306 0.0188940418862542 -0.0504705860675346 0.0164570885787648 -0.0394432132997235 0.0349852672752063 0.0458569028248703 0.104159688237322
  18 342.216606681051 ""  0.867691259338902 0 0 0.00216589576624914 0.00134837736245676 0.00800240185396318 -0.00874494741474202 0.0027420347418808 0.00743890563050723 -0.0118810618955937 -0.00315916363741833 0.00692850804348185 -0.00737490349985792 -0.000172564155745054 0.00518430462057306 0.00527484391382367 -0.00420806641472058 -0.00637557930115057 0.00648862471334486 -0.0146345066996365 -0.0105925224953687 -0.000800886599841751 -0.0243077231426571 -0.00995319645477907 -0.012286166297447 -0.0196470664543863 -0.000804883773396532 0.00100756991017274 -0.0090011457379513 -0.00396129062023954 -0.00567234700275725 -0.0175670586182053 -0.0034119242841286 -0.00549703230190365 0.0189874009509172 0.0109643706024487 -0.00405716845928519 0.0191515923818431 0.0111142091346385 -0.00381376109288392 -0.00133956346131061 0.0198143109510072 0.00672411101107775 -0.0128312878817885 0.00799661604752835 -0.00747852422082007 0.00727368180441646 0.00950501612880035 0.0129115164504668 0.00417810231649581 -0.00883383211193728 0.000591920400256603 -0.0342020878563908 -0.0144408490649389 -0.0242948613749609 -0.031384992559488 0.00205343567568054 -0.00849941735416806 -0.0217015626740792 -0.0058379355317573 -0.00727633784207852 -0.0169239696422977 0.00355529386665736 -0.0034112519662347 -0.0158776225286604 -0.00777809618917662 -0.298222802060521 -0.149372737170298 -0.132545782272401 -0.0613306349415554 0.352317594026315 0.189098094998212 0.33017391564327 -0.113529150709431 -0.00893954626489823 -0.0801939993303721 -0.295424690489374 0.206693499174254 0.124664581777924 0.0169821613602913 -0.339546159742623 -0.0632197477317615 0.365400033617607 0.188968928673848 0.015614510144848 0.00686899846777373 -0.0129082184147815 0.0223287591481517 0.0250596453371414 0.010016732274191 0.0140394002144942 0.0123015562708078 -0.00780099425188448 0.0386299929307303 0.0275353037339393 -0.03019828604868 0.0311666396173845 -0.0261339672996184 -0.00764129522178209 0.0161442990016237 0.0126638877550268 -0.0125426876208236 0.0093037638506455 -0.0221718890944045 -0.00731417852396639 -0.0174425944753663 0.0112769955576312 0.0029744646142665 -0.00149070206970198 0.00298454280238143 -0.0106814415722698 0.0477313229037945 -0.036354223887564 0.00118234157911721 -0.0146087829511972 -0.0556167332913066 -0.0236052556329861 -0.0047161993984258 0.032544342974948 0.0165841929967199 -0.038413323618793 -0.00876058770105922 0.0449381431026487 -0.0407718741304984 0.0937188309304173 -0.00596958330473282 0.0494589032148927 -0.0146812595704288 0.0473898082940354 -0.0327387802665602 -0.0426374806908334 -0.0818822271601862
  19 359.558075775804 ""  0.0180343282612515 0 0 0.0233431404026018 -0.0250748757411732 -0.0135033596264266 0.00793008182235118 0.0252737900163136 0.00738393419911289 -0.0122175987974362 0.0304104866600664 0.0222812059868534 -0.00344963555664791 0.0404261331384859 0.019377350946907 0.0220051190434594 0.033544915523642 -0.00437626815541487 0.0232840524075314 0.00433142404990951 -0.0148807805681367 0.0159383094549717 -0.000862358711919749 -0.0120849579145653 -0.010572617695002 0.00970085839297987 0.0103256731046224 0.010498935555051 -0.00705801740230794 -0.009119943565143 -0.0106299855223479 -0.0374887662807394 -0.00591468960179939 -0.0287891911124063 -0.00912531098492582 -0.0122866166363999 -0.00570939394605823 -0.0199728655940376 0.0247210893397224 0.0109443110300777 -0.0293345270529203 0.0141640725189208 0.0254215355884609 -0.0597990729444656 -0.013529910176503 -0.00430453708966339 0.0546257385043983 0.0282290713425989 0.0387764359707332 0.0511936685460885 -0.0100241560382785 0.0174634895016919 -0.0161172801266656 -0.018709305487227 -0.0323435968487553 -0.0118001404834597 0.0157715677043557 -0.00688697407654602 -0.0517282374194717 -0.0122389993187132 -0.0324037105175493 -0.0297010531056857 0.0104928818048163 -0.0102032546531973 -0.0520966269124102 -0.0108178937227236 -0.102371896687964 -0.0410608021613303 -0.0562440312307281 -0.0570120704091356 0.0332249623549116 0.0547660509414586 0.0235932844172284 -0.0265030272818026 -0.041512225667804 -0.0110979041482966 -0.0906032839874628 0.0812903752101351 0.0325551624334977 -0.0294844970798118 -0.0202983493865502 -0.0590490046897304 0.0392462207482163 0.0535920701710788 -0.047109074865563 -0.038601593365932 -0.0112565143499616 -0.0122719867514928 0.0288971527886301 -0.0258268065414617 0.00758436005954206 -0.0206558547737223 -0.0353714331404411 -0.13971664529774 -0.124486885994849 0.0532435945706409 -0.117935994099107 0.0683398633377381 -0.0663081359205298 -0.00717597450360893 -0.0457587747539848 -0.0421374863500592 -0.0479710662889577 0.0660219934693072 0.0188592269495546 0.0654289875416363 -0.072362931656862 -0.0216784833108734 0.0134889079342192 0.000692306865851332 0.0591804158551406 -0.197423136071849 0.123114235586316 -0.0351463607283023 0.0471103489848172 0.199469634660176 0.0922668044503107 0.0464665087604989 -0.0683984053532175 0.0576584122322445 0.154028992251443 0.0111519365446 -0.201939440691434 0.151675457883124 -0.197050841954708 0.0214870023490246 -0.0859439670454042 0.034701840544695 -0.0546588074985326 0.0746308659696414 0.0915467302395394 0.266458169593383
  20 381.825944130414 ""  0.313997211861763 0 0 0.00529804380187411 -0.00222727488270963 0.00315208281699891 0.0225589466550871 -0.00840971269528052 0.027758963596499 -0.0228985668296604 0.0210800898181448 -0.0380626511952283 -0.0217868485239947 0.0190278224735474 -0.0347103187162901 0.0269015250742012 -0.0117768073492608 0.0414466838148277 0.0396027395454105 -0.0203496555489534 0.0607802486050519 0.030753104710323 -0.0108136845949526 0.045218788063623 -0.0170826134557627 0.0196930177975729 -0.0291626436492798 0.0194449954565709 -0.0115944690372779 0.0287964280972358 -0.0692369711766728 0.0305092611690817 -0.0946969795651689 -0.0359747598976341 0.0585846925224365 0.0642436998589969 0.052043770690014 -0.0761379556527144 -0.0499393805773208 0.0152475420601884 0.00134424427436918 -0.0183486725367907 -0.0178373882184132 0.00435197181633701 0.00488021918960202 -0.0307834451945554 0.0231597351673943 -0.0487988034406157 0.0363692024612391 -0.0194708365027905 0.0569782005381502 0.0380948510499881 -0.0136506096725757 0.0573692700233746 -0.0248963142213388 0.0266090656705028 -0.0430107360841057 -0.245769161868639 0.0900745395045482 -0.0834003639898341 -0.0725461844708565 0.0303009068408481 -0.0804951806560481 0.000239625650145196 0.0247804729388483 -0.273383255636539 -0.0373810665900697 0.140888042238558 -0.000682229359065719 -0.0559728007383837 0.0595432717090511 0.106981098206837 -0.0767240409121935 0.0663306257046377 0.133363697475407 -0.0400039954005496 -0.121075046480834 -0.108812574434923 0.138585520069852 -0.10825597052594 -0.0813240437229085 0.0959732170843242 -0.0845444461167902 -0.052479736557652 -0.00383924657654205 0.000319402272377819 0.00449784482494963 -0.00500022069204763 -0.00635974185240672 -0.00411624367030763 3.29779087734582e-05 -0.00471964342924884 0.00392589292141584 -0.00795128545843722 -0.00161678899533836 0.0119696938938342 -0.00739917200219016 0.00577561179383989 0.00170143208699373 -0.00243611658209119 -0.00840510567486702 0.00368878843178245 0.000447110622524379 -0.00130794090896322 -0.000463719254535846 -0.00143151968014809 0.000390184549160348 0.000359509914567953 -0.000296459935275148 -0.000350175137879054 -0.00093782788157186 0.00293423233881524 -0.00224299935517144 0.000184980189225767 -0.00112060486425149 -0.00352288554928142 -0.00160124039444851 -0.00288083736577496 -0.0008050346361466 -0.0120228617979399 -0.000895499971912734 0.00126782404478216 0.00187601814890658 -0.00179418557687889 0.00122529818747751 -0.000431586122445756 0.000219797174042731 -0.000525003749029525 -3.3980063106821e-06 -0.000639590205048164 -0.000870622408127557 -0.00309787435620504
  21 386.362659669364 ""  3.59393557654205 0 0 -0.00383862237284867 -0.0272436665308919 -0.0123407728646907 -0.0225682028466548 -0.0321490412547022 0.00552904358310345 -0.0474640725108922 -0.0396569635293242 0.0107888568544083 -0.0303656431115843 -0.023147369844042 0.00904824102782385 0.0121146386908832 -0.0285862942173102 -0.0159751265523613 0.0191240101307533 -0.0388336263101474 -0.0196695959534238 -0.00809315272643709 -0.0765980237483483 -0.0190732206305847 -0.0507884615508679 -0.0679774578291327 -0.00100962242545751 0.0127713785002529 -0.00258599765072301 -0.00519724757531855 0.0609658655367465 0.0766819195979643 -0.0223424717038846 -0.0422089341238328 0.0566469512478216 0.0213960781700876 -0.00797224555383701 0.0340346908201944 0.050899182917441 -0.0125385596140123 -0.0348665356599739 -0.00516373334472739 -0.0154266614211992 -0.0529510820966747 -0.0110094790335321 -0.0329637117463094 0.00492119039732074 0.0226170781029079 0.0316839537608929 -0.00289814502862289 -0.0217973039096191 -0.00333024276150888 -0.107627743148011 -0.0326037190927122 -0.0795960098248269 -0.0938102474415816 0.00269094243260853 0.000755365573407774 0.113403673423375 -0.0109464747718014 0.166398559998983 0.0324817092622015 -0.0409208143701724 0.0798934125917697 0.177266493169313 -0.0390014349666087 -0.00321008041902727 0.14857664894083 -0.0142880247900035 -0.0569087452529337 -0.00602625286082517 0.0410009008101127 -0.134714923616354 0.0880870593108327 0.0681161420699946 0.0643052096005599 0.117938680601382 0.0532119337877616 -0.0783174272988973 0.0493127857302461 0.148240461641998 -0.0384696449565312 -0.0331140223238908 0.0149696370504945 0.016658062499601 0.0117663514348668 -0.0372111123176913 0.0453731776067575 0.0775881452669119 0.0216620582213929 0.029684745012415 0.00965803708589714 -0.0403959514891627 0.0201432544474234 0.0136531216253652 -0.0424237005818912 0.0182475326317394 0.00195161501177746 -0.042590551349031 0.0289883413402605 -0.000520444460387156 -0.0578786192119811 -0.00836545245639486 0.0023829556193939 0.00975465110118481 0.0133495592956482 0.00901917174348876 -0.00587596602896624 0.0021306828840219 0.00220891703586754 0.0229045553362651 -0.0123072650137638 0.00351666184062504 0.0127009692798005 -0.0053245760471077 0.00698616039532311 0.0146537434188969 0.0103970180689989 0.0277853296407312 0.102033790351634 0.0193328127169762 0.0144404355071262 -0.0202452795554732 0.0207353355466195 0.0157914382442106 0.0108805902226224 0.0114017916799509 -0.00124127400718368 0.0388351794376262 -0.00307628742314593 -0.0048946902010473 0.0355889655617801
  22 390.515351710585 ""  0.0469401264096223 0 0 -0.000381703637556423 0.00399216517428203 0.00127707888778741 -0.000169092081409458 0.00481155100820786 -0.00364407853553935 0.0093483406428105 0.00132868748930784 0.00487559190990665 0.0184588742365465 -0.00754705606113017 0.0215419111639304 -0.00884598758560793 0.00677624306185404 -0.00895167649871385 3.78259990648605e-05 0.00225635143992001 0.00573744550353679 0.00403076528421233 0.00579417531709765 0.00707104329187159 -0.00583279959531188 0.0138035765817838 -0.0168709692363433 -0.000712151113861777 -0.000436328901666019 0.00179849108549179 -0.00535307581680731 -0.00846413759774085 0.00321936180410779 -0.00256907319035558 -0.0318419173848637 -0.0127597670548131 0.0039019919631479 0.0257494477970127 -0.000721559630416312 7.62350246308593e-05 0.00585452776530141 0.00398736386406713 0.00377710032327824 0.00428895772093062 0.000880732655202628 0.0248210137423888 -0.0144919175301514 0.0289053237135125 -0.0349948178231843 0.0185355634581089 -0.0437588638793625 0.00806511259266712 0.00648446841956731 0.0153835965204348 -0.0162256830892098 0.0250319452590602 -0.0374950618991985 -0.426667545479621 -0.275588506417091 -0.150750368933935 0.268437976454881 -0.17848254381133 0.432305341177855 0.147918795469453 0.412405514361496 -0.252200050880113 -0.110079095535588 -0.121836283660033 -0.0430994450645274 -0.0223144424159086 0.0719716028919755 0.0483554411975661 0.122284377544734 -0.0754461991728251 -0.0598666904160257 0.0442514223280908 0.136505479642088 -0.0554548278528298 -0.0650189975539807 0.0397010491343189 0.0969462528262666 0.0373657733735221 -0.0721028357200916 -0.0500616051480926 -0.00106320849064357 -0.00207434608768088 0.00357867534657436 -0.00352042653431986 -0.00811138325729843 -0.0011854985429347 -0.00324903549232735 0.000183508037768464 0.0040262618655065 -0.000790657323196315 -0.00225177778326072 0.00227239312913148 -0.000590150112591737 -0.00205661340591498 0.0046311478207873 -0.00224638752207538 0.0027274886963987 0.00610008901160494 0.00067760165445647 -0.000150756037127621 -0.000600067933532052 -0.000899809988161624 -0.00202636698133512 0.000958704214256359 -0.000374952800379504 -0.000375236450585083 -0.00204537641573192 4.62685544404156e-07 0.00016292807117282 -0.00143188821764316 0.00103079700752226 0.000319648818651452 -0.000419778378153211 0.000589997640008406 -0.00392482765880427 -0.00862082161501681 -0.00140785751002238 -0.0025893632771797 0.00150735808294668 -0.00194700223424061 -0.00288985530878957 -0.000791266497372065 -0.00195126844973411 0.000194434348087869 -0.00445877758161035 0.000543719609563474 0.00090840154579343 -0.00261327787492639
  23 437.34968383148 ""  0.0044523652516393 0 0 -0.00563373328292433 0.00554846324884262 0.0104158292992555 -0.000893732307839494 -0.00212601437345097 0.0132081402924656 -0.00718147846118486 0.00532837430681179 -0.0202158714540372 0.0622440466735519 -0.0385397784887681 0.0820528722015278 -0.0528768108265105 0.02899471533065 -0.0784666207987509 0.00398418701526323 -0.0042026785581522 0.00855372682196135 0.0751316666211752 -0.0451004116940336 0.109559373861129 -0.0615779126962317 0.0391813446510183 -0.102522570918599 -0.0151241815328087 0.00686972250971721 -0.0119885067203617 0.00340240067329462 0.00208165407221924 0.0129061519209771 0.0113352642688339 0.0158569843033792 -0.0105556206311236 -0.0232984533303984 -0.0107112866753514 -0.0122645028276558 0.00169269281542524 0.0214102198517881 0.0227194311193737 -0.00401848623876365 -0.0174532198683075 0.0102013668562841 0.130177184996806 -0.0831320133398905 0.180163878195203 -0.120386788823174 0.0675711602639364 -0.175442122849138 0.151729581872625 -0.0897217325235602 0.224935761439097 -0.114483475841008 0.0758974758669846 -0.185740706082051 0.0762236792051551 0.015225566460924 0.0248176406676415 -0.0218651883921827 0.0186764066819212 -0.0343659476614232 -0.0243470806467055 -0.0334111626456823 0.0716696999499838 0.0389981078365059 0.0175857714467047 0.0131087059023821 0.026826005704165 0.00900234078830313 -0.0449469870192819 -0.000904757321149944 0.0187851104852291 0.00617450188540983 -0.0283116228733289 -0.0317144232495758 0.00187465744219305 -0.00193677357956059 -0.0176863814411245 -0.0268828616716963 -0.0376953528556045 0.00540983242761315 -0.00463964031436491 0.00328465725567145 -0.00402544753675324 -0.00706882143009039 0.00397568370764993 0.00173751884183839 0.00347960362848069 -0.00480377594610948 0.00979608501393989 -0.00381798498797075 0.00945079213458374 -0.00340713636862835 -0.0236693054417602 0.0101262422402815 -0.01320294173428 -0.000928092459793816 0.000358163936920938 0.0168637408394309 -0.0042383844685253 -0.00441542514609807 -0.000185483000035783 -0.00260165908491152 0.00158960710106779 -0.00723962386777263 -0.00306880993100834 0.000741087046780346 0.000430568862857949 0.00212636250828374 -0.010551767970155 0.00235361224275092 -0.00678548094047442 -0.000196067618744278 0.00569170513697817 0.00140875222606787 0.0104197226168718 -0.00891338571971297 0.0126746159106114 0.00380148641692352 -0.00586488600372621 -0.0121894128253671 0.00889096406353496 -0.000318341459865081 -0.00201769670445368 -0.000358245683321307 0.000686988372684202 0.00478196401381755 0.00144530049276046 0.00160231580932907 0.00953662203964594
  24 450.011251637137 ""  0.397219988214024 0 0 0.0330467407875757 -0.0224083873687754 -0.0812570111078365 0.0578424810058243 -0.0185635202081139 -0.0303390145355701 -0.0485756407392416 0.0200086054719079 -0.00797248353579644 -0.0391269232229072 0.0147907536465098 0.0219513858335503 0.0105741530314508 0.00502372418862086 0.0395340165383126 0.00795296284871704 0.00287152258856058 0.0108219212745654 0.00515393882890974 -0.010791950413755 0.0418666770814122 -0.0457459245488386 0.020890020674025 0.0157344504484446 0.0289060486923876 0.00426786889422671 -0.0598862510614237 0.0412316777954068 -0.0599219960909685 -0.023173643645157 -0.0148953086598129 0.0539912426753852 -0.0599077767857945 -0.0152503439588413 0.000601450584133665 0.0437700033267148 0.048710068797369 -0.0499513950067096 -0.191703835813404 -0.0432733413386817 0.0818942685336484 -0.0763276906796606 -0.0358577588085914 0.0302166138822515 0.0392067107253956 0.0290102169535905 0.00488055551726234 0.0547921714583711 0.0239424315140482 -0.0325895367793878 0.0626841127410626 -0.0537922780546912 0.00541958114764091 0.026226536876342 0.0713751465052761 -0.129233737126985 -0.0517382129250418 0.0254875887816219 -0.0604489583040722 0.0393796451799204 0.029836324450201 -0.0523548672795116 0.00869420956862273 -0.0236914601289075 0.0994202615664746 -0.104215756459672 -0.0350246328816542 0.0448592908429953 -0.0192838809221796 -0.044559180476271 0.062011356319085 -0.0291574499226311 0.0535966705846454 -0.00985925805206931 0.126817954006922 -0.0270679942066862 -0.00200691343425156 0.0947877932748796 -0.133397071493464 0.00505760864281722 0.0415644415882961 -0.0179663117396381 0.0187620457621917 0.0502982308352094 -0.0255629519546887 -0.0237705475719385 -0.0185909364671844 0.0194270721363969 -0.0522989781328694 0.0240069880846908 -0.0486126508993301 0.0176899358612919 0.136928383942787 -0.0524394360256649 0.0647348534879165 0.0184658873148329 -0.00424957584140504 -0.0806730873206109 0.0349149008764833 0.0390710521653282 0.010360276703261 0.0225143316391652 -0.0129068593949767 0.0424311812665537 0.0317496763620086 -0.00449339111912867 -0.00231994177598036 -0.0221526498069052 0.0655566389654206 -0.00080454023016258 0.0436485120024037 0.0188922134484876 -0.0176610934721564 -0.00233252769058292 -0.0670470611179137 0.0552825216453444 -0.0902908017289887 -0.0366489026749341 0.0236761001502675 0.104340273596166 -0.0767713920502037 -0.0145574757851095 0.0179194670707889 -0.00227961430877266 -0.00181413218974628 -0.0628597248260513 -0.00644400941370279 -0.00642786203029368 -0.0793221348029619
  25 457.044576644983 ""  0.149732570825537 0 0 -0.0085473268831656 0.000700716058432823 0.0347934948896596 0.00305652276700605 -0.00850047259636752 0.0525948999484319 -0.0406085398249184 0.0292737299669107 -0.0817804417134186 -0.0222403950442604 0.021343763583893 -0.0649895645178798 0.068888963245116 -0.0415013341576458 0.0844244769173582 0.0193800059643467 -0.012399999243592 0.0219677001292644 0.0385253157023526 -0.020212075643371 0.037030525817039 0.00744370151945237 -0.0029434594495905 -0.0203919345418226 -0.0591540363774702 0.0273049924166628 -0.0396678817956784 0.00708078882649078 0.0101754029872281 0.0560827576607466 0.0410135897339172 0.021183495792435 -0.0531216118593339 -0.0926823854544224 -0.00978364545438705 -0.035782878502891 -0.00353223683556397 0.0109600443408295 0.0445967742307605 -0.0157207123633119 -0.0305661895367213 0.0358280845094934 -0.0194867990631472 0.014918251817887 -0.0642813550925009 0.12242767933945 -0.0751432149824566 0.164711489153258 0.0614069715088615 -0.0333327196801262 0.0719481672621192 0.0443516961219952 -0.0213544514101861 0.0296625268323866 0.0535222472546803 -0.0781131765067791 0.0208190351013542 0.079472603539729 -0.0297020775921038 0.126778282489542 -0.0142282405495493 0.105546138741991 0.1399402688502 0.080988697732838 -0.0186947885567252 0.0143636909393392 0.0887280415423507 0.0688361425582419 -0.145460660155335 0.0859262677544351 -0.000680505147053805 -0.0235878197862223 -0.101634080858397 -0.0313413690889599 -0.025154328438773 -0.0517062270218743 -0.03020581499731 -0.0149121151155276 -0.131626775111295 -0.0214702978581818 -0.0434639108717031 0.00639946159195507 -0.00409177289097957 -0.0183079115710141 0.00937605566799711 0.0125900408224792 0.00625677561756389 -0.00195915228025607 0.0130748269635058 -0.00797915575248716 0.0144911801480811 -0.00384767203737155 -0.0408038780521274 0.0161246391923954 -0.0153314125598398 -0.00844233532809151 0.00285544809269642 0.0167664595855726 -0.0140509857485417 -0.0179264138491221 -0.00750795970544911 -0.00971977942350517 0.00564754534109426 -0.0121756929382021 -0.0159897447622333 0.00147826523233941 0.000232757228576749 0.0118393654291617 -0.0209382000603166 -0.00611169379086595 -0.0138354565271008 -0.0143356179421279 -0.00256795014584861 -0.00204131408228526 0.0221108463217415 -0.0179402844525507 0.0359129147535137 0.0160969991843147 -0.00339877449979589 -0.0451563357430244 0.0352405584064954 0.0111910211382641 -0.00779065823522743 0.00230061320227656 -0.000668609507934319 0.0356321310941093 0.00134975752492057 0.000643864574083423 0.0361944402735042
  26 479.918645733084 ""  0.60648649715249 0 0 0.0135104367918533 0.00612171280898514 -0.00923587551137618 -0.000181007610098952 0.0178284407901462 0.00560454447394763 -0.0118313591124441 0.00958167918701381 0.0141802479326705 -0.0056538367576899 0.0111976722321201 0.0115939523660127 0.0245013540343573 -2.68234297335157e-05 -0.0195755725164429 0.0194968338162017 -0.0248575477666888 -0.0237226333249667 0.0229928168685905 -0.0374620666760895 -0.0302781143205398 -0.0104821897333032 -0.0274840437839195 -0.00527798746249403 -0.0449681068345904 -0.00629013245910163 0.0285380669364117 -0.021482532979778 0.0536197080071551 0.0353742517528464 0.0169612577906838 -0.0288939880960458 0.0391532166201387 -0.0318828140256405 0.00298635920533369 -0.037359736794034 0.00159527855019887 -0.0181831975740912 -0.0277061079281838 -0.00669367878983158 0.0174864313746604 -0.00710318617622476 -0.00777960507205816 0.0287512834126208 0.0183412424125486 0.0504883223653473 0.0313459269674624 -0.028726461152531 0.0247956992129276 -0.0616382422843012 -0.0414012947430887 -0.0448267859598669 -0.0596543478372208 0.00098068841173867 -0.0220373071864478 0.0978850420747346 0.0551029854255095 0.0364125517080555 0.0339718649832851 -0.012957708339376 -0.0225149043710845 0.0964388171225385 0.0512478414934888 0.0410247366005693 -0.0629556846179304 0.0879727636719898 0.047515218024632 -0.00601969100138232 -0.0212491750389046 0.0469508927912191 -0.0411412015920468 0.040252958408214 -0.0729063061163359 0.0097261524665027 -0.0872827331663382 -0.0242425005716479 0.00457130856717012 -0.0698774112693386 0.0414089722362457 0.000924029450852035 -0.0356483858534354 -0.0476498795335649 -0.0252731033485492 0.0416477388214183 0.0137757015189458 0.0190169073534851 -0.0687602850939386 0.0486012153962678 0.00246046984398066 0.00117090986067243 -0.126585695441752 -0.0794908195214629 0.14029534013666 -0.134197069461525 0.0148822891116558 -0.0825516628511416 0.04714781710587 0.00382115822091201 0.012111684849984 0.0662833594840473 0.043274027138747 0.0267009774770579 -0.0370248080498009 -0.0398068969681476 0.0846570261490503 0.00346221541172654 0.00646362811944967 -0.062489526155762 -0.00325878041105354 0.072338869830368 -0.0221470687136105 0.103970752796366 0.0958446204755526 0.0280627100388012 0.0109117230979704 0.0575545076978001 -0.114201925059954 -0.047883185464478 -0.0484142699979067 0.138915351563527 -0.1376067606018 -0.0707075843306563 0.0249615076771046 -0.00984630342252583 0.0133677275894012 -0.194050420186553 0.00842970160105453 0.0112542881003032 -0.151336623776308
  27 489.494574901208 ""  1.71766198264205 0 0 0.00380855419773902 -0.0531057857671097 -0.0733561343530462 0.0117785141099294 -0.00997715469940217 -0.0227933811559729 -0.0246345549237872 0.00364860268187299 0.0281777373439754 0.00534961318638058 0.0335046409413392 0.0257549014811894 0.0502329842946745 0.0312552062911838 -0.0334383072776115 0.0436894405979089 0.0116901617477984 -0.028735913519207 0.030458989008565 -0.0161783666282673 -0.0290508912360466 -0.0267288697867781 -0.00408116796471793 0.0145749862111055 -0.0328926400607382 0.028188624159183 0.038174734834985 -0.0545979560148009 0.0473486856674446 0.0536175634364001 0.0123051765315221 -0.0433720739483847 0.0198919058555038 -0.015847260887872 -0.0182953048313728 -0.0352117972408589 -0.00134393633646061 -0.101214785899813 -0.166551712297374 -0.0697143742011961 0.0296047869647048 -0.0691902105697395 -0.00193992002105169 0.0821196723760835 0.0452980178913117 0.0714289482105617 0.0652010591139673 -0.0506226410834542 0.0336192756055509 -0.0698361929801556 -0.0557108138030069 -0.0618898185454724 -0.030986164196802 0.0140051564469446 -0.0556662815198652 0.0612233704107047 0.0596320768267439 -0.0437789841999799 0.0447833952923483 0.0385005051437604 -0.0532925590921918 0.0531310881554631 0.0522620616096728 0.0167489167255677 -0.122561679955206 0.0855671744805937 0.0335632128263618 -0.0463726609384183 -0.0255867850450392 0.0501530812114106 -0.0501979884362235 -0.0465262840520266 -0.0958138894077071 -0.0425757766878638 -0.0992843614192415 0.0487861315953438 -0.0422137041888529 -0.0586470097392088 0.0394027060416809 -0.0348644544978193 -0.041716167735654 0.0216074592617467 0.0350689800819794 0.00791267001279207 -0.0210784616101607 -0.00211742808884931 0.0357316809757785 0.00934489261365359 -0.0748642051731554 0.0074191444548911 0.0361940726705091 0.0712385608411249 0.0545394451129707 0.0364158062619326 0.0716085847870532 0.0540830601992094 -0.0220500656548617 -0.11687873427591 0.00946792502667754 -0.0229194069719319 -0.0248892219662421 0.000218142327376608 0.0224555916749094 0.0729937277049479 -0.0467527609386289 -0.00602312983001169 -0.00695320964745612 0.039433745789798 0.0583402177009176 -0.0590895465776633 0.0606869110190075 -0.0720541665238792 -0.0930578582800336 -0.0224463460518434 -0.0908376618990868 0.0335361615348558 0.0335736189877194 0.0115242851323006 0.0646057634621622 -0.0306110262048693 0.054019301638865 0.0454787188316747 -0.00113203900815992 0.00745066594380028 -0.0124704737319412 0.113554924896325 -0.0121513161958191 -0.0148034887319928 0.0698203241464789
  28 530.620162154908 ""  1.98734744754046 0 0 -0.048570882197432 -0.0662593638659199 -0.00569693853825158 -0.0445114676219956 -0.0521041171934176 0.0112222658117759 -0.00670962405627093 -0.0474311180535152 -0.01676224338343 0.0334646102861678 -0.00728315830408279 -0.0273142258020674 0.0197033150427002 0.00619333529270476 -0.00991724942245251 0.0148422553635515 0.0595982684784346 0.014124328613671 -0.019497594969217 0.0267756558637344 0.0239224433689279 -0.00708342139927574 0.00737356886932059 0.00863951770380691 0.0344934652520562 0.0783632569290764 0.00931335494326873 -0.0451591257968278 0.000777295036462188 0.030356606618418 -0.0028049698437685 0.00381525263887179 -0.0564075173094797 0.0461885630130392 -0.0264729783093075 0.0182489391256974 -0.0574622068698353 -0.068269589707424 0.0188229446649859 -0.0562237504453248 -0.125384580491851 -0.00631053115471132 0.0329462944575626 0.00717622393049849 -0.0158851079829665 -0.0162474266010674 -0.0354674113565601 0.00100517464749765 -0.0165038318933653 0.0022768739987776 0.0131107116911225 0.0382032746981699 0.0498620409995845 -0.000877857803835772 -0.0460542933895722 -0.0743807622877739 -0.00312998150678518 -0.141721512116112 0.0345842984813683 0.109727614106412 -0.0424862774108652 -0.0745173156055456 -0.000119138196043149 -0.0331784715587005 -0.0641883843455357 -0.0321019865463058 -0.0229566734944848 -0.0541398736564224 -0.0243641949934902 -0.00445730288369429 0.0194584689814253 -0.172697081171967 -0.0104584549251731 -0.0773935701801118 0.00253958790111594 0.146077176996655 -0.0743209883471519 0.0565693073378795 -0.00898885106134008 -0.0628641960429931 -0.00274890281929908 -0.000223707936466328 0.00417539214076016 -0.0464521069175927 0.0228397841296589 0.0306486421813798 0.0213442994194667 -0.0131563196140909 -0.0132275254718137 -0.0664096342547778 0.0213826987822972 0.00832397361571138 -0.102555860351009 0.0218351800199728 -0.0441586473511638 -0.0415662433882194 -0.00769451194028457 -0.0250636826581187 -0.107664348207144 0.05437328135214 0.0380590473111849 0.0475106352094362 -0.00596071004191674 0.00461462747769595 0.0536317589455351 0.000693061879413636 0.00597961764461006 -0.0153530753972299 0.000183657959184622 0.0592615381837334 0.0251328100099068 0.0818737897799978 0.0777588706077215 0.049923373375052 -0.0387315231050821 0.00235285137016226 0.0913153793072711 -0.0272787492103415 -0.0131559946070751 0.12097658304007 -0.105077694154673 -0.0434105453522596 0.048977453723057 -0.00218393465639211 0.0090029572176033 -0.109195592787007 0.00097584748717822 0.00437826369699909 -0.0831417264468043
  29 545.215179469066 ""  3.96379062473637 0 0 -0.0580931237058553 -0.0297287939872841 0.0108155325795181 -0.0713284461043162 0.0175647739556473 0.0439821683728714 0.032439249775797 -0.012972149348004 -0.0194291441291272 0.0397655975506735 -0.0182849579323741 -0.0254565445868643 -0.0213145654615183 -0.00793561328907427 0.00654867656738005 -0.0191225389496562 0.0103899376607804 0.0179040747631883 -0.0124580430641912 0.018478366221107 0.0159153843675501 0.0371130117440624 -0.00280739776430358 -0.0270519068170247 0.0109419556613687 0.00640467069663954 -0.00416756102407018 0.00433648897030786 -0.00961168555277171 -0.00697257205935873 -0.000606300403228033 0.00681612910648896 -0.0128080801731743 0.01326862263766 -0.00137536744919269 0.00785930615874059 -0.112264331988829 -0.157813756945686 -0.105143013653263 -0.160104276437631 0.0428486693992918 0.0178738715432829 0.0345132309360098 -0.0594670942329334 -0.0593646842777852 -0.058036402445605 -0.0356496307359025 0.00327794355144799 -0.0175916219368664 0.0555634478136053 0.0285894537770645 0.0676474167095757 0.0369243082668367 -0.0449561796895398 0.00425255099175501 -0.0254993948984869 -0.0139525083275058 -0.0178984291100465 -0.00170162533255938 0.00888865012751841 0.00426723184015507 -0.0278292600521074 -0.0127872746314762 -0.00586072162244006 0.0113918212281497 -0.0210838229497061 -0.00702143839777196 -0.000143298198865854 -0.00050913396114364 -0.00702434732583161 0.0100845934902516 -0.0174861351247589 0.0190468431593459 -0.00367847031005915 0.0162333006589343 0.0149221860029339 -0.00314359251034335 0.0156526019338026 -0.00159532323254903 -0.00258476166964839 0.00666283984936376 -0.00804268491268308 0.00245477475756591 0.0553803592413811 0.0241292695874842 0.0714254832053829 -0.0530134719688333 0.111576871275872 -0.0579067468451856 0.0419389272158149 -0.105831973476417 -0.0259249034854746 0.278759941986206 -0.119036063444371 0.123969606665409 -0.0586435359545149 0.0895266169364564 -0.0642039956979759 0.0928996096397734 -0.0296344014094383 -0.0256138008143123 -0.0273912538214444 -0.00608458287320936 0.0158552716665629 -0.0289341048509845 -0.000344288438912861 -0.00483267568476121 0.0080033109799955 0.0312940967003151 -0.0495985354645911 -0.000703185703011754 -0.0634238832100283 -0.0737111501703544 -0.0447409796503927 -0.0064956732592501 0.0856627282062898 -0.0520857214159305 0.0031426878164817 0.0232625230149356 -0.0590959865838363 0.0562209556581817 0.0320159541782561 -0.0282552885279327 0.00610393306553149 -0.00836064063469223 0.0659532340209508 -0.00373606451959607 -0.00853700707316737 0.0401360921612385
  30 577.206725918807 ""  13.7270309912173 0 0 -0.0145250770838821 -0.0345770930881881 -0.0141123076480404 -0.000535132909232731 0.0119587996578585 0.0361497854584226 -0.0536920637042365 0.062374952197804 -0.10732256723313 0.0294997648773021 -0.00122295131239971 0.0259602856743494 -0.00820803713446694 0.00859435400298167 0.0110483100061682 -0.078357345223081 0.0315011316953937 -0.0996737442815184 0.0122152317807686 0.0130580091418631 -0.000721505229022115 0.0411367656101561 0.00170398323812946 0.0100273647074029 -0.000512418134539501 -0.0426524465722417 0.0130480748883518 0.0183814905692739 -0.0112489291046934 -0.0242572741677272 -0.0100948415778687 -0.0324961965913192 0.0549570182492697 0.0167221907903057 0.0145145624888077 0.00302429339045215 -0.0173645240477544 -0.0465377924073765 -0.0298245614435268 -0.0581437592463838 -0.0599510749818374 -0.0116452093110871 0.167004417902146 -0.111668293749327 0.213565635264339 0.104311743512647 -0.0535503118448535 0.170459493633218 0.12704440657392 -0.0311915123270496 0.186720317334977 0.184629339350795 -0.0818410434826234 0.218495965137852 -0.0175702926926029 0.0385311878529765 -0.00523444355151056 0.0474954565337139 -0.0204377329801294 -0.0586061441497128 0.032203849717857 0.00498526861063281 -0.0540855441952493 -0.012470553953551 -0.0161524950413458 0.0400017338999838 -0.0166595532457676 -0.0438461126178266 0.0666448792580406 -0.0267632100747193 -0.0267884547479608 0.061760890288235 0.0527633128801692 0.0513646245854854 0.00999965565253261 -0.0585904147714655 0.0536230601729497 -0.0458328057063073 0.0730749727956366 0.0552210152385894 0.0262027949160937 0.000646736198267628 0.00304732130579963 -0.0170061078165745 -0.00545069590760856 -0.00141698520839162 0.0189481339494072 -0.00770724804538979 -0.0305256884658988 -0.0271767442229 0.0112760868513294 0.0107659072651904 -0.0305763930386611 0.0135629492540735 -0.0015260264683753 0.000165844677788508 -0.0183169239674843 -0.0529345445438488 -0.0444703878122209 0.0170274829181737 0.0107399639330724 0.0190619747203581 0.00427910718538674 0.0135876024119474 0.00743602395902904 -0.00155880021375477 0.000854715877168865 0.00358517482310072 0.00703120445453183 0.0140855345775776 0.0208833803564176 0.020610654039556 0.0166662009979227 0.0180104388318707 -0.0707113818101088 0.028572383213203 0.0210853653344655 -0.010532486560138 0.00109840741173886 0.0435987311383118 -0.0303688062564648 -0.0106090211324513 0.020846103189425 -0.00151591595130231 0.00148351275305828 -0.0201010315980316 -0.00177863717950298 -3.82800128797908e-05 -0.0150688373972158
  31 577.849016026895 ""  12.2632935411744 0 0 0.028085554714987 0.0652609799889772 0.0286765500138702 0.0298366795221841 -0.04144263251812 -0.0235447661564007 -0.0674808671533259 -0.0151879083590826 -0.047570172784756 -0.00981329062278876 -0.0266750799280456 0.0185362984974318 0.0175224749073982 -0.0181143631467981 -0.0181693953382282 -0.0165965924041682 0.0421444039974323 -0.0558139724154088 -0.022069036645641 -0.0267231610788217 0.0049903626054552 -0.0416891370600259 -0.0269096982507725 0.03565133458354 0.0321344417092753 0.063934536361839 0.020353442465473 -0.0427204287747914 0.0258010422261104 0.0353124166296611 -0.00488689842109937 0.00118142952733923 -0.0313651390107124 0.0633561178221173 -0.00889970724180018 0.0248854156200262 0.0609079878372415 0.110138317389411 0.0269269979038176 0.0643491939104858 0.103403224087989 0.0279637909250403 0.0556098233929951 -0.0173837816496815 0.143786888646255 0.0645426962318717 -0.0606184407721461 0.0659982347695776 0.0428740360104308 -0.116474119978123 0.0695607347193899 0.0246355995206346 -0.0771099589080095 0.14420262307039 -0.0620812228410097 -0.0137510403200883 0.0162013499720117 -0.111393248729444 0.0508218076680119 0.0860123624025445 -0.0338368446386351 -0.031617381731305 -0.00555428807618713 -0.031137204885776 -0.0646219526990221 -0.00591312644772035 -0.0252727375048437 -0.0688454501334885 -0.00121048961189878 -0.0173913448090101 0.0216004313676127 -0.150788377641443 0.0180547259972169 -0.0397503183404317 0.00304941154552509 0.130150744263503 -0.039621826988842 0.0426313815650096 0.0426388321151696 -0.0323339072947638 0.0119415901603434 -0.000911743193390596 -0.00612976044299347 0.0392466359674269 0.0114533278397494 0.00576391971179629 -0.0403627100232317 0.0215434022030274 0.055985629884719 0.0565640382595225 -0.0277170682090907 -0.0225934274725467 0.0806788655540623 -0.0328197874463835 0.0116343351123435 -0.000141239327613894 0.0407792495908572 0.0989928708356716 0.0952207760249514 -0.0352735379793871 -0.0226141087999844 -0.0393545591410331 -0.00885502206576509 -0.0251167637701728 -0.0163397771391041 0.00285137002042107 -0.00201317146409146 -0.0068461057990768 -0.0108372458677589 -0.0311244452237583 -0.0404276418950664 -0.0450273734997209 -0.0381339355105282 -0.0387377282769064 0.135920199449464 -0.0479600258089882 -0.0486493131607446 0.0198180192852487 -0.00128745150060959 -0.0887704617794044 0.0630483229685524 0.0225645923246285 -0.0430154335514225 0.0030297298442644 -0.00343619392170465 0.0432545881584481 0.00318917538037148 -0.000342373811981827 0.0319665002317552
  32 637.628843395039 ""  52.2931886579496 0 0 -0.00766440834580829 -0.0203705883510462 -0.00911505215170753 0.00036297457416992 -0.0112903810969511 -0.0055609004825737 -0.00231407210858623 0.000514071223351728 0.00151539836923351 0.00266143641463484 0.00566189856227753 0.00316978927775099 0.00738379478383888 0.00603373262261097 -0.00255049700911446 0.00414242815522405 0.00462107572588776 -0.00162735307644877 0.00974352273078733 0.0169139994190468 0.000116641544727642 0.000817266434285677 0.0186872174517217 0.00765308390984316 -0.00580228206449423 -0.0137701760560242 -0.00156973837019543 0.0104150507997195 -0.0091939851371234 -0.0102886711871375 -0.00100162817784654 -0.00766050977509267 0.014716793653515 -0.0143476517231533 0.00108114571892524 -0.00668571049184472 -0.00803805158657133 -0.0359377241354049 -0.0415452012364218 -0.0263198616358636 0.00671098982560329 -0.00882744021524941 -0.000469850521758158 0.0148846200336976 0.00405244754997068 0.0101549371959461 0.0105864714154652 -0.00514276223024936 0.0092047083630407 0.0159215711762308 -0.000918084999113213 0.0042261803406515 0.0235831787729783 0.00511611628051237 0.0110501432729246 0.00199600810919709 -0.00537228297831065 0.0248000592931019 -0.0143430489569874 -0.0223237106753982 0.0103006026829741 0.00204095947944307 -0.00616441133607532 0.00249641580478702 0.00324238285861016 0.00990721361649512 0.00173306906705268 0.00324880453742538 0.0110618752109139 0.000747313894746915 -0.0109430282534179 0.0339440104109665 -0.00513587523627493 0.0086902498445547 -0.00314932193202847 -0.0309580577709375 0.00920912564620368 -0.0148647748867715 -0.00570485394977607 0.0089145384849797 -0.00233525788613421 0.010724154799223 0.016371641078492 0.0112123788892941 -0.0284944123439171 0.0266908885881934 -0.0330153815448169 0.00626594223234867 -0.0156790283758187 0.00507320896264678 0.0495273810802848 0.0628195685449878 0.0244473599024913 0.032070274546678 -0.0528526187364123 0.00136696419228061 -0.00177368244488015 -0.0226574816780351 0.0255627819799663 0.0027965934475947 0.00205108429865047 -0.00170299665192378 -0.0415321006138799 0.0199905948520488 0.0299315377396007 0.00800955929268735 0.000567991594950404 -0.0147914520527265 0.0614615063679271 -0.0194237296873855 0.00404943916730026 -0.0296739256778586 -0.046891672875353 -0.0366421235618041 0.519440201198065 -0.613332432423635 0.415540359141784 0.0165814648190082 0.0725217390256024 -0.0603896861878629 -0.0203211399636415 -0.00516847296825652 0.000771453211115184 0.0190521138720258 -0.00262882728624454 -0.0372981543848606 8.59479293192819e-05 -0.0117764188416545 -0.0364565044005942
  33 653.127591109972 ""  1.12410823669196 0 0 -0.0255780644678292 -0.00622940939148056 0.0155383702699214 -0.0164559530028346 0.00779035210558059 0.014564862785471 -0.0302463323518877 0.00650436055418183 0.0229758088738218 -0.090397251320563 -0.0900569424558491 0.023483945528105 0.0229666030033658 -0.120522448439208 -0.0652745054019492 0.0294079238373983 -0.00954197505759762 -0.0237245111521365 0.100977330758663 0.0911337047945979 -0.0305057143103169 -0.0113066292710926 0.117313643738992 0.056293367543033 -0.00298299260333161 -0.00125713822056109 0.0014811228960023 0.0113368826069295 7.77445001164501e-05 -0.00753885977694866 0.000925878871496289 -0.000619506721380163 -0.00606190434158816 0.00496803303822312 -0.00316787304470401 0.000428536539184366 -0.0352423666439445 -0.020750079503956 0.0145977909558713 -0.0322466713210827 -0.0191393594471387 0.0157882201800045 -0.0927187625480727 -0.0507511421635281 0.0415380845497289 0.0508694973261965 -0.0893561060212509 -0.0711526184375054 0.103203230085947 0.0585511413593186 -0.0451490815653003 -0.0340660026148495 0.0936696534436205 0.0621799819995401 0.00968127340088848 -7.41090625527253e-05 -0.00761623927816766 0.0146864400645318 -0.000850413241101226 -0.010498491655314 0.0104686955041033 -0.000985873198607158 -0.00596651079919579 -0.00218773504638693 0.00264036969804151 -0.010856452132368 0.000234794961873436 0.00449774079998348 -0.00374751810425115 0.00452414704788873 -0.00237284652431438 -0.00402908627888041 0.00858397479289005 -0.00410924882947363 0.00580064914641646 0.00432046933170551 -0.00231339318698749 -0.0037592058335927 0.00440929775625056 0.00168972165982343 0.00296670922282383 -0.0002062236749636 -0.000688365616597916 -0.00108015997916992 0.00613331310144473 0.00631561454446565 -0.00016030297618348 0.00536787418786679 -0.000185133477612849 -0.000732345151532757 -0.00792888547128995 -0.00632747267060871 0.00719523062562894 -0.00740918945215032 0.00766695242367192 -0.00758222589388761 0.00854509249216574 0.00628865898689582 0.000970275776422563 -0.000743806487377322 -0.000573186400687125 -0.000699183357418157 0.00158317237569952 -0.00237850250958596 -0.0010634029261941 -0.000261408882986559 3.72046960794455e-05 0.000423335142512487 -0.0043780355090508 0.000818088901968647 -0.00164634073973344 0.00139684290635459 0.00260870238701453 0.00130021081562465 -0.0324914599253869 0.0425409479546992 -0.0210715374503791 -0.000984949279309057 -0.00483342135589964 0.00221230841754322 0.00185508070459991 0.000774126881634777 -0.000803911732031251 -0.000889223647302584 0.000167471292768855 0.0021930855615471 0.000186897307113807 0.000773405670019853 0.0018166188976459
  34 689.375777925537 ""  9.31140037396113 0 0 0.0260944386832436 -7.36354452027314e-05 -0.0228939977175055 0.00792405103085539 0.0986841397308728 0.0368530062755716 0.0279598183480526 0.0645227069127789 0.007391033434794 -0.0537206962053112 -0.0344679333937155 0.0226340144437466 -0.0614942940489528 -0.04423840956921 0.0229046056005868 -0.0294359257179725 -0.0622730030961041 -0.00549853010744742 0.0276147896891702 -0.0472217900681308 -0.0385867534283839 0.0501622229197975 -0.0487877929280121 -0.0536919133110763 0.0111306740677632 0.0277198453926745 0.00407694890003773 -0.0440450339465884 0.0433463089995373 0.0470278840495597 0.00539664612035541 0.037582163833221 -0.069313773220238 0.0720193190248054 -0.00394917963913471 0.031609350807994 0.00150292914602429 -0.0357966396521276 -0.0291516028189253 -0.00951341010126239 -0.0158679592664253 -0.0205730935615734 -0.0451400433725034 -0.130036362660674 -0.0227236825487837 -0.0420778488265564 -0.0211854540608317 0.0184561015409962 0.0237699422405915 0.00935320825995445 -0.0133492449763276 -0.0113878186066149 -0.111129844545999 -0.0374875431325885 -0.0471536108261045 0.0192368377096715 0.036858601568979 -0.0778342303762051 0.0559555524924641 0.0748501675468161 -0.0450145937488889 0.0183437846408783 0.0396335516376858 -0.00348073970346991 0.0139289826830577 -0.0609974901656951 -7.93941774349802e-05 0.0139425506582223 -0.063043945120471 0.00250962029442533 0.0452647549010967 -0.115401527665957 0.0529211059486782 -0.0212185125654091 0.0245451396700354 0.111429826847753 -0.0226701292339846 0.0496005247510238 0.0562684269488051 -0.021595581044401 0.0223362347569486 -0.001467383593517 -0.000363521889223221 -0.00783926783518407 -0.0291507566763043 -0.0179140351691627 0.0120452379843165 -0.00783967359336299 -0.0291265813320713 -0.0161718529268254 0.0175817601495414 0.0167729519695321 -0.020023099067882 0.017273632472753 -0.0122987809003901 0.012804499223215 -0.0313880721361088 -0.0657382658661524 -0.0244138902577668 0.00970521957393018 0.00580685858393594 0.0103120812839626 -0.00317562472725832 0.0127727742065075 0.00111305531210196 -0.000385703485380772 4.63985415061181e-05 0.00372033709654619 0.0170766809817215 0.00277756922349022 0.0140163353490112 0.00392936297132149 -0.00211012270448971 0.00340965256981947 0.0391587255013454 -0.106265925365689 0.0782852329442224 -0.00611393011691561 0.0107071526060844 0.0128890499212683 -0.020190408450464 -0.00717273789597395 0.0154636468594706 0.00185747123515677 -0.000213953114957777 -0.012707567633956 -0.00227892293102374 -0.00312495201630776 -0.00894662121565063
  35 756.63179404373 ""  1.39894044516075 0 0 0.000249659178207561 -0.000533161257665343 0.000584882337887036 0.00732111339482384 -0.00493494690251596 0.0107648335672936 -0.072326648301943 0.0443646790612567 -0.107239929955084 0.0390023880444069 -0.023660822346824 0.0574602744896986 -0.0370207683344109 0.0229882671256521 -0.054737419008721 0.0851350173324175 -0.0520410098477268 0.126192559259688 -0.0404587381365332 0.0249267087038431 -0.0602355677062276 0.0392000542490476 -0.024039183668989 0.0585834191653691 0.000167377905345909 -6.09731256882096e-05 0.000285259805381241 0.000368451902061052 -0.000233808195230523 0.000439559858368982 0.00359131975573628 0.0110602675031288 -0.0192823006990144 -0.0219914456756991 -0.000111273294943454 -0.007720170123905 0.00686436345882928 0.00637038563615376 -0.00250712990053529 -0.0073768483414528 -0.0059446208521239 0.00151110611652822 0.0949859957076853 -0.0581429065687241 0.139987261148947 -0.122904715965643 0.0755380599069263 -0.18184683621874 -0.119573724577109 0.0731806230891518 -0.17799493467496 0.102411783928318 -0.0632817064167913 0.152955004523245 0.0125052372518347 -0.00608236569067657 -0.00103717935756505 -0.000155770592936246 0.000157619629062389 -0.000956904998971973 -0.00432163215513453 0.00152800480977244 0.0130964175164968 0.0129893695127539 0.0358746036278538 -0.0289932518734733 0.00992514099121545 0.0434004497927899 -0.0261555573773003 0.0141947422752427 0.0017961542147819 0.0231739481776312 -0.043186398647093 -0.0182683676901833 -0.0151502689268425 0.0118444338897194 -0.0183856169491971 0.0159860818703204 -0.0416103150158375 -0.0241867695336899 -0.0206796513992306 0.00019507650023325 -0.000165686250647357 0.00103729918417472 0.000300105508408221 0.000191492664437205 -0.000293735406000516 0.000129905072958198 0.000123118506346771 1.80532879703156e-05 -0.000231288036746134 -0.000351552330651265 0.0017842278354745 -5.65966010366054e-05 0.000616997229309559 0.00123446439899244 0.000246352722314781 0.000121768027091247 0.000360991093422414 -0.000201867055791661 -4.34780860092569e-05 -0.000195178972731081 7.33375990467696e-05 3.95784462889548e-05 -9.88991607957613e-05 -6.08284051314282e-05 -1.44191308983954e-05 -9.11055260864643e-05 0.000317580103561583 -0.000247479610365518 3.61356265472608e-05 -0.000519949493913268 -0.000485040419326712 -0.000189138994760134 -0.00062035569113351 0.00151140050257177 -0.00133837048324368 -0.000307284196434453 -0.000405645176886263 -2.24810144603305e-05 0.000501648802380026 6.75973741930516e-05 -0.000405548408059979 8.58536834043847e-05 -6.84413936442788e-05 0.000269377266703646 -0.000102970418715913 -5.32689108982763e-05 0.000420252912320687
  36 812.531042445748 ""  19.8774623185807 0 0 -0.00292194181684913 -0.00766690090988139 -0.00566370619101605 -0.000988465131714503 -0.00194659934618753 0.000646219685452459 0.000666625242888736 7.36993664284802e-05 0.00106042661813432 -0.00207650219361994 0.00219438264237776 -0.000274973080640371 -0.00218420647365878 0.00261448992864228 0.00151285536757067 -0.000153762741701294 -0.00177627709692459 0.000440997041749702 0.00310377394380906 0.000953612069326348 -0.00146254432259338 0.00244539512050518 0.000401048993785174 -0.00146667727036871 -0.00090389663885854 -0.00214940617962467 -7.58537723683905e-05 -0.00138267273715324 0.000542567963767929 0.00115544927370643 0.000108973736727667 0.000632034066045686 -0.00211707514668638 0.00153172846332435 -0.000553912214964079 0.000752729605849238 -0.00301526302401166 -0.000309043651374833 0.011056227906494 0.00199191611088415 -0.0306898082533621 -0.00611616583657426 0.00444529105821749 -0.0046313566376541 0.00804210019036889 0.00336745058754284 0.00254717330735413 0.00641620734043321 0.00227722652881695 0.00463140017440343 -0.000868451921932007 0.00139078191043459 0.000152770295943452 -0.00228104572841063 -0.001524444720968 0.00271339310099861 0.00213583780517475 0.00116350286987001 -0.000365892889081909 -0.000588466628472528 -0.00138688258929732 0.00279318363261484 0.00183870049368788 0.00083262571229923 0.00242608368719388 -0.0028624366617332 0.000712535944428729 0.0027306277975428 -0.00306628323294061 0.000568785832851777 6.66202023012029e-05 0.00105076780356202 0.00282175911234163 0.000452111995991828 0.00121054296167737 -0.000550947132288692 0.000503337966042345 -0.000353193469660894 0.00304412973465244 0.000450172435759318 0.0013575499928735 -0.00916762960542347 -0.0130053710487329 0.0155969861281809 0.0105107537890079 -0.000521681656661134 -0.00102734564165486 -0.00744422608902755 0.00464853156062436 -0.00915658641198621 0.0511279620858524 0.0302445577886961 -0.0503169621321312 0.0294348449819931 -0.11200437500802 0.021742883636397 -0.00268406332929253 0.00468423221226907 -0.0233014524412465 -0.0195802116099569 0.066527476000137 0.00932249319938898 -0.0137598696584752 -0.0213235883013113 0.034521583435655 0.00240456778214444 0.0330647865040817 -0.00830045655101372 0.428482062677516 -0.0866097802107969 -0.0855187230083292 -0.292279074221582 -0.312603285090986 0.0673676381619681 -0.0680380130449219 0.088710711816738 -0.0626868520675781 0.173420988608968 0.153582669350869 -0.296729154889909 0.0145499471872091 -0.16158784728805 0.019198234931345 0.295393576016657 -0.058653567906745 -0.284138181359123 -0.182152665587912 -0.223733023244857 0.188039042518342
  37 826.728747640314 ""  27.5484667314768 0 0 0.0410212596758712 0.0321546297140605 -0.0132568889208909 0.0005430177218374 0.0864139983922194 0.036566083594121 0.00251484337859613 0.00548773521475481 0.000607829386769475 0.0193677245685295 -0.0434837238390965 -0.0321894056286206 0.026323643928837 -0.0617392727024516 -0.0438853913836134 0.0115379820398777 0.0364577028484309 0.00753781232077917 -0.0577765006222265 -0.0278645468875922 0.027838198913025 -0.0313531758257141 -0.0243976170712258 0.0116590016351983 0.0412062884851019 0.0855089234971344 0.00804329733539732 0.0510768801909298 -0.0160274596758505 -0.0403164652159686 0.00314272467977056 -0.0175137945682756 0.0691934574953242 -0.0617618031395566 0.0226364900165839 -0.0286277939384408 0.0260975281155605 0.0178454537124619 -0.00231051201601402 0.028450425013041 0.0171295481354931 -0.011536812788638 0.026144163537965 -0.0500491319297525 -0.0311132386655809 -0.0247807942574497 -0.120301592539737 -0.0287769127115719 -0.0545689697602214 -0.0869572160953469 -0.00242143572078456 -0.0313199138250783 -0.0190259790588865 0.00930077913338666 0.0487615437536185 -0.111426854838615 -0.0836704649382062 -0.0595950830501207 0.0225038015200519 0.0484215700950995 0.053959807694388 -0.115102135593584 -0.0769116388992463 -0.0282721810739532 -0.0904542407686543 0.0973029778759904 -0.0219226964599928 -0.100594073126668 0.108919055995978 -0.0117415781381435 0.00518462831452288 -0.0622989235600838 -0.124123421044538 -0.0311470821913737 -0.0468960236341198 0.0475869038810042 -0.0320419191243536 0.0273805316376076 -0.133648401475786 -0.0309150616576287 -0.060054357898646 -0.0019352296772021 -0.0315906082171331 -0.016291074248064 -0.0241687709296434 -0.0151153615720438 0.00858538533323859 0.00612310182457444 -0.0141468515618488 -0.010621917471561 -0.0351042681672418 -0.0543739808688456 0.021151142592081 -0.0301739861917948 0.0251336767558175 -0.0359964634641038 -0.0143820151331601 -0.0347036935511377 0.00684707819304421 0.0199179928892226 0.0222227436092223 0.0115091545991171 0.0060365875651868 0.0212891857565938 -0.0354133000613772 -0.0104180757236896 0.00335627317208384 0.0234906165226688 0.0935029121572938 -0.00410852119266235 0.00532590438062587 -0.030574314234957 -0.0450169113375856 0.0120185559165949 0.0161413703836993 -0.0630258982769271 0.0438179490127526 -0.102018983681981 -0.0878654357686896 0.0963420659958277 -0.0435144392509584 -0.039576609455257 0.0486570291950253 0.037532538076531 -0.0112639862086207 -0.046040998526393 -0.0437086831592552 -0.042631097801142 0.0393580577878028
  38 836.013695666912 ""  61.8573262660256 0 0 0.0166034554830604 -0.0174862014767253 -0.00746425694995382 -0.00130899445576543 0.0283784802635255 0.0113818826758889 -0.00336804506184763 0.0104654532965024 -0.00706355692468425 0.0123933664269933 -0.0231158034002488 0.0170363573052753 0.00924909036297955 -0.02189939309712 0.00601163095732174 -0.0021971217765405 0.0133500537577388 -0.00487622187018844 -0.0131582733054935 -0.00791598555707416 -0.00279806263480938 -0.00529106815737062 -0.00963768522672661 -0.011456610405866 0.0185108608498551 0.0408847446804665 0.0018002028600031 0.0218236904641704 -0.00593989638828112 -0.017346099044866 0.00153539019471511 -0.00815580832090613 0.0334633255522272 -0.0236916917140159 0.0102457581472607 -0.0120404958011194 -0.00435982755702898 -0.085422928647163 -0.0971452540811369 -0.0495848983565835 0.0687574173033995 -0.00362936906589019 -0.0929915289194145 0.0268417571417801 -0.148515868615088 -0.0731356154984809 0.00470497020214901 -0.091283379995531 0.0184595601153885 -0.0389724515842098 0.0361684046835192 0.0272662143629575 -0.0390910582584497 0.0474585755922012 0.0234508096342941 -0.0528544236583168 -0.0385568724138442 -0.0348637727246395 0.0143125086505681 0.0238282313275617 0.0220913501849821 -0.0538050307011258 -0.0327528499107418 -0.0148401071644495 -0.0459955840407227 0.0478598552042325 -0.0105846554812087 -0.0510081083573193 0.0518640675618673 -0.00612954999000925 0.00353337958546784 -0.034665669553037 -0.050441649362119 -0.0145561444090997 -0.0182995584549547 0.0270872351478165 -0.0148992586650407 0.013125929634917 -0.0583434531851941 -0.0130245401283049 -0.0259327669772503 -0.00395301418171531 0.0791938633768652 0.00112188260568777 -0.00266320834976199 -0.0069895830951635 0.00920955725563451 0.00475922975084312 -0.0117599059698264 0.00983231244197704 0.109975982661675 0.16728332710854 -0.101970872004082 0.0844110928647426 -0.105325153806254 0.0441539679822756 -0.0180151332361007 -0.0752741336341171 -0.0629544952670837 -0.0356997511238608 -0.0442518242418894 -0.0141768195852863 -0.0252352818343433 -0.0486591598823327 0.0903998952839835 0.0277609717966774 -0.00529731298761606 -0.0471513038744205 -0.187354622715115 0.0110525339983223 -0.0131857057366548 0.0700224227810111 0.0950925473606755 -0.0228647372045386 -0.0549573789617911 0.0834676704954153 -0.0723417959197284 0.301786286919976 0.282590332766408 -0.30265609941336 0.0611406502863098 0.0727570351783369 -0.0787674992181229 -0.0727175446190755 0.0259875397299426 0.0665319762469549 0.0953277384888614 0.0861942279446669 -0.11215899234122
  39 843.174702337228 ""  2.18910047011834 0 0 0.00434325638564671 0.00969523972032109 0.0174230765237657 0.00491022383356124 -0.00760893568039645 0.00305937769669775 -0.0186177338280757 0.00728457772436713 -0.0268687811900778 0.0541903630789697 -0.0263892906489381 0.0697055613684776 0.038302662419578 -0.0191303281372717 0.0483453825362442 -0.0156428193837439 0.00725498968579618 -0.0231054128668029 -0.0182936787878942 0.0122202308341142 -0.0201526181979279 -0.0251246138571668 0.0179396729460318 -0.0253299434311588 -0.0126479740676924 -0.0142986927419403 -0.00767604746191519 -0.00924060428481469 0.00245739249665269 0.0058414003274453 -0.00316775845427151 -0.00023736345803549 -0.00256961581670622 0.0207038469691316 -0.00643303905149657 0.00760312839426914 -4.21829145400728e-05 -0.0109206368351676 -0.0149066219792201 -0.000145007993773036 0.0602146337373023 0.0181409531264368 -0.326747105182751 0.216308949515005 -0.486917320187586 -0.215207948955046 0.138363578535689 -0.329695088047119 0.111899572385907 -0.067908857819588 0.173922761954399 0.146637595768385 -0.0803808996564025 0.222565476598653 0.000492473968302716 0.019241394404068 0.0136426286903655 0.00782993879842949 -0.00168965955112348 -0.0236536115714979 -0.0140033310096753 0.022685394031643 0.022422557247575 0.00251801578994308 0.00401119087498106 -0.000840489720638283 0.00298956535426105 0.00830118939081255 -0.0150265477321089 -0.00276348396499607 -0.0028756234612767 0.0144416533110326 0.043137949921271 0.0106610134178581 0.0164458634762521 -0.011711531636073 0.0101506652558436 -0.0097630665724271 0.0350253583307206 0.0132876843214742 0.0182097870326057 -0.000326100774576708 -0.017245183133761 -0.0242296180876078 -0.00510956945811358 -0.00156958623368341 0.00262584147501058 0.0047907421623062 0.000433311275049821 0.00430095037428032 -0.0357178921816218 -0.0474831087305604 0.00119422372381543 -0.0307747773310767 0.0240048922620613 -0.0529125474830385 0.000805721190352374 -0.00164074429200642 0.0112705636791776 0.0127020066643829 0.0146458201784026 0.00586188602224516 0.00447886847972922 0.00843899680985902 -0.0242240743736114 -0.00792758137363014 0.00376544551464115 0.016324100766376 0.0584906973570314 -0.00104517554966734 -0.0077003261451733 -0.0191172348582236 -0.0271405613032521 0.0118931743104906 0.0106713335664269 -0.0223293807631759 0.0192882311691489 -0.074932455665528 -0.0717033685688659 0.0738686620137487 -0.0301008801274614 -0.0290238392247466 0.0338339388649277 0.0288148349736252 -0.00763797007211737 -0.0354255666560695 -0.033404375438027 -0.031337570529137 0.030605361217136
  40 857.020946492505 ""  4.56418648376703 0 0 0.0354150288571103 0.020003161283798 -0.00623150735386723 -0.00229256380160531 0.0650058788798961 0.0273480243209868 -0.00540842178515452 -0.00587406605829132 -0.00549031317991698 0.0761870089864904 -0.00611385605211157 -0.0588623454983827 0.0618808314723138 -0.0444700264135387 -0.0663667597448414 0.00224132208679339 0.0119110478353977 -0.00114723685047741 -0.0763852522461963 -0.00592159196237049 0.0604353575394412 -0.0554283713201792 0.0212271070677101 0.0611516391047289 -0.0428297654109296 -0.0815241681540629 -0.00582816912568541 -0.0366906712562618 0.00740847920840977 0.0269101145553487 -0.00714762783925871 0.0104589968725132 -0.0559142147046034 0.0482847769608194 -0.0222757543508167 0.0261418907802534 0.0197869655858035 -0.0208094802204566 -0.0520242175025047 -0.00600249386523983 0.0687336836899287 -0.003125213526089 0.10015952353783 0.0240239216528188 -0.00586828004208848 0.0450762940822404 -0.0991785985382052 -0.0309271611441352 -0.110932395324763 -0.0315142201831397 -0.0125908776141144 -0.0580617158159548 0.0974648215973943 -0.0160818934182065 -0.03529069221895 0.106923272742782 0.071748483729945 0.0911748403008411 -0.0374806176820078 -0.0738455253974346 -0.0405161305277393 0.111407677606182 0.0682358634758355 0.032063108661947 0.0844715928751231 -0.0775898132291673 0.020330284469917 0.0984270325485925 -0.0993041661151129 0.00711922771339392 -0.013884212849816 0.0884700949274344 0.107648837651931 0.0376144573724243 0.0358136098131895 -0.0738547724455103 0.0381174787553149 -0.0334019105054605 0.127059152552607 0.0336613816151061 0.058825535180701 -0.00129240821075725 0.0122741655531753 -0.0247892123317468 -0.0214525126193679 -0.0136309939724804 0.0124289600653019 0.0148791525628064 -0.0189342726670523 0.00170865186686437 0.014359812779285 0.0293203310533485 -0.0249462972439277 0.00371293828837303 -0.0233915960812828 -0.0407687514286191 -0.0144192572820217 -0.065395435418012 -0.0136257628753307 0.00258396535683351 -0.00300184522830731 0.00274863319423402 -0.00881663504210207 -0.0062863085032857 0.0110936392151481 0.00441280620474615 -0.000158485280611478 0.0011335679667201 -0.0162682672179032 0.00439202732072799 -0.00522075544484587 0.015826058123014 0.0142606596065751 -0.00479390703099154 -0.0159924151958511 -0.00755137584430498 0.00150718848008858 0.056519974797828 0.0601035250760239 -0.0648474234743243 -0.0188070675289092 0.000690207100227 0.0131814016385892 -0.00860426480387357 0.0042062757971051 -0.00749459059834766 0.0107658378451713 0.00748579763333977 -0.0280920995302473
  41 864.165242052413 ""  35.3268786945887 0 0 -0.000481548622553927 0.000417558063627669 0.010894571382764 0.0101213518704849 -0.0147549727469087 0.0100489417582161 -0.0493881911566739 0.0303134015585796 -0.0735955524709429 0.012632103789159 -0.0113756921569886 0.0374405069658301 0.00664892259362069 -0.00264580913433474 0.0268600961481426 -0.0414346301049028 0.0234861131434477 -0.0612954207547779 0.0476867202475355 -0.023177037877519 0.0521588331173186 0.0547803664752935 -0.0320025919760717 0.0674922214236448 -0.00546652785727695 0.0123213693497228 -0.0131275744484269 9.89194991735472e-05 0.00121706806936354 -0.00646757673212567 -0.00251231529329742 -0.0143734467535715 0.0255007053803325 0.0197769863972157 0.00287761508341505 0.00756666862778725 -0.00069486218844498 -0.0105396559805569 -0.0118825162261673 -0.00709471289504413 0.0300969956395272 0.011636829545143 -0.112514491142557 0.0625538479690411 -0.147800000935537 -0.0691674377685042 0.0519489464026631 -0.0930587956697505 -0.225298109593846 0.149268956681404 -0.351226509628872 -0.299595067003888 0.179353623433991 -0.453211806777666 0.0240484850979989 -0.0264405198044049 -0.0173540796939335 -0.00628403981804433 0.00220616065218417 0.00945587218297358 -0.00979865103595162 0.00303911587405072 0.0178363212065514 -0.006928789493566 -0.0247463867997614 0.029432717450974 -0.00570704848187295 -0.0303857709117077 0.0286704681676546 -0.00166878732565552 -0.0108321151356137 -0.00909103830047153 0.0182263312671334 0.000300866229589529 0.00834793449201844 0.0105503627640266 0.00733312463167573 0.00766002490541961 0.0162665746984306 0.00562464157996219 0.00844660060747166 -0.000304707658519264 -0.000313070900468056 -0.0111880129560933 -0.00112809782956617 0.000200054294720591 0.00110460886006764 0.00281360285029456 0.0006145142342335 0.00489264194105167 -0.00779160950895063 -0.00768425905214836 -0.00818337642161787 -0.00732702696118747 0.00157399510762755 -0.0222192985851536 0.000774885270606736 -0.00319915247835473 0.00191823355169907 0.00250724359122962 0.00226520808559229 0.000946060267257972 9.8552727746135e-05 -0.000927726246614737 -0.00317390280711699 -0.000791545249693262 0.00101776437869479 0.00323450561558546 0.0084244042954265 0.000631879608169351 -0.00583244598557841 -0.00165261687920713 -0.00305555959891195 0.00319246997631912 -0.00066094327417772 0.00124966434888809 -0.000217744275496558 -0.00802865916216021 -0.00891579174648479 0.00852394913263984 -0.00703707107671148 -0.00635157598696647 0.00782121233427013 0.00659417067680759 -0.00124625120944036 -0.00927975988026333 -0.00618031896489526 -0.00648487334139355 0.00439132737965889
  42 884.239352087504 ""  7.92853737227298 0 0 0.00235591576693394 0.0342707833633323 0.0680626050209197 -0.000304577352077527 -0.026527924377308 -0.0254936311432098 0.00520093757851973 -0.0108669690404869 0.0065665971815725 -0.0243202708192594 0.00915596915847232 0.00700480396378878 -0.0222154390848162 0.0212968095157087 0.00384876412565792 0.00505979981355733 -0.00835026283387333 0.00715015195060763 0.0178875550354377 0.00371999657144103 -0.0138090352851671 0.00834042440235966 -0.00104672130768029 -0.0080777352461827 0.00664619251908589 0.00505848893293537 0.00334186640709296 0.00252507913117463 -0.000383165610508381 -0.000210925402399138 0.00206629701245203 0.00122460495063819 0.000525584984458556 -0.0081862230589048 0.00209428763343921 -0.0037069951734842 0.0032829768501059 -0.0583443373364507 -0.142558019770668 -0.076511096096057 0.295540353397174 0.0743424798349922 0.0286939308057841 -0.0134422025303409 0.0932286123860629 0.0463279338817962 0.00303387055651228 0.0825859960929268 0.0245681707715171 0.00911210980335729 0.000621750488953617 0.00746818222855867 -0.0118193802842508 0.00094390459271439 -0.00350827146308475 -0.00480090472848655 -0.00253225280005681 -0.0100244064719932 0.00404929086019502 0.00959826736988154 0.00558189324990363 -0.0116570263395017 -0.0110127887184961 -0.003017901112033 -0.00288357313410769 -0.00096382906418071 -0.00195818039710937 -0.00646892787782015 0.00790385844588725 -0.000280800931281014 0.0037748968214744 -0.0110488303687866 -0.0146283125912671 -0.00403903376809364 -0.00510602192855462 0.00530309852208054 -0.00455334127615794 0.00212635213540468 -0.0143304965853541 -0.00434537882050572 -0.0072255912935236 0.0178722155026374 0.0254479216603878 -0.153032745187192 -0.0467625793683498 -0.0161201758498518 0.0355862190642529 0.0681736245382245 -0.0264047525004151 0.0623643328291064 -0.0636900683611846 -0.0222280397297534 -0.0277307456051705 -0.0952088245594613 0.0241438661378979 -0.350668594892517 0.0118921527584677 -0.0863066467843502 0.0832209031565431 0.0294050072600983 0.00909156851030524 0.00499798215542029 -0.0262278403693477 -0.0197502527949242 -0.00460160976812482 0.000516944237584902 0.00574740181038427 0.0399319619844501 0.0254618282406804 0.0152881721907577 -0.0671153198836311 0.0336919815680912 0.015192261129369 -0.0154250336806565 -0.0253709388524619 0.00241268916075634 0.00132381982803469 0.0449936737728628 0.0502802359082286 -0.0898457404764033 -0.132731170712683 -0.0498708038863309 0.119489467559231 0.0111028294037714 0.00316697089465911 -0.0871650387153519 -0.0212635861385082 -0.0281062141437964 -0.050389196339861
  43 900.561617219047 ""  5.75847688735789 0 0 0.00137081038219338 -0.00457047477619733 0.0039426053159558 0.00160168867642914 0.0024639496226925 -0.00194300745703106 0.000742188684869541 0.000392965036508299 0.000737222200525214 0.000629168600036109 -8.05276756482717e-05 -0.00123143402263295 -1.46886571434131e-05 -0.000356066489721054 -0.00228705807581479 0.000535454626818056 -0.000144228351555725 0.000670038027771014 -0.00167846217771007 -0.000813229858169806 0.000768502429594282 -0.000849080850311953 -7.56131414404929e-05 0.000586448392043773 0.00024899768751823 -0.000358853308708796 0.000400633141964769 3.45092146693155e-05 -1.66633079450123e-05 0.000272633001139582 5.40479206661703e-05 0.000317339083357889 -0.00052091870922406 -0.000416830004724227 -5.47516175792551e-06 -0.00011751862743868 -0.000875846930326249 -0.021579103857043 -0.0263475985360718 -0.0139782628884412 0.0271002547979082 0.00433442973924678 0.00523017232666532 -0.00315905338498922 0.00525719151340676 0.00550380692454943 -0.00488122988330871 0.00697222518040867 -0.00195639233463678 -0.00168692582287711 -0.000192266327093518 -0.00147058674275829 0.000271790620875787 -0.000171548355518525 -0.000812450545234134 0.000872468016304716 0.000617426720508175 0.000359576010575487 -9.8926823594899e-05 -0.000198688788209647 0.000362041116487063 -0.000101025294285427 -0.000534243910418691 -6.75092212038473e-05 0.000556301849450804 -0.000837307726497619 -0.000135593812797657 0.000271938469377371 -0.000106193217307784 -0.000140072175770953 0.000380095354097305 -0.000298619077874417 -0.000591108869463983 0.000191402728572068 -0.000491655089029738 -0.000612568021782274 0.000107827982301105 -0.000348001590743572 0.000200139509499127 -2.89382522199646e-05 -9.18586722634137e-05 0.0412396467549166 0.024441330028734 -0.048077711557662 -0.0307866292876539 -0.0147116954496421 0.0240783769590911 0.0152525399850411 0.00432030923072344 -0.00472675479925623 -0.100108080041396 -0.106472206820877 0.0403429538351194 -0.0692710436171893 0.156294271393012 -0.156011406762159 -0.00835706450061678 -0.0168799474246512 0.0123469365527123 -0.0940953703423467 -0.0167907375820413 0.0359173998671949 0.0391845569893381 -0.00169975747628427 0.0692553302324846 0.0292428002677515 0.0308112670269372 -0.120796236406236 -0.0435217862137069 -0.032929746227152 0.0533631367097696 -0.124722043308366 -0.0529489216046161 0.186596792407449 0.00663740581685455 -0.0347583216792264 0.0261393218335339 -0.116084346995051 -0.159775913456129 0.265429264936412 0.332025746039502 0.0628890132527444 -0.285222911757705 0.158433867297196 -0.0124820560757804 -0.0066591778977515 -0.0155723740785103 -0.0245575112746423 0.163567387165315
  44 930.877047435604 ""  0.778355264649754 0 0 0.00115038389721291 -0.000852091708049803 0.0008987987753732 0.00118483601774673 -0.000729425232733805 0.00226847251866707 -0.00620511851342818 0.00388535655895453 -0.00916770250523864 0.0107603228961504 -0.00639303103836241 0.0154850182034441 -0.0047673904921167 0.00284878367858946 -0.00733864764029571 -0.00708137057748667 0.00412479505939997 -0.0104482553015146 -0.00136643812717435 0.000812576538002459 -0.0017546745366762 0.00864071446613719 -0.00527852048778471 0.0129816894041404 0.0683095954749137 -0.0423477383133203 0.101599323222565 0.03045579264878 -0.0184909757093436 0.0472033460330515 0.0446654347453397 0.0585055211054198 -0.0706755666732783 -0.0986404206671216 -0.025488269097619 -0.0115052124946703 -0.000620076273530789 -0.00514862250603119 -0.00354135513344779 -0.000902104436858829 0.0050206022195046 0.00102812788048834 -0.0602107940655537 0.0370632557305835 -0.0892380361344469 0.0357215826502698 -0.0218647838409594 0.0524905568057506 0.0140588004526223 -0.00841104457836532 0.0213104039074544 -0.0506867125196954 0.0314877126738329 -0.0755264547963111 -0.208597189099732 0.173059627784886 0.112802430810493 -0.0536805609727271 0.0330287182108998 -0.0784489066720621 0.127895992724922 -0.123930323689642 -0.231780621114905 -0.0696144982478331 0.0148379708866895 -0.145398281337053 -0.0519421624645708 -0.108111053171129 0.103542739519508 -0.0475004493171016 0.119928886917524 -0.267334132272098 -0.0888149025390918 0.0864974695737026 -0.0978399599763663 -0.242838672469665 0.059363961816674 -0.16622309483747 0.142208220037267 0.0509788214042715 0.0375509357028027 -0.00230929096653874 -0.000622675802150015 0.00282015073339535 0.00193833010268026 0.000808141104499971 -0.00153253948591171 -0.00231753159850441 0.00052624874589837 -0.000672570170073735 0.00234767545762773 0.00112212989572653 -0.0067767498733648 0.00379029973594812 -0.00392540498830192 0.0112626484310826 -0.00132694861809638 -0.00116107399460844 -0.0064241988939009 2.36838724188109e-05 0.000199050950552875 3.68293898250901e-06 0.00103948086073108 0.000179284458617422 -0.0010618615535367 -0.000504924023159454 8.09293140916305e-05 -0.000435028980747502 0.000234529624158808 0.000106599297450517 0.000289011152888253 -0.000467917583443119 -0.000327920257851527 0.00198606851834263 0.00137734096989301 -7.88198584484915e-05 -0.000154140375988132 -0.00282145526050696 -0.00323822210209026 0.00587948451678542 0.0025209912281332 1.76189499419055e-05 -0.00199242432130981 0.00087610121332574 -0.000369566036408511 0.00108250117499298 -0.000975588419624483 -0.000460831466923145 0.00302361473715855
  45 946.656220133955 ""  0.468621877813718 0 0 0.00146694707548494 8.77147770986638e-05 -0.000570917305453694 -0.000398242756969439 -0.00140870447808391 -0.00041947471983341 -0.00112455323981801 -0.000197878296712326 0.000726433524609469 -0.00173785208079155 0.00318178854320474 0.00256625971445236 0.000627771002466371 0.00171465941945442 0.000242759600119076 -0.00169032352293408 0.008916919703129 0.00478535670496614 0.00654891417531934 -0.003461880011864 -0.00575197437398348 0.0032820785042149 -0.0104848086406011 -0.00671026275822323 -0.0942130963315423 0.0358302889533947 0.0783535120508168 0.0411530927799532 -0.087509907021629 -0.0624696058934157 -0.0369233515520519 0.0588728535022439 -0.0240177180056749 0.0214461616189844 0.0212342507851267 0.066110100172554 0.00230354036928207 0.00090832418790291 -0.00156345218531653 0.0015973464584088 0.00265835072896026 -0.000519298973429635 -0.00223349246119946 0.00612558499558875 0.00375557768793406 0.0050811327888393 0.00741890310197102 0.000487577786947899 0.00779338524159531 -0.0232468594333672 -0.0155941334601827 -0.00488282506025146 -0.0200016363213825 -0.00424066052506961 0.0606853737886691 0.056668169132012 0.00239581799348087 0.222680862164892 -0.150197475644955 -0.210662354202454 0.0461888300410789 0.0641453139001543 -0.0253136440121311 0.0247204174879379 -0.178700018395807 0.217220037499496 0.0606616645322729 0.0308961064292921 -0.237204855751952 0.092154449732514 0.0283868968556854 -0.196259593176029 -0.229114035008094 -0.0196539028384887 -0.166368062005738 0.208704487378222 -0.046246446683598 -0.016106571589908 0.235272609312152 -0.0759150021113 0.0246794471839605 1.94925998913795e-05 0.000152853050047088 -0.000540208679139183 6.85087768735095e-05 -0.000123015913857366 1.5564457800894e-05 -1.60631431792387e-05 0.000411930712235869 0.000680507292648128 -0.000261590152772242 -0.000242480213138882 -0.000723230193492517 -0.000290768922442597 2.10010398169947e-05 -0.00119485533658205 -0.000155815163762255 3.03431052578946e-05 0.000492693418962625 9.42588273555015e-05 1.46537137696399e-05 -0.000144209804902342 8.3478448303866e-05 -0.000126200918783025 -9.5314604540659e-05 -2.76938100291504e-05 8.84390420196842e-05 0.000100593957725558 8.08682760125534e-05 5.79413658936708e-05 -0.000594710982462668 0.000103057530023919 3.99186593125155e-05 7.34962792490615e-05 0.000894157365830349 0.000102175288550107 -0.000757545492009886 -0.00016511063854417 -0.000355091148767139 0.000378616948744519 -0.00026749459923646 -0.000196131667886105 0.000278129954648507 0.000191601789834938 1.93887313991873e-05 -0.000377649923003549 -0.000231036919307493 -0.000194750447909538 9.80719001216084e-05
  46 970.151196548128 ""  4.22037074190716 0 0 -0.0156439441386574 0.00103001308564052 -0.0214828624539172 0.00296566199481907 0.000856826335071257 -0.000847227232648253 0.00696073224565264 -0.00325384895676064 0.0100543734977672 -0.0372329680855578 0.0230424985531654 -0.0560956252005565 0.0542409031082521 -0.0330076786704555 0.0794106840830433 -0.0180436426533086 0.0112004581508745 -0.0271104065893171 0.0173932321387574 -0.0118767184484819 0.0273715741225089 -0.0153735762990809 0.00913780788001882 -0.0218071827117165 0.00579172137482669 -0.00364814527389817 0.00861749924943287 0.00267907389418778 -0.00164817868267939 0.00413954352903162 0.0144780151185746 0.0071507879310111 -0.000479311101385751 -0.00929968030546196 -0.0103747347158849 0.00815867483618507 -0.00631522024032554 0.0601103703077369 0.0867878654418599 0.0438649333713368 -0.119577337027051 -0.0258773979389064 0.209563605660462 -0.13019203128638 0.306762066960346 -0.322594280373233 0.196964538448628 -0.477671986791767 -0.120161240821239 0.0716300371956568 -0.177561888366649 0.0939285138643164 -0.0590555301744934 0.141864300339136 -0.0095437151203111 0.00911523136174527 0.0070347292007675 -0.0130856255244528 0.00803773398841607 -0.0196895889531998 0.0069966480637587 -0.00724077984474 -0.0108624336631484 -0.0293503801459283 -0.00403034164795238 -0.0329778974408643 -0.0216059438257255 -0.0535530177891932 0.0634592533703869 -0.0218582690475076 0.0305137983066408 -0.0758635420900129 -0.0120839807431988 0.0300166836040771 -0.0302400400715015 -0.0630488388222747 0.0222759482977127 -0.0523945251880539 0.0801567314247307 0.0171070849901299 0.0252185910942999 0.0316407945208838 -0.00220612865717079 -0.00765507045042777 -0.018526317710788 -0.00886319178158632 0.0148158502475058 0.0142412738098697 0.00754125240926084 -0.0100369992932208 -0.0267105259174966 -0.0248984147592199 0.107724771495378 -0.0381801458278687 0.0545845813279542 -0.09189166393185 0.0157114321789795 0.0526915676709279 0.0724474037868773 -0.00309929366521494 0.000158698043300168 -0.0036128297268094 -0.0108706977436175 0.00331789859975567 0.0119544998601873 0.00620259952255862 -0.004090772137501 0.00464907037946837 0.00526384843496818 -0.00391294185762774 0.01105521226883 -0.00288370347018951 -0.00240952964777281 -0.0425978856896787 -0.0184735959867485 0.00431191699501762 -0.000360475505819565 0.0265346847065045 0.032390407769456 -0.0798386258174294 -0.0287547413651614 0.0073016436213216 0.0207133157218415 -0.0224224483623661 0.0052960173459296 -6.63756136611342e-05 0.018947939965796 0.0126150071290732 -0.0429667029368481
  47 981.104381278867 ""  24.3915736601809 0 0 -0.039847852359141 -0.0048321070907642 -0.059876689703613 0.0168233155246119 -0.00176308478216312 0.0112077594335847 -0.0042777218678103 0.006732317241435 -0.00689706580419641 0.016089673797221 -0.00857875091280375 0.0183025850821701 -0.0131605864533036 0.00757355412883576 -0.0215897923878777 0.00548023441863872 -0.0036099847350607 0.00751670303383919 -0.0139042098186053 0.00494334132384741 -0.0162993223985982 0.00805447209960557 -0.00575802454330128 0.0154423480940514 -0.00107390364769299 0.000794703096440258 -0.00179034773330419 0.00289036666112212 -0.00188440221641838 0.0043481361522199 -0.0102409017248042 0.00076732399992791 0.000311401029344237 0.00472444957855186 0.00325499664650753 -0.00856990904925849 -0.0367403818014358 0.129888751602948 0.24394568326817 0.139455830262402 -0.322810035081999 -0.0737103268225817 -0.0886346240987734 0.046697467924122 -0.141554410288734 0.0865422179946221 -0.0554423578061546 0.127822365333453 0.0708959581159128 -0.049629685685821 0.108400444027773 -0.0622168704414946 0.0345410120464447 -0.0856069166069674 -0.0246384171439178 0.0194785965200449 0.0115706927614407 -0.00322507628436156 0.00221088572071532 -0.00766344100803414 0.014068521438658 -0.0114038447867607 -0.0268267826089593 0.0173837035937213 -0.01685632750172 0.0395193663187201 0.0167160470066939 0.0254516156340521 -0.0514999974873455 0.0202446682011701 -0.0136097697355942 0.0192244356869993 0.027996738756145 -0.0135965848295948 0.031357382618013 0.0140496452518895 -0.0066483272559079 0.029266344957408 -0.0587508867843461 -0.000334062085395063 -0.0125191376793155 0.0872933928425798 -0.0109622694864258 -0.00583033555890937 -0.0460722341228268 -0.0236579351964696 0.0381391592228365 0.0279304332924341 0.0319901498890606 -0.0381660364080001 -0.0738775766391761 -0.0799692036133597 0.294833642433351 -0.0975734294560134 0.154857691974139 -0.218662192004461 0.0389709931525865 0.162606104835616 0.181918626728817 -0.00997017972955535 0.00283858806670367 -0.0131007574899822 -0.0267246870242351 0.0104156391014508 0.0324559115793642 0.0159032024601654 -0.0132173814590993 0.0132752171092317 0.0223778128068222 -0.0122705361163363 0.0357467400491118 -0.0149137836109466 -0.0122712704778932 -0.126353234002287 -0.046937384787086 0.0120749185026577 -0.00218596881462942 0.0611345746889944 0.0736384811776885 -0.212356322090619 -0.0769126721237929 0.0224645357543417 0.0549138950268315 -0.066594896817064 0.0138466047168268 0.00689895643921563 0.053083432306515 0.0361287510436969 -0.116039932215863
  48 986.449581327661 ""  0.199391144440051 0 0 -0.00465431337718159 -0.00131298569091309 -0.00736393180950209 0.00166365335239429 9.60790198006024e-05 0.00107794490125319 0.000818423595938179 0.000116089136225907 0.00134529142514945 0.0097177829149332 -0.0056367346837051 0.0134203362891004 -0.0128769851297022 0.00773235949410347 -0.0192811880515766 0.000886016389367339 -0.000586068179105331 0.00128273685793882 0.0109167943826098 -0.00710923938662341 0.0166881524301873 -0.0104949798812317 0.00620173400675128 -0.0149084340223595 -3.29396100550844e-05 7.66009222627817e-05 1.88325411046082e-05 -0.0351392170332371 0.0217360390217314 -0.053254795519762 0.0604914506740639 -0.0210329155149842 -0.00760914322484171 -0.0265811993097376 0.000147508061495295 0.0586721275119259 -0.00592803924031365 0.0121344490806467 0.0279365581241964 0.0168208474379247 -0.037191984757411 -0.00908808964131659 -0.054064067822342 0.0320716265501577 -0.0815057224560748 0.0790117289082005 -0.049073494272727 0.117254885098413 -0.0552166295758773 0.0332310419746449 -0.0817691227873606 0.0563719020650187 -0.0359988274845142 0.0857313677111281 0.252650680698743 -0.194840082399114 -0.123229227064173 0.0762273044782985 -0.0466881829578294 0.11513520793962 -0.149814791098256 0.131390995042805 0.277450796848541 -0.083791708828333 0.161099588144871 -0.281075307479152 -0.0972901210630282 -0.0972167072344555 0.308955135281956 -0.135408581767172 0.0543311776241876 0.0171343885874122 -0.247959789374827 0.0450710711043743 -0.220572947062568 0.0578514251384382 -0.00631743684848945 -0.135347413600055 0.33151425208506 -0.0491735742646295 0.045222786467072 0.0110714688596223 -0.000205488275435431 0.000473712042894136 -0.00554828816862212 -0.00260162556025713 0.00434585709009027 0.00223292317740462 0.00486428364388353 -0.00523465947714166 -0.00904607475123024 -0.0100403630240428 0.0348827063375924 -0.0106694149164011 0.0215156942529294 -0.0229856161107703 0.00370291219071444 0.0201140347793181 0.0199674663743875 -0.000671078566953256 0.000360893371565035 -0.00319187084555507 -0.00290885099303869 0.000273018192194651 0.00423949503753975 0.00151724222094596 -0.00181556607350817 0.00235078094503389 0.00339939611628677 -0.0013874499918565 0.000797858690435009 -0.00141202271893344 -0.00162485121791083 -0.0160741652076489 -0.00495077339181802 0.00132124930911693 -0.000490497526037087 0.00557104712825902 0.00573560299657014 -0.0223018685876355 -0.00907654591936512 0.00137507955658134 0.00723441206114649 -0.00727403314610274 0.00105347417894146 0.000826868752524672 0.00510395673696569 0.00297068433207342 -0.0115164318539528
  49 992.31563166513 ""  5.71544781325046 0 0 0.00253918279255947 -0.036891657359059 -0.0166541495688588 0.00112411384025229 0.00803631296100391 -0.000239415914041238 0.0010765700348922 0.00590063963192166 0.00260769956981758 0.00427078263357566 -0.00110058746518486 -0.0024764817140628 0.00150246882974193 -0.00219831868997726 -0.00364852931932987 -0.000423804059869061 0.000836176966378966 -0.000394083218188857 -0.000867090123914986 -0.00310721560668997 0.00529173492644575 -0.00228359421432338 0.00105221478598577 -0.00250728848425826 0.00012551253383612 -4.16946276740579e-05 0.000239049039934962 0.00103314614327529 -0.000488940464468034 0.00145860437209567 -0.00151205725944179 0.000408161229009466 1.70757795983984e-05 0.000604808991503361 -3.29132763548458e-05 -0.00129574203919035 -0.00809239012392919 -0.0649506280631765 -0.0458544220177496 -0.0361835786307461 -0.0367374874458388 -0.0161411552310863 0.00416137310822893 -0.0138987721503261 -0.0106112282992542 0.00330578145704963 -0.00822650841945468 0.00363104523895805 -0.0187124642114159 0.00674667541173849 -0.0215886332013635 0.00835170216448918 -0.00764065680361049 0.0160698041417462 -0.00680613435856413 0.00532369838550471 0.00333018739094515 -0.00159500060710523 0.00116428833498047 -0.00301093122530987 0.00410369024604346 -0.00359720999812645 -0.00739844607839027 0.00225026079137584 -0.00308868335303577 0.00614759261264639 0.00219241912000744 0.00261361247181396 -0.007312632487445 0.00330461640432011 -0.00149842897022234 -0.000372620016650159 0.00570064269879776 -0.000783676210350867 0.00488270656085087 -0.0027686752941399 0.000732053800313419 0.00299374804578181 -0.00720021910555944 0.00151367630057921 -0.000763213520326447 0.0554454922347928 0.122585520694782 0.0275628833215875 -0.0107862377911111 -0.00569219546955582 0.0127002456175959 -0.00765458985475566 0.0271693296999427 -0.00896901780822757 -0.0271918735586599 0.0263238892978197 0.0344210674727149 0.028907863426494 0.225719608230798 0.0569593857393449 -0.0167736483556401 -0.00269455570573796 -0.052412379295841 0.0317279830839701 -0.00579253416252327 -0.120690149606225 0.00624060590421669 -0.0861349602226062 0.0377479829849893 -0.0643449564127314 0.00775084117242265 0.0578179242844258 -0.00037113386494384 0.0206723841811581 -0.327212767529504 0.0480807976728076 0.022057951727431 -0.017599593606794 0.0404976935582186 -0.0157137911006185 -0.00731491026769938 -0.0641770705086572 -0.153755276860107 0.199541337024228 -0.0425749434984403 -0.0951806769239053 0.0632263947893598 0.040141024163468 -0.0274981984098028 -0.0332157573298828 -0.144814297229516 -0.0997926558788902 0.171301835342217
  50 997.038589785518 ""  0.100840821277272 0 0 -0.00267539926344742 0.00060964789459312 -0.00341977460654701 -0.000220080554956162 0.000453691787738658 -0.00133305474936378 0.00432199185628409 -0.00242656634632012 0.00633139952909085 0.0174311234442417 -0.0104242040271017 0.024674644740362 -0.0236842718011579 0.0143502147709971 -0.034348462978899 -0.00726318056162018 0.00427588156250112 -0.0106327142769826 0.0539180407634538 -0.0329026866716566 0.0793600882554181 -0.0431049182892484 0.0264657662589044 -0.0631117570435611 0.00294320027735099 -0.00173638298212563 0.0041595033349363 0.0112712359907311 -0.00670230443155971 0.0168968851298508 -0.0150873895392345 0.00294676864438363 0.000154751486302287 0.00591331018108178 0.00249281324897294 -0.0139094245170414 -0.00533483033319417 0.00674805528204605 0.0190390767934118 0.0139305358595086 -0.0179821819222893 -0.00467298721856744 -0.0907231738030926 0.0548972433425287 -0.135478969806851 0.131500850490598 -0.0813671683887659 0.196073811939261 -0.322128684199764 0.197284052553619 -0.47990813555122 0.243968764419398 -0.152358062184196 0.366253029326685 -0.0796448766708217 0.0617174098723867 0.0393922341808204 -0.0200010073913509 0.0122893307941891 -0.0284759769878886 0.0477422282799214 -0.0431817770206656 -0.0877694217226712 0.0239345584757484 -0.0306307168633079 0.0617308153258026 0.0239510051475751 0.0253840923017747 -0.0771445928610154 0.0398002041785009 -0.01762515601404 -0.0111415875631539 0.0506594817340161 -0.0153751778767447 0.0507290072087958 -0.0219599517335993 0.0063841900168563 0.0387024362678541 -0.0831653233643353 0.0119861565295014 -0.0118282984829294 0.00379774706900952 -0.00723564545096329 -0.000215975413142977 -0.00200949632621747 -0.00125252247007029 0.00173260998254289 0.000714663970547863 0.00221164941434836 -0.00346490537252713 -0.00438423220505134 -0.00896383307591847 0.019031880028262 -0.00771407242931462 0.00225070044403263 -0.0143311697928823 0.0024611978059436 0.0130448922578549 0.0133321791235239 -0.0024320618402518 0.000878576402169831 0.00452252451461794 -0.00202757493744754 0.0049340060928794 0.000372062647105161 0.00414171305434599 -0.00150904124725579 -0.00170320623545907 0.00275901887824538 -0.00204788435626198 0.0190813141478678 -0.00435380242135875 -0.00268877995975779 -0.0097060978841222 -0.00448735024549489 0.00141165262473209 0.00021484676277723 0.00558892780808043 0.0102992556660475 -0.0245669527769718 -0.00395224666695483 0.0062795202490538 0.001162160246314 -0.0074271504241791 0.00231974830489833 0.00263400939263565 0.0110179928271154 0.00770270259153924 -0.0168931194054922
  51 1026.74442673429 ""  1.09206637519568 0 0 0.0066112824769431 0.00263949839131222 -0.00209197275934158 -0.00189588129502124 0.00293798716586642 0.0023005618538662 -0.00190835123076786 -0.00113371351799862 0.00107256359240302 0.105838907354401 -0.00867277918691107 -0.0755524647057993 -0.0793619119847732 0.0295715492909397 0.0662092006808074 -0.013719179120551 -0.0211832389744416 0.000369112911368382 0.0940940713998095 -0.00817026901629135 -0.0671688076490133 -0.0915547059732192 0.0384372473007621 0.0779898970194595 -0.00466252650162939 0.00305328996996045 0.00415372885731013 0.0121087959074446 0.0104087377836648 -0.0038845955563401 -0.00299589750467992 0.00260462587065224 -0.000704301667772787 0.00020007107603299 0.000277390756102926 0.00399416073123198 -0.00252632852970227 -0.0109282891495021 -0.00482334991678209 -0.00419997999158583 -0.00429795737145823 -0.00114898579115607 0.124236063308779 -0.187711080638035 -0.159388737850551 -0.194983906743372 -0.0921668547498688 0.0916592007370066 0.107650388546948 -0.155384287693312 -0.133689155989759 -0.254933856688728 -0.122761414803847 0.117999839949512 0.00479401292352288 -0.0408136972942988 -0.0267061142711357 -0.0461409744960017 0.0303386937601527 0.0430889288660145 0.0102652833358247 -0.0440057107763236 -0.0177309221520526 0.00151328316121716 -0.0062710912751994 0.0101123911879536 0.00346031512620921 0.00680903039776116 -0.0139952489698191 0.00364504484714819 0.000647187739769019 -0.00291599617593803 -0.00857943870133365 0.00140512340880584 -0.00667366968852725 0.00272824101902372 0.000674675947041021 -0.00278966498139388 0.0163584851935179 -6.58949817343505e-05 0.00462170160848434 -0.0023669092776774 -0.00099116578853332 -3.44408276588517e-05 -0.00238158658944783 -0.0013976692491374 0.00104313902817476 0.00166844850186116 0.00313077011018704 0.00121173642644474 0.00180983705164217 0.0012021948811293 -0.00699239046085295 0.000725586900140012 -0.00689087833579016 0.00111550698858374 -0.000135414583928819 -1.66784920361687e-05 -0.000489495207207095 0.000185877339319629 6.6148277177751e-05 0.00046700510962473 0.000597169815853459 0.000660445633412477 -0.00104725483165397 -5.462023732845e-05 2.52995712985457e-05 -0.000207352928696177 -0.000289509442920852 0.000194123343682066 0.00162041542580915 0.000244731110752276 0.000220761746165332 0.00153496933426178 0.0063089476283784 -0.000601372535012943 -0.00510198498650757 -0.000357294427974358 0.000212981023107735 0.00235543374073578 0.00098926472252728 0.000393068357382662 -0.000766910596863682 0.000227738522741897 -7.02239633896089e-05 0.000550514219860694 2.23639445358418e-05 0.000168947292031429 0.000698640439873132
  52 1056.22559694258 ""  61.5699560407728 0 0 -0.0981793804699804 -0.0194441176055671 0.0577171398156798 0.0796410980013889 0.0210282526714738 -0.0441207858746791 0.0338444983465928 0.0389041521355856 -0.00644256466699981 0.00937837281490282 -0.00116538943453683 -0.00687993288755336 -0.0120024362568671 -0.0106393477401134 0.00379664601540442 0.00876344056619085 -0.0389024156454538 -0.0223050490016899 -0.0363014018917372 -0.0206736580130509 0.0159961598055718 -0.0246349972767752 0.0278566609000871 0.0279863243047841 0.0363346206556052 -0.00908637154867795 -0.027743310665598 -0.0527861568510436 -0.0376689901568772 0.0195401510360672 0.0389177027579597 0.0213514823963547 0.0267805047084619 0.00296086470324893 0.0437990278525219 -0.0277923452386482 -0.0823555145516498 -0.018374616001848 0.0370696092441321 -0.0673802053827007 -0.017330161419477 0.0492243171609994 0.0170652792675958 -0.0776911130223748 -0.0434125479461471 0.0112246650695344 0.0143337728607338 -0.00208650002589708 -0.0362842201126969 -0.0556210922131415 0.000963224699973205 -0.0311160328762535 0.0262151585422452 0.0322767152143157 -0.0181549569066026 0.183549784756367 0.119610709719154 0.199593270328176 -0.121651082434619 -0.182001732366256 -0.0458150556843708 0.200442035063899 0.0799006179546443 -0.0697386185885707 -0.0589862558285485 -0.0143939820609252 -0.0391468887430783 -0.150625237381969 0.158190787714398 -0.0333404514119383 0.0752706403903052 -0.187199344047313 -0.0403139436823026 -0.0775563719593073 0.0308759767938725 0.165040709016184 -0.0481186993885446 0.112099313472361 -0.199253350454854 -0.05098431710757 -0.0836326324424605 0.00155717659983176 0.00348401323800654 -0.000857076984094446 0.0165967470123431 0.0119308985280595 -0.010012731522536 -0.00925779373057489 -0.0253974923094097 -0.00394811580465691 -0.00163837460920933 0.00288056707243924 0.00827282700060934 0.0050743480695581 0.0184523886880059 0.0181207776989565 0.0109447927154027 0.00746848465549035 0.000195419571360977 -0.000790143368121235 -0.00142731449648139 0.00399006804750768 -0.00208719431231636 -0.0028444649590808 -0.000852538794923139 0.00186614870874751 0.00151193185929972 -0.00126695728564858 -0.00343896749242035 -0.000272814720399829 -0.0015170458977147 -6.71068455563276e-06 0.00013531371606288 0.0068347385055565 -0.0460669557375436 -0.000919578353597278 0.0423361966121094 -0.00250232035669795 -0.00333869050330833 -0.000463707383281296 -0.00117884135911576 -0.00290131662564467 0.00101751301480281 0.00496261493774734 0.000612200935889856 -0.00674836346236412 6.7485530091383e-05 -0.00114072081044662 -0.0019517086225478
  53 1064.04236446359 ""  69.0060332272466 0 0 -0.114751234094165 -0.0225407977099828 0.0670845785777325 0.0954002195017673 0.0218356617596097 -0.0543037281328142 0.0212217588203095 0.0496155356278937 0.00644866725422809 0.00639211610030537 0.0141539216719187 0.00151974119244548 0.0232998191918895 -0.0232686069534748 -0.0255476498559962 -0.0146281589350599 -0.0159139714726947 0.00379468467278507 -0.027530976942874 -0.0283384655892632 0.00656214709384595 -0.00697400668883877 -0.000226607750910128 0.0047292146565002 -0.0266624937311264 0.0111970076337972 0.0219887977080988 0.0527422023484514 0.0437357595541195 -0.0172582010371632 -0.0346503031575276 -0.00790087797058945 -0.0170702613952268 -0.00432843631229671 -0.0273543853467537 0.0287173777760273 -0.0858941435011062 -0.00551215754195109 0.0450003371298373 -0.0704420190777683 -0.00703691395400313 0.0567265030575671 0.0065367975836704 0.0396554710689547 0.0121365910729459 0.030245031948433 -0.0192538335345593 -0.0276320395007317 -0.0275234952223052 -0.03946028884458 0.00390575700034654 -0.0614962441549742 -0.0517980282353541 0.0190914941471026 0.0157336077019434 -0.182729403106913 -0.119307686633566 -0.207514643945096 0.130936293836867 0.191334403010851 0.0440748954525117 -0.19987677606139 -0.076392636888016 0.0542958271474908 0.0194664610102256 0.0446790124444087 0.0351112896261688 0.111154521630724 -0.141506899334856 0.0349167080696466 -0.0504903915588076 0.113736562580362 -0.00317195045426339 0.0575205374996773 -0.0450379116643575 -0.0974883603193932 0.0309713721951678 -0.0836460608407014 0.171173130892825 0.0279401259873072 0.0634708752408191 0.00609354074100952 0.00675960111421308 -0.00139891035634398 0.0229767788854695 0.0150253864136128 -0.013259506460732 -0.0160249792594155 -0.0332140278619076 -0.00438184520133402 -0.00596409552238414 1.44635920988638e-05 0.0187289466594894 0.00515550322837136 0.0366827984030357 0.0205952169758625 0.00748694810732389 0.0048756114057282 0.00200906074824761 -0.00385308191289751 -0.00270109106716655 0.00740855293359124 -0.0038809780626667 -0.00526729869133144 -0.00179429453523191 0.00576755489196616 0.00268718431018899 -0.00116867355542243 -0.00581247277400486 -0.00163799317921724 -0.00328017377618906 -0.00311234465832423 -0.00125245632781539 0.00637098114152257 -0.0609433872527044 -0.00123387674706179 0.0557770107459786 -0.00648349680408906 -0.00936546485884055 -0.00720008283281453 -0.0099086872046758 -0.00603248514147821 0.00823261407437186 0.00712648507188557 0.00254945380038101 -0.0172707091771918 0.00325966503957862 -0.0012985905782478 -0.0128649171007503
  54 1068.85988350705 ""  0.0615563435287056 0 0 0.000377208645359852 1.85654943260093e-06 -0.000275847689570525 -0.000422603917209841 1.75415219873633e-05 7.85867560228731e-05 0.000452666478949834 -0.000407188828302296 0.000527207329795716 0.000483304499217716 -0.000739305431328456 0.00141367997262895 -0.007099369418671 0.00439849713873375 -0.0102849639632037 0.0210705905190834 -0.0126455635119541 0.0306797007269132 -0.00387335467016309 0.00228331046664949 -0.00520064489584586 -0.000233107812282136 0.000373495231384707 -0.00076332898725934 -0.029258634014724 0.0182135964831075 -0.0446135667912093 -0.0226866913672697 0.0137440278901184 -0.0337603463683687 0.00887589464008495 0.0675171486686267 0.0619302038189779 0.024102607543445 -0.0878624032642836 -0.0122279593430245 -0.000403650201392549 -0.00089799508107015 6.89388910320693e-05 0.000835072082492244 0.000343986469358545 -0.000271278077645091 -0.00607519121918311 0.00288379264354212 -0.00845254925495409 0.0371920254184796 -0.0222334017508634 0.0548061346404208 -0.000480102160541768 -0.00011500909645151 -0.000345053079034452 0.00876907581597044 -0.003315381426057 0.0106503566778891 0.117890693630688 -0.0935093766133421 -0.0687324498896301 0.0300773788055701 -0.0184111884983884 0.0437533042852072 -0.0787971535769109 0.0704918862267426 0.128704576212745 -0.0823580233613417 -0.256262967949122 0.224435247010071 -0.0056296004397465 -0.205220699721979 0.0401519619601843 0.031974557025718 0.108973910564132 -0.379846277702027 0.309530511812909 0.113968617881354 0.118596265790609 -0.363460114716634 0.0980889676461488 -0.121873144038296 0.103498722212226 0.143087297992967 0.10942536800254 0.000166841277221307 -0.000102103522856726 0.000102771431725053 -0.000110009228100802 -7.06370613933324e-05 4.6778651595621e-05 -0.000113458408574761 0.000317145275101426 -0.00021487005534393 -0.000292534222730128 -0.000572762207235118 0.000243520777753487 -0.000153727639568716 0.000504622346247754 -6.34218308113536e-05 -0.000186339997195044 0.000216512333908415 -0.00021400034337631 -0.000135914391899426 0.000128921920780986 -7.2393026283778e-05 -1.87529299172906e-05 7.30183269544939e-05 3.10875583116661e-05 8.034897617017e-05 -4.03875454513885e-05 -3.48805894247936e-06 0.00024407136165245 -3.55980980597689e-05 0.000308437388296291 -0.000311547675583689 -0.000152480553940976 -0.000648321322506101 0.00017211142272956 1.71513574281586e-05 -0.00022270728908859 -0.000186607584320613 -0.00022491199844546 -0.000561768050651976 -0.000310054507482207 0.000190163018207727 0.000154984170774897 -0.000333759545988329 9.54767516438296e-05 4.2441210047909e-05 0.000274610203147664 0.000227665069366715 -0.000555221083334227
  55 1078.96861325045 ""  15.3029317522121 0 0 -0.0249085247645017 -0.0247335604222434 -0.0122643645594087 0.0178602313177158 0.00278478516520371 -0.00397739242208 0.00353208333759677 0.00943646754348254 0.00133146683573875 0.00115202078572749 0.000893779082981983 0.000213797117945095 0.00364589630069878 -0.00263784650255975 -0.00365243980220114 -0.000584110205964043 -0.00315747967171458 -0.000884636931417068 -0.00648357861119942 -0.00420932568967582 0.00267993944841607 -0.000422597630388279 0.00144245395441393 0.000301651503432657 -0.000879288143504981 0.000416612094905757 0.000697227573845808 0.00262155511141326 0.00255845759111287 -0.000683233396650642 -0.00176568564474443 0.000262466776204492 -0.000419583376638083 -0.000313085663103398 -0.000726463996136084 0.00158214529739378 -0.0546823117876927 -0.0418733734037873 0.0553366422794023 0.0240266157752016 -0.0914749879204567 -0.0162365097937314 -0.000320454990557862 -0.00943558257340915 -0.00885083272650926 0.00891671826636337 0.00139743193356864 -0.00379992517210692 -0.00710422630441766 -0.00449753759711621 0.00218965976287963 -0.00311685532786825 -0.0031504518396416 0.00397823883997701 0.000623889895938543 -0.00922750181809505 -0.00597776975166662 -0.0109733176630527 0.00713001088882013 0.0103155720108779 0.00204259550039379 -0.0101164869979756 -0.00348300321911793 0.00216849530277749 -0.000958706986186972 0.00407020542031349 0.00167412584602737 0.00403771149643333 -0.00696378166712907 0.00204747338670105 -0.00156289856138289 0.0025730774514101 -0.00226444340789561 0.00226092437604837 -0.003277287057436 -0.00221176349691199 0.000921963445347888 -0.00341004436741211 0.00813343182852143 0.000385703889736095 0.00246006357932757 -0.0564770972887189 -0.0631007300360562 -0.0341117019799055 -0.0252656818838437 -0.00455702148316191 0.00981405902314178 0.0482663103279575 0.0256227455928022 0.0318826280819648 0.0394124137789839 0.0291270213700224 -0.0884408546581151 -0.0278622839270557 -0.243952835403003 -0.109130947792638 0.071180394764997 0.0917846282104664 0.0940008320550079 0.0812299824407792 0.0279053587916857 -0.0772302664577761 0.0177523310029195 0.0498663191324125 0.0505963687447066 -0.099212351294963 -0.0265501259857649 -0.00615194892897209 0.0556346007092663 0.0342847688176436 0.0228031056440485 0.089711681705193 0.0413361991701172 0.0143066208000171 0.0546380255871449 0.0125244114463126 -0.057961554011928 0.123175640959246 0.181467444383601 0.101938489966319 0.224795063515899 0.0714091062470542 -0.187028919776986 -0.0394171560028413 -0.0510587629471059 0.255185404924855 -0.0868882592395734 -0.00183670863316414 0.28126901337885
  56 1082.24039900711 ""  3.81314889920515 0 0 -0.00901360897928879 -0.110042869840426 -0.0514962923706939 0.0149124385198906 0.0134671159003115 0.000549100748213808 0.00351271538679017 0.0257144960949343 0.00841315591023036 0.00616734297600588 -0.000845248468860861 -0.00452215036317416 0.00892253003108558 -0.00695540987940662 -0.00881728190512413 -0.000374364907306026 -0.00048852082612614 0.000103011985471986 -0.0121933348210196 -0.0053938061105757 0.00592381638358529 0.00286254793423731 0.000626890741779757 -0.00196212807020543 2.92636744928735e-05 0.000648775744922117 0.000227056880892319 0.00077545118152707 0.000779689605266214 -0.000160872846757879 -0.000608453029818014 0.000120255333901706 -0.000112152638479372 -0.00012136611029287 -0.000194655905889424 0.00055508408951213 -0.0782569654244614 -0.19110573172454 -0.00323367679490399 -0.0189228241364377 -0.195417210878479 -0.052032929209509 0.011003688738667 -0.0547037437346783 -0.0287835663433267 0.0100898010395567 -0.00652258475819628 -0.00968510889377184 -0.0131437997025273 -7.61228153327586e-05 0.00878085110719585 -0.00626886609938457 -0.00867232803043602 0.00229822600121478 0.000101399127928425 -0.00231754367476152 -0.00159181388579083 -0.00228940471956556 0.00178271376453337 0.0022398708276873 0.000606674025542524 -0.00264703969704586 -0.000816309741137549 0.00100060037646928 -0.0001336830639237 0.0015104723767186 0.000425479464670137 0.00140797590372996 -0.00198748984617264 0.000462243157915989 -0.000493902412291492 0.00115354761789911 -0.00078646357130114 0.0010713766905306 -0.00135882617914574 -0.000945050205872446 0.0003693689141863 -0.00102778793942302 0.0024382633519024 0.000257460142284768 0.00085405413458329 -0.045671916012267 0.0219874107396236 -0.0250566760020698 -0.0176249679386648 0.00175491847623148 0.0155610048607199 0.0218363832898063 0.0986430327921279 0.105125979354426 0.0300988547315742 0.0591263211698201 -0.159285243579551 0.00216690967672942 -0.0943035947598359 -0.0169040391314243 0.0598979869056693 0.182827860131795 0.160539858051459 -0.0279231200374145 -0.0302861366402353 0.0471039687596487 0.00458386018909692 -0.0107092767263701 -0.0592955903684832 0.0419565700782783 0.028245416290655 0.001401607968052 -0.0804096107225042 -0.00651113186765525 -0.0399654091425528 0.000647551574773598 0.0143136231514295 0.0890840909706234 0.235030742598901 0.0526638398632254 -0.199803619969681 -0.0451762277261179 -0.0454913716571287 0.0589956540546807 -0.0860521428111333 -0.0596921475290123 0.0820134886763021 0.0705940792455317 0.0208060227093308 -0.154450041730974 0.00425032577258303 -0.0279346704059713 -0.0819144677266774
  57 1101.88714034567 ""  32.2185637836049 0 0 -0.0363704130750914 0.0784403313605474 -0.0364944670416359 0.00376462075911799 -0.0140385145596159 0.0141734468063875 -0.00246697523085298 -0.0143443453993241 -0.00577497566425474 -0.00346178764938245 -0.00148291800729421 0.00461668112620945 -0.00470375634895967 0.0048020811409671 0.00459154356715354 0.00135446026563566 0.0030776577832514 0.000104888487417077 0.00629605557595585 0.00270345490001499 -0.00311954622584557 -0.00183957950039391 -0.00102273993184129 -0.000266670897759773 -2.41256810664978e-05 4.19195123437058e-05 -3.50357275362635e-05 -0.000666514650673412 -0.000775888105323207 -6.96795980537864e-06 -0.000186210730014862 -0.000624715169017873 -0.000247599234644907 -8.9613355737859e-05 -0.000813400210138347 -0.000156925788507208 -0.0512771862323101 0.177954255048426 0.235816626190575 0.197815487393624 -0.0920187934726697 -0.0514419755081281 -0.0198979317106784 0.0357492037303126 -0.00214737297668503 -0.00261671108150037 0.00241564291109225 0.00975287868717741 0.00742521746961613 -0.0038155709543681 -0.00594016797266393 0.00828684228015938 0.00422627683105833 0.0013740049800191 0.000268534083003858 0.00189303545712824 0.00122733833554557 0.00234231638510236 -0.00184488990184547 -0.00211208563488968 -0.00048275409140865 0.00229471492785187 0.000617756583615447 0.000486010187817933 0.00125347644411352 -0.00096269079417924 3.79398630977396e-05 0.0013074672801664 -0.000308492603126926 -0.000138566910821814 -0.00102801001820726 0.00281971907347327 0.00194772282752701 0.000850356768443968 0.000687322286112255 -0.00340287810650292 0.000788496986566067 -0.00135462286276178 0.000725704339220345 0.00122151411401847 0.000899383050875608 -0.0322848466401715 0.0523288270265489 0.00525304918704538 -0.0187588327396372 -0.0015304253652899 -0.00110487082201843 0.0637814628779435 -0.0746171998271257 -0.0132212394922524 0.135581771149294 0.281057261675043 0.0960396243886712 0.0437868596679618 -0.12599325725987 0.0229938867275931 0.086665421438644 0.00650685966321787 0.0705476277955239 0.0319457804470996 -0.05906669790649 0.0510622234918674 -0.0248639475923051 -0.0299280101672481 -0.0610389551893222 -0.00962397522896222 0.044070412086698 -0.0130364225145047 -0.151037186269671 0.0164844969264491 -0.120906900358333 0.118700729512427 0.0765713230882364 0.265321407859674 -0.0933085088368746 -0.0310911276906823 0.0815004021675409 0.044875084961224 0.0855994828396741 0.124210263227198 0.0598344494644189 -0.0817323362406463 -0.0266203415744728 0.152107282176943 -0.00822239252123133 -0.105240116693282 -0.0941213868066944 -0.0770599414188531 0.124065761385744
  58 1131.57043028283 ""  15.0668722598856 0 0 -0.0217908216429843 -0.00584225093658191 0.0501770878855228 0.0282011043794828 0.0158211812960447 -0.0232158971227711 0.000782127905344883 -0.000539669203251554 -0.000349106492127946 -0.0440527321281509 -0.0542755686270003 0.00668272385848617 -0.00176593971899868 0.0297355179316089 0.0133467862943945 0.0428402074514066 0.13444179132821 0.0267774060076086 0.0124746346538752 -0.0119634218905817 -0.0132276679939603 0.00915692179500926 -0.032909603058239 -0.0194307676089363 0.00586546478860301 0.014836977893949 0.00200199442055317 -0.0202982572081619 -0.0274025411034265 0.00237180199212554 -0.00862436733463155 -0.0262223357092952 -0.0133367379382183 -0.00181574313481988 -0.0304080396445287 -0.00290589889605252 -0.01533445326129 -0.0637146198169077 -0.0824799695838584 -0.135748130762204 -5.11143802604517e-05 0.0538668804337273 -0.0359778339156209 -0.156801984030706 -0.0342678686201743 -0.0724548037697336 -0.0392480714852443 0.0323252713250885 0.0297877058360796 -0.170825587703788 -0.0913890592815899 -0.0433836531773623 -0.0882725887331085 -0.00881592052196725 0.00390391992394575 0.0676722257606238 0.0442387667636566 0.101671052882602 -0.0686198078713022 -0.0956806602780942 -0.0118519204306089 0.0772488258321067 0.020001226098271 0.0316459796034611 0.0588600431568557 -0.0378775921578477 -0.000907051842165713 0.0637681043818316 -0.00942534056707655 -0.00919972504213785 -0.0439335048294167 0.13905716796093 0.065113639760153 0.0375784461918396 0.0128071861922395 -0.133094351842758 0.0335307610191129 -0.0491600410820036 0.0292011265798476 0.0448981388091466 0.0355531537314976 -0.00876581212315849 0.00605458759229351 0.0464536872616328 -0.0567014120305695 -0.0178006813836456 0.0238921599517511 0.0781249667890529 0.0453684001703743 -0.0711024150146239 0.0397185363748292 0.0411995452731473 -0.00131538841123945 0.0171006379868388 -0.0551057377187591 0.0503480120047621 0.100900241517895 0.0513687529148283 -0.163465408677874 0.00546210934853603 0.014064551704895 0.0186982104112319 -0.00468493154555998 -0.0176057259036949 -0.0256006111223344 0.00160093894094662 -0.0107718764802164 -0.00481348334909209 0.0355908908115753 -0.000370259355806903 0.0541131660766369 -0.0214379768942461 -0.0235097264126616 0.0020024895579588 -0.021653772946151 -0.0126679972174401 0.00247944746608219 -0.0328312414748819 -0.0504350178741497 -0.0296831353044482 0.0104243789672118 0.0253679182158836 -0.0151840491731207 -0.0258759054691182 -0.00142767882716383 0.0373438865679711 0.0263664161624077 0.0236439731883707 -0.0126925548446413
  59 1132.45031602977 ""  42.9094587963338 0 0 -0.019125504850362 -0.00130015965705697 -0.0314514919820591 0.0160825042062366 0.0206439428110949 0.0112156573311602 -0.00776034005542076 0.00711831050151018 0.00777508198409381 -0.02368562605915 -0.0378260177372886 0.00104643604154104 -0.000677121310564818 0.0091488801727791 0.0041468771351339 0.026471316883926 0.116398496597651 0.0302043544401333 0.0178319859763894 -0.000227414321333043 -0.0122356674864738 0.0106589523083029 -0.0370903675137907 -0.0227460935427239 0.00137878128772977 0.0127573004556361 0.00420626030693327 -0.0185656413885163 -0.0259910572172013 0.00166662930905263 -0.0013666867662267 -0.0217759287480563 -0.0111366275708071 0.00117487799532812 -0.0234122449120091 -0.00719668001141194 -0.024911796498977 0.0566836726514943 0.109877523195829 0.130654684704459 -0.00851938555112135 -0.0401906568710719 -0.0234216571904026 -0.088337277237217 -0.0281221457810025 -0.0962457755280547 -0.0898554457511248 0.029628394337118 0.0298517863746173 -0.08534578759743 -0.054170888485974 -0.0817947986795036 -0.134833265261559 -0.000513017553040406 0.00292251461385777 0.0638672279674124 0.0412550476815161 0.0999690078165679 -0.066103238991732 -0.0934266573915902 -0.0113906244321411 0.0725637677925209 0.0199378723742771 0.0193031611727174 0.0537736369448725 -0.046720738453476 -0.00545699338178702 0.0423408242472699 0.0117110832011146 -0.0154192790712133 -0.0299444388764681 0.10664930567986 0.0654988692361076 0.0249058377600553 0.0229663001509598 -0.105048353295664 0.0259718621662185 -0.0288752198174607 0.0022274334260827 0.0375435987820808 0.0232837077195505 0.0103560988837814 -0.00845282326757149 -0.0576902667651222 0.0735646671073522 0.0249391994475768 -0.0324596736367038 -0.0983186463771574 -0.0621995643236389 0.0853609929348254 -0.0515158005236376 -0.0564365312762373 -0.00379350547165917 -0.019272188816912 0.0753365288820666 -0.0524501688034169 -0.117753782577794 -0.0547874468929308 0.200494912447561 -0.00623145595263072 -0.0150784248203436 -0.0228172877600568 0.00533168582739909 0.0214074914523867 0.0324996613415414 -0.00238756975949783 0.0117670443054676 0.00540602578767588 -0.0383773101288178 0.000499289897971564 -0.0603016892567793 0.023695078942316 0.0265466088008409 -0.00659595970384233 0.00647353680416275 0.0133249352093008 0.0145840521384719 0.0388649527257101 0.0595882779567474 0.0322309686926685 -0.0109989999394433 -0.0278354500249851 0.0162269645081776 0.0279008300338424 0.00139119923725716 -0.0400821865064566 -0.0299133392115214 -0.026348383642695 0.0151581875870231
  60 1152.66188563015 ""  14.194158077948 0 0 0.00546468085919234 0.0106897651933633 -0.00881343088344458 -0.00790493042047315 0.0108716524246971 0.0130966341091404 0.0126236169353122 -0.0201213548375925 -0.0168907547202541 -0.037768967978637 -0.0569142500762363 0.00211252088060686 -0.00270652464561745 0.0695711802202253 0.0305828174613293 0.0345699414337094 -0.0164960157419559 -0.0302207054203983 -0.0334331572032093 -0.0610965263578128 -0.00270898895931545 0.00352117238417445 0.0673195412587571 0.0252233908344406 0.0220054136629299 -0.00750720616450071 -0.0179712279035205 0.00212835131627535 0.012301933499077 0.00395516539577182 -0.0232454044983451 0.00309289177664337 0.00251511399669044 -0.0117133654437989 -0.0038602360750349 0.0205069399468091 -0.0138875818787996 -0.00168020062440268 0.0196335100025409 0.0288879260735326 -0.00746678058565145 -0.00950599752858634 -0.0201331270503003 -0.324876591098691 -0.122651643446454 0.155057623038972 0.241998747286839 -0.00446939600316074 -0.0121322251815526 -0.351630467850458 -0.136757452398167 0.325365952860286 0.398255248116067 -0.0526750939081434 -0.00248138060384225 -0.0188998088417351 -0.00973268758753658 -0.0538080418456608 0.0319573121041825 0.0485066353107649 0.00158657253883831 -0.0216095214432899 -0.00683111744768682 0.0261034744666499 -0.0291952657995322 0.0706305312825251 0.0172624165467687 0.0330284382984433 -0.0746078677848271 0.032969154863427 -0.0222783322568948 0.0259921946358521 -0.0575328729608578 0.0220483333895853 -0.0546941296755779 -0.0120732992281953 0.00636708710397279 -0.0454446437792792 0.0816017437446831 -0.00718148443081327 0.0208477527810433 -0.00181889365991134 -0.0065230856071527 -0.00850545609753146 0.00857935337265252 0.00236504324707014 -0.00391412909970843 -0.0120986914265698 -0.0114757643390153 0.0111017507807399 -0.00759537147727196 -0.0137151339761858 -0.010746838043395 -3.66275892498302e-05 0.00607670540468553 0.0012747602412884 -0.021187946645219 -0.0218523464780364 0.0227192585939494 -0.00984749935807324 -0.00669742033236896 -0.0113642621880345 0.0082262730447528 0.0102518881550201 0.0116314340341407 0.00413019165636054 0.00500134566396011 0.00435093175652459 -0.017531984192816 -0.00246972602400703 -0.0238755979503152 0.000253414978450561 0.0068741818519483 -0.0130522006095898 0.00643230949537381 0.000202519397960676 -0.0016180308595182 0.00996281873328182 0.0141691743472052 0.0224866004918747 -0.0191578561942255 -0.0140028444388554 0.0191314292338773 0.00760200650666474 0.0038937229820589 -0.0268580100466663 -0.00674961336067811 -0.0100662395836169 -0.0111709332921343
  61 1162.35774655135 ""  48.2241938644745 0 0 0.0167842541373327 -0.0259862934196594 -0.0114400364467041 -0.00818974206418482 0.00304226979825471 0.00310721888964973 0.00178125258060316 0.0100635097103651 0.00290316952797077 -0.000641566887304072 -0.00569845591415302 -0.00202016858338855 0.00238791165848442 0.0037082768677684 -8.8293124792385e-05 0.00238218064158994 -0.00161925432987724 -0.00229963712930019 -0.00562670590216334 -0.00616303751100671 0.00124579742121555 0.00171381244774528 0.00640047729409178 0.00175011357107376 0.00254374371318211 0.000309363629900402 -0.00158074161649717 -0.00011963959838952 0.000586522740505146 0.000336488308251403 -0.0019015963150965 0.000143165424605664 0.000287785771054212 -0.0010578193518377 -0.000367216542125237 0.00159266615064468 0.026689526849916 -0.0203501877623566 -0.0362893661180883 -0.026916591438554 -0.0165994268134431 -0.00774937201085651 0.00388110586409945 -0.0573096158412442 -0.0259522079555051 0.0168419302098161 0.0191094941471114 -0.00358329233983773 -0.00425892658615892 -0.0278637026779485 -0.00851079302513111 0.0231877191775115 0.0304426799105854 -0.00464465506832232 0.000102137841927723 -0.000218970392983101 7.95337393296644e-06 -0.00290501902764108 0.00156644993344197 0.00256035820376187 1.83894918489774e-05 -0.000163896576691553 -0.000263658348165522 0.00245396227679507 -0.0021264010205289 0.00587385947444412 0.00131375896652855 0.00282824211431552 -0.00566672434888195 0.00268501514464891 -0.00200369824640308 0.0022909998679724 -0.00451458811929185 0.00218303558602483 -0.00462375685514022 -0.00121036488804738 0.000461985799635361 -0.00384693349335223 0.00628234616355127 -0.000292401050418302 0.00174751880975444 0.0399949205604265 0.0594017227299261 -0.00870526326116039 0.0284001838806566 0.00420716570015378 -0.0084985120367724 -0.0522163610259908 0.0139337206632419 0.0321201787309134 -0.0312320873220956 0.00787421725963378 0.0668581882837653 -0.0149959991849518 0.120663171208315 -0.0471289916397928 -0.0758392956457356 0.0093881996298557 0.102495445973527 0.0931323188136025 0.0515129288079972 0.0885270500627213 -0.0839312426092326 -0.0775112765034065 -0.0697073403904233 -0.0445885140788405 -0.0366676340667689 -0.038822698576732 0.13648298737692 0.0262859744155807 0.169820596085486 0.025978139664715 -0.0377400656701478 0.115218971788781 -0.000760556884032923 0.00907999413417276 0.00584344472468227 -0.057094422908893 -0.0729282138054847 -0.21058628711123 0.177881805128833 0.10704830572933 -0.173441179684144 -0.0426402506820782 -0.0381727689642391 0.22449282373966 0.0342508772993884 0.0725398607039662 0.129446993610116
  62 1193.19154852215 ""  2.06763402992517 0 0 -0.0472178382013801 0.0430152245510819 -0.0536337944203654 0.018487006011069 -0.00758238949705047 0.0223932115431161 -0.00316527890464057 -0.0133492425502034 -0.002679612697381 -0.000398498750062679 0.00214272934127376 0.00113423752672725 -0.00334364600796192 0.00042332646834412 0.00255729883662851 -0.000859812037000146 0.0001663595013641 0.000832861058605646 0.00425510724005008 0.000654582239860341 -0.00303751268335233 -0.000893158227782936 -0.00054527996737664 -0.000869151726419884 -0.00212346838139572 -0.00123215072162431 0.000245719245391993 0.000653192867536469 0.000316357168068179 3.02897795121899e-05 0.0012700051075316 0.000282037882029407 -1.66932239476254e-05 0.000740022264020439 0.000632666818461371 -0.000372517287737361 -0.220298890602607 -0.0703511469358343 0.228012675743118 0.323066016411332 0.0621996685623476 -0.0810197166853919 -0.00104369620849015 0.0425484698951451 0.0257148279570863 -0.0141578936338501 -0.0104063702449791 0.00483137806260772 0.00638205430381057 -0.00650993053063152 -0.00433334634536821 0.016495131635313 0.0116376468726792 -0.000457714773486792 -0.00125676564969817 -0.000940976936258825 -0.000665339379703728 -0.000968999087033333 0.00095114944677675 0.000214235407105847 0.000723778885571335 -0.00221283928026496 -0.00116292144583477 -0.00184337298944998 -6.55389466255299e-05 -0.00260409741583682 -0.000675811489993935 -0.00238285780224892 0.00329201958248982 -0.00175160185028763 0.00177276657115701 -0.00231325213132852 0.000728166671375331 -0.00178369854511085 0.00174190937325386 0.00234692193515547 -0.000490285549390021 0.00258017222679409 -0.00271962465533748 -0.000630552353969792 -0.00104054231840971 -0.0393062497062928 0.0553634236523374 -0.0161162191757346 -0.0164720987607505 0.00631536012868074 0.000727088577724016 0.0566044836751072 -0.048691687814769 0.0438333850148234 -0.0248570630211975 -0.0445970490882685 -0.300769834606527 0.0504758984893613 0.0359180468746189 0.124573548044989 0.0848266890789109 -0.075487296769207 -0.117185006322277 -0.0269011217725165 0.0801694515713473 -0.00564427407756501 0.0272322813049846 -0.0435331385244306 0.0168734610276509 0.0153295194212286 -0.0540930331792922 0.000278732689787422 0.183186719049237 0.00158015549523717 0.0457722381685469 -0.157249087062715 -0.105703336447439 -0.112673902639322 0.0483469046222118 0.00156866242093287 -0.0354829988944277 -0.0918802856133103 -0.186299725089066 0.0129382208015263 -0.0366053969870198 0.102995828215901 -0.000581568307393625 -0.150110994163269 0.000859741820905324 0.115208196764616 0.118543256290103 0.0938255116362852 -0.107601142040471
  63 1216.58229720995 ""  90.4175478238783 0 0 -0.014916503760607 -0.024958613357055 0.00864689444727134 0.0234626824917332 0.0397557670160684 -0.00308366509781426 -0.0489370616304793 -0.0500387659474963 0.0120145014870639 0.0129016904694574 0.0140270500378205 -0.00282052540870048 -0.00734856494924039 -0.00492320508775869 0.00289578299473211 -0.0382480829731278 0.0195671112198406 0.033852952743255 0.0302713710497458 -0.050245432767604 -0.0410540032573618 0.027611788845807 0.0219856157296913 -0.00945917813929361 -0.0849148215639176 -0.0113973596236458 0.0519162129923273 0.0197379435074469 0.00112045887086273 -0.0128068763765975 0.0448629366609386 0.0048923063015617 -0.0122991710065429 0.0321003514217566 0.0126788926843132 -0.0316653780175995 0.0437283860813671 0.0354101680349229 -0.0219092836601613 -0.0167862579342725 0.0102249156043344 0.00546007174402569 -0.0141876915862468 0.340281683914869 0.14947074441388 -0.172576864201577 -0.181362002059916 0.0419597870777493 0.0517437648418247 -0.288205941432997 -0.154444779793733 0.275787285806626 0.270871233340533 -0.0732847174821077 0.00271216217002291 -0.0546849497788132 -0.0385846436833114 -0.00493099907666708 0.00635951789479055 0.00604186020880887 0.0143109240707184 -0.0617566369543585 -0.019943174356189 -0.0556565252260437 0.0332258384955886 -0.124198561017788 -0.0336630073334209 -0.050424674915591 0.132857720443669 -0.0866046044670478 0.0608151526238537 -0.0426737154995383 0.0881680775237765 -0.0563501879398691 0.093535507153894 0.016319226835106 -0.00313080100064793 0.113171875426504 -0.142543784799204 0.0170591333251793 -0.0308923390175284 0.000666709099048476 -0.000654995872544782 0.000546311100363405 -2.86115456664672e-05 0.000711309904587795 0.000933665381021049 -0.00264169924579726 0.00579110930514504 0.000334014045341585 0.00106153388886679 0.00296436980914929 0.00885705714210365 -0.00127894308792707 -0.000107125309160047 -0.00246044054378576 0.00562347707161139 0.0247610997756759 0.0152193609745087 0.00297041263735714 -0.00172621928691441 0.00206737967548769 -0.00276475071160767 -0.000566970070710065 -0.00314003423413994 -0.00116839438716059 0.00125194957796658 -0.000757387109253108 -0.00385393710103159 0.000484209527114049 0.00559396074555805 0.00592076977488567 0.0026262679515333 0.00798174826344148 0.00954305566875093 0.00335536192179365 -0.00852965471532803 0.000229513065001232 0.00268280642962754 -0.00489049548944914 0.00429161375524229 -0.0014021904439881 -0.00284626855896313 0.00447707811286829 -0.000612011488985373 -0.000227567597774539 -0.00323291633747811 -0.00172358372683657 0.00567989113528347
  64 1225.34585692287 ""  3.6376659036998 0 0 -0.000143912349698158 0.000128458150923141 -5.4139943400007e-05 6.30822281513068e-06 0.000140494122203207 -6.80638034011065e-05 -0.000732133986876265 0.00011125870455712 -0.000647822597827188 0.000694329580970937 -0.000715371369582665 0.000832261094308229 0.00379842987013901 -0.00177711210362464 0.00515906989812102 -0.014315937904374 0.0085791678969072 -0.0204948671285998 0.00208817312972977 -0.00140301072506411 0.00278454053342892 0.000537090955358041 -0.000183584191078351 0.000740043838637522 0.102379380286133 -0.0629672952218135 0.15375034755854 -0.0468343401025827 0.0287528770804148 -0.0704476955571379 -0.0422722861710954 0.0267569100339651 -0.0322788239864419 -0.016762729702696 0.00936830519530635 -0.056140561361679 0.00176256211298252 0.00280224084639613 0.000128387178825053 -0.00118564147872993 -0.00193650489573218 2.08683647711188e-05 0.0012657146775187 -0.00183017765891707 0.0012038425516921 -0.0190257243570629 0.0140962994839409 -0.0305365600581128 -0.0104954146747164 0.00620329154318146 -0.0159974124385142 0.000250410091426968 7.70509652564516e-05 0.000206950455258815 0.241690354420076 -0.143705220172366 -0.112696951172064 0.0953137771789851 -0.0584958605721034 0.143809110514472 -0.153771013690975 0.0898688088072122 0.245480069252675 0.0623981758361566 -0.00796770209300139 0.0839681816244616 0.0420265429757579 0.0841759985832479 -0.190654355690151 0.0936472501997384 -0.0241274432701116 -0.0289106885221426 0.042893832940981 -0.0571379325550837 0.0754652056994526 -0.0590199641159677 0.00251076886194875 0.0813088290340065 -0.202625833863798 0.0174595165643677 -0.0545745431315022 -0.000370871675056694 0.000382138929246198 -0.00021078358177229 -3.06106246353245e-05 6.51791092471036e-05 -1.30812923437342e-05 0.000373249979766987 -0.000543510739252525 0.000401308329755522 0.000168661633114055 0.000437101570026359 -0.00156929802634657 0.000281218209834162 -0.000196834917059795 0.000532421762206438 0.000712719666072525 -0.000103295062965207 0.000394106781595741 -0.000227985087177553 0.000493850249846052 -6.08913302295307e-05 0.000260891409678889 -0.000280333649574838 0.000122958408633154 0.000124371175522646 -0.00035968645907695 3.0644921970634e-05 0.00111343996418026 2.29248115900542e-05 -0.000126916066080849 -0.00107162626964739 -0.000679835688050137 -0.000266805978197766 0.000249505155562486 -2.72391622496962e-06 -0.000133222616307481 -0.00040083576382419 -0.000968508998460338 0.00069499737305287 -0.000304156719832048 0.000678758625043996 6.66080073467669e-05 -0.000994969977897724 1.02437898849352e-05 0.000605213870697755 0.000777000577048281 0.000576271115476819 -0.000740328250881359
  65 1226.93108877052 ""  10.9294038332272 0 0 -0.00222394963175344 -0.0138814445260667 -0.000327815472636097 0.00508703289713021 0.014622197769813 0.000625202096729997 0.0133650938426243 -0.0205777842716083 -0.0176519269156489 0.00230688003893384 0.0523638658555051 0.0201550385791814 -0.0581826324227027 -0.0506907916159965 0.018355248427657 0.0406570551582398 0.00203083756613547 -0.0267232414955501 0.00599030217980622 0.0093528430313142 -0.000160120350250724 -0.00320538947121624 -0.00411447568815837 0.000462839658426368 0.108829491725032 -0.0112162595321399 -0.0765485956010508 -0.0266671747837478 0.00743803734335731 0.0207070580661681 -0.0526052377583628 0.00274291325132879 0.0164945312340393 -0.036631448628543 -0.00710741905567482 0.0406256769602747 0.0171302070651709 0.00575294571085961 -0.0101235644261276 -0.0173525513643782 -0.0104419088016169 -0.000514969136382561 -0.0210474534242208 0.323460182207596 0.147691965949188 -0.293501896948728 -0.300880762698774 0.0737914992545004 0.0182280888445049 -0.120636013804134 -0.0620070106027826 0.132171577583791 0.132668324842617 -0.0336517791840577 -0.0192000286210078 0.0676416995258991 0.0477942240764148 0.0306292404707528 -0.00811051882369542 -0.0238656533552312 -0.0255610404000337 0.0718998674181468 0.0389424950485256 0.0583032815094907 -0.0636379113258038 0.165124692783157 0.0354168098055359 0.0405178076632274 -0.149414091407006 0.102345245385319 -0.0617698099279579 0.0379891304648892 -0.130740251690244 0.0541079239919874 -0.12102394353042 -0.00549371412565637 0.00507508543729318 -0.125408497458623 0.15283819364644 -0.0328137022996724 0.0281425718922169 0.000739564307747616 -0.000452269870665786 -0.00077148040651268 0.000752274943775488 0.000594950001684435 0.000940875891240341 -0.00313869669925294 0.00420970149579205 0.00283819241728362 -0.00201109797525022 -0.00278211150360292 0.00119286197238362 -0.000803945487704022 0.00327317767028757 -0.000747373643718084 -0.00345466250306269 0.00745322741199466 0.0120292500883326 0.00186175248240725 -0.00107603096805709 0.00114498058827186 -0.00182143780675663 8.38748152074717e-05 -0.00137881661915488 -0.000848185545811963 0.000855109999064968 -0.000511664170005882 -0.00225662526392866 0.000262578422901621 0.00297872015923031 0.00393337730683641 0.00186967763951449 0.00308918587544143 0.0157533100591973 0.00420433780358933 -0.0128535594748615 6.87851235817213e-05 0.0017841745699755 -0.00428089591046449 0.00250944743806068 -0.00131218597929694 -0.00172999919217642 0.00306323955741475 -0.000470092745681065 0.000111588472211223 -0.00221165182978278 -0.00111716773023267 0.00380338363390913
  66 1259.91918335222 ""  20.9251077962279 0 0 0.0122742992462025 -0.0156274167738091 0.0185865625406602 -0.0127142603365839 0.0226503944763408 -0.0185840349954588 -0.0139932482889344 -0.0133611157531832 0.00170496861031911 0.00232456861435338 -0.0124766077459313 -0.00492805988694199 0.00525614924641059 0.0100994340042614 0.000669114129353605 -0.00640042575341842 0.000654238438219963 0.00441898430232284 0.00420218426213694 0.000663045180740391 -0.00206223491251752 0.00290317144361519 -0.000276950188258526 -0.00105122009386959 0.00756056132444099 -0.00513175802100141 -0.00875078097363246 -0.00148596531602358 0.000773469079205763 0.00192008868549844 -0.00321596307326704 0.00209607290946932 0.00269564913263021 -0.00274513819993888 0.00169138711957061 0.00360409845984856 0.343261107235455 0.381267285931149 -0.0893582283351155 -0.28990692250667 -0.271201154268483 0.045364450007078 -0.0142857483706432 -0.00272740327722342 -0.0300160515621407 0.0220551004836786 0.0259356185813462 -0.000877675081674129 -0.000215779373614071 0.0451783551224586 0.0164087706066812 -0.0107428764756909 -0.0118283543370241 -0.00144740006141475 -0.00359547139413023 0.00436677139332677 0.00347280893689834 -0.00484570640531747 0.00237439181609481 0.00293267574703306 -0.00141174011699069 0.00321526464521103 0.00184776702162054 0.00103689697260774 -0.00751944513369096 0.0132214150706027 0.00302778693225979 -0.0042592753995603 -0.0108414615509286 0.00991544073031741 -0.00222118712988627 -0.00689822543323777 -0.012959154584779 0.002155936951316 -0.00881581339890242 0.0095363402364201 -0.0018279903215551 -0.00881695552510528 0.0112724578348649 -0.00781973473393094 -0.00125938314526955 -0.0395025712651896 0.0361999699684952 -0.0231231442816894 0.00743216825843892 0.00380812159974558 -0.00837456168503995 0.0055569635360931 -0.045937815746667 0.0180824881067669 0.0829572552293667 0.204477895908612 0.0418846403933774 -0.000795097814143807 -0.13317518504327 -0.0632880367214642 0.0549635076753338 0.113548210835242 0.22256797328606 -0.0362290641873735 0.0597325058313846 -0.0130179847446524 0.037662988889377 -0.0308634263691088 0.0061655365321678 0.0225020607465099 -0.05103301807446 0.00618934026985189 0.132948933355475 0.00921219702035165 -0.132188990518168 -0.145028920009973 -0.0844736990363439 0.0832519734701494 -0.0638632992729971 -0.0131892957540804 0.0541900449218118 0.00426819825829009 -0.0392001392746937 0.17889315706415 -0.0484429530364597 0.0980365501501001 0.0157215878338788 -0.141106221530088 0.00323595917244148 0.0667496006868868 0.110574435034184 0.0755891642997396 -0.109306639449062
  67 1268.83311449473 ""  266.273772382766 0 0 -0.0311755369979166 -0.0252007728177197 0.0114249045976835 0.0483439960268255 0.0819245129615107 0.0040644711303153 -0.094023151601385 -0.121394585093052 0.0132013834592048 0.00753898815727617 -0.0731828737686438 -0.0355434454928058 0.030192270450769 0.0701867180326976 0.00857974746526437 -0.0396148723689024 0.0145781293685567 0.0327767020497893 0.036795506063504 0.00831821364055625 -0.0213633806139198 0.0120805744602995 -0.0110152657573758 -0.0126899618445533 0.0369545892566162 -0.0592159865210775 -0.0491924356852879 -0.00540935018374416 0.0135830505670225 0.0093102542481364 -0.0155820780257749 0.0211720085600113 0.017418513527626 -0.0142027252177687 0.0202940177800737 0.0195803595756948 0.0120771863492284 0.0128307856411541 -0.0105849911232218 0.0615679104859599 0.0719914979896453 -0.00220848485449465 -0.00372619666473691 0.0546091768376279 0.028840201463724 0.0810810560112492 0.126005308139799 -0.00267330647364357 0.0169982961674895 0.288048661365471 0.107247013010296 -0.0217368057819704 -0.0537220509393505 -0.0079179049990376 -0.0234753770621945 0.0037938755068893 0.00547484050016795 -0.0464176694629495 0.0277753156824669 0.0420289560641406 -0.0133445980693766 -0.00241594245930699 0.0192412196738704 -0.00808859852803741 -0.0594389443960859 0.080084611453599 0.0191986645142841 -0.0483337938416467 -0.065261686382364 0.0622501080694554 -0.00162454759217229 -0.0726886876791015 -0.089786042670973 -0.00813626352117812 -0.0436451661550319 0.0871917916788673 -0.0174852782024997 -0.0346398158232701 0.0468393997485558 -0.0651973158115984 -0.0242013984558841 0.00533847706003984 -0.00510463165283364 0.00183706852689591 -0.00273866857622483 0.000938398378521501 0.00160636558037435 -0.000612980711512384 0.00475375490869408 -0.000601358138152817 -0.0206995731787631 -0.0483870079935286 -0.0284780140809608 0.00833583225114816 0.0473650932981849 0.0390181914169275 0.0166025287820503 0.0212994589915093 -0.0222886029757535 0.0100173955965518 -0.0120353579979442 0.00382279617690909 -0.0104592837653589 0.00387319044834578 -0.00202208328127377 -0.005580038156779 0.0114093581992288 -0.00210491140189945 -0.027918721387794 -0.00159799730366052 0.0454415153063173 0.0324852199589591 0.0175351399382813 -0.0185285868290028 0.0183685164966065 0.00377746584196294 -0.0157631411543578 -0.00568717839682002 0.00141690435107281 -0.0462324655748985 0.0131853361662669 -0.0210368777571017 -0.0054878941485094 0.0321511597668695 -0.00100340974671903 -0.0128658809108191 -0.0247905874908372 -0.0160384993754368 0.0263797037533669
  68 1286.52774548672 ""  0.137427919029799 0 0 0.00780962849025106 0.00765121358530851 -0.00379214307203752 -0.00762794738826621 -0.0229631253338517 0.00338781950216246 0.0256474558029964 0.0333597142099865 -0.00291881769408965 -0.0251660702901865 -0.00366073316924525 0.0150514292943229 0.00659850161398278 -2.25467418698226e-05 -0.0045283024474322 0.0406489611318104 0.0818930403301973 0.00649928612233209 -0.0110879094629185 0.0167119802871371 0.0142846984116984 0.00800498907647178 -0.0150683376529593 -0.0118469736085927 -0.0404743495947327 -0.157932769577876 -0.0372168985476935 0.0215765989915155 0.0512207892820988 0.00643734166873234 0.0114532342788281 0.0488275995340943 0.0156912277963319 0.00864382835366459 0.050539874907419 0.0113762494508033 -0.0936285355847044 -0.116854745069235 0.0125233037973121 0.0465057065744432 0.0636729801448424 -0.00686476214842601 -0.0153018027585327 -0.0887188301778827 -0.0166984088274681 -0.0897935795587754 -0.102850856191893 0.0173648881102746 0.00114773420229929 -0.127792704842166 -0.0530956456144635 -0.0704528586260518 -0.0956955191383658 0.00873627769713391 -0.0627876213212649 -0.0970948819548557 -0.0616480683952398 -0.11434079884251 0.0905606060805433 0.113157641764815 -0.0102895084023701 -0.12889289690499 0.0182188839523197 -0.0803974146861192 -0.121458213981028 0.0546288700413505 0.00481644159346397 -0.135657471270431 -0.0101967528113237 0.0211573494650466 0.0554423932713742 -0.145507085832629 -0.123118841627875 -0.0949032254084107 -0.00910028576012888 0.148111165187394 -0.0239524220579566 0.0470155305473963 -0.0366205385442973 -0.110600492670787 -0.0709916059989268 0.00144088145855985 0.000377060083872338 0.00966998421005642 0.00755496796232715 -0.00363956783260534 -0.000178461445283171 -0.0168189393090824 0.0186838754943439 -0.0143527210936212 0.0442830981772178 0.098093515112961 0.123580267422559 -0.0334411145641339 -0.108075595699186 -0.117163966028519 -0.0807922275844892 -0.0536646236428562 0.0239843784012932 -0.00999829138156095 0.0124586425421233 -0.00438680976505943 0.0111692344457871 -0.00491218715277066 -0.00664533638978388 0.00751757558403896 -0.0150728034909773 0.00330824092702538 0.0298443398328848 0.00282453490184392 -0.0634344550445389 -0.0368626079385105 -0.0207452060420771 0.0683976328917747 -0.0183476662178329 -0.00476182133179248 0.0171969552895709 0.0137928555698172 0.0117981489317871 0.0674601671514874 -0.012721229122562 0.0316558904554049 0.00521337577990078 -0.0425538373597941 0.00142382319118406 0.012899081347254 0.0315425052673265 0.0192132724991735 -0.0332827176378795
  69 1288.45204537416 ""  2.25095921068522 0 0 0.00629961581418736 0.0102167478543643 0.00182280455902827 -0.0193994990045693 -0.00662970702955597 -0.010346128397046 0.0254046863872672 0.0146646414009766 -0.0124432169367731 -0.0137027137061065 0.00726659082413344 0.0134779778685007 -0.00580661545415154 -0.00656422016462634 0.00133689027595142 0.0298381328920742 0.0299873964896736 -0.00789226698515529 -0.00785929388975169 0.014903104009037 0.0116882394260343 -0.00496724854844967 -0.0115990599650496 -0.000811126280790461 -0.0251876342122603 -0.0565137123136226 -0.00681819429866699 0.010632058091468 0.0194674851503773 0.00107280428765032 0.00740901010923569 0.0165332940644823 0.00380191500673195 0.00587021326686097 0.017415403141128 0.0014160739612026 0.205183438007087 0.260228460637072 -0.0261858682218323 -0.163343218827393 -0.234216503371183 0.0199960999109359 -0.0211815735680872 -0.0441966052052029 -0.0308116681707228 -0.0278288778932444 -0.0309863116728781 0.00809501167127494 -0.00200363154924414 -0.0656486947897111 -0.0269603210047945 -0.0347774671578688 -0.0391389362772356 0.00444644942567151 -0.0222962703476335 -0.0428509512749985 -0.027639042610766 -0.0437004565903556 0.035074680643911 0.0430136967147085 -0.00117919734800031 -0.0555409341153117 0.00288840893572601 -0.0330193212710857 -0.0405115197185307 0.00843949082089429 -0.000579386168351598 -0.0483273946606023 0.00533593276217348 -0.00152818494850021 0.0233136748957211 -0.0497427903439529 -0.0357841514037437 -0.0384299687528457 0.00414727032199544 0.0481202703920938 -0.00764518345168608 0.0250837981096008 -0.0206324936134647 -0.0354614397833648 -0.025376708306261 -0.0050249204665613 0.00178270318162509 -0.0248576103085629 -0.0183855757599334 0.00790344395874778 -0.000732132059570934 0.0449731982221907 -0.0515832051728907 0.0372326601853641 -0.107747718873108 -0.238745597719915 -0.314284861090323 0.0821764942023519 0.262419118632994 0.285657931495083 0.19431161816219 0.113255282152558 -0.0575975477020782 0.0222532060323641 -0.0283391706573889 0.0103704981881269 -0.0250238019802995 0.011429120389603 0.0181960207693213 -0.0176659622905771 0.0352136602185386 -0.00774326758669488 -0.0681469534977938 -0.0067156217677848 0.146533834486476 0.0845284413234732 0.047916932341092 -0.174185917235139 0.0326417781247347 0.00797154925475175 -0.0318148534515258 -0.0336298039691703 -0.0313195464047389 -0.159207375952859 0.028996436037877 -0.0746500336221975 -0.0119279595253444 0.0994548508830809 -0.00329488794953082 -0.0297933738657979 -0.0735056530904376 -0.0445373902264859 0.0770558817471882
  70 1305.1326566241 ""  113.429166316519 0 0 -0.0127345994247921 -0.00731946584687348 0.00506228821336282 0.0282033683360525 0.0645110785614208 0.00765268203022269 0.0523375676824061 -0.112475895137474 -0.0818795554786964 -0.0278867191519808 0.0299541678142789 0.0312541383703641 -0.06267321572928 -0.00567044967233317 0.040030971753821 0.10386637060049 -0.0108986781392522 -0.0744651239357787 0.00290960325793917 0.0791783519747297 0.0306878405062286 -0.0695268814001483 -0.0664768999264738 0.0192837767886188 -0.055599516549768 0.00565727934285034 0.0396720088023838 0.0142400244938873 0.00534251017251286 -0.00739122108700754 0.0143684632010515 -0.00931749111929795 -0.00903854540518092 0.0108499901953822 -0.006969332817703 -0.0146027342313879 -0.0223474282550058 -0.0353076981617713 -0.0110595670006153 -0.023131969253612 -0.0433765459122901 0.000596860090115149 -0.0322386832474777 -0.00493964851180585 0.0191922503493358 0.0488423706139151 0.121234153639382 0.0170590446265414 0.00306522660610473 0.0934688978950004 0.0366181091089258 0.0262017994089352 0.0274318976685191 -0.00569419085677391 0.00921890140782785 -0.0428348989666233 -0.0292433917094626 -0.0157933128804758 0.0135233068714302 0.0164560335717603 0.0136130863738902 -0.0456434594652475 -0.0218074175430651 -0.0169467091079257 0.026169992397453 -0.0616458711274301 -0.00605967082793271 0.0136626357019782 0.0312324607082126 -0.041531309560134 0.0116775341344342 0.0117214421194102 0.0513313904511947 -0.0174236655445401 0.0425415602789817 -0.0249244009739813 0.00144590611866228 0.0380049650301636 -0.0246876607607151 0.0249418059771926 0.00404572030026915 4.86393606084053e-05 -0.000988568653326657 6.95969238408243e-05 0.00492148278523599 -0.000131766912415294 0.00449593903055784 -0.00910178836584653 0.0083775074389541 -0.00183830723721801 0.00762011394708492 0.0212236459450479 0.0320926800948343 -0.00549012505971254 -0.0133537060413759 -0.0168060270821589 -0.0812242777886595 -0.0751367790119476 0.0438964881757505 0.000261831759232681 0.00303943066560798 -0.00093357200974582 -0.000581096362231344 -0.00173846171698088 -0.00356194812090171 0.00154195120786235 -0.00393784592759572 0.000120672732486049 0.00687118281565945 0.00167324325713568 -0.0100791639367295 -0.0069744831905254 -0.00507025713573637 0.0370714682977878 0.0596759811616433 0.0116903196074699 -0.044985142273235 0.00320893872530504 0.0055642587380855 0.0131985817080589 -0.00141707423214036 0.00838542455366753 -0.000111056093572465 -0.010476882439078 -9.92411382343203e-05 0.0054750734477141 0.00767637785111057 0.00494698844723347 -0.00570731246017899
  71 1328.82744818052 ""  38.1464782233369 0 0 -0.0269792863746747 0.0467989045505563 -0.00527616811693411 0.003350645706636 -0.00711630138328179 -0.013632976548762 0.00193915896860869 0.00192163583249374 -0.00125372304114655 0.000534965642834548 -0.0119330335836497 -0.00412833106762391 0.00764097669804163 0.00414727815672385 -0.00318448960613149 -0.0235410419051626 0.00246024548560774 0.0166760036244797 0.00136890110488538 -0.00930095223527268 -0.00469477410012609 0.0087672020968695 0.0124632091877693 -0.000572123034406241 0.00873063394266651 -0.000421230059822132 -0.00644735033338189 -0.00197367807240473 -0.0024057365238315 0.000444940710973613 -0.00179578781188019 0.00160316811239428 0.000932138786298445 -0.00103044275536186 0.0010548066188175 0.00211521111668613 0.0250637921263446 0.152597274460092 0.0720451859422547 -0.186258755276527 -0.283861133149399 0.006870215853289 -0.0165037495548811 0.0783808999442638 0.0204391715633103 0.0357360371311992 0.0330048980229145 -0.00899503984343492 0.00387904650861105 -0.0451636516799063 -0.0217403017724495 -0.0414542436744935 -0.0376304507155045 0.0111289279031201 -0.000791572692473362 0.0105106385071253 0.00648807476859688 -0.00335275585322618 -0.00132640141596455 0.00135812779871441 -0.00189912458465385 0.0112382334744496 0.0039275722091808 0.00235208225274843 -0.0045460719211508 0.00912268505874289 -0.000163054989388867 -0.00265647762225493 -0.00218695664799935 0.00502478112270746 -0.00125672407117324 0.00026581831688748 -0.00772295272013628 0.00223646552109537 -0.00661362791192699 0.00162624549474218 0.00088794007399263 -0.00543462829716512 0.00152939094136695 -0.00330952797384323 -0.000632641923609642 0.00251887092428451 0.0113734666341296 0.0192407346232986 0.00749594122138747 0.00493173931405855 0.0288016123690331 0.0196751033034185 0.0115583496749806 0.0100656344732835 -3.90398813307217e-05 0.00323313262682942 0.0125291881509127 -0.0373904069609307 -0.127580696932136 -0.134952643828129 -0.351223621216226 -0.590502037536761 -0.120094336932929 0.00578795742270055 -0.00521891247122582 0.00108423869633279 0.00977416764556367 -0.00386910857970682 -0.00642387504902736 -0.0072285034117238 0.0118904879361559 0.000140884169516037 -0.0129264494245213 -0.00632903415943189 0.103613719353179 0.026349495831953 0.0143445663096109 -0.10804475746791 0.333017510930896 0.0758711950048817 -0.262049091913901 -0.037413098702903 -0.0662530740555925 -0.0287032246897491 0.0163116497775614 -0.0129928299612071 -0.00734841438895611 0.0312114617014761 -0.000336468850393099 -0.0173794547964372 -0.0264122992087343 -0.0149513310369158 0.0255334128299531
  72 1341.15831365221 ""  31.1456364167359 0 0 -0.00306325746120791 0.0149394041851177 0.006242400058722 -0.0005287776254336 -0.00567880221751191 -0.00254576478883138 0.00522145036251221 0.000632909793655942 -0.00324581064447527 -0.000394428031972582 -0.00542044893962986 -0.00200863585661178 0.00254697605872488 0.000498624542651928 -0.00157622233967877 -0.0134198550695184 0.00166881325326174 0.00970655681780286 0.00065814737107304 -0.00256542937814817 -0.00146304939603009 0.0041531310507684 0.00644040936652787 8.22745967787292e-06 0.00462651571659579 -0.000763425368240134 -0.0034598253700718 -0.000771722041999932 -0.00147318671040006 -0.000161088127409954 -0.000648953650960497 0.00106871821994712 0.000191820613169202 -0.000164866403166816 0.000718652044547519 0.00112540156707799 -0.023628643117094 -0.0113368863781671 0.0106679550962033 -0.0328349014998677 -0.0342791500216932 0.00883278006683294 -0.00506843057145427 0.0475833371315621 0.0220612130488392 0.029608012869411 0.0292612182750559 -0.00789790235356906 0.00362948912254212 -0.0399065450367699 -0.0187369364845277 -0.0299038977175896 -0.0277142635647504 0.00802190470998533 -0.000634907587688282 0.00671287058852303 0.00371193931962537 -0.00404253536045606 -1.70044592331321e-06 0.00260728391296763 -0.0011073072052609 0.00698073714452421 0.00279694102612354 0.00104023423769115 -0.00363308612937313 0.00525309319607793 -0.00043943754088092 -0.0021178431760753 -0.000201989968659177 0.00229496777662297 -0.000404734970094745 0.00100776598014197 -0.00497701325212737 0.000271449374568859 -0.00381849913268144 0.000125417232074817 0.000932435472681458 -0.00234962628597012 -0.000736512131126338 -0.00189735174527449 -0.000560445377358044 0.014364696572765 -0.058628882155278 -0.0401378359359143 -0.0103040767938215 0.00542300032280887 0.0177238718393548 0.015026555360051 0.00605073171169161 -0.00683194375580624 -0.0381407181076449 -0.0859414810168191 0.0496401368338804 0.0939744505423493 0.300528369783414 0.320253307572448 -0.0268083172345227 -0.0938804025598357 -0.0745764519596421 0.00591576982102897 0.00965539136741921 -0.0102335633096242 -0.046113904222547 0.0314346698286393 -0.000253157311063368 0.0216232233281815 -0.041881386848834 -0.00599616001899514 0.0393544166385526 0.0250816739790787 -0.349289129334231 -0.0533465204824087 -0.0368664591949054 0.566881240521861 0.200979148442567 0.0485472264195705 -0.164448663716948 0.0760164646221906 0.180762504205717 0.0178573445506413 -0.0479989957698921 0.0389927215668643 0.018943714774852 -0.111417844498195 -0.00285717754150658 0.0955549445776842 0.0838179455709572 0.0447529176724438 -0.0608943023562563
  73 1352.99169632059 ""  1.92207622628149 0 0 0.00904548994635138 -0.0191576185104802 -0.0061369098228149 -0.0128526238909318 0.0118773217111495 0.0147368869864147 0.0742980386412808 -0.0297204057270784 -0.0622925481304745 -0.00598097232418453 -0.0184889501922076 -0.00378510067969816 -0.0201558532974838 -0.0247647183505086 0.00343638179815971 -0.0644161667541125 0.00851921180280338 0.0469577900460078 0.000600998756306079 0.0296892616042321 0.0118074376365625 0.0120333137501446 0.0259717784978516 0.00263670994861982 0.0215353694462117 -0.00243920445768231 -0.0155057011837748 -0.00111193727950723 -0.0127649176228397 -0.00444259030303483 -0.00187305725768491 0.00558540811097777 -0.00354088717644029 0.00376188577605357 0.00187463147055405 0.00522316677931964 0.00112178632895041 -0.0327006310555729 -0.00975345193335799 0.0244468551307037 0.0461630905287139 -0.00835448602620674 -0.0337371595516286 0.336960429373444 0.16634735577771 0.317815184687474 0.338828888221708 -0.0749887394049375 0.0361869921172614 -0.408390549211143 -0.192829850862356 -0.240041853390302 -0.230940294960322 0.0657205612263316 -0.00385260662876008 0.0526244309988358 0.0268351411263678 -0.0491538180651249 0.00686422597121207 0.0358883143623964 -0.00616170877785112 0.0535669139941368 0.0232392268825379 0.00492639364766147 -0.0288389985050605 0.0306773582881308 -0.010000085580836 -0.00930714278944074 0.0142165474581423 0.000525092350104624 -0.000514380714338355 0.0294585896298101 -0.0318707262035563 -0.00477685539597756 -0.0258518845501083 -0.02309983083062 0.0143329090891073 -0.00820326523418896 -0.0184452426749888 -0.00349171379630538 2.59853121661156e-05 -0.00302838295705755 0.00486609862112388 -9.1076269324541e-05 0.000611144871710684 -0.00135437945697121 -0.00394006632995045 -0.00715584714929281 0.00116207232320411 -0.00231450487997308 0.00593960329717168 0.0153399405337398 -0.00170139206184424 -0.00260949032286499 -0.00911495538566363 -0.0078653933639583 0.0379603926035893 0.0947789230263875 0.056972093304163 -0.001139958240119 0.000237500266637492 0.00104710152564226 0.00348724207977499 -0.0043350588109655 0.000749622149902628 -0.00154299801990013 0.0032686936880105 0.000408859405865397 -0.00153672540809221 -0.00199102298153939 0.0312060096921629 0.00239201504680509 0.00204530036777401 -0.0512374509218606 -0.0453615886200247 -0.0107698474223515 0.036404590752816 -0.00230377466385343 -0.0105103342713079 0.00380980965189873 0.00342897976082612 -0.00270480424520477 -0.00141391574494312 0.00847494799381579 0.000468704739239305 -0.00800801108303298 -0.00626906582991639 -0.00319969831818005 0.00426222211959248
  74 1370.68641338623 ""  7.37061265913079 0 0 -0.0226555916670403 -0.0328772096861824 -0.0161649031524938 -0.00551707973682776 0.00966303920149626 0.00630590297228631 0.00739154311107185 0.00209017897578211 -0.00414969989344915 -0.000254074544852997 0.0040509844240546 0.00207452365357852 -0.00595369489136496 -0.00635547877836565 0.00138931667953349 0.00700718966819601 0.000153226626979361 -0.00469871750383258 -0.00326687745687914 0.00634215939167329 0.00491084616875659 -0.000529061607574251 -0.00101073725724299 -7.68357985936803e-06 -0.00185552544889832 2.33607271248785e-05 0.00119194017387963 0.000618387728481571 0.000141628577185891 -0.000424712898996001 0.000577797493852662 -0.000242468500877733 -0.000896454778897362 0.000849476349644792 -0.000483178523263128 -0.00022939457566127 0.142921463921061 0.208340949842607 0.0153849493195697 0.0798966318995759 0.0752830144903038 -0.0211365571548266 -0.000519038602766445 -0.0238099011748731 -0.0167275450750894 0.0154692024035495 0.016599490042472 -0.00325758123046855 -0.00071970776769813 -0.02606101556788 -0.0102491808920185 -0.0121384228631586 -0.0128053519900168 0.00348497181525141 -0.000227956830742308 -0.000350442070345308 -0.000618541876111157 -0.00216748495678241 0.00112289927870837 0.00180138433644602 0.000295027668253331 -0.000644280211665331 -0.000101536768284594 -0.000199010022489639 -0.0016218491983463 -0.000193171774268947 -0.00104632943519951 0.000641307545712226 0.00252219911849431 -0.0024984008408623 0.000405473005091194 0.00386101912209702 -0.000402441075704781 -0.00142704876992559 -0.00034817360785928 -0.00416305142716424 0.00141230220475937 0.00146967137952922 -0.00237045075925627 0.00154411734804377 0.000785434355731776 0.0462609956564018 0.0051051070177772 0.0335169782672366 -0.0122789616796595 0.0181640684168753 0.00488773417146638 -0.0481416407723594 -0.0317928626547294 0.0685915867514432 -0.0293971064849813 -0.0710414258947266 0.0662500573794845 -0.0843377285508719 -0.195581019355828 -0.313923200611991 0.277883172579199 0.115034025315398 -0.647711103316257 0.00549388639031315 -0.00850830945342851 0.00759476129309482 -0.000722234805735075 0.0211544011812433 -0.012351243186087 -0.00333987214645075 -0.0118187260720031 0.00410034870806947 0.00632888414358884 0.00401488466057199 -0.163537803888595 0.0142971510796012 0.00806548863954566 0.114322033321979 0.0946066269560487 0.0298435461313274 -0.089091646216408 -0.0229948739142364 -0.0131391941362517 -0.051263987032412 0.028471218326996 0.0330831919975198 -0.0210042808747829 -0.0137561159152041 -0.00774690479860946 -0.00556176882660424 0.0211463854070061 0.0184577573642738 -0.0237602446877003
  75 1383.72434426747 ""  32.2019409330399 0 0 -0.0150793101702084 -0.0322641833196314 0.000615816161897103 -0.00680302558895138 -0.00143236588440185 0.00578871971065186 0.00380331531171819 0.00963141164352423 0.0016081559912233 -0.000255864626068267 0.00502357598361143 0.00216003771162522 -0.00116008739623255 -0.00422449344722754 -0.00101071928308149 0.00543628635702868 -0.000227664711433584 -0.00374608536637679 -0.00417552007700162 0.000346149353012851 0.00294607988241176 0.00214042487870867 0.00208288280158623 -0.000559181545463013 -0.00131039680618381 0.000227173214762465 0.000991817933615244 0.000112237755069647 0.000777648245667298 0.000233777165811739 0.000267232695488425 -0.000239023047851572 -0.00046066662652512 0.000414419179303841 -0.000306391575755552 -0.000207183084747084 0.0839777594311611 0.116704939885439 0.0121980400529142 0.100834690512585 0.191736581140721 -0.00591102001024892 0.00497351680950376 -0.0410556121027593 -0.0182982632402456 -0.00629070372809815 -0.00988195403163139 3.70386979625608e-05 -0.0035117747538802 -0.0103832928211258 -0.0017857178600346 -0.00816158934238925 -0.00750131873286151 0.00198987233503308 9.212189248135e-05 -0.00317922946611284 -0.00163792640080962 0.00255692873073123 -0.000224823410428957 -0.00183143189117716 0.000313078756986666 -0.00328797226676631 -0.00131518003854873 0.000190068417904241 -0.000364648210059587 -0.000289397189931264 -0.000580098489504933 0.00104271840361205 0.00140804059156617 -0.00163438278288636 0.000316866365275468 0.0015750742441021 0.00016587058208068 -0.000502231427916269 -0.00013883165127211 -0.0019767878710857 0.000559065893972997 0.00105382841757849 -0.00109490441537878 0.00118533888332778 0.00056479525232587 -0.0170485095430521 -0.0219553146358461 -0.07126128149959 -0.00864846788008897 0.0133207213579218 0.0203965348074598 -0.0186964212503827 -0.0124829239677724 -0.00494028257823775 0.0783874418862617 0.271518229389819 0.397500734742125 0.106110091885964 0.071169329112558 0.209255478070354 0.0793278573561644 0.0722290787737187 -0.125407872911067 -0.00127431392524546 0.0199187848423303 -0.0551700756909887 0.00608928490463117 -0.0458574766923495 0.00889241775051093 0.0216202423954348 0.0247984083629844 -0.00560821262397484 -0.00940692452653007 -0.0217421531573023 0.522125624418922 -0.0287260752693235 -0.0168749855292955 0.0104907839934451 0.223219910255484 0.0613602441173531 -0.186300081784232 0.025440238323102 -0.0146896125200636 0.0929648151929445 -0.0892709681519716 -0.058071805739089 0.071026307924308 -0.0299949080727355 0.0361729032704553 0.0209209688384548 -0.0641940187412204 -0.0818537796351494 0.0610440327080172
  76 1398.59024338721 ""  3.01649894474031 0 0 0.00566257429469772 0.0137106483661318 -0.00405675185499152 0.00160329735786235 0.000344060002692432 -0.00228044167674441 -0.00137309994644837 -0.00260347482912908 -0.000314281532555628 0.000489302886675268 7.76070690242041e-05 -0.000219119517444903 0.000152785735180129 -0.000182397584666786 -0.000155462826315752 -0.00277088979747438 0.00012914947916819 0.00192585709526181 0.0015142813879657 0.000636595638109254 -0.000679238444586949 -0.000340334622048993 -0.00097999881618511 -0.000101602373091856 0.000813130519462719 0.000140354292799081 -0.000497965252487991 0.000112462060689869 -0.000680228676332337 -0.000353183199027821 -6.60521628239525e-05 0.000153559626928662 -0.000144099992822458 0.000104326663191638 -1.05355948547779e-05 0.000275679449756676 -0.020653767003884 -0.0298553662753341 -0.00902539414561443 -0.0388559833428175 -0.101634733062167 -0.00140150571855056 -0.0015895241426885 0.0112275545344004 0.00307927812990439 0.00477765112627274 0.00472651957729707 -0.00123394132209996 0.00190163499906465 -0.00259760556194034 -0.00239932504263333 0.00303050990978901 0.00218552719902909 -0.00108860030642871 -0.00110135833057513 0.00312575956050269 0.00135150817522817 -0.00232652399067387 0.00037055830998673 0.00166936146998283 -0.000522139486694675 0.00279798187138001 0.00205106788964111 0.000464158856004061 -0.00090889735667087 0.00121954533327839 -0.000412462523090215 -0.000701723556074322 0.000626777727605855 0.000625112316451148 -0.000322831178447855 0.00128418291600588 -0.000965788171280837 2.48885742824327e-05 -0.000861007363092095 -0.000804558034658657 0.000531830410370565 -0.000836782035509222 -0.000772463816115879 -0.000388601953271112 -4.7170872517774e-05 0.0196792827153029 0.0287897729976757 0.0535044929294007 0.00539266238319485 -0.00561527102630431 -0.0134276124784917 0.00470381530028593 -0.00113738964188458 0.0122056660336248 -0.0426027503135188 -0.165677280768029 -0.274497311751374 -0.0933874786396065 -0.0554855718968716 -0.205881719964534 -0.013242549753025 -0.0225902790573608 0.0193292789440978 0.0118234861972806 0.00279400341160623 -0.100526028730121 -0.0222483630033122 -0.00266397635707575 -0.00993936625655398 0.0473587095577284 0.0128301705429291 0.00341032997458376 -0.112745986839662 -0.00203765159640508 0.463338750648218 -0.0781058020830735 -0.0738922073936779 0.501132404749757 -0.143704556107696 -0.0415715614324047 0.122294844916068 0.0157360375767548 0.0430335366775032 0.017464054730042 -0.145459828518952 -0.033959804770396 0.117000638476896 -0.121818370731428 0.059071412656034 0.0242077227845942 -0.0555466078587632 -0.113813021180712 0.0340024840664392
  77 1417.64214031438 ""  7.7386208083763 0 0 0.00370515993982634 -0.00138615939815104 -0.00230541845020593 -0.0062221947125751 0.000460384344648969 0.00439297142473378 0.0226482275179186 -0.00326596420311833 -0.0166139489323912 -0.0113812803740755 -0.0276029798245058 -0.0037541790175395 0.00490253849134745 0.0224722571608619 0.00597657375742629 0.00614912600957684 -0.00343514417276411 -0.00554999177685312 -0.0136206173923368 -0.0165731873928428 0.00230927319663315 0.0117693061607043 0.0289827179961773 0.00406954356489499 0.00317652222461587 -0.00346297658454111 -0.00361675332908365 -0.0555155982107282 0.0540498672301494 0.0589198262219476 -0.0050062456199127 -0.0216573717110513 0.0433686479375463 -0.0428638471220254 0.00329642822581459 -0.0162500207074593 -0.00451649732150783 -0.00963755896366925 0.00390286843200133 -0.00778765687198377 -0.00201164293263475 -0.0013130035870834 -0.0233730205181815 0.100179818035996 0.0575952290624474 -0.0212690578008157 -0.0032054972759801 0.0131286238896832 -0.0154270291420482 -0.0241255825042216 0.000707417060167153 -0.0839213099153509 -0.0655718265857939 0.0291631816626013 0.236864454890736 -0.316675032964743 -0.0976304485383946 0.314655983768887 -0.0911811118998508 -0.245936880715338 0.0807555937529645 -0.221376645785638 -0.332598831899241 -0.0379775959742803 0.154298282258827 -0.136065367435921 0.0934956872028913 0.0957778805851663 -0.163011079576164 -0.0126096316489996 0.0222945483575623 -0.209470706322746 0.139277100877296 0.0379897436846572 0.135405955514313 0.165022043936584 -0.0887656083580244 0.0667439284112374 0.197170249540804 0.0207247896379024 0.0107756936118094 0.000618764019558401 0.000692615294551866 0.000299213695961562 -8.89548106517048e-05 0.000158155692886131 -0.000191648684419929 -0.00242587729538029 -0.000941821081342218 0.00111740828933144 -0.000391329056244798 -0.000712514782958693 -0.000744586180993014 -0.00148648221571382 -0.00193098885537903 -0.00494762655005846 0.00886383846488766 0.0141791331185425 -0.00141075379702324 3.82213597688189e-05 0.000101080741175471 -0.00062799120543673 -2.41034538338488e-05 -0.000207828670219551 -6.58255507234469e-05 0.000295420560209745 0.000113424541834635 5.12141318254722e-05 -0.000541988567708322 -8.45349253601841e-05 0.00382271382093103 -0.000500749374340805 -0.000430613852767134 0.00182341514834845 -0.000809262943771565 -0.000260255663562493 0.000557302769360705 0.000317983346123768 0.000249537969355521 0.000513209948015116 -0.00076802184871668 0.000180643178518069 0.000605395001868443 -0.00102996026161468 0.000513314397490942 -0.000252748978408689 -0.000615486282433096 -0.00101677713015171 0.000432024747370398
  78 1418.60634001395 ""  6.58019477752617 0 0 4.74372369973827e-05 0.000128348544218368 1.74059481698538e-05 7.40061950234615e-05 -2.60263393084646e-05 -6.2233333058389e-05 -3.85244411027922e-05 -2.06230558157369e-06 0.000378207808425351 1.07221475523922e-05 0.000330989422314409 -0.000189053645500429 -0.000499806292803387 -5.92396278422521e-05 -0.000642330216962664 0.000852822501100361 -0.000558131710628205 0.00158214603503879 -0.000403624869272681 0.000453493767873955 -0.000904954709206241 -0.000138527921319735 -0.0003348268616787 3.80099121223672e-05 -0.0020135604652997 0.00135175769731162 -0.00305444489193004 0.00285181907387561 -0.00209544692843374 0.00181222836533683 -0.000577177457515043 -0.0413268074987362 0.0737566499523376 0.0763114165978419 -0.00504389983149148 0.0391959128250317 -0.000303982749701676 -0.000379036132777678 3.23953933703488e-05 -0.000405050800648718 -0.000552806530245872 7.492181203792e-05 0.000227800577145416 -0.000549617059000129 -0.000397019155565126 0.00312055883574382 -0.0011901965797065 0.00357438502302738 0.00891212220688001 -0.00518524714072294 0.0128675046795059 0.000161469256848805 0.00145025759207462 -0.00163841306995845 -0.0121694345349433 -0.00449348376314394 -1.29532940083227e-05 -0.0166658958657705 0.00841983283127648 -0.0123838813739603 0.00409667633027291 0.0152099457899759 0.00391879512324482 -0.0829871915767788 0.239413187770742 -0.2404833345118 0.168747754766246 0.19844213691305 -0.274208254615164 -0.0774172139133849 0.0594404352379283 -0.356568606941439 -0.246257253164994 -0.0392974122533684 -0.253976701324878 -0.283424703417786 0.164834602807754 -0.183379159377164 -0.376351301166751 -0.0734740129630554 -0.030029477919225 9.13141635477672e-06 -2.62506391732661e-05 -5.21860652369951e-05 -1.05894201576955e-06 -2.64855145957796e-06 -2.85516045070361e-05 -3.57140505904452e-05 5.00866438807979e-06 9.3930367707171e-05 2.5394975698026e-05 0.000110288362239279 0.000259498180402274 3.42166188338721e-05 -1.10407319397225e-05 -7.65183560269038e-07 0.000147790351302208 1.65389546249945e-05 -0.000445886901809585 -2.26873952530552e-05 -5.32269675817045e-06 4.79634904878576e-05 1.60756316518637e-05 3.88444219652538e-06 1.35534206573902e-05 0.000107634976376246 3.55430983504081e-05 -0.000166565066240581 8.53644340660706e-05 -2.68203196717448e-05 -0.000193317678186487 4.98753994047732e-05 7.53064529738578e-05 -0.000250728300170703 -0.000213255752680147 -5.87669944049163e-05 0.000170244618801941 1.11450042962476e-05 -7.81950040434718e-06 -1.13208167197687e-05 -0.000709248205992036 -0.000240849791865629 0.000343442933832633 -0.000320214701045363 0.000129386259768525 0.000734882968992719 -0.000188836295867559 -0.000304260563449093 0.000728289267202154
  79 1424.14291158324 ""  21.7155825404012 0 0 0.0114252653243364 0.0184104470070379 -0.00136324703428814 0.00425234990130588 0.00095656711029033 -0.00275721809605727 -0.00109939199760702 -0.00423915599666277 -0.00108893102490329 -0.000231237029344045 -0.00419757353536143 -0.00153708349365287 0.000508417371660568 0.00305940574088946 0.000926089143619519 -0.00170731047394908 0.000642225235422863 0.00140033024269675 0.00226695067090326 -0.000849819441268371 -0.00187660605046324 -0.00245643665983538 -0.00186738519844148 0.000884563833338449 0.000112447436798907 -0.000341684169503535 -0.000202831123300515 0.000500354526154353 -0.000701688479722662 -0.000636477475719547 -4.40183534784068e-05 0.000157435067663829 0.000197680306182786 -0.000423789581910449 0.000222747526764838 -9.89394919316761e-05 -0.0597192786609181 -0.0740388056259207 0.00961975007446041 -0.0695875468886137 -0.090355685953002 0.00480405815246057 -0.00301191874896724 0.0235127911680042 0.0111976441770061 0.00148342722255277 0.00433847003463046 0.000813250670910669 0.00136689061332786 0.0114061940735579 0.00372244439113435 0.00646325411396872 0.00690538112387317 -0.00135165701486074 -0.00177819602277892 0.00369258811948152 0.0012895104600479 -0.00403276101232405 0.00101345779829827 0.00314069127259015 -0.000658006414908531 0.00295985551392898 0.00305466557671886 -0.000427812462930808 0.000217062451029318 -0.00026732766542031 0.000280560107674268 -0.00111915249291325 -0.00064653939240087 0.000973049110697622 -0.000230820409861272 -0.000748185667220427 0.00104977954708779 0.000122232842600607 0.00141685338301792 0.00209003010415162 -0.000894277935361304 1.95613742150132e-05 0.00166425732320078 -0.00071750523138231 -0.000474007537514815 0.00180994811608161 -0.00208764914440961 -0.00730204308060474 0.000344692977702222 -0.00136986634827459 -0.00472613159044831 -0.00828100005277849 0.00103708195451189 0.0168012221391369 -0.000168315389727453 0.017842970158208 0.0503161675608969 0.00420725536928121 -0.0290556709013894 -0.0203935889188551 0.0296346380732161 0.0145751656125253 -0.07396292437256 -0.0111903529203113 -0.00498344198810622 0.038595428182621 0.0077535984831898 0.00409024916832182 0.00172154067128521 0.0607376470051467 0.0171606633944347 -0.10072193062944 0.0347324323016499 -0.00674172211437921 -0.169564667169393 0.0228111253873403 0.0317776323404856 -0.155017599643071 -0.0432338136808541 -0.0112406273315588 0.0331323467760302 0.0010622313374721 -0.00562809306603056 -0.011659242258956 -0.425118513442167 -0.110679748376519 0.197229879494697 -0.195292232001116 0.074123798845837 0.425620326205748 -0.103771923273589 -0.16712090273083 0.450608682049877
  80 1428.44559112019 ""  18.3029726228121 0 0 0.056732683440238 0.0918993841553405 -0.000316048410051165 0.0172053311911857 -0.00084227283130095 -0.0133555708733586 -0.00376695223508935 -0.015773612749253 -0.00432267081542611 -0.00231984246679008 -0.0179070796906473 -0.00578379540539075 0.00475479058673624 0.014970903293525 0.0029438416029714 -0.00831605786483833 0.0021181583305747 0.00646948653884941 0.00852495043377965 -0.00766188883854524 -0.00883256956988167 -0.00873037368240642 -0.00446114173047168 0.00415106428119668 0.000558461056197695 -0.000555520935181421 -0.000588633908600935 0.00253765156929139 -0.00343414533519583 -0.0031267582338428 -0.000195717886610218 0.000207073464709644 0.00100786972038283 -0.00104938130367347 0.000615233217846255 -6.2484519575624e-06 -0.284862970056587 -0.358637122968634 0.036682394906209 -0.317012188218009 -0.401718562363256 0.0292304067772975 -0.013545659299162 0.100696213593698 0.0499027181927406 -0.00392882574761436 0.0066928676394893 0.00539688009325849 0.0039354135225427 0.0520415427003027 0.0186399639337527 0.0228150038477524 0.027009294693905 -0.00400571172392554 -0.0108356637599304 0.0179515021460975 0.00600146560652882 -0.0177993327273413 0.00443862741912484 0.0136097408312525 -0.00380887501887212 0.0136632674716815 0.0164973294546386 -0.00102241316663975 0.00262286554452151 -0.00200981196231654 0.0016811235334235 -0.00284226474680098 -0.00325169194177226 0.00374483432922369 -0.000899342996157035 -0.00427855491313923 0.00261379308144297 0.000723791576542917 0.0033701186711326 0.00549075177822889 -0.00204345664440742 -0.00178128913671107 0.00337087698078012 -0.00304178808230807 -0.00181346215039733 0.00462318504699695 -0.0128459768932855 -0.0428891919599563 -0.000202470567489451 0.000155963887239443 -0.0143286169865737 -0.0401983126407043 -0.0150752179634332 0.0614015825119438 0.0305049342403641 0.114396897227275 0.196430186603722 0.0378035122953759 0.0353346854375605 0.0441820733260548 0.158547731118334 0.118117387210405 -0.267142759327018 -0.00298053426512993 0.00864601870348402 -0.010063535415126 0.00388431791044993 -0.0143348913234967 0.00570600254292738 -0.0128216116433884 -0.000914725122521442 0.021972536259762 0.0173540768193877 -0.00685366985700011 0.105536831784657 -0.00486121915716715 0.00239477039955044 -0.0267707883596329 -0.0910841364937162 -0.0288231043308367 0.0738653412117127 0.0182971013270774 0.00748019810831335 0.0441834216688497 0.0921514473822365 0.0206701438219329 -0.041889686538666 0.0426076690075838 -0.0132352100797741 -0.0966059291455727 0.0155433159748274 0.0297079233243218 -0.0960440332025741
  81 1444.58885681396 ""  3.27265591751627 0 0 0.00452553241738543 -0.0115028480295341 -0.00538846423090451 -0.0186332110200437 0.000576899114598923 0.0129516621138437 0.0541108776039355 -0.00302511035078933 -0.0376900102052074 -0.0377499146862711 -0.0910239637765358 -0.0122149972209867 0.0209328287383024 0.0909484675280212 0.0234526835304997 0.0613190947652561 -0.0295723561967175 -0.0535525247495543 -0.0503165117085966 -0.074669587606699 0.00301155999688834 0.0354462689476539 0.096469266962354 0.0160320220834446 -0.0246245618726088 0.0131823721405133 0.0220695264491343 0.0230329343847979 -0.00805662113671594 -0.018615525588549 0.00396494290176431 -0.00134331905601712 -0.0142041273029041 0.0128431815437741 -0.00685206863816108 -0.000641498516426537 0.0133910929314682 0.0107347260872873 0.0140927710367663 0.00365852110828371 0.0394073609217223 -0.00472198591768033 -0.0713551744466418 0.242989649263352 0.149716618420244 -0.23291776960303 -0.172760946135308 0.0860551237148871 -0.078051706927757 0.152455825912144 0.11557868487033 -0.216220319044079 -0.147547819983242 0.0840251887160303 -0.102137731623904 0.0618199742540954 0.00580061085738385 -0.0658979234598717 0.0253390419543611 0.054150779318208 -0.0300642425644036 0.0177917504656839 0.114529661965634 0.0255895468607213 -0.0230546951283964 0.026576032217318 -0.028326587258326 0.0101760849109101 0.05907040870127 -0.0183039351967977 -0.000142006045896712 0.0421816121234434 -0.0177670384636218 0.00358804931893613 -0.0385376555780335 -0.0424925520381404 0.0150861806764789 0.00537973597390267 -0.0571197258548557 0.0287334747571704 0.013826345121524 0.00101826943240928 0.00325220348609763 0.0049370447687585 -0.000408870802375228 0.00113675727980087 0.00223440852720792 -0.00323316867053157 -0.00372985679248191 -0.00558507210052569 -0.00431559264770594 -0.0127076074092457 -0.019916720897047 -0.00678379953387145 -0.00871590502310821 -0.0154380187294551 0.00793034351211857 0.0279806263996218 0.0281778575617025 0.000473263128484079 -0.000417674490752688 -0.000337540191214075 -0.000334470107840453 0.000740871455223014 -0.000677201900478378 0.000603702380860076 -4.40798022070605e-05 -0.000422535470584367 -0.00266885414031484 0.000653981206883834 -0.00112513353268663 -0.000642458694079416 -0.00138376839589495 0.00435663279412742 0.0203054535239752 0.00587195906589558 -0.016871052061778 -0.000759702590583505 6.37011741371663e-05 -0.00199294473821977 -0.0028242446650452 0.0012748778843766 0.00128358929879079 -0.00290427216347259 0.000989578715310393 0.00116340597416828 -0.00108751644341101 -0.00197122532486562 0.00345281759750194
  82 1450.69214638718 ""  4.41246635678084 0 0 -0.00170514395232761 -0.0028489754961635 6.55052244521412e-05 -0.0008532651220773 -0.00106365723253164 0.000177532275453583 0.00332660350580547 0.00450300051606774 -0.000370760504810702 -0.00251583611316761 0.00073522688521969 0.00200896952579003 0.00135609818898077 -0.0015411353913584 -0.0015570697311818 0.00093673268691044 0.00947621646248972 0.00329436279301435 0.000458005510584724 0.00286048643162674 0.000877117177476794 -0.00175367998034487 -0.00554458403666487 -0.0011170197659031 0.000451706459515669 -0.00134177809503819 -0.00086596006012114 0.0396229955668401 -0.0393716818769632 -0.0422748182932016 -0.00195292624303598 -0.0353456167259126 0.0608892762468595 -0.0631475929660263 0.00255830009547706 -0.0313937139853343 0.00864471286836195 0.0113236110165014 -0.000545526195914782 0.00939652092225027 0.0133185777509106 -0.000650998442604619 -0.00165452531704334 -0.00897252028895875 -0.00257542101840438 -0.0135107449465154 -0.0178591441268273 0.00170365301580021 0.00396040926023944 -0.040149845259289 -0.0193617062984224 0.00661522110943188 0.00269320031130509 -0.00328873366069048 -0.17139217176924 0.229416183194535 0.0688149888989338 -0.229564441005096 0.0627651834568474 0.177073958678052 -0.0566027362275429 0.160255705526591 0.241197895337854 -0.0623426229562987 0.199933562582725 -0.190468084939966 0.1394512941766 0.171412823265231 -0.22374288344441 -0.0645766311763179 0.0443037401774947 -0.296831341627468 0.197211432990231 0.0403294382787346 0.200173830972619 0.2306466408024 -0.139524007400897 0.14851813230429 0.306260731642869 0.0680451520293719 0.0278959271243044 -7.58995236890994e-05 0.000411868051883493 0.00111828146374539 -2.77118143132793e-05 0.00023092438212268 0.000617722337691909 0.000804192765267165 -0.000196555266124382 -0.00197919421709599 -0.000901156674939278 -0.00287954370311853 -0.00451727108589681 -0.000979614538056661 -0.00156527699346903 -0.00147377328415329 -0.00294737281579152 -0.00145949996144735 0.006923272982436 0.000117377252555629 -0.000129906539366443 -9.22767762833267e-05 -6.58667817256554e-05 0.000292405307941028 -0.000130162368973987 3.45820714757786e-06 -2.75506428394129e-05 2.72475415175586e-05 -0.00070826185179144 0.000187686856401416 -0.000754377641409223 -0.000160032951486954 -0.000365104638821055 0.00131456795335395 0.00497882933927778 0.00159463541686526 -0.00409278551260316 -0.000389308909486566 -0.000159562773231229 -0.000705086758347896 -2.98917955514584e-05 -3.7974536261423e-05 4.42770759988261e-05 2.88928498716539e-05 -4.50872873910552e-05 4.46471346417676e-05 0.000105652286547122 9.26647255511362e-05 -0.000128630332789628
  83 1480.74791084621 ""  54.484194702091 0 0 -0.0265903640962962 -0.0459836971042548 -0.0308665163668555 -0.00426115454417919 0.00574842586986513 0.00444593756378316 0.00143576095709135 5.54064742986656e-05 -0.00102472086328647 0.000187004061542467 -0.00295955702155549 -0.00105293620452111 -0.00296356152059606 0.00160962564304155 0.00275644565193907 0.0087656932665846 -0.00451917333637645 -0.00784121672750742 -0.00647213237472479 0.002902245090264 0.00556494980382475 0.0072892407157299 0.00701999105326813 -0.00198898804310436 -0.00181281697904242 0.000773008929828624 0.00149173185392649 0.0010245100677307 0.000516154868737622 -0.00052456771662054 0.000563881040114408 -0.000895275924684759 -0.000505526691099024 0.000310878976142855 -0.000853418757881359 -0.000752746356447052 0.102934057242132 0.160451179281661 0.038921991621349 0.038807398812669 -0.00271509745063995 -0.0359015102807013 -0.00384658752200853 0.0017916593078556 -0.00428592315309717 -0.00739681737925938 -0.00292490015766151 0.00412857217216363 -0.00547617152206037 -0.0189492970745327 -0.00404577341525512 -0.0231624811313644 -0.0235866079298331 0.006103631393681 -0.00492596495283149 -0.00042242391724177 -0.00128886825339256 -0.000725895815982357 0.000990195894939377 0.00086439920466943 -0.00132021810619348 -0.00265571489887541 0.00406060281222456 0.00179612809332689 -0.00176418190517622 0.00179005796730602 -0.000447525564702558 0.00855065108455386 0.00289289427559771 -0.00757453606947406 0.00266431634844071 -0.00127146360959441 -0.00107882200667035 0.000881769524574128 -0.00324695373875195 -0.00104939168949425 -0.00134536517338706 0.00796671446083114 -0.000115278305824869 0.00874386025836888 0.00442116004675936 -0.0154170041755169 -0.032144005195057 -0.0398344018281562 0.00731401181423237 -0.0259612096310238 -0.0416701610479314 0.0566347484202847 0.112071934659353 0.0862372644816488 0.054024866355569 0.112059000470423 0.117965819904118 0.0407579603416504 0.100526158703198 0.129385291580563 -0.128598953010217 -0.300894032551105 -0.239611764594858 -0.00268299757770599 -0.00231846807506119 -0.00557510504047159 0.0030983226218864 0.00301253132796557 0.0113062592356833 -0.00146678305397565 0.00528957612556676 0.00351005204715599 0.0286470671339634 -0.0137482789086684 0.000540043577882757 0.0180589977948617 0.0267672791459849 0.043356069875809 -0.410238695411776 -0.11517962298477 0.341951513419107 -0.0391091550107832 -0.0599318152670362 -0.0657031988273921 0.0308608192840309 -0.0716463108327183 -0.00159577461821327 0.0107473303949538 -0.00203737106662659 0.0378426053712168 -0.00698887959243464 -0.00968340449621181 -0.0657885801512145
  84 1497.11542370179 ""  0.00388019998096626 0 0 1.25539227580978e-05 0.000104799566784989 5.55386924082964e-05 5.02127177513091e-05 6.05171207171269e-05 -5.18623279498434e-05 -0.000323551073285878 -0.000197826399041004 -3.99195479791439e-06 3.15972162237763e-05 0.000239593957966712 0.000108285921143552 0.000227286085945946 -9.23698953270449e-05 0.000138319561906666 4.39844229267659e-05 -0.000230669656509667 0.0001163874036703 8.62899276659343e-05 0.0003536854125745 0.000317404180926279 0.000152040566327608 -7.93210606457128e-05 -0.000168379204485046 0.00089781316892095 -0.000709655566705977 0.00137074003974145 -0.0108696626474856 0.00722974217766499 -0.0169488748250445 0.0229439436826554 -0.0260623777328399 -0.0180612624579213 -0.0164857663969268 0.0214454450933957 0.0278693280449865 -9.44320528888312e-05 -0.000275580395956586 -0.000331916712007509 8.55392897984598e-05 -0.000452030066341912 4.72888682426003e-05 0.000103584054010267 -0.000984956161456275 -0.000501796460414148 -0.00408000722849118 0.00188667201605491 -0.00558519851058087 -0.00607063223398009 0.00291456995128368 -0.00948919108817456 0.000378197100997817 -0.000951919858109267 0.00085541672545429 0.0401105582845575 0.140403945771677 0.0534503205432931 0.126481171248405 -0.0767868581863706 0.185664529931399 -0.0247047506753854 -0.158167173238037 -0.0174043591894467 0.0741350588964599 -0.187212541573933 0.182218037687121 -0.0144731888676733 0.406126044859547 0.127912174762384 -0.378978858784628 0.149477975467078 -0.0619156544197867 0.180939515805859 0.0364086454054696 0.19624901750742 0.0758047388636508 0.0387339358156898 -0.403287639535186 -0.0309876520848007 -0.375745448981955 -0.184886706969151 -5.2301750450385e-05 -0.000119879360244317 7.31646013856691e-05 2.40319896601703e-06 6.36902024062114e-06 -6.19633183402357e-06 -2.64291940852548e-05 -5.15474749637279e-05 8.18066759917934e-06 0.000976156270447391 0.000919239243702746 -0.000603785069315903 -0.000741308496550001 0.00103688801247908 -0.00045404063078615 0.000112132554572898 0.000110084484550768 -3.40063722785068e-05 -0.000212943039311147 -8.70266768442994e-05 1.50083000057353e-05 1.68759883342381e-07 1.85696128658299e-05 2.55233226779134e-05 7.82155941593988e-05 3.94306418986569e-05 5.08987919036866e-05 0.00220685866048544 -0.000861823462809213 -3.76671375228064e-05 0.00137582172416665 0.00198168673726864 0.000376866975677859 5.52634709581668e-05 -1.95562759442099e-05 -1.67090032190784e-05 -0.000313360219724206 -0.000441423508522795 -0.000441651784503653 0.000702502410358228 9.49386225309076e-05 -0.000351905511333143 -0.00138691536947108 0.000475884304535345 -0.000206486472098889 -0.000836049566391 -0.00120898617959072 -0.000418485404750686
  85 1498.88834456757 ""  9.24208899007031 0 0 -0.00579471526614567 -0.00497240439666789 -0.00280106833793 -0.000699689761312076 0.000892550589680533 0.000647093334150182 -0.000200193435593722 -0.000348054693095382 6.19938107715192e-06 5.71287738775035e-05 1.66248359741958e-05 5.08479902015045e-07 -0.000225831701495505 0.000175563666817451 0.00025306016068133 0.000986105542730219 -0.000867982378545167 -0.00103010309740365 -0.000987452046148959 0.000738785562110971 0.000964910053999196 0.00145739029073439 0.00113125018251382 -0.00052354840763016 -0.0001282042933843 3.9485714237675e-05 0.000130201166124279 0.000141388682838119 0.00033207046044951 -0.000185973062488059 0.000232642498431105 -0.000267115374259473 -0.000164755233152107 -2.86930988752196e-05 -0.000371678288758058 2.87712232179442e-05 0.0191786708073644 0.0223159742213218 -0.0122366771009794 0.0211861831593587 -0.0111751149844683 -0.00542234798257297 -0.000315857875056696 -0.00120201100588254 -0.0012072755814964 -0.00128454836827763 -0.000946571483616444 0.000488279986577821 -0.000741469118100628 -0.00431417025605074 -0.00139466390110109 -0.00404114526724364 -0.00450403762482451 0.000894041812526607 -0.00243192991807903 0.000518840753501512 -0.000174185186101324 0.00238858645355817 -0.000918789449094852 0.00092635264382746 -0.00114286527789087 -0.00348526617831245 0.00189921709758212 0.000589287158081441 -0.00163336415064495 0.0014393005862017 -9.19724522781704e-05 0.00383570065999508 0.00114313138231168 -0.00362954019420905 0.00139919125096082 -0.000532124481742568 0.000658966574806316 0.00323321976326362 -0.00234939452725969 0.00201257487373599 -0.00112292647824499 0.000336545658844802 -0.00191343905189841 0.00283998879903964 0.00152838691023066 0.0146151239990746 -0.0108673212213241 6.69549619794753e-05 7.83776773379119e-05 -0.00257836568477154 -0.00453658282918432 0.00554871912164924 0.0158048358546611 0.0138325407489214 -0.00644340303109016 -0.0440493376330561 -0.00172948167776529 0.00665099186459072 0.0453837420911006 0.01571872735123 -0.00862549998435933 -0.0468311573204095 -0.0679893914979632 0.0291264229860663 0.0128832140839751 0.00287819023992866 -0.00790455557978684 -0.015240190387583 -0.0143569375721126 -0.0162093519559016 -0.029032000259948 -0.0141041596676676 -0.369529191721232 0.137795462559304 0.0339964537799635 -0.224975240208414 -0.323635729053101 -0.136582859726075 -0.0385459738539324 -0.0136575879292088 0.0356859202616231 0.126055870140143 0.177945750457872 0.184288349830774 -0.259358966649496 0.264584514179682 0.0769433145831386 0.293042272656354 -0.107291548638645 -0.158657578865642 0.230575028350457 0.329225681949493 0.301916155288397
  86 1500.99825066196 ""  0.00944578225951704 0 0 0.000106113420967837 0.000133740618704457 6.01615893645551e-05 3.49740662342505e-05 2.05930291577135e-05 -2.91219456489761e-05 -0.000199967345937483 -3.26205036471661e-05 -0.0002291572301939 9.47818763640126e-05 8.24743457531664e-05 0.00018494784751315 0.000171056055495749 -0.00011017632333395 0.000187173667146242 -0.000731030738860772 0.000349698796701934 -0.000955545549391346 0.000501803344055195 -9.91959978449025e-05 0.000713074191175704 0.000131151407950944 -0.000188482743847865 0.000184829192124675 0.00158264937536571 -0.00105299253853418 0.00273187679908928 -0.0125524272656892 0.00848246752068567 -0.0196982472447792 0.0254280537155613 0.0221928317575331 0.0122115053654234 -0.00939802259033634 -0.0331001316930438 0.0132342124138988 -0.000473036319106033 -0.000609574550219778 -3.12609871023063e-06 -0.000289878112797493 -5.99760891326777e-05 6.17238174000687e-05 0.000467619841828395 -0.000619119131231522 0.000440684059157459 -0.00516058838014337 0.00330560508149469 -0.00784381356151279 -0.00771160676733535 0.00444592501921729 -0.0118296319456667 0.000164544200970322 -0.000168243928264475 0.000157389628835121 0.044486291481798 0.180446383076202 0.0726615012965283 0.161089745843288 -0.0975974534085786 0.234653795784408 -0.0258286835038588 -0.20440174805839 -0.0262264338684257 -0.350134981152358 -0.20873535839873 -0.164361931565264 0.125940610255042 -0.154294695786686 -0.260651689275618 -0.131139952991902 0.0392450717978304 0.243360607582191 0.100558712306143 0.378167114171506 -0.226955514768942 0.254197205779517 -0.114450065633821 -0.0750915151927548 -0.227205636045873 0.215469342848665 0.119903725295731 -0.000164395327569604 0.000621043276614519 -0.000333319405282086 3.41572341309017e-06 2.34237675581579e-05 0.000102023083182894 -0.000106362859528433 -0.00024148715385103 -0.0002474989846783 -0.00318115663893851 -0.00200008185656533 0.00257090972563273 0.00245165135617078 -0.00468780448239087 0.00120600961481988 8.64809940060654e-05 0.00082031865634956 0.00121356578844018 0.000442376416733415 0.000157241690797815 -0.000101663040630711 0.000242074269804688 0.00032077085590152 0.000274199774372606 -0.000115435271480447 0.000516678958057811 -1.04043496552136e-05 -0.00295986980580386 0.00133874066642614 -0.00107700352111165 -0.00194480346325101 -0.00285025896866988 0.00128276638942139 0.000556678791537963 0.000267790972916351 -0.000601908129081394 -0.00180758115803196 -0.00258487360073973 -0.00267824146662181 0.00232482586022332 -0.00711702825834357 6.66534948254441e-05 0.000663159551691215 -9.0314323061107e-05 0.00534833694298359 -0.000923029798347706 -0.00114151783381382 -0.00501799505083806
  87 1501.85197636457 ""  3.53143067583041 0 0 0.00570068264836288 0.00223974103001946 2.84647994568408e-05 0.000625574546027651 -0.000453890104612375 -0.000519848479415215 0.000958395865417576 0.00115951200109125 -0.000121578247440687 3.48714633442467e-05 -0.00146763325331664 -0.000686815966487013 -0.000476603315889502 -5.66661512688954e-05 0.000258506265228228 -0.000215141323364257 0.00150077356261776 0.000786922842289932 0.00105815949136763 -0.00146061836403113 -0.00132801956234921 -0.0021747301350869 -0.001407236377702 0.000853585714327463 -0.000136461071437489 2.10766229191617e-05 5.92807261269119e-05 -0.000572867112306266 -0.0010532466987754 0.00026847252352124 -8.06672494483337e-06 0.000388688172810717 0.000218069769533545 7.16314836092918e-05 0.00146709085159488 -1.81651556933167e-05 -0.0189571857662803 -0.0182870776698784 0.0220642292451477 -0.0284825420266021 0.00973172977974357 0.00345564087669403 -0.000174019799396489 0.00656578440054639 0.00360315553340335 0.00249169325977287 0.00316235689840836 -0.000262748788694972 0.000529849167374312 0.0079899805657867 0.00319517618101549 0.00516076229864087 0.00601906313847896 -0.000724553511298874 0.0113243265121587 0.00136116947950175 0.00194827364081046 -0.007793927488187 0.00250066417890312 0.00185951820477469 0.00442680289740683 0.0104491474185489 -0.00841537239828452 -0.00322297444441204 -0.000179967691620838 -0.00247935326625687 0.00101031787335503 -0.00462609427674182 -0.00297503583224902 0.00219503538836552 -0.000964007649903506 0.00244542391664696 -0.00098221426282186 -0.0124916566300645 0.0106813271485719 -0.00771073615906455 0.00458444959287837 -0.00353518662114457 0.00724152558351318 -0.0131776924832275 -0.00692627898116442 -0.0115127299524681 0.031817942516357 -0.0219622968100879 0.00011402110229617 0.000147846530264898 0.00263247317012922 -0.00298788572408476 -0.00672093170911387 -0.00852693369725956 -0.171858958974852 -0.100958539554978 0.157757993112912 0.138658965894827 -0.262354799653955 0.0725717397740236 0.0014348071903977 0.0325412349127215 0.0531517595123557 0.0421690247060134 0.0135455346528271 -0.00782355701020778 0.0171657076010278 0.0212935898951002 0.0189453663295995 -0.015293942704189 0.0268018009026538 -0.00748210295939148 -0.33234085400771 0.139196682648067 -0.0758518135245023 -0.208646635368082 -0.307473771294285 0.061241133187253 0.00410767640401261 0.00631765128891649 -0.010247128642881 -0.11122262581452 -0.160322450977737 -0.165082003099011 0.0687909430724973 -0.43209736553104 0.036424082797876 0.170322400384246 -0.0521416346405727 0.344785621866504 0.0256292230569242 0.0485633394797575 -0.253971116102788
  88 1505.08437614667 ""  3.98279458466575 0 0 -0.000517718156725486 0.00478582919496815 0.00274452186200278 0.00249887351443569 0.0026966868605535 -0.000555760609190457 -0.00781549409642764 -0.0125787565270588 5.57609638204663e-05 -0.000325240541622019 0.0130252470223033 0.00561533107570198 0.00640117295431357 -0.000413236072799685 -0.0044896128386744 -0.0122265100436193 -0.00636249024315417 0.00565148928121685 0.00165607229166438 0.0174184515226633 0.0060360742814002 0.00572001450891949 -0.00344901652556825 -0.00528098590715639 0.0017805391566982 -0.00718701735838727 -0.00453336009349525 0.0233408113380352 0.0305978683541849 -0.00244357595540308 -0.0166227750558469 -0.0188323419817813 -0.011327881305601 -0.00374919100192349 -0.0256364221484067 0.00559460440850112 -0.00319996550009127 -0.0135675069064919 -0.0249816235844329 0.0140001360485565 -0.0230412541670093 0.000473176711629862 0.00436866917311173 -0.0478547165405371 -0.0227310250507583 0.0123522956825703 0.00405878836307768 -0.00666423058251688 0.00834872639420286 -0.0643379969839945 -0.0313296543055629 -0.0118730124616292 -0.023892887796047 -0.00199289850210901 -0.402940554059962 -0.118449838661595 -0.0953321616017251 0.198524220782439 -0.0485443508367315 -0.157595077455272 -0.141738391494238 -0.27214554273131 0.296733057025561 0.285742374663587 0.147090969834603 0.145880701531169 -0.101637195322489 0.157586829201696 0.225083546152086 0.069763686688555 -0.0156646217864701 -0.205070674026951 0.0508976549714353 0.271130690696134 -0.193405983946599 0.182526914052274 -0.0906389827112489 -0.000461746019153298 -0.168048938662281 0.208363486273112 0.109728123513645 -0.00013769731019643 0.000978454666364555 -0.0008528238690931 -2.72117476382448e-05 0.000174405908188219 0.000295898402689679 -0.00134049077050023 -0.00156300158293827 -0.000179847498841259 -0.00472381841162331 -0.00177093651617803 0.00633013123902659 0.00392769943607507 -0.00763248073324774 0.00126448159697969 0.00192943754564678 0.00350163543600641 0.000291731122761519 0.00105840241824141 0.000708812802478 0.000226014518847706 0.00049927439238374 0.000309830023853113 0.000362804366736169 -0.000376473746235385 0.00128518721051734 -0.00024601296440496 -0.00792557857488283 0.00390851715622753 -0.00306096582007855 -0.00577131755806453 -0.00818518856373051 7.07232449815661e-05 0.00300412732634943 0.000769213585931143 -0.0027669754721876 -0.00243138225065884 -0.00368525286002237 -0.00306755260313143 0.00547462203183461 -0.0182657635981007 0.000255002824896148 0.00261591396168767 -0.000591506113766791 0.0144120828002171 -0.0017894631638094 -0.00201625912640588 -0.0121348753936329
  89 1513.06827517412 ""  6.14332318567332 0 0 0.00566941907681357 0.0038620958410402 0.00142981321023226 0.000595624716036721 -0.000844103739649143 -0.000511599212999426 0.000562417592137283 0.000532893678740879 -0.000222875793486354 -0.000104526122563501 -0.000160715041185132 -4.10716549052566e-05 -1.82642907884997e-05 -0.000238348488859458 -0.000118049325613014 -0.00066016038755617 0.000953460678894403 0.000831304220972999 0.000782277398258316 -0.00092471966862457 -0.00087566019215038 -0.00132190523462601 -0.000888919205352589 0.000610580488657322 -0.000193862296708859 2.31210407886498e-05 0.000130112105260171 0.000127417493577648 1.69422865994176e-05 -0.0001291049406435 -0.000455090304264419 0.000251231669196462 0.00015041860784394 -0.000270866130723441 1.1565582794471e-05 0.000490518403104047 -0.0172930220786159 -0.0149906105709931 0.0223489177386995 -0.0284614893042647 0.0162015987737285 0.00502885963416052 0.000143542253694181 0.00160814778365176 0.00121775041748962 0.00164346167894128 0.0016381149662278 -0.000557581665759919 0.000475181625988339 0.00382465996853413 0.0012517453451929 0.00317755133563296 0.00415199937260917 -0.000949345414499643 -0.00208323835855307 -8.39908806197369e-05 -0.000300812795067474 0.000877358068720807 -0.000381409244705677 -0.000488768706438947 -0.000758110042796003 -0.00122086796619134 0.00160611494703339 0.00130037311166394 0.00440305630439648 -0.00180192219384778 -0.000706617224110142 -0.00550595076203757 6.2492110480562e-05 0.00690317502949879 -0.00261017116056313 -0.000647130160670371 0.00355204944587333 0.00391819765787763 0.000795641987242313 0.00333442113876852 -0.000430431976826885 -0.00638371986739773 -0.00280653993654515 -0.00338125176885537 -0.00161472804466364 -0.0190934023709506 -0.0216710374158126 0.0160747403380386 0.000366692394992589 0.00298052744681744 0.00263678793209139 -0.00895183635120729 -0.0147601988244313 -0.00795580213507082 0.220401165298714 0.233012473022228 -0.10807539212355 -0.166662430008072 0.181185865716352 -0.128555796059673 0.0145410576712378 0.0392240829054423 0.0261112752101768 -0.0219547533124353 -0.0192032013235392 -0.033664998414036 0.0139912569812779 0.0164810952540769 0.0252028711823295 -0.0321607581747445 -0.00327781362694359 -0.0186262979231707 0.177624327115538 -0.0920909396505455 0.0487482899028582 0.123573146128891 0.182875533792598 0.177975474533618 0.0368475419130017 0.0117863019923338 -0.0317085244183157 -0.136202060570605 -0.203796703821622 -0.211300153874447 -0.187742186807078 -0.161033040872551 0.107312354681134 0.430978023780053 -0.151338312502824 0.172115936632444 0.236926491408953 0.350648105556988 0.0429942874347291
  90 1514.34175546289 ""  0.808504907325093 0 0 -0.00719081312664703 0.00251430355424691 0.00414998844972459 -0.000535436083311479 0.000701331206901672 0.000664931460628687 -0.00153568525872404 -0.00194291486147437 0.000190969011117528 -0.000186376682191077 0.00144072421246845 0.000748368296284534 0.000936806353149873 0.000592565079119909 -0.000356725348772148 0.000185143379466405 -0.00204030984303898 -0.000966964759238888 -0.00124727942041794 0.00148296912362863 0.00145171597113481 0.00272571468889116 0.00189419343571721 -0.00100285723357748 0.000782886800376153 -1.18164473480042e-05 -0.000502106597556915 -0.000503233211365461 -0.000162939137591014 0.000300784740928887 0.00121617398980105 -0.000390258052939919 -0.000236785573623443 0.000627654560934634 -0.000110968435695299 -0.00113616507924715 0.0211354822142896 0.0070313497394384 -0.0580905493059701 0.0552146415792549 -0.0294587949081463 -0.00266934353083815 0.000124024460822927 -0.00664915284773809 -0.00319610557739848 -0.00486538716694661 -0.00582091740173416 0.00095341401825473 -0.000654622324955106 -0.00760950313722527 -0.00271404133538282 -0.00642876863421767 -0.00729294563985999 0.000818064914155577 0.00624860146452796 0.00104840291399139 0.00123505544920089 -0.00208572814218958 0.00071685882606811 0.0017436430540239 0.00217291511600108 0.00351404214909432 -0.00488403597002322 -0.00553148255466104 -0.0117314581684351 0.00303499729698474 0.00262257459093794 0.0112355428767879 -0.00229740658108627 -0.0164888351521921 0.00615091566179895 0.00342156411157761 -0.00891293469350245 -0.00888787813376253 -0.00272645124520426 -0.00777084998225158 0.000811819352784986 0.0159758738331856 0.00656013474970975 0.00917373546344201 0.00446436763044133 0.0221185337655109 -0.0440086653038121 0.0331749143283639 -0.000733957122146888 0.00241524052577454 0.000568315732625576 -0.00539861988553211 -0.000990348333260009 0.00689748969528132 0.238268665219417 0.12904945722404 -0.213254116617583 -0.209708446555465 0.337410907016615 -0.159500931106279 0.0133515432312054 -0.0183115751225546 -0.0734920680182896 -0.00679355007264225 0.0330183796578879 0.0233774680054857 -0.0167194659449756 -0.0350661428334294 -0.0290089948321595 -0.00503589023066944 0.0269602752363191 -0.00319232053964348 -0.0564590871438931 0.0524024157982493 0.00536131168523612 -0.106778981860621 -0.107495335855259 -0.182399484151194 0.0343201548681592 0.00153058588899385 -0.0178638488331819 0.195690863563389 0.277944109569228 0.32094293383448 0.132430566534797 -0.351039679419391 -0.0096673138109147 0.0181916213058423 0.00256497731278938 0.266948170671881 -0.0565465884994992 -0.0657712133475484 -0.257568105272963
  91 1517.71779530944 ""  15.4212477742024 0 0 -0.00107218022949977 0.00865116250311048 0.00508165758742374 0.00359337201019029 0.00322530048208996 -0.00106052924401036 -0.0224612859415953 -0.0157806487565384 0.00858945408931705 0.000799681988382037 0.00844965238759482 0.00296141565317544 0.00912477065006895 0.00641256198379042 -0.00351347693831785 -0.00433910892310632 -0.0169733251212648 -0.00408666717494103 -0.00512190051943878 0.0221323795055492 0.0125864049847061 0.0193714024604477 0.00532662871030288 -0.0108413757556977 0.0237232619682227 -0.0110030283813154 -0.0206323856016938 -0.00688214836390629 0.00777140757395292 0.00701880165033011 0.0278233371181056 -0.0158945492654146 -0.00870182372385535 0.0146129000316117 -0.00799009756591012 -0.0289609520962417 -0.00420354758984939 -0.0230694476198661 -0.0472255972115123 0.028546808058235 -0.0407271273192792 0.000740515807217645 0.00513960695045417 -0.0532760756972947 -0.025392564027817 -0.0315112590051582 -0.0390733779017892 0.00484632915740712 0.000653721456730922 -0.0497793266225841 -0.0209360813892783 -0.0319066604861914 -0.0500929343188181 0.000633487348785439 0.0129459594535427 -0.0149187878393138 -0.00216977498850461 0.0264859844004175 -0.00383912127977457 -0.00928931312759146 0.00156831593711249 -0.0193372477898488 -0.0198109436585291 -0.0647339690652936 -0.281397861080224 0.133651001143092 0.0424280831039286 0.357012163729687 0.00409630520461352 -0.431078255316862 0.165177506762285 0.0238452725937051 -0.236946742229836 -0.174434819569113 -0.126107753116383 -0.159821664713872 -0.00291561185115448 0.437103527522814 0.137398325101637 0.30271186589947 0.148644755953644 -0.00110186874722377 0.00276281872066255 -0.00205449418621633 -1.10837277655034e-05 0.000308863560966809 0.000563558973507671 -0.00193495793319045 -0.00288730892926155 -0.000887019999079648 -0.0125392941482508 -0.00459962273793172 0.0142206617592058 0.0109948716441047 -0.0195812736630838 0.00642020469447064 0.00263502290909534 0.00632303840498429 0.00405136137121554 -0.000438954407331209 -0.00154755142125286 -0.00152957933068092 0.00115072715150781 0.00166640904253197 0.00165833003091171 -0.000666826403162854 -0.000789120168127265 -0.000432517520393234 0.00826625950956839 -0.00460027884213403 0.000609289593891232 0.00763555309110731 0.00965594696141704 0.0111281820573774 0.00483197687318331 0.00163463591377279 -0.00483966321868851 -0.0111184284822635 -0.0161921074005298 -0.0172667828737183 -0.00805910086805663 0.00494533527858345 0.00291035287791351 0.00991469520680909 -0.00375395833821036 -0.0022357159391815 0.00719051568352893 0.0101349519550994 0.00781928724841896
  92 1523.93601728053 ""  5.7861209471391 0 0 -0.000318985338670578 0.000602352881362851 0.000475031757430851 0.000104783899528472 0.0002629923268755 2.78103330685659e-05 -0.00074948787715548 -0.00123415236511857 -2.17797105229648e-05 -0.000147970613284345 0.000716185996001594 0.000700536156902904 0.00058469917558963 0.00076349678932061 -0.000668918870788568 -0.00152514860161315 -0.000234109682184209 -0.00211417868277441 -0.00022451721988259 0.000993178451840677 0.000914726223957199 0.0011912159625717 0.00040318733974591 -0.000283768003827838 0.0162863727251347 -0.0105482539787297 0.0246154048341743 0.0213981422322923 -0.0134452356469872 0.0329475042420346 0.0190740562753735 0.00481322129760656 -0.00651338205375851 -0.0153340279741725 -0.0078622816615865 0.0114680999965201 0.000409358828984297 -0.0017820288742469 -0.00599238978595464 0.00463272958321299 -0.00401173481961026 -0.000152849026766415 -0.000542130251191074 -0.00349775611894318 -0.0023853023875951 0.00550296529202958 -0.00806090335111316 0.0123225717251989 -0.00695211234392554 0.000127964217697776 -0.0120029735222892 -0.00167068102239495 -0.00377282427521413 0.00152985887864997 -0.0807534575572042 -0.36996772238916 -0.151926139751785 -0.304936893341075 0.186579738344293 -0.455015510384046 0.0389474177190568 0.402358173210834 0.0756252487415528 -0.141364118828897 -0.191781275869066 0.00548328235995197 0.0554804681915887 0.0882363448952271 -0.0843196798047623 -0.213086260891463 0.0807591648206295 0.107849776008777 0.13218378489728 0.203157753868584 -0.0265100299894555 0.162123044382972 -0.0505123966375175 -0.183850360745868 -0.129869611088654 -0.0332746615921673 -0.0139176846252087 9.38771483831683e-05 0.000268082686480112 -0.000153086023055504 5.73600340610849e-06 -3.95935233164937e-07 8.10395359090218e-06 -9.95752725973592e-05 -5.39664588739184e-05 3.87173589837778e-05 -0.00180336433611502 -0.00151107640644699 0.00121763253024972 0.00133777071392376 -0.00196024560956182 0.000736489020715814 2.56735766945793e-05 8.7355969927119e-05 -5.38254437980608e-05 -0.000276630412440304 -5.90863596718465e-06 -6.47322054643703e-05 -4.57239046810452e-05 -8.08014284057295e-05 -0.000109967461259288 -0.000105002016146594 -1.13912149819086e-06 -4.55812036257823e-05 0.0017468579295462 -0.000706832379368668 0.000524435261079479 0.00083649062141486 0.00149270821273129 0.000239789422480675 -1.81053933709164e-05 -7.51738937946527e-06 -2.1823032192909e-05 0.000455534299641424 0.000682230782201718 0.000849685434257434 -0.000531372276962663 -0.000756170999727618 0.000353849671868 0.0014764797711375 -0.000507661811037364 0.000680351101757757 0.000799185191064058 0.00117555777285911 -0.000130688880472068
  93 1526.11018760512 ""  14.6755325773193 0 0 0.0125153953437976 -0.0063900458639538 -0.00815375748948051 0.00170781702807139 -0.00149448333125797 -0.00158698139837798 0.00151322412496069 0.00568587791257222 0.00127137298405946 0.00160115727875618 -0.00458604946048329 -0.0030154442067135 -0.00358281255342973 -0.00205634090705181 0.00154868673575971 0.00106416781459793 0.00460908671146158 0.00114953809391381 0.00264813186872151 -0.00193183637374784 -0.00255139479480795 -0.00572451843287724 -0.00510525748787413 0.00181539330593734 0.00113868756429111 -0.001650095270059 -0.00114981593006597 0.000485506284054897 0.00112122318134191 0.00049384474032797 0.00117252771803721 -0.000705525178844629 -0.000324420226895569 0.000293144559533193 -0.000527749218712307 -0.00106358770412152 -0.0344374202875343 0.0121801492590972 0.147736742595489 -0.129279110036444 0.0930231267867153 0.00840950570833384 0.00084774835637784 0.0148669699496335 0.00604101367256212 0.013531776012744 0.0166550831733398 -0.00226714479696338 0.00126265961643521 0.0194278451878954 0.00696466472736181 0.016019334355544 0.0177708224983129 -0.00379296821819883 -0.0119205735241134 -0.00735197120308757 -0.00421082832601199 0.00446317087434007 -0.000213105108047982 -0.008479121993915 -0.00383525606575135 -0.00611224496606469 0.00822884136088066 -0.00227502868804937 -0.0126951840446726 0.00683454149306043 0.00180429807388835 0.0162571864077147 0.000573113158182026 -0.0189813210265211 0.00738470013920746 -8.49311520858001e-05 -0.00893161457927317 -0.00337329213840228 -0.00734443556710248 -0.00311906469720969 -0.00164761245089539 0.0168945503410744 0.00347051612931522 0.014139346313658 0.00691429816850724 -0.0265156349604319 -0.0375065013188257 0.00851998435047424 2.754821180931e-05 0.0023759442383484 0.0014279772333939 -0.00574871377436669 -0.00906722502990309 -0.00455116528940438 0.278529349626203 0.299142775923861 -0.0989181834522063 -0.186301363315121 0.254503643553239 -0.100664178004145 0.012682023696741 0.0292533062227998 0.011481602245297 0.0554154715713235 -0.00759301710351051 0.00462506233056612 0.0190644113238186 0.0257424231800325 0.0347490372387541 0.0166881527199799 -0.00393494719246213 0.00690242001224973 -0.31208994402538 0.119642414203827 -0.103477389418588 -0.127993441766129 -0.253357376532014 0.01408523250984 0.0374393199060693 0.0125289008255231 -0.0311091246501873 -0.16824829576175 -0.252926866291681 -0.28821960313112 0.0661924806038481 0.16738027359016 -0.0548622422870992 -0.23312632941492 0.0783245481438524 -0.140384624096601 -0.11876495885233 -0.177294578529844 0.063672282505252
  94 1531.5430128973 ""  83.9315319020897 0 0 0.03364842617546 -0.0419887733824913 -0.0421090133348016 0.00280117359762412 -0.00613797763836335 -0.00488195649821817 0.0153817680010337 0.0380681927934883 0.00545040400322748 0.0099261770236817 -0.0307041728445598 -0.0194681802289924 -0.0249066001751698 -0.0138701968411749 0.0111317868110585 0.00967368053501232 0.0301463840625814 0.00588369880196043 0.0141532186633401 -0.0186060480559835 -0.0172018199347886 -0.0343442685774221 -0.0260111110187369 0.0123413008588721 0.00443572860370009 -0.00583613844257258 -0.00483528623830159 0.00414596373053519 0.00719856779766413 0.000840335374177853 0.00455987985158517 -0.00181395061743928 -2.25449172285919e-05 0.00103199451004366 -8.01831280749976e-05 -0.00437506512926967 -0.0805491299277217 0.113183274154635 0.559308467467985 -0.453263593124034 0.344482237625072 0.0160692543757826 0.00192086677857135 0.110472558123378 0.0444284730798291 0.0867011400148621 0.108641998591879 -0.0135820093073351 0.00460843428134804 0.126045444063696 0.0486107605458753 0.0877585876486861 0.101918373154886 -0.0165833475770961 -0.0884955033420903 -0.0343485261672569 -0.023814286083808 0.0437162250222669 -0.00975450737540848 -0.041963681361616 -0.0308489875359345 -0.059335905458618 0.0635233285016371 -0.0221322546668289 -0.0502375969704814 0.0162208580177723 0.0119430608640607 0.0473471997970624 -0.0098652662148448 -0.0672241597330729 0.0251717908691492 0.00942261440464865 -0.0367779034037193 -0.0335829022152384 -0.0116430171614893 -0.0254642462489415 0.000794977113833904 0.0608234028182893 0.0266761811921226 0.0349856694888393 0.0161615143288785 0.0106699114288879 0.00657143470643153 0.00790276241020696 -0.00148659390814455 -0.000892446521409467 6.55085133856147e-05 0.00787648690115759 0.00332375203786534 -0.0053072007413112 -0.0530139429858535 -0.0924081382743843 -0.0318856603480859 0.0232990254327632 -0.0271503829537762 0.00850305513211057 0.00301551522778312 0.000287545962931974 0.0104880521105831 -0.0135782064946898 0.0042928229866779 0.00151865248558211 -0.00898978339550368 -0.00923431749200894 -0.0135110566854168 -0.00292277050354756 0.00162890315160308 -0.000989485156930199 0.0638238358895473 -0.0224254440165685 0.0250445955718109 0.0188275388976215 0.0475034528557333 -0.0221926360583293 -0.00958890749541047 -0.00485485665015684 0.0108816126994723 0.0701014330727961 0.106593261651799 0.113189224645483 -0.00697523914120256 -0.0422948886694382 0.00952263018024122 0.0426719451180289 -0.0137713686071166 0.0330371359495603 0.0200009570495067 0.0303432539973616 -0.0232490610578553
  95 1536.41949850578 ""  9.89439617963442 0 0 0.00797461265591594 -0.00577928023116567 -0.00786544165408565 0.00277757187660122 0.00105466764879868 -0.0015262218341693 -0.00870389574106347 -0.00348923176958671 0.00442958718659516 -0.00176584504447158 -0.000705245780595448 0.000886412767579943 0.00513669015789474 0.00630947032218989 -0.000875057460138906 0.00876492515632977 0.000610378023778596 -0.00557915956786521 -0.00440029326005979 0.0127198832244098 0.00819904156013423 0.00767562845177807 -0.00169811840091641 -0.00587534230601446 -0.0218522732896489 -0.0375218050722791 -0.0013441299272807 -0.0217712482347957 -0.0228778008058042 0.00440178293771359 -0.0110062654621698 -0.0122023138278967 -0.011272713602467 0.000520894146910506 -0.0190177950925682 0.00524610836383838 -0.022609266276531 0.0161389004127963 0.11601084091624 -0.0993784814081748 0.065076638646827 0.00441755994450109 -0.000538632658766574 -0.0216087432354527 -0.00858526353519687 -0.041017311425627 -0.043389028304992 0.00982386435632547 -0.00126045836872196 -0.035310058520065 -0.01328121966462 -0.0112569803544465 -0.0224110974893308 -0.00178770781433059 0.424694801335453 0.104982775702837 0.0920040105816572 -0.225462269426164 0.0611976605505463 0.184850113902114 0.149688883403308 0.262065423029397 -0.322225163367063 0.250748553543568 0.112088343577634 0.140588208401661 -0.0960114486648873 0.142948434568405 0.210423203305201 0.0447144353242026 -0.00168066331809373 -0.201733179011918 0.0331152392803784 0.240166650813248 -0.184119201890077 0.181285898475669 -0.0886098186061649 0.0172881549168294 -0.16542101055299 0.190593387747618 0.101364337047115 0.00144706902946906 0.00089098883859764 0.00151541086542318 -0.000367584693950093 -1.79150549470518e-05 0.00023982246245205 0.00072837103432474 -0.000723697476393063 -0.00151015917130003 -0.00589484587403505 -0.0122868289484038 -0.00670618959131866 0.00186769271528642 -0.00208662240168583 8.63064340405452e-05 0.00244547677870985 0.00323965894230646 0.00305703853998724 -0.00140572532288667 0.000548048162958969 0.00032293074004696 -0.00122162876252879 -0.0010595443723668 -0.00168673896925118 -0.000283379498582418 0.000192420644442918 -0.000121228636021936 0.00608606132100253 -0.00200058067080564 0.0023260554117991 0.00140436952233648 0.00429596593954739 -0.00307124801293188 0.000865972430954506 -0.000234453937648589 -0.000242879883523414 0.00876841130794933 0.0134729452813042 0.0138649065725664 -0.000453270353898258 -0.00468532696027441 0.000892468507718255 0.00414059497558308 -0.00132640563087603 0.00373015405112488 0.00186374052051925 0.00285032174206471 -0.00269916130761398
  96 1547.61452165607 ""  98.6236152017943 0 0 0.0226788419420808 -0.00484922455735012 -0.016963636797566 0.0147234459519623 0.0172780730069569 -0.00301200263595938 -0.0503724731674511 -0.0795444180207303 0.000964408299896193 -0.0145866095653766 0.0535981115608293 0.0320348877067581 0.0493855143331367 0.0338771726930152 -0.019374670963201 -0.019369910973734 -0.075801703006776 -0.0182257941649307 -0.0261021471701871 0.0693972107718201 0.0462211760844133 0.0675764412577358 0.0321303976698143 -0.0322119367745331 0.00320971725063725 0.0245889844941759 0.00774420127336288 0.00193493949921425 -0.000784899337984989 -0.00178801049085366 -0.00103950929989904 0.00560163075900594 0.00243200327239686 -0.000296015991053065 0.00537833770397103 0.00301220246880415 -0.0745637935035816 0.0106559086183474 0.276422589385426 -0.257175618331546 0.127597852476998 0.0127080378661661 0.0040085525030596 -0.2450757768207 -0.104276869396471 -0.158798573525809 -0.196527786542761 0.0261358460847972 -0.000403826584194751 -0.295385602846419 -0.121472974828191 -0.146572840896731 -0.196975501186623 0.0168392118133114 -0.0267472128212804 0.00514390343025645 -0.00161908272174406 0.0196090884426929 -0.00632685803588971 -0.0128119562087505 -0.00925084791901282 -0.00890013714241792 0.024391860726461 -0.0518488625801209 0.0193890691227161 -0.0606693437650788 0.0152529195823717 -0.0907321425030953 -0.0512059618683872 0.0546604722915163 -0.0250521764487222 0.0545942740798111 0.031008521320656 -0.0355411789461276 0.0673654301531308 -0.0304231728561752 0.0271999145309245 -0.0690418584642768 0.0192142072299688 -0.0921320678275518 -0.0460357072999334 0.00274267892739949 0.00178251885505637 0.00265323754738594 -0.00114611170496942 -0.000350698991381029 0.000449098092907765 -0.000643241491867353 -0.0035264986396551 -0.00251204608315353 -0.00970424894267113 -0.021025949704808 -0.0113003791775938 0.00365288290948644 -0.00173463867359798 0.000274844163782736 0.0099113018275999 0.0132971497553987 0.00386719032182711 -0.00165137440473941 0.00091481028592664 0.00134254280673671 -0.00230357334724699 -0.00180244475169197 -0.00292096253076179 -0.000426717810959228 0.000328421676626847 -0.000502624206442392 0.00686568234772152 -0.00155163826807035 0.000688927897033273 0.000963631085851481 0.00420909694936937 -0.00655180405046859 0.00189920935060246 -0.00161892896266166 -0.000695189641023246 0.0142655528674207 0.0220595120427658 0.0218081197775448 -5.13851359401576e-05 -0.00748505807119237 0.000970678683320582 0.00528346263857811 -0.0016756724355197 0.0070522830163151 0.0020661989483969 0.00337081949821622 -0.00363977563181986
  97 1594.61566632476 ""  16.9491560218075 0 0 0.000482397550264697 -0.0124831856078312 -0.0062136933333047 -0.00824590550252255 0.0116316986120319 0.0103561485869351 0.108189522945685 -0.0492332677154599 -0.0933131787818935 -0.059086211225828 0.0681087796955788 0.0681532674854145 0.0813983028141088 0.0233750542758312 -0.0453410648311641 -0.093750357959106 0.0161752959691107 0.0698979112398238 0.0398514196757312 -0.0599995715717746 -0.0516012261617617 -0.0649019361546649 0.00313761756556912 0.0449851711523548 0.0141712792983599 -0.00311068269939352 -0.0108532929367315 -0.00487078107556937 -0.0037373759803689 0.00166062893654887 0.000421804938857094 0.00153955184106773 7.18921548603754e-05 0.000640407952585332 0.00131322182499564 0.00049295697808444 0.00828554927824946 0.016188624487825 0.0304217770051434 -0.0160534353117075 0.0283541159680882 -0.00410457896541896 -0.0471834929114308 -0.182336656666957 -0.0442654079104504 -0.0922787563223783 -0.16876714900472 -0.00731535512559594 0.0239840324137825 0.145271342857721 0.0437659700159002 0.00281934277035715 0.0791494469628157 0.0310476995373903 0.0176274453382717 0.0101398436547201 0.00885721377993103 0.00222248660468221 -0.00479352734331326 -0.0027365826803601 0.00395166813501775 0.0176206031421989 -0.0118191709940373 0.00437369652020918 -0.0193105332852912 0.0206455496028549 -9.33769658184446e-05 0.0185682551587988 0.00574375191635265 -0.0178651021339334 0.00977035204347115 -0.00596164417103001 -0.0212732166390129 -0.00284752242551272 -0.0185300472347037 7.39899336460786e-05 -0.00134349010225288 0.0207735521664999 0.0015317754114231 0.0174628809914674 0.00818473124323582 0.000359301207382509 -0.00054588363838316 8.98069389444725e-05 3.46491442128736e-05 -0.00110128082620423 -0.00132279356107195 0.000752511800949002 0.00529579888879909 0.00362282081515677 0.000498142231127721 -0.000763370695045719 -0.000216280286309981 -0.000579639078605697 0.00163722287366761 -0.000362024227312289 -0.00373371463884713 -0.00440532388591107 -0.00593875267332703 -0.00013577575029081 6.99746589131677e-05 0.0004354725682053 -0.000424536425522172 -0.000368491803735264 -0.000741155870229437 -6.73693060018829e-06 1.86446226340764e-05 -5.38360203084719e-05 0.000238113681933287 0.000101721694660594 -0.00068220748657871 -8.95770880973685e-05 5.10833837256867e-05 -0.00125251867916063 -0.0125205626668901 -0.00463331633876667 0.0109927676716903 0.00206152642255524 0.00331355138678626 0.00341067598219663 0.000246084310570159 -0.000425507940332958 -6.03602284681875e-05 3.04319511817203e-05 -1.57828783285852e-05 0.000522424229404591 -4.70079309287917e-05 -1.87442040276712e-05 -0.000266787059001852
  98 1637.66723915866 ""  61.4404425354921 0 0 -0.00787651027452495 -0.00642010397376586 0.00231349462281333 -0.0033697488902605 -0.0063220197289575 -0.000257034325810456 0.038017370873781 0.0742720687319914 0.00517703179735192 -0.0207867717925949 -0.100426885029776 -0.027518034579794 0.0720640151827934 0.0983822835169631 -0.00800579065796487 -0.0436615358906491 -0.0717726569237502 -0.0002397976946992 0.0245478535244428 0.115805854244814 0.0312987254637924 -0.0720569943090433 -0.109766059366207 0.00315247504744656 0.0049969033882254 0.00806282653816881 -4.63062885326087e-05 -0.00150192798196144 -0.000135544886097966 0.000930742142939806 0.000477948114226315 0.00230030970725975 -0.00151781761362446 0.00228066074273528 0.00121099379471219 0.00116157193315128 0.0223481494410073 0.0203040849114416 -0.0340860098241318 0.0459028922806416 0.00455206913703382 -0.000706718243748856 -0.0391012645186579 0.123490954319884 0.077553140733249 -0.132512196546424 -0.123064566496841 0.0388247779120414 0.048057185510698 -0.145764119011995 -0.0925376293424374 0.137136825207155 0.100143462164329 -0.0507296254454074 0.00137099644082865 -0.00117771888962555 0.000507571673547915 0.00863896757663067 -0.00291733536416767 -0.00673340786018895 -0.000213455667649327 -0.00043190543929677 -0.00192063380645835 -0.00391629074410309 -0.00447438073980628 -0.000739695811181506 -0.0018325367844253 -0.0107788090918645 -1.84253373007203e-07 0.00527785451024533 -0.00153355165238812 0.0105991624308642 -0.00278135269064861 -0.00537905639346801 0.00112022517347488 -0.00693039730005967 0.00602510970151452 -0.00757372283994714 -0.00442378610845708 -0.00910997149889784 -0.00395313674990047 -0.000277336329823891 -0.000215172946808754 0.000133587027721198 0.000520088582437956 0.000621808071004769 0.000155287053499239 0.000922415724707016 0.000426975142474198 -0.000581089340368501 0.000999991019232915 0.00112384771842525 -0.0010706945816311 -0.00200464905869293 -0.00140556944214715 -0.00211122982492635 -0.00270525381296797 -0.00345811447741864 0.00144722416764734 -6.3306255436008e-05 -3.45352161955879e-05 -0.000645416302131068 0.000397222140135413 0.000339344838871092 0.000399477304025901 7.95593336415222e-05 -2.76796210121318e-05 0.000257899999915284 -0.000355426033533572 -0.000326736728744398 0.00160272994468472 -0.000268408127835775 -9.34962551814746e-05 0.00123483555716535 0.00223983219922781 0.00199310864615721 -0.00185353091425361 -0.000995937485677199 -0.00158188767134675 -0.00132307813144811 -0.00030930498865878 0.000734076243461081 0.000106797020058478 -0.000202593010545359 8.37450137842946e-05 -0.00139083264273286 7.46754416348966e-05 -6.71770842444814e-05 -0.000110281108661568
  99 2891.93358906297 ""  44.1069602261243 0 0 0.0046363464308751 -0.00433094831472098 0.00492943772097628 0.000532509833082767 0.000290612267713446 4.04691958116599e-05 0.000208047903569887 -7.15208561722481e-05 -0.000114145501254946 -5.00096401561674e-05 -2.07522077797585e-05 1.1885689141712e-05 5.57406662737583e-06 -1.18351386656053e-06 -8.33354058034271e-06 1.31426829271206e-06 3.06967744775871e-06 3.95982823089965e-06 3.75557544381333e-05 3.27246516079499e-06 -3.02795729243619e-05 1.60559254231796e-05 1.13565804909005e-05 2.37322297054826e-06 -2.73524052537025e-06 -3.65335956590671e-06 -3.71520524625253e-06 1.7465352803507e-05 8.99691146602522e-06 9.25040385159254e-06 9.08895704775582e-06 1.8414214713075e-05 4.24053594789813e-06 1.51246645722493e-05 6.21187760057439e-06 4.94586305573123e-06 -0.073502667870565 0.0498394555984628 -0.0241576536385125 0.000126359994486254 0.00125376969992708 -0.0388738537293588 2.34104522131373e-05 -0.000237179407541786 -0.000180592301726665 1.99737064494096e-05 -6.7562387723595e-05 -5.20706438139438e-05 -0.000143972120418389 4.2526949805875e-05 8.60693476891008e-05 -0.000405854847990737 0.000609872007067642 0.000392310354353225 -6.07471057966261e-06 -1.40916693179267e-05 1.49498269561116e-05 -4.66108791920911e-05 -0.000110891371418626 -7.56243597180908e-06 -0.000145456960721623 2.02073341378816e-06 -4.98916411460788e-05 -5.00854464808841e-05 2.94985756875589e-05 3.84003540267475e-05 -7.3120835703273e-05 -1.99183165866035e-06 -2.10339985842313e-05 -7.99511794766314e-05 -0.000171620539360706 -3.22197362276284e-05 -0.000118333366447245 9.94641066736514e-05 8.90622461145223e-05 -6.78463007957921e-05 -0.000207631944450015 -2.13176034206935e-05 3.39811788732486e-06 0.000106837796792571 -0.000188959063453984 0.00822341524470683 -0.00121137797397159 -0.000855844298572314 -0.00150272735074789 -0.00106711803368572 0.00194957431000025 -0.0601426705834234 0.0447074861504529 -0.0210167389614012 -0.0534977045463532 0.0472519943926943 -0.0153950733796944 -0.0491588439724945 -0.0202211213862216 0.0221160972612882 0.758071660656822 -0.518157326564998 0.237539820315536 -7.16707684539619e-05 -0.000147490459812792 -1.04642093476365e-05 0.000156236190894112 -7.19717993031814e-05 -0.000137863339692292 1.13631133009922e-05 -0.000251359018492912 -2.80664381804273e-05 -0.000209368737415957 0.000825164333676011 -0.000414113774333625 0.00218010634673018 -0.00122787502293818 0.000894588632414857 -0.00792428821489627 -0.00664181577574017 -0.00389185961114072 -0.000757878552816891 -0.0037224356932926 -0.00416622746056542 -1.09158483597612e-05 -0.00024927593461598 6.657232234452e-05 0.00088492077580889 0.0024741688007975 0.00026684141327214 -0.00124182515987334 0.00078113383973309 -9.56312840185467e-05
  100 2960.87905467797 ""  28.1742594933352 0 0 -0.0433597975761618 0.0377222210994041 0.0273760213699664 -0.00223087542292255 -0.00181066840340823 0.000747062813076168 0.000229648129151992 0.00164837330641094 0.000654892738884102 0.00167545276073291 0.000351325965079272 -0.000959468629848242 0.000141193213763206 -1.77066495374523e-05 -0.000114731551055877 -4.74163940067603e-05 -5.61224447628007e-05 1.36035476570182e-06 -9.93742040954218e-05 4.27522197243967e-05 7.89748083547327e-05 -0.000182546165150341 -0.000494360246272592 -9.55868234157877e-05 1.91984711488554e-05 3.03762736945718e-05 4.17678601972648e-06 9.70260868645742e-05 -8.96252999799288e-05 -9.34140081522544e-05 -3.84302949175905e-05 -0.000236515052338965 5.25843929129271e-05 -0.000131448574460272 -0.000181712992996603 -8.69239423815409e-05 0.609285440035708 -0.441314320083127 0.223712615319209 -0.0584846815040051 0.0182731657475768 -0.560117738734735 -0.0204099068161468 -0.00861187886882021 0.0105493804028086 0.000281311447870445 -0.000775848437409199 -0.000475341075346176 0.001660413914964 0.000343135246286259 -0.000969927628779245 -1.22479437319494e-05 0.00135940378988472 0.00051791881144208 -0.000136067455953617 -0.000814662584440553 0.00179651104613666 0.000781965485552721 0.00155088267322137 0.00011460784103755 -0.00191167952033569 0.000225878437729497 -0.000775442262940116 0.000597722272048614 -0.000501024989951434 -0.000639427392485867 -0.00140232112739397 0.000110496953986935 -0.000662432659221506 0.00117575004182677 0.00291775011666746 0.000542994207716013 0.000532875629000319 -0.000438999200010176 -0.000493263240088582 0.00105107348020723 0.00287233990976462 0.000378464759248489 -4.04543130555993e-05 -0.000581059398332694 0.00111535024118042 0.00360044787539169 -0.00466770740197316 0.00188715426152353 0.000417632900686837 0.000170639009653143 6.69824121307363e-05 -0.00395591874873815 0.00167119902112444 -0.00106516517793683 -0.059432400431666 0.0504331632907322 -0.0163517395938151 0.0166842372435257 0.00412656125488737 -0.00870897106686753 0.0368897869305586 -0.0260110903533971 0.0109561111713725 -0.000127386216810607 0.000201093924693529 3.24106873924871e-05 5.17361980203169e-05 -4.78622839450291e-05 1.20415056834564e-05 0.000124201420695566 8.09576642289627e-05 -4.3933911673546e-05 -0.000412190652752358 -0.000630712946040344 -6.84261086979983e-05 0.00155936855342962 -0.00134971212037597 -0.000136275214807964 0.000787155355743612 -0.000682896903820416 -0.00221882538864793 0.00116860402432473 -0.00156985544142769 -0.000459818254433081 0.000392707812713679 0.000202422457163912 0.000546010363094833 -0.000613436513018877 -0.00204895783511571 -0.000160024707052837 -0.00119092320343853 0.0009092898383214 -4.51546221195623e-05
  101 2965.41904706397 ""  31.6683528256542 0 0 0.00111396303140671 -0.00187302320628932 -0.0030181765664685 0.000126290923826739 -0.000106738871666906 -0.000386595002817833 0.000132778633139918 0.0001290446697399 -7.91756962297427e-05 -6.60006719544118e-05 -5.59304458702036e-05 2.71011786128464e-05 1.55945059506752e-05 -1.68350632526093e-05 -1.31606789977543e-05 8.048526192862e-06 -1.08431537444426e-06 -5.06570778761529e-06 -1.02191068880987e-05 1.09602682786076e-05 8.53654445787256e-06 9.74352394303481e-06 -5.38809887556435e-05 -4.04141157627934e-05 1.11311710610779e-06 5.96616904165224e-06 1.95627923578387e-06 -9.57044234909795e-06 -4.47693452787448e-05 -2.59883871239619e-05 -2.9081686915732e-05 -7.73555295484288e-05 -4.05878559178252e-06 -6.19260210816416e-05 -5.51038828378348e-05 -5.03983280503001e-05 -0.0251618958761063 0.0194318492498742 -0.00900105266365143 0.00510971936837935 0.00119555258269312 0.0530179776659446 0.000652021526443792 0.000223201612550671 -0.000291046418045619 -0.000151232729517138 0.000139755112868335 0.000168179521979909 0.00023694423784465 9.55169965398814e-05 -0.000103069494155559 -0.000472851976291336 0.000746956628162425 0.000701674390146328 -2.25340341451157e-05 -0.000153123753695671 0.000349980531094552 0.000275159176019047 0.000611468418353165 6.37485678249234e-05 -0.000184961727617191 3.43365216171869e-05 -6.87372859057657e-05 4.03052689312365e-05 -2.02395466678978e-05 -3.8781781951884e-05 -0.000121085935571647 2.15756709132824e-05 -5.33807419272336e-05 0.000361997672993699 0.000906363577457947 0.000132466981815403 0.000283368028934973 -0.00023414580441721 -0.000275989763222264 0.000477726022734217 0.00121870337123161 0.000159994831139508 -3.65550305639188e-05 -0.000366437615128069 0.00068921592600352 -0.0255273741781986 -0.0426949946828315 0.0422252065700188 6.07848723379883e-05 -0.00020301571635508 -0.000405591228448243 -0.00140923034747648 0.000322058487034396 -0.000482517332884172 -0.376207295294338 0.299987169606609 -0.109002185179386 0.686293441885675 0.23310129115622 -0.382304497431225 0.00921229152051093 -0.00575895650465035 0.00408832242753705 -0.00657493573131773 9.00957680443374e-05 0.000233067223149346 -0.000117665867018791 -0.00155498168015211 -0.000248897694326363 0.00370335315802338 0.00323311516631927 -0.00305910435407 0.0141023126003343 0.0482412867175947 0.00178931133051446 0.0651105610253428 -0.0503164389174709 0.000721567329154002 0.00438609837615703 0.00488378771582464 4.72784173699972e-05 0.000542354981611825 -0.0010199944791336 -0.00411566634745234 0.0233272521978323 0.00939450980620326 0.0388635987905909 -0.0242630149368066 -0.0796876326090471 -0.00323495045222553 -0.0433537054946765 0.0329983384156437 -0.00155893600487866
  102 2984.10043619245 ""  31.7245854060834 0 0 -1.70011674056994e-05 0.00019894876157508 0.000189191774727823 -4.05674219484034e-05 -4.84013158764109e-05 3.00951146914276e-05 1.21611316523094e-05 7.28699771880449e-05 2.57035053048092e-05 -1.35501675654284e-05 -2.55466683860239e-05 -1.41314527094721e-06 1.11254525179993e-05 -7.01506767480302e-06 -9.09856145079598e-06 -6.1598885171838e-07 8.24544371716273e-07 6.90795379430342e-07 -8.47500095330525e-06 2.1661468834352e-06 5.21763406592817e-06 -1.03121346540935e-05 -1.66412285154191e-05 1.47448437719047e-07 2.10087235262715e-06 7.52733541433997e-07 -2.51002682276475e-06 -4.94872011172885e-05 1.24470111804792e-05 4.12604092811677e-05 -2.46083391957165e-05 -0.000229847043074461 0.000163581348347712 -0.000147810931796741 -8.65239270871653e-05 -8.76817551220271e-05 0.00167863191196649 -0.00135164195044411 0.000657462302810395 -0.000591905369232621 -0.000544125172467337 -0.00474146169557866 0.00016307195947574 0.000135245789243876 -7.66028681897964e-05 -0.000100451397650597 0.000116155954838142 0.000111987063317625 7.22409899928515e-05 2.69815266518583e-05 -4.11284109733384e-05 4.57989792578744e-05 1.09364313283627e-05 -2.01675686837223e-05 4.79171407050476e-05 0.0003856096535102 -0.000772612679878815 -0.000234428993071407 -0.000473444819246774 -3.58087661408173e-05 0.000754387606376283 -6.83752840407673e-05 0.000329642593545123 0.00132714879069003 -0.00115738158914036 -0.00136382992892017 -0.00254360701234978 0.000166972267441803 -0.00113856504007883 0.00149568107467556 0.00368054423509766 0.000564020135331371 0.000830248090468608 -0.000725703629423972 -0.000836312106220174 0.00100535019971459 0.00252217311668339 0.000347736129311824 -9.56460922763868e-05 -0.000805535368871147 0.00151871272207035 0.00388393615397172 0.0052066585525182 -0.00434610765703575 9.98845885396643e-05 0.000108820067145808 4.45058963641113e-05 0.0004961187284903 -0.000316327347357277 0.00019265586496257 0.0349706936650511 -0.0306037297874502 0.00903986670917235 -0.0796319060794689 -0.0277152314918985 0.0444117835774275 -0.00351845085118602 0.00248038650718157 -0.000620134896108629 -0.0632021503423649 -0.0134910594241152 -0.00518234439204353 0.000298298279556367 -0.000455412502427377 -0.00138444013191198 0.0131680247469983 -0.000304260441366735 0.0035068356205856 0.190158985278323 0.59137692908257 0.0462485047111456 0.56753230423091 -0.433968567259409 0.0262805995384446 -0.00376638258616669 -0.0030365060953023 4.46069523716068e-05 -0.0114762716899858 0.00730005868174589 -0.000170630291419573 -0.0227253985022848 -0.00899265639354862 -0.0324198411156491 -0.0189623678129198 -0.0741982016905013 -0.000499802106812048 -0.11499179461933 0.0877616034089631 -0.00323245029683119
  103 2985.72109024283 ""  29.2611677912461 0 0 7.70647570318729e-05 -4.55847155848037e-05 0.000169199276442193 2.62538511731853e-07 -7.74608132799802e-07 2.95527438604548e-06 -1.64424734855032e-05 8.30696001659994e-06 -2.59130025556727e-05 1.13325833298693e-05 -6.18766473566191e-06 1.80756711185261e-05 -3.04595308131431e-05 2.78189701865187e-05 -3.68831809919896e-05 -0.000101325106780416 5.90181793358122e-05 -0.000164552368139166 4.2051106489753e-05 -6.91721270308034e-05 0.000146896411053692 1.11985632009852e-05 -3.11012303230797e-06 1.02053660469341e-05 0.000383434135600569 -0.000242093171162946 0.000608605998783898 0.000620328813700646 -0.000530732734428136 0.000295245323398787 0.00269074926181166 0.0261921737595946 -0.0235312113547833 -0.0289806085134871 -0.009525952081307 -0.016387540727407 -0.000759101228152495 0.000570882805522992 -0.000235303929603881 -0.000146314696209771 -3.29682135915996e-06 -0.00179718341758787 5.02748725335911e-05 -3.34725515215811e-05 7.95073934341595e-05 9.04189627828208e-06 -3.67473002265998e-05 -9.37768451406654e-05 0.0010244540048686 -0.000264741660057985 0.000662959739094442 4.99641983474844e-06 6.34285213430721e-06 8.59413525099615e-05 0.000438875597575704 -0.000885129732114609 -0.00080489190034161 0.00238850061968901 0.00531372434779835 0.000388239866140027 -0.0105450308529519 0.0019812589648878 -0.00363650243355107 -0.19064713128918 0.167408468092463 0.195750756469444 0.342966931954479 -0.0205512453450713 0.150834727762369 -0.185255438777178 -0.456520021750056 -0.0704407825513694 0.187337609893444 -0.165561714911466 -0.190814059747973 0.179028721816311 0.451420953851275 0.0621303833675591 -0.0247590464080346 -0.171708064152206 0.320983711221133 4.20748516615281e-05 9.38782373540901e-06 -2.18054773965345e-05 4.40149585723383e-07 -1.03278432904267e-06 3.86616900770996e-07 6.10931431870967e-06 -5.28877384007115e-06 3.02659898816886e-06 -4.10485884105977e-05 4.45225485103837e-05 -3.13604834643256e-05 -0.000470204112563478 -0.000159376113268255 0.000260804741357559 -4.69105550436095e-05 3.9075216830714e-05 -1.55212687539647e-05 -9.19426567575665e-05 -4.7253566053688e-05 -1.24637713564613e-05 -2.8804007097926e-07 -1.21287257899636e-07 1.42746176219608e-07 -3.15297054467806e-05 -3.11968211288729e-06 6.88129442020914e-05 0.000365783480430957 0.0011284637322752 9.75623002190654e-05 0.000729517339524549 -0.000567893132568176 3.82431110119813e-05 5.4373769000194e-06 1.87770829867323e-05 6.31861319858981e-07 -7.35634200826506e-07 4.77619676931344e-06 -1.78675344245487e-06 -0.000495800379821926 -0.000161173482851151 -0.00086453228005576 0.000207365171989822 0.000685286592334916 3.16051185001679e-05 0.000654110600320308 -0.000484014604056754 3.85677287327326e-05
  104 2986.69199129931 ""  27.4203496607534 0 0 9.58247411054675e-05 -3.62217159846055e-05 3.11872752032855e-05 -1.57337786262596e-05 -6.32813189936574e-05 -1.67459554861037e-05 -2.48600310377799e-05 6.22314517025149e-05 4.16610253483884e-05 -4.46947854705816e-05 -2.79670690885973e-05 1.8109171707506e-05 0.000419138171095489 -0.000863517647807909 -0.000640006683788113 -0.000191386782306785 0.000260364973476024 0.000235237838907901 0.00108413676497548 0.000541372670621284 -0.000504674149312276 -7.07978632427024e-05 -6.78078392894722e-05 2.05514981199684e-05 0.000417995820740296 -0.000569915335955364 -0.000498658685120981 -0.0192593824724673 0.0194025985399762 0.0207546592878589 -0.00134854606227048 -0.0172873239570122 0.0162421030521275 -0.0207302877302256 -0.00613837983981785 -0.0120536853483511 -0.000855726970222097 0.000601113943758953 -0.000246031695092225 -5.47196033459886e-05 -8.31340291091933e-06 -0.000212105702185475 0.00142613829504252 0.000424276896136902 -0.000782176571821711 -0.00552928936456574 0.00715573088467899 0.00664989674576085 -0.0106821390573597 -0.00295633117424354 0.00597828636635243 0.000463324175863161 -0.000456110127205068 -0.000502065883379033 0.0238958197644298 0.175922210306496 -0.369410394549818 -0.170917040659136 -0.36227873811614 -0.0341481979526942 0.374941806664224 -0.0396746596176865 0.159446591209768 0.129240791104769 -0.114013435156572 -0.131852834377012 -0.236662174191473 0.0154023754747795 -0.105210550491411 0.123107652976736 0.303461855780873 0.0463376094843021 0.134048914365597 -0.119198587969115 -0.13794413688984 0.126794489697271 0.318524311035382 0.0440166698803843 -0.0168039037062869 -0.125668011410127 0.236541271630868 -8.07373058696498e-05 9.08308864391788e-05 -4.2614599666235e-05 -2.39074164625445e-06 -1.28742493674182e-06 3.88941281063207e-06 -1.18093333796647e-05 2.5009278174947e-05 -3.43626750348962e-06 0.00125070571865626 -0.00100940188793348 0.000410402272975764 -0.000293336587368693 -7.64962756966866e-05 0.000173135207027513 0.000205398458338696 -0.000156509600418091 4.92055287634719e-05 0.000421786107527974 0.000148913063801282 5.48432884010714e-05 -1.56912656982593e-06 8.21847512556556e-07 8.2490561015609e-07 0.000319090926418241 -6.64816729707537e-05 -0.000441885889334705 -0.00146357795373062 -0.00457502339951782 -0.000402998416561157 -0.00356164628581898 0.00277818215109437 -0.000183516193626516 -4.79236648798782e-05 -7.62887633267967e-05 -4.35719850831655e-05 1.687393351062e-05 -1.47865201879446e-05 -1.71761258869525e-05 0.003233648208323 0.00103018018483141 0.00566589669538557 -0.00131848468795886 -0.00442307519177817 -0.000219809916773478 -0.00570589468826974 0.00419267551911061 -0.000298684752163506
  105 2987.62553335112 ""  21.8074663707579 0 0 0.000518493291635862 -0.00017087696958866 0.00161398753072086 -4.50765396109949e-05 -3.68659365660747e-05 1.89180012750134e-05 5.01518552404954e-06 4.28516782653321e-05 6.85367862097765e-06 3.8741352860831e-06 -9.88481947042058e-06 -8.33667908855155e-06 4.81927391783031e-07 1.35930259057982e-05 7.5331523831159e-06 1.51549491649395e-07 -4.26813217799125e-06 -1.86060297440003e-06 -2.25088208990679e-05 -8.15195034250055e-06 1.1712696071228e-05 -4.45771710502322e-06 -6.58425287692837e-06 2.89592226633675e-06 -4.738105768154e-06 7.7605278395928e-06 6.98705309755476e-06 0.000249822392987374 -0.000268939541892834 -0.000271045528529436 9.64351599241487e-06 0.000218731647232858 -0.000205256560404608 0.00016312545141642 3.6682915157989e-05 0.000106534138848141 -0.00363441095312915 0.00244552916080943 -0.00110330864560758 -0.00151336653945748 -0.000245175246279148 -0.0189728719434927 -9.35016596400859e-05 -8.96168439878882e-06 4.18106082001263e-05 6.01368057958116e-05 -8.22658573467816e-05 -7.67851692745355e-05 0.000212331290581414 5.33699274946625e-05 -0.000127160036570216 4.29493050251574e-05 -3.37776038945036e-05 -5.83796640828865e-05 -0.000312502891039352 -0.00229780089866578 0.0048290435736645 0.00230578076008495 0.00489646832708143 0.000464714740069223 -0.00494937053414775 0.00052826074207725 -0.00210005457321051 -0.00161237930769982 0.00142599812053501 0.00163532663724589 0.0030513945786237 -0.000194064357399707 0.00135019672047235 -0.00155815775120403 -0.0038361765617332 -0.000583303058203959 -0.00106367263135255 0.000954338616718505 0.00110890132139977 -0.000996984434522238 -0.00249559356023559 -0.000344805061251712 0.000143521938692823 0.00108031318077919 -0.00203683428284229 -0.00423364223826237 0.00643058180615184 -0.00356028205922936 5.16747443072584e-05 5.7756634151141e-05 9.4260702966008e-05 -0.000403750236926117 0.000245196219905288 -0.00010393219722493 0.0823484024794173 -0.0675551872562666 0.0260789097379004 -0.0313845863652025 -0.00980132510413821 0.0174151569046058 0.00415224856768449 -0.00270013526629739 0.0014092914498165 0.00560106688555675 0.0107292959101621 0.00187303317308736 0.000259803665798702 5.77437017376747e-05 2.25409228666517e-05 0.0346161792747086 -0.00577088211282448 -0.0343917845266132 -0.0487180694338981 -0.149722572549444 -0.0142361505415159 -0.0182868034649424 0.0189024130162365 -0.0022702302163547 -0.00137927846517119 -0.00143079986848272 -0.000598742606914132 -0.0038089678734631 0.00227854220623628 -0.00196524376362929 0.255646853787819 0.0806369063249496 0.45066291800576 -0.121499199559276 -0.413205359781882 -0.0196398571343418 -0.545451329817138 0.402522005237492 -0.0272893194260864
  106 2994.11382087521 ""  33.4396475135673 0 0 0.000536628443497448 -0.00031160558718464 0.000227838440644365 -6.9164727764192e-05 -0.000139548383970677 -1.63483895036939e-05 2.59704779814571e-05 0.000157749445154203 4.41916057631324e-05 -0.000140411332351905 -0.000119254374768614 4.17800374783291e-05 -0.000670849341927592 0.000889583499632201 0.0008233687872423 0.00030996152398629 0.0009404617968067 0.000178471946861199 0.00115608102559735 0.000327085708942351 -0.000646308041802667 3.82468944664669e-05 -0.000132516654906768 -7.58425391180077e-05 -3.7130832473327e-05 -0.000176816334275897 -4.18971793839519e-05 0.0209651981595951 -0.0168413737607167 -0.0208589409989364 -0.00174342951558656 -0.0184464695741722 0.0175782836516849 -0.021623119213454 -0.00636318468263622 -0.0121356944992499 -0.00568278918361617 0.00410108193012828 -0.00188223333670065 -9.89556592786484e-05 -0.000112008940930034 -0.00107562181767315 -3.85471955927124e-05 -0.000277766458360678 -0.000102582083206934 0.0084111908416948 -0.0101210220203217 -0.00983151175963839 -0.0132164488493778 -0.00328114286404556 0.0075311453753187 -0.000391310832237859 0.000142938131418859 0.000323877564037449 -0.0252565801715447 -0.173156073154124 0.370858204360675 0.153050460345688 0.327089251548429 0.031647353513623 -0.375636483009033 0.0421597189094118 -0.157180350364555 0.137367205026051 -0.118998441632944 -0.142873246752837 -0.245702020176235 0.0165791274873319 -0.110254917828685 0.12926225735621 0.319353218928218 0.0480206534608109 0.139788356966719 -0.121425505680575 -0.13904669422712 0.129036580692035 0.322402318633645 0.0450635245528313 -0.0156364844299296 -0.125079704652392 0.23592271132984 -0.000400434631859408 0.000221400536563965 -3.43942060991605e-05 -9.99639571045791e-06 -7.3822018755776e-06 5.71234065487213e-06 1.68670396048106e-05 2.16110737555377e-05 9.79921785527517e-06 0.00367461844825066 -0.00305048530729392 0.00119759951198984 0.00113161521737235 0.000488483654249426 -0.000670526587245137 -4.6439628904113e-05 3.63023793271403e-05 -2.47652384236968e-05 0.000269674446597289 -0.000134514832169381 1.94686426770772e-05 -5.76291737208297e-06 -8.98874762243633e-06 -5.30818177712517e-06 -0.000171332078292524 2.70971659199864e-05 3.0128504172772e-06 -0.000158103934707979 -0.000663545995298988 -6.79642329778812e-05 -0.00297812650766046 0.0022606010791916 -0.000122952740203613 -5.98187981451933e-05 -0.000103893818219165 -7.86404495302299e-05 -2.85270704804231e-05 1.58567217453139e-05 -1.98468703281796e-05 -0.00011431863815136 -1.90418203393494e-05 -0.000202793226899194 0.000290740315498467 0.00106199284152288 4.87562367940984e-05 0.00184850971342071 -0.00137784507971803 8.05594522786298e-05
  107 3000.95081265863 ""  22.0760147132222 0 0 -0.0351829050962415 0.0218155067194445 -0.0682413375725681 0.000596296947100246 0.000318680707770847 0.000215982451198257 7.33094104649554e-05 -0.000441060932572706 0.000183398372752748 -0.000121507073511824 -1.90530515663433e-05 0.000178522046001195 -7.1002282620867e-05 3.99535157114027e-05 -4.38393137689641e-06 -1.134252731082e-05 3.53514004256565e-05 -1.82186248191519e-05 3.89822916387291e-05 -2.50871177322929e-06 -4.00011735787484e-05 -6.89484464294514e-06 0.000129598785892792 -2.22774836607465e-05 1.00620734576604e-05 -1.66026231955422e-05 1.64982261770475e-05 0.000177999206059692 -0.000105567260901707 -0.000104110074310076 4.74636035544593e-05 -1.84054286521375e-05 0.000151289167608453 -0.000236808167265003 -5.58388982353572e-05 -9.3370382067998e-05 0.356062499941747 -0.265954827667706 0.113097172709997 0.054441987342003 0.0033142231811307 0.696696041893287 0.00265246021719981 0.0010430570989702 -0.000718232839152199 0.000225802294673337 -0.000133108722504183 -8.85701035853001e-05 -0.00061318750522036 -0.000194068141063673 0.000401665979368582 0.000152692714742116 -0.000550245355487979 -0.0004599907297542 -0.000136161688483048 -0.000994371850620857 0.00213859977056431 0.000918401230617686 0.00195490950160082 0.000201626797964746 -0.00285975242507478 0.000314122446106158 -0.001195478223402 0.00102706515907875 -0.000878051080533897 -0.0010498707513273 -0.00190534931942679 0.000130958683768473 -0.000865610994843014 0.000386607946274348 0.000923704318421717 0.000151837756274063 0.00159068553377349 -0.00139606944094147 -0.0015909901356922 0.00137906630871168 0.00333767625298323 0.000490307641002413 -0.000174626844506289 -0.00117277103748487 0.00223250356161117 0.0388850744516965 -0.012686833133156 -0.0021107440443283 -0.000242671414621379 -0.000158545986644357 0.000329497686402043 -0.00171907257931898 0.00203434276634278 -0.00179619389613445 -0.266413092876314 0.224649723930189 -0.0871800394022023 -0.197371037886184 -0.0744997717970053 0.116784827720138 0.022914459027897 -0.020175028362707 0.00631630075892163 -0.00118903978009893 0.00677788680644904 0.000386608139182926 -0.000426475680325207 0.000437691670505162 -4.65669395439719e-05 0.00200675773312933 -0.00374574751917442 -0.00154050523504155 -0.0209623675976396 -0.0571165558474701 -0.0050729193943717 0.031866129439527 -0.0237514204309722 0.000163691984564142 -0.00011976330937979 -0.00194756703071302 0.00103484419431182 0.00845186902698396 -0.00403974955231415 0.0024392495134259 0.0109749134704842 0.00221170152153959 0.0196729531722532 0.00549207539035247 0.0137080737329086 0.00023555889426072 -0.0398293211141088 0.0289805599538871 -0.0019943247251144
  108 3007.09666503332 ""  35.7128648813488 0 0 -0.0199341852339891 0.0128722085591034 -0.0318930156408577 0.000183270713603 -0.000128173660245366 -3.9247133844152e-05 0.00017457423105028 5.1774689821929e-05 7.00798621575674e-05 8.90673509913275e-05 -3.03320952199003e-05 -9.02862275561934e-07 6.22548642839278e-06 -1.0147977895873e-05 -3.53237429622419e-05 -1.0578149453982e-05 -8.27017138320999e-07 -1.48599281103482e-05 -1.97674210512895e-05 2.54667157084596e-06 6.35846022120808e-06 -3.3052789547728e-06 -4.94322375448042e-05 -5.72217519911751e-05 7.17854199970718e-06 3.10038314255509e-08 9.27819326161746e-06 -3.73022477641977e-05 -4.5110849757809e-06 8.79821647957074e-05 4.57040523750188e-05 5.6017344781795e-05 -7.95175131576656e-05 2.17782548470285e-05 -9.82295634600644e-05 2.16668903170808e-05 0.209768795696302 -0.159214230500734 0.0666819019080128 0.0253259221337268 0.00215753918773642 0.312293167881053 -0.000667993736935007 -0.000232026639954702 0.000593930332369748 -0.000113563936126798 9.37693782798732e-05 0.000159150516218984 0.000304611615196828 0.000101795341737304 -0.000138892667013172 -0.000477496608079739 0.000778853728701524 0.000538510849968404 9.32536666906592e-05 0.000578677728539489 -0.0012287207899419 -0.000213092327253713 -0.000465437346322989 -3.13256717703672e-05 0.000512362726035363 -6.11971550506243e-05 0.000225505472604997 -0.000763559196381205 0.000671649002100395 0.000796841719183785 0.00068694982179045 -4.68385407010781e-05 0.000288853847668706 -0.000519130470219563 -0.00131565437057731 -0.000179897372557757 -0.000469968723506094 0.00039737056796722 0.000463659738545712 0.00016885998978472 0.000378586703606518 6.00190655858104e-05 4.5674058821431e-05 0.000407854353912441 -0.000781754939492218 -0.0630600163510049 0.0243876134978769 0.00198358397192074 0.000436966665956739 -0.000275232816286602 0.000161454664893983 -0.00905253595691761 0.00560990227499328 -0.00290190234232484 0.468698101678769 -0.389785177460686 0.158524716880688 0.291066898449942 0.110601880672064 -0.175021657063407 0.0870932428649652 -0.0605164326320401 0.0291072733554116 0.00876541934363869 -0.0371764793203441 -0.0012742724476771 0.000614603922092933 -0.000586136518053254 0.000198055339697636 -0.00398135663124549 0.0142830146901329 -0.00105606482228124 0.105251278796956 0.293882341934139 0.023609221083282 -0.204702385707914 0.149272246282324 -0.00692946906551401 -0.000600297930919645 0.00172047527627555 -0.00148930455050396 -0.0105712957318925 0.000662270713374815 -0.00669096948982515 0.00670998425476969 0.00689358098078939 0.013884810160907 -0.0405925601927242 -0.121188889148648 -0.00509626204607468 0.0813465805554326 -0.0580909907649478 0.00400540323688827
  109 3010.75709034967 ""  26.4947188100962 0 0 0.00699633537356955 -0.00453623863258764 0.0102570004138238 -6.59247514158198e-05 5.93156544099984e-05 4.00614741246608e-05 -6.62917102890666e-05 -1.7761969424389e-05 -7.42327247445025e-06 -7.01905097178663e-05 -3.07711826488354e-06 1.58616558211e-05 -1.34237077602935e-06 6.0722329671717e-06 9.9293013852939e-06 2.35507877238696e-06 -2.69356503138016e-08 5.07126419217966e-06 -6.94770430368783e-06 -5.78404329296773e-06 3.98290395574208e-06 -5.95632259853754e-06 2.81765798950056e-05 2.73155786647815e-05 -4.47229031924706e-06 1.63062263299936e-06 -2.71107340928091e-06 -3.52322413905882e-05 -1.91661541448804e-05 -2.69017603339275e-05 -4.49963808681225e-05 -1.59305010304691e-05 -1.61651385072708e-05 2.70711343489317e-05 2.97468268824436e-05 1.6639687180062e-05 -0.0743273385917906 0.0567830315711333 -0.0235088897592223 -0.00822235686032032 -0.000787986757956238 -0.0984537209700869 0.000729763267917721 0.000289989609354479 -0.000412401835372374 4.77660812434054e-06 3.02062627983625e-05 2.20731008752475e-06 2.26724970398213e-06 -7.92108162220771e-06 -1.11799189672217e-05 0.000284964778392591 -0.00044079425300101 -0.00032618739232993 -1.79994131793256e-05 -8.09080914058288e-05 0.000162478406992459 0.000147830740697646 0.000346109569610799 3.04364644974533e-05 0.000290873068651314 -3.30558343435875e-05 0.000112839914657007 2.97629289105636e-05 -3.22242348320727e-05 -4.33371482355613e-05 0.000425187544333484 -3.07347081127404e-05 0.000196288161412574 9.22428777717873e-05 0.000252324600217855 2.72374743447063e-05 -9.99416961951042e-05 9.56725884249603e-05 0.000108989055413118 -0.000240103727783852 -0.000583830356626202 -8.49437120244799e-05 1.94361271648386e-05 0.000120218292594072 -0.000222404655205927 0.0360545266434601 -0.0127107547951084 -0.00128518621051762 -0.000244564940632672 0.000116196559097866 -9.24632988216889e-05 0.00418946468433573 -0.00252264136871462 0.00136265939688742 -0.259559531063007 0.220345927273653 -0.0865093575487781 -0.174058151761812 -0.0656409460538905 0.104693351640562 -0.0410433116002297 0.0279821965841003 -0.0147261712108142 0.018370417636636 -0.0714721650600823 -0.00182903867907364 -0.00134945250904634 0.00107305049150818 -0.000253143703705209 -0.00439789128814392 0.0233179393008171 -0.00870009368903366 0.194094292479148 0.552544129547664 0.0422564017887599 -0.418982971383261 0.300373495680388 -0.020430270651276 0.000563081677266118 -0.000980006762712314 0.00144328367040173 0.0221354052436346 -0.017109123948076 0.000580246980031741 0.0585849667795578 0.0265016856773271 0.110938499075928 -0.0817611397503132 -0.255195015237613 -0.013092681907312 0.0781873486901046 -0.0537257073149732 0.00363117298948637
  110 3040.53380739686 ""  6.20596150631996 0 0 -4.58043841796606e-05 3.05974001285385e-05 -8.66715287321007e-05 -9.36850637100825e-07 -2.47293195084547e-06 1.64810786856609e-06 -1.04386224389586e-05 8.45263449609902e-06 -6.73859943552707e-06 1.36021348514383e-06 -7.2928286360586e-06 -8.80343172267798e-06 9.82625416967429e-06 5.26027420559143e-05 0.000128681916078443 -7.77021352737893e-06 8.25498268793528e-06 -5.78646791426955e-05 -5.20246573557029e-05 -0.000103290788825566 0.000208396680349594 2.79618350985148e-05 -7.93821513691917e-06 8.30778256759016e-06 -0.000327293386194946 0.000126452652522927 -0.000497153052470211 0.00873701946703437 -0.000737183152842565 0.00885353058648387 -0.0311606627084906 -0.0458535816782331 -0.033779656789276 0.00144213538860319 0.0564234200412409 -0.00883465387758664 0.000474594653042204 -0.000350256795149559 0.000150218138438332 6.45318768284436e-05 1.17360922667768e-06 0.000843811378491813 -0.000215402555173572 1.02375143995149e-05 -6.00743259936874e-05 0.000452992551683772 -0.000782335520387386 -0.000845291659003011 0.0013526884358249 0.000575339844083666 -0.00096042292696267 -0.000141118121687283 0.000170795886057657 0.000182202282884649 0.0077608615977142 0.0322016279025721 -0.0649991671912375 -0.0124697354398109 -0.0335267525724376 -0.000286848143682158 -0.0990380054433658 0.0100910994573498 -0.0393494447001391 -0.185538840140697 0.138766051873883 0.17770070879961 0.377914763492545 -0.0420964033949522 0.166637410664842 0.180626949791003 0.451409579360642 0.0601994925316781 0.165268732728478 -0.125376747735027 -0.162258653862615 -0.163577552564798 -0.392928061693186 -0.0582747057189502 -0.0183061678381059 -0.156469885340642 0.326957833315481 -2.58501492945636e-05 2.03106143256043e-05 -6.78604955732823e-06 4.50757305781158e-07 -2.97391416683427e-06 2.00084557007127e-06 -1.73876738672625e-05 1.20096668440248e-05 -7.22020615397001e-06 0.000309786021874275 -0.000236663307798189 0.000102012693058928 1.32254972109254e-05 1.71181130920067e-05 -2.42479455399606e-05 0.000190635940073805 -0.000142212619531173 5.89182117459553e-05 3.43358622785372e-05 -5.41635703171068e-05 -5.55950916718479e-07 -1.27629121742602e-06 -1.49353267019242e-07 2.72744314363502e-06 0.000145620220050018 -0.000129137128811258 0.000105086652123253 0.000100829931323786 0.00027676341188895 2.29832672962374e-05 -0.00048119762288183 0.000355900620983415 -9.43119321951964e-06 1.27940816050724e-05 2.5071108789502e-05 -1.0546550148435e-06 7.58208871632263e-06 -9.92454597020639e-06 -2.51666287159143e-05 -0.000661151823256708 -0.000260032490672671 -0.00125522459427954 0.000294896607510213 0.000801576910145269 4.83882316084015e-05 -0.00138336992436642 0.00100340235052208 -3.10040011325168e-05
  111 3041.66264015567 ""  6.8618637436037 0 0 7.10211817945825e-05 -3.54087813704335e-05 -5.9721384448581e-05 -2.48070042211708e-05 -2.54603545025038e-05 5.6462293594524e-06 -2.71266560949341e-05 7.13956675959133e-05 4.93650930772556e-05 7.84287776743453e-05 -0.000107291523284645 -9.70987036897469e-05 -0.000572493778012574 0.00117335358512509 0.00086765903437653 0.000212068385421693 -0.000158196034162373 -0.000204224108562658 -0.00150009126332278 -0.000475915187771104 0.000796241982320315 0.000156698044984353 -2.63637897667719e-05 -0.000119007470852939 -2.56781550600041e-05 -0.000643563239533066 -0.000210601318189704 0.03479156464488 0.044040869217328 -0.00757654155801277 -0.0233308387388761 -0.0281922376498472 -0.0215163895365423 -0.00282448771900874 -0.050276055398965 0.011847656363694 -0.000730862694523368 0.000534098685856883 -0.000270038764120906 8.6117995268701e-05 -1.70189828372136e-05 0.000889459070830321 -0.00209691972675737 -0.000693877948057122 0.00114758975426723 0.00810757694758507 -0.0122032609256048 -0.0104777520979217 0.0155941967096012 0.00516946417653941 -0.00834010027032337 -0.00158822375215514 0.00192190041919914 0.00186047557329647 -0.00795674051820904 -0.0963252533771872 0.230701162729916 -0.208530238004133 -0.461242285758481 -0.0502160752387633 -0.199896803477775 0.0352382795980844 -0.0880795051851906 -0.104785388420574 0.0747786384349544 0.0977358353075474 0.269091296794816 -0.0275789024705894 0.119827142462772 0.114267528178908 0.29145676006393 0.0384868023960284 -0.128527164056783 0.0935040816980316 0.125906970854487 0.145843116517505 0.351235236721858 0.0546033175873209 0.0178570996198134 0.156936071475036 -0.320732982578493 5.00549422657954e-05 1.32620183399314e-06 -1.25496258371303e-05 -4.72254052927662e-06 -2.07780389637648e-06 2.30337275543733e-06 1.48234892134515e-05 -2.13427476407757e-06 2.72718102367131e-06 -0.000176460797103577 0.000151072542575543 -6.96058207013677e-05 -0.00040857018421171 -0.000136520865226789 0.000246962559525531 -0.000125300918514501 8.67765103896142e-05 -3.764652841139e-05 -1.64537698513522e-05 2.98956050424219e-05 3.23984763952035e-07 -1.61063194562436e-06 -2.07563715276371e-06 -8.78301453789165e-07 -0.000157282418305625 -1.40774889625651e-05 -0.000139430687788291 -6.46922508211008e-05 -0.000187807545448255 -1.96521684320107e-05 0.000247815593941215 -0.000173768945559554 3.00950325173947e-06 -6.67337634413963e-06 -2.40261373401373e-05 -1.52400353528535e-05 7.25827990786201e-06 7.76847576025625e-06 1.07729448696227e-05 0.000884782914679652 0.000301622749194954 0.00166265201188789 0.000133913496228017 0.000537070740503821 -9.54352381574962e-06 0.000866650292528736 -0.00066246152050577 5.75333808056235e-06
  112 3044.40899488324 ""  41.9867877988544 0 0 9.89555989153456e-05 -0.000105922327682904 0.000124235805047898 8.98652726846725e-06 2.83299027352354e-05 -3.11582906799675e-06 -1.03982775723239e-05 -3.72425708065367e-05 -8.91124516198056e-06 4.29519566505238e-06 1.18013818650235e-05 -1.56725859246918e-06 -1.36343356324016e-05 1.37700751319554e-05 1.37300708000411e-05 -1.76018650964333e-07 9.02577494713036e-07 6.49100838996302e-07 1.77552751165464e-05 2.71689348083358e-06 -1.18479963280092e-05 1.3368336055755e-06 1.46759635654511e-05 3.64522158402759e-06 1.47118700627971e-06 7.12475098590059e-06 -1.47133595223333e-06 0.000122801167656389 0.000372296485794728 -0.000244479821515603 3.70240421039604e-05 0.000174449918179775 0.000140659673063364 -2.41023004617443e-05 -5.99214851282395e-05 5.01064130422077e-05 -0.00130655815564259 0.00102661006715804 -0.000411201993387978 -1.23273929481327e-05 0.000121378051615836 -0.000624549164204944 -7.73581299163028e-05 -6.20815107955257e-05 5.0804253254827e-05 0.000137894686851157 -0.000169778081377869 -0.00015611028613557 -0.000213646119980062 -7.80770336560117e-05 0.000123073829384698 5.47075445605174e-05 -0.000127649428927932 -7.61548259271761e-05 -0.000228346990741197 -0.00146001248939677 0.00329102898720186 -0.00140882360678122 -0.00306680902717928 -0.000393489080363129 0.000180179538223637 7.14879268126385e-05 8.00118611447135e-06 0.00107347004803822 -0.000868583919388449 -0.00108322324750202 -0.000938707166042487 0.000117107004268621 -0.00038974344313556 -0.000565774037573453 -0.00135942967915362 -0.000167562841017582 5.307267269482e-05 -8.58117242427305e-05 -4.22805355585708e-05 0.000188938705936188 0.000485284182822165 7.98994899316449e-05 3.64085287261697e-05 0.000305212530749645 -0.000628289257297344 -0.000659132889498493 -0.00123529111897458 0.000836916052969314 -4.09372803432004e-05 -4.61280646750998e-05 -3.30803670939532e-05 -4.56963729881696e-05 -4.10033115451305e-06 3.51822073018298e-05 -0.00911964178922653 0.00865934285011233 -0.00182336564206819 0.0165247338356208 0.00493846517303818 -0.0100092532489402 -0.000572812244866674 0.000359850717011547 -0.000562002262905495 0.0139266600099981 -0.0187626071556007 0.00060794224186342 -0.000837182740650677 0.00047146587438897 -7.53385904361503e-05 0.0622482060113799 -0.0296478912406055 0.0489017104623126 0.0313571590454338 0.0865670037292068 0.00591678528591104 -0.186250577923137 0.135837209683044 -0.0051880626892446 0.0014116554811503 0.0013529416699522 0.000177852737084932 0.00612245689658875 -0.00533644333216168 -0.00445063181491331 -0.311265649499971 -0.115280910644395 -0.589201144844282 0.0520342641475707 0.108418467355749 0.0148511728785473 -0.48648633926123 0.359840666541976 -0.00832814117332069
  113 3049.03390133903 ""  20.1477818702463 0 0 -4.59033733601816e-05 2.36305420763274e-05 -4.89402024593321e-05 4.4202757182589e-06 1.32127276982973e-05 -7.7353169848848e-08 -1.9584986222265e-05 -4.55653791151709e-06 -4.02778021038055e-05 2.50562747504655e-05 7.91751368153653e-06 2.75523016470449e-05 1.49102569692967e-05 2.08993282588049e-05 0.00027118478817948 -4.89793013311871e-06 -4.60392755760706e-05 1.97048325182667e-07 8.58825568867076e-05 -4.88842504153458e-05 6.76351297627272e-05 2.70948893636443e-06 2.75008520995481e-06 2.14884328403959e-05 -0.000624809195159132 0.000719548544142037 -0.00113866281300004 -0.0396458149557714 0.0310213327731337 -0.0658521288424496 0.0159785500497318 -0.0107776923509025 -0.00623791902844578 -0.00796740942076682 0.0147211081581066 0.0149702076283938 0.000436934003072159 -0.000312664366510339 0.000137523207624778 3.93269426140768e-05 -3.57529554610865e-06 0.000451635248219779 -0.000156030046964667 -9.64841682786737e-05 0.00017847207865904 0.00071908050420661 -0.0011549318648618 -0.00147637082554861 -9.6803966555469e-05 -4.9078753132033e-05 0.000204608559248599 6.14295186494365e-05 -7.57570715246811e-05 -9.53521170481936e-05 -0.0547964120251767 -0.27187109775239 0.590313321107926 -0.0315444737339679 -0.0416834267530386 -0.0209258890326644 0.560234928426224 -0.0578628629707665 0.217905242491762 -0.11118543079663 0.0954323591905863 0.119176224760694 -0.0932194118232836 0.00452676224640192 -0.0435750767566249 0.014956571673079 0.026733539631486 0.00363130715684977 0.13454255082163 -0.11256320950254 -0.129030079228528 -0.0390732829926763 -0.0896602185036285 -0.0101893603429844 0.00241646430125812 0.0240683871448857 -0.0365886612013901 -2.88074655985505e-05 1.89403399299328e-05 -5.56159075397226e-06 2.30138459345064e-06 -1.99941339327105e-06 4.98074111234103e-07 -1.45095597545982e-05 5.38311173662656e-06 -5.77386140082468e-06 0.000296366713434295 -0.000238378544536769 9.35751117390703e-05 5.03322141496749e-05 2.74850873442271e-05 -4.30717329600844e-05 0.000146071510133382 -0.000104297400925668 4.88119079449452e-05 -4.41338950511754e-05 4.60415349085819e-05 -5.19382367454731e-06 4.30311993266367e-06 -1.31281768686956e-06 3.70833971161518e-06 -0.000165255021930924 6.39943108858196e-05 -0.000132908183898352 -5.64829670562451e-05 -0.000150201927930945 -3.1471365144602e-06 0.000535856224012072 -0.000391008727091829 1.93456442150337e-05 1.45186567880203e-05 3.87390237021062e-05 1.20497377292225e-05 -2.82400299568219e-05 1.9303349353281e-05 -9.7401125474569e-07 0.000852384014237239 0.000314866314203627 0.00161767100643395 -0.000101802494266606 -0.000157986057213701 -4.14343365551358e-05 0.0012135113153956 -0.00090532547202153 1.65350495814214e-05
  114 3049.75417036241 ""  104.138709466742 0 0 -8.73171972807353e-05 -5.39263233349753e-06 8.10706367845519e-05 5.13908275865634e-05 0.000114825154799314 1.50918236191033e-05 -5.97069990526751e-06 -0.000140364108982889 -4.95610264017537e-05 0.000134091503607144 0.000124959371773803 -4.45587664063601e-05 -0.000877396121900631 0.000767414075876223 0.000884187854137187 -0.000111071562837163 -0.000420053097236927 -0.000101858741621744 0.000523212414499906 -3.20386114535162e-05 -0.000379243398403111 -6.3583312804117e-05 0.000108349884662007 8.57569840255122e-05 0.00144994023765652 0.00248092847673142 0.00023471951160761 0.0467704445765016 0.0484052846101691 -0.00112394784606525 0.019662309211633 0.0280999608793267 0.0200460036550096 0.00355610258639245 0.0377635803009737 -0.0100112221324121 0.000444117205002771 -0.000274193039813616 7.27148576659775e-05 2.01619214565255e-05 5.20608699003181e-07 -0.000793654934915604 -0.00257916396256684 -0.000850735131021688 0.00137713590539582 0.00788054279700121 -0.0113559340806217 -0.00993210978425302 -0.00473447726701693 -0.00116216949962628 0.00269413276148018 0.000808986114093588 -0.000901010493204377 -0.000911619263278725 -0.00527193924375566 -0.0821495300505041 0.20450535969403 -0.242891589877189 -0.549585787464825 -0.0602644682206268 -0.312638966484686 0.0487270971881318 -0.131480954850601 0.103642215793659 -0.0777224559419846 -0.10016892869517 -0.226275537318805 0.0247968193933044 -0.101410313553251 -0.1151713171361 -0.289996285820123 -0.0355108048789733 0.0819155456380684 -0.0598484190146922 -0.0801671357911469 -0.118501054697546 -0.278192304619634 -0.0439559849972495 -0.0123183810653934 -0.118176645841369 0.241240334404902 -4.41663094161473e-05 -8.14579390712837e-06 5.97950099081503e-06 9.2455003605543e-06 4.55790049010058e-06 -9.78047945940736e-06 -1.07841106283155e-05 -3.60290782930054e-05 1.17879914857765e-06 0.000121652179564148 -0.000127551084404588 2.21088782640244e-05 0.000377494335958136 0.000120809613274657 -0.000250557677356292 -8.07287628121124e-05 0.00010039584736546 4.50368396080943e-06 -0.000104603360668405 0.000197692450722228 -1.0944054784328e-05 1.47218386054766e-05 5.06750033450857e-06 1.26041173224049e-05 -6.20137943844308e-05 0.000757709023977178 5.00395149468833e-05 -0.000411995697432197 -0.00112495241274414 -2.78044225623388e-05 0.00156360140222459 -0.00116653451507043 5.06298958620211e-05 8.7918793924726e-05 0.000173773960684398 0.000111444148485887 -6.62605944057681e-05 4.06930150694093e-05 2.0933468064213e-05 -0.000295070538011325 9.13298563677569e-05 -0.000471607698692574 -0.00224843964858958 -0.00689580601996184 -0.000253845104546596 0.00329539653123943 -0.00225233407355654 0.000130608435934391
  115 3055.36335711811 ""  21.4918126773772 0 0 -3.31561062452277e-05 2.12728300839324e-05 -4.4825226859548e-05 5.67590064589137e-06 -1.03420709474344e-06 4.26209387042978e-06 3.6452676701058e-06 -6.13151628072183e-06 7.7864651552074e-06 -6.5699578358182e-06 6.31447708498153e-06 1.20893657116724e-06 4.34199158033973e-05 -3.11598439386908e-05 7.32356985072645e-05 0.000147620213390443 -7.81480173982049e-05 0.000220161300073198 0.00020836655705945 0.000183352418803852 -0.000308087055497118 -5.32826666937342e-05 3.12493025564137e-05 -3.03377315938179e-05 -0.00101807324437839 0.000630185345997394 -0.00138971333264222 -0.0141836831190124 0.00858786502354202 -0.0212775537499414 -0.0555885412515893 0.023861738199871 0.0124237984049363 0.0250586203190674 -0.00522459929969763 -0.0503886033178958 0.00035610308378707 -0.000252003143552158 0.000117644067750554 3.02002339651038e-05 -6.33430389997016e-06 0.000424482609243509 7.79176525805086e-05 1.50999310751542e-05 -2.4327853572329e-05 -0.000107529935541607 9.15797997438039e-05 -0.000226722249176048 -0.00380093324290235 -0.00092722472616904 0.00135029471573757 0.000162051314017682 -0.00026188409354672 -0.000463941350545439 -0.0186622907699451 -0.085615877851151 0.187391979032431 -0.00349698615435982 0.00300189643664646 -0.00577249533024606 0.193019247457892 -0.0209627423428553 0.07398072266824 0.301877904565892 -0.260500495636624 -0.325188420109015 0.379725674174634 -0.0244597267248867 0.182683523898141 -0.0174317731169673 -0.00588009632286286 0.00179827787925801 -0.286172446618724 0.245596776847905 0.273342209549719 0.008640635051169 0.00456935268150154 -0.0105022247230154 -0.0134834686518611 -0.18758042888584 0.343916728515068 -4.03473558403615e-05 1.51459760375701e-05 2.04993486217339e-06 1.71483730627638e-06 -2.51766097893123e-06 6.04466639477737e-07 -1.35048619946227e-05 8.52068798090658e-06 -5.37637361911206e-06 0.000284937640971435 -0.000224313633127074 9.80768037398108e-05 0.000198737475780546 7.88910201561232e-05 -0.000126070467492015 0.000148961957379443 -0.000110202718665426 4.64833242640211e-05 -1.17289858618662e-05 -8.66636601510378e-05 -8.51000635911157e-06 1.68981614929865e-06 -4.88530266906406e-07 2.808289409796e-06 -0.000162328012576887 -0.000342661576317435 -0.000194939877033083 0.000304463646838547 0.000866868916387697 5.66659717913192e-05 -0.000201382000720295 0.000143261736954842 -3.03619204366636e-08 8.67080140519408e-06 2.87414600399856e-05 5.87535858444594e-06 -9.83213332461805e-06 -2.99326491392221e-06 -1.60278950634961e-05 0.00125414876895897 0.000352991188116614 0.00233506230082204 0.00109794959062428 0.00356028821817772 7.61731131391509e-05 -0.000420444594288356 0.000195688083756209 -5.96926354235266e-05
  116 3056.66808341032 ""  50.3175085002233 0 0 4.19585586769543e-05 -1.34622325987229e-05 0.000242136013348035 -2.54020310319477e-05 -5.60754695806491e-05 -3.28678719338869e-05 3.04062531441631e-05 7.67410942731518e-05 1.02922843564844e-05 -9.57589712768025e-06 -2.09357759125139e-05 -3.29326670576799e-06 8.26451214625799e-06 -3.52553453905229e-06 -8.11737022357015e-06 -2.82221741881581e-06 -1.02827302672395e-05 -2.80479459126359e-06 -0.000123689400632692 -4.13797277354808e-05 6.59121233083684e-05 1.58348588848814e-05 -4.36662351082792e-05 -3.24451867910531e-05 4.11780619299683e-05 1.11175114395495e-05 -9.7486360365141e-06 0.000397350017084078 0.000321552455138943 0.000109217408683499 0.00126065760929799 -0.000260972794716066 -0.000107947651706431 0.000374648600239904 0.000126426254164428 -0.000726475115726356 -0.000307441260406053 0.000200439885552941 -6.1722462330924e-06 -0.000197946876442646 3.22321406753143e-05 -0.00235270311476354 7.22782830938494e-05 5.1464983208061e-05 -9.07064461526071e-06 -7.62655353588887e-05 5.63814962092973e-05 8.15675361519683e-05 0.00144667499644078 0.00047466384125118 -0.000761692204372912 -0.000288377492061823 0.000474851021569908 0.000452103928737852 3.98031366159233e-05 -0.000105019913157794 0.000457485820657741 -0.00182647741792361 -0.00415422666695811 -0.000417661028544591 -0.0031096498497417 0.000456533994958921 -0.00124192768266222 -0.00536376905423032 0.00474904919227191 0.00593716424567889 -0.00911266397180549 0.000689206278753387 -0.00430545641223833 -0.000616024266390105 -0.0023341308127631 -0.000331988656693955 -0.0036641185412889 0.0032134355882263 0.00344865957490458 -0.000670923236867078 -0.00176139541233917 -0.000443260879536978 -0.00024119665996653 -0.00298456447662329 0.00564463154023805 -0.0032525739510643 -0.000648592028831853 0.00161525964418682 3.29826063217355e-05 -4.15804421806347e-05 -0.000145613936627649 -8.22958694965734e-05 0.000128342303723477 0.0001057179404203 0.00249753585155161 -0.00215074550808778 0.00220902184287899 0.0365707690208058 0.0127441494908153 -0.021257376932484 0.000307273195337629 -0.00028037691443693 -0.000177537799283207 0.00180707186122167 -0.02344050046915 -0.00128367767104856 -0.000152837630358896 0.000198392124846207 0.000115499572677218 -0.0200675973214861 -0.0766451264412311 -0.0300165440182749 0.0719200519303436 0.204216077509509 0.0126485031667555 -0.0962467934511083 0.0686611813241738 -0.00220294475345848 0.000366395262803722 0.000773819702634836 0.000850108582735038 0.00198011872906762 -0.00337261017970901 -0.00196854918669438 0.193810044792528 0.0481005132414912 0.357556233974662 0.236644927936079 0.750304228316346 0.0191036334972988 -0.189019284562038 0.116948966938617 -0.013973809252599
  117 3057.66514853942 ""  39.9008477853614 0 0 -5.15091811866259e-05 1.9561091146804e-05 4.48310239729558e-05 2.91654918911379e-05 1.24834365996286e-05 -1.48610030251045e-05 2.17620946882116e-05 -8.40813772836241e-06 -1.88311357592646e-05 2.00055175819682e-05 9.79785709536792e-05 2.67930478364945e-05 0.000118268196344937 -0.000392725563380164 -0.000246457899024073 0.000162976290333471 0.000232830739448255 -2.33086131912152e-05 0.00575975146224126 0.00220791955527284 -0.00295224394302691 -0.000512388364318309 0.000200096073953396 0.000432333266380501 -0.00138817076490168 0.000853949495728048 0.00136118775279929 0.000395652459440335 -0.00091238667306238 0.000533166486127268 -0.0498972972158334 0.0279216910948239 0.0150566048165974 -0.0278597674659435 0.0136028293108219 0.0563645152015205 0.000424389242703043 -0.000296277858090254 0.000131386828132574 -2.61431560746438e-05 8.5759233367044e-06 -0.000538481053626446 0.000594797756666765 0.000225723852799447 -0.000310588213385268 -0.00247832567467094 0.00390374276904752 0.00330531406992356 -0.0645718693503432 -0.0212539782434532 0.0346852146481136 0.00549994165435427 -0.00676604331337604 -0.0064867880787583 0.00246566758115235 0.00432730106578839 -0.0105617817310364 0.00129038620411292 0.000566909764113926 -0.000312259253985608 -0.00188145485442555 0.000342544421242676 -0.00230926196835512 0.308446587469709 -0.264184136992472 -0.333990308224086 0.32359631752742 -0.0195752488921671 0.155395643998996 -0.0359323881085292 -0.0527160973024894 -0.00470929118239165 0.351593498941378 -0.298918625158236 -0.332032973792147 -0.0318920915173866 -0.0582650891953958 0.00450287564090722 0.0143374835678128 0.190618038513935 -0.346865888457224 -0.000113098669163941 -5.8334263349618e-06 3.80860761574251e-05 6.41949465574741e-06 2.85873840426914e-06 -5.52262610885347e-06 -1.60119221794022e-05 3.96261107893311e-07 -8.1760348977109e-07 0.00030696261892932 -0.000258897172368085 0.000124915834055912 0.00101754712219265 0.000352795959296568 -0.000607382857372855 0.000114707650855815 -7.49540318893216e-05 4.03044447574655e-05 -3.33071247240128e-06 -0.000359890980046427 -2.4113505134447e-05 3.23218124500496e-06 4.03725856225669e-06 3.29807071005697e-06 -0.000382899767536581 -0.00118542933666626 -0.000520674803682794 0.00117241471307163 0.00334004444173238 0.000213924286334328 -0.00120907401659842 0.000850056915562775 -2.25065224332788e-05 4.88622513751789e-06 3.84165366425538e-05 3.38707978806566e-05 -5.32925524258797e-06 -4.60056266366863e-05 -2.67760780747972e-05 0.00336130225715087 0.000873577512926716 0.00622067706403904 0.00370157210057837 0.0118265950904746 0.000285717428600746 -0.0024597760423997 0.00144909927957728 -0.000212107424763812
  118 3123.49854984067 ""  15.3610525524305 0 0 -0.000160405725271618 -6.80216485855364e-05 9.02028761797531e-05 8.88213767925047e-06 3.514449599139e-05 1.10441659345334e-05 0.000539671899313281 0.000824890868368814 -1.89992717938259e-05 0.00192069791293423 0.000409081789049812 -0.00113292577939354 -0.0010822267789279 -1.00350455339387e-05 0.000725405577394277 -0.000158696587565844 0.00169158981038245 0.000803843195651975 0.0615120670163603 0.019260624524588 -0.0334270032916259 -0.0191061860193518 0.0213067164420148 0.0216610230760045 0.000499242665480871 1.08194048560704e-05 -0.000327366660468587 0.000227410500335762 0.000393294853998414 6.31764424830541e-06 0.0034081904142312 -0.00238528573218189 -0.00223190285928434 0.00251355034805479 -0.00185313655619434 -0.00342042620382656 0.00109000493201085 -0.000364912369903083 0.000160059276599606 0.000201710200236137 0.000202888534140623 -0.00122772018735248 -0.0232001603546215 -0.00718942906278772 0.0127379796451311 0.00678685668602538 -0.00629857211393726 -0.00718006438354321 -0.718809665985518 -0.237585519098137 0.385557893083375 0.215046410285725 -0.26990884037958 -0.256203512474963 -0.000125043970556956 -0.000565063612415582 0.0020232296101532 -0.00228874294173697 -0.0058188427750068 -0.000851332222739429 -0.00190282541697266 0.000536292411701126 -0.000665518517114259 -0.0318892918077984 0.0267682299703936 0.0332557497666588 -0.0127706361791777 0.00066375991006671 -0.00643995089875486 0.00209550449953789 0.00371912442367485 0.000999729070315163 -0.0320477424140227 0.0268388960330569 0.0309765589317383 0.00139365083820872 0.00416466777583161 -5.0981835689047e-05 -0.000312400630044817 -0.00699199565180505 0.0123731662902431 -0.000103519762227094 -1.86036263983709e-05 3.68017096542039e-05 9.69433243161538e-06 1.16011997658582e-06 -1.18356117220943e-05 -4.54991293781637e-05 -1.18600197465303e-06 4.56185481629974e-06 0.000214928720335008 -0.00017867419589924 6.75329849036272e-05 0.000927997867092009 0.000281405765140645 -0.000624085602724706 0.000246300253572313 -0.000166623865671508 9.92940981886409e-05 -2.06812814622893e-05 -2.61602852526174e-05 -1.50955770982671e-05 1.39298197496972e-05 8.14248488789833e-06 9.16334813217124e-06 -2.34622801046293e-05 -4.17638247934637e-05 -3.01291393395837e-05 0.000128856925645679 0.000377033069869967 5.58991854765778e-05 4.47715736558513e-05 -5.20248612762684e-05 1.43463241723904e-05 5.72600123690352e-05 0.000138855580769508 0.000111513331849953 -5.30363249500525e-05 5.68145962755037e-06 -8.84133076348191e-06 0.000237777332916243 8.36314444499161e-05 0.000446909877160073 0.000108244282789993 0.000390879687964314 -2.42699344997338e-05 -5.98082082551764e-05 2.55355678589804e-05 -1.96268793181762e-05
  119 3144.73164531335 ""  13.3521222496838 0 0 -8.58428717766097e-05 0.000227304321383886 0.000143409706025074 0.000349992919053237 0.000315450249277514 -0.000106811621756135 -0.00265855251701149 -0.0022212574768489 0.000870610777232759 -0.00570541141099844 -0.000950126594450681 0.00347473225847726 0.00740945838741399 -0.00867174730521527 -0.00859398142485352 -0.000949016832685525 0.000944588072598888 0.00103531184878247 0.031868306807009 0.013077484795614 -0.0160426604367059 0.0356959011995551 -0.0471740601796617 -0.0435103805011905 0.000374107599055209 -2.03360644251059e-05 -0.000259366564759919 0.000310737108151883 0.00029079122654054 -0.000101258814817153 0.00121783771830491 -0.000759923602020144 -0.000821537608686494 0.000947212025643625 -0.000602009117212799 -0.00116537602337677 0.000791873978302817 -0.00112888393760978 0.000453318878469486 -0.000404604928027133 -0.000279752306887839 -0.00121550863229489 0.0673265087618674 0.02094184896755 -0.0369446152280696 -0.0869947575520193 0.103356570163221 0.101524274900496 -0.356861955623187 -0.122147383259609 0.189650227271396 -0.411470094302871 0.528331952153296 0.495159794479831 -0.000325539956425711 -0.00185399083532641 0.00390292406085674 -0.00204910206703384 -0.00466075571704355 -0.000540556368524669 -0.00384007602921258 0.000398933466170707 -0.00156328225005102 -0.011643177783719 0.00986185645993031 0.0119974610265152 -0.00404190634968953 0.000240013914106482 -0.00211581152777032 0.00024484354903217 0.000102753756746282 0.000331868668663462 -0.0115386554897014 0.00977786318872277 0.0113784018909424 -0.000133695480721395 0.000317744551620207 -0.000228245898349693 -2.39533192536775e-05 -0.00220897538172518 0.00391551262528035 0.000107035114654487 1.36114990227292e-05 -5.04013586196385e-05 -2.51305800291105e-06 1.03604226112965e-05 8.19423836956761e-06 9.04894378140194e-05 -6.84310572532996e-05 -3.40556101120861e-05 -0.000225453705528087 0.000183472733865828 -8.33192758938708e-05 -0.000933780682144798 -0.00027318555508576 0.000611533790621037 -0.000575441123808889 0.000393453915552644 -0.000167431869534276 7.26242424099845e-06 2.67825145986e-06 -1.48879848608677e-06 -9.5707075948292e-06 -1.55562291684083e-06 8.92568828934144e-06 1.53802596670977e-05 2.09057989994787e-05 8.09203872626911e-06 -2.2502267358759e-05 -6.32591582937599e-05 5.08042615757639e-06 -4.96068005935906e-05 3.70941132842949e-05 -4.38897313002421e-06 0.000146441252220302 0.000176926793100308 -8.68657232734469e-06 6.40053328254328e-05 -6.41796175358807e-06 -9.82857470000223e-06 -5.64630567291501e-05 -2.35284423661968e-05 -9.08249832275938e-05 -6.08125190026452e-05 -0.000260402820379467 -7.23763543753434e-07 -4.69899698771018e-05 4.74621385975818e-05 3.50445992328561e-06
  120 3148.26366793079 ""  7.513327467377 0 0 -0.000614285332616204 0.000240013813187308 0.00036301269922548 -0.000214089204041538 -9.10779937750477e-05 0.000106025764792025 0.000817732341973362 -0.000602583363287421 -0.000797333156787944 -0.0383985058285268 -0.0108464248927463 0.0215297188920645 0.0352930496677914 -0.0384636231881449 -0.0397543033435662 -0.00111456912148349 -0.00130280302921573 0.000217027137824379 -0.00473488376616657 -0.00148114785494505 0.00257162919488339 -0.00737819547790682 0.0101117290577865 0.00914413912603873 0.000197702510520949 -0.000272688303446375 -0.000248042040131837 0.00142480283069615 0.000737476304827576 -0.000692490462153777 5.49894718738331e-05 -0.000141702691023388 4.09236402914453e-05 -4.66679234679279e-05 -7.97061805812438e-05 -0.000135950337093543 0.00823214587459538 -0.00716666904478138 0.00308103323522896 -0.00137134301835353 -0.000510729471644291 -0.0093662785806768 0.451947129014837 0.148085504954488 -0.244871310563077 -0.398139848423961 0.468107842507697 0.462579504012349 0.0514160667051221 0.0170436649286889 -0.0275568668311191 0.0860802221656898 -0.111553892183601 -0.104008700890721 -0.00155371168705871 -0.00876252932497478 0.0169028852587253 -0.00485756506314668 -0.00775043815306583 6.0773760545419e-05 -0.0170157598086958 0.00110380122741773 -0.00706449381370078 -0.000207931179087638 -9.48255638302517e-05 0.000270751772610423 -0.00104385384405665 2.5881270126656e-05 -0.000582430358958713 0.000941746968867173 0.00250763608223884 0.000139090613461468 -0.000470157793893602 9.42017465881134e-05 0.000175401766507561 0.0011613914963143 0.00234570537621186 0.000465640315561325 2.14221401679514e-05 -0.000633981350041066 0.00101928516910453 -5.85447278832525e-05 -2.37536814048507e-05 4.2375000534881e-05 2.90773987548977e-06 1.4700709574791e-05 1.87661378777438e-05 4.28517980701034e-05 9.36303090051766e-05 -5.89797276810435e-05 0.000138493565599901 -7.82935782093673e-05 0.000104235738630876 0.000494627079722723 0.000135257337396338 -0.000296372419931017 0.000576955853009075 -0.000796773985178657 9.61346502118407e-05 2.19878108742968e-05 1.86905900143459e-05 1.89165327366403e-05 -7.60090228726412e-06 -6.66279786976549e-06 -2.88089737239144e-05 6.68632303371436e-06 1.38002561328083e-05 1.77099609108337e-05 -0.000115476098115548 -0.000334357982749588 -7.36312329482975e-05 -6.3726008479746e-05 7.20489750604271e-05 -1.07543508367241e-05 -0.00011592132968257 -0.000284467444825217 -0.000219194409839133 -5.45342775383183e-06 -6.82842972391356e-06 2.40694894190846e-05 -0.000144564655676248 -4.78924312531721e-05 -0.000306965087369258 -2.69736934349043e-05 -8.12399398344936e-05 2.27729907720164e-05 5.98252859616152e-05 -3.78838325131258e-05 1.36268536394751e-05
  121 3165.44156484773 ""  8.55329988567648 0 0 -0.000988367511905063 0.000313643166506732 0.000612018221770196 -0.000158889444342893 0.000280681484186116 0.00022507737434596 0.00109234312300838 -0.00248814263751468 -0.00176714184244722 -0.0582285159765598 -0.019503932398939 0.0313876569750869 -0.0237810539410509 0.0299571627537107 0.0284566169855494 0.00160850385547494 0.000888678777440275 -0.00072234277167671 0.00224316078294486 0.000419958714038171 -0.00133640282563243 0.00125244238089273 -0.000815362664615427 -0.00118040401599881 -0.000198651358203505 0.000260240527206817 0.000244640753392702 -0.000708429067288454 -0.000264836772064334 0.0004024199262159 -1.0413316444988e-05 7.39523665655801e-05 -9.45482409520717e-05 9.08019761276513e-05 7.94145396523754e-06 8.25567668415306e-05 0.0112895002411722 -0.0100353054012746 0.00404183859372863 -0.0018137280773922 -0.00095627005054909 -0.013166929511237 0.662934512938714 0.222617580211912 -0.356935988598373 0.276003874969225 -0.330576639285028 -0.323201688205951 -0.0236416293869459 -0.0074220947062141 0.012844513513503 -0.0104407534455883 0.0121096866447751 0.0120290092562171 0.00103727635076401 0.00516421500244196 -0.00940518496534499 0.00214353284410479 0.00279535791378044 -0.000277810145024516 0.00949016758611992 -0.000315960257163842 0.00388113455786204 -0.000311514751636573 0.000424198277689362 0.000306098029513584 0.000848461806063784 2.1921745837362e-05 0.000401954916990953 -0.000888980676331945 -0.00228888261007451 3.05541362499373e-05 -0.000165587677896922 0.000320982387370489 0.000317499692785953 -0.00120232470899649 -0.00207730229474173 -0.000435520979437992 6.32862205841362e-05 0.000549348119056568 -0.000868038775589708 -0.000102213116150318 -3.31698986384928e-05 4.99028856040844e-05 1.84999197641594e-05 3.10190236641764e-05 1.47912373724192e-05 6.02514888787548e-05 5.94727581519497e-05 -8.84285020588382e-05 0.000259000172654488 -0.000185092499160598 0.000153113335522967 0.000869862687633069 0.000249181189168469 -0.000562160914197632 0.000565922956051775 -0.0008538739646429 0.000103634171596308 3.27807080686083e-06 4.56213620602808e-06 8.1010579157649e-06 7.47187501573403e-07 -5.61528963871325e-07 -2.08417643116294e-05 -6.32970916098031e-06 -3.6520079019564e-06 7.90244196642346e-07 -2.74995500057365e-05 -7.84757224026073e-05 -3.10929939100673e-05 2.0390241418071e-05 -4.22547007624718e-06 -7.37717718933121e-07 -1.44186669014928e-05 -0.000109286917061173 -0.000170787707590221 -2.45470070683271e-05 -1.37494169501428e-05 2.06958291897997e-05 -1.0675826297744e-05 -8.21999900367734e-07 -4.62750990788411e-05 1.51528710023598e-05 8.57635404030309e-05 8.1628589280172e-06 5.98141565119972e-05 -5.05242045690294e-05 4.23182011275992e-06
  122 3438.78990711852 ""  0.039162398050664 0 0 -4.66664720269922e-05 6.15279260953289e-05 -7.91274294912525e-05 6.89973417357825e-06 1.36624041938141e-05 9.01883639857484e-06 -4.78881233157541e-06 -1.29290486561517e-05 -1.72644657871588e-06 -2.24832333970339e-06 2.50270445259115e-06 1.80402719794502e-06 1.89958356854866e-06 -2.04401249089119e-07 -7.07356177545108e-07 -9.55061491951083e-07 2.71592659614643e-07 3.17590488618128e-07 -1.47628906632426e-06 -1.35366148456171e-06 4.41284832166401e-07 5.24181661005447e-06 1.5603774194769e-08 -2.22516838425338e-06 -1.81962405331197e-07 -1.18141912940478e-06 -3.72728503092715e-07 2.36810414804916e-07 -4.3280537553626e-07 -6.47010773562028e-08 1.08756283544319e-06 -7.20962301448862e-07 -1.91746821718536e-07 1.09093202973931e-08 -5.18134086856656e-07 -1.4444317509383e-08 0.000285829391573182 0.000325828899119729 0.00036036039359409 -0.000161288335171137 -0.000230868139883147 -0.000147774986714439 2.1566502825278e-05 8.92894838851186e-07 -1.42670107617761e-05 -5.04320531613762e-06 8.74148182358061e-06 7.72531116101249e-06 1.32888747009508e-05 4.07976131156919e-06 -5.95261974893995e-06 -2.8832324944055e-05 1.4367676172781e-05 1.80898940338184e-05 -7.66160254246066e-07 5.64186133725444e-07 -4.89539412924452e-06 2.61259721195841e-06 7.17830303642424e-06 7.18695229362674e-07 -2.62410986862299e-06 -1.29984285146335e-06 -1.10303433885783e-06 -4.09928248501896e-06 1.82762637499218e-06 4.47066836743408e-06 -3.71221316820636e-06 -8.78638691852293e-07 -1.34936466743674e-06 3.05945472295041e-06 7.94440561053736e-06 -8.04846828708182e-07 -3.62936012745694e-06 1.16152357787757e-06 2.35834195474604e-06 5.08309612751906e-06 8.41911248354331e-06 2.11033574959785e-06 -1.44074077893627e-06 5.05295323200933e-07 -2.78903084502572e-06 0.00320324823981436 -0.000524753645538107 -0.000418501205570316 -0.000193047637257416 -0.000429600978672386 -0.00036852524216275 -9.31805878842982e-05 -0.000269794788057846 -4.48608737085151e-06 -0.0154629519992539 0.0127557168975351 -0.00424312914780982 -0.00850040553010319 -0.000562999168872008 0.00412895874985972 -0.000692991178042519 -2.94848733214257e-05 -0.00175711333942314 0.00260603924389695 -0.00173990868494187 -0.00123744036761683 0.0513269750885559 -0.0441696032319852 0.00839221996946283 -0.00032637784598553 4.85470993401921e-05 9.82231944155552e-06 0.00302055260439455 0.00661918633355946 0.00346331868647464 -0.0173099254454373 0.0149030951645113 -0.000967854858257398 0.00469464282260758 0.00627759894717914 0.00511514480134028 -0.738401469265961 0.60958406929851 -0.0961422908111422 -0.000865647387235849 0.000229159303292307 -0.0024742118292171 0.000168488160027463 0.00037680152317503 9.66288903627209e-05 -0.000575919750073881 -0.000952469448309073 0.00229308804055269
  123 3600.11194145757 ""  165.214929035261 0 0 0.000142439832167384 -0.000271516702407721 7.2544101605194e-05 -0.000206672566196603 -0.000252984418134641 4.3944952185479e-05 3.6263835511161e-05 0.000186742888858564 5.07744930382926e-05 2.98126462181125e-05 -3.96601784543558e-05 -3.60350747597303e-05 -8.70084895643863e-06 1.66605437727926e-05 1.19220360860801e-05 -2.12484300505975e-06 -5.87003994568021e-06 1.40632039664166e-07 1.01583620954639e-05 8.17205132460218e-06 5.52238777672841e-07 -1.52921052573414e-05 -4.98046300924908e-05 -6.05423054040681e-06 1.14291980876417e-06 1.45552989612853e-05 4.91534341160797e-06 -3.97038037181971e-07 4.88041849886948e-06 -1.1162406373356e-07 -6.99949611194116e-07 2.37053677164555e-06 -2.97840514100375e-06 2.89337735219469e-06 1.53059624621416e-06 2.42581857673299e-06 -0.000589837302261375 0.000554625671674356 -0.000284475405505551 -0.000289434282838055 0.000286406590593365 0.00127557612942611 -0.000293717368572361 7.56878602223841e-05 0.000212598123109005 7.47999851343408e-05 -8.86044572806299e-05 -9.51688610442228e-05 -0.000217799880426485 -0.000101535346778038 9.53086017178334e-05 -4.42907258109975e-05 0.000113227245506067 2.36305034929293e-05 8.47722047429603e-06 3.74873758243175e-06 5.83338259704045e-05 -6.39263582185216e-05 -0.000144551824568831 -1.72262236277027e-05 -8.85507088753862e-06 3.03529783965614e-05 -1.0465409532437e-05 -1.7129610472655e-06 3.23433813306552e-05 -1.91898277071467e-06 3.13599928587116e-05 1.72375716420121e-05 -2.5312946018053e-06 -6.19645793211837e-05 -0.000167739567844368 7.94733484655216e-06 1.8374124949674e-05 2.20040454628562e-05 7.87667832652763e-06 -9.18813362209635e-05 -0.000156655575559337 -3.37135470972186e-05 1.65251882447215e-05 5.77581639220167e-06 3.45146220210947e-05 -0.000612539571997412 -0.000881543360406911 0.000357588481710119 0.0212047734601642 0.0428476984351087 0.0354463520856579 0.00238182766604469 0.00203886787545775 0.000213835534436384 -0.000663830541626207 0.00217606232321788 -0.000919013570480977 0.00411921046347666 0.00560796403225646 9.54938669120072e-05 -0.00959799592873015 0.00325962327283677 0.00118933443530242 0.000725872128422758 9.10592463960222e-05 0.000323693910183167 0.000550274544569899 -0.000532239254143366 -0.000494722462833414 -0.000151804177975582 -0.000120710323233383 -0.00010052243264099 -0.000304876605980279 -0.000464818978430109 0.000112855014223442 -0.00244805648635814 0.00139754435738765 -0.000505371417635325 -0.354852974260535 -0.700518976575719 -0.564763018492033 -0.00675184699495744 0.00595927007703065 -0.00183004032741531 0.000134914540897342 0.0003376255732467 -0.00176072226140075 0.000568995204008339 0.00157199075534449 -0.000146573798901231 0.00017985889836165 -0.000278547955309773 0.000244732157415075
  :::
 } 
 m_exists[123] { 
  s_m_exists
  :::
  1 11111111111111111111111111111111111111111111111111111111111111111111111111111111111111111111111111111111111111111111111111111111111111 
  2 11111111111111111111111111111111111111111111111111111111111111111111111111111111111111111111111111111111111111111111111111111111111111 
  3 11111111111111111111111111111111111111111111111111111111111111111111111111111111111111111111111111111111111111111111111111111111111111 
  4 11111111111111111111111111111111111111111111111111111111111111111111111111111111111111111111111111111111111111111111111111111111111111 
  5 11111111111111111111111111111111111111111111111111111111111111111111111111111111111111111111111111111111111111111111111111111111111111 
  6 11111111111111111111111111111111111111111111111111111111111111111111111111111111111111111111111111111111111111111111111111111111111111 
  7 11111111111111111111111111111111111111111111111111111111111111111111111111111111111111111111111111111111111111111111111111111111111111 
  8 11111111111111111111111111111111111111111111111111111111111111111111111111111111111111111111111111111111111111111111111111111111111111 
  9 11111111111111111111111111111111111111111111111111111111111111111111111111111111111111111111111111111111111111111111111111111111111111 
  10 11111111111111111111111111111111111111111111111111111111111111111111111111111111111111111111111111111111111111111111111111111111111111 
  11 11111111111111111111111111111111111111111111111111111111111111111111111111111111111111111111111111111111111111111111111111111111111111 
  12 11111111111111111111111111111111111111111111111111111111111111111111111111111111111111111111111111111111111111111111111111111111111111 
  13 11111111111111111111111111111111111111111111111111111111111111111111111111111111111111111111111111111111111111111111111111111111111111 
  14 11111111111111111111111111111111111111111111111111111111111111111111111111111111111111111111111111111111111111111111111111111111111111 
  15 11111111111111111111111111111111111111111111111111111111111111111111111111111111111111111111111111111111111111111111111111111111111111 
  16 11111111111111111111111111111111111111111111111111111111111111111111111111111111111111111111111111111111111111111111111111111111111111 
  17 11111111111111111111111111111111111111111111111111111111111111111111111111111111111111111111111111111111111111111111111111111111111111 
  18 11111111111111111111111111111111111111111111111111111111111111111111111111111111111111111111111111111111111111111111111111111111111111 
  19 11111111111111111111111111111111111111111111111111111111111111111111111111111111111111111111111111111111111111111111111111111111111111 
  20 11111111111111111111111111111111111111111111111111111111111111111111111111111111111111111111111111111111111111111111111111111111111111 
  21 11111111111111111111111111111111111111111111111111111111111111111111111111111111111111111111111111111111111111111111111111111111111111 
  22 11111111111111111111111111111111111111111111111111111111111111111111111111111111111111111111111111111111111111111111111111111111111111 
  23 11111111111111111111111111111111111111111111111111111111111111111111111111111111111111111111111111111111111111111111111111111111111111 
  24 11111111111111111111111111111111111111111111111111111111111111111111111111111111111111111111111111111111111111111111111111111111111111 
  25 11111111111111111111111111111111111111111111111111111111111111111111111111111111111111111111111111111111111111111111111111111111111111 
  26 11111111111111111111111111111111111111111111111111111111111111111111111111111111111111111111111111111111111111111111111111111111111111 
  27 11111111111111111111111111111111111111111111111111111111111111111111111111111111111111111111111111111111111111111111111111111111111111 
  28 11111111111111111111111111111111111111111111111111111111111111111111111111111111111111111111111111111111111111111111111111111111111111 
  29 11111111111111111111111111111111111111111111111111111111111111111111111111111111111111111111111111111111111111111111111111111111111111 
  30 11111111111111111111111111111111111111111111111111111111111111111111111111111111111111111111111111111111111111111111111111111111111111 
  31 11111111111111111111111111111111111111111111111111111111111111111111111111111111111111111111111111111111111111111111111111111111111111 
  32 11111111111111111111111111111111111111111111111111111111111111111111111111111111111111111111111111111111111111111111111111111111111111 
  33 11111111111111111111111111111111111111111111111111111111111111111111111111111111111111111111111111111111111111111111111111111111111111 
  34 11111111111111111111111111111111111111111111111111111111111111111111111111111111111111111111111111111111111111111111111111111111111111 
  35 11111111111111111111111111111111111111111111111111111111111111111111111111111111111111111111111111111111111111111111111111111111111111 
  36 11111111111111111111111111111111111111111111111111111111111111111111111111111111111111111111111111111111111111111111111111111111111111 
  37 11111111111111111111111111111111111111111111111111111111111111111111111111111111111111111111111111111111111111111111111111111111111111 
  38 11111111111111111111111111111111111111111111111111111111111111111111111111111111111111111111111111111111111111111111111111111111111111 
  39 11111111111111111111111111111111111111111111111111111111111111111111111111111111111111111111111111111111111111111111111111111111111111 
  40 11111111111111111111111111111111111111111111111111111111111111111111111111111111111111111111111111111111111111111111111111111111111111 
  41 11111111111111111111111111111111111111111111111111111111111111111111111111111111111111111111111111111111111111111111111111111111111111 
  42 11111111111111111111111111111111111111111111111111111111111111111111111111111111111111111111111111111111111111111111111111111111111111 
  43 11111111111111111111111111111111111111111111111111111111111111111111111111111111111111111111111111111111111111111111111111111111111111 
  44 11111111111111111111111111111111111111111111111111111111111111111111111111111111111111111111111111111111111111111111111111111111111111 
  45 11111111111111111111111111111111111111111111111111111111111111111111111111111111111111111111111111111111111111111111111111111111111111 
  46 11111111111111111111111111111111111111111111111111111111111111111111111111111111111111111111111111111111111111111111111111111111111111 
  47 11111111111111111111111111111111111111111111111111111111111111111111111111111111111111111111111111111111111111111111111111111111111111 
  48 11111111111111111111111111111111111111111111111111111111111111111111111111111111111111111111111111111111111111111111111111111111111111 
  49 11111111111111111111111111111111111111111111111111111111111111111111111111111111111111111111111111111111111111111111111111111111111111 
  50 11111111111111111111111111111111111111111111111111111111111111111111111111111111111111111111111111111111111111111111111111111111111111 
  51 11111111111111111111111111111111111111111111111111111111111111111111111111111111111111111111111111111111111111111111111111111111111111 
  52 11111111111111111111111111111111111111111111111111111111111111111111111111111111111111111111111111111111111111111111111111111111111111 
  53 11111111111111111111111111111111111111111111111111111111111111111111111111111111111111111111111111111111111111111111111111111111111111 
  54 11111111111111111111111111111111111111111111111111111111111111111111111111111111111111111111111111111111111111111111111111111111111111 
  55 11111111111111111111111111111111111111111111111111111111111111111111111111111111111111111111111111111111111111111111111111111111111111 
  56 11111111111111111111111111111111111111111111111111111111111111111111111111111111111111111111111111111111111111111111111111111111111111 
  57 11111111111111111111111111111111111111111111111111111111111111111111111111111111111111111111111111111111111111111111111111111111111111 
  58 11111111111111111111111111111111111111111111111111111111111111111111111111111111111111111111111111111111111111111111111111111111111111 
  59 11111111111111111111111111111111111111111111111111111111111111111111111111111111111111111111111111111111111111111111111111111111111111 
  60 11111111111111111111111111111111111111111111111111111111111111111111111111111111111111111111111111111111111111111111111111111111111111 
  61 11111111111111111111111111111111111111111111111111111111111111111111111111111111111111111111111111111111111111111111111111111111111111 
  62 11111111111111111111111111111111111111111111111111111111111111111111111111111111111111111111111111111111111111111111111111111111111111 
  63 11111111111111111111111111111111111111111111111111111111111111111111111111111111111111111111111111111111111111111111111111111111111111 
  64 11111111111111111111111111111111111111111111111111111111111111111111111111111111111111111111111111111111111111111111111111111111111111 
  65 11111111111111111111111111111111111111111111111111111111111111111111111111111111111111111111111111111111111111111111111111111111111111 
  66 11111111111111111111111111111111111111111111111111111111111111111111111111111111111111111111111111111111111111111111111111111111111111 
  67 11111111111111111111111111111111111111111111111111111111111111111111111111111111111111111111111111111111111111111111111111111111111111 
  68 11111111111111111111111111111111111111111111111111111111111111111111111111111111111111111111111111111111111111111111111111111111111111 
  69 11111111111111111111111111111111111111111111111111111111111111111111111111111111111111111111111111111111111111111111111111111111111111 
  70 11111111111111111111111111111111111111111111111111111111111111111111111111111111111111111111111111111111111111111111111111111111111111 
  71 11111111111111111111111111111111111111111111111111111111111111111111111111111111111111111111111111111111111111111111111111111111111111 
  72 11111111111111111111111111111111111111111111111111111111111111111111111111111111111111111111111111111111111111111111111111111111111111 
  73 11111111111111111111111111111111111111111111111111111111111111111111111111111111111111111111111111111111111111111111111111111111111111 
  74 11111111111111111111111111111111111111111111111111111111111111111111111111111111111111111111111111111111111111111111111111111111111111 
  75 11111111111111111111111111111111111111111111111111111111111111111111111111111111111111111111111111111111111111111111111111111111111111 
  76 11111111111111111111111111111111111111111111111111111111111111111111111111111111111111111111111111111111111111111111111111111111111111 
  77 11111111111111111111111111111111111111111111111111111111111111111111111111111111111111111111111111111111111111111111111111111111111111 
  78 11111111111111111111111111111111111111111111111111111111111111111111111111111111111111111111111111111111111111111111111111111111111111 
  79 11111111111111111111111111111111111111111111111111111111111111111111111111111111111111111111111111111111111111111111111111111111111111 
  80 11111111111111111111111111111111111111111111111111111111111111111111111111111111111111111111111111111111111111111111111111111111111111 
  81 11111111111111111111111111111111111111111111111111111111111111111111111111111111111111111111111111111111111111111111111111111111111111 
  82 11111111111111111111111111111111111111111111111111111111111111111111111111111111111111111111111111111111111111111111111111111111111111 
  83 11111111111111111111111111111111111111111111111111111111111111111111111111111111111111111111111111111111111111111111111111111111111111 
  84 11111111111111111111111111111111111111111111111111111111111111111111111111111111111111111111111111111111111111111111111111111111111111 
  85 11111111111111111111111111111111111111111111111111111111111111111111111111111111111111111111111111111111111111111111111111111111111111 
  86 11111111111111111111111111111111111111111111111111111111111111111111111111111111111111111111111111111111111111111111111111111111111111 
  87 11111111111111111111111111111111111111111111111111111111111111111111111111111111111111111111111111111111111111111111111111111111111111 
  88 11111111111111111111111111111111111111111111111111111111111111111111111111111111111111111111111111111111111111111111111111111111111111 
  89 11111111111111111111111111111111111111111111111111111111111111111111111111111111111111111111111111111111111111111111111111111111111111 
  90 11111111111111111111111111111111111111111111111111111111111111111111111111111111111111111111111111111111111111111111111111111111111111 
  91 11111111111111111111111111111111111111111111111111111111111111111111111111111111111111111111111111111111111111111111111111111111111111 
  92 11111111111111111111111111111111111111111111111111111111111111111111111111111111111111111111111111111111111111111111111111111111111111 
  93 11111111111111111111111111111111111111111111111111111111111111111111111111111111111111111111111111111111111111111111111111111111111111 
  94 11111111111111111111111111111111111111111111111111111111111111111111111111111111111111111111111111111111111111111111111111111111111111 
  95 11111111111111111111111111111111111111111111111111111111111111111111111111111111111111111111111111111111111111111111111111111111111111 
  96 11111111111111111111111111111111111111111111111111111111111111111111111111111111111111111111111111111111111111111111111111111111111111 
  97 11111111111111111111111111111111111111111111111111111111111111111111111111111111111111111111111111111111111111111111111111111111111111 
  98 11111111111111111111111111111111111111111111111111111111111111111111111111111111111111111111111111111111111111111111111111111111111111 
  99 11111111111111111111111111111111111111111111111111111111111111111111111111111111111111111111111111111111111111111111111111111111111111 
  100 11111111111111111111111111111111111111111111111111111111111111111111111111111111111111111111111111111111111111111111111111111111111111 
  101 11111111111111111111111111111111111111111111111111111111111111111111111111111111111111111111111111111111111111111111111111111111111111 
  102 11111111111111111111111111111111111111111111111111111111111111111111111111111111111111111111111111111111111111111111111111111111111111 
  103 11111111111111111111111111111111111111111111111111111111111111111111111111111111111111111111111111111111111111111111111111111111111111 
  104 11111111111111111111111111111111111111111111111111111111111111111111111111111111111111111111111111111111111111111111111111111111111111 
  105 11111111111111111111111111111111111111111111111111111111111111111111111111111111111111111111111111111111111111111111111111111111111111 
  106 11111111111111111111111111111111111111111111111111111111111111111111111111111111111111111111111111111111111111111111111111111111111111 
  107 11111111111111111111111111111111111111111111111111111111111111111111111111111111111111111111111111111111111111111111111111111111111111 
  108 11111111111111111111111111111111111111111111111111111111111111111111111111111111111111111111111111111111111111111111111111111111111111 
  109 11111111111111111111111111111111111111111111111111111111111111111111111111111111111111111111111111111111111111111111111111111111111111 
  110 11111111111111111111111111111111111111111111111111111111111111111111111111111111111111111111111111111111111111111111111111111111111111 
  111 11111111111111111111111111111111111111111111111111111111111111111111111111111111111111111111111111111111111111111111111111111111111111 
  112 11111111111111111111111111111111111111111111111111111111111111111111111111111111111111111111111111111111111111111111111111111111111111 
  113 11111111111111111111111111111111111111111111111111111111111111111111111111111111111111111111111111111111111111111111111111111111111111 
  114 11111111111111111111111111111111111111111111111111111111111111111111111111111111111111111111111111111111111111111111111111111111111111 
  115 11111111111111111111111111111111111111111111111111111111111111111111111111111111111111111111111111111111111111111111111111111111111111 
  116 11111111111111111111111111111111111111111111111111111111111111111111111111111111111111111111111111111111111111111111111111111111111111 
  117 11111111111111111111111111111111111111111111111111111111111111111111111111111111111111111111111111111111111111111111111111111111111111 
  118 11111111111111111111111111111111111111111111111111111111111111111111111111111111111111111111111111111111111111111111111111111111111111 
  119 11111111111111111111111111111111111111111111111111111111111111111111111111111111111111111111111111111111111111111111111111111111111111 
  120 11111111111111111111111111111111111111111111111111111111111111111111111111111111111111111111111111111111111111111111111111111111111111 
  121 11111111111111111111111111111111111111111111111111111111111111111111111111111111111111111111111111111111111111111111111111111111111111 
  122 11111111111111111111111111111111111111111111111111111111111111111111111111111111111111111111111111111111111111111111111111111111111111 
  123 11111111111111111111111111111111111111111111111111111111111111111111111111111111111111111111111111111111111111111111111111111111111111 
  :::
 } 
} 
