# Supplementary material for: Cut-off Scale and Complex Formation in Density Functional Theory Computations of Epoxy-Amine Reactivity
Source: ACS Omega. 2021 Oct 25;6(44):29424–31. doi: 10.1021/acsomega.1c03229 (PMC8587129; doi:10.1021/acsomega.1c03229)
Supplement: Supplementary file 1 — ao1c03229_si_001.zip [file ao1c03229_si_001.zip › Final_structures/Primary/A1_E4_B3LYP-D3_CC-PVTZ-F_ canonical/Epoxy_frag4_product-2_isomer16.vib]

{ 
 s_m_m2io_version
 :::
 2.0.0 
} 

f_m_table { 
 i_j_atom_total
 :::
 43
 m_column[134] { 
  s_m_data_name
  s_m_column_name
  i_m_width
  b_m_visible
  s_m_units
  :::
  1 r_j_Frequency  "Frequency"  10 1 "" 
  2 s_j_Symmetry  "Symmetry"  10 0 "" 
  3 r_j_Intensity  "Intensity"  10 1 "" 
  4 r_j_Raman_Act  "Raman Act"  10 0 "" 
  5 r_j_Raman_Int  "Raman Int"  10 0 "" 
  6 r_j_x1  "x1"  10 0 "" 
  7 r_j_y1  "y1"  10 0 "" 
  8 r_j_z1  "z1"  10 0 "" 
  9 r_j_x2  "x2"  10 0 "" 
  10 r_j_y2  "y2"  10 0 "" 
  11 r_j_z2  "z2"  10 0 "" 
  12 r_j_x3  "x3"  10 0 "" 
  13 r_j_y3  "y3"  10 0 "" 
  14 r_j_z3  "z3"  10 0 "" 
  15 r_j_x4  "x4"  10 0 "" 
  16 r_j_y4  "y4"  10 0 "" 
  17 r_j_z4  "z4"  10 0 "" 
  18 r_j_x5  "x5"  10 0 "" 
  19 r_j_y5  "y5"  10 0 "" 
  20 r_j_z5  "z5"  10 0 "" 
  21 r_j_x6  "x6"  10 0 "" 
  22 r_j_y6  "y6"  10 0 "" 
  23 r_j_z6  "z6"  10 0 "" 
  24 r_j_x7  "x7"  10 0 "" 
  25 r_j_y7  "y7"  10 0 "" 
  26 r_j_z7  "z7"  10 0 "" 
  27 r_j_x8  "x8"  10 0 "" 
  28 r_j_y8  "y8"  10 0 "" 
  29 r_j_z8  "z8"  10 0 "" 
  30 r_j_x9  "x9"  10 0 "" 
  31 r_j_y9  "y9"  10 0 "" 
  32 r_j_z9  "z9"  10 0 "" 
  33 r_j_x10  "x10"  10 0 "" 
  34 r_j_y10  "y10"  10 0 "" 
  35 r_j_z10  "z10"  10 0 "" 
  36 r_j_x11  "x11"  10 0 "" 
  37 r_j_y11  "y11"  10 0 "" 
  38 r_j_z11  "z11"  10 0 "" 
  39 r_j_x12  "x12"  10 0 "" 
  40 r_j_y12  "y12"  10 0 "" 
  41 r_j_z12  "z12"  10 0 "" 
  42 r_j_x13  "x13"  10 0 "" 
  43 r_j_y13  "y13"  10 0 "" 
  44 r_j_z13  "z13"  10 0 "" 
  45 r_j_x14  "x14"  10 0 "" 
  46 r_j_y14  "y14"  10 0 "" 
  47 r_j_z14  "z14"  10 0 "" 
  48 r_j_x15  "x15"  10 0 "" 
  49 r_j_y15  "y15"  10 0 "" 
  50 r_j_z15  "z15"  10 0 "" 
  51 r_j_x16  "x16"  10 0 "" 
  52 r_j_y16  "y16"  10 0 "" 
  53 r_j_z16  "z16"  10 0 "" 
  54 r_j_x17  "x17"  10 0 "" 
  55 r_j_y17  "y17"  10 0 "" 
  56 r_j_z17  "z17"  10 0 "" 
  57 r_j_x18  "x18"  10 0 "" 
  58 r_j_y18  "y18"  10 0 "" 
  59 r_j_z18  "z18"  10 0 "" 
  60 r_j_x19  "x19"  10 0 "" 
  61 r_j_y19  "y19"  10 0 "" 
  62 r_j_z19  "z19"  10 0 "" 
  63 r_j_x20  "x20"  10 0 "" 
  64 r_j_y20  "y20"  10 0 "" 
  65 r_j_z20  "z20"  10 0 "" 
  66 r_j_x21  "x21"  10 0 "" 
  67 r_j_y21  "y21"  10 0 "" 
  68 r_j_z21  "z21"  10 0 "" 
  69 r_j_x22  "x22"  10 0 "" 
  70 r_j_y22  "y22"  10 0 "" 
  71 r_j_z22  "z22"  10 0 "" 
  72 r_j_x23  "x23"  10 0 "" 
  73 r_j_y23  "y23"  10 0 "" 
  74 r_j_z23  "z23"  10 0 "" 
  75 r_j_x24  "x24"  10 0 "" 
  76 r_j_y24  "y24"  10 0 "" 
  77 r_j_z24  "z24"  10 0 "" 
  78 r_j_x25  "x25"  10 0 "" 
  79 r_j_y25  "y25"  10 0 "" 
  80 r_j_z25  "z25"  10 0 "" 
  81 r_j_x26  "x26"  10 0 "" 
  82 r_j_y26  "y26"  10 0 "" 
  83 r_j_z26  "z26"  10 0 "" 
  84 r_j_x27  "x27"  10 0 "" 
  85 r_j_y27  "y27"  10 0 "" 
  86 r_j_z27  "z27"  10 0 "" 
  87 r_j_x28  "x28"  10 0 "" 
  88 r_j_y28  "y28"  10 0 "" 
  89 r_j_z28  "z28"  10 0 "" 
  90 r_j_x29  "x29"  10 0 "" 
  91 r_j_y29  "y29"  10 0 "" 
  92 r_j_z29  "z29"  10 0 "" 
  93 r_j_x30  "x30"  10 0 "" 
  94 r_j_y30  "y30"  10 0 "" 
  95 r_j_z30  "z30"  10 0 "" 
  96 r_j_x31  "x31"  10 0 "" 
  97 r_j_y31  "y31"  10 0 "" 
  98 r_j_z31  "z31"  10 0 "" 
  99 r_j_x32  "x32"  10 0 "" 
  100 r_j_y32  "y32"  10 0 "" 
  101 r_j_z32  "z32"  10 0 "" 
  102 r_j_x33  "x33"  10 0 "" 
  103 r_j_y33  "y33"  10 0 "" 
  104 r_j_z33  "z33"  10 0 "" 
  105 r_j_x34  "x34"  10 0 "" 
  106 r_j_y34  "y34"  10 0 "" 
  107 r_j_z34  "z34"  10 0 "" 
  108 r_j_x35  "x35"  10 0 "" 
  109 r_j_y35  "y35"  10 0 "" 
  110 r_j_z35  "z35"  10 0 "" 
  111 r_j_x36  "x36"  10 0 "" 
  112 r_j_y36  "y36"  10 0 "" 
  113 r_j_z36  "z36"  10 0 "" 
  114 r_j_x37  "x37"  10 0 "" 
  115 r_j_y37  "y37"  10 0 "" 
  116 r_j_z37  "z37"  10 0 "" 
  117 r_j_x38  "x38"  10 0 "" 
  118 r_j_y38  "y38"  10 0 "" 
  119 r_j_z38  "z38"  10 0 "" 
  120 r_j_x39  "x39"  10 0 "" 
  121 r_j_y39  "y39"  10 0 "" 
  122 r_j_z39  "z39"  10 0 "" 
  123 r_j_x40  "x40"  10 0 "" 
  124 r_j_y40  "y40"  10 0 "" 
  125 r_j_z40  "z40"  10 0 "" 
  126 r_j_x41  "x41"  10 0 "" 
  127 r_j_y41  "y41"  10 0 "" 
  128 r_j_z41  "z41"  10 0 "" 
  129 r_j_x42  "x42"  10 0 "" 
  130 r_j_y42  "y42"  10 0 "" 
  131 r_j_z42  "z42"  10 0 "" 
  132 r_j_x43  "x43"  10 0 "" 
  133 r_j_y43  "y43"  10 0 "" 
  134 r_j_z43  "z43"  10 0 "" 
  :::
 } 
 m_row[123] { 
  r_j_Frequency
  s_j_Symmetry
  r_j_Intensity
  r_j_Raman_Act
  r_j_Raman_Int
  r_j_x1
  r_j_y1
  r_j_z1
  r_j_x2
  r_j_y2
  r_j_z2
  r_j_x3
  r_j_y3
  r_j_z3
  r_j_x4
  r_j_y4
  r_j_z4
  r_j_x5
  r_j_y5
  r_j_z5
  r_j_x6
  r_j_y6
  r_j_z6
  r_j_x7
  r_j_y7
  r_j_z7
  r_j_x8
  r_j_y8
  r_j_z8
  r_j_x9
  r_j_y9
  r_j_z9
  r_j_x10
  r_j_y10
  r_j_z10
  r_j_x11
  r_j_y11
  r_j_z11
  r_j_x12
  r_j_y12
  r_j_z12
  r_j_x13
  r_j_y13
  r_j_z13
  r_j_x14
  r_j_y14
  r_j_z14
  r_j_x15
  r_j_y15
  r_j_z15
  r_j_x16
  r_j_y16
  r_j_z16
  r_j_x17
  r_j_y17
  r_j_z17
  r_j_x18
  r_j_y18
  r_j_z18
  r_j_x19
  r_j_y19
  r_j_z19
  r_j_x20
  r_j_y20
  r_j_z20
  r_j_x21
  r_j_y21
  r_j_z21
  r_j_x22
  r_j_y22
  r_j_z22
  r_j_x23
  r_j_y23
  r_j_z23
  r_j_x24
  r_j_y24
  r_j_z24
  r_j_x25
  r_j_y25
  r_j_z25
  r_j_x26
  r_j_y26
  r_j_z26
  r_j_x27
  r_j_y27
  r_j_z27
  r_j_x28
  r_j_y28
  r_j_z28
  r_j_x29
  r_j_y29
  r_j_z29
  r_j_x30
  r_j_y30
  r_j_z30
  r_j_x31
  r_j_y31
  r_j_z31
  r_j_x32
  r_j_y32
  r_j_z32
  r_j_x33
  r_j_y33
  r_j_z33
  r_j_x34
  r_j_y34
  r_j_z34
  r_j_x35
  r_j_y35
  r_j_z35
  r_j_x36
  r_j_y36
  r_j_z36
  r_j_x37
  r_j_y37
  r_j_z37
  r_j_x38
  r_j_y38
  r_j_z38
  r_j_x39
  r_j_y39
  r_j_z39
  r_j_x40
  r_j_y40
  r_j_z40
  r_j_x41
  r_j_y41
  r_j_z41
  r_j_x42
  r_j_y42
  r_j_z42
  r_j_x43
  r_j_y43
  r_j_z43
  :::
  1 41.6749349769813 ""  0.61156595650526 0 0 0.0327310695840735 0.00131338726169085 -0.0185786829147265 0.0780169684951205 -0.0225635820516114 -0.0224768977345158 0.0605812628126363 -0.0135071702393663 -0.0140628272942918 0.042065819384333 -0.011229548875386 -0.00830993029441599 0.0187674101492434 0.000620834624284911 0.00365969239356689 0.0140872560158658 0.0109877789594605 0.0101158992897867 0.0383850470193329 0.00600745472614786 0.00335090141368045 0.0613276518792516 -0.00596131843251013 -0.0084897639863432 -0.0195185135309382 0.0281160471187043 0.0254302631574962 -0.0566420712146191 0.00826324750476812 0.013971580573122 -0.0145958811302888 0.034875596450469 0.0300257509906934 -0.0231300729163213 0.059441478310015 0.0485873680887846 0.0451686903472276 0.0316802235142605 -0.0317280090994785 0.0145237633036527 -0.026641848115855 -0.00452332627088752 0.0451810595123826 -0.0183006025649417 -0.0123571637589974 0.00338644824231858 0.00216537400474694 0.00812691962824804 0.0374101134240991 0.0124284125901838 0.00726237722400158 0.0771840022811457 -0.00783630956337622 -0.0133753684128064 -0.0631239646093317 0.00306926265021267 0.0107189653372842 -0.0791645231657894 0.0190793127163199 0.0249441498493868 -0.0545244384419647 -0.0119123051100939 -0.00210713912403301 0.0041786050331627 0.0462846528906281 0.036052339618634 -0.0128530421541293 0.020104983780823 0.0183534671555224 -0.0323250695523873 0.0432943216303254 0.0392345139447096 0.000735237781996997 0.0705797964214227 0.0587527002195396 -0.0449033473026511 0.0711875777553003 0.0557058851276756 -0.0276610874694713 0.059577383345847 0.0483347468017999 -0.0378004577908307 -0.0119910963257143 -0.00234957765633738 0.00479409801899289 0.0711985660394517 -0.0164654720656631 -0.0101679763384367 0.0262207714148942 -0.0112932188215959 -0.0402286936818012 -0.0345742803265541 -0.00549778232374474 -0.0636618617385409 -0.00122608997903129 0.0154923291230293 -0.0354569180919824 0.0387767880162159 -0.00587781787431645 -0.0615889432629922 -0.0632216162999789 -0.00150372147104814 -0.0272946568442133 -0.0289743097138712 -0.0123068990076522 -0.0735382168679332 -0.0920485464370357 -0.0171328883471218 -0.0654736132530487 -0.0780717121238462 -0.0127542093206829 -0.0765477137945657 -0.053995934890541 0.031601112251607 0.000390661400200791 -0.0438416518568172 -0.0318566366801607 0.00747960706641409 0.0493150730274823 -0.0183063030651049 -0.0879087413195053 -0.113297394258077 -0.0071054993305704 -0.0729258102177493 -0.0879036011670191 -0.0109143955367144 -0.0681755465401173 -0.0959425804952127 -0.0452086723221537
  2 55.8851737059017 ""  0.157256428076343 0 0 -0.0198492808759195 0.0245581165196206 -0.0175393511992138 -0.0193132612788292 0.0237260951274822 -0.0181780074299149 -0.0185367561118917 0.0228355586681464 -0.0112563204578143 0.00315632428061959 0.00237541773564577 -0.0111150433759473 0.00845445035867975 -0.00149797423463095 -0.00242369348367035 -0.00938519550500633 0.0169558006957679 0.00673514448071109 -0.0342551614634483 0.0397510750840347 0.0067965270908078 -0.0384308707556046 0.0426521219844447 -0.00206999235885811 0.0109958324848325 0.00438194253469415 0.0153358594805179 0.0780369657771539 -0.0234464375328954 0.0969073583295363 -0.0599062417972464 0.0545837567955875 0.0336828997387616 0.0426073400578774 -0.0348391382793172 -0.0765711309164383 -0.0211135549103538 0.0263214597601677 -0.0199419648884296 -0.0208674932398895 0.026512121627378 -0.0145586961594032 0.016680028455207 -0.0106365712121205 -0.0168709999907114 0.0278526102062775 -0.0198705812081292 -0.00283255834950008 -0.0490708209365495 0.0545552973917798 0.0133114842002794 -0.0554651491349945 0.0592101973600217 -0.00196893813064861 0.127155479487415 -0.0564409734711408 0.0877358492030465 0.0977066831452412 -0.0351742175257416 0.102168677700938 0.0584554973659822 0.0040574106002865 0.160315315990118 -0.0892650289351594 0.0847514725701126 -0.0148121363648812 -0.0840039850955325 0.0630265001085067 0.0881373722267812 -0.0576991407001903 0.0519014527794973 0.0411074153471063 -0.00360924570142446 -0.0209627470327027 -0.130471709926236 0.0632734189217537 -0.0469989734680866 -0.0761513493354941 0.0887849938698579 -0.0666028984488513 -0.0894449268782496 -0.00105706009307406 -0.0020293484107533 0.0144868394920866 -0.00696178733204393 0.0149384351852203 -0.0377152382058892 -0.0154681672289278 0.0199861709384523 -0.0119144264152159 -0.00574119734641699 0.000190703661767966 0.0326803828869658 -0.00272610884466842 -0.00212318958063884 0.0269755354508628 -0.0301919081555428 0.0343673194758589 -0.0034362842002985 0.0226111214446802 -0.0603039287406952 0.0211025333892632 0.0197299380731741 -0.0284994739520393 -0.00145559396370505 0.0249267198527865 -0.0971481820152282 -0.00145828727460328 0.0221092021072355 -0.0589771423810298 0.0324029221896884 0.0219030153089198 -0.060414615171546 0.0452270907719535 0.0268911314551232 -0.0319775856846133 -0.0169132949684239 0.00834825760084476 0.00113207979011123 -0.0369272454703437 0.0284117629359468 -0.120342423443648 0.0156897165811697 0.0246300772165714 -0.102072228484296 -0.0124404400217542 0.0230523051929992 -0.0960424690472259 -0.0244219166528208
  3 59.9763028592249 ""  0.377990364626981 0 0 -0.00471285134902743 -0.0211465800134506 0.0177071369786505 0.0382024828592305 -0.0395563331980632 0.0182174262790969 0.0355452382228346 -0.0380751208800987 0.0113164825150734 0.0508513732678715 -0.0369194331697427 0.00511444739608854 0.0362458896324827 -0.0276426738494869 -0.00416543861474655 0.00450525122574961 -0.0211180953353289 -0.00769684601568723 -0.00141575412505452 -0.0288084906018863 -0.0024890359498174 0.0140410548064274 -0.0377741469723084 0.00674736270768215 -0.023889302802032 -0.00372732582744401 -0.019111628652982 -0.0186546784985519 -0.0307928444129771 0.0109759055897256 -0.0828628137570747 0.0125564191034228 -0.0184709100237763 0.000339749550060301 0.02544262936729 -0.0627481790490806 0.0109417066647473 0.00565547505947547 0.0103540495859075 -0.0232746475113265 -0.0578431056040972 0.0266268222067535 0.0705285968203085 -0.0418172918832489 0.00637159172853214 0.0469558761575878 -0.023873090824066 -0.008823075129195 -0.021227731751082 -0.0260499019597764 -0.00459906467251502 0.00445674821040429 -0.0423691564845396 0.0117661790056143 0.0135568654391274 -0.0430212422235808 0.00935372267035874 -0.0337618764849173 -0.0220770655009393 0.00827444587675337 -0.032281633650767 -0.045728712558803 0.0367755075091102 -0.0857536865098425 0.0350111847212707 -0.0391006098798504 -0.102501766393079 -0.0105077000212374 0.00965864026346088 -0.10352114939086 0.0257445970414013 -0.0254879400504982 -0.0046274336153678 0.0420394427917836 -0.0831433942674533 -0.0161425525397022 0.0366956425342362 -0.0726460143826144 0.0384057619402333 0.0177683258719555 -0.0639131382668951 -0.0689010812453062 -0.00658942012709721 0.00573320312408612 -0.0285299906359993 0.0779914633837737 -0.011487239867467 -0.0514254301771812 0.0143648618726648 0.00218693849851869 -0.0803448669160836 -0.0542165017518665 0.0247230426484911 -0.108742943634631 0.0132468102115985 -0.0155932609426278 -0.091517569241889 0.0134559174317953 -0.00506470600451716 0.0256787893682942 0.0369155748227777 0.0131345625557476 -0.0126543994379668 0.0188208682103727 0.0111898263596021 0.0991537004736453 0.0717368436926782 0.0231485936411108 0.0168644339228612 0.0181830614276033 0.0534457939383551 0.0122061001275589 0.0471366113707322 -0.0356896297287328 0.00232244542469192 0.00955545208686038 0.0472310526135976 -0.0142306205268241 0.0807724836787242 -0.00891578727574458 0.123107833496586 0.0862609043439938 0.020839612626115 0.110103613647286 0.0958975255242469 -0.0137411600912401 0.118154972111038 0.0589843952155967 0.0706832662146705
  4 87.1515013817379 ""  0.0122713933403097 0 0 -0.0120104212914638 -0.00182418341937654 0.0123801281005602 0.0345610214941121 -0.0214584780083205 0.012763989091352 0.0160362982527552 -0.0118941782317497 0.013423668818503 -0.0825159109186351 0.0469151334665528 0.0260004020771344 -0.0961672529747011 0.0554501583025895 0.0224523271788383 -0.017546887008363 0.00736225659482877 0.00692931219718441 0.0824619894429642 -0.053071460829193 -0.00562520640311152 0.100376762676026 -0.0627998624758328 -0.00246530015468161 -0.00838279294680389 0.00380939165085179 -0.00479047548597966 0.0419090456789488 0.00539896748010233 0.0343939980260286 -0.0548707654630285 0.0185475802556854 -0.00336089316770176 0.010628917545372 -0.0226516912623909 -0.0612675599350408 -0.0385465562514826 0.00813729899698517 -0.0197493417720112 -0.0316250758257294 0.00524304087346355 0.0510100432941307 -0.142846487890948 0.0828607696991928 0.0368459939537917 -0.162910626188495 0.0964868681046953 0.0308464816899343 0.144856996721231 -0.0914183363301116 -0.0177197009389158 0.173809261454345 -0.106797345269401 -0.0126198807980853 0.0758939569416841 0.0063139229327241 0.0387987663779729 0.0597056549593532 -0.00218673066018055 0.0177206256630996 0.0286802297993634 0.0205216636109842 0.0754134290372064 -0.0570006167148666 0.0393669175372326 -0.0217433615092276 -0.0716664785283297 -0.000555909943730176 0.0206495140068988 -0.0698736084796823 0.028024003425129 -0.00789349484983093 -0.021302903643893 -0.0194825202780564 -0.0923547229287845 0.0285400711509792 -0.0326004451848223 -0.0636141337260728 0.0332079204414445 -0.040870401072145 -0.0685387365392348 0.0211858974771789 0.00913527602117515 -0.00329007811931063 0.00654020237960361 -0.0129096439298418 -0.0167679536123572 0.00329477198807897 -0.00569883899590194 -0.00269592679177822 0.0232550642177052 0.0270788395066225 -0.00338287175331771 0.0379157334433983 0.0018036878479328 -0.00689342202288878 -0.00167381192164521 -0.0127863098662103 -0.00880306160271613 -0.0119624731066022 0.0163153039479944 -0.0112104174881653 0.00833093724502368 0.0113098283145471 -0.000823933390667324 -0.0449823413910655 0.0193408735993718 -0.00470556874548915 -0.00870369563433169 0.021295745353238 -0.0349670518781169 -0.00816806541505952 0.0135677861030749 -0.000779703968678414 0.00751414516899504 0.0115424500784144 -0.00401788331375754 0.0177278872704648 -0.0174006537217986 -0.0164720728814774 -0.0576837011988947 0.0244698835078575 -0.0123618641129055 -0.0494857200940614 0.011791701644704 0.0173682261765509 -0.0520325407786876 0.0241489778115467 -0.0142624231516377
  5 99.9502734674388 ""  1.24634217583441 0 0 -0.00733210258643418 -0.0294927368503823 0.0390599910841801 0.0288043839917883 -0.0233868073728166 0.0592495965260456 -0.00438342804852761 -0.00848063530469197 0.0633834335823753 0.0130264241131666 -0.000855686330166542 0.054702099279046 0.00447484820208105 0.00809500768411705 0.0350713935128463 -0.0225369456834363 0.0031574547461385 0.0234056403210031 -0.0594202535679823 0.00216024566997077 0.0374457600852306 -0.0512099492466256 -0.00186402286705956 0.0579063047256966 -0.00160585474302767 -0.00297519174822298 -0.0190424986376443 0.0192791022870512 0.0390212811537577 -0.0431555590435575 0.00575225342111603 -0.0469045005086453 -0.043690787978577 -0.00182547312389276 -0.00775948864066797 -0.021083379270669 -0.016156587471686 -0.0312898111308772 0.0328067365444353 -0.0267987613691476 -0.0559186307877593 0.0566982962645097 0.0382992814744499 -0.00486459967284057 0.0583073705323411 0.0249261750265237 0.0151141195149606 0.026454086498156 -0.0883494263183433 0.00205958524189576 0.031965776106941 -0.075545196041917 -0.00718011269353029 0.0684027442659036 0.0109397872773477 0.0644958889826807 -0.0320890368987471 0.0380293015280398 0.0323216613817939 -0.0671398939083773 0.0230465552748211 0.0484180069969104 -0.0475600441155675 -0.0106761049709513 -0.0800058322792836 -0.0300700638740689 0.00887442973413066 -0.0385782503245026 -0.0454464635300632 0.0261485789424784 -0.0529398879513166 -0.0733410366133925 -0.0149575109945 -0.0314347101414789 -0.00972926182819977 0.0115623065215327 -0.0116898494170206 -0.0473094783779229 -0.00123754875080392 0.0166970913660929 -0.0086220529287013 0.0220791155805229 0.0089258056355941 -0.0119240599865676 0.0284724211087361 0.0627746362725906 -0.0973128371802171 -0.01552371932506 0.00371697717218995 -0.0279422517586161 0.010285991043624 -0.0014771614102905 0.0231466280148992 0.0173253978856094 0.0133083385497204 -0.0372288356728012 -0.085364597106503 -0.0165379680084589 -0.0541013834735694 0.0105695705957812 -0.000859970201655921 -0.0201831557913424 0.0685676948630573 0.0194144910584666 -0.0131205240876091 -0.0579247226717042 -0.0261646620068962 -0.0259027041412013 0.0130232087175002 -0.00373046772291803 -0.0682711946042517 0.00579434255646256 0.00137538580647774 0.0273293289288887 0.108187947412123 -0.00320793786713783 -0.0131387194991101 0.0910486078777503 0.0658989925727627 -0.0900345349533995 -0.0878449888208771 -0.0381468767443651 -0.027444152308326 -0.0666939646747762 -0.041781250291633 0.015048816077135 -0.0702787958439153 -0.0180258004037242 -0.0697084653729125
  6 101.513581131207 ""  0.354157953806058 0 0 -0.0902774341975664 0.043978736201376 0.0120894112547202 -0.0540214315407095 0.0282895392895144 0.0118445521413772 0.00672101853924414 -0.0055137705951995 0.00498957574821081 0.0432231066566688 -0.0242920405897206 -0.000825174101619858 0.069999405276275 -0.0383941063296268 -0.00653379521477004 0.0555104012557687 -0.0320491493028425 -0.00574859626282807 0.0490788564463026 -0.0301919268448095 -0.0040727808255261 0.0270631914885967 -0.0179064843200383 0.00105785723058098 0.00374209683835557 -0.00310793706811281 -0.00233185506031199 -0.0437319349268583 -0.0450987933911286 -0.000195144466727607 -0.0345016820284956 0.0121613705003977 0.000711751442518136 0.0162722947417433 0.0649251747612939 -0.00197614139740346 -0.130770000594959 0.047079046141233 -0.0264757338146523 -0.108568806859305 0.0686442030706724 0.0588032312646994 0.0374414047041499 -0.0206526723892476 0.000462736622364821 0.0852084165709613 -0.0451156567455314 -0.00926075244408467 0.0493871569391796 -0.0316991535081749 -0.00491794773290027 0.0114826532869837 -0.0105859286990022 0.00390820713424097 -0.0255034794301135 -0.0553657023909796 -0.00274291249004164 -0.0886562959188696 -0.0210873069632563 0.00537232030113894 -0.052434626629183 -0.0901540074631089 -0.00273070806829132 -0.0162529954484768 0.0390354701628007 -0.00639004651185951 -0.0470612870755957 -0.0221444470196868 0.00821289483560028 -0.0692983011605581 0.0317123797793638 0.00285360243763761 0.0483318586665346 0.0946873894627862 -0.00265742137788504 -0.0289810203918963 0.0910918516464786 0.00115528644198312 0.0391241737064106 0.0593062265143405 -0.00310539166152028 0.0516481606115235 0.0430564766602297 0.0224079892390237 -0.0264527913770181 -0.0594854758897045 -0.0576300752119631 -0.0272415025210863 0.0102483632258443 -0.0043730808419923 0.0532854898637783 0.107383911409498 0.046396776516933 0.11008440030555 0.0165284642095549 0.0198367912956569 -0.0277267670407938 0.00855728777030779 -0.00573618882528666 0.0261427812194744 0.0222959824459561 0.0134510509874647 0.0364954026838294 0.0239897233359964 0.014767235695861 -0.06439577091835 -0.00769843969292671 0.00844616139731751 0.0427449310276071 0.0667645568905909 -0.0244612794512624 0.0622150779080388 -0.00275334797564314 0.0534746354037413 0.0151711556273594 0.0356950919614712 0.000938349938744058 0.00961843701778319 -0.0699891688599489 -0.0552235832148902 -0.0752100240694142 -0.00944326657414013 0.00610520351385693 -0.082369347979564 -0.0545682461712933 0.0486235593367571 -0.103877837881696 0.0191852428854483 -0.032683649599297
  7 132.535569074101 ""  0.813737396022327 0 0 0.00517535035977858 0.0176511091852453 -0.0160220752401911 0.0395405923399032 -0.0281280804768162 -0.0424793305838007 0.00711816030344497 -0.00926865954158109 -0.0528608721704435 -0.00426111530658875 -0.0144651565304527 -0.04892349834081 -0.0232831936721127 -0.00983962148290108 -0.0360324138877355 -0.0285096536753196 0.00142330195042478 -0.027309836720687 -0.0284085555614154 0.0165301490066879 -0.0332675764862481 -0.013539161574661 0.00712932484182632 -0.0467570571255352 -0.0124024801082508 -0.0152251624750989 0.00821797345855721 -0.00812707718347877 -0.0234472585808343 0.0197790741249195 0.0213877199719952 0.00816703719082047 0.0278408599350007 -0.0267342506575709 -0.0607493661801583 0.0222525122993059 0.00291253414694095 0.0564725693917259 -0.0496096655716427 -0.00969624785395555 0.0213006932107983 0.0114841036064528 0.00501515079947542 -0.0254532031934449 -0.054981112935533 -0.0267056464520736 -0.0166937813531903 -0.0331614021201023 -0.0357376890858518 0.0315252612452053 -0.0255676670374308 -0.0123520954477695 0.0132974237201489 -0.0493859050281708 -0.0239022483801322 -0.0410055168715943 0.00945139075548753 0.00393784643974504 -0.0337116428987604 0.0438363670172377 -0.00137432622574792 -0.00128077433762608 0.0148766809475832 0.0195396368279173 0.00997832573128531 0.0247511744264527 0.0322565476432305 0.0343073849145705 0.0193136395900714 0.0362470623672268 -0.0051039522763617 0.0526839677181682 -0.0355540916270768 -0.0663094521062449 0.0199211221569484 -0.00439576672793677 -0.07695636114466 0.0420301580050412 -0.0499820657317501 -0.0723963601602653 0.0143476905076027 0.0148065569747784 -0.0286522233692354 0.0605526559189242 0.0220982492716211 0.0335073848509389 -0.04806415569479 -0.00707585413682512 0.0154746454211925 0.0139647030369583 -0.00121615238432029 -0.0585070001223775 0.103712691852166 -0.0150996841167958 -0.0136478870582659 0.0461497276310416 -0.0524508978066676 0.0505624317399937 0.0321386453975358 0.0217006842199942 0.0201369559752734 0.0321092283792539 0.07525324639785 -0.0114339166038048 0.0653921326122469 -0.0694235035116871 0.0723685974088163 0.0763930285681719 0.0294557887860787 0.0273059608847899 -0.04007105608732 0.0276057607922428 0.0160903462787252 0.0365448900204211 0.0955262556610486 -0.0246137988900819 0.0864076379705804 0.075565365735953 0.0191361552240451 -0.0438718330775937 -0.105613177935258 0.120410311772395 0.0315158975965662 -0.0824955286557446 0.0546742316062188 0.152926102620733 -0.0905405293614192 0.08705019665443 0.0837200257998643
  8 152.863681804369 ""  0.483593766682565 0 0 -0.0535762341091691 0.0167222370726703 -0.00953894393099475 0.0489947071237929 -0.0192243558504516 -0.007217995016532 0.0226930200326553 -0.00253463052036905 0.00739958745004614 0.0253259665702484 0.000329851848315194 0.0069449488448087 0.0125999436590963 0.0106606424574342 0.00953137972833734 -0.00262595994857358 0.0222022322979691 0.0127171041619731 -0.0163482478662088 0.0248405041752143 0.0161686119958871 -0.00115075066076384 0.0160807996522049 0.0140637361745085 0.00586501762001738 0.022993554534306 -0.000191392299063748 0.0218092014482111 0.0416680912161605 -0.005163617811403 0.00745877411461011 0.00981458362729616 -0.00848744044566123 0.00793496988558803 0.0211342987699298 -0.00524893978546929 -0.102909418224163 0.0472482724532392 -0.0782685034001869 -0.0977730403543646 0.0281356730719511 0.0740889065842293 0.0384194729423232 -0.00639511185148462 0.00588795815204098 0.0169541382855543 0.00696229304403785 0.00962118122864806 -0.0355889230416098 0.032568053047818 0.0173393033571339 -0.00711656620331399 0.0216300300150878 0.0141675924769257 0.0179553874193941 0.0494065434167002 -0.00180715954112073 0.036558055329648 0.0347582265732475 -0.0132409915673072 0.0238982944698147 0.0541275415776208 -0.00368178134925145 -0.000637452890663277 -0.00154630815066548 -0.00577117163985714 0.00842190778229567 0.0158668636775273 -0.0071234331139368 0.0168519480334672 0.00620889896204292 -0.0177568960784001 0.00153594114520176 0.0122765321230453 -0.00224943564914013 0.0127701130123132 0.0200845503015746 -0.0171562756203178 0.0109142081853732 0.0309093192017893 -1.04599981871979e-05 0.026109180769539 -0.0170893394107313 0.0173220175687149 -0.0161036580360847 -0.0862952555245329 -0.0548827440374796 -0.0143552874142711 -0.0158846031342367 -0.00865881348199557 0.0307522810286967 0.0227781074587259 0.0156734312032345 0.0553862828450366 -0.0313910724002685 0.0324880951517406 -0.0119974387521123 0.00172413508566265 0.00482192374043548 -0.115270782162866 -0.0521073683537168 -0.0115357353680034 -0.00280188280104481 -0.0329701522444797 0.0137944983395454 0.0427590978759428 0.0573442112913678 0.0313929608674414 -0.168685381653831 -0.221674382759701 -0.0118177478663717 -0.261258298237567 0.0469204007306985 -0.0681644551386659 0.0290065083551472 -0.050503753757974 -0.0209024871889327 0.0192238516841911 -0.103930948355789 -0.0543670093444675 -0.0309800782149044 0.0676670180206756 0.00103814399863138 0.0946078654730426 0.230637943243721 0.0223151516012516 0.187013871157483 -0.0412469244031612 0.104424726165084
  9 154.575639891251 ""  2.44627202395007 0 0 0.0477670521891293 -0.0200256721077935 0.0045137010252291 -0.104155643780245 0.054493314095542 0.0149307013675823 -0.0467746782573005 0.0212171521740522 0.00521503293962947 -0.0367277072501663 0.0152554789019253 0.00367456601380181 0.00263105216958103 -0.00708799111320064 -0.00299544229168707 0.0298368973120981 -0.0235155319795665 -0.00757050604674002 0.0404744030011862 -0.0285663201684653 -0.00944155144307537 0.000997294956042309 -0.00657504626350018 -0.0031214622849451 0.00510472117560827 -0.0114764128472169 -0.00180872790763047 -0.0269109556792594 -0.0420874315285215 0.00188275399397005 -0.0186644597445442 0.00272992999885376 0.00313180947861362 0.0117936101392792 0.0281662119154845 -0.000418187659513926 0.0950925895616418 -0.0837741260418672 0.0984070959322009 0.111770025937462 -0.0151668843902188 -0.102621944763357 -0.0621616402223206 0.029942605099882 0.00766509651122774 0.00196999870351572 -0.00589804808876416 -0.0032367341383877 0.0709280957292857 -0.0447206580781705 -0.0137425108367508 0.00301932760573962 -0.00947147772201293 -0.00282297722943926 -0.00956049636106073 -0.0476507070725534 0.00125129354077431 -0.0609085880671824 -0.0235069196981919 0.00318385227903484 -0.0350240056568106 -0.0774549413296101 0.00315620217159432 -0.00371893903694908 0.0240256035518385 -0.00211961313504629 -0.0268879426672345 -0.0216403029076307 0.00699869534900244 -0.0440351927594771 0.0163823934770335 0.00792557206657797 0.0349237393662238 0.0534784274819058 -0.00468402083935885 -0.0183968121544264 0.0442566663464504 0.0110546919513342 0.0234571516787865 0.0158489007920508 -0.00569015720541504 0.00482626345998955 -0.0324102238456766 0.00401615909600613 0.0531602828907466 0.0592737749324421 -0.0185251634449683 0.0276976005469519 -0.00159434626127743 -0.00140566133660911 -0.0104828792223623 -0.103586727762503 0.024312866675535 -0.0562618681338976 -0.0026996811866299 -0.0148898807570871 -0.00752322927311657 0.000576452242609616 -0.00555795784391381 -0.0711037897104596 -0.0417330070294913 -0.0145866402058677 0.0691997119290099 -0.00742183703399083 0.0107508088725631 0.0132199068595515 0.0236344674869767 0.0122743145592343 -0.115898046396914 -0.193183634512211 -0.0491550938963594 -0.201661384688336 0.0458625556554093 -0.0234487808462286 0.153166230697957 -0.0551305668799763 0.00223122300215905 0.0892899393571389 0.106999935903752 -0.00953466124813573 -0.0722112815971758 0.0167891783186863 -0.0103684442565422 0.0508125972891741 0.158734507686091 0.0339038659730325 0.126669262361214 -0.0541919454640042 0.0345130010201204
  10 174.962976086288 ""  0.356962451430259 0 0 -0.00566670990245853 0.0397621995868795 0.0428690307044466 0.0276607328241444 -0.0194611367371821 0.0143269971863689 0.00895040675136221 -0.0136359720685797 -0.012263378761311 0.0055943279834377 -0.0146795304673626 -0.0138173082424801 -0.00910517388335751 -0.0137905348342169 -0.0200421493704051 -0.0244251304044506 -0.018279518197566 -0.0243053216278453 -0.0242007858000522 -0.0131234113972077 -0.0251182637631393 -0.0118662165298514 -0.0200242759312537 -0.0200806687989184 -0.0227082116172131 -0.0314673346373838 -0.00122079196330004 -0.0298771471651469 -0.0489221781679787 0.00929225502829365 -0.00465343773905249 -0.0127833851006742 0.0144017423288285 -0.0332460476325463 -0.0675350224161405 0.00658103648552202 -0.0309449067609339 0.0667791759450662 -0.00156091650315179 -0.0239061517556255 0.0563895119730028 0.0848248975602126 0.0128301470939351 -0.0164005174047694 -0.0143838085884726 -0.00549789380072136 -0.00731730818750834 -0.0239854692978947 -0.0322361682553638 -0.00674015280324461 -0.0228990983476251 -0.0182543385209872 -0.028172276810365 -0.0148908252677613 -0.0384557486324625 -0.0655937683451786 9.40218560376169e-05 -0.0326601937309597 -0.0505957849939331 0.030779673721403 -0.0267632459483177 -0.0435881289210869 0.00428324967773708 -0.00458112332492951 -0.00832307248412447 0.0107005922643268 0.000791960985470915 0.000988075037125285 0.0103568636414652 0.00163999658590702 -0.019656303163355 0.031431553784974 -0.0438255550077882 -0.0731086527326259 0.00264407238441796 -0.0129121121220832 -0.0817859251455994 0.0213886581418776 -0.0494687890908201 -0.0774905472427641 -7.71717448087535e-05 0.0734998598445516 0.112643959799173 -0.00175153401400611 0.0277669158622987 0.0307593238513601 0.0214835252516765 0.0284662270051253 0.0401380556005935 0.0237534704494639 0.0916015536582028 0.201361693471157 -0.0271709036916536 0.158522066655538 0.0733787139450361 0.00711230114775515 0.0366557073106988 0.0025777025270766 -0.00311015596832419 -0.0631724702455332 0.00549579103822572 0.0143717623017537 -0.00287686331293746 0.0809044752903821 -0.0120775347585816 0.0420762652554779 -0.0399049747022974 -0.0271656882483649 -0.0945497767539903 -0.0869915177765572 0.0445618073368512 -0.144949846813181 0.0595448664356941 0.0410391548289655 0.0135513241136452 0.071995005686347 -0.0721928595112197 0.0316423354852817 0.033156424137885 0.0211240520268314 0.00138143431429287 -0.114820752419156 0.0116531413874161 0.0751519868198861 0.0580109787127473 -0.0696831927378189 0.13299027125244 -0.102703737915993 -0.061833447912019
  11 228.395148202476 ""  4.38073885039273 0 0 -0.0159069051425056 -0.00868271864551769 -0.0130632351042023 0.00241460435835352 -0.0046934479731419 -0.00792969061944952 0.0184385003796161 -0.0111241296087762 -0.00662462144373187 0.022799237615627 -0.0112751131602785 -0.0082288698725554 0.00270796158587323 0.0011704854572099 -0.00506406561318476 -0.0126434320086514 0.0131480236504864 -0.00083571181054537 9.24226466162972e-05 0.00397831426890363 -0.002677272052322 0.0187453394382833 -0.00761425154070676 -0.00560869481028864 -0.0081112015106356 0.0135044143443379 0.00149495431348907 0.0109657694942762 0.0298666323866362 0.00225079959227361 0.00315316846250497 0.0135375302618019 0.00261431597083597 -0.0124306236006656 -0.00827842081321427 0.00165749175958345 -0.0121382179504081 -0.0032830876310136 -0.0141535851429803 -0.0208078193186019 -0.0166005880785747 -0.010065887765956 0.0316346019227888 -0.0158189583945593 -0.00900657808624032 -9.44854644412476e-05 0.000968391093499705 -0.00401303404232328 -0.00509772683836834 0.00609767337178845 -0.00260667601522768 0.0221890588261499 -0.00812918618228441 -0.00671725835848118 -0.00790833948610306 0.0280599197201608 -0.000876763495393048 0.0385540750300537 0.0134458251083372 0.0100968429109398 0.0196946721034971 0.0623383956027485 -0.00209168337281022 0.00184068030050928 0.0104573531456696 0.00412014559292961 0.0067836403900149 0.021032416998813 -0.000997511553476141 0.00911251396946705 0.00943110431632796 0.00627592783870038 -0.0269469011677125 -0.0268675362107534 0.00698787605400078 0.00692566072317696 -0.0181834065589464 -0.00830186896985533 -0.0206681354173167 0.00275205099972483 0.0066233041256144 -0.0571854297653515 -0.00766663158090043 -0.0190563932808192 -0.0639379209213818 -0.0594456421423621 0.0686386677938571 -0.022792824987664 -0.0160794527983553 7.34028895878734e-05 -0.0982316852007778 -0.176960652085033 0.0514152387524431 -0.189494227592225 0.0603982995563835 -0.112715339947816 0.0211695583713789 -0.0211627264215542 0.00227355154345615 0.00118697048967436 0.0225426135823766 0.00255074686531194 0.130656068922961 0.0875171122620728 0.00508320978128251 -0.00644957599995033 -0.0359564516273312 -0.032422218459182 -0.024496586390201 -0.0742716719384654 -0.0461784802628864 -0.0809801278682288 0.0757215761029249 0.0733041869751117 0.27590734548712 0.00222057533120424 0.0493291109520258 -0.0750450913073282 0.137838702515763 0.089025116182906 -0.120078782018457 -0.120976336597108 -0.0109435119174983 0.0152429795054472 0.0546699393495272 0.0163624769146317 0.0777884215300799 -0.0949196518249049 -0.13372413713472
  12 242.807441134174 ""  0.231816626456458 0 0 -0.0162581002852465 -0.0423358624466685 0.0529090457322437 0.0303635815958444 -0.0317832345488011 0.070466599684793 -0.0169169912183665 0.00670045817407937 0.0359183210788688 -0.0105556347543827 0.0600569327942439 0.0130651551485994 0.00980181996762499 0.052242809458719 -0.0503875822427371 0.0236188393303228 0.0160475502240683 -0.0747755808012365 -0.0170542348288754 -0.00815738889466141 -0.0528696262115371 -0.0408421675780059 -0.0121482913835234 0.00941454735271065 0.02761403769614 0.0141075487634639 -0.0219745641921631 -0.026449280082299 -0.0621488097741916 0.00879971070932817 0.0729696954984658 0.108973150927413 0.0380415962258782 0.0146370447542383 -0.000127036959958946 0.00792210194370188 -0.0357398938591876 -0.0476906064710289 0.039565635663837 -0.0377695636819842 -0.0593279398641268 0.0797169616850692 -0.00318729374248682 0.0932935679612722 0.038074174589727 0.0230221350565076 0.0786907855588074 -0.064191315716576 -0.0295303009961496 -0.0310538792797989 -0.0739619406058707 -0.061552599489713 -0.0401284087334054 0.0263867794399148 -0.024339622193843 -0.107756745397196 -0.0133374866949015 -0.0725082910211955 -0.0444060791644806 0.0603346365294721 -0.029230594477452 -0.0904910696029844 0.000573458715164304 0.0893742752503505 0.154158157438867 0.013695548136766 0.0886752456355673 0.146522555756079 0.0250461214867328 0.0741399017633195 0.0923648805318553 0.123072402336239 0.0556989714341721 0.0705850716596827 -0.0246481293843479 -0.0159188112965447 0.0036081499532609 0.101799460025203 -0.00193868234269607 -0.0801835286894397 -0.0349734376027599 -0.0197883294390272 -0.0224486046032141 -0.0119007677761429 -0.0107118893406905 -0.0188320005695462 -0.015553175764393 -0.0200439844490242 -0.0322764765398274 -0.000379992619686507 -0.0230769279792982 -0.0395186676755344 -0.00987918818298964 -0.0326121123123065 -0.0155038150105848 -0.0267168936125651 -0.0383253214503914 -0.0519812127991375 -0.0176266788657707 0.00154618769046581 0.000684035264865247 -0.0131228691697975 -0.00510317351004394 -0.00560581110432991 -0.00794210172619284 0.00169052147721237 -0.00461527749381196 -0.017537053614724 0.0028075929188039 0.00595056218165844 -0.0105862854495558 0.0066672919779851 -0.00259600508149336 -0.0149945004109019 0.00470111857472119 -0.0109324127712434 0.00728289294676709 0.0041777669757095 -0.00883741181193746 -0.0129382753910231 0.0159210703663862 -0.0061545717854781 -0.01203859571384 -0.000974740285442018 -0.0174980172225489 -0.0281642451514041 -0.00858862685565645 0.00236576826194068 -0.0172887250225364
  13 251.160138194932 ""  1.67300437899152 0 0 -0.00379179665007796 -0.0165523202134863 0.0244286304052607 -0.0906569324662458 0.0428977914722849 0.0411272631516705 0.0374787347283228 -0.0227530206192669 0.0116361147246612 0.0897746698777454 -0.0281162521083688 -0.00450584444486536 0.0341796404079388 0.00442140323647705 -0.0212860635055339 -0.0407414031821207 0.0332691150670943 -0.0196395835380768 0.0131121350262357 -0.0154292794868204 -0.0208107942106489 0.0616737707927893 -0.0481326621289554 -0.00356124467283093 -0.0384760316514058 0.0324245124924416 -0.00197113790995469 0.0148703186773171 0.0750248787647132 0.00478578602721194 0.00795892543197158 0.0548764050759157 0.0169876326051108 -0.0636796366723236 -0.0771503895725941 0.00339228346558764 0.026438133882476 -0.0618122936651774 0.0886896548747397 0.0315193258705104 -0.0263003921943349 -0.0429285318816558 0.122524759889829 -0.0302922217534844 0.00173528853891371 0.0424412895269335 0.0141921951293534 -0.027406299592415 0.00764696896072564 -0.0249321118040834 -0.0295679763795752 0.0704064333269278 -0.0686925880452374 0.000555868419966903 -0.0882735082217538 0.0461867798594892 -0.0219843354149627 0.12047611090272 0.00672082786835004 0.0719529699402853 0.0603980198734929 0.213015684805315 -0.034919662733461 0.0179624632347723 0.0625068893965954 0.0189329827801164 0.0219270714266349 0.0750167417347745 -0.00187521816509359 0.0148348218934813 0.0446881803104208 0.0503809233187721 -0.138329430574133 -0.170828266047107 0.0287370662604135 0.0377508963769989 -0.130192934988103 -0.0409833686851892 -0.108419035907611 -0.0262562708352956 0.0255198106143922 0.00646082096107551 -0.00725261086010042 9.5284971006618e-05 0.0091059523604211 0.00416613083299488 -0.0263344099325113 -0.00536839127492931 -0.00944611142093091 -0.00193671722719681 0.0126052947827401 0.0205034182290598 -0.0094183206087569 0.0295116740782103 -0.0188941701699951 0.0126260793175956 -0.022606018933064 -0.0173860444516861 -0.0101128563921646 -0.00136998058202447 -0.00855903946845316 -0.00664765170469303 -0.0221906794993343 -0.0221079640638254 -0.00383680342677908 0.00127753317056159 0.00518849141494017 0.00109667867833558 0.00230365569351716 0.00575912676207153 0.000589663767905863 0.0107861669503738 -0.0162848497565259 -0.020797670177034 -0.0492253509871327 -0.00592893794319306 -0.00985103563339281 0.023337712697396 -0.022264633579689 -0.0276219790848334 0.0255422652775324 0.0232581097497439 -0.00345800903759253 -0.00293298681167743 -0.0130682038522087 -0.009891222998125 -0.0157782976586613 0.0171395103480895 0.0232010910974489
  14 301.278844104284 ""  1.11981029823911 0 0 -0.0096694341546868 0.059368112268974 -0.0238722481093806 0.0317064421399436 0.0575693849605862 0.000166977896822425 0.0313715950283832 0.0470256799373854 0.04088647111456 0.0256713509830981 0.0320052785652759 0.0503542649664295 0.0250419235252386 0.028404135217571 0.0357589967483102 0.00488430147754035 0.00314576615347563 0.0143247209689663 0.0148704193826984 0.0225737793473938 0.0173456813406613 0.0218632366032121 0.0303238241619034 0.033515201835358 -0.0135462572784443 -0.0211791365879644 -0.0105909587894812 -0.0862280100046289 -0.0627284348664612 -0.0361618805191037 -0.00854773487845761 -0.012583517703317 -0.0039317726483657 -0.017936343003428 -0.102023666215249 -0.0471114795818473 -0.0424336802277249 0.0563230564377159 -0.0494111211250326 -0.0293014231341821 0.0704064625669909 0.0181138353343651 0.0218412137858808 0.0302189838153366 0.0483620391263894 0.035412016439837 0.0457226780356023 0.0258038725799892 0.0168184685655249 0.0276214130530049 0.0223358577121806 0.0121121406592633 0.0100736649765921 0.0447646031418994 -0.0885291609166952 -0.0606807775346501 -0.0363981160183246 -0.16929646485731 -0.017834407340912 -0.02983260602337 -0.0899119366521554 -0.150539614962003 -0.0752213641192089 -0.00456800904421544 -0.00470392059954667 -0.00703092805333965 -0.00558410269466489 -0.00599595698503853 -0.00642074061119562 -0.008794139366668 -0.0150871547577803 0.00968723424492482 -0.0990043497966658 -0.14955966956713 -0.0728550130532818 0.0646962024082991 -0.147555387851665 -0.06818902596586 -0.017039497052205 -0.102113900391556 -0.0479604241364572 -0.0164681928913322 -0.0181780388969977 -0.0020761395931886 -0.0183434106330614 -0.00893874708108734 0.0321760765849647 0.0132737025537678 0.0350560506063986 -0.0113192798287076 -0.0257065899722859 -0.061121804508491 0.0134151526166701 -0.0654169469427855 0.00173587600790528 0.0294952348541796 0.0485728117260702 0.0549523008017535 0.00958106052343204 0.0179005608626176 -0.0337902573500125 -0.041036061839094 0.0232887639583019 -0.0496094574203336 -0.0221894297200215 -0.00657799520602023 0.0209108886389774 -0.0092365936782848 0.0201709193426502 -0.0318121041937688 -0.0649205063230798 0.0185516191598042 -0.0335994156846011 -0.061021788764567 0.0225991201034015 -0.0488241268519975 -0.0248936355414561 -0.0621970761277074 0.000806751694001963 0.02978584980373 -0.00521392953649913 0.0698466322616562 -0.0425623566417535 -0.0125589822286574 0.00989555913953639 0.0186774821579773 -0.0221006622097354 0.0319865540178865 0.0301464220421249
  15 314.458271290551 ""  0.0203531438991055 0 0 0.00251389751534868 -0.00202465755606179 -0.00300795933920847 -0.0250942258601269 0.0151280455061143 0.00129376258225774 0.0232226647377327 -0.0114798233052693 -0.00160612768318238 0.0292954098148508 -0.0149441069400128 -0.00212481066268558 -0.00578970615141732 0.00471597104201576 0.00261482293624339 -0.0205676781490591 0.0120389440522853 0.00405799475646144 -0.00637114731984711 0.0045098536558997 0.00238572544586723 0.0251625008605993 -0.0122916096469623 -0.0016213897167413 -0.0121774102985176 0.00691488514272826 0.00101686617374662 0.00182107824616409 0.0260119221582163 -0.00249234903109145 0.0162713073377352 -0.00692549882138971 -0.00294087548553202 -0.0204902161042104 -0.0213213059989121 0.00187808341917696 0.01888158828639 -0.0122443231452875 0.0201414860895232 0.0148399353588939 -0.00879216730448317 -0.0286173540696597 0.0363005622649496 -0.0187063913057659 -0.00304299694775259 -0.0199742350912392 0.0132441541860287 0.00450646240831127 -0.02003324585677 0.0118385056599508 0.00440608600357059 0.0279600643001508 -0.0141952960978594 -0.00192373892488098 0.321319480378161 0.18513407334334 0.115059358571388 -0.168400047709152 0.163796173258297 -0.299411920456102 -0.132350368568748 -0.263700208898737 0.177204014090975 -0.132594400932353 -0.0945874809781805 -0.0516357273894481 0.0246768131939654 0.159185403432293 0.0681910863044803 0.189891634264859 -0.101404694504918 -0.0298449008185194 0.0959332070072944 0.261202357375329 -0.170210808308651 -0.13632245330287 -0.00351987438187964 0.336603697909389 -0.020231651228111 -0.344571184693807 -0.165571304941502 -0.000485919326217127 0.00158329675357559 0.000966299559029587 -0.00129282863111913 -0.00336681355305275 -0.00808992256369287 -0.00291785201888187 0.000283423117733702 -0.00194563287593855 3.96211905172831e-05 0.00391261554770488 8.80425467008008e-05 0.00207505277235199 0.000533154130177531 -0.000706379954875696 -0.00441572073285546 0.00203509055012128 -0.000872766153829539 -0.00137509848801267 0.00159185143326319 0.00569534667985182 -0.00288840351995776 0.00343807322467045 0.00274126862813949 0.00186643810734473 -0.00258217641256364 0.00352264951100062 -0.00173424769326304 0.00114442673094354 0.00894483499481162 -0.00172167883720873 0.00176567904462434 0.00713696806600277 -0.00418659988288786 0.00427215070732303 0.00261662026102585 0.00399704689873541 -0.00420634039479864 -0.00771602591004269 0.00285160702096635 -0.00570666224206387 0.00602148243329271 0.00237205706846494 -0.0018992333788038 0.000501803677992068 0.00279406311158716 -0.00322748488097046 0.00171627060232513
  16 318.693895991546 ""  0.315207810523775 0 0 -0.0132658329690369 0.0040798377840916 0.00945136370529647 -0.00359292326564737 -0.0067546268912844 0.00520175319924154 -0.00305705448984204 -0.00619997002785279 0.000143634007261092 -0.00132679714171119 -0.00273595420424683 -0.00165885131420008 -0.00113727141887442 -0.00214696777078068 -0.00405974175028042 -0.00166052128450875 -0.000519430174824474 -0.00335535323760853 -0.00392046675574061 -0.0048187327598898 -0.00239483987823758 -0.00294319167990608 -0.00695712772700807 -0.000564698540083667 0.000299330119651615 0.00224553798458215 6.06850959630524e-05 0.0081304311231522 0.00605274706917468 0.00356175079284398 0.00261375138313775 0.00405596912495168 0.0012358507040856 -0.000441908798364735 0.00896609722087284 0.00574691340498175 -0.0234645900581063 0.00764781894160535 -0.00248223062387327 -0.0190872633208971 0.0089072397853669 0.0221653159886826 -0.000393133851269964 -0.000322212086029141 0.000161016126843823 -0.000764673336367084 -0.00216102153588384 -0.00410536798804675 -0.00596120333857468 -0.00636055839463338 -0.00409274449539773 -0.00145766819931833 -0.0080408204234036 -0.000760126346992673 0.00798446098290629 0.00504783573740026 0.00315089911099352 0.0175385619804994 0.000813331848890235 0.00387891187371293 0.00869542009075932 0.0164207588213641 0.00783408363516979 -0.00019044194660807 0.00281705226898194 -5.17572519676181e-05 0.00321952780308502 0.00824957972530782 0.00217100950917494 0.00635597817776803 0.00172626136781475 0.00235758064567127 0.0125682242032315 0.0230033607802371 0.00362445151925968 -0.0127429204092028 0.0140910902042181 0.0198022662821974 -0.00193298452048235 -0.00155985083641052 0.000249406972527466 0.0105775753870457 0.0023887585643292 0.0014146315757398 -0.0112370141531586 0.0308654817438017 0.0258198277946377 -0.00681446973238222 0.00671989302089082 0.00113980433411268 0.0179140576920039 0.0633241042870291 0.00704917641386108 0.0605109304484701 -0.0237901273424611 0.0370843965795108 -0.00354302380621576 -0.00182277421657321 -0.00424592476338024 0.0662838660316242 -0.00874882164903505 -0.0252466259638654 -0.0224932543943462 -0.0517813535003626 -0.0210190931986881 -0.00848336277373745 0.0133838113223413 -0.004667425722632 0.0915586516382592 0.0730088940988387 -0.0294658011049563 0.134330264020852 -0.0537134695148077 -0.0414616576568663 -0.108949464042796 -0.00227658750588411 -0.0257199751383647 -0.0529662614707309 -0.0241427707134068 0.0169783357391797 -0.517228317246902 -0.128099965023567 -0.0701703703849011 0.0708362529839667 0.399073569650083 0.319518817086472 0.330990828843825 -0.22274810755927 -0.235231465328118
  17 326.009095930263 ""  3.50187057403949 0 0 -0.0580067616300922 0.0391646199236848 0.0444757572183853 -0.00631266047686576 -0.0192456969856394 0.0198393996686293 -0.0073644678345872 -0.0172957551958801 -0.00868134979125486 -0.00078058192338356 -0.00870008982189152 -0.015927264244205 -0.00031385332551175 -0.00973488603789931 -0.0220249047258805 -0.00605458297822618 -0.00441415565345007 -0.0175847337515621 -0.0135408164982225 -0.0157872258904945 -0.0178605910085144 -0.0100123977136421 -0.0225140210938771 -0.0141236966338916 -0.00128094326433247 0.00231751255965487 0.00201368252443351 0.0442074749409483 0.0201789384562392 0.0254181913124712 -0.00787690239672697 -0.0106485410816352 -0.00445719411995425 -0.00754733231984895 0.0347231433099797 0.0347014815176588 -0.128343246713249 0.0560835318531847 -0.031756096806271 -0.0887031249159684 0.0877063641347027 0.126605935914494 -0.000103048750664361 -0.00129485797036907 -0.0112137452275511 0.00191987555231246 -0.00987099218873488 -0.0226180100008273 -0.0229608645517206 -0.0195402164430095 -0.0225832032848293 -0.0123521657357378 -0.0247900715081418 -0.0126680082651117 0.076149361836449 0.0235156458975381 0.0315862749716432 0.0794758599069268 0.00388220390372142 0.00413938968457367 0.0334625783974717 0.0511022041309688 0.0694942775903302 -0.0258953481377946 -0.0273399082899619 -0.00548175848362535 -0.0126859364504766 -0.00762908668566425 0.00687406185136789 0.00507046240854762 -0.0140297222314716 -0.0259412694643907 0.0439917726465552 0.0656719567625612 0.0503436867129957 -0.0510965632410141 0.0556355130821059 0.0662538629926105 -0.0238679306059632 0.0240249522113521 0.0282082617974709 0.0257378945862355 0.00956120569381011 0.00446241033368004 -0.0182927571592334 0.0531572642345368 0.0828563040476169 0.000441796536024749 0.0222551516715739 0.018328236766375 0.0182441957086338 0.0366426712239571 0.0504703249140088 0.0455770995794316 -0.00271203249570729 0.0477680629228288 0.0157878001913509 -0.00643154963614179 -0.000320433770071018 0.0152976722240596 -0.0647199340570239 -0.084525381707551 0.0626544392223787 -0.0724486801636399 -0.0443476314685513 -0.00600724599819618 0.0342626861482997 -0.033870412798094 0.0100870316645665 -0.0923336934323039 -0.135683370869764 -0.0112959268440157 -0.0457140499658196 -0.115759116860129 0.0601514799663435 -0.0718638964196512 -0.0801405156199103 -0.0730616245671625 0.09256690891039 0.0835101440636789 0.134182477922617 0.162512497113507 -0.0774092453652667 -0.0370106457353671 -0.0863425504114403 -0.072960194079033 -0.122631957347036 0.115996354659883 0.103122750500673
  18 340.804731235848 ""  0.0478044266731485 0 0 0.00182133558276397 -0.00378976702372904 0.0119712889982805 0.00434846868783671 0.00743418456558116 0.0197547626328175 0.00554827275632836 0.0114443138840688 0.00153349198324696 0.013694383213877 0.0245204644530602 -0.00804292797480162 0.0106593639461962 0.0250336721515991 -0.0254309701036153 0.00192530101572113 0.0115713617579136 -0.0296737713384918 -0.00137416196945499 0.00293839557943982 -0.0303439773788527 -0.00187965649216639 -4.77853759116367e-05 -0.0115510650401274 -0.00037664021648374 0.00163062600695069 -0.00214187550094902 0.0220334438164078 -0.0203548556602382 0.0390512336277183 -0.0151268247535015 -0.0221607856473963 -0.0140738963720566 -0.0206449828553915 -0.000107866112185995 0.0462408604564252 0.00123390926446951 -0.0108641529342927 0.0172953489431652 0.000201028091206182 -0.0104272698260592 0.010819331431522 0.0196462092564755 0.031516385460501 -0.00180593041690537 0.0158880843707268 0.0375233175400757 -0.0319760146418439 -0.00728381177686285 -0.00812903200791962 -0.0384077798830986 -0.00801311597559836 -0.0121297192062799 -0.0051966433988158 0.364898891473789 0.0909689959939624 0.136513627565659 -0.142588982361021 0.109129033797805 -0.219734009802197 -0.121143129726023 -0.28819575601708 0.253248573393699 -0.0204073540783915 -0.0396489289551011 -0.00451917246962969 -0.0242123114745067 -0.0474639797566695 -0.00957103570943847 -0.0223190167580934 -0.0120708769977404 -0.050200729247263 -0.120260717168662 -0.305904928278739 0.255803359947088 0.111367932338118 -0.0297233313489872 -0.270493385792625 -0.0806222929354411 0.338786700980773 0.216758927753293 -0.01056452167662 -0.00962255283229593 -0.00206379548753462 0.00178195052198665 -0.0116146385775124 -0.0133614355325752 -0.00140842711824169 -0.00459768240618262 -0.000578293120567785 -0.0114760780940925 -0.0265972847571489 -0.00833658891401153 -0.0268728327389609 -0.00191480379772424 -0.00576641958712388 -0.00614923839591444 -0.00408689877524914 -0.000752008537577072 0.000290670240605069 0.00655312705619704 0.000635837132569962 -0.00771382579551413 0.00151817178480105 0.00158735602187089 0.00131561521169864 -0.0019447769467355 -0.00492696446221238 0.00170805234400431 0.0124123382943509 0.00509486420930769 0.00597164061590019 0.00275788191453463 0.000543478062652013 -0.00591357061921828 0.000763189861949368 0.0110940155213388 0.0115579111172944 -0.016080980606666 -0.0129942910543224 -0.0160358430446062 -0.0167711148422944 -0.00033727026478549 0.00493788110029461 0.0124094978640175 0.00053358106272177 0.0153640405509355 -0.0118333853181417 -0.0211367088703876
  19 362.55546443143 ""  0.149945923964801 0 0 -0.0100637173523633 -0.0221998691570565 -0.00416994485096642 -0.0237055853233011 -0.0389763474506573 -0.0273917141465916 -0.0188782335545439 -0.0393225171183136 -0.0194023953044762 -0.0263302155260417 -0.0476655011532177 -0.0106113848204873 -0.0245448952278553 -0.0411735787628258 0.0283883348433218 -0.0036378493284868 -0.00900715639883927 0.0430639760009023 -0.00206943720161848 -0.00632111390923677 0.0442201734252256 -0.00112339183841399 -0.00902079979489811 0.0056903190863296 0.00881147221672628 0.0160529863234961 0.00802385955783877 -0.0415757861817205 0.0336510357435534 -0.049697214930037 0.0670233058960885 0.0892796568280611 0.0470457451334081 0.0413302188683535 0.00345563882801995 -0.0725820859725722 0.00257626094938291 -0.00848945570514305 -0.00484297842961086 -0.00233834445579972 -0.0184313524710226 -0.0162996580539894 -0.0327924422067939 -0.0582200824255727 -0.0190812164725974 -0.0391405825941438 -0.0667727440524071 0.0428879911600484 0.00696972434150024 0.0129896002982065 0.0562892142594816 0.0146916183754399 0.0224177759064009 -0.0113237614670267 0.0449884143850151 0.133298331386954 0.00888140638092142 -0.155026204204933 0.11620168052209 -0.182932243856409 -0.0803654403510427 -0.136178366243879 -0.0449990999916245 0.0899314886434186 0.134932148012855 0.0281070398379728 0.0979351336866957 0.154668481926104 0.0182144295604258 0.0826334010351051 0.0604507696221697 0.151884977473156 -0.0824959010773081 -0.128477028119232 -0.053924251961714 0.129987257891245 -0.0199124338982814 -0.26227896300613 0.110093020300119 0.135643329156415 0.000928065115169288 0.0307948376930484 0.0254198842086954 0.00210812481984722 -0.0124103572750517 0.0313043335546108 0.0264463483692764 -0.0138053414222306 -0.00823989373425594 0.0031089136195825 0.0348521265019477 0.0943171987101284 0.0242486373046527 0.0997954762622007 -0.00617162610112091 0.00268825075651108 -0.0171035416043037 -0.0252513358370815 -0.0106269915463946 0.00142274335025729 -0.014478437926732 -0.00403831621331496 0.0174516701989002 -0.00263995773742773 -0.00645095944270538 -0.00183399291737779 0.00475411495182431 0.00878925986328871 -0.00154435325969621 -0.0268410065360004 -0.0140851057294743 -0.0109439484277694 -0.00618842101980311 -0.00371387192192399 0.00692734534845606 0.00259634432126185 -0.0301091248553716 -0.0265408658644336 0.0495519313241226 0.0273548505881311 0.0202198226141869 0.0329644462001216 -0.00341945234463656 -0.00700755949045662 -0.0137668645349472 0.00661712309594268 -0.0213176378205298 0.0185841203819585 0.0377111976153501
  20 381.261639985407 ""  0.159209478646612 0 0 -0.0102391087231912 0.00655470280375629 0.00641681926993015 0.0284726902615643 -0.0217358452519949 -0.0043984845788986 -0.0460937780786906 0.020297676427517 -0.000969377291522091 -0.0313693028629885 0.00910630207383705 -0.00198793554581652 0.044143330781221 -0.032667471184901 -0.00366732468729409 0.0639949193545991 -0.0365948159418717 -0.00280073850443729 0.0479952326316611 -0.0246769890547868 -0.0014396305775588 -0.0424223047179278 0.0242435802565287 0.00236936288704353 0.0306738757011694 -0.0148705739967185 -0.000894811310843082 0.0258400307912876 0.0628761516469523 -0.0808934025879542 -0.0975076552385132 0.062408767071536 0.0239796348287294 -0.00465950540880889 -0.0670628733791552 0.061971534380559 -0.0505061843872053 0.0190840228191819 -0.040207887666261 -0.029121145446679 0.0347279324497898 0.0564431415122254 -0.0454387145369291 0.0124241115062868 -0.00298735212404431 0.0512626755730358 -0.0428281523808403 -0.00238134785363109 0.0729743187060963 -0.0327055602276695 -0.00171919638006772 -0.0570515410370444 0.0406615403263619 0.00163504714579529 0.00743284303274784 0.176951034404158 -0.0295152988059035 0.0341113906383014 0.0743359418926993 -0.188050231668492 0.0357118132809252 0.0328041134156679 -0.121726319669527 -0.174248606726579 0.147165974421084 -0.106607587328905 -0.169374938157441 0.0707106403469271 0.175683946748181 -0.10852411552198 0.0666477731021749 0.0349140404127351 0.00669262688161513 -0.0834689422007447 0.0876712138225929 0.0335459177706637 -0.0998848654427112 0.129274616277742 -0.0981227421739615 -0.0903316763495629 0.0432686957030767 -0.00669448373757438 -0.014893627489864 0.000878880933436047 0.0188721068425639 0.00464135885598923 -9.57781516354779e-05 0.0113693894329585 -0.00664238516920532 0.00792649835209579 -0.00743797779591528 -0.0406052109472071 -0.0107548855892326 -0.0317530072601378 -0.0031469628019973 -0.00272415124889076 0.00608679111376902 -0.00468433446731858 0.00867083903227499 -0.00253283848709874 0.0117507862596993 -0.000301530820865168 -0.00598569003051718 0.00280646264049386 0.00583661229371568 0.00208562901035704 -0.00261631428780134 -0.0116184063318324 -0.00152962891805803 0.0158845918066699 0.00273275338370159 0.00261038699355935 0.00829894243578368 -0.000680851323991497 0.000618376003168758 -0.00103102153473558 0.0187456205812781 0.0252408693628233 -0.00767801219731622 -0.000968311461297088 -0.000351269940914603 -0.0218880968360791 0.000694543463236458 0.00411990082766233 0.0012828940262917 -0.0205883846073116 0.00838540067831665 -0.00723341688979784 -0.0283222591597456
  21 392.296177541779 ""  0.0653761601229792 0 0 0.0182006052878865 -0.0196056404164936 -0.0133334004036347 0.00686326444914053 -0.00196032045717901 -0.00338213401337102 -0.00593049693492292 0.00438304980863845 0.00651306045306806 0.020769539848575 -0.00738652087763562 0.00212280674611251 -0.00809409332726346 0.00968100282784178 0.000243776946411468 -0.00224133671171837 0.00328230375180568 -0.00306329715839463 0.0141959548598873 -0.00847737072220625 -0.00418816581739433 -0.0277570420362438 0.0142214495801165 0.00853534900860381 0.00029912387340607 0.00111860229811245 -0.00322587523077808 0.0181189363349639 0.0180559219122367 -0.00259525567182458 -0.00195484128806736 0.00217407838165573 -0.00378849676577212 -0.0115465581838366 -0.0264341577801302 0.00736715089025834 0.0642671399909342 -0.0176907822531949 0.0261514333342352 0.0276716857871571 -0.0624530676205243 -0.0557995658603651 0.0492174727882197 -0.0200572654097686 0.000176480393581001 -0.0179915760794102 0.0190255089176459 0.000364051231522338 0.0540192527263734 -0.0335038802619219 -0.01245519093194 -0.0406106423485538 0.0165834202083944 0.012219563561579 0.120687896223566 0.0762836386066532 0.0384701996861321 -0.0210092651862086 0.0542742964414363 -0.105405846289654 -0.0248157865868702 -0.0606563689203373 0.0617170601314963 0.414928521473506 0.20022809694668 0.172691437979327 0.00464826087720762 -0.428943956465652 -0.249236103080516 -0.448464362976965 0.244683699594013 0.0675605820990518 0.0243260708388541 0.0619991730967139 -0.0465085550802662 -0.0366470301785578 -0.0298711072416433 0.131791249996097 -0.0321881215447445 -0.138949309227888 -0.0524458242017014 0.0127347315963389 0.0257705321629728 -0.00600227702384248 -0.0296404657972291 -0.00211736565664146 0.00489029886821405 -0.0178289017298993 0.0043977304336253 -0.0146679523041369 0.0148612246283504 0.0732902731994945 0.0124229589042249 0.0604819472964331 0.00384420677394461 -0.00525664876681837 -0.0105261931093502 -0.00195120235731335 -0.0186323109719863 0.00387783798676145 -0.0185983492203439 0.00556320555972573 0.00871524747904168 0.000989420688369855 -0.0100841416394625 -0.00400382561571147 0.00299374684583363 0.0250136871150281 0.00216503337116806 -0.0252345191105847 0.00311340015881085 -0.00486400938500134 -0.012843613435358 0.0089713754874496 0.00250638732181393 0.00460639377015291 -0.0315589929104275 -0.0440008207968138 0.0187229225835301 0.00591116053873668 -0.00263812381095803 0.0352391246057097 0.00359809915405485 -0.00729370505543694 -0.00211187079291759 0.0426667330418182 -0.0135852501393128 0.010057679222568 0.0521371230464922
  22 394.724275312974 ""  0.686778274466063 0 0 -0.0568468868705837 0.0562297937073194 0.0441070415275266 -0.0133551217462662 -0.00402328614712148 0.00954686053319371 -0.00222919707617682 -0.00610712979895281 -0.0213258240238719 0.00109825156368346 -0.0170645986979646 -0.0200610223087937 -0.00222182360299372 -0.0190043055764811 0.00525386852781702 -0.0146055364264888 0.00266781972751212 0.017061707824203 -0.0058578940133561 0.00803584028332945 0.0114294849614918 0.00825670059738363 -0.000167835830188671 -0.0162484953240922 -0.0120359884880896 0.00616601560735784 0.0133642302574837 -0.0121879753257818 0.0176413928902857 0.00769942388101349 0.0280638338256084 -0.00850516804733384 0.0113204682929327 0.00562177631998036 0.00343742853701799 -0.0330911392656124 -0.189733971452115 0.0609734777795659 -0.0780832628312053 -0.0899825480849064 0.176282656590914 0.17407647457789 -0.0071424701001104 -0.0240747409069325 -0.0272670417463022 -0.00170178206730203 -0.0357027271598162 0.0109173755536802 0.000763367916498922 0.0185997639785439 0.01954469287688 0.0218448681170685 0.0126335158224694 -0.0256606137037316 0.0251102797358428 0.0430521870873443 0.0249725764039806 -0.0367020928906104 0.0373098162658292 -0.0350240603953156 -0.0283925851478245 -0.0243392283491119 0.0250742738929093 0.187006849430584 0.0394228742888897 0.101072328949521 0.054041609202683 -0.140373015704561 -0.112848958128457 -0.111279346106691 0.0649393255818327 0.0454586284463373 -0.0142471930948373 0.0355256135734041 -0.0816574798298262 0.000821408058102054 0.00536368407123934 -0.0254252651000816 0.0527911020862839 -0.0329655134264312 -0.0484918438833869 -0.0354350191503002 -0.0747646836512339 0.0219027511078796 0.0842837497580232 0.00940251474997329 -0.0111749953081582 0.0478128104109531 -0.0131224163445653 0.0476314284321744 -0.0414631773032477 -0.206409087139079 -0.0292030492865724 -0.168644326722288 -0.0136560295935118 0.0211969462961746 0.0241526966886042 0.00405628768356654 0.0578491267079854 -0.0137178273037639 0.0556970945634352 -0.0208118280730378 -0.0247812321723567 -0.00531884438003581 0.0306648752668186 0.0100496217395922 -0.00705784121154251 -0.0796594514380821 -0.00889085666771155 0.0739527333226335 -0.0168796424773455 0.0112218211556313 0.0393618541857548 -0.0325731068761339 -0.00841751916661327 -0.0149661153884156 0.092973051958971 0.127246760765193 -0.0545557428248857 -0.0143729538451555 0.00814295019089364 -0.10381730987137 -0.014755908305228 0.0197950970155753 0.00707914688837996 -0.134855331576529 0.0380580648999199 -0.027760405382413 -0.160202229518679
  23 435.805986209856 ""  0.172944839810258 0 0 0.0194621568062822 -0.0334005052382776 0.0506789063946304 -0.00052253275164607 -0.00920799268924562 0.0398964756671788 0.00638288166748897 0.0116791598675564 -0.0395213530408989 0.0700410237555759 -0.0146873343877579 -0.0569730813486627 -0.0691264230879665 0.0511799144134791 0.000786614325899963 0.00864499675536845 0.0222976300154847 0.00964492165520608 0.0791866461424438 0.00190626405543457 -0.0106262587234055 -0.0499455801368549 0.0658606058524181 -0.0281677258593484 0.0153045063444888 0.00289015153971522 0.0385644227542109 -0.0358235844846932 0.0091219291690375 -0.00176355581379031 -0.0238864821684522 -0.0452688968901574 0.0197766587090623 0.0421893906957701 -0.0124128193206577 -0.00811287640596075 0.096993929077546 -0.0234850725663902 0.111426902820093 0.0333229603482318 -0.106586559937928 -0.0196508728329522 0.130786504547823 -0.0661921184510958 -0.0777224167506655 -0.153839859079109 0.0749086641142464 0.0207040156609326 0.156291293302737 -0.0278885547478912 -0.0129826553827596 -0.0982238958606893 0.130412615640465 -0.0345260696603235 -0.0973193348045986 0.026368424431919 -0.00196099462919159 -0.0578841692436401 0.0189546859079605 0.013602435494006 -0.0118056804739731 -0.0113021289298541 -0.0728842599014436 -0.0825674815698393 -0.0897205830200886 0.00881875819640434 -0.0433165392419505 -0.0362668180894361 0.0653787909388002 0.017701676410257 -0.0561087660360193 -0.0494550959895902 -0.00343330319657835 -0.0153062760562794 -0.0458591536462406 0.0648269522513509 -0.0221924059770524 -0.0310846529553161 0.0809380844814513 -0.0253834144324711 -0.0115812539773107 0.016111310024325 -0.00400125591974591 0.0473379387789006 -0.0353483142330974 -0.00878537945937963 -0.00961001430269498 -0.048337223088593 -0.00523587618039561 0.0303861398822167 0.0164054831144106 0.0706974893734443 0.0814603342506426 0.0820555449245853 -0.0343718769533668 0.0547475709156748 -0.0774411266554248 -0.00503398836664303 0.026037101633652 -0.00649483697106629 0.0174250511150617 -0.0320315513705609 0.0118252059432325 -0.024457455187743 0.0211679583992461 0.00500132241833631 0.00506370386873511 -0.0614030220907637 -0.00702913171630481 0.0119925729564987 -0.0555716961350334 -0.00641223519843198 0.0180576949734502 -0.0478475218169685 -0.0154528168472358 -0.00963010350849216 0.0264637184714956 -0.00276483786314993 -0.0248908957126673 -0.00834471456335458 0.0227342227086978 -0.0358716607261198 -0.0283942416659018 0.00814530163887485 0.00129333081135128 -0.103279101433118 0.010434980317424 0.000668658812234761 -0.0890517219987972
  24 439.582019378278 ""  0.120996081957344 0 0 0.0140418300114739 -0.040924502747003 0.0431565211997084 0.002132596415544 -0.011820435082264 0.0388026413757873 -0.0024241799963114 0.0145636420797616 -0.0348528342187242 -0.0779952349973246 0.067699124220684 -0.0327411055258783 0.0886232431494984 -0.0324582866386742 -0.0249757859124703 0.0156958751225472 0.0202013965993841 0.0057595645493956 -0.0615618327427587 0.0771629670146657 0.0084000700709463 0.0905169026942974 -0.0129004427167791 -0.046116781951732 0.00988658665010194 0.0077433062002062 0.0395464063846587 -0.0315361898099648 0.0271511870478353 0.00048360030308438 -0.0236895743488312 -0.0450297161380186 0.0193103286974693 0.0299657198257078 -0.0251753816248372 -0.00603648084077738 0.0566304032511335 -0.0481379224174984 0.0856178916034147 0.0245813968924236 -0.0864678473302939 -0.00390400421045847 -0.159927916693558 0.0973632799992542 -0.0305349893265921 0.176459500383544 -0.100561076610468 -0.0312316494227984 -0.144869017210108 0.130740799813815 0.0274314393189494 0.188735744482261 -0.0302767852268165 -0.0748008767019188 -0.0626503702031965 0.0544677198636265 0.00968525622968857 -0.0621883062430147 0.0468400871976479 -0.0171426717750899 -0.0208081332670009 -0.013583914915133 -0.0490071060444461 0.00405773591306287 -0.0559074377434196 0.0511035959647509 -0.0382595221930871 -0.122755520730893 0.0079820753436475 -0.0783588183552583 -0.00322335424523789 -0.0366128691812968 -0.0127825633206567 -0.00807047194364438 -0.060259027947353 0.0518424100496577 -0.039551578271356 0.0031265193386126 0.070210951370568 -0.0633156714642414 -0.0230252365975146 0.0110601260077662 0.00529497160995119 0.0147297007967675 -0.0289839722415137 -0.00399558017654692 -0.00538143113160292 -0.0357377665476535 -0.0151149288544633 0.00969942514489907 0.0123558966045823 0.063415083811988 0.0388859555320371 0.0675422253166956 -0.0201759786556264 0.0109062518221832 -0.0569086265478422 -0.0290796579239417 -0.0041574613258622 -0.000911553722889486 8.34814827936374e-05 -0.0121006876064037 0.00750955489060175 -0.0093735008210717 0.00400069952718672 0.000973053110891861 0.00220608376302496 -0.0171606780942583 -0.00188946729592442 -0.00477736107399525 -0.0220736155096744 -0.00432557940075128 0.00263345938970751 -0.0170188539371733 -0.00619720495706239 -0.00184711156891918 0.000459321712949712 -0.0110192180292663 0.0130889924556003 -0.00181532399690021 0.00771203644624256 -0.00308228160613596 -0.0115794070737037 0.00122732779921039 -0.000414109528079524 -0.0270632514197443 0.000262457322734824 0.00259960816319698 -0.0192583173815944
  25 449.979019545724 ""  0.687682240920995 0 0 -0.0325037684085784 -0.00957030466479895 0.0390150573071601 0.0174305496004228 -0.0178606226233228 0.0366642906199801 -0.0439066445203859 0.029526360981068 -0.0180537851725261 0.00835413074030979 0.0107851890208145 -0.0345468346335312 0.0244371445440938 -0.00555984045324397 -0.0179438902023136 0.0174417495094158 0.00516944499447366 -0.00275678391554872 0.0655051637161141 -0.0142832576695813 -0.0183772831063036 -0.0312658107582292 0.0319222535671287 -0.0234692303710331 -0.0294037164512656 0.0215635481461314 0.0429425715644476 -0.0390428748658863 0.0490373048468444 0.0395318905359645 0.0104297225831897 -0.0496854497037938 0.0234813935463359 -0.00424094744684066 -0.00647450384575534 -0.0391989908066713 -0.125504944726446 -0.0289629604556504 -0.029538376499131 -0.0643695149586173 0.0392150900595706 0.122686227491314 0.0333244679799153 -0.013706908644627 -0.0450449831682746 0.032624371384595 -0.0193610851999002 -0.0158930776158892 0.120261993451667 -0.0401635558300408 -0.0234551411640096 -0.0261794463024785 0.0495433080452085 -0.0318932244226489 -0.0494126878343105 0.0663100951650677 0.0468163180431454 -0.0309611369224341 0.0470465067412287 0.022923882330613 -0.033756950192209 0.0507358884777691 0.0269561692442063 -0.0106650573297516 -0.131147317034794 0.0729772630159439 0.0336653505034738 -0.0259119931086505 -0.0111790593762853 0.0675216348334904 -0.0721979754419177 -0.0311883281091394 -0.0771216437849776 -0.00119410312723786 -0.108636650505546 0.0315298949778133 -0.0236661057805866 -0.0643468501234845 0.0687757249698482 -0.0355993544449031 -0.0491520816753168 -0.0264942360638741 0.0151357130980566 -0.0799541140147979 0.0293133838310311 -0.000110699342795384 0.00335350131128032 0.0333759677183509 -0.0254890729002631 -0.0305412938977671 -0.0265866522563779 -0.0658944096225802 -0.118149985295694 -0.0902828864930732 0.0453825778941707 -0.102598564112092 0.0436231936600584 -0.0765538203284325 -0.0665928626695795 0.0183554991665182 -0.0453393446271788 0.0326129910575666 -0.0141732195818518 0.0301454853037571 -0.0504862584123166 -0.00811547005238876 -0.00540871731495309 0.0917737517961385 0.0192755413164826 -0.0355967093966942 0.0669151394715035 0.016401058845145 -0.0447591174769276 0.0546200368220542 0.0287675460756321 0.0075379424582743 -0.0650618608036439 0.0123146660684813 0.072434494773128 0.0100201692594663 -0.0418183504113565 0.0822199087451564 0.0220689841854078 -0.0148209483274511 0.000792587250603974 0.176009681289161 -0.0201028468855512 0.00403497867778465 0.153334848421754
  26 456.343656876361 ""  0.225826966443394 0 0 0.0266167937597709 -0.00918010649292089 -0.0267328749000606 0.0387476038891245 -0.0169746041395167 -0.0256332733208379 -0.0795388491171969 0.0424126793966984 0.0216298742349573 -0.0386351708537867 0.0149776019041293 0.0207997924151739 0.0758690930036992 -0.0442313203731179 -0.00141825372133305 0.0262166324731302 -0.018611359709491 -0.000749354416541565 0.0672414823127502 -0.0419789053542178 -0.0016927654897583 -0.0304714988679897 0.0146600392635327 0.0187432098308376 -0.0627973096306039 0.0339241847086183 -0.0130660221470325 -0.00618026448743245 0.0307109562054061 0.0614619922640342 0.0443095338839614 -0.000769777334638536 -0.0275489065114841 -0.0849902672374281 0.00142548339164503 -0.0415190922901591 0.0777461268103883 0.01808815627325 -0.0036426534366674 0.0302752891816091 -0.0491653850899724 -0.0560543726509537 -0.010610445690154 0.00258525674763484 0.0186812010416715 0.14075395923727 -0.0784039941424126 -0.0115322057214819 0.123710354531319 -0.0728225576033868 -0.0103333936413645 0.00158781567861206 -0.0078133471806165 0.0156850081626463 0.0605606984687794 -0.0129289195628961 0.0503138727342698 0.0400974811249731 0.00445624911374457 0.0661185254148317 -0.0305966927523299 0.0835171361786573 0.151021530595831 0.0469052938056693 -0.0777229298969963 0.0371035723533917 0.102361800880224 0.0701256357999389 -0.109186836070834 0.123664811352733 -0.0477773113575129 -0.0190289419416387 -0.118922720788586 -0.00233374660176962 -0.0675885771705182 -0.0494619060999066 -0.0217474900778614 -0.0269109801814 -0.078718273013947 -0.0216128233848904 -0.0537624169954665 0.0216782068016578 -0.00672241497721795 0.0453807597105675 -0.025185443741308 0.00314227317223458 0.00138768656104447 -0.0259332855957961 0.00834982877246922 0.0131812256696941 0.023010186510145 0.0625990614385345 0.0745418570096249 0.0812041414803429 -0.0342724626603764 0.0544138546009616 -0.0336890753644982 0.0366663057707639 0.0325903924462351 -0.0109607754504111 0.0258655935546306 -0.0158539875009725 0.0101032766232059 -0.0162483941597783 0.0304331962646369 0.00453985890945298 0.00275858145997828 -0.0491961726951621 -0.0119590654770856 0.0182196411696699 -0.0364377171390691 -0.0116581899310996 0.0266864190083277 -0.0275688327321289 -0.0159920706976896 -0.00252108406998185 0.0366504443652803 -0.0202708442420422 -0.0360619837305618 -0.00272486950984066 0.0251875039125591 -0.0468587660852004 -0.00921955176178493 0.00820407060701822 -0.00162939684224879 -0.0983313345077107 0.0106149605116999 -0.00208127608257415 -0.0835665085923155
  27 485.304008548255 ""  0.142056793523862 0 0 -0.0447863104394825 -0.0443558089115734 0.022979470545998 -0.0210232866019799 -0.0292211534563707 0.00230415230239139 -0.00382316071497443 -0.00647108006816401 -0.0402270391407717 0.00404713968950395 0.00025813894516809 -0.0411376656008805 -0.00126510183396109 0.00327631121780918 0.0359416687173687 0.0242512322851157 0.0383441117526425 0.0531169239701237 0.0341227327236467 0.0489862345044584 0.068607666409871 0.028090369570046 0.0507285694942435 -0.00162374620509787 0.0204403279225079 0.0460426336577488 -0.0586976834746721 0.00709875224087361 -0.0588272423894828 0.00838975546271082 0.00182699754982386 0.0401755446653731 -0.109456806473955 -0.039813000262006 -0.0260129993285077 0.0231116440396754 -0.104479231455024 -0.0536503378306142 -0.02562534617305 -0.0563018617231661 0.0034453008311146 0.0684531319533666 -0.0104194073974585 -0.020134609990742 -0.0566145911850341 -0.0369101451161811 -0.0545958885044331 0.0658796663646194 0.0479107297679515 0.0690199239710013 0.0858655669907921 0.0601291116099294 0.123813755205754 -0.0390840424916476 0.045631828246479 -0.186077348396609 -0.0468137540262618 -0.0379955481476856 -0.0507552118443048 0.121380611262028 -0.0132319486271934 -0.0669028701720942 0.0549884398277279 -0.0061212776859125 0.0316304855761908 -0.108749108232269 -0.00724823288845817 0.0286719805869282 -0.0966802123138677 0.000247457927158078 0.0454438744541218 -0.129222687644379 -0.0168762392712335 -0.0544709320364825 0.0709829098189779 0.0113330874511077 -0.0702328799907606 0.115644814744656 -0.181179941981292 -0.0504741997848804 4.91892034080971e-07 0.0203222617658805 -0.0168803508682349 -0.0201219830286074 0.00934238702133201 0.0333327247823765 0.0185251248948933 -0.00970855679286092 -0.0602273810622759 -0.00375418963143736 0.0261017001476291 0.0315239325590144 -0.0148293508653427 0.077142588739214 -0.0411657766050056 -0.0491160864882541 -0.0322689972455473 -0.0876049659218189 -0.0281219575686684 -0.00368715664717816 0.00328591148446872 0.0114447918716127 -0.00145816271769396 0.00712165366901859 0.00245207530742517 -2.2543004029273e-05 -0.00482376124235418 0.0130275688030355 -0.0050389862519472 -0.0014512021146899 0.0159970801878266 -0.00742433252474525 0.00539572873261784 0.0165731616928925 -0.000435101766463255 0.00656419306607535 0.00934261005129455 0.0106603510880147 0.0834914341603632 0.0240320763383527 0.00235201877668808 -0.00629710344371192 0.0149383634945379 -0.000242550524588317 -0.00622369185425723 0.0106680491927212 -0.00136220793610278 -0.00389624017521378 0.0126821667031189
  28 503.997553892482 ""  0.827516410996828 0 0 -0.0589792507281221 -0.0350281450940593 -0.081249866109844 -0.0201271413849582 -0.00914453718715384 -0.0626059801680158 0.00220028909769437 -0.0207985000679061 0.0429360981590153 0.0229885257886107 0.0189805634441731 0.0316305803466323 0.0128474018563919 0.044810752260956 -0.0450972873734661 0.0126890355729262 0.0339045818996074 -0.0421504977053707 -0.00507962337079172 -0.00251028345024364 -0.0309727095733546 -0.00240930146911983 -0.0128259385292641 0.0497709132568326 0.0192522075834458 0.0239640558963707 0.0370470351647487 -0.0327082666307344 0.0245286785155155 0.0216306993246669 -0.016140724971126 -0.035687209265931 0.01778913862628 0.0424975191448171 -0.0159912579350627 0.0081953786493796 -0.142493545096553 -0.0428027813177116 -0.151982526852506 -0.0717528947313745 0.0512550002861027 -0.00819437028134272 0.0433575164684429 0.0696530768719619 0.0712497165243598 0.0185811487901995 0.0832577129254767 -0.0592271412095742 -0.0398437450645614 -0.0490869996407138 -0.0685108012766321 -0.0278605270304339 -0.039698601977404 0.0679104326274842 -0.0660618477819525 0.0354571210641593 0.0221803152323053 -0.0639253368755346 0.0410434614139695 0.0271165989665629 -0.0206420091163032 -0.00796071647667996 -0.0262076015015626 -0.0412320270865439 -0.0843117220141922 0.0370372606069029 -0.0379736825470011 -0.085583655492534 0.0359363710652815 -0.0202589307100598 -0.0162598432410933 -0.0730343061339306 -0.00312177088253796 -0.0180853130763254 -0.0300294888889507 0.0740704400412483 -0.0335942526476486 0.00222947352609885 0.0682337340344563 -0.0371056643785396 -0.00100275231523272 0.0547329938573862 -0.0470065933708018 -0.00725646108840886 0.00555087194741201 0.0671225298096155 0.0420312570223731 -0.00343468495666956 -0.0703170203169114 -0.0310762369988129 0.065387293605865 0.066094596426227 0.0167605170098115 0.17235756281329 -0.099020722100359 -0.0408479925606081 -0.0111985118431116 -0.0533845551816869 -0.021123345265408 -0.020133978474407 0.0356276188299453 0.0236489559457294 0.00255093647763579 0.00157270264170015 0.037641902664519 0.00270997205255256 -0.00770835793608258 -0.00223028577302305 -0.0234611290734524 0.0193545372400317 0.0179130339390317 -0.0269082667695396 0.0393177629692881 0.0257578508492249 -0.0193140681582569 0.0130301103264912 0.0599502386023508 -0.0385531913378776 0.0782468182102291 0.0386383118039017 0.0250376932240415 -0.060619263080471 0.0410646578189376 0.00619638473382433 -0.0129578231677982 -0.0533822882664277 0.0077780099035106 -0.0117127433154599 -0.0387496433472976
  29 562.858636316326 ""  3.77411743300204 0 0 -0.0279476489476293 -0.0311354024771136 -0.00789226078612184 0.0273732071763737 0.0462071425061671 0.0409569554974862 0.0205255239626426 0.0639382528819411 -0.011688795960667 0.0168871102387828 0.0133395141601268 0.00305884104354227 0.00284587139289222 -0.00151966823659647 0.0376401390296893 -0.0343562595421128 -0.0365622597771174 0.00886698844830236 0.0108493887021065 0.0289658510618496 -0.0222466908975173 0.0180351398985072 0.0364939688552347 -0.0502942789193172 -0.047620162477606 -0.089180338541866 -0.0168562261091426 0.0488664248808846 -0.0330486127058976 -0.0500068585467554 0.00123841640842463 -0.0150465588083493 0.0634244815586924 -0.0548910921277945 0.0294974559686349 -0.0261443645235796 -0.0959369178118991 -0.0770703891402547 -0.0338813742181824 -0.0540117371203271 -0.0200871845899416 0.0419885384390494 0.00281118973082811 -0.0425791582338863 -0.0367241721468406 0.0268376430690932 0.0136776173263879 0.0239982949535547 0.0598413585664358 0.0699145664061208 0.0152135656228881 0.0339886723911649 0.0153831436795004 -0.047923737656761 0.0609932749309945 0.0398807342662283 -0.0143644460967822 0.137637685173098 -0.0704257729340391 -0.130741820727968 0.050147006491928 0.0344798495304469 -0.0164616019831198 0.0396776491036095 0.0642652323456189 0.0302590994135548 0.0332548553700944 0.0621110594555498 0.0392777550752762 0.00553842247787353 -0.0445284188391817 0.201975929013494 0.0176082036958247 0.0672947560414288 0.00122367932434788 -0.161040456294135 0.0993534265233911 -0.0763437459644327 0.00868657283966685 0.0779045300301462 0.00313955275156285 0.038898077041168 -0.0480729054719878 -0.0198703980867095 -0.0190962684506349 0.0300156101063104 0.0204284636050912 -0.00996774150523608 -0.0524232144134348 -0.0461370959844589 0.0475372695430212 0.0423226916600229 0.00115779010355795 0.13161265381992 -0.0896428637622911 -0.0428183242105469 -0.0235779585764535 -0.0472281114139798 -0.0456800829958183 -0.0141359723584108 0.0234259438391134 0.0188644769463602 -0.00158170431415565 -0.00773211180007419 0.0253678558676544 0.00104996219232635 -0.00606736794725744 0.0064973960636355 -0.0158726651090059 0.0127669817057123 0.0157370942914133 -0.0174714836043491 0.0248835159688707 0.0181911445318718 -0.0185208018131012 0.00241043829801681 0.0520736403832575 -0.0492367083573459 0.120911411992627 0.0270453763153175 0.0146856224490872 -0.0421117322526777 0.0355676957681394 0.00353229629082511 -0.00872149770175567 -0.0270769039173389 0.00580030187458019 -0.00963633346230494 -0.0186265019689644
  30 576.586769909771 ""  15.5271949361849 0 0 -0.00160692692652982 -0.00290557304917093 0.00412118297340839 -0.021212395330627 0.0153676217672994 0.007207527567399 0.131897535962646 -0.0649400846351223 -0.0212472761758661 -0.0307919230373397 0.019438219812626 0.00343592809560336 -0.00270568532837205 0.00193091155750262 0.00428315129868557 0.12472023114132 -0.0722503864231438 -0.0168844687893457 0.00294862247746424 0.0040827139931451 -0.00139826079577777 -0.0295192797402844 0.0226279828737856 -0.000936734267658108 -0.0280053981838907 0.00473851503366756 0.0015995379628133 -0.00775216402724299 0.0290182310433976 0.0252102703648447 0.0057358178457105 -0.00414545066141869 0.00383919022619633 -0.0477378895759317 -0.00154564887883126 -0.024155317091978 -0.00528820068197603 -0.0209685814701865 0.0158475991626077 0.0079616779367652 0.00607848627086989 -0.00809299489678832 -0.284150590209755 0.152194227828604 0.0363528915407327 -0.211763128592284 0.117071576444026 0.0347177605680053 -0.200066003190079 0.122432818722509 0.034242962146447 -0.289528318358873 0.163880397394633 0.0401261692585432 0.00715904583503397 0.0489123476586742 0.0361880267133902 0.046541231219976 0.00260712102312591 0.00105641689941859 -0.00806895698551569 0.0795494574595047 0.0536685685221735 0.0284262875716486 -0.0234961019291159 0.0379105118595059 0.0316354327938017 0.00849195476027519 -0.0425807565054426 0.0140178660647881 -0.0113513120319136 0.016457078440501 -0.0830772289834596 -0.0180679867140211 -0.039457946824711 -0.0103676845781171 -0.0236391011194942 -0.0240074581665025 -0.0509722198208794 -0.0163446439426268 -0.0317573722346718 0.00180904433736504 -0.00268231387043027 -0.00115361848983155 -0.0026575742342656 0.00139765076082893 0.000100687847237505 -0.00211598816916459 -0.00471509031373717 -0.00200385556947146 0.00244127258520596 0.00501219693921424 0.000661541947826397 0.00974393464336391 -0.00626199569963045 -0.00284880944158566 -0.00515721394260678 -0.00574316319754099 -0.00335442603221651 -0.00046118435403751 0.000671624787779888 0.000538918235398483 -0.000446075802331831 -0.000702454006901829 0.00106349709582312 4.88186187831608e-05 -0.000259058801782336 0.000300129063373379 -0.000413286592969611 0.000908727296369096 0.000610313311406549 -0.000236701767277309 0.000489421504104251 0.000479180137305523 8.90851547663189e-05 -0.000781340819999452 0.00287703387191268 -0.00131646035456834 0.0099234926884975 0.00109589419284624 0.000107797676845622 -0.00162149889890649 0.00124855475493411 7.87926024646323e-05 -0.000323082657177066 -0.000642289176609421 0.000522739730273945 -0.000654571681398486 -0.000425210399173218
  31 611.147417797797 ""  87.5477516550239 0 0 -0.0091266103183896 -0.0179846136774496 -0.00758181860305261 -0.000847569188676876 0.00268136742485752 0.0151525912407076 -6.78365710159716e-05 0.00144686846392299 -0.00553295990822127 0.00197381166662783 0.00436121494671031 -0.00864106492868699 0.00122010036687568 0.00160834685465753 0.0043568873362012 -0.000113384805211388 -0.000331687171068409 0.00399124373652121 0.000659890423221563 0.00156009139161216 0.00288611745541309 0.00106565060919762 0.00121005588549729 -0.00967300097658084 -0.00163109168031499 -0.00272588944881335 -0.000778783520948456 0.00181399073711765 -0.00221473926075305 -0.00204180748848742 -0.000278023802101848 -0.000632134451334438 0.00183074856929314 -0.00293979653334641 0.000727633658691772 -0.00108152335714484 -0.0185740512059028 -0.0374160294639865 0.000169189141047798 -0.0177977541179044 -0.0301147034712671 0.000878250903405296 -0.00452806187723716 -0.00244000003973788 -0.0140948939630146 -0.00163982850366874 -0.00244579333823459 0.00660463115572643 0.00182070293603613 0.00884991371629067 0.00782721969330767 -0.00129217612958052 0.0107606285930292 -0.0122329592299876 0.00221446451490336 -0.00137745199052954 -0.00161431079780344 0.003821576284228 -0.00309508679979528 -0.00315177010392398 0.001685716145788 -0.000716882491898846 -0.000886327479780843 0.00116372086319222 0.00215857544520611 0.000747597134392575 0.000815872057135904 0.00187171156788132 0.000989550398430312 -0.000304504542610182 -0.00151214711426062 0.00680745073263902 -0.00094450201034344 0.00152909464665171 -0.000126445524372525 -0.00540248248554576 0.00232600634941779 -0.00159995922175918 -0.00227521776841998 0.00158358375498167 -0.000602806692693306 -0.00835381828431716 0.00611892942839526 -0.0179437146548844 0.000147527724468718 0.0565520987578844 0.0216364645478287 0.00348034187171018 -0.00620209860525262 -0.0131760272573121 -0.0297420770440071 -0.0527367622576943 0.0307941516202617 -0.0426494076979133 0.0215355508165825 -0.0565474775430953 0.070649248214484 -0.0359282410751376 -0.0150904353229373 -0.00480184029662315 0.00345560594863821 0.00529906864080692 0.0473365243639211 0.0131133616867287 0.00136727213435419 -0.00163221900354283 -0.0039082755511322 0.00753494149236358 -0.0220870995451919 -0.0585080963831167 -0.0195443343569559 -0.0560199892103025 0.0355604422365774 0.0256677821355083 -0.0642539522362724 0.0722787231676273 0.00631961623601926 -0.239176562915616 -0.877980173172512 -0.100957220715413 0.011149776371228 -0.00535642403882953 0.0130129668994008 -0.00234481568854768 -0.0102913362300894 -0.00425769925497233 -0.00786382756829002 5.46540341237821e-05 0.0108639305060915
  32 648.684391060299 ""  1.55495476961715 0 0 0.00615149376118309 0.0167234626370306 -0.0270558652503798 0.0139954665813068 0.0244977448447516 0.022184763177872 0.00409345014988262 0.0164295396006616 -0.0382867179617632 0.0321178440601743 0.0698959782385975 -0.049931793903424 0.0389005726553616 0.0494358192023744 0.0862010166505767 -0.00488497285955772 -0.0223120467224606 0.0377198463633379 -0.0549906940923573 -0.112948580576695 0.0502806937920282 -0.0633203800877372 -0.0921963854898679 -0.0948592264401624 0.0122461092421261 0.0222546155496167 0.000635606131261948 -0.0201123711499683 0.0192834968383189 0.0244545724921754 0.00656936165335755 0.0183829194329399 -0.020830031104377 0.0317511960078322 -0.0090786918809671 0.0152632156001073 -0.0161460300720581 -0.0115633842233852 -0.0230954222747777 -0.00664541931278974 0.00604994872284662 -0.00934882172634704 -0.00675551612576046 0.0190389441352848 -0.0913364408892422 0.0198930537444884 0.0196001999175342 0.101948739677226 -0.0344448150456029 -0.0747303383960279 0.0778390595720797 -0.061733179072439 -0.0787229397274138 -0.0997360766952034 -0.0263618529227417 0.000695139435152686 0.0150065736159921 -0.043845942053312 0.028876642200548 0.0495437349134612 -0.0201818435188754 0.00319173238935629 0.0154671168249419 -0.00298129732357467 0.00209036100878162 -0.0157755069919431 -0.000351944551578699 0.000204458734534759 -0.0170219341105297 0.0050674206398195 0.0250116939003688 -0.0476811092604583 0.0157186724738878 -0.0174325564010268 0.00897593879215844 0.0587364496374177 -0.0272566442925796 0.0316652751890844 0.016684573011206 -0.0230632402003918 0.00711491008441839 0.0197529293566368 -0.0247937561013392 -0.0102779741175799 -0.0188294906776151 0.00308540729872427 0.00484753145396199 0.0166523575935913 0.0172181713895173 -0.0475464622798908 0.0221086845944845 -0.0120779827445053 -0.00592774458519741 0.0265193682062722 -0.0294009957962064 0.00451203749506887 0.0268735176511148 0.0380735377076516 -0.0320035430336149 -0.00988544169160931 0.018702543739927 0.0130058552155516 0.000104637257039656 -0.0128811506048342 0.0169736734001702 -1.7950913653261e-05 -0.00169995057990781 0.00444351213729528 -0.00936581328448276 0.0143246365673634 0.00650925402330686 -0.00783616470444998 0.016720069346051 0.00839191525640892 -0.018303550694996 -0.00283504112489399 0.0320243406319339 -0.059567275327568 0.061880575270845 0.00738833668162535 0.0109928095024117 -0.0332843251678161 0.0296033690064376 0.00238192494387638 -0.00321146275035663 -0.0244823470587701 0.00592748867326125 -0.00590395992863265 -0.0183275363073549
  33 664.723809201662 ""  5.7632156889249 0 0 -0.00882255721869148 -0.0142252084651485 -0.00302520337027047 -0.0383333337157832 -0.0572752168745135 -0.0729541686744753 -0.0179204308675881 -0.0267627827846892 -0.0137466236954818 0.044603889595861 0.0952830325272654 -0.0368242782493882 0.0556028515051804 0.0935692767612324 0.0237303937078206 0.0186300820620536 0.0341690838016122 0.013807413964263 -0.00217330190212136 -0.0213400160289963 0.0583263048540499 -0.00724225401259713 -0.0163094015064508 0.0181996529265606 -0.0204021394382998 -0.0355270732403202 -0.00674801070505908 0.0287335211234726 -0.0361366235148282 -0.0350564307843458 -0.00720118257840334 -0.0329991599183569 0.0652954048600172 -0.052761808734117 0.00875676224242249 -0.0212584873442462 0.0322168791635901 0.0445935442440239 -0.0148275999177313 0.0189251376860559 0.02491490643558 -0.0289965421909686 0.0712318020303427 0.127202109984405 -0.00815535307347498 0.0530269644538902 0.077038746646526 0.0288318048965324 -0.00296352457608146 -0.0306592962667395 0.0527152841079555 0.0209237114158574 0.0326741799742936 -0.00894933854672523 0.029002773128087 6.98885701170496e-05 -0.0192461321528107 0.0729355587249621 -0.0557353232349177 -0.0714818952655761 0.0330238125228526 -0.00188032078794995 -0.026481406587703 0.00586465535174239 -0.00841625158165156 0.0564892206631426 0.00398212230389793 -0.00806802766355772 0.0566320720893177 -0.0054715145185731 -0.0442228164221377 0.114890856876097 -0.0240524488201604 0.0303274044401041 -0.0164251400923435 -0.101411152704701 0.0400834537457288 -0.0426956046770788 -0.0186328261546662 0.0270105282959687 -0.0106043936075371 -0.0273004456418543 0.0356754921050534 0.0191604573012491 0.029967530197388 -0.00383710439823131 -0.00625546429443102 -0.0236477585061651 -0.0259098902949095 0.0713546331478785 -0.0283048695188246 0.0309862306714557 0.00968109737094594 -0.0250590430639173 0.0373603726788331 -0.00400566757154744 -0.0361002144445301 -0.0397552079748821 0.0600491696074316 0.0144073517626875 -0.0261898517217258 -0.0180891029283094 -0.00336982643118444 0.0217674267469752 -0.0242496365367342 0.00021296913150608 0.00255730828086648 -0.00756769435553955 0.0144365029835829 -0.0162322028757064 -0.00581056776721456 0.0141314250078793 -0.0248376625608719 -0.0114825513306142 0.0407053238392155 -0.00295065153476501 -0.0463372483143577 0.10224611002281 -0.0468115380953913 -0.00402815784249743 -0.0162661107277503 0.0490473808693337 -0.0446973058674096 -0.00339317106547417 0.00468826250823817 0.0353911730432315 -0.00852247447784272 0.00891829383949536 0.0247751613213169
  34 743.083577223761 ""  14.9961294266815 0 0 -0.0149268294361277 -0.0231566309667353 -0.015204604120698 0.012993390634179 0.0339057852948764 -0.0312040720116787 0.0309490407619538 0.0538257429840003 0.00466646886166728 0.00381787904881386 -0.00835747685127195 0.0638365377846996 0.00706025769270349 -0.00763166527295138 0.0686882650015238 -0.0313179142228483 -0.0498680450845038 -0.00292347774773885 -0.00773966279007519 0.000641406764937099 -0.0648094361761066 -0.00717126503124437 0.00404694003935805 -0.0699843975622755 -0.00590979310525679 -0.0101140716029635 -0.00285169741725765 -0.0262394649436426 0.0274748498288253 0.0311311862987219 0.00420750760800971 0.0212148515723169 -0.0447551794073563 0.0447134241714923 -0.0108224034145608 0.0199440786623301 -0.00601065053918702 0.00702077082462252 -0.0338054430201317 -0.00238049251492157 0.0162574537809874 -0.0155936284356204 -0.0304257217544922 -0.0584379959559586 0.0242441907505139 0.0365907887325079 0.0453383650402868 0.0429516587218366 0.0227531596252181 0.047778824868764 -0.0287598588314768 -0.0463156112655088 -0.0564714931540817 -0.0356001286562322 -0.0270326148528017 0.0324115046520101 0.0340884732050442 -0.0207824330450929 0.0251129746688127 0.0295107509686869 -0.0274790199827681 0.0347974842602292 0.0370335745380054 0.00855538628477484 0.0309081433666481 -0.0499751059210786 0.00835590638435209 0.0311438495004967 -0.0492686275678898 0.00505187048472678 0.0192433379450682 -0.034149033309646 0.0539569842769026 -0.00800295412785661 0.0246507930812011 0.0381448768295834 -0.00643907288619017 0.0194255069617368 0.0506453420879471 -0.0082539192583496 0.0224269253375511 -0.0331548315849094 0.0149873672034131 0.0229029166569656 0.036974119142519 0.00847755049150565 0.000794809518087085 -0.0615290856378437 -0.0899276396142592 0.0986575042301212 -0.0245360718256829 0.117519745203519 0.0234507008198523 0.0839755606045373 -0.031456817623902 -0.0559619591735178 -0.0847929378573393 -0.0772897939946034 0.106980741233053 0.0225235331730449 -0.0410274839094403 -0.0263641392948516 -0.0140675035968316 0.0472138557447679 -0.0292388258487668 0.00256235955347354 -0.00108700362123418 -0.0139647825249621 0.0163009499309108 -0.0367061690853942 0.0107408733575823 0.0085317855987892 -0.0294828487268969 -0.00774458055087672 0.110705451237574 -0.0197257489946288 -0.0288214683201893 0.145960190069309 -0.0781534458305161 0.000933043136463415 -0.0315094833840838 0.0866282418871423 -0.084877157908361 -0.00619590416245714 -0.00119881399634618 0.0721777918583311 -0.0204937543245643 0.0152513346052022 0.0436085550591291
  35 756.151388473584 ""  1.3845015785153 0 0 -0.000578015116364029 -0.00137158718112013 -0.00291294283256844 0.012267136102352 -0.0061004319687813 -0.00200478513379462 -0.118663920926165 0.0648525861376032 0.0175907655891664 0.0679797489313687 -0.0371711034950364 -0.0090067925820214 -0.0621571238492053 0.033956716313632 0.00903150929431138 0.139379433246108 -0.0764878774467488 -0.0211924023034057 -0.0652044080015897 0.0355105732497559 0.00944813536901663 0.06128211866867 -0.0334147328896293 -0.00839248320894798 0.000308501107658712 -0.00031490917560275 -0.000166785821335153 -0.00979430127501489 0.0137496876904105 0.0155253903857581 0.000625982107684221 -5.14000307706299e-05 -0.00047978368923449 -0.0201783947019356 0.00241825189319503 -0.0105411127471268 0.00178885653124377 0.00569600646992267 -0.00726076378171931 -0.0050646363286621 -0.00718491403785807 0.00229649241049902 0.141136877367263 -0.0771334589681062 -0.019561229414169 -0.217921754264616 0.120419584627362 0.0315648363442718 -0.184740572132725 0.0998968177704308 0.0269124864845655 0.182024777098222 -0.0984342133074158 -0.027623863933745 -0.00646121421751225 0.0392516860985542 0.0274870732865867 0.0261959877871316 -0.00268086725069618 -0.00487369364391088 -0.00520349700119965 0.0464566471892096 0.0225321981781163 0.00671939935363392 -0.00630300115800376 0.00934562745618046 0.00675221336313196 0.000719594529326394 -0.0124597570167343 0.000200810479189215 2.84940644208225e-05 0.000389708123938569 -0.0462968551510217 -0.0181509609157022 -0.0140946155070958 0.0168083993873236 -0.021197651431416 -0.00136024569469984 -0.0431235005800174 -0.0131042820252019 -0.0197345376981499 -0.00105153305951675 0.0012486394239358 0.00146985308118089 0.00220463634220495 -0.000171514822812894 0.000470309292155262 -0.00107630886026547 -0.000976727814570015 0.00218037346094706 -0.00109015542227179 0.00242844117245865 0.0015323986998441 0.000111861166735481 0.000886855721524463 0.000206878354068203 0.000332306046588176 -5.40054445124127e-05 0.00322814855549794 0.000575164489327645 -0.00110045124403929 -0.000662743251112983 -0.000385460128647035 0.00116871106840269 -0.000583752180879483 -1.37763794926015e-05 0.000116115535195237 -0.000604124883120908 0.000419267385780357 -0.000980286354337629 0.000162358776913196 0.000234357948197655 -0.000799004920658208 -0.000308240884190834 0.00208645226425674 -0.000205191242844472 -0.00163035257441966 0.00433867802224241 -0.000942432295465741 0.000569130675525949 -0.000711522369013317 0.00246165902945966 -0.00243082641503507 -0.00019922622168738 0.000158421398444827 0.00149900825352669 -0.000655302855451944 0.000592352523132923 0.000753511105347589
  36 822.121496866353 ""  17.8379774872488 0 0 -0.0589579130718528 -0.0934932628554665 -0.0508448580424072 -0.0126301731703113 -0.0280529708387041 0.00902600411490514 0.00294608643495501 0.000781700595052996 0.000643694755609319 0.00917624939472393 0.00810037795888637 0.0159635588799547 0.0135387950898674 0.0123248516872737 0.0301087020639073 -0.00741449114036257 -0.0110925995299299 -0.00191264996709806 0.00813240170211928 0.0245069756174698 -0.0272516612530315 0.00162714581781709 0.0161907668321309 -0.0230110375586806 -0.0133318419040877 -0.0228715734981936 -0.00554877797435974 -0.0140828854787707 0.00822031139183647 0.0132034763359379 -0.00130659624933174 0.00344735074884031 -0.0191478357576128 0.0175318534457646 -0.00881244385447967 0.00794629472371477 -0.10019372905636 -0.162606565460476 -0.035157700988145 -0.0908035828810258 -0.154468234504327 -0.0369620435779 -0.0242685812847223 -0.00469786981031325 0.00375068938489329 0.014854370772948 0.0430101866742464 0.0200649814759399 0.0343995457123747 0.0416519980264405 -0.0110147881788345 0.0182527961783426 0.00793704291897895 -0.0271712092838681 -0.0109994550373025 0.0294494655786234 0.0237709699108108 0.0137689675902718 -0.00400438534669628 -0.00794275218382606 -0.0135438758240761 0.0325808861980258 0.0244080958684734 0.0116086890869829 0.0273255069904924 -0.0284498933381676 0.0093582523319686 0.0289853971781427 -0.0279086880477054 0.00104340451152007 -0.00518671548610721 0.0191027337281237 0.0402466022813522 0.0033239252978339 0.015846288674355 -0.012322991114732 0.0106270280036248 -0.00407810970751619 0.0358254774423882 0.00401549248486758 0.0160604599286569 -0.0518964297549627 0.108853180263657 0.0683097149944768 0.0667324065659234 -0.0209345719242547 0.0161890938180015 0.0384258915903576 0.0377854396733455 -0.0654454488060868 -0.0893290512501397 0.00473166139610208 0.162351334988147 -0.170014825006075 0.157522646946728 0.145433997607169 0.121265008243842 -0.00625233429426797 -0.0787853300447497 -0.0100717218944049 -0.00546006369200497 0.00823680901284251 0.0200264882766603 -0.0386687568045311 0.0281457014727261 -0.00903420004569209 0.0130019279250183 -0.0181613166758617 0.0124697118019117 0.0443560161481933 -0.0572126756752886 0.0396495193951645 -0.0393477762600709 0.011051480265067 -0.161926676223938 0.0602042257069466 -0.052920795776387 -0.00582807446550451 0.0889950092465895 0.0216262863604265 0.0325836377019666 -0.0155393525168473 0.0140226051934057 0.0106483961002295 0.0500601509682849 -0.0987514118679412 0.0360100454672815 -0.0171999867176508 -0.00568085589129812
  37 834.609306445868 ""  29.8747747682321 0 0 0.0195385979048851 0.0285992861005812 0.0666716415846026 -0.0339409941996599 -0.054666926925465 -0.046906326021604 -0.00469530453209747 -0.0165470653095079 -0.00556514661210781 0.0132475332376453 0.029495357481078 0.0185039112744674 0.0173687513973157 0.0308950245537359 0.0262835190137769 -0.00814907720941517 -0.0260869135470059 -0.00893350057020408 0.0101778834887528 0.0302321552526345 -0.0139864280839987 0.0109974216425064 0.0270014678098076 0.0149672329177763 -0.0519819393473752 -0.0899123849854789 -0.0238098910791209 -0.054198220921545 0.0303847312843834 0.0478427910471349 -0.00437649271935813 0.0111838966126189 -0.0644758624661293 0.0615015483071877 -0.0341037096972129 0.0265744489554303 0.0671241837071317 0.0885401933754621 0.0615557023473203 0.0501684426298498 0.055052883920115 0.0292874316964903 0.0618312656712387 0.0422294417346216 0.0387415084874895 0.0540971988502521 0.0703233092514899 0.00103036102367602 0.0435549658304471 0.0404910445347958 0.00073919494353246 0.0532578808074463 0.0254977398279644 1.09358090842737e-06 -0.0360206912828749 0.116659620330485 0.0915754555308749 0.0645883448900826 -0.0213698650975423 -0.0460056987431276 -0.0519426589709445 0.132300362659654 0.0953730650827763 0.0464943504562872 0.108677343337665 -0.103815206765523 0.0387484997529359 0.11238437483386 -0.100591437047906 0.00374098006790015 -0.0246792119065332 0.0988995072005816 0.153993888073174 0.0154130702158393 0.0588027807912261 -0.0617528714242523 0.0462191305152197 -0.0253063128743439 0.13297585060613 0.0214095524416293 0.0611525673388469 0.0360996769109299 -0.0194123237628593 -0.0492277245762429 -0.0397231685328664 0.00339808516353509 -0.0119889371584535 0.00840451334167151 0.0168859886392251 0.00645581092240741 0.0327416398300312 -0.119804508796056 -0.0749084267387929 -0.0499999379394608 0.0176650175679484 -0.0468702009251278 -0.0294251045643789 -0.0358403552900983 -0.0429087754104619 -0.0157597647565753 0.0299367204402239 0.00961146070711074 0.0220137653650973 -0.030750079660186 -0.0043796574240553 -0.00351140057090988 -0.00400359127242816 0.0272293466888908 -0.00872971321018226 0.0268041641367436 -0.0340323158024506 -0.00416634548340838 0.0198445998348459 0.00180105466455307 -0.134330852068685 0.0529370630025133 -0.0181453993053926 -0.0373562236768809 0.0142085189945949 -0.00915123902987511 0.0313402456479522 -0.0730847428563988 0.0859172972756883 0.00615021286124809 0.00135560825979113 -0.0484371250562025 0.0234181526794305 -0.0227412732332868 -0.00956058195399908
  38 843.872865237537 ""  3.26409212412665 0 0 0.0155881489753724 -0.000659054733291964 0.00146097500983405 0.00371998734634917 -5.49593344728479e-05 1.81104642582156e-05 -0.0150725414648184 0.00690159272797516 0.00176716304219768 0.0757971930513634 -0.0406022861986498 -0.013609844737115 0.0553654903672515 -0.0311366277349068 -0.0117894004955177 -0.024149188616777 0.0130215240821912 0.00323011505636213 -0.0327698902992904 0.01595356812419 0.00819910246619502 -0.0477393601752721 0.0261276337921369 0.0109043285577676 -0.00315937930021067 -0.00265645073875254 -0.000854576785109815 -5.39598712539071e-05 -0.00454154832615584 -0.00082840961268566 -0.00139339503216621 0.000991700780980945 -0.00177544267404059 0.00881033298319844 -0.000241225771432075 0.00194430051229293 -0.0232007482919429 -0.0156433551856529 -0.0211213271008297 0.0168236811421648 0.0431257757974264 0.0260267471526625 -0.530112682557183 0.29567793186948 0.0773940499578372 -0.347795929057708 0.187946818430649 0.0479325631618984 0.249324261607269 -0.139782098922473 -0.0353077429098814 0.323906544208608 -0.17091041932955 -0.0491767881182122 -0.00171049682522788 0.00365311983380976 0.00286531969544216 0.000824520520959956 -0.00548401920304545 0.00150883412699092 0.00171954592573975 -0.00184164891841709 -0.00377300448491689 -0.00047291688521707 -2.38793276419879e-05 -0.000471906236033929 0.00298531802474935 0.00831955094314749 -0.00650680978831028 0.0104103094130661 -0.00664895228006885 0.00274606078469995 0.0159749819101582 0.000582724519492763 0.00734478182217624 -0.000733212331045088 0.00645462591375824 -0.00462066110371318 0.00491891879572133 0.00189980097997527 0.00275685359166062 -0.00572539026181481 0.00188563640300249 0.00314976209383082 -0.00575076226900336 -0.000829006081845616 -0.00341913278403881 0.000542710864461741 -0.00357322530583164 0.000524229139308047 -0.00511429546529687 0.0179869037190491 0.00907546592332948 0.0103764852214815 -0.00535992761414078 0.000160759830946206 -0.00560445294969023 -0.000955875792597078 0.000790142702112678 0.00997445024912993 0.00182840649995749 -1.3637140858707e-05 -0.00117194158735061 -0.000163289328741586 -0.000150253384883563 0.00535994950092232 0.0024208906046081 -0.00129054957897343 -0.0149275696148998 -0.0684272207530751 0.0245739218853667 -0.05036099888889 0.042145772071441 -0.0327977084423739 -0.0247410492057841 0.0124954233938705 0.0045436503531636 -0.00220560944032597 0.00137007874188396 -0.00267193375211082 -0.0259028790450288 -0.00555606040217212 -0.00576775933781212 -0.0137222796790314 -0.043644450253646 0.0457955288792635 -0.0347932804297092 0.0289405064507304 -0.0473571922882478
  39 847.955889166574 ""  3.59603946805001 0 0 0.00481788908292625 0.00561149726206391 0.00547428600601562 0.00169580222082283 0.00130161423952433 -0.00324413949413788 -0.00603557626532844 0.00509958295620105 0.00101517174751087 0.0131640134688611 -0.0105193578982347 0.00268879850209962 0.00994471040492249 -0.00698635339133599 0.00187966143180489 -0.00683825729004394 0.004064875423193 0.0013351734803815 -0.00364679581837971 0.000677858934958981 -0.00326627458099719 -0.00475606284473177 0.000207336641500615 -0.00398098489304003 0.00441527477512594 0.00939947576583535 0.00248010620817295 0.00593010572592839 -0.0040427337247055 -0.00527324688285542 0.000203110323715702 -0.000517796806365121 0.00586009746627631 -0.00352168847932231 0.00339284614848779 -0.0016863221258312 0.0117906537744692 0.0131746148123116 0.00570976348467562 0.00981548311189216 0.0122429897669554 0.00164067440951484 -0.0962932891753434 0.0477721968620506 0.0175342669910567 -0.0617038545581509 0.0327821460327764 0.0124982440817767 0.0228791502529976 -0.0133842327873909 -0.00723691532924485 0.0222858085749524 -0.021257396281785 -0.00603695688610065 0.00331392963242394 -0.0124422337083409 -0.00963882973809989 -0.00780233847553487 0.00181148967227281 0.00631480449924789 0.00579295880966664 -0.0153206078503531 -0.010883067282708 -0.00501667584196079 -0.0122101771718182 0.01124161064958 -0.00350863412508881 -0.0106066686595116 0.00821685960762 0.00100335403570979 0.00248922527410747 -0.0122111691545418 -0.0122206832532379 -0.00150229950771762 -0.00449784438532649 0.00796331579026965 -0.00397024685914698 0.00276155801408616 -0.0111676396382413 -0.00236480974042605 -0.00529483601008726 0.0162748609773293 -0.00815173414183181 -0.00897412670383544 -0.0123749861937901 0.00599637821909556 -0.000183495208143745 -0.005907613619812 -0.00502331838086675 0.00896413648731445 0.0128512027187628 -0.0361935791116227 -0.0120029525711467 -0.00445666177172051 0.00369899980850278 -0.0290309148623111 -0.011545844118205 -0.00802935320973489 0.00558676161345587 -0.0614883730740646 -0.0196420671039291 -0.00434381596856912 0.0120509390789366 0.0135294429498675 -0.00209834819024003 -0.0391765746481457 -0.0155774333792463 0.00156190447487342 0.0967030343551771 0.42527528533755 -0.17020138463799 0.318178545672951 -0.273257379766911 0.225300082481573 0.146431285743795 -0.0601645774073367 -0.0300097386613928 -0.00174597654593233 -0.0463433252426615 -0.00586924293376448 0.164121960059491 0.0657017097782599 0.0106251211198848 0.0867565903027995 0.294036374401772 -0.289841607011904 0.219933605536142 -0.185571417195993 0.324413125874522
  40 856.789519122902 ""  9.64150291481876 0 0 0.00310197203680242 0.00809796580106336 0.0486479531243836 -0.0277199109399928 -0.0344316560044824 -0.0436005514829139 0.0303450659402859 -0.00593867712941209 -0.00507973596510711 -0.0129716613161751 -0.012670484795979 0.0818635413066266 0.00735056657053926 0.0126560045924361 0.0788048411286385 0.0174481556681698 -0.0204366387545412 -0.00547830087698185 -0.0188972119184011 0.0306269360938634 -0.0700499856264615 -0.0366746229997169 0.0113239377476712 -0.0615832274077647 0.0468453140821506 0.0676877592721764 0.0178721147241953 0.0351868548012721 -0.0134075247077642 -0.0242174179755593 0.00592049903447198 -0.0053597457635209 0.0429572581047808 -0.0497844317529889 0.027470450615978 -0.02034494164688 0.0447863442780318 0.0574958618828054 0.0458372355591515 0.0281124897538794 0.0229219953605347 0.012149199252858 0.0585200901957977 -0.0822385045940838 0.0551125038886328 0.0787996078963014 0.0267032231517475 0.0542840092809929 0.131030213701601 -0.019328627401565 -0.0748423313554594 0.12377238482849 -0.134506367501802 -0.0695770771524363 0.0140341015492381 -0.0755231605458364 -0.0569765607163204 -0.057065626430784 0.0269539270890843 0.049970217964362 0.0353161892446986 -0.0915626927191186 -0.0652035187155825 -0.0416318311583266 -0.0848557174533088 0.0693600708489788 -0.0365086402142317 -0.0945473018820707 0.0839262114795638 0.000137543888869424 0.026561233143792 -0.106769987441995 -0.128817933465452 -0.0171154061414215 -0.0462179307158477 0.0610049725061085 -0.0452889159957649 0.0290343222789877 -0.107146208288643 -0.0225396645982489 -0.0509615287982024 0.0154787168173259 0.0117088285049577 -0.0342993776668777 -0.0147955945166803 -0.000694601698907012 -0.00797633528338281 0.000490161192789844 0.00105750106875668 0.0137688183760054 0.00168642026647209 -0.100107569877094 -0.025832712735261 -0.0755971829756657 0.0513088467088523 -0.040422466282423 -0.0222735839757234 -0.0613844013444519 -0.0386776741311251 -0.0103334683016442 0.0288844274975022 0.00700617269861703 0.0316562848655618 -0.0402836212795173 -0.00437431810067215 -0.00273282268723884 -0.000781566804702535 0.0270784840888398 -0.0147698969078154 -0.0130503883871962 -0.0463807096528721 -0.0304291313089381 0.0395799207783934 -0.0206248416389627 -0.232917704691051 0.102365722606044 -0.0460446564269044 -0.000945093019652617 0.0412797041688014 -0.000278025524542678 0.0261448306875128 -0.0854598347903757 0.0945247395118694 0.000184925432660368 -0.016009922680959 -0.0435285588694288 0.013071255543136 -0.0123584685361141 -0.0368407524292786
  41 861.972765360109 ""  50.7604524669824 0 0 -0.011250672222126 -0.000419079690277907 -0.0200291025924709 -0.00389722657438603 0.0290795996932632 0.0203015824567707 0.0823434753366835 -0.0447623367424181 -0.0103416034671186 -0.0461186308323277 0.029316807723623 -0.0231265379901424 -0.036607956674546 0.0104257165451536 -0.0252870159220608 0.0674761299591428 -0.0324582285138978 -0.00846420970936552 -0.0571035675532347 0.0184848471051436 0.0349383270190115 -0.0689728245829426 0.0378264664005717 0.0324177036138657 0.0059472830949646 -0.0263390738558711 -0.00711953820745659 -0.0206265694400643 0.0194672824476122 0.0241916445390299 0.00317557249419885 -0.000990220612689606 -0.0113253775542476 -0.0124375474604408 -0.00297832032606747 -0.00782567831723883 -0.00721830688033139 -0.0119180278132836 -0.00662219938980908 -0.0209895590296 -0.0275311831453369 -0.0196766930111888 0.244700357597037 -0.124829815769953 -0.0637146965984797 0.140763363331595 -0.109555758867478 -0.0451383377696494 0.32511150935767 -0.202745088501586 -0.0299028961276217 0.44112722451016 -0.22011532192775 -0.0533090367843718 -0.0175634970665581 0.0465083517735552 0.0374688691666906 0.0192545486926402 0.00336059412370145 -0.0118138249159456 -0.0160464575688731 0.0501296331861132 0.0301942373037836 0.00462833818605877 0.0380559917672811 -0.0432015970048061 -0.000228431308356712 0.0169292112317142 0.00692654662156214 0.00645051534166003 -0.0102969943955679 0.0277755645699582 0.000737935450254927 -0.00301032905423438 0.00290425675008915 -0.0215759280563491 0.00189587778880508 -0.00893755345866569 -0.011196333975167 0.00544763366088894 -0.00310690990565154 -0.00502738637721427 -0.0053415299576022 0.0104733834259616 0.0115065618711654 0.000931473041217942 0.00509995252598032 -0.00470721770289481 -0.00474981527076175 -0.0016180834572795 -0.00098708786235692 0.0312196016420224 0.00940572945768409 0.0274055271608761 -0.0189626076336999 0.00498212085409384 0.00590228565411045 0.0193804260914475 0.0194436211547183 0.00100975411614845 -0.0119776709387377 -0.00325759001703561 -0.00902155659104781 0.0162327102049589 0.000698532665974167 -0.00120898276590261 -0.00135701298201942 -0.0096862142439924 0.00955587374003102 0.0215085441093287 0.00614745462865739 0.0242273694441239 -0.026631453979917 0.0215456191597708 0.0743431351418803 -0.0288856170172902 0.0142250058678325 0.00612317634286915 -0.0171786907882303 0.00203362887438354 -0.000769717179467538 0.0378152764715281 -0.0363745078104658 0.00457509664958081 0.0216399002335969 0.00278511763315831 0.00586175817656305 -0.00532156088701575 0.0334047095585965
  42 894.22354949175 ""  30.2835617013581 0 0 -0.0156594024179701 -0.0143567958139535 0.00185867982003323 -0.0384082124501658 -0.0692450654903287 0.000914193249080205 -0.0109398434748165 -0.0233713149719114 -0.00392196512478136 0.00582657510818275 -0.000441798459013057 0.0417159214126516 0.0195173247080561 0.0195716897158468 0.0562979903016678 -0.000969894918916345 -0.00540132910709193 -0.00269882276434416 0.0102504053670176 0.0416174281423165 -0.0505566107109175 -0.00141245112294061 0.0124098036220669 -0.0332994437823601 0.00360756570060859 0.00352758355761406 0.00175625974373231 0.00236736860883793 -0.0017434394874604 -0.000463553084204772 -3.65329383077706e-05 -0.00115615633963536 0.00123947656095772 -0.00482009909174872 0.00149889672373395 -0.000916598937464383 9.11751240365452e-05 -0.0366381894251473 0.0359334455202381 -0.0277924333227558 -0.0794376712532642 -0.0116592795108443 -0.000980108387710756 -0.00357659400042907 0.0431202279698397 0.0332087582732421 0.0571972110655788 0.0416589999830375 0.0527060153086932 0.0516427438044677 -0.037113812654744 0.0170884330927866 -0.00475150406314573 -0.0370519201616553 -0.00309570097279943 -0.00229643143996663 -0.00168618445784328 -0.00441573273812858 0.00126559453199215 0.00502858686436301 0.00339867522575244 -0.00718397673887778 -0.00583840429164168 -0.00383217534353827 -0.00717826798480254 0.00302389379902394 -0.0046615209009648 -0.00856114688554995 0.00696568697126768 -0.000755355469202048 0.00243442795410305 -0.0156233781497477 -0.00984678528330449 -0.0005749210133603 -0.00337772341961289 0.00239302978051617 -0.00327834606322004 0.00276940315360069 -0.00481348966338552 -0.00253923752726091 -0.0032233595820224 0.0438519440584334 -0.0465758338379675 0.0244849497361939 -0.024798225698032 0.00567308905597264 0.00358747056579813 0.048072096329926 0.0784751808292761 -0.0435790950806119 0.0744494152375553 -0.0361993922846434 -0.101349475754537 0.00364217841444505 -0.0313611993365395 0.119451467390882 0.0494380458778844 0.120443821791569 -0.0112884477830217 0.0131108007252776 -0.0275210056441856 0.00526149556833871 -0.0651635283449334 0.0509504753800793 0.0148452709110901 0.0124521140911235 0.00446983260894973 -0.04005391066104 0.00543422996986477 0.00146067445511297 0.140153361679352 0.0201632898837158 -0.0279878589190606 0.00248267426291259 0.441650896815142 -0.22382182609837 0.111372941827918 -0.0958609077274297 -0.0826592348658211 -0.0147507008625573 -0.0649010399749617 0.106657454922968 -0.135075414958414 -0.0110559793046321 -0.0203151600860455 0.104859826878205 -0.0540649106144576 0.0500560583184989 -0.00598449740884881
  43 931.340240247119 ""  0.664055148468498 0 0 -0.00869545616020702 -0.000358525032837977 -0.00336098530034453 -0.000517528819894412 0.00170581203350697 0.00178482311227458 0.0101485524761726 -0.00488481007068186 -0.000962246015876329 -0.0160068807060451 0.00880181708017798 0.00148825514624994 0.00799799361072915 -0.00478484628523343 -0.00172279212014934 0.011013265458888 -0.00581783258561151 -0.00153460524111861 0.00259896120714294 -0.00193048271200035 -0.000213587009466588 -0.0154868514748577 0.00837239356114235 0.00221059938586293 -0.112132176542161 0.0616288484377951 0.0166680716233917 0.0099003376571631 -0.0654638251090072 -0.0769331302595418 -0.0518512154054869 0.0267970883624836 0.0098491788920371 0.0805450327199791 0.0175564019675096 0.0612901728784129 0.0135320809898771 0.00460371026276826 0.0125108192883542 -0.00801434864108156 -0.0252895147237883 -0.0195518747152207 0.0852692414292579 -0.0487814414806836 -0.0146690990104198 -0.0587574051136197 0.0304742726211891 0.0084767436630788 -0.0286241137738397 0.0146615067302024 0.00419466203368099 0.09270234138746 -0.049591481454562 -0.0150736659105033 0.149275517400675 -0.0413160578267919 -0.048487190540056 0.203147401003892 -0.162157143990622 -0.140161493116292 -0.021835590613014 0.12005421759451 0.102957946965163 0.0371415504860422 -0.165709389987508 0.239230034032983 0.0961190853086853 0.0951678388544974 -0.25913271274112 0.088213753944459 -0.0497111133010299 -0.0102644433063587 -0.130334450512531 -0.0367803652424007 -0.0719347524564381 0.277135778206232 -0.0998037781158354 0.0667040931032962 0.112292887896607 -0.105890728185724 0.00112942556179105 0.00751685861761853 -0.00313949969793663 -0.00108388830211717 0.00184335610279549 0.000527988790166324 0.00137382288710329 -0.00189845049706591 0.00289693429395256 0.00402305551606897 0.00685178734842046 -0.0238774203636644 -0.00983031199894228 -0.0113105680442066 0.0056888339803176 -0.00517730326750824 -0.00222608792064543 0.00842965206183095 0.00833549518540169 0.000391290642858113 -0.00120959217833431 -0.000632199139095974 -0.000762182233324633 0.00234343475908123 -0.000120549927035767 0.000446904154626206 -0.00114708890243615 -0.00116581305029964 -0.000193775847740054 -0.00170055126427924 0.00252837559221062 -0.000611844887607086 -0.000663574529432853 0.00354039821656845 -0.0131149177087502 0.0092550502108141 -0.00331164211787249 0.00436064407223957 0.00223952127573896 0.00181891840629685 -0.0016727358818031 0.00770082213696717 -0.00777778700524909 0.000278121431670907 0.000674053640493146 0.00514889902172063 -0.000969692197505102 -1.63637147877033e-05 0.00603830470911481
  44 937.016524580077 ""  2.65023769436358 0 0 0.0165804848714156 0.0145183296441278 0.0110128021974366 -0.0098084979025194 -0.0114832207961617 -4.7812227356917e-05 -0.00231850354777511 -0.00648459655634355 -0.00183341486721559 0.000381847938371029 -8.97963579142845e-05 0.00575133526804142 0.00133182970440301 0.00363845763489412 0.00804818544324531 0.00213839535456759 -0.00114822200835123 -0.000583052797500817 0.00018215060673296 0.00770802059313081 -0.00649860653224055 -0.000221004217856943 0.00136363492532007 -0.00203419381952721 -0.00486944516693549 0.00210119103592768 0.00152449879091794 0.000260951462836704 -0.00340712931260784 -0.00300502781587076 -0.00227623715431687 0.00147787992428825 -0.000278150252430579 0.00260710181434617 0.000772016272478934 0.00294850713294686 -0.0106447603323269 0.00749292187417557 -0.00580644488511546 0.0112399206990881 0.037562184219938 0.0350995206842711 0.00823591984155503 0.00167258476605006 0.00916617102678238 0.0124062683016757 0.00361450861711221 0.00481464337489166 0.0169688585335595 0.00176071268431539 -0.00720668496419091 0.00361178780086826 -0.00525354543603253 -0.00154206169961335 0.00565861884537509 0.000453610899823486 -0.000573550625001872 0.0109444337261232 -0.00845453609770598 -0.00826364539413276 -0.00052451610459233 0.00639447937846882 0.00434451130169999 0.00124762766647065 -0.00751688853905867 0.00987851379439507 0.00383903071172457 0.00380456431972769 -0.0115727765884707 0.00432840620038127 -0.0017951163125079 -0.00297953441333137 -0.00833556467791243 -0.00112987018792605 -0.00489660016570275 0.0119802786451994 -0.00466328609787965 0.00208560265984158 0.0071586031054083 -0.00543218653843896 0.000104275247478282 -0.0869141607641627 0.0109729263347191 -0.0165390357759209 0.0387845689812677 -0.0142372365910324 0.00983960132774491 -0.0154133220370298 0.0113661113776367 -0.0236241896177683 -0.0536203203094056 0.340991277129153 0.0236389968004731 0.190823183948262 -0.121103039319876 0.0895422317783353 0.0422251107779275 -0.0151699546017131 -0.029858828336838 -0.0176981341654708 0.0617405715957137 -0.0191194350245366 0.00829974123394386 -0.044507544389204 -0.0443367457083192 -0.00395412032226664 0.00869596275763288 0.0859955190137241 -0.000622424596274471 0.0815502762484235 -0.0869229274346632 0.0178901205001492 0.0421056126983803 -0.15616361785204 0.384593135217083 -0.252430960276474 0.0464873969729422 -0.0044872111950662 -0.0751419494305039 -0.00210076841914121 0.0566441980128175 -0.27043676343719 0.29425047697319 -0.00407701474303832 -0.0615896972144492 -0.0909451428978425 0.029245692200235 -0.0188341430552492 -0.147249808096946
  45 946.45387898246 ""  0.666780208926747 0 0 -0.00400373494106711 8.92643426661913e-05 -0.00439870987504528 0.000243928987250279 -0.000999645138027398 0.00140098317831359 -0.000235942490638503 -0.000557419998232071 0.00135424042112104 0.00443498833398164 0.0102733278783552 -0.00810820400363498 0.00115933638678672 0.00296227654901928 -0.00763577381564386 -0.00348467213271766 -0.00714773092497594 0.00472398335831812 -0.000334449522844477 -0.000418875429475901 -0.00128701259517948 -0.00119762573188037 -0.00272897114621814 0.00322875022831736 0.0026220861553445 -0.0291619200633295 0.124414648646973 0.0332649995369552 -0.0644743300316517 0.0133159135498141 0.0292409054237875 0.079036711111603 -0.0781942344251081 -0.0644819394354311 -0.00948007803629731 0.0316486653720149 0.00672457713915909 0.00190674858650974 0.00392582252067914 -0.0034370426796209 -0.0106263047165872 -0.0115405886739393 0.00725219257901114 0.0172231793788316 -0.00333318957811263 0.00623930865498911 0.0223378669727785 -0.01548327501954 -0.00492702421961624 -0.00614757405125826 -0.00445337993880606 -0.00118536049942942 -0.00597604729523276 0.00439814002713039 -0.14233963147463 0.211491791996233 0.120010721917949 0.0730891381320887 -0.0541541321710181 -0.201062548056495 0.121063004042066 -0.0621210579886146 -0.203167986429128 -0.0517491304872799 -0.0522164084931351 -0.0381310658107464 -0.0231309268371254 -0.0633030423064173 -0.0486552979882493 0.0201195979428119 0.128729378870046 -0.313465783765923 -0.167793546626526 0.0933196114658602 -0.158106345048296 -0.123946231008407 0.0558379465673358 -0.164676771959194 0.2799948104952 -0.0210879040274732 0.0505257996902809 0.00299895476316837 -0.00140505861840332 -0.000758525648321363 0.00124479056605544 0.000134501722521664 0.000640596243908899 -0.00158484896140584 0.00184889318191743 0.00329981353480369 0.00300101281334221 -0.0089396085982287 -0.00521786218879573 -0.00396200428173541 0.0019081424572108 -0.0026093654808409 -0.00117805311094258 0.00698210988297138 0.00728214752930368 -0.000249973278829294 0.00114952894037244 -0.0014488765789231 0.000195305490498373 0.000313228991179148 -0.00178240142241741 0.000175786806428327 -0.000732415762857554 0.00202296790814751 -0.000285223915265089 0.000622562254440756 -0.00246507178356492 -0.0005367768503117 0.00131346816745106 -0.00232230551973422 -0.00535037172650689 0.00341712996317647 -0.00374385251247111 0.00437328553461946 0.00109629750735115 0.00107684387970119 0.000826588664943396 -0.00282096422544304 0.00369431272838728 0.000150093156787881 -0.00133655638280627 0.000753313959040881 0.000604393922737354 -0.00104972367791097 0.000656396665622596
  46 946.556098180117 ""  2.96392589888076 0 0 -0.109848452629908 -0.0105658561094804 -0.058509579337177 0.0200778363400302 -0.00202912175353443 0.02794952446639 0.00053495837582127 0.00400945262749933 0.00554625966246277 -0.0044853546290969 0.00318959865582061 -0.0107787949489707 0.0152936743087763 -0.0120620156831085 -0.00831583981721156 -0.00681643924205234 0.0068753508461253 0.00305502928909789 0.00347938492765258 0.000457611646452043 0.00238142251849298 -0.00200699225099088 0.00212322652586952 -0.00283190288874702 0.00619629825716851 -0.00435290586520212 -0.00572558555693548 -0.000907673687084437 0.00595087741840882 0.00482469510156494 0.00155352209642305 -0.0052558418406147 0.00116897835048016 -0.00084480150262724 -0.00205135932213595 -0.00582233178694639 0.166502973514666 0.0269445213786256 0.159737166978901 -0.0981662476913538 -0.3289997801719 -0.269482759555393 -0.0233259347400726 -0.0125144932913015 -0.0247745494486409 -0.105306388735214 0.0413016249391669 0.0131723219075278 -0.00694384491213101 0.0103959119999599 0.00668085108046998 0.0134451846076096 -0.00209759111549021 -0.00660228737415169 -0.00847987869880231 -0.00351006562767943 -0.000502036976204547 -0.0204501653604239 0.0145317506692541 0.0184767809156666 -0.000676135933130592 -0.0108978398387022 -0.00514756952786828 0.00190907619987543 0.015115487793064 -0.0150157897055755 -0.00332321568143738 0.000655004273364028 0.0144476509446588 -0.00658626053372937 -0.00382602500574427 0.0183813684521098 0.0259333969237353 -0.000652944327872165 0.0165049251400978 -0.0209310381884329 0.00900320287240381 0.000166369321223208 -0.0206887305947058 0.0111782322321396 -0.000526739342827941 0.0698592817099751 -0.034846976623225 -0.0220926381585399 0.0392246371392455 -0.000279616573881527 0.0222551543626791 -0.0409301278132386 0.0587630482655983 0.069219838997426 0.0772872134967641 -0.189445032134579 -0.145330871125989 -0.0862752111722678 0.037230618683559 -0.0238083403419182 -0.0219847835088483 0.151536354449431 0.146713181702031 -0.00930134697933709 0.0344843220763822 -0.035957481370011 -0.00312829587494427 0.000792751104898169 -0.044065863725713 0.00497837595279855 -0.0149392389891182 0.0610624299725976 -0.00702276116152346 0.0342076637308517 -0.0505520008659784 -0.00425419629501512 0.0318916517780154 -0.0902822170449448 0.00189823767106354 0.000322771646811896 -0.0664505763296449 0.0914780334696833 -0.000497887249025706 0.0268111148412796 0.0198858876067449 -0.112556160455537 0.13302162137605 -0.000161046586817177 -0.0513428229960234 0.0141068172536118 0.0106521055561286 -0.0207381680453988 -0.0212151698870931
  47 974.283553748764 ""  0.48760343025738 0 0 0.00464877232593332 0.00786228322597814 0.012785455866782 -0.00518424112812391 0.00332766993718275 -0.00565079488575008 0.0137969830597865 -0.00725779317699779 -0.00276708923489269 -0.0556993221387877 0.0304458376623906 0.00922806816193221 0.0763309071351376 -0.0414423200241082 -0.0100789118127696 -0.0334378505024642 0.0170212700442451 0.00417548065029174 0.0536065179215884 -0.0313306499312982 -0.00867118878289551 -0.0424807361210611 0.0233974521359015 0.00835920479814365 0.0104243763708279 -0.0051042630026917 -0.00146437072167271 0.0142512510788939 0.00116599540738139 0.0167562553850338 -0.00218246689625358 0.0021544607019293 0.00084894127524311 0.00171541110020903 -0.0101412332428438 -0.0193050650126051 0.00660003849938368 0.019266257236665 0.00492478188605642 0.00607359286800344 0.0141520308329992 0.0137365018896417 0.325840034889133 -0.176407487172962 -0.0451325227264046 -0.462100907110481 0.254556530133728 0.0688115692013186 -0.338956449279442 0.178692170460305 0.0477702340220444 0.255882288249885 -0.137418757554801 -0.038947845642378 -0.0748697265184957 0.036740505562163 0.0217674963298634 -0.0700020297622239 0.0464202132457431 0.019723186260223 0.0401868656404459 -0.0760042914278084 -0.0917959697749658 0.00529402302148554 -0.0168851004192494 0.0228429603718764 0.00905150421750479 0.00286402175303795 -0.0227659754975381 -0.000633047873906252 0.00226489602286832 -0.0045672171751269 0.105007552251604 -0.00310465161210168 0.0660566013467866 -0.0796387427312541 0.0351322270885613 0.00421274130394391 -0.0717812876740796 0.0442720342045176 0.00343871805144658 -0.0136211430506373 0.00259696540971446 -0.00448522043910844 0.00461687185992641 -0.00143640137167103 0.000740954390437602 -0.000151611853168305 -0.00683799379317494 -0.0144734766829501 -0.012651018924895 0.0427662302005482 0.0160644429926931 0.0251033438230121 -0.0157520223853726 0.000709997500383951 0.00630144240805453 -0.0304531719880043 -0.0308908342244657 0.00119320552064896 -0.00535072937183197 0.0105179393927046 0.00156852648763914 -0.00271593046979995 0.00874247512374557 -0.00135932234399946 0.00370226259358944 -0.0122873990556055 0.000665021978902441 -0.00613950136370092 0.0154309199837477 0.000569879299205991 -0.00516031976861371 0.022199650381304 0.0112225650444139 -0.00872728243897219 0.0218704771601457 -0.015459298447977 -0.00252619852385307 -0.00135273187370313 -0.00360575250978804 0.0207390585881197 -0.0247273479670505 -9.62503729741868e-05 0.0110363539499044 -0.00481682283529667 -0.00269351080519627 0.00503671273611283 0.00121325494378502
  48 987.249815103136 ""  0.0931014620848243 0 0 0.000222226665616892 -0.00050284176548523 0.000722132944650681 0.00151981036079033 -0.000219211416916154 -0.000873454236468186 -0.00304018802242486 0.00224738942563599 0.000446391626437461 -0.00257624999494517 0.00141984728423445 3.0274965295334e-05 0.00201060885157561 -0.0013230346418158 -0.00070134388529037 0.00742357023313481 -0.0038987584470771 -0.000945590714943823 -0.0337614890548717 0.0184428765864516 0.00545397380353552 0.0262579765578204 -0.0145129859939173 -0.00372123677884824 -0.00122134214406725 0.000554498426454823 0.000288759092222139 0.0310527813597295 -0.0237113840837263 0.0488050388622991 -0.0593101764288527 0.0320939992735756 0.00953320439984096 0.0230016995684321 -0.00552947762832407 -0.0576629302731402 0.000666456256415285 0.00039060199254022 0.000267117669211649 0.000475232179168285 -0.000144183561521882 0.0003892727759589 0.0111465155117229 -0.00603896990944399 -0.00198177236362421 0.00872523647836665 -0.00528077655361367 -0.0015827062172134 0.207869642255971 -0.112774259433233 -0.0304987505839651 -0.153417838581514 0.0803777591873066 0.0255266847240205 -0.225531493709359 0.206527198317947 0.121822824998735 -0.0627035470558548 0.053006634962259 -0.119831256707447 0.133266702495405 -0.127625970991827 -0.267032752991742 0.0562215108175469 -0.189272762219627 0.280079005365174 0.114773207534125 0.097460687982907 -0.308873573265093 0.129789807591406 -0.0705719151763984 -0.0208974990374981 0.239242723328079 -0.0769508681024693 0.204625165353136 -0.045929323492179 0.00565110220661074 0.136967121298812 -0.314306048572686 0.0888980648997058 -0.0316734863215216 0.000594798428060921 0.0008540869898946 -0.000214590778619156 -0.000338498837509951 7.08844393460516e-07 5.77882928641915e-05 0.000482738334425052 -0.000819885400912954 7.43213342272709e-05 0.000223051273819378 -0.00257492139859583 -0.000404287574439935 -0.00240253735587153 0.00217701412809342 -0.000154263309525079 0.000404970773171755 -0.0029725191682701 -0.00159614202711102 -0.000204707218593264 -0.000193001828687981 0.000390989216840561 -0.000118882077374014 -0.000542884841955279 0.000536773024167589 -0.000311578879656098 0.000696218963970323 -0.000537482519466774 -0.000190992886186481 4.28069642835362e-05 0.000889988081316519 4.0580405509197e-06 -0.000345286599366495 -0.000549598759411457 -0.00157507281545622 0.000354333212558213 -0.0014069727863427 0.000337422069099008 0.000819365975485871 0.000208057887842634 -0.00105889367098713 -7.07951714581416e-05 -0.000270559502317891 -0.000675464842750624 -0.000287310771730556 -0.000239628960464738 -0.000773709275008517 0.000947258366624292 -0.00165503140172572
  49 993.347208182403 ""  1.05004391937841 0 0 0.00799265010275024 -0.00805781014338131 -0.0157278962890347 -0.00463973724934796 -0.00242799975384255 0.010382352339359 0.00379873758102174 -0.00606341601273512 0.000173083874866066 0.0430321291115354 -0.0240180613801061 -0.00600422794746582 -0.0629825282694903 0.0356779053852361 0.0107668624814089 0.00220360456966661 -0.000502250030386756 0.000139981358246223 0.0745094706232086 -0.0378479507842045 -0.0130352476679226 -0.0589108497506169 0.0329308184342782 0.00627423387486058 -0.00390301072154228 0.001829173919811 0.000438233071160273 0.0132479280860043 -0.00308443063590602 0.0127216634410162 -0.017359882297369 0.00883667958990477 0.00256442674331295 0.00619996075839578 -0.00745086207281357 -0.015872133545199 -0.0343589983433762 -0.0295541580642338 -0.0352729835907208 -0.00147298509781825 0.0198869989422953 0.0188200819508454 -0.236774059973195 0.127374771397461 0.0338811204450084 0.374766097789954 -0.203190450220391 -0.0538537913421962 -0.430719022837664 0.23847500915902 0.0633233498743551 0.332637727953623 -0.170013336981523 -0.0590111320467978 -0.0657201865548293 0.0410377501125691 0.022531256442979 -0.0336083244350085 0.0282241004278156 -0.0262146372962757 0.0398887460563345 -0.0520933337543644 -0.0823931844569642 0.0177639788132765 -0.0573420455817697 0.0849784932817601 0.035489882086143 0.0315100551392003 -0.0943324930519629 0.0236133609283825 -0.0138381978212196 -0.00179678137720196 0.0843003025509108 -0.0161439561611673 0.0626025585917937 -0.0341023373572434 0.00858739017981081 0.0372147793891255 -0.0726957001229873 0.0346070158858771 0.000685081523398946 0.00775595521318159 -0.00376352450912073 0.0127250919826466 -0.0102698124604027 0.00207760415163203 -0.00340699144799174 0.00677497724410827 0.00360831795197605 0.0115504729278586 0.00709562181646342 -0.0241594678263741 0.00049108103082917 -0.0125941539086025 0.00675665621965182 0.00493306513878311 -0.0043593970695978 0.0377770064913269 0.0345139168634757 -0.000764858951261688 0.00644081962449068 -0.0166722905890003 -0.00251839158914245 0.00803337201293716 -0.0113769580294677 0.00101660637740236 -0.00698350339409811 0.0154191674280324 -8.56649410097222e-05 0.00672911248946655 -0.0277226831823768 -0.0014906024583493 0.00733680404589469 -0.0246054364034219 -0.00687505076389082 0.0107969050378184 -0.0176994731622751 0.00859637851381731 -0.000286629089636772 -0.00165931148212106 0.00656112243407039 -0.0186840713167522 0.0253263061000645 0.00144786259004267 -0.00935339108108387 0.00808335904721069 0.00508820093720444 -0.00990798109056282 0.00952065236546599
  50 1004.83604699382 ""  25.6310022127411 0 0 -0.0670583170733768 0.0401606922423825 0.062192203578128 0.0214422931138191 0.010712756890292 -0.0401016967011606 0.00270647611555058 0.0135216360465763 -0.00342891084787289 0.0162226368636524 -0.00909495450050442 0.000613560423156979 -0.0181814645719752 0.00634011171587639 -0.00539804627340681 -0.00111960694173871 -0.00474049718803392 -0.00283154478787397 0.00215186993028176 -0.0180413290165388 0.00916703801023831 -0.00606338358974712 0.0031963552726566 0.00812262338885285 -0.000222049717613339 0.00184619945803286 -0.000290454101345121 0.0016085270943118 0.000282930363283754 0.000868393618232904 -0.000915179433381011 0.00316500569839119 0.0021088302977688 0.000673194381878335 -6.80192372624225e-05 -0.0011722744265004 0.20842693060529 0.125540150028604 0.236853513881901 -0.000204698533107379 -0.166773085902373 -0.185315293600416 -0.107444793657374 0.0652298853989098 0.0221541850361963 0.0989611222703617 -0.0495770475291466 -0.0255698883427594 -0.0546248635701966 0.00352189322791026 0.0122632985982722 0.0342662227353386 -0.0273265479653684 0.00591455679765428 -0.00539745714249701 0.00221543688987827 0.00084271597840626 -0.00382008661449258 0.00388885810702694 -0.00285174044934219 0.00376157639071212 -0.00522966770244012 -0.00782649744024306 -0.00176306733369353 -0.0133224542888221 0.0147256919471153 0.00273513880152084 -0.00278488572979527 -0.00877857294546727 0.00425748305903998 0.0025684807397973 -0.0105084171647099 0.00530513985922998 -0.00219809056330273 0.00507127541705291 0.000930368504355511 -0.00117199001738482 0.00559253030578047 -0.00627806639218612 0.00267239476035433 -0.000122504249921708 -0.0273014622604482 0.00333876961002449 -0.0819191161812651 0.0703809075266423 -0.014862576152316 0.0258865157663211 -0.0579733220019792 0.0126040023380648 -0.0391126421590239 -0.0146901718272842 0.108832944142754 -0.0575822896494027 0.0734945723494034 -0.0488301800368499 -0.0412284123449767 0.00655578011359444 -0.118978513055872 -0.120973020794352 0.0017706480452208 -0.0263527327338968 0.0861710087302208 0.0160952314408754 -0.0412930469382703 0.045794842580141 -0.00635204828775141 0.0342213725254929 -0.0709016072423032 -0.000880377621404702 -0.0289604012647236 0.142238026806873 0.0074650989756441 -0.0323552510059249 0.13033218527962 0.0516030410373467 -0.0636102162222987 0.0908899371281343 -0.0213669556410118 -0.0125540425263292 0.0159263794529904 -0.0267215584740773 0.0839880148853694 -0.111946417385703 -0.00622333709647763 0.0487822873372914 -0.0451105371657304 -0.0235512690968126 0.0471038595782259 -0.049280347777812
  51 1011.93619895725 ""  75.007174785077 0 0 0.0216739031250392 0.0608610737528701 -0.0577976903825478 -0.0249101279578931 -0.0587898862668449 0.0639232512820561 -0.0213746523741666 -0.0377849206030871 -0.00149806615023192 0.000298756128428508 -0.000638210866380579 0.00256342588116948 0.0105382113452834 0.0101868103968689 0.033629628899461 0.00523439875934263 0.00885436326270701 0.000945730296668346 0.0118894768204637 0.0348991288806502 -0.0320684098100013 0.000745747036471387 -0.00222364802177732 -0.00598473098346875 -0.00124263718927579 -0.0021870676719376 -0.000898691242119706 -0.00210054795350015 -0.001779998397087 0.000278319372111012 -0.00194831073876468 -0.00304874653285848 -0.00160180182519154 -0.000275806459113339 -0.00251109451783405 8.94713957842195e-06 0.0197098597029529 0.0399656185574053 -0.0320911381992366 -0.00438434131998627 0.0141835103461721 -0.0297486191646072 -0.00161400029348206 0.00354034413944666 0.00725614896182643 0.00841655351104067 0.00355832838330884 0.0378402418389216 0.0274061224834815 0.031606174215591 -0.0328844748690274 -0.00848264252068832 0.0249991006712583 -0.0154948083465486 0.000389107448260759 0.00508036920668794 0.00358355697614113 0.00823859052109975 -0.00651981066834364 -0.00674017886685572 -0.00146539984793087 0.00748158392448366 0.00389227694327949 0.00450783666090181 0.00547224232927697 -0.00315537578374288 0.00151853271215237 0.00725638054989722 -0.00295108836618977 -0.000836692286339204 -0.00602805681149201 0.0102723132392228 0.00678429641158949 0.00192076824712631 0.00209047276566831 -0.00994529952197181 0.00356987808408524 -0.00314303872352877 0.00446836168814452 0.00200696661365636 0.00243412102127203 -0.0605104981063381 -0.0682970029569226 -0.0176616621379619 0.0484505187306894 -0.0210070486641263 0.0138301058960988 -0.0307032724012192 0.0411878051059923 -0.0171919941754684 -0.0440300855832726 0.231037468176299 0.0778932846675454 0.227625312060127 -0.195955183053102 -0.0761416656475005 -0.0193153306960136 0.201565307125617 0.105099091336841 0.0116232757278496 0.0185527416432114 -0.0103948310347237 0.0324799589977326 0.0244699084778377 -0.013582689618039 -0.00699325694210404 -0.0408254977903166 -0.00969924341700326 -0.00945001711523409 -0.0691244075908614 -0.0764671046030535 -0.0681110937080085 0.0666309153120738 0.151897027405792 -0.272255033161217 0.187148678209027 0.0868864730708378 -0.00388954156537225 0.0410982123628801 0.0160518353353089 0.0174261403868252 0.135309693056165 -0.119685593029706 0.0191455955481797 0.0665051376407329 0.0457647294523386 0.0251113930200214 -0.0573957965968836 0.199779174713881
  52 1027.17450012786 ""  4.22395141351472 0 0 0.000793529925244956 -0.00131468532358674 0.00597768435881385 0.00418490493274499 0.00912663283834874 -0.00596627409460935 0.00160691614014245 0.00325808731188641 0.00178455808617757 -0.00047901573017245 0.0315846158639423 -0.127595568866976 0.0112109479629686 -0.00674041404328767 0.107965746396009 -0.0131829088683536 -0.0242933582246584 -0.00189165831958842 -0.0027594141557534 0.0230016064263879 -0.105554410984861 0.0178884468921416 -0.00150928758858925 0.128323767057435 0.000682989519499459 0.00244050887583282 -0.00342193777089684 0.000516282551820381 0.00415536429465335 -0.00210821297835217 0.00558216008476471 0.00810380438720731 0.00766891968733531 0.00253486875762284 0.0027947464713728 -0.00236515800656153 -0.004921055415225 -0.0077659299733132 0.00501076539709604 -0.00148057373794131 -0.0054795478760713 0.00594642318588076 -0.102263520359789 -0.109374599866016 -0.246671525290945 -0.0492997404596649 -0.14867737272579 0.173595075234853 -0.0804600497411852 -0.0897815887939092 -0.196714187761982 -0.0649943056706148 -0.188166865210789 0.225444205061643 0.00592207927405871 -0.0143483986029802 -0.00980407931014647 -0.00829533219793944 0.00713944698913233 0.0127423400510684 -0.00422439934059673 -0.000897651684423785 0.00646271958183339 -0.0155876386681182 -0.025668440006422 0.0173264705894692 -0.00860996091590328 -0.0291307507838607 0.0158922407255044 0.00304159648860675 0.0199157336611765 -0.0471943721865015 0.00326959244660869 -0.00469762596214455 0.00521402863810715 0.0126230299972483 -0.00452931727689744 0.00889248448053706 -0.0164321203950538 -0.0014855487991818 -0.00563593625040654 0.00355766117917942 0.00555264744411162 -0.00148054765622571 -0.00324225048824405 0.00141976051289732 -0.00103446040885152 -3.9275901123252e-05 -0.00524443061713889 0.00314441627931073 0.00233269713743757 -0.0150528173506886 -0.0068685005444367 -0.0134847943109565 0.0132627248485423 -0.00236525547750071 -0.000596661125462629 -0.0155107109060838 -0.00474487047472043 -0.000793872469512576 -0.00294048688417632 0.00361582905128801 -0.00102199124671881 -0.00309932534955787 0.00194633507838766 9.8839420616563e-05 0.00475082442902073 -0.00120129417239951 0.000954050971016377 0.00394631231938228 0.00919695714114966 0.00568636138404775 -0.00700119764451046 -0.00705793399386515 0.0132475639146677 -0.0107944159095599 -0.0093624085056949 0.00412814737630269 -0.00249830747756538 -0.0008597266225586 -0.00163711469953119 -0.00939633030727479 0.00768576444001992 -0.00168084125109918 -0.00324687262208231 -0.00712664185762869 -0.00207962882572554 0.00579198099993237 -0.0180875648221594
  53 1045.6833219317 ""  28.7028573378816 0 0 -0.0253695252568466 -0.0187903547663948 0.101175383717704 0.0141285033312664 0.0290544084585672 -0.073138809084012 0.00955423571577704 0.02338151135741 -0.00855076910481483 0.00212936598751662 -0.000711690026802684 0.001797384969012 -0.00318161345810841 -0.00241674885797998 -0.00583091997899117 -0.00723329400992987 -0.0109174472441292 -0.00811698910883811 -0.0104911346496967 -0.0231937865785696 0.0147206759502694 0.00491008877428105 0.00359396506223955 0.0167226720106693 0.00050312222609666 0.00276616340574814 -0.00597468779639175 -0.00309922913177726 0.000925662047294149 -0.00108566646077931 0.00587586796369443 0.00830598313303138 0.00886878226651154 0.00201675076116019 -0.00189747071410791 -0.00189634465095155 0.0442308804278456 0.0180477069906579 0.125250342619014 0.00403655260695385 -0.067191844996783 0.00708048739684686 -0.0178100645454939 0.00316597128231231 -0.000716489768556872 0.0106334758084778 0.00948458040887736 -0.0146512502490977 -0.0215114007073666 -0.0412161270587419 0.00222475445773598 -0.00166319543649502 -0.00591095361361671 0.0247547174265314 0.00666635427064789 -0.000246238152458862 -0.000228524299125883 0.00577232984228018 -0.00357131004134791 -0.00151062487948109 -0.00587603817057229 0.0111185875937917 0.0112350118762102 -0.0190015982878096 -0.0298300198005334 0.0192572622493863 -0.0095615267507937 -0.0344505546542947 0.0169257397187949 0.00301984618002911 0.0209480392162343 -0.0516050565163571 0.0149412898849404 -0.000351635323880721 0.00793872801680528 -0.0062496285420657 0.00291781138878345 0.000756442270866041 -0.00350159425641432 0.00546606237113343 0.00162773728772423 0.00491745540149963 -0.0363737487785856 0.0578871504673779 0.0354294771136998 -0.0123844511169083 0.0171422799443671 -0.0132862699943772 0.0160342927478611 -0.0798630403510264 -0.0256011187263067 -0.00796242770352257 0.170946778395497 -0.00642583768113884 -0.0320536265265941 0.0863441961734597 -0.0458477109385486 -0.0655381847625889 -0.139379784273444 0.00063185258833612 0.0418942578074833 -0.10913039358425 -0.0248275289292086 0.0511435777567885 0.00499861374141387 0.0173935471292354 -0.0786079750857865 0.0457773570853735 -0.0123313004238783 0.0157415818728368 -0.139511995512243 -0.0384220185700441 0.069109917239064 -0.0640048075764458 -0.0549415810055597 0.0701655061310302 0.110719215148518 -0.112151907285786 0.00874771035641533 0.0037740996682877 -0.00198909768391298 0.0772643732792656 -0.0637038338210469 0.0204754563771888 -0.0248155770021949 0.16975555684895 0.00692376334032657 -0.069203522333826 0.220436310646225
  54 1059.95067154587 ""  2.61794054120794 0 0 -0.00320902098972202 0.00163318490607976 0.00925354257919758 0.000442648835336214 0.000466705969089879 -0.00952872510236324 0.000333823378945923 -0.0023007106509187 0.0138971069383374 0.00734332849451383 0.0170991797157524 -0.0160509255301978 -0.000681983435469875 0.00305795800448717 -0.0178463269179573 -0.00293887731101642 -0.0107141463685519 0.026297956350151 -0.000813119617531546 0.00440516657022343 -0.0252808607172534 -0.00531723637613952 -0.00930069694005264 0.000773372333648407 0.00311197127311883 -0.012187090016737 0.0574803288081285 0.0604974441804661 0.0120688980926992 0.0150221108823134 -0.0419841957007667 -0.0566437717337901 -0.0689804271966385 -0.0170050027799039 0.054938946038221 0.0280241608807712 0.0159421713878746 0.0145949051705136 0.0150970048152077 0.0066468125633397 0.00237470148321174 -0.00852185067892818 0.0280943731832652 0.0531569654840417 0.0105472725408021 -0.0072679960508194 -0.0071600547463525 -0.0133860118308783 0.00983148429039802 0.0260329945648682 -0.0105045288844612 -0.0354785390125303 -0.0798797787280959 0.0350163533040242 -0.0984426168496776 -0.0419567405957655 -0.0305042200224456 -0.168761984129992 0.122297327771268 0.103885140367054 0.0853565079106402 -0.210640080937052 -0.171025739450023 0.144615432580023 0.233190361706242 -0.150894357109564 0.0791408452023194 0.267906569253838 -0.13972112518777 -0.0177720365882565 -0.155035984818253 0.404846823458868 -0.260977865067137 -0.0220938583826323 -0.114330350439102 0.214650714635229 -0.0869538752670434 0.0416004076070536 0.00612792717699005 -0.100321629764682 -0.0495979131110703 0.000921940157152059 -0.00153943435655164 0.00506604965965335 0.0041123001590478 -0.00102383213337528 0.00181114665923522 -0.0021089117537585 -0.00126226563384227 -0.00989339634769439 -0.00374428230803249 -0.00365367965570045 0.0203136749853257 -0.00433406438491893 0.000685751517993853 0.00793854947827005 -0.00337055358534799 -0.0193249773272794 -0.0231888892946032 -0.000361440705256775 0.00393354698936791 -0.010666195584102 -0.00298688761386903 0.00397587189705676 0.00303679276713927 0.00219350844693833 -0.00771299715191368 0.00384225511523383 -0.0013779542078435 0.00333031262673401 -0.0113021286138478 -0.00257003362357212 0.00563612209251399 -0.00836564209218372 -0.00285702550041987 0.00403106181682985 0.0110628328518944 -0.0138529961774573 0.00194381478409234 0.000272464696091501 -0.00153025100327205 0.00854232532833698 -0.00810622950864323 0.00184661899500272 -0.00355618063040712 0.0184870165343529 -0.000492555763251301 -0.00567727125653043 0.0204249164111923
  55 1069.15428596503 ""  0.0466746279296415 0 0 -2.05492616958084e-06 0.000357836246899694 -0.000171590213970763 -0.00022145208949351 -7.95670290974824e-05 0.000134097520409734 0.000604110403698189 -0.000373979998661301 0.000210243151176958 -0.000152486979157334 0.000473032836475483 9.53749207791119e-05 -0.00655146470835901 0.00352120209114571 0.000488543092879515 0.0341940274384903 -0.0185323469637132 -0.00446386732944695 -0.0113080591553132 0.00648572095968674 0.00132449317868172 0.00132170329186617 -0.00117884501769665 -0.000675916590454398 -0.0489386109053048 0.0268784850951333 0.0083711848394084 0.0604736378108113 0.056298449140871 -0.0404963974943773 -0.0375213461170032 0.0201994295204383 0.00593326540410336 -0.00565253152941837 -0.0862996027272383 0.0313155001818903 0.0004102584536972 0.000349990085430992 0.000198701925610294 0.000391591842695705 0.000696711568154421 -0.000521247140688774 0.00961253936376094 -0.00327708820229625 -0.000291172309956749 0.00279841867178193 -0.00251748352304965 -0.000618611195403885 0.0596691058088564 -0.0314212803050605 -0.0088526432098194 -0.0100626628263779 0.00326980040070834 0.00167101928208405 0.0629239736437809 -0.282838632746095 -0.197940295757287 -0.230482801316611 0.164188039125047 0.2770962798476 -0.00670223564380656 -0.208109016573346 -0.0190212130148196 0.01792198885144 -0.0893589428925454 0.138735112054254 0.0483815217052565 0.0549905765698622 -0.150337613947698 0.0490692680243978 -0.0269856325273244 -0.00704570330862742 0.170771897401934 0.117637685681245 -0.00900356117973294 -0.320555016805267 0.137861214621658 -0.184858803255662 0.315117285193719 0.0750493765788229 0.135826950479429 -6.71641560580471e-05 0.000174554905412574 0.00026112151046835 -0.000212543126499035 0.000148240646838081 -8.94908911542486e-05 0.000199285631879859 -0.000444743305297519 -0.000150175911043574 -0.000231937484602903 -0.00021518490589356 0.000695428622631644 -0.000372262334365641 0.000320617014942933 0.000165572416792066 0.000363733804521194 -0.000974419086644294 -0.000548353892767087 -5.66175476782475e-05 5.19353756840747e-06 -0.00025500492005529 -0.000145112213984575 9.66762428063382e-05 0.000116006583258194 2.63758341780336e-05 -8.85486681974693e-05 0.000124478719004902 -3.14644063287024e-05 0.000146828175906575 -0.000291344489072174 2.24173796174706e-05 -3.38672703330315e-05 -0.000512076690019869 7.41148579637386e-05 -1.11650452546446e-05 -1.95760933056754e-05 -0.000166409926958496 0.000145455169135234 -7.62927372041043e-05 -6.5801750820232e-05 -0.000113437782763911 0.000111879293044768 -1.39468162639313e-05 -0.000180072773051306 0.000250879309596102 -1.65715418940111e-05 -6.67432920727739e-05 0.000109952757719849
  56 1095.61997368929 ""  41.5151306850533 0 0 -0.00225910581105118 0.119163481282236 -0.0531706104350103 0.00334651488304566 -0.0346676608068118 0.0612825922615284 -0.0199490036334426 -0.0370223231007274 0.00136723704301411 -0.00132462568447419 -0.00657533452755328 0.00424171509411917 0.00321886395644665 0.0023012425622921 0.0170414647825892 0.0148308975049743 0.0255021736323966 0.00705464452195325 0.0121188485424248 0.0273042540713438 -0.0189301678324747 -0.00934574150453847 -0.0110665130995692 -0.0147520951007233 -0.00010106025954341 -0.000235334134974208 -0.000643207587110968 -0.00720205079276872 -0.00502011901849169 -0.000775588419263293 -0.00161584263080573 -0.00295073755393321 -0.00124792317623317 -0.000612415680963749 -0.00804916025803082 -0.00207168767526411 0.180863484126852 0.148680170504677 0.0940794721376803 0.0879828462950434 0.0879876292038975 -0.209709967373735 0.00430288125204377 0.0309685411619767 0.0308751114485183 -0.00977114174583619 -0.0370035445369114 0.035831350325491 0.0159044954180286 0.0329297764332564 -0.0171734887004881 -0.00213101949191608 -0.00725393525784372 -0.0221630481543783 0.00728445598363805 0.0119629788360471 0.0086449652989858 0.026450073944674 -0.0199283174657763 -0.0231778015564393 -0.00570255722657623 0.0241019779541089 0.0122840908025878 0.00377249747426808 0.00407778975130077 -0.00219253884499672 0.000659762180730361 0.00533962921602782 -0.000856067896021084 -0.00123882868736416 -0.00529633907173473 0.00979438148307515 0.0248895473233447 0.00592750990636529 0.00748181473794631 -0.0336458846490512 0.0131276086673581 -0.0112699528856144 0.00620921218055484 0.0110039996679046 0.00780125293344333 0.0244604621222884 0.037360891825708 0.0296183490305943 0.0119032105647455 0.0113557389349735 0.00435027922758801 -0.0240950522119373 -0.102131133880241 -0.0543596408464683 -0.0421999215378485 -0.126990202181715 0.194713923455182 -0.0940653099732 0.0972465577996106 -0.0817907389392635 0.0424626781427074 -0.237398586512288 -0.148483553848046 -0.0171697458688732 -0.016433486020382 -0.0490422790486403 -0.026799221148682 0.0147869246384728 0.0457169578917395 0.0201360160812172 -0.00527620270675019 0.019044137982446 0.00364753531693314 0.0857579729880043 0.00217743397193172 0.0620747528048056 -0.0647444968614132 -0.157312052561802 0.0571639535993189 -0.028979220820282 -0.0594710962845068 -0.0388877740725672 0.0155357511505597 -0.000679884187729421 -0.0313416709672559 -0.0345047400979333 0.0221343575243613 -0.0047307391655047 -0.070257104730383 0.063261498252986 -0.023535216887209 0.0213425707094643 -0.0430065320952567
  57 1116.33764244684 ""  40.2412600423025 0 0 -0.0370746313932379 -0.00364978828978987 -0.0214951733437879 0.00789320841305566 -0.00506913710282674 0.00611469924590411 0.00459423297640361 0.00693282671272531 0.00474703371629974 -8.00568527795379e-05 4.02193090020857e-05 -0.00318546321235221 -0.00157391563527472 -0.00181608125465062 -0.00324421506808722 0.00300452758380302 0.004819263662506 0.00255242225904574 0.000933708659759157 0.00156765568969744 0.000781400140829115 -0.00213214367764258 -0.00201936630755987 -0.002969562823838 0.000711674358362019 0.00106190117175379 0.000624012698276777 -0.00167481712095408 -0.00112291152035568 -0.000533262816603302 -0.000307514888341647 -0.000753314482292492 -0.00040056327739534 -0.000184386037602109 -0.00180721080949905 -0.000751796064729709 0.0224315436240713 -0.0473792862405176 0.0654204406225872 0.00736069917864815 -0.0295249791011536 -0.111745723912343 -0.00935714176862186 -0.00741472910335816 -0.0104051338788274 -0.00667835565488388 -0.0146979012084054 0.00235403434763147 0.00355422308662549 0.0046529694137768 0.00324541711932339 -0.0064280121714227 -0.0205719418942135 0.00511260073862902 0.00271195892690754 0.00211158830445673 0.00148223906109726 0.00620202236084242 -0.00475492281771471 -0.00528423643758787 -0.00133194453872689 0.00582333534156824 0.00277195831451505 0.00145995252158616 0.0015484986106577 -0.000709249763029664 0.000447984791997548 0.00194747101469354 -0.000276639948926657 -0.000225168842918714 -0.00149166542211717 0.0031197287258649 0.00604704353447238 0.00137879338734372 0.00186518478122624 -0.00779574937448199 0.00290606298726559 -0.00225251771831289 -7.9551692220689e-06 0.00316607949168311 0.00175439659100601 -0.048061588933555 0.0499459873917102 -0.07776131075784 -0.0586230088571509 0.0209875648275242 -0.0293757148861431 0.0772510598395187 -0.00875513217677985 0.0644543303950477 0.0129318585855621 0.15466921332521 -0.218445481604123 0.0344173192348059 0.000627835749417554 0.0888999163027665 0.258610321590823 -0.118060637013255 0.00698947892819733 0.00542671250602753 0.0307927742945984 -0.0690117261487688 0.0108925951187071 -0.0326441255595859 0.104359200884655 0.0124460333693252 -0.057663461178798 0.00566220139780724 -0.00559037384915625 -0.00322304263431555 -0.108497907830499 -0.0260059189601146 0.0547387881227958 -0.0464698167870901 0.0192932142754819 -0.0396724008095386 0.255598504169401 0.174825818880048 0.00229002768282676 -0.0101727644616097 -0.00717341125610893 0.0889071760787219 -0.0980465357561642 0.0176207887742151 -4.47000977473795e-05 0.122873158696798 -0.00165702772147784 -0.04624273143899 0.166998263818053
  58 1134.06399015022 ""  1.72792190552593 0 0 -0.00679321294688864 0.0249425427413466 -0.0215948838771987 -0.00960160339602904 -0.030845017043703 0.019569450739695 -0.00181168979896233 -0.00358143150988658 0.00135510590491563 0.0257979938090228 0.0543711875772763 -0.0276468705167372 -0.00618338564095098 -0.00494362907315841 -0.0235686661580799 -0.0920436557396471 -0.163059185403516 -0.017481491516445 -0.00638868847214015 -0.0163018959628656 0.0193104861014854 0.0340890393655981 0.0503003118923476 0.040632180657778 -0.0105539492861075 -0.0192165551922238 -0.00150493348229625 0.0262608998076656 0.0313658500582028 -0.00571288431967176 0.0208229317451442 0.0328357826646076 0.0183672492862752 0.0110177702553746 0.0396979748579921 -0.00300908051861743 0.0371362091209196 0.0128684453145829 0.030008516072874 0.0189309209087706 0.0187382598933967 -0.0634878897307665 0.0709956872350074 0.126925317952773 0.0260032809502167 0.0707817007177774 0.158136615721996 -0.10981080408873 0.0680470653710511 0.0902620362073826 0.113702271417205 0.100914437163196 0.20362215700522 -0.0311474742794661 -0.0064346159413366 -0.0814653223303693 -0.0595322649986841 -0.11427618161768 0.0866556089397502 0.130477412522105 -0.00199441696523442 -0.0869603392590178 -0.00507121220279831 -0.0565839381055542 -0.0763118147428293 0.0401048706064707 -0.0233090376431999 -0.0941110443880757 0.034373113825779 0.0107671516458308 0.075892587183619 -0.186843899938034 -0.071500215127629 -0.0486005470353972 0.00629899228868406 0.161911173903769 -0.0645451093554972 0.083936706159486 -0.0783430947540642 -0.0414456174678163 -0.0477467590926979 -0.00430657827779055 -0.000137989157887484 0.00860581975849228 -0.00699766837538866 0.005115837374027 -0.00398997233543798 0.0137751675199775 -0.0179901357269073 -0.00318286772265074 -0.00804579810338802 0.00526564942129969 0.02554953455353 0.00467834084567313 -0.00374498073329467 0.00193544880150325 0.0451868799256196 -0.020686132921912 -0.00154619423593052 0.00213401071032237 -0.0027673019160917 -9.59956063204871e-06 -0.0018382698534875 0.00390237474784839 -0.00258985026939468 -0.0016596202510567 0.00236643498358138 0.000969503932897729 0.00174034169409253 -0.00512613761496725 -0.0055919860915269 -0.00099898535830175 -0.000646561744417858 -0.00128202390746877 -0.00156608168546107 0.00367601102869109 -0.00960338980003107 0.00543392604587579 0.00775902265106419 -0.0020159583738604 0.00345329336247809 -0.00654302019942867 0.0083963343219529 -0.000521274633167143 0.00160582217585161 -0.010043587043856 0.00308348871455598 -0.000950272012494194 -0.00603347043440258
  59 1137.7115651956 ""  45.2577288981065 0 0 -0.0608520295576732 0.036704336847014 0.0149940346857871 0.0188321789506699 -0.00708372902998761 -0.00728610742275481 0.00290897389679583 0.00576590355634344 0.000191817007707069 -0.000860734952216181 -0.00430672049943319 0.00190329005814448 -0.00134368435831023 -0.00239401603001148 0.000504416660435119 0.00984249463244649 0.0174134741424147 0.00314212634427601 0.0009376475111021 0.00250105272697206 -0.00126681208091267 -0.00496585006591784 -0.00652828202395142 -0.00389471417951013 0.00161727221583812 0.00275884778107171 0.000917076535280076 -0.00342130846980834 -0.00352281223820313 0.000133208727970839 -0.0021359557668941 -0.00345686414875667 -0.00199544207244493 -0.00109255237590048 -0.00457345299352585 -0.000337969273048951 0.10166478282016 -0.0373441010844923 0.216848668519336 0.0536615676669621 -0.0277856280953909 -0.216977119849188 -0.0118923850266434 -0.000691147341561442 0.00203494361153362 -0.0113983232575907 -0.0295031046362319 0.0132056121465398 -0.0035134092943448 -0.00658379421640628 -0.00899925431529403 -0.016893518653162 -0.0417517943153436 0.0122858113453245 0.00266575109261193 0.0082956416054329 0.00615188439304681 0.0140669871860504 -0.0107231010538454 -0.0149521335624201 -0.00062698451086832 0.0114279120635163 0.00206199739208017 0.00612546475078503 0.00819210004578279 -0.00426966174444659 0.00237145636190485 0.0100139202833427 -0.00325458646003666 -0.00117498043810365 -0.00786295329386453 0.0192227446465666 0.0100141256159622 0.00514399146667516 0.000529301344498318 -0.0190766251304305 0.00748203480520776 -0.00860381111193729 0.00627929931068521 0.00587961069639885 0.00526131288330017 -0.0253705872806902 -0.0372092758546581 0.0762881065951815 -0.0445194218840208 0.0230634566641088 -0.0227049266217985 0.0962597273140751 -0.0578804125277385 -0.00132721662219764 -0.0035386805743165 0.0587310143790886 0.0250141515302898 0.0294596931239477 -0.0687096427007575 0.190276511604409 0.162524903988315 -0.102481456380677 -0.0242838075240787 0.0617984399823738 -0.00260932845391628 0.0435876736129146 -0.0147451549087556 0.025703493335635 -0.0901356389231559 -0.051371434312928 0.0243851519338595 -0.00243172229041898 0.0149615086748101 -0.202871931100279 -0.0916677815100179 -0.119552337206907 0.113405083818553 0.16710828312175 -0.0380314295559584 0.0392613428757703 0.00906689537936434 -0.0056898061995535 0.0326731879336888 -0.0137359008479975 0.0972034647906569 -0.0369500009607293 0.0840329116094379 0.0013434392538515 0.116178564805683 -0.202775604372164 0.0802356969187473 -0.061810407826895 0.0120300337173787
  60 1153.93555784713 ""  19.5140552220617 0 0 0.000877834659238412 0.011151009675208 -0.000797212811597538 0.00628421454548682 0.00561212177505331 0.0127599402696694 -0.00954882365512146 -0.0107324179778019 -0.0258416610052399 -0.0340133823031589 -0.0663972897209659 0.0166340379309526 0.0360954559808892 0.0545375896484441 0.0409256036030244 0.00449750731173041 0.0207516023817247 -0.0462310359203444 -0.033117366631183 -0.0606268619405769 0.00544023221029693 0.0318575669203445 0.0491946371691779 0.0268719462481695 -0.00204925372237534 0.00414980249679656 -0.0293977891403862 0.0133488307359994 -0.00446923307451013 0.0196096548652586 -0.0067413389160317 -0.0117148415739954 0.000993428950552236 -0.00596772235181046 0.00556904142400227 0.023339854102079 -0.00289238186318635 -0.0101975284758971 0.0134073763261148 -9.33802468051827e-05 -0.0144346756608041 -0.0137420722104714 -0.183114403423254 -0.291062700066198 -0.158599582993758 0.13009646505379 0.253008574748172 -0.0491423865813501 -0.174508323918314 -0.282958392430344 -0.168681726025359 0.189151912271709 0.405160995820091 -0.147505157861128 -0.0655953888787911 0.043205271149634 0.0295313540959113 -0.0359450505834367 0.027426269835649 -0.0120839060770265 0.0370732145551087 -0.0423090448454711 -0.0639769941143747 0.0127680142666865 0.0192710348884103 -0.00758281508630268 0.00834211754741957 0.0231701228190878 -0.00985801951542059 -0.00215111707540073 -0.0299445606847535 0.0830090733956492 -0.0709524026970919 0.0175070477419698 -0.0479152168862871 0.0367670551071896 -0.0119927221400677 -0.0271289859824184 0.0788695658349522 -0.0348965133164463 0.00637873658868371 -0.00178919201586053 0.00188515750562415 -0.00561226243286818 -0.00209454575948255 0.0013233351883575 -0.00106534740529016 0.00258134711929502 -0.00595356046111487 -0.0014935582007795 -0.0013868536378621 0.00230786040681683 -0.00487453868563958 0.00951012229418779 -0.00124560555515796 -0.0396919264535996 0.0124098640125111 0.00879557239994336 0.0107277117048825 0.0159518344177802 -0.0237516627549252 -0.012593006607341 -0.00902917030293149 0.0132287599655623 0.0214211832708614 -0.00917497222256226 0.0112013491575476 0.00648002785557087 0.0126545197590983 -0.0362302526126183 -0.0432975985202036 -0.00179675602220078 -0.0111641370923194 -0.0256702026655553 -0.00522287559005289 0.0121958632633053 0.0172423764858076 0.00645559129899067 0.00221141091812129 -0.000525510447263204 0.0182931313235024 -0.036081770641829 0.0454771708946889 -0.00318329544439008 0.00448489774809989 -0.0562909669702425 0.0199737783102778 -0.00998308741778755 -0.0306727390306453
  61 1157.90459904002 ""  14.1893186014168 0 0 -0.0129065304208558 0.00851279616089861 -0.0046757751408457 0.00575468273218657 -0.000965874536560624 0.00471704028549358 0.00197520230083859 0.00396329223684647 -0.00270891311345358 -0.00680083344056304 -0.0130076269543731 0.00195495019230077 0.00583806315591789 0.00903684750077244 0.00581157711872671 0.00233909312169566 0.00630507506577725 -0.00775384458527499 -0.00664959936351493 -0.0124535665653123 0.00193007593920903 0.00550401914399371 0.00916984485245485 0.00417091799726782 0.000275063053892958 0.00191507204662356 -0.00540253770842284 0.00179851800991141 -0.00154135892587381 0.00359832489933445 -0.00151507315872871 -0.0027834649797342 -2.50149690903826e-05 -0.00129920843225873 6.217869658812e-05 0.00422978925678767 0.0130231171947472 -0.0276540654471181 0.0474924522163499 0.0172254440863591 0.00890174272793768 -0.0539193796309129 -0.0402969853921825 -0.0634125207931179 -0.037866206865327 0.0212771410421182 0.0415316172288021 -0.00894112835287766 -0.0345961337891266 -0.0563980702926739 -0.0324705406848746 0.0333122213488187 0.0675216980447829 -0.0247333153525283 -0.0113145491166114 0.0095750656566079 0.00663853480662478 -0.00390263356072768 0.00293276663456874 -0.00518376990497242 0.0067863205187375 -0.00528394129666832 -0.0114228645042719 0.00349027993314458 0.00479160985667406 -0.00186255011412398 0.00194618958284988 0.00586539352722617 -0.00206853547541983 -0.000538106569385577 -0.00688565645685402 0.0186717925581878 -0.0108511282957718 0.00437607073754096 -0.00869999573513644 0.00306674748240024 -0.000833493349286614 -0.00670283305010018 0.0156293050874408 -0.00511328418945953 0.00230397269569369 -0.00928867330139144 -0.0100581916165276 0.0353723092548421 -0.0195864931244673 0.00918124684638857 -0.00773683116265829 0.024729989584396 -0.0208967958573601 0.01587739874435 -0.0254986621110372 0.0165537088332933 0.109522535340742 -0.000972287195741909 -0.018413295112147 0.124733530331813 0.0996426258937765 -0.0724960545468785 -0.00919903505577891 -0.0969089076186826 0.094151955098001 0.0540060510575984 0.0495753491952183 -0.0528608659743636 -0.0958359457292748 0.0573534109495555 -0.0414607156233547 -0.0269161468479677 -0.0573871211357525 0.243595067888202 0.238356099920898 0.0641897999035371 -0.0152970623348669 0.0614531558713106 0.0249101646555695 -0.0429443046780332 -0.149856673419802 0.0576704472347303 -0.00634149784071613 -0.001181321952445 -0.114700247859387 0.138277834151891 -0.195154569559935 0.00871816992902961 -0.0674979091548773 0.290452351435252 -0.116773669436749 0.0806283766453148 0.0829170667223342
  62 1194.51510131181 ""  6.7578644391434 0 0 0.0376731458944457 0.00209207723632554 -0.0383510422407542 -0.00988375975194072 0.00279920604387154 0.0260411880771756 -0.00308427181794546 -0.00699403759517363 0.00617991230674707 -0.00272681914384595 -0.00357936319221714 -0.00438691452698758 0.00268535917579269 0.00451463759086056 0.00182890364420385 -0.00110031939781195 -0.00244630502568625 0.00205676643840865 -0.00186969691150249 -0.00241232799167619 -0.00424869270435933 0.00364739601122188 0.00606049577174895 -0.00115945099606694 -0.000731742510012363 -0.00148505045346957 -0.000115189460126791 0.000391839039539493 0.000653954351165034 -0.000200664729431966 0.000453285593010511 0.00107594988934655 0.000282910103522352 0.000113686981273775 0.000782981644659427 -0.000111086413799062 0.0250880074104009 0.137276275055932 -0.156280555981098 -0.0145994786829646 0.0410567912450475 0.0791152623446888 -0.00916894112156369 -0.0119302914733459 -0.0119513994770725 0.00550629740638388 0.0106291961741841 -0.00101660416662476 -0.0110709829086206 -0.0153636153554518 -0.0147769910635425 0.0214689094288975 0.052007343111865 -0.0233741405068922 -0.000348781913052169 -0.0019859768461087 -0.00149781498415377 -0.00212627135161285 0.00151577359957709 0.00294446295162243 -0.000560636088151429 -0.00163702362162964 0.000765479460630901 -0.001637808274211 -0.00154642751878809 0.000608743570333059 -0.000257525554634189 -0.00206784778426357 -0.000107765748517459 0.000420774464793985 0.00163777471295291 -0.00288354847634929 -0.00116086261281429 -0.00118014268042811 0.000544994539887295 0.00288373956744291 -0.00119578580856021 0.00174886547061519 -0.00163678484924865 -0.00121803982167497 -0.00124299330984874 0.0408539698569927 0.0480318967615065 0.00314072805729237 0.0279317196151714 -0.00605841049512586 0.0120717282659741 -0.0686267410632394 -0.0238526045905669 4.64659385812596e-05 0.0702343863493351 -0.10556814065483 -0.207162147519729 -0.17227134138771 0.126758975547314 0.25201965700675 -0.179834622494619 -0.143298122885577 -0.110271792873902 0.0553198047369776 0.083185597913694 0.023939901255295 -0.0241431794569787 -0.0575689227143055 -0.028827525590523 -0.0382506022388249 -0.0455337178707397 -0.0154904447528754 -0.0164251106773719 -0.174787246961474 -0.0415441565573133 -0.15997910322036 0.225420189802236 0.120597912554763 0.139861206164125 -0.145447921465811 0.116933067362169 -0.0941488560924497 -0.00632205069584149 0.00129987697292603 0.0812559582057872 0.104349300224696 -0.0763462864379162 0.0225043840934338 0.145780909825534 -0.0291090741606044 0.0503493166131531 -0.0968063381553485 0.213224594149733
  63 1218.34767198042 ""  100.354695792436 0 0 0.0126294653300731 0.0242616327267087 -0.0106195543837967 -0.0236783076758202 -0.0432765232705734 0.00546129306692522 0.033620456088836 0.0669684659328331 -0.0189823630704201 -0.0116817492541128 -0.0216087510299547 -6.90315344583195e-06 0.00484943102888571 0.0145475523803414 -0.0205913680751703 -0.00863004181207442 -0.00510994780580554 -0.0381431696909602 0.0236468107259913 0.0252818378904153 0.0622460895544563 -0.0126033184806193 -0.0267873462156259 0.018669690324306 0.000849371859068394 0.0189128419275065 -0.0677088816488507 0.0101454565380345 -0.00706255832632639 0.0257635377759429 -0.00374468637200388 -0.0103430759042581 0.0167982061150158 -0.00522286560568284 0.00114750456341885 0.0287100222546698 -0.0141889307849232 -0.0222367881988306 0.00804112327675276 -0.01435730158371 -0.0314992578445554 0.0106370405928822 -0.205350964015044 -0.30954007097137 -0.233488053653996 0.128955755131385 0.27627292095974 -0.147862053054204 0.155039088509077 0.228039964721827 0.227547137297323 -0.161845345400789 -0.362259782250106 0.191188277473806 -0.0748565374251969 0.0646614254360729 0.0454341023412793 -0.0362214321269232 0.0274245410075078 -0.0322691548370544 0.0401747983222627 -0.020948276702066 -0.0636494497706588 -0.002229581076194 -0.0202974688654382 0.0266030334161724 -0.00753040501390897 -0.0158154979103794 0.022710778597977 -0.00304646859430508 -0.00960154549858119 0.000875616379251132 -0.0567238917965601 0.0313281577018616 -0.0501858417243509 0.0331609972695534 -0.0099269355926646 -0.0460918099599546 0.103973004827065 -0.0335437014477592 0.0156394449080454 0.00356154992644158 0.00395258061560922 0.00130505465597733 0.00269429631600627 -0.000101252921255473 0.00075880445137416 -0.00400749674997398 -0.00603889116900259 -0.00330093528541574 -0.00104488383393231 -0.0132700641408173 0.0100354603811211 -0.00719505186879336 0.00943139543952439 -0.0141589814910348 -0.0191046057172171 -0.00989445868837297 -0.00963341306486537 0.00171195646191295 0.00115296236955409 0.000151776355477481 -0.00275591275510208 -0.00113541856727178 0.00059351626077335 -0.00119183854464536 -0.00116530266376314 -1.73892773187999e-05 1.78673716642323e-05 -0.00550126569643309 -0.00388763477726315 -0.00286354933556151 0.00416695527438354 -0.00401255018704505 0.00469288421500304 -0.00572771479277717 0.00794446577701595 -0.0161101370179238 -0.000418463110246588 -0.000402564814243449 0.00261468282744089 0.00225419124007147 -0.00126124967592796 0.000583294366404697 0.00386848320140909 -0.0024969643962575 0.00168305320061327 -0.00279055134261019 0.0039599908642388
  64 1224.26027969782 ""  11.7274997360149 0 0 -0.00337897818796423 -0.00746885837438304 -0.000599907737009333 0.00770218610969844 0.0140855848929822 0.00201126640949215 -0.0105702785197291 -0.0106363144803519 -0.0367182372050692 0.0217163769607356 0.0332726797249555 0.0255657920737009 -0.0246260235324756 -0.054782810005793 0.0381177859460175 0.00355282726092497 0.0208442208570178 -0.0617525091852324 0.0122528193106024 0.0185785368392697 0.016423918249536 -0.00772016139361566 -0.0160994063489499 0.00734953185913001 -0.0307038831593893 0.00159467909329698 -0.148259708205449 0.0295362876670127 -0.00282937172706423 0.0604192673328718 0.00604469372966972 -0.00540142808920692 0.0352461691588548 0.000812829038563793 0.0130685188963029 0.0640366926301278 -0.00335312481794319 -0.00587167865332608 -0.00370426712347213 -0.00168522844965238 0.000589559505260383 -0.00148258753341831 0.121120241925785 0.180095045125324 0.145966390864142 -0.125869100246826 -0.270770631660639 0.142169768136778 -0.00861988057721166 -0.0158095155456491 -0.0113198142272728 0.0352837404341569 0.0775693519757527 -0.0403580210106426 -0.176363006147933 0.10040592384366 0.0766661131100391 -0.101070102454716 0.0893184289594163 -0.0787475729406525 0.0956858524301966 -0.0787178096858254 -0.164486359524372 -0.041551017819699 -0.0618311311001902 0.0429743876575134 -0.0239106454095345 -0.0781029936476419 0.0570672394984464 -0.0057129368001804 0.00481949529474947 -0.0106486499384932 -0.144459888308409 0.0558845273137182 -0.116248764030626 0.104517429650643 -0.0226667147851855 -0.105973800626609 0.186927935466515 -0.0959569915786268 0.0162992428398235 0.00035654084331512 0.00180550322048449 -0.000353576727156846 -0.000534079485230199 0.000390587665182374 4.63825090317424e-05 -0.00111912658761869 -0.000857600365725606 0.00167348443664345 0.00305939338582578 -0.000616185723082935 -0.0124534111297292 -0.00433553054760276 0.00335087769950582 0.00971071207900102 0.00533630042312851 0.00715279463346215 0.00914965847839628 0.00069252823546745 0.00247281326372607 0.000696896581987323 0.000427050634070468 -0.00214771084212753 -0.000766501308153519 -0.000564455480740004 -0.00121209122334835 -0.000575185344104819 -0.000661156609747074 -0.0019641815043099 0.00147946009300965 -0.0030722761340664 0.00503399592974281 0.00235164554343302 0.00394542326009522 -0.00387160154243185 -4.22899729934328e-05 0.00709872927927562 -0.0006179271076005 0.000424685969331022 0.00127265149157357 0.00262022286344853 -0.00242337674361523 0.000516605764133721 0.00289972579260764 0.00116514472847213 0.000472580273676257 -0.00175060578887476 0.0053315216705933
  65 1225.59558896728 ""  3.67963097210286 0 0 0.000153814035193083 0.00043312513121786 -1.84328831590609e-05 -0.000353586551053308 -0.000799654583028823 -5.78447720731581e-05 0.00142114428819484 0.00030682151211423 0.00131899740319388 -0.00180676156498407 -0.00112481110740402 -0.000843612274918958 -0.00240447620657578 0.00432044593746193 -0.00119400034120115 0.0229771306511712 -0.0131944129011682 -0.000957785343538706 -0.00612460962102415 0.00239798147852006 0.000407902499153736 -0.000776287352625977 0.00108484109751726 -0.00015038348468454 -0.16907882595439 0.0921721173733535 0.0315435109041326 0.0472006770100944 -0.0340120220577903 0.00831648715135254 0.0775800432481877 -0.0419789616094458 -0.0135548733989323 0.0499819430815993 -0.0193249501304897 -0.0275574757686567 -0.000481658248758362 -0.00122200693225227 0.000868407668781175 0.000830908458935581 0.0010851070379521 -0.000666759623962363 -0.00725631595962717 -0.00876886855865999 -0.00715201605172299 0.0254471347845327 0.00195178630931368 -0.00951519234010406 0.0325031565180824 -0.0166038361313003 -0.0039813702579746 -0.00334509929187176 -0.00372912210442846 0.00243668995895336 -0.0970147032539291 0.0222698486174945 0.0100300335494426 -0.0379767801479498 0.0227436851497624 -0.0867957367513313 0.0907246625075782 -0.107681132263525 -0.15112550632377 -0.0629157558751519 0.141324283236699 -0.262358027574492 -0.0817763575652487 -0.0588364454869985 0.283868701393488 -0.158168836538441 0.0858219782150606 0.0260829725060407 0.179284153269141 -0.0398597117794126 0.113308533919347 -0.0203289058182537 0.00696270993663954 0.101618933246415 -0.0791214182288452 0.0732805739304152 0.0170092193413204 6.5622167999855e-05 3.57650435519313e-05 -3.97159569189435e-05 0.000130687202378305 -5.88983248318745e-05 5.54280343295212e-05 -0.000189945507126323 8.41704361020734e-05 -0.00010181268204523 -6.9554162662546e-05 -0.000201510220711004 0.000296033835848552 -9.99123862139892e-05 0.000136403982328198 -0.000536597483060312 -0.00119098942492572 5.01967034407019e-05 -0.000318177953445492 2.14467049372185e-05 2.74627262622407e-06 -4.93679689678261e-06 -6.59611722405703e-05 -8.29660547329928e-06 6.01947419852077e-05 -4.01217578984686e-05 -1.5000661164385e-05 4.30641736267112e-06 -1.69156827781237e-05 -9.99557180633229e-05 -2.758888545228e-05 -5.01033134103157e-05 5.18830179313976e-05 -0.000168260231018326 3.00071029031395e-05 -6.85143075364294e-05 8.42418577035188e-05 -0.000597706224163206 -1.9516693702555e-05 -2.09495166637551e-06 2.72999006788808e-05 2.74889930768329e-05 -6.68387834491953e-06 1.38699913112078e-06 9.48899553704117e-05 -8.28199571727018e-05 1.53114311604881e-05 -4.43901050314271e-05 5.31033884657245e-05
  66 1265.34172575405 ""  203.10018961801 0 0 0.00249062628176289 0.0353096131115324 -0.019029199409894 -0.0354462896242 -0.0790614089847114 0.00631321808203401 0.063545902871135 0.123422493061338 -0.0260588629174767 0.0328305040910162 0.0508780781270442 0.0344810681004135 -0.0337992972240758 -0.059772538473128 -0.00661511354626863 -0.00827727365584968 -0.00340450201291966 -0.0434390761736507 -0.0110122736023281 -0.0283940896719902 0.0307432689230786 0.00961950050540954 0.0132999094308693 0.016474955650729 0.023302549129619 0.0320520595954662 0.0380226273181183 -0.00959057113541374 -0.00604221223415548 -0.00893964590071493 -0.0080506590974521 -0.0114352594552662 -0.0125929528769141 -0.00222381353574058 -0.0101253069566071 -0.0103193065832224 -0.0309065751536476 -0.105425444732157 0.0729747704728153 0.0201003767486032 0.0173256955936947 -0.0478193952975386 -0.00725347627432128 -0.0126693421118047 -0.0203819739026414 -0.0875000193635466 -0.172461801667738 0.0445237286942598 -0.123746855691749 -0.200446590402527 -0.101791607657114 0.0339884532081046 0.0622020465175055 -0.000589447524098676 0.0434259645158563 0.000563815133167566 0.0013738439491737 0.0368815160770288 -0.0291016874916189 -0.0168827432051598 -0.00654826422313093 0.0329484124317528 0.0112768868246257 0.0317099093284798 0.0393066779838421 -0.0195119735292835 0.0109854216611757 0.0503787439255292 -0.0153386001646667 -0.00362060538230988 -0.027316840115433 0.0729047777115655 0.0339624061566084 0.0106825119352513 0.00554442516985182 -0.0470420578807561 0.0164435098692618 -0.00167108626877538 -0.0210554710953034 0.0362745441526974 0.0125538015444149 -0.0134600795795071 0.0152240380735207 0.0129908453395218 0.0127290258206457 -0.00279475335653167 -0.000312869591644098 0.0168378463979592 -0.0303350948494373 -0.00851073865195246 0.0469384496055683 0.0206673915895834 -0.218887585165455 -0.0192005081850443 0.0115288691512291 0.0989347251203466 -0.259289970989385 0.0927586323994838 0.0336498215414335 -0.020175278311531 -0.0115558653286239 -0.00278592972576708 0.0141385784036135 0.00555637189376101 0.00598539063443268 0.0211821329004402 0.0067991609973661 0.00159224593947837 0.00812180483321284 0.0354665193908417 -0.10890865651574 0.03507676453877 -0.0498193894855254 0.0365387913697655 -0.0213947542387798 0.0221309927886721 0.0448278101560722 -0.195437596753994 0.0197016340924203 -0.0125921499127427 -0.0359920245505511 -0.017280347942316 -0.000863411224555697 -0.00184083460750391 -0.051441825365135 0.0445899439376488 -0.0290164697828341 0.0392524561874575 -0.0453892844154852
  67 1266.66549635358 ""  117.454457693619 0 0 0.0232148868904324 0.000992411098338474 -0.0123901716506028 -0.0351814599721922 -0.0392703892898565 0.0023934669590248 0.0371523813989845 0.0732148553250102 -0.0182424623675635 0.0207568203963761 0.031583135037354 0.0219737848161819 -0.0206104867365726 -0.0367759900384218 -0.00305437420033573 -0.00557411353155064 -0.00242796610012206 -0.028349932070415 -0.00584870554227657 -0.0161400637188582 0.0193127207115163 0.00545263107925722 0.00661382903751227 0.0107763637012722 0.0142763791936304 0.0199858455626986 0.0243090332856612 -0.0058876526251871 -0.00370946991620206 -0.0057612565068289 -0.00509679797930108 -0.00720373950724159 -0.00797662609139674 -0.00132904187182542 -0.00625082690129071 -0.00675894675087463 0.015386043009004 0.0794577765232584 -0.0787641753929632 -0.109641427573974 -0.152051680472786 0.134453396753145 -0.00968349402915375 -0.000842063545330782 -0.0081376974035932 -0.0511147705146177 -0.102696865072813 0.0265664047581472 -0.0733926309074215 -0.117717192254719 -0.0590509379852635 0.018539812288929 0.0360973630127362 0.000982290737154532 0.0273854318039932 5.50775018074921e-05 0.000561190056592317 0.0229148138134153 -0.0181441154923796 -0.00970630340980122 -0.00431697538274172 0.0201208432667493 0.00748155403386115 0.0197990769100933 0.0249175417938345 -0.012623981429085 0.00671719756956942 0.0317801490021772 -0.00939275794823893 -0.00263042924418928 -0.0167661035566051 0.0446214352227712 0.0215739734467139 0.00633106020391435 0.00382700535312495 -0.0291858458675697 0.0101159769855781 -0.000235710915299311 -0.0135142603833562 0.0230317696204921 0.00769980383976444 0.0285310517138849 -0.0157642888780712 -0.0187947135729834 -0.0149695512467228 0.00492643078885637 0.00155244939228005 -0.0271925739435354 0.0415641857594734 0.00727707829190506 -0.0833102841256122 -0.0587273155195297 0.395865857202211 0.0267175885878275 -0.00110976551007104 -0.227842830656522 0.381838929079273 -0.147638901518703 -0.0620946534997539 0.033897363938192 0.0180027825263677 0.00640520914106671 -0.0293021061148391 -0.00963307633286652 -0.00703458430432955 -0.0363430761187477 -0.0129522874878785 -0.00255971541062444 -0.012171822356752 -0.063587213549556 0.169191361667993 -0.052247125937827 0.0779260428342001 -0.0991826248954449 0.0539821480258561 -0.0511232671247904 -0.0428880468197648 0.275609652872841 -0.0344585680190932 0.0193351661909493 0.0620165105770057 0.0299846778546977 -0.000237151154760586 0.0040854172846717 0.0906561229605425 -0.0780929848087419 0.0480819477000379 -0.0670377522736462 0.0774999841400953
  68 1280.2389311285 ""  7.44878255980002 0 0 -0.0257350304639337 0.0112168203553764 0.0177038833759967 0.0260810008631521 -0.00571952266589763 -0.0113421582708038 -0.00408306570253704 -0.00645887675587385 -0.0137995172059298 0.000109486477240093 0.000490823297104136 0.00627775246563306 -0.000127315500845774 -0.00151441405666709 0.00507136170629388 0.00213867547480881 0.0058235131799369 -0.00842179424798065 0.00305709033692177 0.00520072017136256 0.00412467565955829 -0.00373691488263145 -0.00611860245938568 0.00361115668565015 -0.00397589998792765 -0.0109270841990284 0.00897205093346456 0.00110534197438492 0.00372217192686694 -0.00321525256756943 0.0010714871502953 0.00281512718351864 -0.00152959162611297 0.00153438595430796 0.00350696119011961 -0.00324857568733183 -0.159474799694271 -0.389911739308896 0.226160202501949 0.181973813586363 0.265383568892985 -0.196170479475036 0.0223076399810027 -0.0087285735198281 0.0062988637887806 0.00637097601473352 0.0158457788228989 -0.00200189531991547 -0.00197968440259827 -0.00511531032942288 -0.00367846064000908 -0.00140407898471467 -0.0111674678469893 0.00432157520161959 0.00488597882271896 -0.012381411449192 -0.0095460566430711 -0.00223764817803915 0.00233295908959006 0.0141563660485012 -0.00578272038784153 -0.00847289361693935 0.00792166716241661 -0.00401800180053113 -0.00123906483902387 -0.00287430994289747 0.000522788975609251 -0.00359499805745 -0.00450061085489109 0.00116249276145157 0.00408525182562143 -0.00959134046675212 -0.00267950174117552 -0.0103763003924639 0.00678839896963919 0.00667598113302941 -0.00256657142913006 0.0122123958389671 -0.0150498532414668 -0.00163675233339118 -0.00635229910513463 0.00629893715256465 0.0359896965995839 -0.0114451348760924 0.0056206021790253 -0.00534293531201096 -0.000796645038551756 0.0110242039423658 -0.00697190134125306 -0.00161823530015718 -0.0411650277354365 -0.0427944913196775 0.136008258752722 0.0233302435711224 0.0507160340020703 -0.312125949121623 -0.175796520063478 0.257680305501902 0.165332502636078 0.0308870363587159 0.0433764745524658 0.0167874779670974 -0.0129115414400978 -0.0364152914992535 0.015857310060435 -0.0406027124738183 -0.0364999036192856 -0.0113851437568673 -0.0152778569021021 -0.0511245338214318 0.176510954214309 -0.0428974414033139 0.0996702592267822 -0.262160354847812 0.101494781447754 -0.0975459961360254 -0.110954277576403 -0.0855437364656537 -0.00417454813809863 -0.00569738584879404 0.0748500487064925 0.0734536639832633 -0.0476827262722935 0.0137611595457044 0.130399654320725 -0.0475458131547353 0.0426927374864392 -0.0869520140900034 0.143608675409115
  69 1285.5914692228 ""  1.02150998396279 0 0 -0.00646507553082552 -0.00916418887405448 0.00452779741614172 0.0125392101650121 0.0190132712978038 -0.00135668374373311 -0.0179257657482064 -0.0359224082878096 0.010491671239505 0.00237962063937489 0.0118770853423155 -0.026984055694859 -0.00189389786220431 -0.00615296052735201 0.0100826175417999 -0.045919652056274 -0.0838841689845376 -0.000925643884673284 -0.00777651858844779 -0.00854361577274664 -0.0199725935971896 0.0102108695857202 0.0137785926965986 0.0170734085087261 0.0830886952764478 0.160005403058051 -0.0214023457229365 -0.0282023263616566 -0.0500665534365984 0.0108665917951521 -0.0285014264402231 -0.0512806218263973 -0.00511659074734946 -0.0238746923060415 -0.0522640147168921 0.00998784548681346 -0.00074964102699382 -0.0110002974400955 0.00959567686546457 0.0235884205149607 0.0436897814308806 -0.0193128725040804 0.0654611099116404 0.103099346753713 0.0456842954073168 0.0365257841775023 0.074542801100928 -0.0294116265447893 0.0824543016985533 0.126708516161274 0.0871175505253265 0.0444636006034732 0.0900433264226015 -0.0212294228198724 0.0265201143342047 0.140647330817718 0.101744803175847 0.083329078805886 -0.0787700348476955 -0.133466126658955 0.0330451162602411 0.143936435985708 -0.0309343956718585 0.105912546230048 0.0820493700702902 0.00246027646065819 0.0129969093206646 0.131295348550617 0.0185782136523272 -0.0166408784174346 -0.0832752116818217 0.174201429668293 0.094581928590164 0.110713320266788 -0.0398965381649398 -0.13972685889212 0.0437736760069891 -0.0957622974216201 0.127848239223613 0.0845197649287469 0.0853659365669886 0.000100567355308469 0.00104070142826578 -0.00117280154969862 0.000158135413175042 -0.000494031511232056 0.000234130979097281 -0.000250708235862817 0.00161352449462288 0.000320054919244105 -0.0010217030501974 0.000419064323689378 0.00246829194533831 0.000157066821519349 0.00172833306284369 -0.00851797099446208 -0.0073363377245354 0.0159588533515532 0.0102060252186094 0.00187744785044694 0.00238823217438893 0.000719488200219361 -0.000155268747967441 -0.00185598994067968 0.00075139458143417 -0.00244142756884407 -0.0018602104471288 -0.000716327149039048 -0.000925708865710444 -0.00276527438339792 0.0125944089209395 -0.00265419365323542 0.00580827937530246 -0.0137720349646071 0.00554777990046764 -0.00448310812617511 -0.00893406520895558 0.000797466670000516 -0.00135802367684973 4.96025868827151e-05 0.00431711134303814 0.00309153758353636 -0.00181199106205284 0.000688928334833757 0.0076223389304451 -0.00286027107947611 0.0024810622616427 -0.0050020816137681 0.00873065268197258
  70 1296.2123868023 ""  77.8313185876196 0 0 0.000351584537186089 -0.0074337423820035 0.00530028762239981 0.0249283142044513 0.0490362663760849 0.00710137310123775 -0.0447487659926698 -0.050645903238611 -0.123870861599075 0.0220111047854849 0.0282105544314031 0.0468151757392403 -0.0135224094545716 -0.0418577890111707 0.0643317201014268 -0.0135347694716248 0.0106436291393108 -0.130494413008568 0.0387244456058018 0.0582248492446338 0.0462180952821905 -0.0324212396331925 -0.0741188631654791 0.0547449982194195 0.00873177239001962 -0.00570676034721984 0.0793458955707271 -0.00329950945012139 0.00710857056546535 -0.0235045673692152 -0.00707776026474187 -0.00826146872418717 -0.0178207123715543 0.00211132813945903 0.0039733212415623 -0.0245791042326052 -0.0100043165702121 0.0107082750075312 -0.024476207974594 -0.0194438288790068 -0.0441809342495655 0.00929959812140338 -0.0104681126365401 -0.0215895435133344 0.0146524664494572 0.0774405278412839 0.146977523557015 -0.0221507128742631 0.0368134937325852 0.0562818156475056 0.045972468168348 0.023645506252184 0.0464935281935557 -0.00745081255493961 0.0591568091954081 -0.0345284151106043 -0.0312466845582139 0.0247465686494097 -0.0208094650921518 0.0570790833700731 -0.0310583952493059 -0.00595390137594014 0.0481019375808423 0.0292897043531134 0.0467632461341235 -0.0335867739002121 0.0144088243591118 0.054031970601189 -0.0294219908633464 -0.00500884558169871 -0.0120022273517002 0.0129097711302571 0.0249508353606497 -0.0358987416035248 0.0400002406065238 -0.0168549733721424 0.00130430028376788 0.0641300455570749 -0.0661349637000487 0.035359163970122 -0.00949560541649733 0.000177823055748029 0.00127716177370848 0.00220514221695884 -0.00209294367040781 0.00216979653703613 0.000605920889246552 -0.00845866323498239 -0.00969764014021874 -0.000719224906577039 0.0126106944345047 -0.000348321712075382 -0.0493739093248795 -0.0141057016183464 0.00380406477570794 0.0566911712820941 0.043444662444743 -0.000643758879122831 0.0161717508431638 -0.00223402928684255 -0.000605175873018493 -0.00168641924709322 0.0021897087477653 -0.000313415331124776 -0.00238210326984321 0.00442767286553435 0.00260026031475904 0.000349883099599822 0.000987984867812408 0.00271329814880814 -0.0224440415166693 -0.00162494114701476 -0.00178679755929467 0.0437554649050632 -0.00475733612077122 0.00367566190839351 0.004454656690819 0.0325423251747355 -0.00167605870345336 0.00195533934117348 -0.00710968688753672 -0.00578688479809704 0.00264086200451901 -0.000883757933732912 -0.0121248554229021 0.00963081580119271 -0.00482773927874051 0.0083226763669441 -0.00882911015473635
  71 1317.91484755728 ""  3.24158203269412 0 0 0.00247708595385336 0.00722135431848156 0.00737024691219628 -0.0150329993012384 0.0148552407016619 -0.00255435218235663 -0.00473308445291974 -0.00514961907509696 -0.00187881033490005 0.000137414368448024 -0.0019753997462419 -0.000689383004621203 0.0010584359312148 0.00112047220871605 0.00153858989354298 -0.000458951110167416 -0.000379026104743194 0.000147491670086979 0.000828978943814039 0.00128256660836261 -0.00113021152430526 -0.000197208534893954 -0.00187163272916958 0.000806589707519167 7.15567222239989e-06 0.000764737757025329 4.12581733163714e-05 -4.51382624364749e-05 -0.000301433449660968 -6.5835285684041e-05 -0.000100683521922506 -0.000320920720468708 -4.72544272568076e-05 -0.000118754619677868 -0.000253543404444818 -0.000143953201294532 0.165163386499526 0.322639869241246 -0.110668499315266 -0.198909206908501 -0.3588577072593 0.146764522514721 -0.0155620229057626 0.0206588918929102 0.0114215023794223 0.00532117215249549 0.00654044926649663 -0.00137490208746531 0.00326132447530564 0.00760378734648112 0.00337886335683116 -0.00273876888001853 0.000509526701790004 0.000515995960267449 8.57504970312222e-05 0.00079982106780364 0.000465378452493527 0.000157602725608211 -0.000340782525988111 -5.66257440551699e-05 3.81725140237965e-05 0.00055417874337392 0.00016247213975262 0.000444335333817756 0.000577145023629352 -0.000275771487652588 -3.75981766043562e-05 0.000911928784195433 0.000432585792968154 -0.00051330081448737 -3.09398918868247e-05 4.75385730861251e-05 0.000907225154015051 0.000152207010080635 0.00040947400909656 -0.000628711041382487 7.92281504955806e-05 0.000290929540062578 0.000900056681091404 0.000579869948449311 0.000368991426616091 -0.0397847395392562 0.00720127862335568 0.0307674312566356 -0.00217876181859362 0.00573550674605464 -0.0121891037592188 0.075298158061335 -0.051750168413931 -0.00439017414681123 0.0193981880760343 0.0460274399682867 -0.15842667180784 0.0686272618162039 -0.032323516286978 -0.0696653438606904 -0.134466751378444 0.104061520898061 0.0756533698450181 0.00559613478309727 0.00747739358289706 0.0156974514004858 0.0314698827176571 0.00840718157560937 0.013010851751375 -0.0378659237924364 -0.0257019440264419 -0.00670744704000173 -0.0094857874130645 0.0242937705169395 0.263380670225082 0.0433835420842843 -0.00631566030784942 -0.470709925667127 -0.0193927608933137 0.0347513974058014 -0.115496739063534 -0.218017785719529 0.048239968143179 -0.0204825354650928 0.0584520231848291 0.0497325493520403 -0.0276694693269838 0.00657318648059317 0.105230861959789 -0.0602284263676859 0.0379580291722589 -0.0738834880502884 0.0930322139028133
  72 1337.06848119205 ""  1.72187183457128 0 0 0.000473956918794035 0.00911504383594365 0.0132901102128059 -0.00627115240899117 0.0104717053586151 -0.00769455293168544 -0.00511092176997239 -0.00552926761455609 -0.00824943662088946 -0.00253058167841213 -0.00537787119764182 -0.00160085831713002 0.00126060320266426 0.00183662124325952 0.00093044229351512 0.000195799050872045 -0.00217678430221192 0.0103457882279863 -6.87709072650749e-05 0.000123661243060621 -0.00212138744595021 0.00207593019040582 0.00328329491278325 -9.87976014094593e-05 0.000167088291584278 0.00166457071904677 -0.00347776111374078 -5.33249690543399e-05 -0.00111555526837987 0.000352037205817166 0.00036503944346226 0.000508852080862115 0.00017871338544466 -0.000788613332927217 -0.000691286025288509 0.000502065842470286 0.0718634637745426 0.122085286948965 -0.0192010607535236 -0.129737780774026 -0.241392633255372 0.0967312851318141 0.014310457381215 0.0443067456187048 0.0356985038350194 0.0158344511172058 0.030819291502952 -0.0128508922930241 -0.0137882716641385 -0.0193356507515893 -0.0179475514157435 -0.0116535131143275 -0.0237149785552908 0.0138231364060281 -0.0020862236549376 0.00423114867702877 0.00254931951902867 -0.0013083901676631 -6.31057976543045e-05 -0.000406979481477503 0.000559441343079578 0.00244396505718656 0.000328971566100053 -0.00124450175429262 -0.00304281245535859 0.00204814529725627 -0.00135883498730614 -0.00285783402185399 0.00229484699503999 0.000264140069492054 -0.000330210465023482 0.00423094601885156 0.00194549218586844 0.0017026519352206 0.000349405027598833 0.000393536386409384 -0.000952619710051828 -0.000653902166488889 0.00513022360912691 0.000255630406299163 0.00136183426612598 0.000268171333500111 0.0424966088220371 -0.000687261816580194 -0.00151972693844429 0.00503233287295725 -0.0147814633472189 0.0522773490886315 -0.0429481747670775 0.00407967194814705 -0.0654650601255877 -0.0591179580104275 0.197496782663003 0.0547187719248244 0.0433001835256444 -0.377878644491616 -0.0120899596992707 0.20489778377301 0.181175025744025 -0.000777137925885639 0.0292299089478937 0.024876927839945 -0.048232852092829 -0.0443530676798194 0.0041950376988981 0.0403386049893995 -0.00459332095799415 -0.00744922776822287 0.0211635419342523 -0.0415978727446214 -0.467202270204758 -0.0649620440766362 0.0648769130517157 0.317292677807684 0.12416670063801 -0.138093005787809 -0.0469877220390135 -0.162433368524691 0.0392363920914344 -0.0169781697900292 -0.046174785704569 0.011834072739816 -0.0441718796905639 0.0137799971192093 -0.0479625242170265 0.108029007920607 -0.066926977320318 0.0711585109620203 -0.0282834713243225
  73 1351.93166439089 ""  2.11022394003697 0 0 0.000117144242613935 -0.00206959258045317 -0.00615269480571443 0.00195411892603208 -0.000972187118639496 0.0181864783602123 -0.00746451573953468 0.0117750423890856 -0.098931729371903 -0.0109747696889169 -0.0191013029480259 -0.00231611272073648 -0.0129241906655223 -0.025458130923939 0.00703976161867998 0.00401997017105555 -0.0152048662172486 0.0828102894946813 0.0129756852427371 0.0198228814063857 0.0137259929316966 0.014725297984892 0.028095145208377 -0.00106875360759727 0.000496510995026577 0.00853381304273547 -0.0280191546567234 0.00181095723392799 -0.00830557628213773 -0.00020496328480982 0.00506275546355442 0.0101776004217906 -0.00281713126201556 -0.00761368024000944 -0.00286490616297277 0.00163602614937001 -0.00275418472536959 -0.0189179727085256 0.00543021279251675 -0.00293196973626348 0.0116944738076841 0.0072182133256985 0.174398265863567 0.256585687126291 0.220235368732667 0.170482931900754 0.359698653691144 -0.177168344196191 -0.221162182060571 -0.333025578415015 -0.266702488784201 -0.129719636746858 -0.287021243542295 0.158618456433926 -0.0188239099691718 0.0398338617587529 0.0204360021647909 -0.0202622225308256 0.00330983574782784 0.0153897779229561 0.000287712331676951 0.0184939387397177 0.0143350087928337 -0.0206240733176964 -0.0449498877812431 0.0248831217034773 -0.019765946486124 -0.0444868027049809 0.0244554543392796 0.00658957238157128 -0.00637937323783904 0.0650339256729941 0.0176699602341379 0.00864221191652725 0.010479577759014 0.0165570411393406 -0.0162793315559355 0.00751173310584615 0.045826723900854 0.00268339258042896 0.00891545028223543 0.00223521258366726 0.00097721126159668 0.00274737765265446 2.54143014552298e-05 0.00199475654766404 0.00238687475987506 -0.0165350586040935 -0.00841864328722841 -0.00970315492789578 0.0158729136766091 0.000261008001300111 -0.0541832640976887 -0.0209793053457533 0.00764807950117768 0.0559169223722882 0.0644939933185609 0.0301223616793405 0.0338406715073754 -0.000609701335541851 -0.00247727998183315 -0.00388042750478299 0.00615461604750117 0.00268121389445969 -0.00114909684565415 -0.003028497089922 0.00104066416805986 0.000817846331523164 -0.00251062929059186 0.00449345314520811 0.0444959976782312 0.00613101191924369 -0.00647124410496119 -0.0179018001867388 -0.0156544433289326 0.0141233346309139 0.0135903270922991 0.0427196237085597 -0.00510143939035038 0.00381262666265087 0.00329613383430305 -0.00213017140904346 0.00491770164190587 -0.00190585496735059 0.00101482402254262 -0.00781574312665883 0.00667023442070067 -0.00591347385888576 0.00137987907660272
  74 1373.91346887964 ""  8.0297912240613 0 0 0.0132225486165333 0.0138545781765763 0.00292565808475056 0.00184101886817125 -0.00258520446489706 -0.004419605206723 -0.000324590685094975 -0.0020743376915868 0.00212617584038015 -0.000967712637032611 -0.000955260852435848 -0.000631659294963401 0.00103459915698467 0.00237085880655063 -0.000820153757042931 0.000123580757496899 -0.000415286699101523 0.00199248509375926 -0.00073666740250139 -0.00079455362959844 -0.00218822945863141 -0.000145116732234994 -0.000187976506405812 3.2128899363364e-06 -7.69526554637073e-05 -0.000129389434371907 -0.000505545996846898 -1.90249783771898e-05 4.70979673183852e-05 0.000118659196080083 9.22587892948962e-05 -8.40168688824254e-05 0.000293773244783157 6.09009427507795e-05 -2.10960592769342e-05 0.000246572436926928 -0.085203043429771 -0.117292834272184 0.0219450059552844 0.0118240192585908 0.00767032228876867 -0.0077725955354989 0.0072035963031966 0.00227942754978685 0.00357915347199081 -0.00286567877802079 -0.00532266508574691 0.0029617251226467 0.00502972133127607 0.00740416769476628 0.00430836554216881 0.00245434364467153 0.00484772184013161 -0.00280502548410759 -0.000291919574165092 -0.000316874670033264 -0.000134333827282038 -0.000122214620490934 0.000201334108304598 -0.00078050716082679 0.000241093600847514 9.72901350911885e-05 -0.000578797613161479 0.000175652568129382 0.0003686115800272 -8.00921302831087e-05 0.000402531315029829 0.000220210947579351 -0.000280896293918133 8.26289994764933e-05 0.000374720152580289 -0.0020172176050826 -0.000307661019700742 0.000262662327380678 -0.000390027631248336 -3.75994634842269e-05 0.000146098042105264 -0.000758432084473241 -0.000383490224155513 -0.000421625571852417 -4.5161055897577e-05 -0.0228594652681961 -0.0137815619521187 0.0978611735268095 0.00136122530755047 0.000997081879094311 0.00673037263832691 -0.0510279902252447 0.0358779688744069 -0.0220880718268574 0.112753084875216 -0.0443427760389039 -0.463904665457878 0.097586419118487 -0.0429470919304485 -0.315761578495998 0.238349991640698 -0.185492802414592 -0.139498760022159 -0.00160282429214069 0.00862395643524583 0.0678670916327077 0.00396792975683705 0.00374922873095122 0.00451523828337517 0.0124362485621041 -0.0255698247865119 -0.00465885312055402 0.0367275944540662 -0.0110029869946017 -0.370340999344664 0.0103973045179746 0.00866891192035773 -0.247529116129059 0.000884735248457226 0.00635981857536417 -0.194528707594195 0.106859895454174 -0.0172764575016136 0.00748931083000372 -0.0144469379860998 0.0763794258438617 -0.0849616810039888 0.0300354418858745 0.0526325127737732 0.0138956181975848 -0.0585529477818747 0.030042228961356 -0.0186470523051514
  75 1391.56758731023 ""  6.13010721984843 0 0 0.0300414727524333 0.0387243463940506 0.041368079926763 -0.0062735325747938 -0.00695841578881418 -0.0196085747661199 0.000958301224004196 -0.000200582645088191 0.0101623652971547 -0.00437098655135721 -0.00854829163176142 0.00156666164387939 0.00890899362081659 0.0177306269868069 -0.00570322457116387 0.000221025238222927 0.000786174120652321 -0.00131513819069823 -0.0104626399058148 -0.0167862270285535 -0.00893464794109923 0.00475948572191406 0.00827983859131804 0.00124718681594586 -3.86501512647809e-05 -0.000575761281937891 0.00202031544823318 -0.00149037059648216 0.00189302802109082 0.00225012874474407 -0.00102625812972083 -0.00305200088094344 0.00380564042305457 0.00275587906277949 -0.000507575103734941 0.00144503475309797 -0.0532300702125176 -0.0811047281285118 0.0697471341788346 -0.0419543015010411 -0.107758819885055 0.0858065736553651 -0.00137393676885236 -0.00302713737261312 0.00674827558398657 -0.0351284337195942 -0.0747848951288711 0.0394044756584617 0.0398646889812729 0.0588957748395138 0.0518253160601766 0.00530985554855725 0.0101300085080275 0.000989400073019859 0.00534384667395467 -0.0138026409478547 -0.00502679255254334 0.00955566875918598 -0.00255149032881925 -0.0124481968095381 0.00243768120318984 -0.00568380611603482 -0.010613647771979 0.00270737959470245 0.0171622633975455 -0.0110328416069682 0.00990888906345419 0.0131010131688681 -0.0121720222459469 -0.00181748102186188 0.00414878447304092 -0.0254702086225438 -0.00805864965663744 0.00039360575665786 -0.00836598323601139 -0.00957143942409356 0.00780220597360519 -0.00877597686663131 -0.0145960478641844 -0.00241024651365399 -0.00154463058517085 0.0123436541594983 0.0266753866600325 0.0123682367545165 -0.000179683084885793 0.0143119937732858 0.00509741218331927 -0.0791741041135075 -0.0895733453905773 -0.0822088936137697 0.0524216509520563 -0.0260501732361014 -0.190957211695818 -0.0951599278482435 0.0631284512388327 0.151830015382812 0.43038626395037 0.384690236883064 0.370104985085515 3.5847900632135e-05 0.000499111036663385 -0.0229698249831419 0.0120676594379533 -0.00633566177597355 -0.000365791796164697 -0.00508809530615782 0.00839438535462389 -0.00300192010802365 -0.0113684324034781 -0.0019887368099779 0.115413151533007 0.00315176666326815 -0.00355922893712994 0.0672845050755024 -0.0186782525168239 0.0099039374391355 0.0453595908948268 0.135019322534944 -0.00843837703931181 0.00797832482479176 0.0129097162045606 -0.0356697615620155 0.0344816464793947 -0.0141647114247812 -0.0217325927607747 0.0174842178367054 0.0264688328354252 -0.0158547686519277 0.0276721089758908
  76 1412.82992555924 ""  3.1640022205689 0 0 -0.0151030316120827 -0.0334688156676433 0.00455366354202617 -0.000785689321781868 -0.00247988829129086 0.00723152474151759 0.00348855594798601 0.00669446966690608 -0.00123726479074349 0.000855679852889157 0.00106443176579955 0.00201308183384676 -0.000761178666852712 -0.00133912101370573 -4.26397388797073e-05 -0.000260730957169558 0.00117745861023961 -0.00617668650992271 -0.00108051321045652 -0.00313481851341037 0.0041375937467119 0.00247843830931923 0.00474269949414037 -0.000937435740433474 0.000227901885854421 1.8359227118151e-05 0.00139525771837857 -0.000959692790315806 0.00127640018105935 0.00103254894589149 -0.000497358639266997 -0.00165780237685408 0.00229890444221403 0.00184220239220858 -0.000263147800135401 0.000605858869542688 0.0990679971172071 0.126417072374556 -0.0168683447607736 0.0648317230331891 0.167628116314096 -0.00398219813061119 -0.0117054875643286 -0.0188621123969077 -0.0142996952647035 -0.0045865535179208 -0.00925536325992182 0.00379916759600309 -0.00233822151466451 -0.00512075966737276 0.00320147234933201 -0.00722969142181114 -0.0154380137493681 0.0101118655025199 0.00457926373860112 -0.00730777451409869 -0.0025672151241263 0.00643164581430654 -0.00226564943227724 -0.00482260271478142 0.00118943666346626 -0.00474380356210126 -0.00658184058215612 -0.0012180162648916 0.0102808588166774 -0.00871533537507727 0.00696497390914393 0.00597780548434038 -0.0100948940349027 -0.000963461691603485 0.00180480941730593 -0.0111854073414875 -0.00632538864775478 -0.000723209327412464 -0.0055056986613094 -0.00655816039875899 0.00484341776517535 -0.00268202899801406 -0.00919599401724354 0.000176934369057069 -0.000260471242797872 0.0230982370899525 -0.0175234203801578 -0.0615956121951103 0.00290895457953322 0.00227593073142069 -0.00523466888986032 -0.0141689046109289 -0.016764778028611 -0.00276344495167299 -0.0372340125154196 0.09055492503798 0.197778807122898 -0.135456187020675 0.0363817288749886 0.289204429323316 0.103388928628565 0.13790695238168 0.137507185551736 -0.0038213900257684 -0.00961987629530311 0.0740635108634591 -0.00731972017212198 0.0251603433133694 -0.00303778888511765 0.0187127650490376 -0.050936896717982 0.0492468672156196 0.0388458773210208 0.0385019866532958 -0.312197198643785 -0.00221675943939882 0.00564718558227159 -0.323191718800224 0.000173969695510263 0.0237197812251807 0.00382634116712948 -0.0317042310907138 0.0103350821622008 -0.00476317197427617 -0.113751072757184 0.257446549211941 -0.216462049676505 0.0965371846126258 0.147911584476762 -0.248833025655988 -0.15082537906977 0.0774946673173151 -0.234825589763398
  77 1418.09118267897 ""  8.23279347319091 0 0 0.00287960531336859 0.0034675649792964 0.0064802907350554 -0.00037901977504394 0.00120128613496272 -0.00872918252402695 0.00120039552374095 -0.00509408221813698 0.0283267965924836 0.0133782541746019 0.023741215000177 0.00256397886722143 -0.00930234070176999 -0.0148178121887718 -0.00890442591365564 0.00217248322557738 0.00177585152728291 0.00939197166696952 0.00990920163385226 0.0194003756677425 -0.00465390250127161 -0.0152422859565103 -0.0272183342722159 -0.00344239999088117 -0.00151720754521876 -0.00485938018554926 0.00477438036647781 0.0204222485644939 -0.0231068016009465 -0.0281541599210428 0.0117863166047087 0.0477611442591814 -0.0836239089802488 -0.0467784008198984 0.0100693715330949 -0.0224747793579732 -0.00782799251311166 -0.00266067856698398 0.00219165730419845 0.00144422282819329 -0.00912457839066871 0.00162099382172563 -0.0508380917386394 -0.072156965927661 -0.0767716784504272 -0.00878049597061266 -0.00995593220930318 -0.0132899270957406 0.00573743624767556 0.0141445878637287 -0.0120276555424994 0.0339424364326561 0.0805354959144095 -0.0608376069666823 -0.0851398999471609 0.151568552302668 0.0478553923790031 -0.128256546109602 0.0450676586295356 0.118396739117808 -0.0337783778630221 0.0928351893810425 0.150890744615655 0.0455056808142408 -0.310945462900459 0.258203773470395 -0.215396040379053 -0.172667114264932 0.30051415529863 0.0292009762974285 -0.0722031872317628 0.398709868718237 0.168725569336968 0.00759635089343873 0.15527196769802 0.170793013307073 -0.124682852770614 0.087337601481065 0.22641685394938 0.00519352589463155 0.00442848997601266 0.0014035143767426 0.000630812396835607 -0.00189639242306177 0.000107172478988426 0.000853494640369743 -0.000133975457048735 -0.0050678697463815 -0.00614971552990556 -0.00521248967048058 0.000911408508216816 0.00184476155515514 -0.00142984788541489 -0.00960901219268773 0.00417618515290759 0.0191981413917554 0.029945225190146 0.0286043941682821 0.027753688654527 5.60543972176333e-05 -0.000120018665994438 0.00154221835538203 9.13169507438639e-05 0.000565556124969928 0.000270286150137713 0.000526077869902905 -0.00158319226908125 0.00174703691480891 0.000973735960693499 0.000876393495222388 -0.00719498270036374 -0.000468740070563565 0.000727311636198017 -0.00707823027520346 0.000153406212596984 0.000731026021770078 -0.00113109671415543 0.00347688399980047 0.0003848120710122 -0.00018094201627183 -0.00374610987790673 0.00813895680245874 -0.00665505872011632 0.00308141669870997 0.00465815696591416 -0.00849279569944108 -0.00465450378411736 0.00230705017095772 -0.00759123546635187
  78 1418.77520523008 ""  6.538389058524 0 0 0.000272431648671117 0.000345462567418826 0.000504372368033772 -4.86055791001643e-05 7.32730849785599e-05 -0.000725300892545977 0.000383057978131379 -0.000449711160256312 0.00229629142216087 0.00111972340508335 0.00190794398239986 9.36428735484206e-05 -0.00180126459403639 -0.000819016785839282 -0.000539459876348573 0.00178864386407308 -0.000828185865984564 0.000577613015932669 0.000109375427431973 0.00182328120423448 -0.000376337043846136 -0.00143276401162052 -0.00208696844054448 -0.000190327485663717 -0.00329838493749404 0.00159264790934893 0.000864994437260169 0.0471663655935156 -0.0539076167663294 -0.0508671758972357 0.00388971012575593 0.0015001696105557 -0.00607534047688531 0.0761418004628925 -0.0151535545156234 0.0270684734248498 -0.00080784495276862 -0.000530797593635081 0.000268858773776947 -5.50249960417582e-05 -0.00110100499782528 0.000226561923227428 -0.00511752286744575 -0.00455697162758506 -0.00571495107713658 0.013908521714727 -0.0083701257263434 -0.0033666639098233 0.00461736088811278 -0.000951602335896992 -0.00151139618866564 0.003016418932965 0.00681287235182574 -0.00504938465775307 -0.198048695597728 0.290448484582358 0.0938170063933834 -0.306955734085309 0.121990656385781 0.195147367031401 -0.0511280072759307 0.235221869607053 0.311329153404309 -0.00530687502946402 -0.029900880673736 0.013241873290527 -0.0100958410910984 -0.000392585095899048 0.0244815499771618 -0.0164613563506753 0.00515535020684412 0.0296499304066206 -0.279101558800131 -0.0430754843225552 -0.236372562374623 -0.287521948301751 0.199911295013502 -0.0838033979651666 -0.33945948603046 0.0159772760284872 -0.000866350687497886 0.000104528979235782 8.19785687530371e-05 -0.000126628214778776 1.88527073281017e-05 7.15230770598523e-05 -2.78089211153271e-05 -0.000403699245289125 -0.000493619595803886 -0.000372434364395433 7.2427083049329e-05 -2.13193422728885e-05 -0.000154122046532893 -0.000614543626141195 0.000295897565530133 0.0013823736667276 0.0024253330821626 0.00213898009841855 0.00216181993011124 -1.58444894444264e-06 -9.78877939337641e-07 3.70389451712322e-05 5.242119132074e-06 2.78868683044603e-05 1.42885069387326e-05 2.87764201111984e-05 -9.66902564774081e-05 0.000125664116642716 1.5600308909033e-05 -1.77430382062147e-05 -0.000201919797984658 4.07037057086579e-05 -5.37185754624245e-06 -0.000247031802999349 7.03311047415169e-05 2.97122124307241e-06 8.24063384053573e-05 4.03692057200877e-05 6.69874010702579e-05 -4.38187612495202e-05 -0.00023908674547801 0.000468898027462101 -0.000369682674603914 0.000220734340628138 0.000369804799556773 -0.000579552448524463 -0.000356051601065083 0.000191555453329037 -0.000512569944328578
  79 1427.90198266578 ""  15.7132411676512 0 0 -0.0472888022550052 -0.0895654793527591 0.00686516167384958 -0.00156178849561396 -0.00608567258364641 0.0203570114482591 0.00847742616428553 0.015024954755624 0.000707735160633259 0.00622128943979318 0.00979245602876572 0.00565772716502139 -0.00545861953901191 -0.00961504668079862 -0.000998471020053299 -0.00111215887031858 0.00163878634337842 -0.0136743869324946 0.000978289812869949 -0.00170078254499479 0.0126782750714751 0.00418076454058198 0.00928215951290877 -0.00534151061097649 0.000621219276143746 0.000328918603485581 0.00281957257751956 -0.000515481461328866 0.000761495878337471 1.21118547560427e-05 8.83739796678763e-05 0.000722324575990455 -0.00208241778224785 0.000970700280129237 -5.94726181634444e-05 -0.000176484286316122 0.248705589962604 0.35913481556667 -0.0832344844510008 0.172484876944313 0.41172114423136 -0.0602739726969262 -0.0401716066533335 -0.0598931091253912 -0.051677105363141 -0.00681344551892338 -0.0123007788394961 -0.000365682840298091 -0.0174670064053591 -0.0296676776276279 -0.0083672571443874 -0.0148372642778313 -0.0338000788510352 0.0174611066599972 0.00395860929899246 -0.00264416400610297 -0.000946261119687725 0.00320248673733981 -0.00122882673839919 -0.000314843056255629 0.000325363783037369 -0.00217019897471199 -0.00294771773690761 -0.00100331701643519 -0.00510637070640884 0.00220437433124214 -0.00302400416881999 -0.00384090373812635 0.00250288323188241 0.00054689391658313 -0.00262426911145115 0.0127110380323512 -0.00301547004833143 -0.000630164723305926 -0.00265692424962278 -0.00314168073262586 0.0022227593944281 0.000751228754676131 -0.00473883122687613 0.00204999503397495 0.000548502608361531 0.000654239673236099 -0.00339690780285795 0.00783514962002873 0.00475344441507719 0.000932567445823511 -0.0070949084359603 -0.00730663343512087 0.00836643826528091 -0.0176224536778222 0.00843222824127929 0.0170312494294663 -0.0257685850644878 -0.00637810831761698 0.00734220230481859 -0.0645919677283625 0.178961204498124 0.120802555117089 0.0999592161869016 -0.00245321546962962 -0.00562798798448362 0.030522487152168 -0.00142785977459248 0.00355195760725595 -0.00299187686119778 -0.00843576854279098 0.0300767970072411 -0.0688560266220975 0.013932463020893 0.00203621968666267 -0.104065275168997 0.0073096645096507 -0.0104725750212439 -0.110787972117277 0.00203713713934583 0.00376757678948443 0.0157703572445468 -0.0815897077246002 0.0251417706795482 -0.0121263170733926 0.100544933124616 -0.229339015157549 0.155497052885419 -0.0712239203641083 -0.0819797702673372 0.284068278659354 0.0819948968179594 -0.0386300132512848 0.263702766999018
  80 1437.71934036721 ""  11.7735949623486 0 0 -0.0319341511633697 -0.0560633403685805 0.0057060855200915 -0.00120429973930527 -0.00395823622796703 0.012999352232383 0.00472644522345305 0.00883651368904374 -0.00112060248573652 0.00322417187146359 0.00462165030455542 0.00420843032082822 -0.00206078600201784 -0.00372674665106134 -9.12024586094489e-05 -0.00151821088632052 0.000553618573614353 -0.0122096339547977 -0.000739503277058906 -0.00390468846983147 0.00934584993649314 0.00521084318825145 0.010602589894201 -0.00409093549902096 0.00070041113880593 0.000462227036576525 0.00300667054187158 -0.000639109571414613 0.000820385335708421 0.000166274020836317 5.45623183758525e-05 0.000953635961859143 -0.00291234988453922 0.00108014460366311 -0.000129385066034698 -0.000121143539912216 0.157601407020408 0.241329717203015 -0.0621375256539691 0.106578446875219 0.243501725711276 -0.0485933118031446 -0.0243445191304779 -0.0352561029310689 -0.0283570289113208 -0.0086617466939398 -0.0176925258355468 0.00642602963408339 -0.00978236752546723 -0.0178521755945434 -0.000522834456282363 -0.0137470421084126 -0.0296714609182877 0.0177732057144626 0.00401823810009427 -0.00331209163603451 -0.0011934404147516 0.00417175249081628 -0.00160306935577151 -0.00113387227481769 0.000306467364433892 -0.00265790591816063 -0.00337594817343021 0.0011187002503476 -0.00750967303831207 0.00540742283858926 -0.00535305833183498 -0.00386560686616086 0.00648471672920947 0.000654082668395131 -0.00307548960298209 0.0149195970364865 -0.00333588756532204 -0.00087736881510988 -0.00283545198913227 -0.00398726648739041 0.00282466983345708 0.000330248376640776 -0.00506335323360399 0.00171114242829967 0.000363720178318412 -0.0212426220158971 0.0202910706897954 0.0553283238552546 0.00197053264403028 0.000128843399634662 -0.00286209593597329 0.00452961176182301 0.0102010419316265 -0.0181774249251217 0.0326315526120852 -0.0806342301177456 -0.183049343555655 0.116818443778815 -0.0262855594029728 -0.256404051624325 0.0939758415619403 0.0482025690851608 0.0242360075851939 0.00174030032883105 0.01861922639819 -0.07775829927978 0.00733633342907232 -0.0268272176383685 0.000844940105451804 0.00491026292979808 -0.0212912540539196 0.0754320970916322 -0.0445838624686367 -0.036131139606436 0.2923790500018 0.00860755738910549 0.000923877706071453 0.302839334527514 0.008354870684901 -0.029706531626004 0.00140576857352641 -0.0567698227668982 0.0176358959999073 -0.00917024879498902 -0.0998752653406597 0.212845946861231 -0.129600222531459 0.0590761507556611 0.0487908219221999 -0.293081592784246 -0.0519895582647387 0.0208751843665126 -0.262860888700799
  81 1444.47901881441 ""  4.9009654347184 0 0 -0.00366243375275489 -0.00329788684767446 -0.0145181900442664 -0.000108676486606136 -0.00508808128793323 0.0218718380900992 -0.00212627336873752 0.013559581540938 -0.0667449878923484 -0.0475442478367584 -0.0858423396288301 -0.00417238742832318 0.0455468380121333 0.0758144451370387 0.0274630560672554 -0.00726003619545118 0.0100553726994427 -0.0860897407448432 -0.0424792850994318 -0.0820186648240887 0.0148149738693548 0.0510578202929457 0.0907054580085001 0.0119474098304075 0.00133061863287338 -0.0068373084883298 0.0344201969496808 0.0076342581246485 -0.00211224748936309 -0.0128390448720393 -0.00163540887397979 0.00551342424594147 -0.0285799448371813 -0.00815148162039445 0.00647984184377026 -0.00998554992989333 0.0179557711827352 -0.00988903224104088 0.0102736583354418 -0.0142947974798069 0.0114462104888775 0.013794534041641 0.122269600349038 0.166503868942513 0.209121675001934 -0.0837118380474175 -0.197904407763244 0.16831968047708 0.0916633793016056 0.117789451303181 0.185544589560315 -0.0838122332370781 -0.205263649917512 0.173219313350478 -0.02909693864289 0.0320018505844493 0.00102837510058792 -0.0256230597599596 0.00939321951740566 0.0419844703066355 -0.0207508904097989 0.00895988864973663 0.0605117790724952 0.0549588237268313 -0.0598375853699302 0.0754802209559614 -0.0587415404852141 0.00144421524270567 0.0945910411966975 0.00263177158997028 -0.0206879177526948 0.084480174857445 0.031058514900385 -0.0207869301203199 0.0490968191073214 0.028545786895935 -0.0204389602443942 0.0329050722788011 0.0392155279279289 -0.00482108396099786 -0.00971506833083021 0.000156444294627441 -0.00163224628269661 -0.00125590948896087 -0.000527603955242656 -0.000922731013308563 0.00103683160185366 0.00605756099964656 0.00657017276598588 0.00720536902911124 -0.00262328017338132 0.00473570559610227 0.0129063656225772 0.000595618426434069 -0.00104100273934511 -0.00491060486806406 -0.0471070604446173 -0.0365877320302812 -0.0357307386926876 -0.000518931800587013 -0.00109501955034078 0.00333239823308674 -0.000279003201472719 0.00098668498231719 -0.0011706015449373 -0.000202274939703529 0.000871270886061137 -0.00271912763345072 0.00154788447740313 0.00218193367408702 -0.0103514943204459 0.000617834859778928 -0.00141951556259938 -0.0137889845931185 -0.00215797750783023 0.00166720296467471 0.00836414062977464 0.00851536580395784 -0.00358930461674821 0.00206628992160525 0.00380927990520539 -0.00749031601834367 0.0046649369498256 -0.00230592716251461 -0.00212269358110465 0.0106521868850402 0.00220976882719345 -0.000872228464085939 0.00893687104693404
  82 1450.92653527595 ""  4.74571316404865 0 0 -0.00127172625931373 -0.00243566821850416 0.000101724940735905 -0.000774892448616364 -0.00142438673708698 -1.80382815749645e-05 0.00287160861718828 0.00434088732813303 0.00357077252209261 -0.0016603269634035 -0.00313599612559006 0.000265741761805979 0.00041135228424502 0.00100528924166017 -0.00103160910434324 0.004309687697935 0.00819318817621392 -0.00116440716049178 0.000756481336310931 0.000773511458766944 0.00217399663372 -0.0014268244518721 -0.00170919852179553 -0.00320564105567688 -0.000339500887221409 -0.0010794899032806 0.000505746758063348 0.0363782000344581 -0.0441697052754987 -0.0410279794751225 -0.0088387184261263 -0.0349064951280567 0.0607925998979325 -0.064757388968178 0.0111311204039589 -0.0241092493902919 0.00871630451558928 0.0090104826311031 0.000374947149914495 0.00390778137994133 0.0129628845672118 0.00127773238941055 -0.000450410911346127 -0.0012968232243554 0.00168606299172344 -0.017167164102495 -0.0354247021472286 0.0162941202889933 -0.0130233620637106 -0.0197837670956906 -0.0140222701107694 -0.000907445251096283 -0.000859149058369964 -0.00375763337834391 -0.147306877763275 0.23053757168414 0.0732929720056958 -0.248304263583881 0.0936291942564337 0.15464876643187 -0.0365397704617349 0.195605718785611 0.244382572048327 -0.0355319250233415 0.227714868511194 -0.187694940219702 0.159154154605428 0.124262627011514 -0.219935853345429 -0.0227163805049611 0.0497048554271542 -0.29312711077389 0.238389827283535 0.0433846330060261 0.195951089883455 0.240375313985575 -0.173754372037358 0.0737736035770042 0.281508887948131 -0.00231687499629081 0.00317562311366734 -0.000101188420808101 0.000521163057733295 0.00119766927959347 0.000411247316916461 7.42194725049412e-05 -0.000433612813493945 -0.000649883872103198 8.94742692714685e-05 -0.000624436095583035 0.000884866125137996 -0.00177453330133612 -0.00353875707385615 0.00160953578998542 0.000136920803331992 -0.00597654870316524 0.00888551151950259 0.00416685594318976 0.00420662196094902 -0.000182661854643731 0.000121253493225272 -0.00095459773516693 0.000164897806123293 -0.000412536597626669 -0.000424320980961555 6.3864124381013e-05 -8.32485831441338e-05 0.000776705651110809 -0.000802379509732383 -0.000745655969385451 0.00462795862606557 0.00101931849886436 -0.000943164456690607 0.00269830568329018 -0.000123839493393571 -0.000265655119937251 0.00474153974042538 -0.00625632356465595 0.00178116923281311 -0.000832049371782678 -0.00179110262196662 0.00150403770630866 -0.00104177736690616 0.000492947137207726 8.89379865194228e-05 -0.00355947872902027 -0.000507270582627352 0.000245480855098166 -0.00204088470476325
  83 1468.690344273 ""  102.371805801091 0 0 0.0141810106910198 0.0058048604488548 -0.0101662140041185 0.00373417220846409 0.00300919621253903 -0.00423572625246272 -0.00131065196987378 -0.0023565724784943 -0.00161689234918263 -0.00286052092689547 -0.00404189759305389 -0.0026115088014484 0.00124044092749836 0.00180879139670142 0.0023173773121722 0.00034640706743668 0.000652918626062729 -0.000291169611877292 -0.000430131721965555 -0.00040922035529761 -0.00176702647266331 -0.000475518215793471 -0.0015868728297255 0.00167873065385089 -8.35488113326585e-05 -0.000271636090474373 0.000239430774224613 -0.000174181359330896 0.000362184497458138 4.89766874491144e-05 1.85629921579068e-05 1.90043339060801e-05 -0.000601708611417671 0.000341555019552372 0.000142063653563731 1.05487958449928e-05 -0.0792620510486075 -0.148749361988579 0.036428593720821 -0.0182670282524403 -0.00984978545421516 0.0317141870679371 0.0150767136624032 0.0159137098011729 0.0146158470581476 0.00313604577653682 0.00630940858076022 0.000708757631449915 0.00508726371031642 0.00779381665985854 0.00466136424227154 0.00185386342497669 0.00669031375167668 -0.00193041947093171 0.000205916259718909 -0.00093172639700386 -0.000520598131979955 0.00223293002058085 -0.0010337599619853 -0.000118391528709738 -0.000384700897342534 -0.00234492940371849 -0.000790116336681534 0.00219625670491559 -0.00143973522205757 0.00252202171188526 -0.0014976796697617 0.000735087982265728 0.00303220318545724 -3.21969073692995e-05 -0.000199686982139579 0.00078874881284566 -0.00193647964849914 -0.00248117963243634 0.000653171647785746 -0.00234854492158691 0.0014868707832936 0.000768269850461706 -0.00026806355041937 -0.00115693571285434 -0.000670958825994542 0.00511806570600235 0.00329441080494615 -0.00977151549994016 0.0390513111305974 -0.000884242796043784 -0.0506356511311159 -0.0443823313991202 0.0143823134262508 0.0856334788107324 -0.013949183342734 -0.141466162844918 0.0400975632606803 0.115481954059514 -0.0576977557854006 0.0409628632152099 0.400541053234417 -0.159773890419968 0.0454560177058522 -0.00674478104670542 -0.00459692660375004 -0.00507317546237499 0.000808918314673414 0.00834024414161695 -0.00886771209370689 1.76809814915266e-05 0.00483152891365099 0.00157486251149817 -0.0117443398691314 -0.0109775134343201 0.0636046731211079 0.036375776483225 -0.0361260794203125 -0.0306561499807935 -0.00563438324268097 0.00927299357303414 0.117500009513564 -0.685794858962446 0.202475085852691 -0.0824726579832362 -0.0333093518914807 -0.0189262797178231 0.0063609107805175 -0.00513348639085797 -0.0197681830562845 -0.0306122441137914 0.00619437767921618 -0.0021002095327964 0.0222590746518125
  84 1497.12228283246 ""  0.00270949793383427 0 0 7.27682643858128e-05 4.14453818149718e-05 0.000281159980180728 -2.02147733067829e-06 6.64673913785564e-05 0.000110092310337857 -0.000241174897267709 -0.000176538654960754 -0.000277852477729709 -1.82557858614784e-05 -4.03364375351851e-05 0.000269064367658357 0.000313652103987835 0.000392831042914089 -0.000234613626790563 6.16850585580593e-05 -0.000334731697956352 0.000103014779036659 0.000258758078307237 -0.000133754337091404 3.37084939025852e-05 0.000134250122147767 0.000211561778857935 -3.59440083941726e-05 0.00149534115776152 -0.000916341255177248 -0.000289444461422193 -0.00217506735497453 -0.0250586750595732 0.0302823814425782 -0.0173465890833073 0.00998056110505175 0.00325405411438364 0.0119639943265638 0.0190212376262234 -0.0319721879439251 -0.00171533010986584 0.00071038765820788 -0.00205185283918445 0.00105516713620346 -0.00101826039185907 -0.00226685125913699 0.000536558346052967 -0.00125359932670064 -0.000355040015044746 -0.00984555930405858 0.00469328516518298 0.00157025105455745 -0.00624907366519842 0.00265970223149123 0.000527879936037169 -0.000395731764453017 -0.00080852368393378 0.000497222465913518 0.166246794274776 -0.210621136046143 -0.0546585647322766 -0.285025206961598 0.179469648487121 -0.230392695706822 0.147835542081409 0.386301912789206 -0.134638987425423 0.0809845949790572 0.11995034983152 -0.015651175800907 -0.050476240401594 -0.143816254668669 0.00200600747005446 0.194801386796133 -0.105881141731061 -0.0287369703443763 -0.210257356647021 -0.347836975351305 0.136213004160675 -0.232403017140138 0.0999028500772219 0.3223559546974 0.270374933494685 -0.0190237484415533 -0.0130588208052105 -5.37877442975706e-05 0.000329933373207981 2.54494232094093e-05 -9.08590057665001e-05 3.72645070468262e-06 8.07351885713726e-05 6.1955089970241e-05 -1.13321729108399e-05 -0.000121406777931035 -0.000323278012030558 -0.00212056770906328 0.000258598560773957 0.00170910979917616 -0.000527088179696884 9.86893334870677e-05 -0.000713007676951997 0.000293088605669826 -4.47048821965021e-05 2.14279877514176e-05 -0.000104648672594146 0.000184609291713054 -1.33745239774791e-05 -1.43620107827438e-05 -0.000263044814642994 0.000198320826606654 6.80282239495185e-05 -3.20528099622714e-05 0.000205961594159766 0.000429426406790483 -0.000193489429263356 -0.000276536377067207 0.000152946962275953 -0.000988519211328059 -7.52278312940612e-05 2.42184277364113e-05 0.00236818095809915 0.00139243610344239 -0.000396766745235738 0.00016366005960535 -0.00271356935723858 -0.00111822519157902 -0.000141216742116449 0.000139479413010378 -0.000532014663084151 -0.00181634908147038 -0.000609658588520467 0.000525725566836552 0.00205973426640347
  85 1497.70405729994 ""  3.77265497837387 0 0 0.00372364048512606 0.00342481195420705 0.0209413537840989 -0.000241413170234993 -0.000526292673470415 0.00455584087687785 -0.00114810221403022 -0.0013148756485773 -0.00148138794504131 0.00026395364251203 0.000103472332839906 0.00114315687909003 0.000869969461676181 0.00184133798927356 -0.00127632473376473 -0.000505979645620368 -0.00128128176126782 0.00132570635473312 -0.00014812441305456 -0.000109284789438367 -0.000542132252215367 0.00042385839793324 0.000650265414338282 0.000428058785247521 -1.35483148220332e-05 1.78424407113659e-05 -4.27099732329448e-05 -0.000112648325255088 3.12923672967798e-06 -3.77780581340765e-05 0.000243494600812849 0.000172786631565994 -7.98314745890087e-05 -0.00010816915626714 -0.000330432506764913 0.000368645427308325 -0.117562314829654 0.0587244011865684 -0.143856604927498 0.0753393715132579 -0.0735421958843894 -0.167949110043175 7.81494325080904e-05 0.000479201089569345 0.00163394036095598 -0.00268903085925751 -0.00560996967915003 0.00222495844829462 -0.000197948476070221 -0.000125034744497063 -0.000465242627164231 -0.000701441676749792 -0.00201743887333345 0.00173913941906197 0.00138063056429824 0.000637649850949361 0.000491273193560823 -5.04883697607335e-05 -0.000188465631461826 0.00111980105376508 0.0003672592087974 2.1621735812814e-05 -0.00113231866210084 -0.00175606698677766 -0.00168146358168786 -0.000135731341718616 0.000260623663133334 -0.000164907270997973 -0.000440255694633393 -0.0013938689753443 0.000755950216317772 0.00126447566433938 0.00250537467255599 0.00524618178510936 -0.00279411155469652 0.00335827693199791 -0.00164052221530068 -0.00357802195333786 -0.00380195444584926 0.00145886222278995 0.000783746199723935 -0.00301660189164801 0.0382524491737848 0.0101065149490454 -0.00556139071244798 -0.000687636606780513 0.0069093444716368 0.00507089760777218 -0.00193501234780256 -0.0115783210850778 -0.0280508740013047 -0.217190740205351 0.0159509345259106 0.172125083411224 -0.0422792660124559 -0.0428643930111208 -0.0529163911288995 0.0319356364530734 0.00169632032650746 0.00446011954323459 -0.0128431763247032 0.0233523871013181 0.00100341607180965 -0.00470274400767785 -0.0387723666914647 0.0351927568694231 0.0165925151487116 -0.0026877860089872 0.0267752720556008 0.0583492426007725 -0.00482664427037369 -0.0382722423522865 0.0231819957259054 -0.138368630590313 -0.0225020910425348 0.00804842309351023 0.355563723725215 0.105017143886097 -0.0235324886257701 0.0133103633050118 -0.510421398906387 -0.189621231649061 -0.0356723533851016 0.0131801753692827 -0.138376999435955 -0.346581339634369 -0.0800536284298719 0.0768336569307988 0.374088713039853
  86 1500.84620152072 ""  0.0168599543094817 0 0 5.07701839560749e-05 7.23539015041502e-05 0.000143057781319125 2.09052243015894e-06 5.15358406890345e-05 3.76824022748418e-05 -0.000374136301395685 -0.000125290649397679 -5.61805399715156e-05 0.000299982588282427 -8.66140909632711e-05 0.000159103657265896 0.00087868911798248 -0.000143812961960047 -0.000269230649581179 -0.00117543726524877 0.000381313135642195 0.000271260436606469 0.000266552313435973 -0.000115288359501664 3.9818312536273e-05 0.000254596751880481 0.000177074110305081 -0.000139366463696492 0.00327578600075318 -0.00174458815967367 -0.000885568317556205 0.0293261851810966 0.0176078659768536 0.00993211621814728 -0.0214635135537125 0.0124789201699827 0.00415870759414673 -0.00170316587495832 -0.0335920090621802 -0.0153758357742079 -0.000992532383992979 0.000233496030827333 -0.000949743593723766 0.000377088752868732 -0.0007704000271449 -0.00114654834218314 -0.000217799660034298 -0.000770254117637112 -0.000367173069596469 -0.0138295281704774 0.00676853913612458 0.00227017792615257 -0.00899980870812879 0.00419265902497928 0.000932894611192616 0.000278994767860776 -0.00112914264297971 0.000290972455156695 -0.382815578489838 -0.168310052661231 -0.129470253393134 0.0780540767344237 0.0158230094417853 -0.274661575593822 -0.116256900305758 -0.104482790321496 0.274912234093938 0.109120524798659 0.164656814081979 -0.0296760128158256 -0.0680267110872576 -0.198543990579351 0.00975298303997039 0.264034761489954 -0.14369653488276 -0.0380180557683291 -0.0481516536861577 0.195230599297103 -0.257290959001496 0.0946104936447614 -0.114179083070768 0.259493388017083 -0.0221461227618548 0.405042655600871 0.207246502455745 -1.93594719796665e-05 -1.11577012004767e-05 -4.11523898277485e-05 6.11975044484895e-05 -9.9993279826646e-06 -6.80381426535155e-05 -4.61847392370902e-05 2.59133339655988e-06 0.000114573636628097 -6.55582407522681e-05 -0.000188260998127793 4.27515978512745e-05 0.000209192049076047 -0.000148777482516213 0.000221377436030844 0.00044058139609092 -0.000191575120679556 7.78223201846265e-05 1.39652600660635e-05 -2.02158647961312e-05 1.72117019171929e-05 1.6249849161585e-05 2.76597856240816e-06 3.2549184891987e-05 -1.41254082141189e-05 4.0994664785468e-05 2.2654240090399e-05 0.000108566221557963 0.0003808451242944 -4.60630466176239e-05 -0.000335442433565074 0.000232020522369442 -6.76995241026805e-06 -4.96234045009216e-05 3.40879760303598e-05 -0.00035477608731942 -0.000967582685178936 0.000323135271039971 -0.0001178462491519 1.54996489768385e-05 0.000357536536377011 -0.000214243489086415 -0.000210570334892257 -0.000684424033200523 -2.6035778198338e-05 0.000629873283314955 -0.000416506720961158 -0.000137411499487958
  87 1504.24952559628 ""  19.0575606296518 0 0 -0.00704638206319102 -0.00489516754865363 -0.0329414545587717 -0.000893505896631197 -0.000531267493299326 -0.00673111193722163 0.00899758242046808 0.0150506681179509 0.00507332632268902 -0.0044296752136885 -0.00435929504955321 -0.0140868204383208 -0.00781218937710953 -0.0168222623282016 0.00927467101647274 0.00811217263591111 0.0121172182576326 0.0101425457627159 -0.002295475904616 -0.000797772961258431 -0.0122390228824632 -0.00891591509962383 -0.0190914868779163 0.0100100079692553 0.00148483438690665 0.00386420927665661 -0.00499526474007063 0.0176121662215686 0.0133969009084083 0.00135642965650099 -0.0152056178793125 -0.0227504211044956 -0.0126623373198663 0.00256675510714904 0.0210265804167625 0.00252247606532845 0.188664032572329 -0.0765921313213229 0.215333392617346 -0.116651264677279 0.108481654699443 0.252579501419367 0.0265192285689181 0.0432175340819531 0.0210354224022299 0.0369102675717972 0.0782771551914418 -0.0350362507192888 0.0135804999183005 0.0235349121908005 0.00459997708906647 0.0295676980686752 0.0630808009169082 -0.0311084249337162 -0.257745718780053 -0.0744347048731125 -0.0738380459841821 0.0889210303062066 -0.0164103125228277 -0.140652050834021 -0.0942567672540771 -0.115018497595693 0.190217731372735 0.285333073449223 0.0624211677805386 0.170965419880401 -0.0564890976584513 0.235913886133651 0.227245130544663 -0.00996811539084537 0.0265152421968545 -0.202591727055975 -0.00653569019620335 -0.170236653609082 0.168087331058671 -0.0962307368758104 0.0822351597431606 -0.0912141448321052 0.0589389976836922 -0.228166958008513 -0.119121380282629 0.0083417329306371 -0.0178873415243494 0.00830041801636046 0.000706603432802791 0.000423210354519067 5.7673195372672e-05 0.000879907034262907 0.000768984402056879 0.00099165251035244 0.0326121641744558 0.172376990550298 -0.0205387670203421 -0.149760847494866 0.0663799540882493 -0.0761029935071537 -0.00242761551286014 -0.0143182385698237 -0.0120756659341565 0.00374683959215888 0.00763994903673097 -0.00330095656433031 0.00093842915425899 -0.00274146938910373 0.00168546989529707 0.011672298847269 0.00734973983751702 0.000772802092687349 -0.0114272437246044 -0.044705382940485 0.0227848587858319 0.0286475434914846 -0.0107743774585373 0.00850402669351696 0.000337076535525416 -0.00275143129114837 -0.0122693061783181 -0.0123979186353069 0.00415311583283476 -0.00132953404434202 -0.183362675666287 -0.0634728726806128 -0.0128294666563286 0.000132073568552465 -0.0643160735848436 -0.126793470516682 -0.0138410093870934 0.0185877613534052 0.135059441603885
  88 1505.692215832 ""  7.98703984484785 0 0 0.00650569492963983 0.00250640479447601 0.0401681047027024 -0.00109176919240638 -0.00302236487817254 0.00735730797824063 -0.00110292896439553 -0.000936708431831778 -0.00332086529680727 0.00518305170608187 0.00800795855297711 0.00561037666875629 -0.00284716913938945 -0.00414709631127551 -0.00426926944393665 -0.000520936438767547 -0.00280657051186545 0.00687357477014211 -0.00100954162377149 -0.00205763613141757 0.000915220501793667 0.00324450050609666 0.00648571604194489 -0.0024658055346151 0.00293872096616257 0.00537176759667138 -0.00112139987377725 0.0139768625116841 0.00855632290537395 0.00300990708614257 -0.0117630480710147 -0.0177792077610763 -0.0106661209675005 0.000737057217373806 0.0152037183001447 0.0043713786854335 -0.218640320172409 0.105693900660897 -0.262259230652066 0.146630250857381 -0.117279955106272 -0.306652322626323 -0.00741910352540083 -0.0112341908329767 -0.00962439130978447 -0.00141781276380515 0.00040605353938057 -0.00631021500559441 -0.0164359986837422 -0.0254987220180005 -0.0177934710891919 -0.00820322632542635 -0.0166946599191968 0.00933206537018196 -0.196581427385322 -0.075650973144389 -0.0636548546085947 0.0494410236839553 0.000957232203831833 -0.133235941013752 -0.0656207680746799 -0.0598427650787582 0.146316456328023 0.22350275426555 0.0481568722117723 0.133961838613387 -0.0436019703968263 0.187706750586946 0.17784273351292 -0.00971062864181679 0.0216893663515074 -0.15487099423802 0.0162290555068105 -0.107761981669472 0.126682094807666 -0.0582956674923689 0.0582699951183614 -0.102915786595984 0.0261024830411767 -0.183672484971149 -0.0954787524845332 -0.0123013088485765 0.0304955954318434 -0.00926147783904782 -0.0016204938425943 -0.00062662699526 0.00133699662902121 -0.00056315101892507 -0.000830407112474057 -0.00488954357118331 -0.0487813415781152 -0.271770042101723 0.0264509095978521 0.234127217346696 -0.0989632169551103 0.0979473471012521 -0.00323858228650339 0.0291117629795854 0.0178137680098969 -0.00665328848231982 -0.0127938331413421 0.00550609581548928 -0.00100076548313566 0.0032875085612848 -0.00711001779214303 -0.0158420805612444 -0.0118139222302141 -0.0014574036864755 0.0158309133587442 0.064436670806042 -0.0300156518622732 -0.0369562499805375 0.00968051113628162 -0.020876276937343 -0.00442426028995887 0.00563653452259022 0.065688708724593 0.0352921043394114 -0.0101470217458183 0.00430616021311462 0.260889333926683 0.0807843751043549 0.0238551914524173 0.00652960596696985 0.112509576018884 0.180249339177961 4.89049234080456e-05 -0.0136484631065266 -0.191285608092688
  89 1510.4999824412 ""  11.5020511958742 0 0 0.00122823332621779 0.00160891155980604 0.0024898050378833 -1.26184695556191e-05 -1.67033558437481e-05 0.000668993761233632 0.000437487166443238 0.00104579785340436 -0.000319164597206784 -0.00102357960354874 -0.0015546435178366 -0.00128148915693823 0.000149456610093824 2.2900369751912e-05 0.000757445340924362 0.000629721501536417 0.000997633381264797 0.000676532295000457 -0.000356759271206134 -0.000260949507458723 -0.00152193153063985 -0.000729169924254846 -0.00192996169162117 0.00137999663259028 -0.000291588995917968 -0.000481224949492568 -0.000392000315158688 -0.000503113362445575 -5.24558651390576e-05 -0.000298565655272662 0.00041573411917249 0.00060335083673537 0.000428107914558172 9.74549655324595e-05 -0.000477605685976432 -0.000450580503520156 -0.0210312017311551 0.00390508101379056 -0.0215523451761737 0.00910595091122924 -0.0169321827396268 -0.0250673235989419 0.00390411586788977 0.00608232145252656 0.00471626454610716 0.00190976124166301 0.00379234295119575 -0.000946638062351432 0.00338215436863729 0.00566425120986159 0.00302428296919282 0.001678331650611 0.0059749376151677 -0.00201297815866809 0.00623106479077951 0.00462867558615487 0.0029106178570691 0.000622752989051925 -0.00163501413359896 0.00731679049907294 0.00134555668368891 -0.00150781278229715 -0.004886884755899 -0.00732565764006689 -0.00189328552609981 -0.00405982590096758 0.00135211602192097 -0.00601524043554483 -0.00554983968716095 4.78133350945987e-05 -0.000476218941016849 0.00447528897354127 -0.00308184983548328 0.00160954259541026 -0.00470246488108919 0.00060171455099518 -0.00181205118365116 0.00784703812254044 0.00137649035900395 0.00817303945773305 0.00421711172617901 0.00671241454999365 -0.00383618748613241 0.00674263819169125 -0.000469932266561192 8.3561777455402e-06 -3.89508926455079e-05 0.000954760000464554 0.000226375150732528 0.000497107589348866 0.0141024038811919 0.0648902328250552 0.00359595288743888 -0.0620707821288243 0.0351022454542825 -0.0575237739502004 -0.000561442346509657 -0.00505966833314758 -0.0034529890648225 -0.00582820948674498 0.00912625993503784 -0.0195142859793277 -6.55253543983142e-05 0.00321008756535778 -0.00727989943452457 0.0155827164000626 -0.0378229930937479 -0.0174294746053412 -0.0750069041683295 -0.235866366604953 0.0622772261913389 0.212544060107873 -0.152943607129682 0.0348354147476668 -0.0201812000376637 0.0137380457265914 0.113828608284496 0.0015626873450543 0.00375226292637513 0.000270994674293286 0.0526804957452303 -0.266573456445799 0.175397181968398 0.16851957731206 0.55509541153272 0.0674063199438312 -0.491217621903778 0.324199818917119 0.0649857449162248
  90 1515.60597850969 ""  46.8000764553251 0 0 -0.00991117257115049 -0.00773110155496027 -0.0396655906455593 -0.00100032634265952 -0.00119648931199392 -0.00734635281469216 0.0107674219845307 0.0172031606770079 0.0102490997027662 -0.00955454817075648 -0.0124109658150274 -0.019502145020596 -0.00470688047085725 -0.0121856415740769 0.013213224426764 0.00856813596508868 0.0154140432800935 0.000996513399839099 -0.00343580752626004 -0.00276485759469682 -0.0127641901775196 -0.00890572639262837 -0.0194069940573771 0.0107772230721891 -0.00183237403062954 0.000202667438964441 -0.0116264269149968 -0.00516575967488232 0.00501688220105604 -0.0101945216641076 0.00114349538274033 0.000356818917045891 0.00517603425061586 0.00422743584603234 0.000164779511364316 -0.0115935898859403 0.240554132470374 -0.0827059732105103 0.264136549209026 -0.139663628526889 0.14838554433532 0.309243127271398 0.0342619137541528 0.0553528439815816 0.031655229090679 0.0295966830374475 0.0590472141822821 -0.020055745703042 0.0339455195591411 0.0537972589750709 0.0301633406286839 0.0315429757097116 0.0685650756713387 -0.0323916476338917 0.0202283665463091 0.113104703861585 0.0498432542249457 0.0852998779664599 -0.0667021943947372 0.138396146507695 -0.0237810352441474 -0.120161182278169 -0.0189396634538726 -0.0332743570451008 -0.00177127234900405 -0.0226065763795005 0.0105421283521102 -0.0237781796108079 -0.0298493497885724 -0.000736707548414504 -0.00240788851429811 0.0111740911993723 -0.0909766518023016 -0.0838614425595586 -0.00660494191606143 -0.0640478740324833 0.0144593744398209 0.160695263779735 0.0949257560585967 0.0690309153055314 0.0363126170970454 -0.0185080087251161 0.0511536646563221 -0.00302612858541967 -0.00360333732739407 -0.00106963440901506 0.0085057822350251 0.00147282866293183 0.000141457839037202 -0.0149580382010508 -0.0649303074035096 -0.408857716868495 0.00318432181855331 0.351371293597381 -0.138882097974107 0.101770864825037 -0.0623990004025241 0.0313523888842521 -0.0100443117100401 -0.00320946608628514 -0.0244586523994134 0.00936583815172169 0.000744871656856613 0.00206409617913365 -0.0185028894206155 -0.00491255555053325 -0.00990607633747886 -0.00318073841794619 0.0397531912752365 0.130103179314163 -0.0217411357735459 -0.0909473091977452 0.0405912796799395 -0.0559499677102612 -0.0212083249054957 0.0137665973149608 0.185325663101837 0.117546310964147 -0.0258128137769268 0.0168569003517989 0.124764160945737 0.00697523473893923 0.0283137742424078 0.0230248902175893 0.116019905405748 0.088831056164395 -0.0592183413075949 0.0322783052568648 -0.0853823362271273
  91 1518.36703127577 ""  8.22258147889048 0 0 0.00458219557961957 0.00301149910715521 0.0216846625509855 -0.00227520144172898 -0.00407826118355707 0.00226264316241036 0.0054615791527222 0.00655548747501703 0.0131457592999456 -0.00192647746497794 -0.000823313708841401 -0.00999732706789825 -0.00578431569060068 -0.0122857899757599 0.00627094234620488 0.00412855364935495 0.00769049308058557 -0.000565492360499348 -0.00371805942197157 -0.00599066857833114 -0.00284027820977697 0.00151294847753187 0.00343454441414706 -0.00247396419891869 0.00110865592118682 0.0100694424490348 -0.0302196537935331 -0.00946188724668517 0.0153863452676139 -0.0252365353268751 -0.00186384551716135 -0.0082844559293569 0.0086408343445163 0.0111688199196791 0.00451470404525677 -0.0289598006190936 -0.124025640516975 0.0516502607249716 -0.142435836177962 0.0780528802674462 -0.0724268276035884 -0.166497760643072 0.0157760774644663 0.025957500568547 0.00991318480711142 0.00319191141387502 0.0068975773553258 -0.0030011477050205 0.00831317186023171 0.0114791661008329 0.0102575759042859 0.00446300601699811 0.00942240194852067 -0.00500446395685675 -0.0146844981668891 0.274316910188654 0.111551707912617 0.24140191102699 -0.174222012936872 0.31236708449861 -0.0845092435201884 -0.330021734962385 0.000796767548042061 0.0111991690430422 0.014548572164781 0.000582642450073346 0.0133111644808835 0.0356767800953332 -0.00101480149348876 -0.0172290718083914 0.00879556862124587 -0.0350038280144283 -0.232078700937814 -0.255672629674748 0.0244770548380099 -0.191235393262961 0.0593686994596556 0.388022497426895 0.264866773211182 0.123181367916981 0.0665172945017185 0.00806316475805438 -0.0172677417723398 0.00256929690124758 0.00112725317293346 0.000466062344207051 -0.00299336767876175 -0.000623577725874853 -0.000503947386640793 0.00411170661493514 0.0248151020812181 0.150268812167059 0.00136962404148929 -0.132134763179286 0.0557749692014269 -0.0496640005717268 0.026334169094331 -0.00468974527583414 0.00885924582217023 -0.00145515870953534 0.00860292706669961 -0.00165245506679688 -5.04210360025797e-05 -0.00141853720179075 0.00302411767380824 -0.000667600216305337 0.00392065333432123 0.00210095965552521 -0.0171918839893976 -0.0499903771168306 0.00499779799544391 0.0412922265196742 -0.0227938924794335 0.0127662509070914 0.00572533183081567 -0.00455102295237083 -0.03093033235591 -0.04041221059487 0.00843098197107808 -0.00594796791215261 -0.0181106372972827 0.0183702094436582 -0.0149626391490572 -0.0142694161806224 -0.0513444431427997 -0.0158442921234145 0.0407385868464696 -0.0260714733072838 0.0044178349177361
  92 1524.40066074372 ""  5.77761863165447 0 0 7.44408496323994e-05 -3.39197678927399e-05 0.000638673293144175 -0.000163639745208259 -0.000331135551339235 0.000131157212143959 0.000650745224451574 0.00119662116322213 0.000220625639835683 -0.000642403377661641 -0.000316285513482638 -0.000881558931046141 -0.000681291360138496 -0.000877479820240156 0.000800107358134435 0.00258613212092462 -0.000149220667909544 -0.000373678468902759 -0.000180632895523724 -0.00105124909988946 -0.000877318993203748 -0.000369337609960886 -0.000369817553574617 0.000689763793839105 -0.0268551518383391 0.015347100116531 0.00422029710836374 -0.00895047889018776 -0.00438699334766592 -0.0179987347321152 -0.036247267793632 0.0199157154272251 0.00664256906183444 0.00360149024068937 0.00828974421663697 0.0179389515588457 -0.00354901563192647 0.00222965989033635 -0.00474295066187678 0.00256049285587318 -0.00202837313943946 -0.00530433387236677 0.000970342913917912 0.00414389202178184 0.00226012587749688 0.0129253203361352 -0.00333105561600887 -0.00271652607876101 -0.0115320334574818 0.0103530135041289 0.00412895401042101 0.00260191749036569 0.00235345946595804 -0.00112760438714763 0.11871374633219 0.181304954709349 0.0932000298752467 0.0593428138799692 -0.0764031059122877 0.232411114606667 0.00650979406846114 -0.0992933475841024 -0.0897373558041081 0.220604426425724 0.338705517820682 -0.0701162212663123 -0.143222076413271 -0.386641557309123 0.0464547271008052 0.507127697988636 -0.275427857017314 -0.0803952556029799 0.101364967916544 0.0212741833386311 0.0805396423972555 0.0255248327181382 0.0311056381636372 -0.239448351282884 -0.0995514379050113 -0.190576413137353 -0.0984759708485245 0.000369603322611105 -0.000240595405900983 0.000319520988671012 4.48344439696658e-06 1.40248406606905e-05 -5.31573972018005e-05 4.41290314801691e-05 -1.4428636014765e-05 4.60537382774685e-05 0.000804728251191414 0.00399964520833742 0.000253188377492578 -0.00383783159874794 0.00211858208763363 -0.00323927876423476 0.000512753686034939 0.000122986491877784 0.000310984241745659 -0.000352482610816675 0.000151970466133395 0.000155415909444639 4.44413309562596e-05 -0.00012199246496202 -0.00048016550413067 -0.00018208907123822 6.68885750059196e-05 0.000115116409631415 -0.000863382502603224 -0.00191954750271154 1.89523020302442e-05 0.00236545406421563 -0.00182008906045447 -0.000762459642308661 -0.000336643138856452 5.51017919369927e-05 0.00484776815245757 -0.000704274411939879 0.000201403719356706 -0.00010084096136722 0.00175644435307387 0.00176548732386028 -0.00051969785192142 -0.000554782639824218 -0.0011337955501044 0.000936993114282258 0.00173430438613681 -0.0012706645953397 -0.00202561724601477
  93 1530.18443980038 ""  97.9909775581555 0 0 -0.000635741742232745 -0.00133899791571933 0.00183754107092487 0.00127060006194789 0.0014837383758046 -0.000855118281027493 -0.0107632732182925 -0.0200768216327791 -0.000876866251074 0.011416222195278 0.0158334181338953 0.0189502553652585 0.00293253529388058 0.00907361572575926 -0.0133755851332697 -0.00923424309162094 -0.0160750767498695 -0.00343894722370306 0.00536367268952419 0.00498272016818399 0.0176140004318793 0.00988638782689076 0.0233613104358758 -0.0176344798798903 0.00160487004313262 0.00472076048223201 -0.00321664033719806 -0.00106591912707141 0.00164923409105437 -0.00252273948468106 -0.00240826169189635 -0.00332405452593068 -0.000402257687469135 0.00139144804100657 0.000608642997037545 -0.00242759132500198 0.00852459555658703 0.000754861449015817 0.0119277967399534 -0.000423513370521387 0.0149427658768238 0.0120992837608415 -0.0437868823482942 -0.0685483841030395 -0.0461328433093209 -0.0355585621490011 -0.0716426095423539 0.023529011954144 -0.0426579306034277 -0.0673781303745573 -0.0379385979150367 -0.0363493208518648 -0.0795342495105593 0.0317530515188921 -0.00469725565932066 0.0313121954561241 0.0128000353642803 0.0280369696770497 -0.0193065011788304 0.0313572889874799 -0.0102598559258676 -0.036117806239072 0.00193026816538363 0.0366896746892234 0.0148212552864757 0.0172815422164663 -0.00564721384354709 0.0274753093507222 0.0248887965736878 0.00341479001875514 0.000466235583811562 -0.0258460447503858 -0.0217664767568654 -0.028223923478822 0.00600917900517162 -0.0219777411830202 0.00894779423689922 0.033641772804154 0.0286769660685734 0.00661864802757548 0.00433192416783439 -0.0261777459143861 -0.0104591382544443 -0.0311990799100505 0.00258866541815747 -9.57542402472354e-05 -0.00222887043682668 -0.00501826187627816 0.00153442502631475 0.00135429339837636 -0.0407784404212312 -0.137587203320318 -0.0204012109515833 0.158807310498468 -0.126472423245134 0.262322056966556 0.0244757715116369 -0.00167150795661181 0.00457748594695171 0.0369238769649259 0.00019774564390073 -0.0252669941881173 -0.0059014948784951 0.0112580852069704 0.0642791616031707 0.0164796563081125 -0.00526437166549435 -0.00880076851532988 0.060797896105404 0.112094876957443 0.017046160614725 -0.183538768696509 0.1577467555031 0.130339498206125 0.054498298336481 -0.016920189420077 -0.651101312306999 -0.0307107660316687 -0.00075031054030623 -0.00443591399815016 -0.172350824008065 -0.158115407214371 0.0439794405850867 0.0465698377643995 0.0863067382560815 -0.0969661657371155 -0.144723223338443 0.10775347834523 0.195239128788994
  94 1536.16386845119 ""  6.30734001532653 0 0 -0.0017886420412514 -0.00189338013642852 -0.00209403845645704 0.000171536204279388 0.00019354243913549 -0.000406746894913906 -0.000955069350517466 -0.00177701964204204 -0.00015225016951415 0.001208944558966 0.00159495267016787 0.00210588610615565 0.000319086110786476 0.000999850388474652 -0.00151208893636168 -0.000817252477092524 -0.00144745613041688 -0.000214510843803167 0.000642122909203485 0.000650976456754881 0.00191621158065694 0.000882331248807767 0.00220239200140678 -0.00185412261891498 -0.000272242326361702 -0.000298412388467787 -0.000418018920721229 -0.000397327867699942 -9.92281712521185e-05 -0.000121538892840547 -0.000482660670574253 -0.000677913609935313 -0.000366248124693258 8.9074609628691e-05 -0.000364226857943405 -0.000168292505186168 0.02564562832346 0.000307023629162396 0.0232402793776816 -0.00992793784151105 0.0194403693748727 0.0272081945658291 -0.00537815411510658 -0.00811868445448293 -0.00547237200571697 -0.00367107720994426 -0.00735458498183385 0.00228282513703742 -0.00473309860551617 -0.00740229059249225 -0.00428634222366033 -0.00395167816379564 -0.00898020238051503 0.00338572410698855 0.00520581086819415 0.00329705816933844 0.00228051843811704 -0.000542005828919936 -0.000583237046643775 0.00504638963073883 0.00140959717034108 0.000148094653034531 -0.00411823845842798 0.00999036578178275 0.00237758837652075 0.00587562018613062 -0.00203143286145046 0.00797402372095948 0.00792267749999122 -8.01783803376529e-05 0.000982540738805167 -0.0076538956721672 -0.00136286948948263 0.00210353870656332 -0.0036123440307965 0.00122870546257424 -0.00149433629749279 0.00425920258559394 0.000310707299947663 0.00556508908367274 0.00294957307293278 -0.0132657938753573 0.016088573414636 -0.020197992578505 -0.00268792332373685 -0.000272951971519965 0.00411353321024696 0.000121592708343678 -0.000968860749397649 -0.00701384563123606 -0.0529946634485985 -0.210090960415067 0.0369232953320631 0.19075651149931 -0.0978620353746402 0.167052493638994 -0.0286352794704579 0.0241127108717716 0.00437342983505494 -0.0167043451166595 0.0737743273286169 0.00855059174178019 -0.00830466548781196 0.0120542454196281 0.015479727630321 -0.0022453909087995 0.0107263439336608 0.00217383946203477 -0.178019981244585 -0.561241933456271 -0.0840515286781327 0.488371614957595 -0.285568943195193 -0.0188748061805224 0.0287833454449463 -0.0044970169803829 -0.164851950372409 0.0734509479805353 -0.0231054514686797 0.0099559503916521 -0.0632667870987497 0.0626677739928653 -0.0544241492582158 -0.0474598687472084 -0.165852963999222 -0.0380985055122152 0.133076802755604 -0.0860014220924326 0.0393704427718143
  95 1536.3299181945 ""  6.98298805834766 0 0 9.75872337939665e-05 -0.000442455057677948 0.00292016774737071 -0.00119296730746302 -0.00219760296569592 0.000200256958334865 0.00423521038226989 0.00625613844484162 0.00565066384252856 -0.00282018547780411 -0.00240868803147828 -0.010308045286678 -0.00372494231305419 -0.00954511846193475 0.0100798255703266 -0.00150605506386869 -1.85168315946448e-06 -0.00959015204521247 -0.00513230049552523 -0.00785978050195752 -0.0057363008170664 0.000812552872226605 0.000316485369404717 0.00415601083017584 0.0219684843539253 0.0354107170543159 0.0128139935394058 0.0174517555259234 0.00966178509272356 -0.000539488937362462 0.0158840201597527 0.0223966691876377 0.0175814814266542 -0.00124589229764449 0.019560152177791 0.00197299647356571 -0.0138511429453156 0.00958241064980925 -0.0183914023414284 0.0114442588385269 -0.00554388957710018 -0.0214392573807345 0.0192793394721958 0.0310666921436153 0.0152466050372238 0.0159810827163853 0.032675051745014 -0.00838870856840255 0.0319967850597246 0.0483122793422174 0.0390407115924958 0.00968705401301111 0.0187399498920789 -0.00393648367294853 -0.290321281880906 -0.0747292787519364 -0.0783053335262028 0.113044853805286 -0.0268546098290189 -0.172595390034791 -0.105569592256848 -0.114174014453765 0.224301949942732 -0.381721522214968 -0.0661167452338748 -0.241676652109358 0.0869345261923131 -0.303745639861539 -0.319798020786779 0.0125722196972406 -0.0460745298117246 0.301014280706379 0.0123824012555333 -0.183029328778941 0.201358182274856 -0.123446765591681 0.101386581812743 -0.124160959580868 0.0714743302049223 -0.262845070553611 -0.135722696036178 -0.00182831527184261 -0.00124952631556954 -0.00266438088252397 0.00018619085819599 2.65671679282148e-05 -0.000221728821382374 -0.000401134692978653 0.000117175866933623 -0.000163927174199083 -0.0030798234155294 -0.00778438704400825 -0.000252194870372461 0.00967929931546643 -0.00888068778160832 0.0206735669059804 0.00368037357551116 0.00187544998320723 0.00214556456965368 0.00211725863778972 0.00241058396838874 -0.00176357485340411 -0.000692677325075752 0.00104426038264624 0.00533767805125719 0.000891438036777213 7.06638907289958e-05 -0.000405052362033864 -0.0011233796445847 -0.00895725971085054 -0.000695474124162562 0.0014793388623824 0.00284817181996685 0.0100984944086945 0.00549888430658494 -0.00181246875155642 -0.0545715286247576 -0.00252837652735379 -0.000475298784159287 -0.00040900838708784 -0.0124575525307985 -0.00739210548429609 0.000880886672734801 0.00108725760261562 -0.000824956093768758 -0.00720376771078477 -0.0037534034918981 0.00334410567373225 0.0131497408453227
  96 1547.85132095609 ""  94.1632257382726 0 0 0.00340072636859402 0.009588866103067 -0.016348671581591 0.0107527466351424 0.0200514711353737 -0.0042113807830224 -0.0463066722816207 -0.0835207535972569 -0.00429359220464437 0.0301313818055936 0.0390847526363251 0.0596734822910057 0.023415191821381 0.0561489477489131 -0.0497166840909626 -0.0409726117182416 -0.0728109937073471 -0.00795266961243966 0.0324553831125306 0.0431406024514595 0.0594335996866032 0.0193369468269972 0.0494939905877849 -0.0509916329813284 0.0111635292319579 0.0220300295200093 -0.00336842054440605 0.00137694589082306 0.00525667901442829 -0.00235280180151288 -0.00102272589528769 -0.00183442124488337 0.00161277596933315 0.00319681074205996 0.00449858634214325 -0.00222418592929055 0.0687306484948374 -0.0786732891798448 0.116761922462211 -0.07895045841114 0.0101187346087254 0.133790433177726 -0.137636514822778 -0.21585598903374 -0.134815657618077 -0.127714907431136 -0.259079182843443 0.0949473698158208 -0.142267112687806 -0.221360019415082 -0.144380151731217 -0.102819374838487 -0.208753810263453 0.0708474619462877 -0.0661354341123291 0.0283450023922537 0.00294422337590036 0.0675901017048406 -0.0338147621978966 0.0039612790195105 -0.0356894552544103 -0.0763782932180289 0.044636812373698 -0.0018139904518771 0.0113848625284202 -0.00912967021761682 0.00607129197943444 0.00107596418829647 -0.0100202524791594 0.00372981162171673 -0.00465878283544661 0.0123612456834929 -0.0322024090393401 -0.0774281213956581 0.0449942256680793 -0.061002982411128 0.0370868331904327 0.0210994174653036 0.0555243751869943 -0.0428030266765145 -0.0196212956456333 0.00629355566052365 0.00739048242510408 0.00866427024151743 -0.0013058030282968 -0.000273080851981146 0.00142839007933818 0.00125468041456001 -0.00180097265870633 0.00153662966756511 0.00714194339184803 0.0083730928617723 0.00499298322907292 -0.018935841069907 0.0265904875420178 -0.0653135565866159 -0.0246877581677331 -0.0140963090155612 -0.0141792767206679 -0.00974422654061685 -0.00491553963845479 0.00871606010522731 0.00247426239324002 -0.00308573731259149 -0.0217321804735757 -0.00258279833412189 0.000174545170152452 0.00103387784212394 -0.00853420746619255 -0.0054676092649587 -0.00518489711862302 0.0309956795664201 -0.0334617850394217 -0.0468304917397756 -0.0246297555865689 0.00915382149749623 0.22338248003811 0.0209323247279458 0.00152635489469663 0.00315048695547162 0.0348577543439321 0.0244933967873409 -0.00486385509461476 -0.00454340602552241 -0.00185496142798962 0.0208407835888846 0.0138533701258883 -0.0118819858091084 -0.0389950191755515
  97 1593.81020675086 ""  5.09377414693011 0 0 -0.00556216392284552 -0.00912601750024677 -0.00597097197189235 0.0038050382893594 0.003666459942916 0.0162001431037421 -0.0137512649489805 0.0141891794642375 -0.150053269636689 0.0283699442347154 0.0267423277197233 0.0948192608204582 0.0105960070643349 0.0388324437479055 -0.0723394014182379 0.0135177494591726 -0.00737719239820273 0.118604659501523 -0.0349136984065098 -0.039734730898552 -0.0887080053593048 -0.00446808000176488 -0.0313405137525596 0.0849229464104003 -0.00116958814401464 0.00288324148353372 -0.0183394165791325 -0.000649204606009453 -0.00176754554319358 -0.00028254276702064 0.00273266104922012 0.00351278702520971 0.00464107400951915 -0.00121320018074412 -0.00131797152654257 -6.91434649018629e-05 0.0189525494449651 0.0111276776754038 0.00017229285748648 0.000836630997150792 0.0230522708299467 0.00358189097898149 -0.0777005889126764 -0.13624342270404 -0.0257785102356786 -0.0708454917798965 -0.131562654375977 0.00668009621749757 0.097525517754537 0.160347524385609 0.0661137749780828 0.0553818685259767 0.0958310267338754 0.0285229675652873 -0.0157986303501135 0.0239788305062554 0.0104888757043879 0.0158203788625434 -0.012151916305794 0.00899035751443744 -0.00741098655013126 -0.0174117896083395 0.00644179199131492 -0.0196676793927511 -0.00702590838720604 -0.00610056616410813 0.00338997758413362 -0.0178808876485074 -0.010030954628886 0.000841045664679602 0.00484699600353373 -0.00444877252967484 -0.00886135800514072 -0.0162206951678028 0.00658696771695443 -0.0152834201906348 0.00498747699347394 0.0132829722968419 0.0295638551409221 -0.00212314586402828 0.00232554784797551 -0.00050630375437319 -0.000637566216109514 0.00024452543976205 4.90661467506886e-05 -0.000179006614984148 -0.000513484509885263 0.00223818433388432 0.00255721235765587 0.00386677546022871 -0.000151628652041812 0.00157099540032671 0.000405532514507042 0.00147517802968759 -0.00107450970968244 -0.00369933599958573 -0.00749017992732136 -0.0114645751527719 -0.00864140363172513 0.000205260633162853 0.000387007671488709 -0.000193787815662845 -0.000172066469465691 -0.000121372847464729 0.000362148794933685 -3.48249444682488e-05 -4.69793030505016e-06 9.30672629821071e-05 0.000100511653888182 0.000172795108776544 0.000315622248102319 -0.000908677946084193 0.00107793181879524 0.00186280158139705 0.00302759246388919 -0.00172501044807817 -0.00666045752806193 -0.00725767955236781 0.00145634630124138 -0.000995405279390813 -0.000182249444760152 0.000796170514061389 -0.000542382267628058 -0.000245439316065205 -0.00103246608779657 -0.000291388020683745 0.00098510497757968 -0.000771810131422746 -8.20332639778953e-05
  98 1636.50179345135 ""  55.2252132860856 0 0 0.00442993003079329 0.00904030875145139 -0.00566150160810277 0.00352987345729277 0.00643863505121091 -0.00182920891670083 -0.0396999504192931 -0.0755766183137977 0.0111130833379495 0.0549078064821848 0.0930797843741814 0.0273584797966665 -0.0558220577018272 -0.109693005972518 0.0283998348757582 0.0383600033741332 0.0712954081762477 -0.00420809569240669 -0.056813525486527 -0.0953787311572638 -0.0321581419569953 0.0564229244100521 0.111250553552635 -0.0289909577009689 -0.00428773192790701 -0.00838774479029574 0.00174111819742677 0.000598812583611903 -0.00207347565499324 -0.00142901123563938 -0.000152889713223775 -0.000509832251504502 0.000685502725776354 -0.00240347600326135 -0.000486445010515408 -0.000985862324105328 0.00668751712917888 -0.0373856927787939 0.0317469582776665 -0.0296504247660293 -0.0161358230046752 0.0354003111926315 -0.0643623457513881 -0.0862710037434727 -0.118084855296949 0.0701823641044426 0.154473952860844 -0.0986910076659286 0.0670584023490809 0.0908068046981168 0.117481901394512 -0.0577270697551211 -0.13240642164895 0.0962532827845538 0.00712828508059624 0.000653685974422055 0.000328178185336197 -0.0138105798351759 0.00557674588051217 0.00349325946992408 0.00413382039830333 0.0130963204224744 -0.00029336109965433 0.000812936406337918 0.00205230837769225 -0.000832375738594699 0.00120154250259555 0.00220635515330556 -0.000964725418526421 -0.00104325964535258 0.000888643582209158 -0.00755538909198108 0.00847585267064632 0.0104168800677646 -0.000877097786565266 0.0122061191421463 -0.00869394677223434 -0.000547585299119957 -0.00268484833617191 0.0063403758035609 0.00208392330311434 0.000964038888759861 0.00133878230996682 0.00102125336545624 -0.000547068199817218 -0.000204461413867907 0.000244731808175656 0.000242281925505171 -0.000885971549997841 0.00165398719432447 0.000990772218547817 0.00140000736389613 0.00147462598842357 -0.00250458493859034 0.00438157244861909 -0.00829416152968743 -0.00914648853644419 -0.0092815237173325 -0.00733883925858751 -0.00156942547344106 -0.000934940250566169 0.00200856509726442 0.000625904257311898 -0.000444264760558995 -0.00416535449741452 -9.48590134448363e-05 -2.00358154604538e-05 -6.98232790316702e-05 -0.00162178170048546 -0.000963781325293559 -0.00246115670954895 0.00527192027404833 -0.00550013922334492 -0.00946937433553829 -0.00724168153402348 0.00257852830035507 0.0455837760502327 0.00588103626241904 0.0020033737210021 0.00070418055849917 0.0021490479597571 0.00202113224599642 -0.000706496722710975 -0.000167512540818376 0.000236268050003983 0.0016647821748947 0.00030433283893582 -0.000699112183153933 -0.00277365099208641
  99 2885.17779799134 ""  76.8442648633946 0 0 3.8640189822703e-05 -5.09558814104382e-05 -5.9310213319846e-05 -6.88098243629012e-05 -0.000145147671771294 -5.66315288859515e-05 0.000114564118254945 0.000194626882803908 2.61288460650032e-06 -3.51366012383873e-05 -4.90016008310149e-05 -1.47884107569512e-05 -8.2659778021744e-06 1.79977790539773e-06 -2.7391263714161e-05 -5.97767416735686e-06 -7.96527389869229e-06 1.30482667826276e-07 -1.94912618077417e-06 -2.6305187046859e-06 1.65883097325136e-05 -3.18441745493061e-05 -4.29490489635346e-05 2.49345221240277e-05 5.83292456835354e-06 1.11253035753896e-05 -7.21477410329069e-07 -2.85432508052346e-05 -3.63184495552195e-05 -4.99529526071341e-06 -2.83896526526355e-05 -2.0303085417244e-05 -4.05498064369027e-06 -3.64236453300297e-05 -2.28412723769222e-05 6.25556130206114e-06 -0.000776374818795073 0.000802958622173591 0.00105340990529713 0.000257221111470716 -6.37849830537151e-05 0.000155751642472175 0.000115585995476058 0.000158739136885613 -6.46936977109874e-05 8.71454791948384e-05 6.23308810369768e-05 0.000274714791096151 6.47539288419613e-05 0.000105188368660977 -0.000189874659066517 0.000237009508447893 0.000157955980519596 4.90818991233606e-05 2.24323270687548e-06 2.36805951182879e-05 -1.1951855669202e-07 0.000217477037072595 0.000353634023488681 3.69037422752269e-05 2.28936746738228e-05 1.39584491074459e-05 1.69846701625881e-05 8.75028695588367e-05 -6.61389113784967e-05 -8.55385538784915e-05 8.41162739802545e-05 2.62889977695253e-06 4.06582076999892e-05 0.000144575672765716 0.000258908022106818 5.76619838889638e-05 0.000186506457665501 -0.000203592704404277 -0.000196139118481591 0.000202892838741689 0.000429879255917341 5.63855337150744e-05 4.16701003293927e-06 -3.65506220578899e-05 9.57212253760585e-05 -0.0053414720721518 0.00254554460792745 -0.000791177564925379 -4.64974423432769e-05 -4.92328627228494e-05 0.000361127749440372 4.82026374297349e-05 -3.24430662527537e-05 -0.000104899778156503 0.0709070506977013 -0.00583670410730862 0.00938035899245555 -0.0135292164606432 -0.0260361740106545 -0.00250984055190611 -1.01887308860088e-05 -6.54629843819716e-05 -0.000207297639929924 0.0700515583697233 -0.0252272338043682 0.00881606136908219 0.0012589911264636 -0.0015334730857916 -0.00192926688342036 -0.00526114049820286 0.000706192897682152 0.00152817123901534 -0.911709463636563 0.263489661806852 -0.0800223339287579 0.0653818239460731 0.0540442630099496 0.00768248401578198 -0.00085142597718425 0.00168878599937053 -0.00351725964318516 -0.00254447766446701 0.00197365994562412 -0.00565819668491454 0.00739876690098682 -0.021815482679886 -0.0210704870688928 0.0422966052359496 -0.0111530119569426 0.00258329483396741 0.0178458866718744 0.0284495962308326 0.00223735670301979
  100 2909.15170271209 ""  64.2002157221507 0 0 0.00563177344620573 -0.00173417801520163 0.00415227265346794 2.62064966888529e-05 -0.000130463874911923 0.000152189189811786 3.66807494660994e-05 0.000137762427395681 6.45136568618576e-05 2.49714860682474e-05 5.44685448523793e-05 -0.000102810271747985 1.53348225239988e-05 1.14241636192392e-05 -4.62464557581527e-06 2.6285422776072e-06 -5.36831273363103e-06 1.28787602481136e-05 4.41216312139182e-06 -5.97896776875462e-06 9.27616113132804e-06 4.2029628489851e-06 -1.96377028857298e-05 3.68346675997875e-06 -6.38576682594243e-07 2.34525857203677e-06 -2.04179173516961e-06 1.38364717191974e-05 -6.77248932128553e-06 1.93007770766366e-06 1.94339731785162e-05 -6.92838476058332e-06 8.04906260771072e-06 1.05340966349495e-05 -2.21993449502662e-05 -1.27779080519776e-06 0.0108452439396994 -0.00627415184271572 -0.00610093192049979 -0.077697761446211 0.0292681607425547 -0.0420850254684826 -0.000500283660079487 -0.000799738201873707 0.00122186990475376 -7.16585851374253e-05 -2.46923427884731e-05 -0.00011028537403606 -2.68837802719895e-05 9.8779109180337e-06 -6.08338815011352e-05 -0.000215191319512659 -0.00018729975906013 -0.000311222521165912 -1.20649075332504e-05 -3.14520884702555e-05 6.17006779425676e-05 4.48202356291914e-05 5.87935099351317e-05 -2.14088759866104e-06 -0.000180842053380711 3.36559928916227e-05 -7.75047697029098e-05 -2.57591101911567e-06 4.11423281895607e-06 -3.46497233274466e-06 -0.000193242516177665 4.28162634019889e-05 -9.72268860621129e-05 1.88198482118822e-05 1.62791997398538e-05 6.0680987270488e-06 -0.000132036628401781 0.000171285163123855 0.000156384499518264 1.11358426479352e-05 -2.43096533185393e-07 -6.18834431933442e-06 6.26746459486555e-06 6.40503042822611e-05 -0.00010578886486367 -0.0692706739832357 0.0177507113813694 -0.0160887042398334 0.000770186140127384 1.52044312660896e-05 -0.000499508018400429 -0.00209030131766335 -0.00362146998833891 0.00269610776589754 0.907077613076814 -0.103181483497757 0.235485573541663 -0.0777054374385665 -0.115887513989106 -0.00992467287555045 0.00595787249559511 0.0366289804898791 -0.0410431036503798 -0.00643812988732586 0.000556132805298107 -0.000337311446002083 -0.000938520735694174 0.00168919021843378 -0.00147816401485312 0.000819162446599357 -0.000150311521056717 -0.000494883933069287 0.0715691049320697 -0.0239377662873076 -0.000697892905692353 0.00945855771852401 0.0164664156154328 -0.000471154874889217 0.00418052253150126 -0.00257082066779238 -0.00584814721490221 0.0044271154315781 -0.00542200927966883 0.0105135936286807 -0.00169303921209938 0.00435133689170662 0.00457146021767295 -0.00328134529583655 0.000660919134007274 0.000994166707413967 -0.00351799313892946 -0.00517482539202626 4.09677189144162e-05
  101 2944.58464948697 ""  16.8708434216257 0 0 -0.0397707104466011 0.00171593845436911 -0.0485642781401013 0.00118747430935533 0.00227266138741873 -0.00186457187941756 -0.00065887863147078 -0.00131879554988683 -0.000660783582790221 -0.0001856928531275 -0.000800469280898471 0.00143834191825446 -1.31270246330291e-05 -1.14849339061813e-05 0.00016445212953223 1.29072976407446e-05 6.22934197728845e-05 -5.55459205143092e-05 -2.53360799336711e-05 -1.54821887242099e-05 -8.42047127477519e-05 0.000213790263766403 0.000425932449880293 4.99463367613055e-05 -7.54997728771955e-06 -3.63599793303194e-05 3.62388857467327e-05 3.8571179398237e-05 0.000135530119685756 8.80321734918213e-05 5.28419878572563e-05 5.83967325076052e-05 2.29576537068573e-05 0.000144345045044985 7.41897301263296e-05 7.65837514829078e-05 -0.234023587273219 0.192648794070511 0.227173645546507 0.690699920281998 -0.250533058817893 0.377696485318467 0.00456466220006658 0.0121195300468147 -0.0160412808354836 0.000374375360140693 0.000422053968682409 0.00063874721079818 -0.000112002568786337 -0.000585086791386557 0.00120391965054414 -0.000626323365851581 -0.000821516943824847 -0.00044111055045377 0.000169775658696597 0.000612304291461007 -0.00122303547180891 -0.00110484302369948 -0.00179018220680459 -0.000131017721854867 0.00068747876857418 -0.000173489788230682 0.000268346727665693 -2.12039026834862e-05 -1.08902058774905e-05 1.14716952945499e-05 -0.000156788591067983 3.86850555916076e-06 -6.43959105707303e-05 -0.000394653664023016 -0.000699558095710541 -0.000128399416038295 -0.00070155326121496 0.000766425949194042 0.000787730633823459 -0.00103386082175508 -0.00208846853035619 -0.000187214133776564 0.000130148668297791 0.000809024318578218 -0.0014814708859598 -0.00356271236677075 0.00350392192000386 -0.000606269194094788 0.00102944612115586 -4.62243433753413e-05 -0.000101772382976458 -0.00466520540088225 -0.0149587437262005 0.0219550661180282 0.0588814398806862 -0.00613572820053635 0.0160190387070401 -0.0181249516936155 -0.0359384470549425 -0.00286693965057454 0.0438210201050914 0.188600744572975 -0.258199372675498 -0.000769282180791861 -0.000199678880853524 -2.56638188759848e-05 9.42265041269419e-05 0.000229543835763717 -0.000379505919432685 0.000114511125505551 -4.49008979695061e-05 -6.45360371615971e-05 0.00645032637355033 -0.00207864494114143 8.22098525347562e-05 0.00269259001163295 0.0038566147342605 -0.000185967100471569 -0.000731562727401287 -0.00037330388713798 0.00096859523924682 -0.00231447267587287 -0.00162443338282193 0.00409983792953926 -0.000242861637993685 0.000546918335668762 0.000701985366464528 -0.000677822344752288 0.000177782723624022 5.10065903668446e-05 -0.000293255617015311 -0.000382293305462667 3.95795676004627e-05
  102 2970.45538544438 ""  73.5284312491612 0 0 -0.0161708880632966 0.00347777495196191 -0.0173533143514677 0.000222596859889449 0.000235220863864125 -0.000102375177930782 -0.00028866380422521 -0.00060644974762933 -0.000162071479564465 -2.3282271514289e-05 -0.000216481496403726 0.000510263277061216 -7.42733311204826e-07 -1.64770119575664e-06 0.000101422108739652 5.96116868811582e-06 2.81568557852569e-05 -2.01209399691783e-05 -1.06281922430091e-05 -1.09865084456876e-06 -4.06169189362063e-05 8.69917436071814e-05 0.000181794289190945 2.09108132380525e-05 -6.07522386679586e-06 -1.82305720217397e-05 1.09816889401179e-05 1.4230162635993e-05 0.000192169446033804 0.000111855266391464 4.51350895770812e-05 3.90446560493312e-05 6.22719309279117e-05 0.000242851025455078 8.38509229961004e-05 9.02719744745469e-05 -0.0593934299140842 0.050690350122504 0.0578280107028571 0.257972685718609 -0.0873331073682039 0.143099685786252 0.00153097626275257 0.00411731584085379 -0.00590990714532145 2.7043475321023e-06 4.50394114324963e-05 -0.000258970742036995 -7.36584179591321e-05 -0.000309661088716283 0.000563509674300825 -0.000386419294506787 -0.000460202567747344 -0.000368997279798924 0.000202500253316613 0.000788326595965029 -0.00157901515730917 -0.00155633207826626 -0.00264577847322545 -0.000308402506268485 0.0012995437030308 -0.000276163190837926 0.000535902669127647 0.000305703074033097 -0.00035096864388323 -0.000375488169020865 -0.000705591933338511 0.000141715946269373 -0.000306642646086458 -0.000119389315401474 -0.00021685590325311 -2.15363663584047e-05 -0.00123135699581058 0.00140579264929309 0.00145406529817608 -0.00179260699279706 -0.00331631687005076 -0.000422973755314736 0.000209076239968902 0.00112683138111075 -0.00213151028770647 -0.0120667083135164 -0.00803310811014577 -0.00256730150438281 -0.00190413493889988 -0.000339438156638427 0.00144127687552663 0.0114864651711358 0.044321455803183 -0.0589118004789308 0.095275787627063 -0.0154296042966584 0.0205011818538367 0.0537126826766538 0.110908496257204 0.0065396455986727 -0.129567612339947 -0.531028328729232 0.69846630617431 -0.000754392227822171 -0.000564254790586829 7.37243400875415e-05 5.87163540620009e-05 7.81475936882365e-06 0.000556940668404201 0.000239324059442673 0.000271527583346182 -0.000258274857136773 0.004263595890442 -0.00206733712319739 -0.000755282514050541 0.00580951099605861 0.00871532183827457 0.000546848070084066 -0.00238540661084331 -0.00177092344302779 0.000521973606832317 0.00998252602312714 0.00562399726499434 -0.0169894437350167 -0.000866104498029481 0.00211099146304258 0.00290819230720156 0.00164805858298651 -0.000351166251406849 0.000338572671639115 -0.00346355608408228 -0.00477830644450243 -0.000180081599921908
  103 2984.84752460815 ""  12.3713652443066 0 0 0.000248031772710228 -6.75950456371229e-05 0.000304082393562399 -3.33195726037479e-05 -6.74140113469209e-05 -6.39741941485001e-06 5.07163157431085e-05 9.46583159939525e-05 5.01935444809664e-06 -8.51192644873083e-06 -1.31580851945481e-05 -1.74247206283194e-05 -5.94839040014072e-07 -1.31898118573336e-07 -1.10454859474215e-05 -2.25513721124103e-07 1.35982894050815e-06 -2.99341963601134e-06 3.3470083594818e-06 -3.10189010832035e-06 1.58801065692657e-05 -1.51496761804972e-05 -3.11630931951962e-05 -1.2222726883299e-05 1.66010150189394e-06 -1.44021474214369e-07 2.41957876232417e-06 4.61894544317171e-05 -0.000201408039474091 -9.3038659469623e-05 4.16692669428063e-06 2.31079742189379e-05 -9.49117924845508e-05 -0.000264021681482293 -7.21458877046191e-05 -6.74542769793452e-05 0.00104830845173785 -0.000617590414326011 -0.000964546273351752 -0.00446082673633255 0.00150550880494909 -0.00250407690155081 -1.99469420721138e-05 -5.31815613227232e-05 0.000135203628212513 2.55074101440062e-05 2.27297018490989e-05 8.96033043332821e-05 2.82655529833878e-05 9.5651033471771e-05 -0.000158284462881677 6.33757627697693e-05 0.000151129948820822 0.000171143600968244 -0.000184107925617959 -0.000795733630339545 0.00155279952730849 0.00159418128418134 0.00275936314259248 0.000366635507750981 -0.00195800002833416 0.0003868477121417 -0.00082265463565613 -0.00068670774435895 0.00073443528685119 0.000816041030779028 0.00108559567101649 -0.000249526643241152 0.000475381698504185 -0.000444378627595749 -0.000767836905260228 -0.000189962586368126 0.00139291134157407 -0.00161134866871835 -0.00168709297298177 0.00194649609135189 0.00347603053540978 0.000485633734348755 -0.000223893667105762 -0.00104448978896723 0.00199233623822882 0.00460846652365896 0.00369171909685991 0.00117748272358168 -9.51801697073292e-06 -2.82249203654974e-05 0.000112810582616324 0.0002443205081902 0.000198612453448982 2.5762247858326e-05 -0.0304022724431726 0.0043983773366838 -0.00744441927819817 -0.0234471432581077 -0.0498398645129796 -0.00684572516428923 0.000264015653295483 -0.000337723545778133 -0.000652183054963605 -0.0427457637962071 -0.0559770672153566 -0.000945239115200908 0.000969642926713971 0.000672893451760132 -0.000726738189100503 0.0129517015538111 0.0256239081771486 -0.00842571131986315 0.0311623045886158 -0.0258463816468328 0.00426186201697209 0.477521082040464 0.694013925387708 0.0180130433738107 -0.0125549901460477 -0.0144929792295412 0.0014601030069936 -0.00156964220902718 0.0010433076550229 -0.00295629101382067 -0.0241296554767241 0.0681275978796558 0.092932807411629 0.110721101738306 -0.0245965582279447 0.011720707251404 -0.243373966635831 -0.345993362543864 -0.00492498095815106
  104 2985.92325910512 ""  28.8202076282265 0 0 1.7552440205443e-05 2.52641143561888e-05 0.000140503621544067 6.32425545906336e-06 2.13918510437136e-05 -1.35992050507914e-06 1.56908850724218e-05 -2.88047398674897e-05 5.44909315767116e-06 3.08065157357321e-08 3.37648392074772e-05 4.37734024934127e-06 -0.000239941202475599 -5.29519021475101e-05 -0.000251949278313856 0.000129233560908977 -0.000181538030721746 5.31663949821736e-05 0.000122093609487544 0.000163034326231887 -0.000187351244799416 -4.20201131568168e-06 2.21824820639798e-05 2.6781544887026e-05 -0.00059629067741554 0.000479685308261329 -8.2249602568797e-05 0.00776657412308466 -0.0217941454320874 -0.0123030942081639 -0.00171261955686132 -0.0035736505868919 0.00708285276832346 0.0392935487343918 0.00492216198694901 0.0104570542389846 0.000913859309569027 -0.000795147658476286 -0.000976792675688463 -0.00111751964853082 0.000416941623797957 -0.000622838268709452 -4.29495425359127e-05 2.10613316324845e-05 -1.42673129735145e-05 -8.77198779121034e-05 0.0012780297034401 0.0030303294218407 -0.000443968336442891 -0.0015017709148765 0.00203219834434178 -0.000246313797885612 -0.000111879851142073 -0.00052016781392142 -0.0250161502714331 -0.108661788727083 0.210542144497478 0.184597638649929 0.318992328811361 0.042007437552433 -0.249481765696837 0.0469276515832787 -0.107326721936455 0.0554398900051458 -0.05690860156091 -0.0663850654014978 -0.0812421370413395 0.0186378931358045 -0.0355147484417453 0.0462186480132188 0.0795647171176642 0.0182956747444734 -0.224185329692218 0.263080611314648 0.276436134510486 -0.277347149091273 -0.496778642374364 -0.0693013408669993 0.0386163811768689 0.173443200791618 -0.330504257502374 8.66873484166059e-05 5.95639680475986e-05 1.89882282624322e-05 2.01509832851585e-06 4.06361358502445e-06 -4.2862447435997e-06 -2.11007000819228e-05 -8.34716338571562e-05 0.00010690648141281 -0.000649116463481834 9.38714956328202e-05 -0.000160941833169856 -0.000384760291988663 -0.000815401016512437 -5.71068286793326e-05 0.000253535131518313 0.000999934341034631 -0.00128484725205391 -6.89613314721231e-05 -0.000130615608488137 -8.14155327876911e-07 -3.12220078754825e-06 -1.98613341543932e-06 -9.61655007649215e-07 2.26959434137742e-05 9.67398966416955e-05 -3.05020704258262e-05 -0.000229456063815348 3.83356859580269e-05 -9.51017634707552e-06 0.00104794188039637 0.0015232437930745 4.054772405833e-05 3.83180071737829e-05 1.42177284247245e-05 -2.40792103409389e-05 -1.80064168534796e-05 -3.62335326677514e-05 4.56687827475378e-05 -8.63350254687301e-05 0.000238720150954815 0.000317695082643818 0.000657491285430665 -0.000168996098366899 6.18127589576394e-05 -0.000850801438979334 -0.00122273766195933 -1.58228820393401e-05
  105 2987.03669810857 ""  27.5785490299038 0 0 -0.000349160897260568 0.000181346662029105 -0.000127068793658651 -2.67460930038513e-05 -5.4464490995038e-05 1.61135381602693e-05 2.8172163212208e-05 4.14509814761682e-05 -3.59275656024098e-05 -4.68082553888613e-05 -6.92259736746418e-05 -4.85121871089079e-05 0.000403629832084952 0.000543221829571114 0.00107956780776633 0.000111794811378473 0.000180640064079919 -0.000312726760165193 -0.000292708882001306 -0.000782994553032977 0.000784301722765425 -3.24124049056556e-05 -2.67266156793131e-05 -6.3724118487627e-05 -0.000327667476227767 -0.000384750658080927 0.000686502706993399 0.010396676604988 -0.0265424710788843 -0.0150588745675466 0.00438639109797868 0.01650692443434 -0.0291619714467722 -0.0129320581375366 -0.000961026396484099 -0.00321270773291457 0.000681037217913544 -0.000698465879105869 -0.000807673681907118 0.00359712170921604 -0.00126257507937093 0.00206405439006162 -7.42103036682244e-05 -0.000255417706538851 0.000548834696289512 -0.0036444757509814 -0.00296508653077185 -0.0112764913916956 0.00210802630910436 0.00641134113417024 -0.00899644009651518 0.000573876398183189 0.000584529141569211 0.00181307528838891 -0.030245325590644 -0.135068814512039 0.259504676337167 0.224050716809056 0.388062761911937 0.0515405252032155 -0.315316296956791 0.0609753276860079 -0.13428347775772 -0.21667724716622 0.22685716487596 0.258084414130804 0.359008365487851 -0.0866642066641339 0.161946390373399 -0.192517422145725 -0.332361874060302 -0.0761847479886083 0.077723797811336 -0.0894972729905113 -0.0939421635902898 0.0888171835092531 0.158433579293717 0.0223073826970074 -0.013608992712951 -0.0570181217959798 0.108775889025261 -0.000155572950542811 -0.000152498797234508 -3.61211150697347e-05 -7.81242684021168e-06 -3.75863426962429e-06 4.34570931499601e-06 3.19719967035826e-05 0.000148088664999684 -0.000181521360497405 0.000934944540111741 -0.000150638054519416 0.000224728121219873 0.000938276719054182 0.00197940741093773 0.000142974161636289 -0.000430696216476531 -0.00172742098453717 0.00220482106863984 0.000145336616510706 0.000224815081720779 -7.14469347756089e-07 3.72526108417951e-06 7.8495649883454e-06 4.06956103789849e-06 -9.22273146864389e-05 -0.000269736519693909 0.000127207200600617 0.000135860870702951 2.09282992395875e-05 5.88071898063458e-06 -0.0018698956050192 -0.00272277988752607 -6.26778013954132e-05 -6.99725609647326e-05 -7.07775586314192e-05 4.44952485479073e-05 7.58395608902748e-05 3.13290447485066e-05 -3.51885345744124e-05 0.000406378012314414 -0.00102579820856522 -0.00137313139581652 -0.00191676138632024 0.000482458578129901 -0.000171912686656069 0.00263112516644996 0.00376201533962871 4.69060435678727e-05
  106 2992.29705486918 ""  31.0736668134351 0 0 0.000568855427172442 -0.00031741152464042 -0.000290567877926341 -2.3363230242367e-05 -5.02054908541494e-05 4.70130408492923e-06 3.1668485670912e-05 5.82908341735562e-05 8.83209344536512e-07 -1.90086200650544e-05 -3.90754296635159e-05 2.2463373200987e-05 5.61243697556489e-06 1.14307575529843e-05 3.02839528407282e-06 -2.15511835366103e-06 -4.3326367096187e-06 2.69370863435336e-06 -2.6194293611264e-06 -1.05568791956281e-05 1.58798122700761e-05 1.10565706830143e-05 1.29454238075904e-05 4.51361677098143e-05 -8.80190884931008e-07 -9.34561639877271e-07 3.8140444473884e-06 2.5557546546012e-05 -7.08378474231937e-05 -2.33010654910884e-05 2.81215472125278e-05 8.64514519010146e-05 -9.29920461179756e-05 -6.26392173553662e-05 -4.76717582589919e-06 4.24709115008646e-06 -0.00407339424570085 0.00332333805838418 0.00443105326484975 -0.00222952385058702 0.000670260086663841 -0.00121065948844311 0.000106643052378654 0.000279928357590437 -0.000295252735091001 -3.13971071998657e-06 -1.36237493724192e-06 7.44668096884716e-06 -2.99742451524924e-07 5.50478237062659e-06 -8.74678886951029e-05 -0.000232568757399155 -0.000324986665218473 -0.000697858829131721 -5.42969049420825e-05 -0.000256289608158257 0.000480382587697558 0.000542761806329071 0.000943052212275113 0.000126052821654902 -0.000797176503760092 0.000153485917451284 -0.000341306738025343 -0.0007219892723789 0.000752419560166987 0.000850191625631004 0.0012502368117218 -0.00030234354850697 0.000557591139578057 -0.000854348858310188 -0.00147411246223607 -0.000323046718682231 0.000393110036671179 -0.000458495460010062 -0.000481020589842308 0.000386335156912065 0.000696708794990002 0.000100406462272875 -5.02553928682796e-05 -0.000175800686064011 0.0003402062287689 -0.00198943810930415 -0.0025012879462363 -0.000503510543242622 3.98627157059545e-05 -1.7588806001873e-05 -3.17828062052955e-05 -0.000231230953565923 -0.000383775914613596 0.000449243570808975 0.00950462026708266 -0.00133717488020612 0.00229504877448161 0.0135944039251922 0.0286314537673513 0.00451874469850073 0.00105040842366521 0.00406997028957853 -0.00542713298518652 0.0222545324753814 0.0265023518877718 0.00188679106040178 -0.000406794908221136 -0.000246271176121308 0.000325098585087869 0.00103271133266311 0.0296637348249769 -0.0329220264967945 -0.0339704439579807 0.019066361156818 -0.00738876899093645 -0.2298929085512 -0.332558385840334 -0.0100721463799231 0.0053754024616372 0.00545683419131887 -0.00416578045574019 -8.65876187702351e-06 0.000109249369009013 0.000649332781026669 -0.115894438294951 0.260708685659037 0.354830152419584 0.449842790919489 -0.122205420344564 0.0377292362354805 -0.345657535708204 -0.492363573781863 -0.00665943652399842
  107 2994.3198063614 ""  32.8151607651023 0 0 0.000585942307642668 -0.000369466319252877 8.41030137248523e-05 7.40796117020493e-05 0.000144350451991331 6.59979181681545e-06 -8.22063642847998e-05 -0.000140390164365064 -2.52014381190097e-05 5.19835372694785e-05 0.000124609960839522 -7.92678880440423e-05 -0.000371886216355273 -0.000348102622435175 -0.00129559554227833 -0.000487420628689351 -0.000872880021986672 -4.65885026468305e-05 -0.000271453986706514 -0.000788015113302106 0.00109233774912631 7.53492759879974e-05 0.000105829314913688 0.000114583071706437 0.000120135339349129 0.000122117199989204 -2.16554920739365e-05 -0.00886085946614077 0.0221901236765427 0.0130058063088394 0.00318185630549619 0.0140654943276082 -0.0304265265356604 0.0233838211363609 0.00233051658579801 0.00639798883148144 -0.0022364514304083 0.00214076087004984 0.00245328148879127 -0.00500155909769606 0.00174717926912394 -0.00295298202534634 3.86437426504331e-06 -0.000141076245475733 0.000555784978551432 0.00424352960847862 0.00363911490181559 0.0147872056244814 0.00284663462418686 0.00898405844470151 -0.0133567750067258 0.000206864017769774 0.000319113606200678 0.000108397550097299 0.0267872485673622 0.11051410019047 -0.218587003157575 -0.183831831242894 -0.319957402461554 -0.0428347449709932 0.259620257619547 -0.0511748473041323 0.109354983183533 -0.219206041964958 0.226015598910016 0.262719008501187 0.357075990399667 -0.0883375271720107 0.163570377498971 -0.174222293794798 -0.301144489505104 -0.0676411580554478 -0.133793423967822 0.154179846369507 0.161240713406155 -0.160461048779454 -0.285165381553651 -0.0401558819982901 0.0203695873074926 0.102517883107683 -0.195887873623697 0.000312115373929661 0.00042006501949854 5.92197165196027e-05 1.19448572609238e-05 1.16153221119422e-05 -9.38142584956842e-06 -2.01888613980335e-05 -0.000100803866972234 9.13301867286673e-05 -0.00122987657126094 0.000219938155068655 -0.000293757050474318 -0.00245797291230384 -0.00520513946992441 -0.000355399881315144 0.000249897390839116 0.00100768080717454 -0.00118340077106728 -9.64005186922469e-05 -0.00018693824266108 -1.24580075812829e-05 -1.62671150324073e-05 -2.03248503140861e-05 8.21749948063098e-06 6.26262692860125e-05 0.00014307904635853 3.6564690060587e-05 -0.000345366490394406 6.15973731945399e-05 1.22406945508872e-05 0.00149106417480366 0.00217282782911837 6.17627967420055e-05 0.000241344429422378 0.000275241549172486 -0.000148287131421528 -8.82940816430749e-05 -8.0160760227188e-05 0.000158104722816476 0.000166633022738763 -0.000264818603857222 -0.000404298062793204 7.16383431472455e-05 1.16213980295541e-05 6.89171051477694e-06 -0.00100233557115915 -0.00145253083111771 -2.01499077888026e-05
  108 3002.4848661692 ""  28.3481438120786 0 0 -0.0664909056309727 0.046584882408746 0.0306217096526042 -0.000219044528916374 -0.000788440411094862 0.000499235540494131 0.000551625325434128 0.000226417944614337 0.000209291381100698 0.000196308096484495 0.000358072523735123 -0.000722516092622418 -3.69179583919594e-05 4.00397128893608e-05 -3.38242093125686e-05 -3.9634153037299e-05 -1.52971192444145e-05 2.99693694619206e-05 -1.03656489727348e-05 8.47453561230955e-07 4.70333841442803e-05 -0.000142281113171312 -0.000111927500336568 -7.23125356320077e-06 1.59038830555829e-05 4.77123372187693e-06 -1.75899803381628e-05 -5.13217508729081e-05 0.000250399029960638 0.000104127559863208 3.44937484774341e-05 -2.11258196782221e-05 -0.000124057186256764 0.000132174155266504 -7.87772643449946e-05 -2.35112805804413e-05 0.495827727120033 -0.450575097129104 -0.546649476010318 0.301985328200137 -0.0966271988239527 0.177344492369486 -0.00167685308538782 -0.006147722392245 0.00792848596828203 -0.000102586593641092 -0.00028189175563925 -0.000482594965538681 0.000124755649550069 0.000302738126792102 -0.00063360206597748 8.09475046280584e-05 0.000302895912568411 0.0001088002656297 0.000177972525062732 0.000878740497089525 -0.00169366884545992 -0.0019724516748442 -0.00351138063591096 -0.000524745934907092 0.00226087617534434 -0.000431418178948248 0.00097332281719906 -0.000949414459900433 0.000979516470007617 0.00115332252377198 0.000888848390232545 -0.000234366791528338 0.000410298904828165 -0.000280025426988704 -0.000517940471898226 -0.000126737807216601 -0.00114949876035221 0.00132877449045814 0.00137513787468901 -0.000515858837963962 -0.000905929375760476 -0.000158788516843286 8.80232217461233e-05 0.00045006679799873 -0.000879619129766498 0.00453766747136588 0.0104485709527539 0.000237720078059053 0.000482618268014452 -0.00028562055713035 0.00013011673071274 -0.00177119775285142 0.00011793642087075 0.00131392394573196 0.00720200524077736 0.000157392112886744 0.00124345203277146 -0.0607181744811079 -0.12933493075919 -0.00862868685297859 0.00448482114090132 0.0123784258779792 -0.0132318095719468 0.000384910159530095 0.000844555445375638 2.89795586533809e-05 -3.95497077706115e-05 -0.000138086770682983 -5.1251356870313e-05 5.24590495601159e-05 0.000120289221982867 -0.000385610991652367 0.00249660230793313 -0.000470455326341575 -7.39799241173394e-05 -0.00677222474152012 -0.00988324294018521 -0.000862462346193876 0.00190558973822196 0.00307731931054112 -0.000676133004728672 -0.000573756079940611 0.000174243265475301 -0.00215756890717019 -0.00136449715422495 0.00310230088288548 0.00413683297783183 0.00346417651403445 -0.00095777290800826 0.000308550774571202 -0.00273691536046741 -0.00404852300219474 9.42881710913718e-05
  109 3010.1907194816 ""  48.9713806938443 0 0 -0.00877545116455046 0.00711497237835463 0.00575225662823301 -4.81113844791158e-05 -0.000141265570018432 1.07004706277757e-05 0.000216825830916627 0.000282154377209469 5.06005385269119e-05 -4.33638999260238e-06 -2.12687274716364e-06 -0.000130784081620059 -2.89280098490409e-05 -1.1313180491702e-05 -9.80397523304468e-05 -1.40420103604514e-05 -1.776981309668e-05 5.22110119593864e-06 4.2166210233368e-07 -1.58030598886465e-05 5.83575418591385e-05 -5.95180039121326e-05 -9.07663694292491e-05 -2.04114693820467e-05 8.30581788997292e-06 1.08886114061689e-05 -7.78609174066691e-06 -0.00017797658931708 9.25861542308441e-05 0.000129754565146793 -4.30719176917683e-05 -7.29770486449584e-05 -0.000209824254242272 0.000176067933662424 -0.000172401065680084 4.42458215952479e-05 0.0755780369571324 -0.0695349943575338 -0.0827657597148367 0.0305991431970667 -0.0095209672223095 0.0186230440418823 -0.000219825591404153 -0.000806312342458396 0.00124181383579082 0.000278385232680187 0.000235356563942226 0.000924675647976873 0.000118301879075096 0.000384042507047264 -0.000627259188649665 0.000201615526334398 0.000371873841875901 0.000432065359857185 0.000278484195707202 0.00124823520356109 -0.00243675769779994 -0.00104771182245862 -0.00185161594089889 -0.000257329119130593 0.00277599353386788 -0.000550220767182713 0.00119411618394591 -0.00133160915228843 0.00137616799991254 0.00160833026590395 0.001896990562118 -0.000476002122853146 0.000870717905970585 -3.79709639598795e-05 -7.70401637364072e-05 -4.74069270263549e-05 -0.00165481170323303 0.00190060054683698 0.00201872851306117 -0.000667224900087487 -0.00118408570866974 -0.000171400971448864 0.000258699840725805 0.00119838449374464 -0.00231919546274829 -0.0411808119303467 -0.0681259990257146 -0.00751627910367027 0.000726627055930613 0.000147128647492175 1.18216311994341e-05 -0.00337164095016213 -0.00711964689803782 0.00897982430252212 0.101181315432951 -0.0268971876043381 0.0242862006041831 0.393066221636186 0.835148524919846 0.0612495478717068 0.0240662484257296 0.0838321599202558 -0.113443322971645 -0.00156723133155289 -0.00463864243356705 -0.000243281138281873 0.000811946632528418 0.00110504125746163 0.000431528295695139 0.000672831130367508 0.00150004517113634 0.001316241559685 -0.0146002913021743 0.00213726350695701 -0.00116611150577004 0.0360616898589936 0.0539451650706938 0.00562991666713405 -0.0142375545260133 -0.0201581965410835 -0.0043344135875827 -0.00242483563128063 -0.00250137772282239 0.00112435676721479 0.00479894001872442 -0.0102685143967003 -0.0131300660567166 -0.00674454713749854 0.00226521767209773 -0.000462308730418294 -0.0055061116872609 -0.00710179146386449 -0.000960954803821891
  110 3040.77612772169 ""  6.19362941904105 0 0 8.29485781717426e-05 -4.90229805687859e-05 -3.09134197951666e-05 -6.5254525177535e-06 -1.21113065859664e-05 -3.15825766353663e-06 2.00881160134733e-05 2.08138754302979e-05 -1.40756932285885e-05 -1.72480167426948e-05 1.11756532177496e-05 3.00429029988328e-05 -0.000210746609394147 2.48860787375476e-05 -0.000239414311404129 4.70353966452485e-05 -3.81897848185832e-05 7.09468277254911e-05 3.59829384278217e-05 0.000293662597193476 -0.000234860451795338 -1.40694573687328e-06 -2.42132213243776e-05 4.53209823206105e-05 0.000361630174352834 -0.000499436523521482 -8.28549719673512e-05 0.0359311796813094 0.0273440066004751 -0.00386948300715337 -0.00462922922467306 0.0153158611327951 0.00787838005937064 -0.0038610645706955 -0.0722067360470596 -0.00722529947739889 -0.00050575521480278 0.000447596597369325 0.000567714416516503 -0.000437559518953068 0.000150147086937829 -0.000244052113860494 7.6469645288982e-05 0.000212384202144199 -0.000350615174538409 0.000994625889978496 0.000636406057217774 0.00242100566865357 -0.000755522494749118 -0.00263740931385753 0.00322451533611081 -9.04561524108233e-05 -0.000308305670344171 -0.000703708713830629 -0.0158503544072557 -0.0910336484166263 0.198195813170062 -0.165700399380394 -0.296236615194646 -0.0428147215156801 -0.248919739234173 0.0614415287068892 -0.108727429883341 0.078053091357985 -0.0793078303346605 -0.0947207381723933 0.0375814411856674 -0.00442460809948226 0.0201557485729278 -0.0609283140554802 -0.0976662986953685 -0.0198285523927742 -0.254036251204787 0.266159752091968 0.297044319669802 0.276008830651124 0.472493747644823 0.0685288809215086 0.0241219521965889 0.125133893140507 -0.278995558471624 3.91849597404863e-05 2.7884433722162e-05 9.90251083535003e-06 -6.19699798081195e-06 2.09045418573267e-06 -1.68794674680756e-06 7.96421931383755e-06 4.07693546261055e-06 -2.96768596882345e-06 -0.000286919457037833 5.14100931867587e-05 -7.16150780898348e-05 -0.000177767700270769 -0.000371430502866529 -3.30611867358316e-05 -1.79488026079021e-05 -4.70869253210379e-05 5.12539297100627e-05 -1.10459310586766e-05 -1.79923084702691e-05 9.40608023272453e-07 -1.57081765183238e-06 2.71894733137454e-06 -1.79897332202264e-06 -0.000128980026772858 -9.95088775218121e-05 -6.35808306122935e-05 -1.77499832450591e-05 1.02639448149772e-05 2.24530914806489e-06 0.000130594126620359 0.000191221846028528 -5.60032528725831e-06 7.2502671544054e-06 -2.50195559820999e-05 3.30585815792926e-05 2.26184889105602e-05 -1.22577950603289e-05 1.05457917279327e-05 -0.000248115754219301 0.000451641304301677 0.000663999552185323 0.00103818055616618 -0.000335547852973457 9.06327927269705e-05 0.000743731029462485 0.0010749698647799 -4.51567542339935e-06
  111 3042.19138295492 ""  7.23147400073889 0 0 2.03148783050159e-05 -2.72205449191972e-05 -6.09397692580959e-06 1.79565888705006e-05 3.18570631423262e-05 1.40634362596602e-05 -2.73201332107373e-05 -7.33852317300104e-05 4.86302810083256e-05 -3.69726452570883e-05 -9.66292701086812e-06 -0.000149164200678326 0.000459842098645212 0.000516512087494294 0.00161551660271932 4.42078276755168e-05 0.000126206939076937 -0.000316167083644006 -0.000423263402703525 -0.000998183550955157 0.00103609495008218 6.27287545512237e-06 6.59989424301061e-05 -0.000192567485337402 0.000457439154592836 0.000491456101940699 -0.000188296958060458 0.050961594937541 0.0353759259467876 -0.00224237988528258 -0.0259003767168429 -0.0399615133133814 -0.0262072696216719 -0.000166477093725599 0.028813325351507 0.0067058708344365 -0.000207137697983392 0.000197068088914602 0.000198611682738381 -6.88149101080502e-05 3.91635763725833e-05 -7.10044786439261e-05 -0.000394383041085825 -0.00124637191810746 0.00199278214517031 -0.00533969534909727 -0.00542824524940216 -0.0166156223236357 0.00371993775757734 0.0104564563860721 -0.0132375841194558 0.00105422291752268 0.000985724561526739 0.00295267677035488 -0.0167473868330123 -0.108412510357107 0.24197839422243 -0.222992355255696 -0.403881822386516 -0.0564899730450292 -0.368996829386212 0.0877155325435336 -0.159114052251842 -0.129920756011125 0.115983536049603 0.142004551028996 0.196771265933082 -0.0605768658155939 0.0878205897499063 0.240740599909158 0.418649336810848 0.0853009332849153 0.11638759479735 -0.125297088897407 -0.136335852422297 -0.11029143868517 -0.186321934240952 -0.0253073032968314 -0.00638362021989507 -0.0329169335963008 0.0816098122591297 -2.99503019048563e-05 -4.64321211152044e-05 -8.65632063937207e-06 4.24941087408046e-06 4.09846964586587e-06 -4.13555296546379e-06 -8.69140512624998e-06 -1.52126945344339e-05 9.88054813930269e-06 0.000104012597146303 -3.24536719274451e-05 2.97710581855068e-05 0.000273670586470188 0.000587516878906006 5.93427500322238e-05 3.26571777175699e-05 0.000117365278007165 -0.00014421734334506 8.12125311275522e-06 -5.34124798684829e-06 -4.59367702924389e-06 -2.81715599851823e-06 -1.35344209674275e-06 7.09392709593698e-06 -2.3495878870712e-06 5.40874983206247e-05 2.40470403428944e-05 -0.00010682307697334 3.52330574748354e-05 1.73487561229645e-06 1.28048491264761e-05 2.49617816890967e-05 1.54210396867767e-05 2.88167252019574e-05 2.77528688712159e-05 -6.66143800662504e-05 -8.63146092944833e-06 -3.59893546278906e-05 8.77844237050819e-05 9.97426134225446e-05 -0.000202839868558946 -0.000293228795077398 0.000208483758529836 -4.96867451874134e-05 2.09545901384968e-05 -0.000274873935484487 -0.000382801525399044 -4.04198771750663e-06
  112 3046.28076761572 ""  52.6304699707012 0 0 -9.56833627651819e-05 6.69771248896284e-05 0.000147355398648798 3.98042479815758e-06 -4.89533779762224e-06 -2.31176873394275e-05 6.10447394978546e-06 1.80104280626753e-05 9.87206189400548e-06 6.07881607639232e-06 1.62557752355932e-05 -2.07047470498132e-05 -2.10309925894287e-05 -2.31447233714255e-05 -6.16567097828054e-05 1.92720683998682e-06 7.99142423645436e-06 -3.75706019292988e-06 -1.39548230947176e-06 -1.63744548283904e-05 4.2288099572664e-05 -4.01415999486504e-05 -6.58689027352752e-05 -0.000117286807317107 -1.58271301067312e-05 -4.41156904318345e-05 -1.85628749181385e-05 -0.000711706116573491 -0.000468132064051944 4.02668047507953e-05 -0.00020426793082015 -0.0012872608609109 -0.000780877050961703 -1.6436048898793e-05 -0.000657697429078677 -5.4053107599637e-05 0.0012064830079224 -0.00103361312718372 -0.00133980501469117 -0.000188035675112582 0.000130841872372808 -0.00012909247322109 -6.18944811539877e-05 -0.00014301141094486 0.000191292936240323 0.00019645831765073 0.000194828981817735 0.000622012627060701 0.000145449559178058 0.000451421478324422 -0.000557052038351677 0.000492993216608825 0.000800954179952676 0.00167455676389243 0.000279286190340127 0.0015929956845245 -0.00344017648598157 0.00293193712400422 0.00537013240331631 0.000798675040557178 0.00523498209519928 -0.00122748982450861 0.00225783182895942 -0.00555608888022636 0.00539494526717294 0.0065710395083087 0.00167768369894539 -0.000721690503365627 0.000655043672422545 0.00634358211972621 0.0107748488028751 0.00208588398541204 -0.00239580166813285 0.00255832455794709 0.00278945579165464 0.00243696574502545 0.00406617481753913 0.000611242048310505 0.000245862072906066 0.00127948516605743 -0.00270553158127618 0.000137064937684284 -0.000584904407757035 0.000195277158862707 4.15741615180028e-05 5.70218140989979e-07 1.76936217044157e-05 -2.67758086682499e-05 -2.72848059484214e-05 9.18532775376659e-05 -0.00377731225312882 0.000228186515081104 -0.000646083977931245 0.00324059496848643 0.00728445872746483 -0.000920126885714897 0.000387675483230978 0.000753628342953473 -0.00136230908422289 -0.0116660800243462 -0.0122859359533763 -0.000604273188439715 0.000308189120888468 0.000443903652809458 3.85325265965127e-06 -0.0523351939214386 -0.0546045812203498 -0.0383335507257468 0.0336245776817676 -0.0114408170196124 0.00450377968388035 0.101292429296834 0.148088084962055 0.000538602020929302 -0.00340390192825099 -0.00321750951166101 0.00506849968052189 -0.000731360117126173 8.0371041701569e-05 -0.000633030318068026 -0.151985977441905 0.290695060017425 0.424648718902066 0.427957140503366 -0.140298188930615 0.0348043235488705 0.349146969819597 0.505193357911522 -0.00611875884236018
  113 3048.96072203832 ""  23.6934371075947 0 0 -4.99442481270883e-05 2.70479395988387e-05 4.78377521963599e-05 1.13786130399978e-05 2.88220111825292e-05 -3.92146466906037e-06 -5.15028885687391e-05 -1.33173079313449e-05 1.99490665533238e-05 1.78273193627159e-05 1.05653520758331e-05 -3.73584851963126e-05 0.000130974559059454 -3.37718341574567e-05 0.00018672868947925 -3.42278761217123e-05 -8.74648402235282e-05 -1.63892330049722e-06 0.000224250093259853 7.13584730246592e-05 -0.000357078550560376 5.44549479031977e-05 2.4865781039639e-05 2.65197883146077e-05 -0.000903787602776334 0.00123084883791592 0.000324960168267841 0.00985333903420153 -0.00594304282965228 0.0150138943128535 -0.0647438717142078 0.0474502484552706 0.0173846485148967 0.00793140653035639 0.0184258866429236 -0.0165997223229653 0.000425402918120352 -0.000369462746668141 -0.000493086604712048 0.000116164612534048 -3.11180493451357e-05 5.25510030386759e-05 -9.085193981269e-05 -0.000223107794838837 0.000381499579154199 -0.000426981996916745 -0.000519447115278516 -0.00180061640171188 -0.00113119039859117 -0.00230516001589434 0.00344938594632848 -0.000157051524587725 -0.000292140685211793 -0.000728087748772619 0.0190600437967391 0.0647958571657093 -0.130447948718278 -0.0089832661569625 -0.0221208226618789 -0.000565697746320097 -0.123985953169741 0.0244335971830687 -0.0507521082778788 0.347103428753004 -0.361264872596541 -0.436316145536614 0.499920122034413 -0.117357029388629 0.244949796231644 -0.0736596806296277 -0.0898277763911861 -0.0163749409423593 -0.00232978111073949 0.0100875094830581 0.00416002003111322 -0.0713243638966218 -0.123710674998263 -0.021679890392628 -0.0183066742064016 -0.109960253182577 0.215647523842697 -4.0473493019765e-05 -5.62402218526774e-05 -6.78558054868203e-06 8.17832576184415e-06 4.79349026769339e-07 6.39813659813746e-07 -1.32175032879312e-05 -1.39501872902848e-05 1.28269740999707e-05 0.000174012582357033 -4.70869374409966e-05 4.57325115066194e-05 0.000327601773232934 0.000703951946399739 4.67861451488e-05 5.4230983846887e-05 0.000161938180407817 -0.000189482189150427 -0.000127957836952762 -0.000138317051566433 -8.86800227075394e-06 1.90857998320811e-06 -1.09923069013031e-06 2.57221938215726e-06 -0.00048268481272465 -0.000555837460225417 -0.000391803231515994 0.000357073280136147 -0.000133843253742676 5.14611018491555e-05 0.00114150270102253 0.00167216657386242 1.63362200166452e-05 -6.64381611740614e-06 3.00323167500428e-05 1.35401904227647e-05 -5.08184097555298e-05 1.30551102911981e-06 -4.42263753120778e-06 -0.001561708519272 0.00301591877589712 0.00440395257533242 0.00390935984699438 -0.00129072031102733 0.000305689247593322 0.00341994998885424 0.00494236433050281 -7.00394230979428e-05
  114 3050.32597022963 ""  94.5417190832834 0 0 3.30093278459151e-06 1.06856318435297e-05 -0.00016260949512226 -5.73103223248088e-05 -0.000110721791894151 1.78674047536005e-05 5.39554250374884e-05 0.000125451054388536 -1.87276628638131e-05 -2.76547587573868e-05 -9.62038446759532e-05 9.44352315464423e-05 -1.93244393271891e-05 2.56059958372795e-05 -0.000549664930942049 0.000196799394187283 0.000395912650715148 -8.85557794766108e-06 -0.000134727956776646 -0.000682161753428956 0.00125451722531118 -0.000105410144387061 -0.000150464186032297 -0.000207112088063507 -0.00156797022021904 -0.0021981448700963 -0.000719420535512647 -0.0308443572834014 -0.0262261681117859 0.00566506921926968 -0.0458536011197054 -0.0410160177087972 -0.0302376971593736 0.00107210638604909 -0.0335381243216274 -0.012711937239686 -0.000702722004744129 0.000596995517967399 0.000844981750849733 0.000841481538757001 -0.000341602664045814 0.000563799457351435 0.000195643659902009 0.000633790431648492 -0.00106008658965536 0.0011780025153886 0.000947985577176063 0.00416973011638324 0.00338737514438197 0.0100528099961575 -0.0130388016087379 0.00130819705256452 0.00127504126791297 0.00376211811816839 0.0175220025795904 0.0888855071062739 -0.192574586225283 0.154068625569252 0.280982596706989 0.0424666707817378 0.198517179052221 -0.0493864418985999 0.0857339115606235 -0.0951197852811621 0.0767974813463709 0.0968554552540546 0.352148902795556 -0.100574629808263 0.163998886901885 0.293183056204788 0.517875411082397 0.101191862855062 -0.147827753037843 0.158683395560516 0.171203935259062 0.137762686207579 0.228906271976028 0.0325689733007189 0.00398084426326027 0.0168356444440522 -0.0494168469475604 7.84294109126466e-05 0.000180178823818423 1.15832402203969e-05 -1.85727925790869e-05 -1.07352059508284e-05 4.35517980625147e-06 3.99752426616092e-05 7.36583263586402e-05 -6.07933501549846e-05 1.66624781329132e-07 7.62335000680065e-05 -2.19091861490755e-06 -0.00102545196113916 -0.00219481341129051 -0.000166912076141089 -0.00023133789731702 -0.000759313784428839 0.000888038820399608 0.00023510594636305 0.000295793742312817 2.47896987674356e-05 1.01168406509234e-05 1.13143107158863e-05 -1.27990590262165e-05 0.00115685048183705 0.000895163581724931 0.000607100278127614 -0.000348640903173552 0.000147167765827141 -9.79975489888742e-05 -0.0023758798650243 -0.00349508193205344 -5.76891717999229e-05 -0.000146093982658329 -0.000169107916314052 7.25626152913206e-05 0.000100132550914091 0.000106596529492022 -0.000104627992346525 0.00238612448046144 -0.00442095488997234 -0.00648560180287544 -0.00970638214890162 0.00310967353502179 -0.000826806394178245 -0.00648895557475334 -0.00943683799556152 0.00011910527178948
  115 3055.19670291719 ""  23.0226581276949 0 0 -4.28270609614213e-05 3.38182315399761e-05 1.54861235385301e-05 3.0179248203909e-06 -1.54406459108102e-05 -3.70009926242811e-06 5.77131653564446e-06 1.27091881581355e-05 -1.67982935089556e-05 -4.0393018941005e-05 2.82800568292473e-05 0.000109519121821204 -0.000540701996301554 -0.000325660452155469 -0.00111043127461958 0.000212789487056891 -0.000144837781312621 -7.42299284439132e-05 0.000113338430311262 4.1024787553611e-05 -4.7075388925496e-05 -1.77979352621249e-05 -2.90745709429093e-05 3.33174785207677e-06 -0.00166629135188307 0.000544318399695729 0.00066934003261897 -0.0220777249911401 0.0150060999376308 -0.035600308556521 -0.025217150616154 0.0107407773869648 0.00224244100128302 -0.0245189605432036 -0.0034212158298737 0.0661965884579651 0.000321248429332848 -0.000290450989156206 -0.000335068332568946 0.000172625383935264 -6.63853985810629e-05 0.000123285447632951 0.000122490841987206 0.000902061849716224 -0.00126832072485553 0.00364065888413027 0.00434259734043818 0.0128865788184196 -0.000425824406454364 -0.000494739557120253 0.000836205900010823 -5.17280469759887e-06 -5.32803254951601e-05 -8.5946332803645e-05 -0.0426214139451462 -0.151507477131713 0.306596738858058 0.00856394383186504 0.0268531893465835 -0.00508653759262761 0.303070071124341 -0.0601728795575778 0.118452890939123 0.100695252928731 -0.106601679176333 -0.130689337009513 0.195678028556717 -0.0484161676435402 0.0960407460740636 0.00703488714695765 0.0270723175338735 0.00540063657710965 0.240835486720164 -0.278860751621392 -0.274714909942798 0.016243022665061 0.0364270778062888 0.0210100869414183 0.0452309854144967 0.283345278131565 -0.534758751544849 -8.21187719151386e-06 1.04404598057508e-05 -5.90445761865707e-07 6.20033596196678e-07 -3.15507824349119e-06 2.85034689548962e-06 8.82662573746543e-07 7.62074825157879e-06 -1.75641229277593e-06 0.000126477296495193 -1.16910711878577e-05 3.0928088243231e-05 -5.47424081018621e-05 -0.000117977283682745 -1.5537467842521e-05 -1.03725041040176e-05 -4.03759373578857e-05 4.3765437947015e-05 -1.00804949153371e-05 -1.58961744702061e-06 2.72044944956078e-06 4.69114220352421e-06 1.9000243581563e-06 -3.78726602382818e-06 0.000135192282126912 -0.00012910771363874 -0.000100947979298332 0.000106925723210523 -4.19969008778222e-05 -2.34069260636996e-06 3.10613664698947e-05 3.92553554744251e-05 -6.80046654212025e-06 -4.99805759833603e-05 -2.15273329928012e-05 3.59403149237736e-05 -1.48274405544157e-05 4.02388894918102e-05 -6.36963079603449e-05 -0.000427695549592594 0.000950516973603338 0.00136713164344487 -0.00136864391079082 0.000381714981295895 -0.000153875031123753 0.00018444571385693 0.000213199023944482 -1.6920511645436e-05
  116 3057.77987920028 ""  38.8468232721064 0 0 6.87951381773145e-06 2.24528668355043e-05 6.20812059280152e-05 -1.44046998469545e-05 -1.86293748109985e-05 -1.5970421049082e-05 6.03954526787372e-06 2.3203442337287e-05 -3.13974671201972e-05 6.43107633602208e-05 -4.18204929084305e-05 0.000493868190549028 -0.00206057354177496 -0.00223650665303262 -0.00598587737456552 -0.000196959188849532 -0.000189464462079526 -0.00011075395307355 0.00013184096413316 0.000346981696156585 -0.000254279058826238 -3.37091111690499e-05 -8.2002567439107e-05 3.77958282852679e-05 0.000259178356158558 -0.000906418673092853 0.00188047042835388 0.0263804065015214 -0.0334377861166744 0.0599216589519499 0.00428386139797746 -0.00135289329230617 -0.000591865111131018 -0.0169043857394087 -0.00680328529151594 0.0434566655543907 0.000534146617766952 -0.000484470791272991 -0.000503293586653425 -0.000606102732000647 0.000207027855596972 -0.000272545813924451 0.00138798039379975 0.00422853429068451 -0.00666683462423631 0.0221773140598106 0.0218391971559738 0.0681628382885505 -0.00117166646507085 -0.00336648039613337 0.00406119952008533 -0.000326179613729567 -0.000332695510913967 -0.000869745621342162 0.0796237783167278 0.277778867804495 -0.571517971571058 0.0348866903730086 0.0431182430359079 0.0214294774628996 -0.428020708922667 0.0824918493050724 -0.166859754405695 -0.0154999682244235 0.0159490356047046 0.0179367470937031 -0.0344586101433331 0.00841818708211256 -0.0186778784078023 -0.000528721985830651 -0.00314276062334658 -0.00167539186701358 0.143161286601754 -0.16710187483717 -0.164399693863968 0.0274063807767741 0.0534499566473744 0.0183959449773352 0.029523320725825 0.1989020789874 -0.375647058246989 2.7405636016018e-05 3.24142330853437e-05 1.01057877695263e-05 -8.54487703332143e-06 -2.29050854725821e-06 3.34537749532066e-06 1.19079101187717e-05 2.46938826710427e-06 1.19663424707367e-05 -0.000167492555066425 4.29981983642953e-05 -4.40896040610677e-05 -0.000201169196314181 -0.000439611201795879 -4.9832135394917e-05 9.32640484925572e-06 6.13517993017809e-05 -9.03658566812792e-05 8.33624784309428e-06 1.70076753321543e-05 7.7052394999443e-06 4.08982373889426e-06 4.67247557461046e-06 -8.7339874018929e-06 0.000121872464501537 -2.93684044781084e-05 -1.30416910755578e-05 2.78528007683103e-05 -1.11534854024132e-05 -1.50636436903447e-05 -0.00011711862041944 -0.000182582023454674 -1.58111249140895e-05 -4.77034296295927e-05 -5.98210023643123e-05 6.75844288134143e-05 2.36101546156186e-05 2.54222473431042e-05 -0.000106112288077994 -6.82109207558656e-05 0.000190324436981351 0.000267375865567893 -0.00126482693991749 0.000366761363569406 -0.000122209047496178 -0.000124776809416906 -0.000219796624642178 7.15810314956446e-06
  117 3064.0160615772 ""  29.9421322107344 0 0 6.0556947569868e-05 -1.0699127283397e-05 4.47301403740097e-05 -2.11359373123913e-05 -2.58985827403375e-05 -9.78807470405365e-06 2.57124263092444e-05 4.12021919036086e-05 3.68116320259907e-06 -6.2657115480535e-06 -9.369424420626e-06 -2.1041096666222e-06 -7.39714290842219e-06 -7.14626237180403e-06 -2.30583735815837e-05 -2.5258109530192e-06 -4.03612064139754e-06 -7.11477320003403e-07 -4.44660993435303e-06 -5.80653464717378e-06 1.37256059336868e-05 -1.49972557746397e-05 -1.12713231934796e-05 3.05957436391514e-07 1.15460045972463e-05 9.68807013988122e-06 -3.66483249681651e-06 0.000121389082597955 0.000108344450384849 -1.54025997751835e-05 0.000191340191601753 5.38441716848368e-05 5.19647209130487e-05 8.84367721497461e-05 8.49204972173209e-05 -0.000164718520945602 7.76060677736662e-05 -6.3066674567951e-05 -4.4539557809763e-05 -0.000818851238053185 0.000253213984491213 -0.000454347712027959 3.11549395327935e-05 3.61075084988926e-05 -3.19219383092753e-05 8.80554870995602e-05 7.68081713880214e-05 0.000255787602006947 6.17996599734186e-05 0.000120116855338115 -0.000189232507313948 0.000181920625341045 8.09211606871858e-05 0.000141516124198636 -6.01711412751584e-05 -0.000305772343653955 0.000703706169489099 -0.000669296471847029 -0.00122372545950587 -0.000184189955478692 -0.000757736759847796 0.000200904354750289 -0.000321340698349753 -0.000181760291111424 0.000256217265556498 0.000299411782286725 -0.00140045620192394 0.000388160543554262 -0.000664827845542209 -0.000726188768737995 -0.00132762353349484 -0.000259627167410134 -0.000475507993886507 0.000585108916078632 0.000553295906579067 -0.000498764070427205 -0.000849937183476226 -0.000172632175027719 -0.000117688637779282 -0.000807106748697721 0.00157031809801518 -0.000252490234674759 -0.000520990086852976 0.00013578246709177 -3.28178698643991e-05 -8.52455633120263e-06 0.000126630329965917 1.34325731735313e-05 -8.14631378660649e-05 0.000120328441783002 -0.00176042505225555 0.000463996485580006 -0.00187846611939096 0.00287020439483818 0.00586919083434628 0.000346217279967643 0.000193750730268084 0.000900140986001886 -0.00132176575744595 0.00585407373141029 -0.00123255423924252 0.000242736385038679 -0.000197124539517217 0.000280897267839676 0.000148629300891819 0.0690538035003204 -0.041423757927386 -0.0359126477543184 -0.0527543027600843 0.0161707914618012 -0.00707550512291692 -0.00728925677344125 -0.0101790476699322 0.000452307645629274 0.00113966263858 -0.000645004084193859 0.000780088273660245 9.51466972457633e-05 0.000264483000581473 -0.00169466944109591 -0.154037584492013 0.3562001226085 0.509613039448192 -0.665882752274393 0.18640955773878 -0.073266124618459 -0.00829921343837804 -0.0441291993193263 -0.008275768385504
  118 3124.75871953331 ""  19.9221138281896 0 0 -1.23920112294818e-05 -8.84206168687897e-05 -0.00024996970891469 6.43797926532379e-05 0.000114896616631 2.16322824261186e-05 0.00015617848812553 0.000398935071890894 -0.000402699455014071 0.00195000893076321 0.00761347288888921 -0.0152066762893613 0.0230922770029331 0.0226831502818555 0.0723654320213755 0.000832737426004301 0.00183333790373224 -0.00114033272768999 -0.000172510013009133 0.000300526007491281 -0.00222709611501846 0.00242702584032127 0.00237956336054849 0.00718219234558702 0.000129006367550041 4.94445572016866e-05 0.000645189065318991 0.000427277269655788 -0.00234349042040843 0.00445799566270251 0.000211819788012219 0.000353068226908174 7.89955454911975e-05 -0.000949482748987256 -0.00142606645197003 0.00427510961249528 -0.00256184501567757 0.00270080005352245 0.00260389640741387 0.00332163549660338 -0.000762173990066742 0.00147810053636704 -0.0361892768168147 -0.113383219379706 0.177738978243894 -0.271991809464219 -0.271422867243805 -0.838641860116695 -0.00341724301645905 -0.0119142455038499 0.0205440463308701 -0.0287468462267873 -0.0286497687087644 -0.0836246116853331 0.00621757972111773 0.0250466903177209 -0.0512079195024562 0.0026793250908559 0.00315078368165284 0.000573252268154975 -0.0140062812652463 0.00254376540577311 -0.00507303087389587 0.00095600473124073 -0.0005104593169055 -0.00105373082231327 -0.00127195269255059 0.000667752499114872 -0.000765389314235386 -0.00313295401831369 -0.00559426642364685 -0.000631237621186526 0.00734211244795284 -0.00857083723259005 -0.00812959156704366 0.00111854185523151 0.00333457948550299 0.00067942480872852 0.00414043463253959 0.0237170711574673 -0.0461155716328477 -1.77724201927588e-05 -5.70647111655498e-05 -6.65908271040762e-06 3.01283527790841e-05 1.50258517451863e-05 -8.93006436933516e-06 -5.07027100125725e-05 -6.87483978775953e-05 6.90446416552917e-05 2.52642846594376e-06 -5.61415712194703e-05 -7.65834078042035e-06 0.000370108125750277 0.000866458133513441 0.000132448525026801 7.84260295860275e-05 0.000295783304575478 -0.000466914189974896 1.22982736947462e-05 -4.15633568751174e-05 -1.57704586880564e-05 -1.99385427171798e-05 -2.20890570632834e-05 1.72557293331018e-05 -2.56002477802541e-06 -4.6567577076087e-05 -3.93958035413806e-05 -0.000329882088670669 0.000103428852223685 9.30246170591134e-06 0.000218024604614842 0.000355677690615617 4.16922408857145e-05 0.000257392288007929 0.000300549539090949 -0.000185450667415661 -8.58402325830076e-05 -9.16291761914859e-05 0.000244080712509447 -0.000170014472440275 0.00036312135247954 0.000541970848283344 8.53723318295613e-06 -2.12588082162404e-05 -2.28628372178022e-05 0.000183794365828929 0.000239017783193447 -2.50321000273854e-05
  119 3134.16652124141 ""  8.33704949595795 0 0 9.74576120485813e-05 0.000178463074440478 -5.68498559294931e-05 0.000135788873028089 0.000286740126266497 -0.000182801371170517 -0.00117591682051092 -0.00253175474198337 0.00154257600633999 0.000297395735692678 0.000642601471324873 -0.000370198752262756 0.00253930206013545 0.00264130310863976 0.00741105572031625 -0.000139020728383637 -0.000228850539512582 -4.25416891104776e-05 -0.0036219229175958 -0.0134754217037541 0.0248043038144279 -0.0234112837525971 -0.0231457949522075 -0.0691129734116073 -1.40888006428412e-06 -5.05793247704009e-05 0.000193248858393 5.21374163682517e-05 -0.000338263554644862 0.000595999323744767 0.000415874137519296 0.000622332559815017 0.000883186424555427 -0.000147998287878882 -0.000209869457118164 0.000597895619441977 -0.000956087210550796 0.00039491236006994 0.0010781418705862 0.000944501556112949 -0.00071945052614175 0.000868433857868833 -0.00193442465076361 -0.00541790309500969 0.00696065641591458 -0.0281386042671572 -0.0282349256239154 -0.0861715453581914 0.057875232863852 0.184991875161748 -0.286389053422874 0.274595627483453 0.274928717187346 0.794819399321235 0.000831990195583653 0.00324421935914805 -0.00687123249707114 0.000570463460331577 0.000794716767665581 6.49797874399492e-05 -0.0020071059716204 0.000388047131009875 -0.000657407631794056 0.00585541252089948 -0.00638057847053697 -0.00721466881954907 -0.00921913558471112 0.00209396477181967 -0.00418994399386136 -0.00380075739246363 -0.00640327427811063 -0.00197060667879507 0.00116886330957641 -0.00131277214025922 -0.00117680978041226 0.000313527482576345 0.000780309324774553 8.17779533827691e-05 0.000489826369768758 0.00324398867893702 -0.00641789200006314 -3.32107596749469e-06 4.36967421555331e-05 -4.15746403078554e-05 8.80995291307054e-06 -4.07384646929905e-06 -2.02032235656527e-05 -2.77605295084236e-05 1.23610704076475e-05 -7.84728313860146e-05 0.000375541979783979 -3.38309155011192e-05 0.000122895660431127 -0.000255684879940073 -0.000537474034715214 9.42084817558127e-05 2.77288105973881e-05 -5.84396190769858e-05 0.000321886136143254 2.49581105231363e-05 5.95366515157029e-05 2.32367894483449e-05 7.11497823108319e-05 0.000128670402862473 1.02196010565457e-05 7.74935216440701e-05 0.000127661160740377 4.73811652660643e-05 0.000138321307307394 -1.07595796984874e-06 -4.10697971081769e-05 -0.000472827047945632 -0.000771148732600814 -9.49236328078914e-05 -0.000944795167157254 -0.00126273466012149 1.18195403933421e-05 0.000127204793990361 4.04773314607418e-05 0.000526258488445866 0.000212186887630843 -0.000447172435666426 -0.000634724342987639 -0.000312685336776075 0.000121326369298193 3.07561392864648e-06 -0.000811137367461677 -0.00120654100102659 7.00063591341247e-05
  120 3158.40510594713 ""  11.8497815191867 0 0 -3.33850908364442e-05 -5.21212658808855e-05 5.50133579132994e-05 -0.000123197524770539 -0.000281644142836317 0.000216110351994031 0.000420303913930469 0.00121314528870793 -0.0017126431617534 -0.00244333426193291 -0.00734895380381747 0.0108326554001421 0.00102180724348624 0.00146794050742825 0.00145085455415734 -0.000917028893128249 -0.0011279468634441 -0.00206092835949603 -0.0132314595772309 -0.0415021212124891 0.0625498539713567 0.0104419200148678 0.0113863277869656 0.0271553034911176 -9.53426814679096e-05 -0.000309507902449494 0.00053513053856708 9.08176131255099e-05 -0.000251269212366466 0.000195181207110166 0.000452236045883293 0.000680475364658487 0.00143010645628877 -0.000203677305714884 -7.97847440085468e-05 0.000249607577098672 0.0012009311635073 -0.00130677013549801 -0.00128713025109805 -0.00182845675066465 0.000406239549476464 -0.000895153641674854 0.0273896184194135 0.083596323902341 -0.126098846592513 -0.00738049043248005 -0.00799439204736602 -0.0203483257180924 0.151040965084226 0.475687981817884 -0.720204910172104 -0.107321460279672 -0.109139219547989 -0.304728358851037 0.00026495798726775 0.000963995739367939 -0.00246969295828712 0.00137427652453655 0.00296217523055594 0.000612063127255696 -0.00183221638104155 0.000274530778769259 -0.000642766660139298 0.00977235876187241 -0.0118136469141845 -0.0128183662937048 -0.0160149036102592 0.0028724723007238 -0.00732147157917881 -0.00407798689414399 -0.00659148699891284 -0.002976755124553 0.00107830149425414 -0.00134725059955421 -0.00119114830781529 0.00182385144842876 0.00256380348861677 0.000528625862682784 4.15349334004702e-05 0.00109456561040859 -0.00241829344447123 1.42050521662185e-05 1.40608720679632e-05 2.5957819476418e-05 -2.36200551629162e-05 -7.61403125949529e-06 2.0130958594927e-05 4.29886275250321e-05 2.34730485618632e-05 2.03557460442853e-05 -0.000200139811523535 5.60695496399099e-05 -5.97896562777186e-05 -0.000105416638581214 -0.000270131551605238 -0.000118087669718851 -6.14169918751682e-05 -8.12645631048561e-05 -3.82129284383065e-05 -2.23351743445504e-05 2.30230357416536e-06 5.95787524048036e-06 -9.23539297759997e-06 -2.58572001521544e-05 -2.06913510924042e-05 -3.28079055210232e-05 -3.4139129541414e-05 2.05055422799784e-06 0.000183900171246364 -8.60980865131836e-05 2.49266771915364e-06 8.87062400397738e-05 0.000128702365581841 -2.87609589604853e-06 0.000144832650812398 0.000196452998460821 0.000139124578025777 8.46206747192804e-06 6.3459519564417e-05 -0.000503116875601778 9.70713321710233e-06 -3.25931440768125e-05 -6.5918316400866e-05 9.59421942135684e-05 -2.82000131422305e-05 1.29518166836403e-05 0.000284857718351943 0.000445176031185129 4.21247329245122e-06
  121 3163.40168578764 ""  6.5867252605892 0 0 2.35196758805432e-05 4.30820465707212e-05 -0.00137236723297067 -0.000136278581341447 -0.000165657814161742 -0.000352214951636624 0.00136772102001443 0.00182541737488121 0.00251057802743054 0.0138341318214571 0.0428813353938856 -0.0660471470976503 -0.00659981829180828 -0.00747498950344142 -0.0169929262796131 -0.000380512624454318 -0.000874463198911641 0.000618691184579391 -0.0021706078903717 -0.00696814971124862 0.0108504376770132 0.00116689968048515 0.00104114954428963 0.00380173603613665 -7.4084816377518e-05 -9.94578861571617e-05 -0.000129136526307626 -3.54277283983065e-05 0.000165365069433907 -0.000554987595427053 6.43709502147094e-05 6.83485140045213e-05 0.00030070836761774 6.28822443018043e-06 0.000130916431859429 -0.000509385818024396 -0.00958696289089273 0.0103830944762066 0.010815701321492 0.0139648205449084 -0.00325898211774193 0.00721501814354917 -0.162472253069297 -0.496967979678551 0.7528573886853 0.0631787877999522 0.0644949586480643 0.189542729656763 0.0254984403969568 0.0805904150151266 -0.122552935932596 -0.0135732368422348 -0.0133787718308911 -0.0399957162440279 -0.000724563209440909 -0.00334901282995158 0.0063744902301951 0.000533536291251859 0.00147563907552581 0.000322835548421886 0.00101796235500735 -0.000230589652903714 0.000315940588305147 0.00171472319854105 -0.00216995169873653 -0.00228982769235069 -0.00295251808450921 0.000463223432137912 -0.00133192071680486 0.000135059691961183 0.000398378242280618 -0.000483777261275887 -0.000526396815625985 0.000528999698639203 0.000492014777376348 0.00103658488386472 0.00123248708525398 0.000261288340359303 -0.000721929442938018 -0.00302944057441684 0.00577365942196904 2.23013169252711e-06 3.70481626701302e-05 -2.53640939368194e-05 4.22889023412612e-05 1.46937244707104e-05 -1.63720692155651e-05 -6.34635223945371e-05 -4.76531385886544e-05 0.000128934597121118 0.00031660221192301 -7.31455091522881e-05 8.73444983653783e-05 -1.01306633972187e-06 0.000179663780545199 0.000154765453775616 -0.000323485404646951 -0.000774495474945303 0.000230124117438366 9.22942411461963e-06 2.38319745939293e-06 -9.07584762760227e-07 2.01021039558481e-05 3.2161568417113e-05 2.96981515291682e-06 1.4927161728563e-05 2.88259967005492e-05 5.26625904934176e-06 -2.9699845225844e-05 3.11848679239945e-05 2.67804692110634e-07 -0.000126912604361531 -0.000222834430854458 -3.04012416966809e-05 -0.000362409760350189 -0.000326771977074781 0.000208751187509109 8.25459906114483e-05 3.48921210865325e-05 0.000584759956738099 1.94614146282877e-05 -6.49161132938783e-05 -5.29808804752276e-05 6.24563593622642e-06 7.28416479664336e-06 -2.34315920950125e-07 -0.000208239191498549 -0.000268311439801582 1.84100578846248e-05
  122 3471.15974620692 ""  37.2872383747436 0 0 -9.816822744984e-05 -0.000451294221219547 0.000132791291331607 0.000125132857266865 0.000502873162287807 0.000244408230698024 0.0001434165105781 0.000315545288198963 7.89605402114909e-05 -2.0677043275303e-05 -5.36153378926658e-05 1.3446964247227e-06 -1.45228714109831e-06 -5.9293570447696e-06 1.8412178672887e-05 -1.20719727339874e-05 -7.94271677002786e-06 -2.16108026294171e-05 2.59510428148367e-05 3.96602543054912e-05 -4.82194062886624e-05 2.90073801209161e-05 -3.80283140421029e-05 0.000184067247605121 9.68974125493667e-06 2.17941937379411e-05 -6.8776008565362e-06 -1.39288263631233e-06 9.50084487678793e-06 1.67661727151996e-06 3.76100014119162e-06 8.63917499131032e-06 -3.98563071485151e-07 9.25599513745546e-06 3.39386568874871e-06 -9.71317478526041e-07 0.000294598776820903 0.000507159257788477 -0.00088414021487361 -0.00020485398546722 0.000737967035912699 -0.00088558561623956 5.90974617195909e-05 0.000211238827218136 -0.000357201183645292 -0.00012372548224927 -0.000137884719821052 -0.00031475109047534 -4.53223101359817e-05 -0.000223128219168238 0.000328632566293607 -0.000509040389561557 0.000351299127980647 -0.00171328569177589 4.9570539093165e-06 2.9581652394565e-05 3.54629722569398e-05 -0.000115012765236038 -0.000276618162127127 -6.32392685063721e-05 1.44029384429967e-05 3.00317852318244e-05 1.82394100474542e-05 4.89897896005425e-05 9.61914822050066e-06 -2.29742182255196e-05 -2.18150762148331e-05 4.67823461739649e-05 -8.98416279942476e-06 -0.000128720755254082 -0.00022397554208729 -3.89851668299053e-05 2.16661427247478e-05 2.94616732976003e-05 2.02671963804017e-05 -0.000190273891278241 -0.000241694997828031 -5.45720068180629e-05 3.45778680172774e-05 1.53160018908258e-05 2.86649014420885e-05 0.00228494604048631 0.00157663358948479 0.000332418278501925 0.000182233669806461 0.000250989060045226 -0.00191047304200361 -0.000172363948047977 0.000229550399352747 -0.000524799438675538 -0.00302629254888948 -0.00118870362305073 0.00105807950435156 -0.00906301645555666 -0.0203129698637117 0.000502638879349877 0.000214551265176615 -0.00118068381984381 0.001376544006163 0.00219086997742654 0.00109244185585768 -0.000104813606986656 0.0309922387515677 0.0609568285873066 0.000144689645202797 -0.000174613497125861 -0.00020639975322114 0.000214989668383653 -0.0019102150575084 -0.000296505165286994 -0.00184269408722091 -0.0112051135252223 -0.0179967458228301 -0.00293836194682562 -0.460311109167413 -0.844473627570212 -0.00519503561479497 0.000234241305052119 -0.00401171286313078 0.0311294397876011 -0.000262841328507809 -0.00104780653201109 -0.000651915295675188 -0.000457092425905941 0.000360970115578457 1.88685335178184e-05 0.000951142892507485 0.000191455920188597 0.00182648161489224
  123 3581.2147583976 ""  155.779338694887 0 0 -5.72910872864221e-05 7.66908437817248e-05 -7.90803150704958e-05 -0.000146930829224083 -0.000116465033922266 0.000105887246841932 9.49895992392925e-05 0.000193716079344833 6.21802266752036e-05 -2.16355648921446e-05 -1.58388066405769e-05 -8.07161961693325e-05 1.55638366818131e-05 2.18581348600223e-05 2.45448446443238e-05 -2.52652867614979e-06 -8.06591639647246e-06 1.35740664189579e-05 2.53500731980547e-06 -2.77580903844188e-07 4.48288728380628e-06 -4.03627111858758e-05 -5.09538142312714e-05 -6.52575679430086e-05 6.92019123561642e-06 1.02090855818568e-05 2.64192612402619e-06 -5.19864028590817e-07 5.95297424145666e-06 -3.50614416515525e-06 5.44131464126018e-06 -2.71325368103459e-06 -4.99762577014924e-06 4.73844768631201e-06 -1.38639063270796e-06 -1.91747885517706e-09 -6.6931916041378e-05 0.00110750793610905 0.00145746125030325 -0.00441333533764658 -0.000711316924141615 -0.0019842300750318 4.32794270565334e-07 -0.000174817558261459 0.000739935084778214 -4.32072452847045e-05 -4.99793520739953e-05 -0.00013917129703173 -5.62336857997341e-05 -0.000180184752445202 0.000145237232583239 0.000153355109087115 5.67379215048501e-05 0.000481511636796647 8.81949740127012e-07 -7.15141608557503e-06 7.53269884560911e-05 -5.71614005929332e-05 -0.000123085648118158 -3.0943475139016e-05 -8.18107778855165e-06 2.86543607073118e-05 -1.33294551761186e-05 -2.13729747318369e-05 4.16352622525354e-05 3.67356376818747e-05 2.79569372975093e-05 8.27310808752371e-06 -3.46100274963419e-06 -3.96245572523157e-05 -8.24067360392549e-05 -1.72789377776842e-06 -1.61932250478112e-05 3.84597796290595e-05 4.00158122998057e-05 -8.15602850134821e-05 -9.76383086270737e-05 -2.24763278126428e-05 1.11784332423949e-05 -1.18318767530437e-05 5.91981074667671e-05 -0.000951449641438863 0.000700929411556981 -0.000805791625245129 -0.00543535981033433 -0.00607391128113436 0.0589004614798138 0.00154212130384938 -0.00170253752021919 0.00334273734148793 0.00608830572856932 -0.00292859627620356 0.00702701398815751 -0.000305519718028222 -0.00265633847703964 0.000780574871236163 -0.00105668965605668 0.0126350491072689 -0.0128493757829453 0.00014489190602973 0.000563051896128679 0.000665715583202731 0.00134246501565277 0.00146740114281667 -0.000507824765842992 -0.000109001877793149 -2.31767530049153e-05 5.36982010056841e-05 0.00609806241342137 -0.00340027615512533 -0.00232496214014826 -0.00201935685228539 -0.00282993579127096 -0.000745805115738023 -0.0158482863793576 -0.0270960294779833 -0.00124669468086268 0.0726443213093581 0.107367493439314 -0.95786891572056 0.000554034663593271 -0.000650919328047478 -0.00119108772301967 0.000557471424350276 1.39652318812787e-05 0.000678998400841459 0.000286115075149969 0.000328743969304481 0.000211455337651935
  :::
 } 
 m_exists[123] { 
  s_m_exists
  :::
  1 11111111111111111111111111111111111111111111111111111111111111111111111111111111111111111111111111111111111111111111111111111111111111 
  2 11111111111111111111111111111111111111111111111111111111111111111111111111111111111111111111111111111111111111111111111111111111111111 
  3 11111111111111111111111111111111111111111111111111111111111111111111111111111111111111111111111111111111111111111111111111111111111111 
  4 11111111111111111111111111111111111111111111111111111111111111111111111111111111111111111111111111111111111111111111111111111111111111 
  5 11111111111111111111111111111111111111111111111111111111111111111111111111111111111111111111111111111111111111111111111111111111111111 
  6 11111111111111111111111111111111111111111111111111111111111111111111111111111111111111111111111111111111111111111111111111111111111111 
  7 11111111111111111111111111111111111111111111111111111111111111111111111111111111111111111111111111111111111111111111111111111111111111 
  8 11111111111111111111111111111111111111111111111111111111111111111111111111111111111111111111111111111111111111111111111111111111111111 
  9 11111111111111111111111111111111111111111111111111111111111111111111111111111111111111111111111111111111111111111111111111111111111111 
  10 11111111111111111111111111111111111111111111111111111111111111111111111111111111111111111111111111111111111111111111111111111111111111 
  11 11111111111111111111111111111111111111111111111111111111111111111111111111111111111111111111111111111111111111111111111111111111111111 
  12 11111111111111111111111111111111111111111111111111111111111111111111111111111111111111111111111111111111111111111111111111111111111111 
  13 11111111111111111111111111111111111111111111111111111111111111111111111111111111111111111111111111111111111111111111111111111111111111 
  14 11111111111111111111111111111111111111111111111111111111111111111111111111111111111111111111111111111111111111111111111111111111111111 
  15 11111111111111111111111111111111111111111111111111111111111111111111111111111111111111111111111111111111111111111111111111111111111111 
  16 11111111111111111111111111111111111111111111111111111111111111111111111111111111111111111111111111111111111111111111111111111111111111 
  17 11111111111111111111111111111111111111111111111111111111111111111111111111111111111111111111111111111111111111111111111111111111111111 
  18 11111111111111111111111111111111111111111111111111111111111111111111111111111111111111111111111111111111111111111111111111111111111111 
  19 11111111111111111111111111111111111111111111111111111111111111111111111111111111111111111111111111111111111111111111111111111111111111 
  20 11111111111111111111111111111111111111111111111111111111111111111111111111111111111111111111111111111111111111111111111111111111111111 
  21 11111111111111111111111111111111111111111111111111111111111111111111111111111111111111111111111111111111111111111111111111111111111111 
  22 11111111111111111111111111111111111111111111111111111111111111111111111111111111111111111111111111111111111111111111111111111111111111 
  23 11111111111111111111111111111111111111111111111111111111111111111111111111111111111111111111111111111111111111111111111111111111111111 
  24 11111111111111111111111111111111111111111111111111111111111111111111111111111111111111111111111111111111111111111111111111111111111111 
  25 11111111111111111111111111111111111111111111111111111111111111111111111111111111111111111111111111111111111111111111111111111111111111 
  26 11111111111111111111111111111111111111111111111111111111111111111111111111111111111111111111111111111111111111111111111111111111111111 
  27 11111111111111111111111111111111111111111111111111111111111111111111111111111111111111111111111111111111111111111111111111111111111111 
  28 11111111111111111111111111111111111111111111111111111111111111111111111111111111111111111111111111111111111111111111111111111111111111 
  29 11111111111111111111111111111111111111111111111111111111111111111111111111111111111111111111111111111111111111111111111111111111111111 
  30 11111111111111111111111111111111111111111111111111111111111111111111111111111111111111111111111111111111111111111111111111111111111111 
  31 11111111111111111111111111111111111111111111111111111111111111111111111111111111111111111111111111111111111111111111111111111111111111 
  32 11111111111111111111111111111111111111111111111111111111111111111111111111111111111111111111111111111111111111111111111111111111111111 
  33 11111111111111111111111111111111111111111111111111111111111111111111111111111111111111111111111111111111111111111111111111111111111111 
  34 11111111111111111111111111111111111111111111111111111111111111111111111111111111111111111111111111111111111111111111111111111111111111 
  35 11111111111111111111111111111111111111111111111111111111111111111111111111111111111111111111111111111111111111111111111111111111111111 
  36 11111111111111111111111111111111111111111111111111111111111111111111111111111111111111111111111111111111111111111111111111111111111111 
  37 11111111111111111111111111111111111111111111111111111111111111111111111111111111111111111111111111111111111111111111111111111111111111 
  38 11111111111111111111111111111111111111111111111111111111111111111111111111111111111111111111111111111111111111111111111111111111111111 
  39 11111111111111111111111111111111111111111111111111111111111111111111111111111111111111111111111111111111111111111111111111111111111111 
  40 11111111111111111111111111111111111111111111111111111111111111111111111111111111111111111111111111111111111111111111111111111111111111 
  41 11111111111111111111111111111111111111111111111111111111111111111111111111111111111111111111111111111111111111111111111111111111111111 
  42 11111111111111111111111111111111111111111111111111111111111111111111111111111111111111111111111111111111111111111111111111111111111111 
  43 11111111111111111111111111111111111111111111111111111111111111111111111111111111111111111111111111111111111111111111111111111111111111 
  44 11111111111111111111111111111111111111111111111111111111111111111111111111111111111111111111111111111111111111111111111111111111111111 
  45 11111111111111111111111111111111111111111111111111111111111111111111111111111111111111111111111111111111111111111111111111111111111111 
  46 11111111111111111111111111111111111111111111111111111111111111111111111111111111111111111111111111111111111111111111111111111111111111 
  47 11111111111111111111111111111111111111111111111111111111111111111111111111111111111111111111111111111111111111111111111111111111111111 
  48 11111111111111111111111111111111111111111111111111111111111111111111111111111111111111111111111111111111111111111111111111111111111111 
  49 11111111111111111111111111111111111111111111111111111111111111111111111111111111111111111111111111111111111111111111111111111111111111 
  50 11111111111111111111111111111111111111111111111111111111111111111111111111111111111111111111111111111111111111111111111111111111111111 
  51 11111111111111111111111111111111111111111111111111111111111111111111111111111111111111111111111111111111111111111111111111111111111111 
  52 11111111111111111111111111111111111111111111111111111111111111111111111111111111111111111111111111111111111111111111111111111111111111 
  53 11111111111111111111111111111111111111111111111111111111111111111111111111111111111111111111111111111111111111111111111111111111111111 
  54 11111111111111111111111111111111111111111111111111111111111111111111111111111111111111111111111111111111111111111111111111111111111111 
  55 11111111111111111111111111111111111111111111111111111111111111111111111111111111111111111111111111111111111111111111111111111111111111 
  56 11111111111111111111111111111111111111111111111111111111111111111111111111111111111111111111111111111111111111111111111111111111111111 
  57 11111111111111111111111111111111111111111111111111111111111111111111111111111111111111111111111111111111111111111111111111111111111111 
  58 11111111111111111111111111111111111111111111111111111111111111111111111111111111111111111111111111111111111111111111111111111111111111 
  59 11111111111111111111111111111111111111111111111111111111111111111111111111111111111111111111111111111111111111111111111111111111111111 
  60 11111111111111111111111111111111111111111111111111111111111111111111111111111111111111111111111111111111111111111111111111111111111111 
  61 11111111111111111111111111111111111111111111111111111111111111111111111111111111111111111111111111111111111111111111111111111111111111 
  62 11111111111111111111111111111111111111111111111111111111111111111111111111111111111111111111111111111111111111111111111111111111111111 
  63 11111111111111111111111111111111111111111111111111111111111111111111111111111111111111111111111111111111111111111111111111111111111111 
  64 11111111111111111111111111111111111111111111111111111111111111111111111111111111111111111111111111111111111111111111111111111111111111 
  65 11111111111111111111111111111111111111111111111111111111111111111111111111111111111111111111111111111111111111111111111111111111111111 
  66 11111111111111111111111111111111111111111111111111111111111111111111111111111111111111111111111111111111111111111111111111111111111111 
  67 11111111111111111111111111111111111111111111111111111111111111111111111111111111111111111111111111111111111111111111111111111111111111 
  68 11111111111111111111111111111111111111111111111111111111111111111111111111111111111111111111111111111111111111111111111111111111111111 
  69 11111111111111111111111111111111111111111111111111111111111111111111111111111111111111111111111111111111111111111111111111111111111111 
  70 11111111111111111111111111111111111111111111111111111111111111111111111111111111111111111111111111111111111111111111111111111111111111 
  71 11111111111111111111111111111111111111111111111111111111111111111111111111111111111111111111111111111111111111111111111111111111111111 
  72 11111111111111111111111111111111111111111111111111111111111111111111111111111111111111111111111111111111111111111111111111111111111111 
  73 11111111111111111111111111111111111111111111111111111111111111111111111111111111111111111111111111111111111111111111111111111111111111 
  74 11111111111111111111111111111111111111111111111111111111111111111111111111111111111111111111111111111111111111111111111111111111111111 
  75 11111111111111111111111111111111111111111111111111111111111111111111111111111111111111111111111111111111111111111111111111111111111111 
  76 11111111111111111111111111111111111111111111111111111111111111111111111111111111111111111111111111111111111111111111111111111111111111 
  77 11111111111111111111111111111111111111111111111111111111111111111111111111111111111111111111111111111111111111111111111111111111111111 
  78 11111111111111111111111111111111111111111111111111111111111111111111111111111111111111111111111111111111111111111111111111111111111111 
  79 11111111111111111111111111111111111111111111111111111111111111111111111111111111111111111111111111111111111111111111111111111111111111 
  80 11111111111111111111111111111111111111111111111111111111111111111111111111111111111111111111111111111111111111111111111111111111111111 
  81 11111111111111111111111111111111111111111111111111111111111111111111111111111111111111111111111111111111111111111111111111111111111111 
  82 11111111111111111111111111111111111111111111111111111111111111111111111111111111111111111111111111111111111111111111111111111111111111 
  83 11111111111111111111111111111111111111111111111111111111111111111111111111111111111111111111111111111111111111111111111111111111111111 
  84 11111111111111111111111111111111111111111111111111111111111111111111111111111111111111111111111111111111111111111111111111111111111111 
  85 11111111111111111111111111111111111111111111111111111111111111111111111111111111111111111111111111111111111111111111111111111111111111 
  86 11111111111111111111111111111111111111111111111111111111111111111111111111111111111111111111111111111111111111111111111111111111111111 
  87 11111111111111111111111111111111111111111111111111111111111111111111111111111111111111111111111111111111111111111111111111111111111111 
  88 11111111111111111111111111111111111111111111111111111111111111111111111111111111111111111111111111111111111111111111111111111111111111 
  89 11111111111111111111111111111111111111111111111111111111111111111111111111111111111111111111111111111111111111111111111111111111111111 
  90 11111111111111111111111111111111111111111111111111111111111111111111111111111111111111111111111111111111111111111111111111111111111111 
  91 11111111111111111111111111111111111111111111111111111111111111111111111111111111111111111111111111111111111111111111111111111111111111 
  92 11111111111111111111111111111111111111111111111111111111111111111111111111111111111111111111111111111111111111111111111111111111111111 
  93 11111111111111111111111111111111111111111111111111111111111111111111111111111111111111111111111111111111111111111111111111111111111111 
  94 11111111111111111111111111111111111111111111111111111111111111111111111111111111111111111111111111111111111111111111111111111111111111 
  95 11111111111111111111111111111111111111111111111111111111111111111111111111111111111111111111111111111111111111111111111111111111111111 
  96 11111111111111111111111111111111111111111111111111111111111111111111111111111111111111111111111111111111111111111111111111111111111111 
  97 11111111111111111111111111111111111111111111111111111111111111111111111111111111111111111111111111111111111111111111111111111111111111 
  98 11111111111111111111111111111111111111111111111111111111111111111111111111111111111111111111111111111111111111111111111111111111111111 
  99 11111111111111111111111111111111111111111111111111111111111111111111111111111111111111111111111111111111111111111111111111111111111111 
  100 11111111111111111111111111111111111111111111111111111111111111111111111111111111111111111111111111111111111111111111111111111111111111 
  101 11111111111111111111111111111111111111111111111111111111111111111111111111111111111111111111111111111111111111111111111111111111111111 
  102 11111111111111111111111111111111111111111111111111111111111111111111111111111111111111111111111111111111111111111111111111111111111111 
  103 11111111111111111111111111111111111111111111111111111111111111111111111111111111111111111111111111111111111111111111111111111111111111 
  104 11111111111111111111111111111111111111111111111111111111111111111111111111111111111111111111111111111111111111111111111111111111111111 
  105 11111111111111111111111111111111111111111111111111111111111111111111111111111111111111111111111111111111111111111111111111111111111111 
  106 11111111111111111111111111111111111111111111111111111111111111111111111111111111111111111111111111111111111111111111111111111111111111 
  107 11111111111111111111111111111111111111111111111111111111111111111111111111111111111111111111111111111111111111111111111111111111111111 
  108 11111111111111111111111111111111111111111111111111111111111111111111111111111111111111111111111111111111111111111111111111111111111111 
  109 11111111111111111111111111111111111111111111111111111111111111111111111111111111111111111111111111111111111111111111111111111111111111 
  110 11111111111111111111111111111111111111111111111111111111111111111111111111111111111111111111111111111111111111111111111111111111111111 
  111 11111111111111111111111111111111111111111111111111111111111111111111111111111111111111111111111111111111111111111111111111111111111111 
  112 11111111111111111111111111111111111111111111111111111111111111111111111111111111111111111111111111111111111111111111111111111111111111 
  113 11111111111111111111111111111111111111111111111111111111111111111111111111111111111111111111111111111111111111111111111111111111111111 
  114 11111111111111111111111111111111111111111111111111111111111111111111111111111111111111111111111111111111111111111111111111111111111111 
  115 11111111111111111111111111111111111111111111111111111111111111111111111111111111111111111111111111111111111111111111111111111111111111 
  116 11111111111111111111111111111111111111111111111111111111111111111111111111111111111111111111111111111111111111111111111111111111111111 
  117 11111111111111111111111111111111111111111111111111111111111111111111111111111111111111111111111111111111111111111111111111111111111111 
  118 11111111111111111111111111111111111111111111111111111111111111111111111111111111111111111111111111111111111111111111111111111111111111 
  119 11111111111111111111111111111111111111111111111111111111111111111111111111111111111111111111111111111111111111111111111111111111111111 
  120 11111111111111111111111111111111111111111111111111111111111111111111111111111111111111111111111111111111111111111111111111111111111111 
  121 11111111111111111111111111111111111111111111111111111111111111111111111111111111111111111111111111111111111111111111111111111111111111 
  122 11111111111111111111111111111111111111111111111111111111111111111111111111111111111111111111111111111111111111111111111111111111111111 
  123 11111111111111111111111111111111111111111111111111111111111111111111111111111111111111111111111111111111111111111111111111111111111111 
  :::
 } 
} 
