# Supplementary material for: Cut-off Scale and Complex Formation in Density Functional Theory Computations of Epoxy-Amine Reactivity
Source: ACS Omega. 2021 Oct 25;6(44):29424–31. doi: 10.1021/acsomega.1c03229 (PMC8587129; doi:10.1021/acsomega.1c03229)
Supplement: Supplementary file 1 — ao1c03229_si_001.zip [file ao1c03229_si_001.zip › Final_structures/Primary/A1_E4_B3LYP-D3_CC-PVTZ-F_ canonical/Epoxy_frag4_product-3_isomer19.vib]

{ 
 s_m_m2io_version
 :::
 2.0.0 
} 

f_m_table { 
 i_j_atom_total
 :::
 43
 m_column[134] { 
  s_m_data_name
  s_m_column_name
  i_m_width
  b_m_visible
  s_m_units
  :::
  1 r_j_Frequency  "Frequency"  10 1 "" 
  2 s_j_Symmetry  "Symmetry"  10 0 "" 
  3 r_j_Intensity  "Intensity"  10 1 "" 
  4 r_j_Raman_Act  "Raman Act"  10 0 "" 
  5 r_j_Raman_Int  "Raman Int"  10 0 "" 
  6 r_j_x1  "x1"  10 0 "" 
  7 r_j_y1  "y1"  10 0 "" 
  8 r_j_z1  "z1"  10 0 "" 
  9 r_j_x2  "x2"  10 0 "" 
  10 r_j_y2  "y2"  10 0 "" 
  11 r_j_z2  "z2"  10 0 "" 
  12 r_j_x3  "x3"  10 0 "" 
  13 r_j_y3  "y3"  10 0 "" 
  14 r_j_z3  "z3"  10 0 "" 
  15 r_j_x4  "x4"  10 0 "" 
  16 r_j_y4  "y4"  10 0 "" 
  17 r_j_z4  "z4"  10 0 "" 
  18 r_j_x5  "x5"  10 0 "" 
  19 r_j_y5  "y5"  10 0 "" 
  20 r_j_z5  "z5"  10 0 "" 
  21 r_j_x6  "x6"  10 0 "" 
  22 r_j_y6  "y6"  10 0 "" 
  23 r_j_z6  "z6"  10 0 "" 
  24 r_j_x7  "x7"  10 0 "" 
  25 r_j_y7  "y7"  10 0 "" 
  26 r_j_z7  "z7"  10 0 "" 
  27 r_j_x8  "x8"  10 0 "" 
  28 r_j_y8  "y8"  10 0 "" 
  29 r_j_z8  "z8"  10 0 "" 
  30 r_j_x9  "x9"  10 0 "" 
  31 r_j_y9  "y9"  10 0 "" 
  32 r_j_z9  "z9"  10 0 "" 
  33 r_j_x10  "x10"  10 0 "" 
  34 r_j_y10  "y10"  10 0 "" 
  35 r_j_z10  "z10"  10 0 "" 
  36 r_j_x11  "x11"  10 0 "" 
  37 r_j_y11  "y11"  10 0 "" 
  38 r_j_z11  "z11"  10 0 "" 
  39 r_j_x12  "x12"  10 0 "" 
  40 r_j_y12  "y12"  10 0 "" 
  41 r_j_z12  "z12"  10 0 "" 
  42 r_j_x13  "x13"  10 0 "" 
  43 r_j_y13  "y13"  10 0 "" 
  44 r_j_z13  "z13"  10 0 "" 
  45 r_j_x14  "x14"  10 0 "" 
  46 r_j_y14  "y14"  10 0 "" 
  47 r_j_z14  "z14"  10 0 "" 
  48 r_j_x15  "x15"  10 0 "" 
  49 r_j_y15  "y15"  10 0 "" 
  50 r_j_z15  "z15"  10 0 "" 
  51 r_j_x16  "x16"  10 0 "" 
  52 r_j_y16  "y16"  10 0 "" 
  53 r_j_z16  "z16"  10 0 "" 
  54 r_j_x17  "x17"  10 0 "" 
  55 r_j_y17  "y17"  10 0 "" 
  56 r_j_z17  "z17"  10 0 "" 
  57 r_j_x18  "x18"  10 0 "" 
  58 r_j_y18  "y18"  10 0 "" 
  59 r_j_z18  "z18"  10 0 "" 
  60 r_j_x19  "x19"  10 0 "" 
  61 r_j_y19  "y19"  10 0 "" 
  62 r_j_z19  "z19"  10 0 "" 
  63 r_j_x20  "x20"  10 0 "" 
  64 r_j_y20  "y20"  10 0 "" 
  65 r_j_z20  "z20"  10 0 "" 
  66 r_j_x21  "x21"  10 0 "" 
  67 r_j_y21  "y21"  10 0 "" 
  68 r_j_z21  "z21"  10 0 "" 
  69 r_j_x22  "x22"  10 0 "" 
  70 r_j_y22  "y22"  10 0 "" 
  71 r_j_z22  "z22"  10 0 "" 
  72 r_j_x23  "x23"  10 0 "" 
  73 r_j_y23  "y23"  10 0 "" 
  74 r_j_z23  "z23"  10 0 "" 
  75 r_j_x24  "x24"  10 0 "" 
  76 r_j_y24  "y24"  10 0 "" 
  77 r_j_z24  "z24"  10 0 "" 
  78 r_j_x25  "x25"  10 0 "" 
  79 r_j_y25  "y25"  10 0 "" 
  80 r_j_z25  "z25"  10 0 "" 
  81 r_j_x26  "x26"  10 0 "" 
  82 r_j_y26  "y26"  10 0 "" 
  83 r_j_z26  "z26"  10 0 "" 
  84 r_j_x27  "x27"  10 0 "" 
  85 r_j_y27  "y27"  10 0 "" 
  86 r_j_z27  "z27"  10 0 "" 
  87 r_j_x28  "x28"  10 0 "" 
  88 r_j_y28  "y28"  10 0 "" 
  89 r_j_z28  "z28"  10 0 "" 
  90 r_j_x29  "x29"  10 0 "" 
  91 r_j_y29  "y29"  10 0 "" 
  92 r_j_z29  "z29"  10 0 "" 
  93 r_j_x30  "x30"  10 0 "" 
  94 r_j_y30  "y30"  10 0 "" 
  95 r_j_z30  "z30"  10 0 "" 
  96 r_j_x31  "x31"  10 0 "" 
  97 r_j_y31  "y31"  10 0 "" 
  98 r_j_z31  "z31"  10 0 "" 
  99 r_j_x32  "x32"  10 0 "" 
  100 r_j_y32  "y32"  10 0 "" 
  101 r_j_z32  "z32"  10 0 "" 
  102 r_j_x33  "x33"  10 0 "" 
  103 r_j_y33  "y33"  10 0 "" 
  104 r_j_z33  "z33"  10 0 "" 
  105 r_j_x34  "x34"  10 0 "" 
  106 r_j_y34  "y34"  10 0 "" 
  107 r_j_z34  "z34"  10 0 "" 
  108 r_j_x35  "x35"  10 0 "" 
  109 r_j_y35  "y35"  10 0 "" 
  110 r_j_z35  "z35"  10 0 "" 
  111 r_j_x36  "x36"  10 0 "" 
  112 r_j_y36  "y36"  10 0 "" 
  113 r_j_z36  "z36"  10 0 "" 
  114 r_j_x37  "x37"  10 0 "" 
  115 r_j_y37  "y37"  10 0 "" 
  116 r_j_z37  "z37"  10 0 "" 
  117 r_j_x38  "x38"  10 0 "" 
  118 r_j_y38  "y38"  10 0 "" 
  119 r_j_z38  "z38"  10 0 "" 
  120 r_j_x39  "x39"  10 0 "" 
  121 r_j_y39  "y39"  10 0 "" 
  122 r_j_z39  "z39"  10 0 "" 
  123 r_j_x40  "x40"  10 0 "" 
  124 r_j_y40  "y40"  10 0 "" 
  125 r_j_z40  "z40"  10 0 "" 
  126 r_j_x41  "x41"  10 0 "" 
  127 r_j_y41  "y41"  10 0 "" 
  128 r_j_z41  "z41"  10 0 "" 
  129 r_j_x42  "x42"  10 0 "" 
  130 r_j_y42  "y42"  10 0 "" 
  131 r_j_z42  "z42"  10 0 "" 
  132 r_j_x43  "x43"  10 0 "" 
  133 r_j_y43  "y43"  10 0 "" 
  134 r_j_z43  "z43"  10 0 "" 
  :::
 } 
 m_row[123] { 
  r_j_Frequency
  s_j_Symmetry
  r_j_Intensity
  r_j_Raman_Act
  r_j_Raman_Int
  r_j_x1
  r_j_y1
  r_j_z1
  r_j_x2
  r_j_y2
  r_j_z2
  r_j_x3
  r_j_y3
  r_j_z3
  r_j_x4
  r_j_y4
  r_j_z4
  r_j_x5
  r_j_y5
  r_j_z5
  r_j_x6
  r_j_y6
  r_j_z6
  r_j_x7
  r_j_y7
  r_j_z7
  r_j_x8
  r_j_y8
  r_j_z8
  r_j_x9
  r_j_y9
  r_j_z9
  r_j_x10
  r_j_y10
  r_j_z10
  r_j_x11
  r_j_y11
  r_j_z11
  r_j_x12
  r_j_y12
  r_j_z12
  r_j_x13
  r_j_y13
  r_j_z13
  r_j_x14
  r_j_y14
  r_j_z14
  r_j_x15
  r_j_y15
  r_j_z15
  r_j_x16
  r_j_y16
  r_j_z16
  r_j_x17
  r_j_y17
  r_j_z17
  r_j_x18
  r_j_y18
  r_j_z18
  r_j_x19
  r_j_y19
  r_j_z19
  r_j_x20
  r_j_y20
  r_j_z20
  r_j_x21
  r_j_y21
  r_j_z21
  r_j_x22
  r_j_y22
  r_j_z22
  r_j_x23
  r_j_y23
  r_j_z23
  r_j_x24
  r_j_y24
  r_j_z24
  r_j_x25
  r_j_y25
  r_j_z25
  r_j_x26
  r_j_y26
  r_j_z26
  r_j_x27
  r_j_y27
  r_j_z27
  r_j_x28
  r_j_y28
  r_j_z28
  r_j_x29
  r_j_y29
  r_j_z29
  r_j_x30
  r_j_y30
  r_j_z30
  r_j_x31
  r_j_y31
  r_j_z31
  r_j_x32
  r_j_y32
  r_j_z32
  r_j_x33
  r_j_y33
  r_j_z33
  r_j_x34
  r_j_y34
  r_j_z34
  r_j_x35
  r_j_y35
  r_j_z35
  r_j_x36
  r_j_y36
  r_j_z36
  r_j_x37
  r_j_y37
  r_j_z37
  r_j_x38
  r_j_y38
  r_j_z38
  r_j_x39
  r_j_y39
  r_j_z39
  r_j_x40
  r_j_y40
  r_j_z40
  r_j_x41
  r_j_y41
  r_j_z41
  r_j_x42
  r_j_y42
  r_j_z42
  r_j_x43
  r_j_y43
  r_j_z43
  :::
  1 41.9342562498342 ""  0.644448496226905 0 0 0.0145127829382554 0.0141693551752952 -0.0298914306902338 0.0530572414884076 0.00220881834806854 -0.0624999635972343 0.0430993508713855 0.00473584899503181 -0.0448956102258907 0.0477743229730655 0.011000736812339 -0.0391856787738976 0.0344925792924947 0.0143590404083881 -0.0147759463495653 0.0159575312680143 0.0119107226255085 0.00525209977138301 0.0157911594414088 0.00433640574686019 -0.00477028257868103 0.0296875365561201 0.00115341570652538 -0.0298734209379861 -0.00408846483387453 0.0172396450957685 0.0390493921856116 0.00979889461868539 0.0493131999189457 0.0556840220849217 -0.0210751999422717 0.0120532607026198 0.0565937396090149 -0.021593829938564 -0.0036307250526838 0.0404811715385267 0.0148458931701418 0.0486972774103797 -0.0379771226132548 0.00890663486741137 -0.0192648836575043 -0.0168063916195394 0.0594439116146573 0.0141539562746005 -0.0521684303407773 0.0363703177023919 0.0194281387451436 -0.00969216176006999 0.00437637867072085 0.000946020623832803 0.00734249065358485 0.0296097211074408 -0.00399519867812331 -0.0361748587859344 0.0205799514211757 0.0563980109673228 0.0458556476808544 -0.00151947905615464 0.0522464802247631 0.0792183508473022 0.0202237205807587 0.0625377312435067 0.0541082908152551 -0.0326146677076724 -0.00571895416356108 0.047474305132058 -0.0116549742689872 0.0233882618891657 0.059351756049533 -0.0316462400959598 0.0150663853063057 0.0762650789037709 -0.0273539301677471 -0.0222815082847553 0.0323475703532943 -0.0361468758013867 0.000405817990348657 0.057737411302761 -0.0139994733212835 -0.00428282144925332 0.0326740435287851 -0.031723631063388 -0.0197770981900105 0.0142405201611571 -0.013350027588522 0.0738952477898241 0.00337848485761549 -0.0189915536926382 0.0264338058693658 0.0041077477204046 -0.0330308414889068 -0.0414036830585926 0.00774345951850442 -0.0443559328173234 -0.0194114855208725 0.0455252526988591 -0.0393382128127156 0.0321483208543753 0.0262380970506602 -0.0443249270400472 -0.0773310940671832 0.00970252925691667 -0.0257468012273397 -0.0326598876955694 -0.00668611307242873 -0.0601439399409224 -0.105675352709408 -0.00725442744470466 -0.052052275621335 -0.090630204004811 -0.00108804002464174 -0.039179583528365 -0.07870971614309 0.0479231202870807 -0.0120533345540456 -0.0365959417292921 -0.0418199106748286 -0.00909393343256673 0.0531853327396441 -0.00677176533709124 -0.0638363533574939 -0.132445299166043 0.00211634314505113 -0.0570107225260365 -0.102689524751581 -0.00205180534231752 -0.0711336373655799 -0.102405080143191 -0.0346693450663644
  2 55.9626521355964 ""  0.132357937079092 0 0 -0.0318330288809228 0.0189874006997894 0.00946287748566991 -0.0322034825468078 0.0187072046992299 0.00914703994741355 -0.0226147662819007 0.0150412539413975 0.00690436762365752 -0.0401648058317025 0.026567792112046 0.0308973783140962 -0.0277926673250579 0.0218415405961235 0.0282623168176147 0.00448367620467186 0.00486330742447444 -0.000115882337037442 0.0188724913904027 -0.00555572118703513 -0.0212748137378214 0.00500779711382326 2.27845879944845e-05 -0.0172046599373984 0.0153508102170382 0.000432515317088799 0.00219219503966074 -0.0732545886725898 0.0424700110470076 -0.0260482231863745 0.0888948600034437 -0.0325215633305828 -0.0674379903433388 0.0379130307336743 -0.0115374597348981 0.107292179739698 -0.0322505166433206 0.021110995426208 0.00900941377614116 -0.0318085879917238 0.0184926713002249 0.0110945477182162 -0.0622267939667787 0.0386132196234886 0.0507005248756482 -0.042885297807056 0.0311190922995213 0.0478566994189673 0.0406915055609057 -0.0179905004764408 -0.0407036152631719 0.0165293640990005 -0.00748848276723501 -0.0326193311997286 -0.121166402591498 0.0609243135053611 0.0171302028780372 -0.0756093615390674 0.0430800526338572 -0.0222236259179117 -0.085050070949523 0.0557482297295662 -0.0937444336689075 0.149809499817263 -0.0449501224514471 -0.0463417800834535 0.0676429095943538 -0.0390228727099028 -0.133803139992353 0.102834065109961 -0.0374071742440792 -0.0727583499461729 0.0953290451075977 -0.0429590168163557 0.12608047500495 0.0420635591894321 -0.0138202033730367 0.116636420733188 -0.00765985326476921 0.0108817286136509 0.154007338941261 0.00139355042639477 -0.00613409662011315 0.0179474904550146 -0.0334593378827236 0.0218934259886881 -0.0174963877645444 -0.0273338937108981 0.0161066405405325 0.0101511174315456 0.0079862249938902 -0.0135613848090383 0.0379035858907334 0.0020383391994181 -0.00746684105504212 0.0270182503650402 -0.0387802205378978 0.0235074648914136 0.0285652473752526 0.0442108097004432 -0.0430633232626291 -0.0102315512034588 0.0186374780328828 -0.0174587378374367 -0.0139636170716984 0.0488849247747064 -0.0628422280428089 -0.0423846385849859 0.0536876864735625 -0.0468674362901266 0.00638689284047857 0.0505071717235114 -0.0455708006644582 0.000696354932523386 0.0191955954389037 -0.0172402201298228 -0.0241256424706562 -0.0177403065993335 0.0145732746197209 -0.0279946916534433 0.0670738666916046 -0.0817247396294785 -0.0396037947226794 0.0403068243070202 -0.0607508308828543 -0.058205933404946 0.0423392100547962 -0.0605878102585927 -0.0527347852087254
  3 58.3822975703267 ""  0.356851517612434 0 0 0.0094220194642736 -0.0269559384296003 0.0128261767714707 0.0478741082304493 -0.03552985826315 -0.0138016528321467 0.0427654840807984 -0.0333885299681298 -0.0200104935882154 0.032018578207328 -0.0413185055591414 -0.0242202764601077 0.014304097473115 -0.0343811238917808 -0.0243668983088474 0.00672896483887874 -0.0203290684660341 -0.0209588390285688 0.0253053378452036 -0.0155605618519139 -0.0236909164944499 0.0430501126584134 -0.0232992282021743 -0.0237134310407235 -0.032014037434981 -0.00634632239575762 -0.00736580192706382 -0.0641201912753458 0.0360498970668636 -0.00901153193223198 -0.0199146324389707 0.00716078179250407 -0.0210294099436198 -0.057378097648763 -0.0473402922473155 0.0253347144256723 0.0135251414069481 0.00244289329580844 0.00669863089418823 0.00205138311750298 -0.0657659915610408 0.0207884414040016 0.0337659500400229 -0.0520352282303815 -0.023175457388382 0.00316899965891339 -0.0387656940172715 -0.0234404016297059 0.0236377341159703 -0.00479080000838228 -0.024123757137122 0.0531541893392195 -0.0205479269070438 -0.0254817873245471 -0.0753601133242374 0.0337525928710477 0.0012485163563404 -0.0884146314844513 0.0447860291907896 0.00424624244171213 -0.0512618015374809 0.0617192445001787 -0.0339312945654168 -0.00203768114673214 -0.00920281130413798 -0.0180696075139349 -0.00953461857858964 0.0258148028093787 -0.0376147934421819 -0.0401927604131587 0.0144261294614861 -0.0168972210452031 -0.0372606245808452 -0.0774058619009628 0.0264441687307274 -0.0865276144965998 -0.0373900016447017 0.0378738781897877 -0.0668546584471506 -0.0580705822263239 0.0349723115709408 -0.0514606321007847 -0.018778473818168 0.0337413716996374 -0.0311946021143219 0.0619668518174728 0.029916288100186 -0.0381701043914687 -0.00120955312313546 0.0304445317106894 -0.0477802379436705 -0.0662754823449907 0.0383173352938265 -0.095701560705043 -0.00488702216618039 0.0380464605746582 -0.0724119622911348 -0.0108445992652083 0.0398005591348935 0.0186223560645143 0.0493819216988825 0.0112915040768455 -0.0079622805667846 0.0184492058163509 0.0244910856837994 0.0786430445108026 0.0996236470530871 -0.000215991595575178 0.0329771276198669 0.0243465562127962 0.0391000406915474 -0.0193570474146375 0.0653155957866452 -0.0207738723224525 0.0233449287648803 0.00598311465985364 0.0463577446527266 -0.0204175326184969 0.0687174444407853 0.0274556327032493 0.0924205394894821 0.122918595359755 -0.0103378781512721 0.0673115635937215 0.130067512664429 -0.0247999067548659 0.120769489139168 0.0829282599672973 0.0269224824313034
  4 85.1114249589866 ""  0.302194367078797 0 0 0.0386155548055384 -0.0141402426048375 -0.0340027419618249 0.0180333307242792 -0.00684424195685701 -0.0148625335580211 -0.000489308001213856 -0.000852500470487968 0.00221921636192205 -0.0777932056467674 0.0234461274596648 0.0740795854053667 -0.0889830248491033 0.0271280558847032 0.0839913369977302 -0.0276614687696546 0.00753361437186743 0.0261731658366659 0.0401705946948155 -0.0139163731906898 -0.0366452912081332 0.0547004702890471 -0.0187508539547362 -0.0497356613758572 -0.00573314007739634 0.000564104329833748 0.00405089093439079 0.0324237905839306 -0.0621390353902837 0.0017754728278847 -0.0283405578086584 0.00880528055287778 0.0255739077731258 0.0145618613591711 0.0436309147455642 -0.0512866648722613 0.086253877786036 -0.0121647379194777 -0.0250570891023949 0.0303238249443129 -0.0323018522899513 -0.0784399188780233 -0.121866880841024 0.0363001652779236 0.116640052828765 -0.139100586155613 0.0432383026539373 0.131198701239915 0.0845811192755482 -0.0279145186906817 -0.0784219363630882 0.108532190336804 -0.0363589448036965 -0.100089951185776 0.045770229479144 -0.0810943532681678 -0.0104586160186253 0.0515018060733678 -0.0674717643000944 -0.0288465882576856 0.0238341267975261 -0.0892978818191337 0.0430320062477751 -0.049970671506123 0.0146047776837449 0.0186162487578868 -0.0228028532952116 0.00889565217057767 0.0487420087139039 -0.028478495529714 0.00889288895349206 0.0248005797881619 -0.0151299414444781 0.0836082772599338 -0.0542020047326011 0.043899496923677 0.0339376248369242 -0.0697236524233746 0.0313113095733119 0.0510707215297603 -0.0679620658417725 -0.0365077480561207 -0.0314049814641141 0.0073140054413745 0.00766279157878356 0.0595583401827187 0.020486322516295 -0.00402044130226067 0.00404453236913255 9.77430988121186e-05 -0.0371173542119457 -0.0794130032705207 -0.00241013047117228 -0.0767366541371469 -0.0213113190140887 0.0313883344622894 -0.0221722241492546 0.00248633648734572 0.0102921628511777 0.00471044490393634 -0.0177142793758444 -0.00668570710974631 -0.00761995305299514 -0.0132878491020313 -0.00568584365107766 0.0447902761756494 0.00212741516777811 -0.0320872211521547 0.0129621058355132 -0.0469428212169803 0.0115151084160312 -0.0219181045343721 -0.00607758361261491 -0.00754903826818652 0.0178819277875082 -0.0224426873319169 -0.00953818046245636 0.00329770377060227 0.0627087516255019 0.0248043835358726 0.0560526429702875 -6.93985926173562e-05 -0.0334594199764409 0.036266897480707 0.0303731736826334 -0.0513105440464721 0.0718680402621144 -0.00946159803222245 -0.030415482988759
  5 99.0888907295191 ""  0.98608841317777 0 0 -0.00466851420585788 0.0326210662465364 -0.0385961011535121 -0.0584600698228144 0.0273772421214251 -0.0282122941983756 -0.0353461179357403 0.0229257037381402 -0.0482967568124116 -0.0146532599922461 0.0333239354495486 -0.0468577590164797 0.00505448504430908 0.0264465924850619 -0.0369891805296829 0.00336657589772678 0.00751008593629264 -0.0287547750876193 -0.0087706344498649 -0.00646718622484479 -0.042475164399884 -0.0261803288941955 0.0041893993435796 -0.0526831281321683 0.0129588710494544 0.00041724235767028 0.0149342859059379 0.0367751081919563 0.0342215816229963 0.0374795864013299 -0.00289166534154799 -0.036128071080288 0.0354743847457426 0.0146477510370886 -0.00221975136886387 0.0269169511805995 0.0238022394561579 0.0311464461524943 -0.0328219728476463 -0.00183166714136676 0.0643308125927673 -0.0732480031489644 -0.0151668657499069 0.0508616060518362 -0.0510529744145603 0.0178384390060446 0.0357801380774444 -0.033045780852338 -0.00779480836346731 -0.0245007909906753 -0.0403155712206261 -0.0346053486513926 -0.00161133388226401 -0.0562719214318528 0.0499866272100669 0.0543516220301785 0.0250747673005546 0.0364537004591498 0.0322223930402276 0.0691521210399768 0.0408032241912932 0.0402919066278565 0.034443883350738 -0.0197038947304545 -0.0567675926231712 0.0234520487013423 -0.00384189929192223 -0.036364391511903 0.0325716909275921 0.00352383493934027 -0.039856623872673 0.065765571878429 0.00485279670720655 -0.0215344822789437 0.0166394116577325 0.0187129969732921 -0.00598914168559914 0.05335845532004 0.0215240445929692 0.0182613081091726 0.0198864080470393 -0.0239821010353354 -0.0266153421028105 0.0184231460751903 0.0389464529798315 -0.0765094099427604 0.085171188734355 0.0299768615176778 -0.00765869553466285 0.0129025959105032 -0.0349294708944268 -0.0205623148021041 -0.0189536900986957 -0.0180880450600487 -0.0319991370309778 0.0427787953889914 0.100139697254998 0.0216433554237356 0.0066057415248433 0.000853842719200854 -0.0113329296026084 0.0198558061578274 -0.0553060565740542 -0.0420045721139295 0.0382948967679811 0.0740135782156863 0.0348671846214696 -0.0125503625715345 0.0285406820764234 -0.0289215876005634 0.0685373422230389 -0.0304884583861049 0.00123264229424858 -0.0230416350080037 -0.083942794009612 -0.0314681117962248 0.0646954547424449 -0.0224200881246334 -0.0899240442758869 0.112878250797616 0.10367964648718 0.052069134169984 -0.0234768456552534 0.0539023807675624 0.0703673494219912 -0.0535411026691148 0.119034431300581 0.0170059960072271 0.0153081861931442
  6 107.75155360003 ""  0.3681805628345 0 0 0.061227801271591 -0.0198393221733606 -0.0502613360373703 0.0491708003733056 -0.0157820054287488 -0.0393890212586713 -0.00361260264629756 0.00175652724908675 0.0076043733394865 0.0189146241016085 -0.00650651891961174 -0.0146881927155495 0.000670226749702278 -0.000297411726323334 0.000932303775505747 -0.0378486041802518 0.0137210428979089 0.0367422645502723 -0.0885098869205594 0.0310982933713356 0.0854795658540655 -0.0717800679200051 0.0254584408098436 0.0713714242456022 -0.0010136891854602 0.00220344034224422 0.000481995258948836 -0.0322250199172129 -0.0350346311147483 -0.0265688084406331 0.0420329990568111 -0.0111564900754335 -0.04087564724227 0.0367254217863588 0.0375352320051273 0.0210456386536105 0.0911720024817106 -0.0211889069805913 -0.0444017413313447 0.0567678381908566 -0.0281486183678393 -0.0797507275698851 0.0587406511804024 -0.0201780862494404 -0.052550041865736 0.0256256297569869 -0.00941771572653809 -0.0239074209349692 -0.127000834155077 0.0444690182892521 0.121453716224822 -0.0962049560668791 0.034455669348381 0.0954275348110044 -0.0556848262267035 -0.0211242670764935 -0.00506586116888922 -0.000163885559748642 -0.0463007929187192 -0.0506913381989309 -0.0603542136917651 -0.062255532449953 -0.0430292682082207 0.0699929488491879 0.024029469006276 -0.0208427018366818 0.0115860081324066 -0.0452127283369275 -0.0580454451368652 0.0771802250476914 -0.0225441664706294 -0.0751582569137103 0.0608104637524395 0.0660142788862725 0.0409086514552721 0.0629631056390085 0.0304398972994027 -0.0106083114081471 0.0124947830914914 0.0388520764016879 0.0453838817284471 -0.0383398677593735 -0.0355390491458796 -0.0105803356367042 0.0407870665953024 0.0413707406970437 0.0342715100830502 0.0233839022486835 -0.0055917094836898 -0.0146853329632686 -0.0459795576401351 -0.0769787407953422 -0.0418458595726623 -0.0757895335399179 -0.0269719439199354 0.0179716885857024 0.0206202784919765 -0.00775827280344695 -0.0157881650312894 -0.0318874363864711 -0.0195932671475265 -0.00476559201460324 -0.0297201509784398 -0.0200815034969557 -0.00395128445032277 0.0271821726868145 0.0204029060526983 -0.027995389984622 -0.0267702588402245 -0.0667028427488087 0.0108411354140034 -0.0780878114249389 0.000592173308631481 -0.00538235466511566 -0.00775701704169035 -0.0277712246372025 -0.00974719814743226 0.0170208595505648 0.0422941195818337 0.0476171724918905 0.0299869491173921 0.0221297794901319 -0.0290290912073993 0.0206761068049652 0.0689831239415321 -0.0462609374730295 0.0755021949094661 -0.000336726865242565 -0.0271263529718326
  7 132.273091222793 ""  0.861207522081921 0 0 0.0106010024927806 -0.0203527129577297 0.0104349005906242 -0.0142480910665193 0.0109103758415757 0.066961304019829 0.0206698112846518 -0.0024630447151001 0.0522251291020401 0.0290622025720682 -0.0113682590736655 0.037226177801405 0.0373084288093812 -0.014674626879924 0.0130383965568956 0.039492392698207 -0.00153805130015584 0.00612105663863515 0.0450231880653766 0.00586088642449897 0.0151704316008071 0.0354573253807286 0.00332496662956896 0.0378100923651674 0.00397599493442726 0.0153777772347398 -0.00959865031528684 -0.00944131272539728 0.0249515302127254 -0.0133695329840936 -0.00217906948930148 0.0613132230192909 -0.00911714820206599 -0.0288854016063686 -0.0167317776778398 -0.0218009227569769 0.0393007230336577 -0.0663555143689782 0.0272327382607043 0.00827626482052806 -0.0143858957219713 -0.0272714731480547 0.0243407842697361 -0.0176813396120658 0.043873945283211 0.0372879792188599 -0.0238255102163828 0.00230066352792514 0.0507634240498668 0.0143668797734783 0.008572240048455 0.0345902737843576 0.00902702938565991 0.0462830627627971 -0.00969431154298528 0.000989047009350416 -0.0127390497130545 -0.0375720644142761 0.0365265569317861 -0.0190317647070903 0.00915084126863895 0.0463697734114937 -0.0108173063472384 0.00205491844423462 0.061495670885949 -0.00731921513794374 0.0162064140578013 0.0816637404480824 0.00115602159854573 -0.0305408739665978 0.0722862602541759 -0.0205307412541538 -0.0272199857692485 -0.0259089618306122 -0.0236619598299379 -0.0588325805482751 -0.00527854990985128 -0.0237111643623476 -0.0239309895730132 -0.0420860717284411 -0.0267127370174744 -0.0462992430118829 0.0410222958283422 -0.0338912076468533 0.012590896869462 -0.0376039830799738 0.0411783799484675 0.00163440520770652 -0.00657356140969364 -0.0192461225086839 -0.0586486378724872 0.0825648676181927 -0.0683522849228756 -0.0116043030723655 0.0304586331112815 -0.0417441150923393 0.0302094278235239 -0.0277672719692492 -0.0676755999103143 -0.0300678138900046 -0.0147270346918391 -0.0227127598338561 -0.0987654205205601 0.011065731766121 -0.0133551469558826 0.0197220300477042 -0.0412663469566907 -0.120806391123111 0.00439743191120768 -0.0321964714382795 0.0381016165937275 -0.0314883838206203 -0.0140939398642089 -0.0217710713059311 -0.129401134200896 0.0239111208453406 -0.0162999629123151 -0.0356960030095462 -0.0361585480841037 0.0678591358319327 0.081340509057702 -0.0896064024609243 -0.116476629625091 -0.0135181599121157 -0.0123069451675108 -0.184673298006095 0.0276698433684632 -0.0459113215843881 -0.142402102635619
  8 152.935170536205 ""  1.01340320356072 0 0 -0.024438889459341 0.000687933192441862 0.0115462871648888 -0.00457607366840671 0.00718994403666457 0.0100803731856893 0.00491533539544356 0.00465696230577049 0.0126960468940695 0.0046274520967645 0.0071850987584112 0.0151718384120877 0.00805539675657696 0.00644215028952303 0.00935324786724297 0.0139414443025105 0.00911987306636456 0.00260001499464639 0.0178818979925167 0.00732686971575097 -0.00032806854174158 0.0131745237725699 0.00626478839758043 0.0054466713941315 0.00358735167685582 0.0158339000969091 -0.000541549317285948 -0.000726603983779026 0.0224462334292726 -0.000875753085549709 0.00192144600660097 0.0302050601639965 -0.000335711077441352 -0.00560875089696757 0.00696961151594417 -0.00338003007842496 -0.0512081876053458 -0.00474242054331357 0.0077709924837482 -0.020582853772766 0.00520574880220945 0.0388855518780238 -0.000945615530197395 0.00875187733453039 0.0205382583314268 0.00381964322477506 0.00520776988854411 0.0101757533516732 0.0227270151366104 0.00675422061954943 -0.00461687979835082 0.0151275207698021 0.00693720926163504 0.00580067819170484 -0.000587071605517475 0.0145509783847276 -0.000930784755352158 -0.0120292668397624 0.0269421797876271 -0.000515748226343554 0.00691111230924819 0.0317190327443712 -0.000983898530251664 0.00366787336155329 0.0286622059268687 3.02992057534125e-06 0.00846830640907092 0.0378312686778954 0.00213106781053187 -0.00817008877902698 0.0340660079441574 -0.00301287973296202 -0.00539916906531839 0.00436662797259741 -0.00404919460337267 -0.0132853141358686 0.00987233106811177 -0.00344987728742442 -0.00411917736272863 0.000940161445632122 -0.00483669689330622 0.0322953056078999 -0.0212972678693493 -0.00894280938387189 -0.0171284135428853 -0.0329953805967741 -0.0643741060696922 -0.00274272446770241 -0.0113352989142925 -0.0115453758109067 0.0334659825853557 -0.0181852668176857 -0.00101379851418463 0.0356248602923036 -0.0225452050658062 -0.00510625401787444 -0.00988076374452579 -0.00278726119578273 0.00534836438042319 -0.118587347173815 -0.0906851144771433 0.0343393239736272 0.0335513171324759 -0.0247203533540967 -0.011739335009116 0.0500278822526759 0.0607804561488022 0.0166913681462072 -0.164090774264844 -0.316789729127938 -0.00727112071012117 -0.319234521608219 -0.000790565381510944 0.126419984599506 0.0732965189726283 -0.038230579685016 -0.0874819250154475 0.023794210765257 -0.0143005519423307 -0.0805386793003888 -0.0566061495720574 0.0452233393675119 0.0419621122897387 0.0834132339162912 0.284759230414176 0.0474107161152921 0.254074066809282 -0.0305221557570175 -0.0529631053766496
  9 153.225655335755 ""  1.9742177993225 0 0 -0.0638201339353123 0.011910708425156 0.0385164545381729 0.0942768560662114 -0.0256806739413299 -0.0828484424613548 0.0491820539264272 -0.00871686605493155 -0.0332069195084953 0.0176929255961881 0.00401756944663901 -0.000808991738005452 -0.0217411262791989 0.0175859722191663 0.0350001645299105 -0.0215802269198045 0.021078780918751 0.033788978552363 -0.00132307274717772 0.0130316264280075 0.0144660944885266 0.0324659825229215 -0.000133839491269422 -0.0171839872622565 -0.00507528204337513 0.0189714551141579 0.00951766023470096 -0.0165841928624167 -0.0253271148239968 -0.0108619615693671 0.0150972001360388 0.0220066742942125 -0.0107566560936134 0.0242470388346703 0.0552485843177139 0.00259509580256991 -0.189007433740111 0.0887306722113311 -0.00418560486539163 -0.0577617651310823 -0.0316794313034991 0.190040211943924 0.0222905224270375 0.00388942531852076 -0.00555424566448626 -0.0457984440396438 0.023263934517268 0.0551740275047062 -0.004612849088954 0.0142153068669217 0.0178939188287051 0.0485450483638983 -0.00514446521251887 -0.0313277329224964 -0.0302250412335712 -0.0243136185886323 0.00162578362935306 0.00988894778023495 -0.0339779367196581 -0.0386904208336862 -0.0381679054189989 -0.0516395309970549 -0.0100205671863069 0.0289526394615101 0.039634245980223 -0.000611086742120716 0.00413927563124653 0.00962436920317524 -0.0160960582015311 0.0273218431646177 0.0184368984456049 -0.031233147296127 0.0335084818537758 0.0930476171864156 0.017945498987391 0.050915518901042 0.0480327513148371 -0.0315954749392428 0.0115703575801486 0.0545308656347322 0.0154459343235754 0.00822400694071092 0.0288121887789353 0.00463039909293727 -0.0425954341912048 -0.100754092502241 -0.00637282706331732 -0.0263594302346707 -0.0107627869732614 0.0116865997441284 0.00394179690873885 0.118934096913229 0.00521816880031096 0.0846229196814371 0.00712309710818649 -0.0222824490432498 0.00676724051137767 -0.00190643655387358 0.00182950998958458 0.00624960321578722 0.0114744399439834 0.00700633026575458 -0.0562176733743905 -0.015841550525409 0.026007595166137 0.00920947279472253 0.00377051200269001 -0.00646993864887008 0.0306651900911538 0.0533655830645332 0.0420463075348704 0.0342146434629518 -0.00174890376902069 -0.0348141048064089 -0.114174364321378 0.00554217967734142 0.0545704717671874 -0.0562645483513618 -0.147090863108437 -0.018142814032456 0.0464210558995559 0.0151720199950891 -0.0169620266342591 -0.00851046602851093 -0.0225847137933105 -0.0348088434276443 -0.00842581980983934 0.0128314632709743 0.0214103769608754
  10 177.330451043624 ""  0.311472043562076 0 0 0.0177581674288603 0.0295003482895099 0.04447637760453 0.0232965547813031 -0.0146952596940078 -0.00917153688246655 -0.00442161689577658 -0.00897417323403936 -0.0231097399012458 -0.0203102292325167 -0.0173183307584717 -0.0231326126642157 -0.030896218312629 -0.0143772746469487 -0.0159543208977057 -0.0320341276035852 -0.0219464783759202 -0.0130767488531886 -0.0219257290568213 -0.0167643116682577 -0.016002239574286 -0.00997947930582302 -0.0134778193942868 -0.0208721128540689 -0.0166470958972306 -0.0375837742902002 0.00226348171292513 -0.00580784722908875 -0.0440842279359358 0.0068117818194462 -0.016991646821322 -0.0747090032025601 0.00609058882277453 -0.00180136230963072 -0.0268922246348101 0.0141217758117229 -0.0217013775181046 0.0578371933166161 0.0299836302919754 0.0232199179573053 0.0367958129436699 0.0836326179336824 -0.020471837558641 -0.0249740011027181 -0.0208833260576837 -0.033559680790434 -0.00981192982062063 -0.00896364031143507 -0.0232249546913838 -0.0131588335708668 -0.0168893371996023 -0.00777965722767271 -0.0142660800460965 -0.0246546962684518 -0.00508533085350482 -0.0267212692646131 0.00586802522156071 0.0163604154219204 -0.0531036352063384 0.00986191607260948 -0.0205081580713463 -0.061661987924301 0.00623339843728194 -0.0235504895656426 -0.0808431679036578 0.00180191947286398 -0.02831098912678 -0.0866099462429046 -0.00185198478895495 0.00193194082150968 -0.0824401506284777 0.0217402020671491 -0.00346000155869052 -0.0327546681214367 0.0116988600756771 0.00968138718140026 -0.0321468460758794 0.0250719476563998 -0.00312316288743047 -0.0100275916669305 0.0154074010621094 0.0534202816631488 0.124234962465339 -0.00275660910518646 0.0362213096840564 0.0391215245614495 0.0156307526420953 0.03599215918878 0.0415776680756778 0.0179677017764488 0.047894018898349 0.215045408502686 -0.00505911333968147 0.130425938121163 0.105323325060769 -0.0489469891987151 0.0301687537228824 0.0138528443105296 -0.0177983111553946 -0.0405034839189246 -0.00997473098425544 0.0465777150089702 -0.0103544857663973 0.080902342769357 0.0163608139127034 0.0221430576465374 -0.0239897421614437 -0.0501425558390971 -0.0430111954843127 -0.107546006992433 0.0574142843387832 -0.0947900951429785 0.0155422081297356 0.125859256237475 -0.0272152496518391 0.0878626576836987 -0.043309796451863 0.0392886559878638 0.0442201584360248 0.0148100294448023 0.0145610357307874 -0.112720267722895 -0.0197316143881685 0.0190113653090626 0.0809360024102447 -0.0694816468549039 0.0798791341517808 -0.0537220372195589 -0.143289317018163
  11 228.129654322929 ""  2.9178719332827 0 0 0.00635435494724538 0.0364709128759502 -0.0136238652164324 -0.0153523600340084 0.0226035752480946 -0.0162335736658428 -0.013326708532499 0.0149459416229182 0.00174309295727372 -0.00558996344823601 0.0214566463508307 0.0113647337858171 0.0180534430300616 0.00430312313076157 0.020192486315774 0.02488525737933 -0.022167761655844 0.0183002134235078 0.0118634301389079 -0.023004317165588 0.0198433589388925 -0.0131777623847 -0.0110041435927756 0.00968016309954245 0.00515824088793739 -0.0219035412400744 3.04020212710783e-05 -0.0119229147066811 -0.0418228625553014 -0.014186464262167 0.00565238375738549 0.0263772852856573 -0.00752478422576849 -0.0322125870862121 -0.0623704681089394 -0.00912471003020228 0.00440121886419619 0.0389332498088828 -0.0144915933836255 0.00965748187547735 0.0520598292709634 -0.0152057368070909 -0.00805848020409605 0.0360316205602859 0.0103571295673586 0.0318531163788212 0.0158242803105193 0.0280284516133793 0.0137794430435408 -0.0325300476336123 0.0209256068652448 -0.0277446218603753 -0.0216898473649657 0.0033218672400846 -0.0136660027608837 -0.0774944279388118 -0.0114414316670338 -0.030518169454763 -0.0324515914061961 -0.0436736278604029 -0.000474870346518124 -0.0342240367496723 0.000671805603139096 0.0150555536807055 0.0357461698990087 -0.00124018327285493 0.0193025301596261 0.0405795024068267 0.00233394072691127 -0.0176426344794544 0.0359775667185917 -0.0293544075262886 -0.0278427793237341 -0.0841422510368329 -0.0131856195980388 -0.0731269991628314 -0.0474483107035264 -0.00341862034386551 -0.0281168909195282 -0.0897911260718465 -0.012558739767929 0.0573445583744805 0.0185645527326358 -0.00511834747559726 0.01575093584063 0.0759409983415688 -0.0552064899174857 0.0208407023248647 0.0341481959513694 -0.00612193210636538 0.0419125629465769 0.182551593193728 -0.0290601134971151 0.207306498303348 -0.0306821792353776 -0.00678642179578876 0.00109884269276598 0.0422722861851984 0.0200095202721199 0.00251395620076609 -0.020867454023234 -0.00438187167783318 -0.0874877992607999 -0.100280550579766 0.0324367457256204 0.0204610202085231 0.0286301871625396 0.0394792478890798 0.0360254161492245 0.0565621583650506 0.0415458877324232 0.0309715331727566 -0.035608715341158 -0.105393131889956 -0.227449269913106 -0.0470767039788712 0.0858649389919749 0.0207827375495402 -0.0890610574301094 -0.123514608043845 0.0806090883102114 0.132685716711734 -0.00496415152827395 -0.00888411710733755 -0.0421739197190707 -0.00408328587387106 0.00628837851658598 0.0417340898246437 0.167451672109602
  12 231.94566462933 ""  1.7135281090852 0 0 0.0282101865756651 -0.0525199684301014 0.0414516343833599 0.0392278460217383 -0.0420070561629066 0.0474395422294027 -0.00223138454901997 -0.0181109650459237 0.03255788697498 -0.0297231150218267 -0.0343908773257061 0.0192892977051131 -0.0406467914902613 -0.0144527391091527 -0.0333541902157233 -0.0239216933096015 0.0238207943897014 -0.0583827216132193 -0.0191929284292861 0.0395212122771321 -0.0349164448382385 -0.0016361905274079 0.0292227178857325 0.017018321872904 0.00606394182518727 0.0203328052266675 -0.0204400881819805 0.0470716751671446 0.0979419195192357 0.0232464978521443 -0.00990990474088968 -0.0687855710194057 0.00773248036598224 0.040452775534493 0.0514024332857864 0.00177777602847766 0.0213999755789315 -0.0661217963326639 0.0433196048552111 0.0260243334048704 -0.0658877695594078 0.0463543853033384 -0.0378507760592736 -0.0621576409587886 0.0347716983785377 -0.062128260211352 -0.0371480877190777 -0.0516147905995015 -0.0159336569141722 0.0595409379766323 -0.0447152624576514 0.0190756282706477 0.0528333478806568 0.0360349398797489 0.068720213138196 0.136891497669919 0.00161370864531074 0.0323270657266275 0.0989203128723484 0.0971325121740298 0.0644808819506729 0.125453049613109 0.00758160099637618 -0.0375076260610451 -0.0944495139651215 -0.0102586709731985 -0.0289358035033013 -0.0889666594150055 -0.00476241081122876 0.0269649264425235 -0.0847696953692865 0.0592002216472469 0.0079222953148098 0.0335998490476853 -0.0192915956036281 0.0836968367768123 0.0310156818056986 0.0507893275443911 0.058059306910351 0.114951872006702 -0.0172843015553082 0.0163996944584414 -0.00115986053835383 -0.0117693543121095 -0.00618734166569363 0.0351789644738762 -0.0463546648767105 -0.00330827531312802 -0.0238546533060589 -0.000506731220135766 0.00786731001100867 0.0875409571692412 -0.0235576989449697 0.0922846286707116 -0.0237696919106685 -0.030765688070679 -0.0495513857968056 -0.0495060069795297 -0.00429613265445433 -0.0064890209151959 -0.00603284524854429 -0.00931205755502248 -0.0576968828614657 -0.0508269085583577 0.0145001075800758 0.0037067174458181 0.0111579950116003 -0.000334343648651409 0.0144912133552723 0.0364736987145344 0.0206841206725464 0.0119633846403205 -0.015225718320908 -0.0633766469801822 -0.121373034644089 -0.0263243612749463 0.0465284993588266 0.0169019827743469 -0.0404407222373048 -0.0890953352994269 0.0525209091533829 0.0585092184604249 -0.0245980499634438 -0.0199846790479015 -0.0319226088485423 -0.0374206278810449 -0.0118485126113554 0.0214645794218758 0.0672266109763649
  13 250.899348296495 ""  1.63145065771351 0 0 0.00683843253189935 -0.00855384517278351 0.00752826318612461 -0.0755435780233341 0.0185257477966445 0.079628234432863 0.03358965181999 -0.01641802515871 -0.0243439862623007 0.0721030546179426 -0.0317295270881384 -0.0651773271064684 0.0201350242424302 -0.0126787449685573 -0.0262643929708371 -0.0407001484635245 0.0148664743267753 0.0293442776467986 0.0125144496796253 -0.000497350391997935 -0.0168191318067708 0.0575329835087414 -0.0166687191503656 -0.0486707366725938 -0.0371506802495797 0.0157556046957451 0.0324393640528203 -0.0518631181169683 -0.0613444422901171 0.00311187063809016 -0.0182108222356658 -0.00351342478863185 0.0158355214847098 0.0309072590877011 0.0988830834679267 0.0287762266346887 0.0728230124670416 -0.056552377760069 0.032246636688913 0.00324012122178378 0.0137813631054152 -0.0728894432553274 0.0981077225751631 -0.0441550440893173 -0.0890769461752822 0.0219522759592209 -0.0185765203160668 -0.034770679713709 0.0102512853560448 0.00317196580838703 -0.0155732317409893 0.069911181936136 -0.0154771533978411 -0.0536614190223811 -0.0951267398126831 0.0244079549719127 0.0413132697676292 0.0758046566978243 -0.110343255953462 -0.0252104774739882 -0.150891470450779 -0.164729273081155 -0.0355567393945785 -0.00816696138653497 -0.00769085405017731 0.0189566894855006 -0.0265997437377363 -0.00896533603826221 7.00320153557321e-05 -0.00855520550760403 -0.00722804043093987 0.0192163392912777 0.091210998462471 0.21657371693867 0.0919620792271987 0.0916724826242265 0.0868058885513691 -0.0986137436687964 -0.0275120300355414 0.0650992850374029 0.0878315843189157 0.0121591602964024 0.00141027682095371 -0.0037961757114073 -0.000592893251007671 0.0200539673445276 -0.0194970645796298 8.08366893502735e-05 -0.00100011381280084 -0.00140592888779712 0.0100273913604273 0.036150503954656 -0.00549436827771121 0.0447291820796439 -0.00881633727819554 -0.00818548339830366 -0.0135529480546304 -0.00684205317631521 0.000162383865586547 -0.00180465170931005 -0.0079079937728343 -0.00482567526764549 -0.0160521180510136 -0.0233731624475988 0.00229632128709045 0.0038199530567561 0.005063863894432 0.00520893714797064 0.00347875993110607 0.00381450801755349 0.00263986271827822 0.000400482743024859 -0.00925606189291854 -0.0231199754788181 -0.0476675771030533 -0.0112173983669277 0.0137823194359193 0.00905136810646096 -0.0048713815515077 -0.0344829264178211 0.0155950927682981 0.0280711675680781 -0.00432770784440621 -0.00206922983329068 -0.00782721507239127 -0.00377396526401303 0.00315667760138487 0.00686625233416359 0.0325971348657166
  14 313.205338763781 ""  0.391440898322994 0 0 0.0106490507348963 -0.0187764146539359 -0.018637456350573 -0.032848517740189 -0.00788961415982378 0.00902643698005046 0.00403549084662947 -0.0180191020111531 -0.025472423764305 0.0186211537701369 -0.0113402197437458 -0.025658670385397 -0.000959870957091291 -0.00414913405951593 0.00883806976461117 -0.0117298176001643 0.00115655170155146 0.0209833155629197 -0.011733232508935 -0.0124180347001802 0.00636269962530412 0.00407470116252096 -0.0189482330600656 -0.024249678101296 -0.00353247120261405 0.00883824423724478 0.0124212589484068 -0.0150628910080587 -0.00229062682058927 0.00480824213388394 0.0208571092255185 0.0245484356740413 -0.0112613382604186 0.0148651152460488 0.0351957249953799 0.00979857278364773 0.0607490006373415 -0.0288962902637668 -0.00670994944257865 0.00565710071566482 -0.0156328676308879 -0.0730470167518709 0.025865616099099 -0.000878665166421873 -0.0361769483124921 -0.00946021659464633 0.000786270102158664 0.0193000497974182 -0.0228550987789264 -0.0177630745702863 0.0198676534231595 0.00362057442515659 -0.0218861784306972 -0.0275966152871551 0.0703624034622607 -0.364165988504662 -0.0650244183033437 -0.344493835766245 0.137400189077105 -0.114368624970867 0.228839246209911 0.216318886382034 0.188473517356702 0.00445060177724729 0.195404460539654 0.0265584651633331 -0.055988157143972 -0.0974474165293909 0.0630393534834666 0.139868801395066 -0.0128146333550156 -0.151332586631751 -0.18742356555359 -0.119705805786831 -0.133365803736098 0.092085725163682 -0.0181020919765345 0.291227698413644 0.158531129260269 0.265082716979438 -0.139051778577786 0.00301929958429573 0.00727229517797929 0.000678730173282655 -0.0054806837877808 0.00128551002871639 -0.0244221733278666 -0.00303357813765668 -0.0134109251049259 -0.00207871090114704 -0.000210820925584708 0.0233268823102038 -0.0062153939574012 0.00856875748070558 0.00854956667225223 -0.0229568506906494 -0.0142531833745586 -0.0159873624032358 0.00157303238800558 0.00332247018112313 0.0103823123512277 0.0340242807673773 -0.00744591814420271 0.0201208348475095 0.0281726765072809 0.00802978206195568 -0.0121800588893873 0.00504130194708986 0.0102111461794388 0.00620546494294472 0.0459519041275494 0.00941253210672237 0.00780871557501076 0.0433437711648837 -0.00482831419247648 0.0191238565734997 0.0304905507453508 0.0146677754693415 0.00135771436175781 -0.036215671298524 0.0189654514491888 -0.0411395131154246 0.0124511439710631 0.002310290340496 -0.0025902156593324 -0.00641465447135733 0.00390711259220156 -0.0116874828851434 -0.0184888041014504
  15 315.028726722654 ""  2.54850503743293 0 0 -0.0263295781861915 0.0471766683773194 0.0466156855623821 0.0234417691944701 0.0376811124048048 0.0278316792488267 0.0412269660232608 0.0258942362524275 0.0193946841037453 0.0245500598856732 0.00270886484120178 0.00179651573010529 -0.00914272971011794 0.0112371122304526 -0.0089311554222044 -0.0162767164476159 0.0110628151908637 -0.00821528316988993 0.0157514915778664 0.0346975703338343 -0.000600356285689133 0.0417305096843297 0.0285939357467294 0.0163011636689909 -0.0196705892293834 -0.0125204089880226 -0.00610854298005004 -0.0172130767654154 -0.0441550380370066 -0.0118952852197473 -0.0214333422747866 -0.0735013420540842 -0.00380499828130948 -0.0185428212578664 -0.017415548692709 0.00832738143037614 -0.0975809535079643 0.0425631701199868 0.034907008820375 -0.0176187943668616 0.0525192806411411 0.120148697429598 0.0258659547492551 -0.0305453060657491 0.00972613714080037 -0.0209767325033496 0.00784182753417142 -0.00586086276474349 0.0138883523502934 0.0583147943987283 -0.00653947770557332 0.0459171402899002 0.036128243325433 0.023288114526498 -0.00721564457096798 -0.101902303889326 -0.0194258316044245 -0.0441027510452139 -0.0304702375221089 -0.0537356257691417 0.0027184537636952 -0.0365026002121182 0.0275259421155892 -0.0500360574691216 -0.0254588297733552 -0.00291189110368305 -0.0728222569492506 -0.144535805767626 0.0131993158169066 0.0628631756544801 -0.104239619856625 -0.0176739594391257 -0.153349696780804 -0.157673211277469 -0.0975281514524034 0.0118567117321218 -0.047485284641374 0.226306556294068 0.0807808624964491 0.139788486416023 -0.0942125373577172 -0.00219969156040148 -0.012128716414692 -0.00231947550045305 0.0116214203500688 -0.00131566564100932 0.0644014622446815 0.00490493600520225 0.0361789632303952 0.00663830627623345 0.00726575818876863 -0.0367380698133722 0.0207760200987859 0.000737421023982661 -0.0204279973031207 0.0530677758593986 0.0341014751356382 0.0412818640698498 -0.0049853825877547 -0.00861885347929564 -0.0284368636849372 -0.0915107102972784 0.0159566347591556 -0.0574940290195803 -0.0745599571704656 -0.0242917035030369 0.033736313502632 -0.00687138556123472 -0.0268161091507498 -0.0122912462721695 -0.123738820117318 -0.0222239081975334 -0.0227926085234402 -0.119609168774114 -0.00710112916372746 -0.0488491867403433 -0.0760176138960703 -0.0414484768585943 -0.00351276583006665 0.094804980720529 -0.0866789612207717 0.0973230629905132 -0.0159398921237919 0.00654544218765036 0.0308635004147148 0.0489119245047691 0.000594340579624878 0.0249725939853956 0.028036369192609
  16 318.564920849443 ""  0.0358462149938883 0 0 -0.00136023168868524 -0.00730979651557433 -0.000453462543933391 -0.00576224239685972 -0.0107502585422899 -0.00413755532163942 -0.00738276486143078 -0.00945373338192226 -0.00290295277866949 -0.00316584749456263 -0.00508928322182038 0.000776160119191203 0.00149004932193653 -0.00597096267018412 0.00436746481677284 0.00273768490336006 -0.0038573539684484 0.00368379393459112 -0.00295629315072273 -0.00987687249959977 0.00154144230405372 -0.00745732321702569 -0.00944816667676098 -0.00187229797470985 0.00328417648589061 0.00301096741381489 0.00174944201056094 0.00116496115091198 0.0150204548139118 0.00379697355696658 0.00400788730273513 0.012801124082619 0.00105335771161208 0.00668760797329553 0.00998128374806898 -0.00487048612272541 0.00292750771450725 -0.00345348900991227 -0.000669239362740374 -0.00224139979206802 -0.00851453416640651 -0.00518369875865237 -0.00193204537639629 0.00133566444715482 -0.00231092585921735 0.00240753222149605 -0.00566751096777588 0.00402284725971194 -0.00275049288090243 -0.015019864263266 0.00302486467438113 -0.00808354238448141 -0.0101783529212709 -0.00243632050018116 0.00312984835320124 0.00822460265210617 0.00201997023815583 -0.0153699175279392 0.0211626057260568 0.0103736353562301 0.0129189644318106 0.0299861538904636 0.0020493931827877 0.00758269629845147 0.00983556101032311 0.00174674601901315 0.0096263214497227 0.020127346043839 0.000519318258719324 -0.00535897275393317 0.0163775581076421 -0.000245446510775083 0.0221699495150596 0.0375269724728515 0.0105291538489526 0.00857402616845006 0.0122618840442046 -0.0400217020744824 -0.00561927390714471 -0.010820139497676 0.00774584792402039 0.00849268172995566 0.00556120334620457 -0.00235499826652473 -0.00145155483484997 0.0196006927746363 0.0189762451847013 -0.00673016239486482 -0.00117123457149043 0.00324608492261923 0.00972446852791172 0.0675080175898193 0.00914607688057342 0.0688075540836317 -0.0130206332236063 -0.0159378319504864 -0.00974204717835314 -0.00541045311973431 -0.000248032634999513 0.046631870427357 0.0199293763029713 -0.0342927813697452 -0.0311424198745016 -0.0376372041098214 -0.00201233022162227 -0.00442685484537201 0.00344235242522063 0.00779467116972203 0.0636031421954537 0.104505874317879 -0.0176770835782612 0.104462738332814 -0.00658201213656244 -0.0905618906080716 -0.106107392535761 -0.0101760536385598 0.0553442982012935 -0.025793591045618 -0.044425248501463 0.0080370601735835 -0.451667221222892 -0.261340292947668 0.177313769123116 0.20472882872122 0.336470506962988 0.343199827346216 0.172806554866877 -0.0974278229732732 -0.444216135690404
  17 332.122677990456 ""  1.85886782253276 0 0 -0.02267376014957 -0.00213541258310721 0.0506612096492652 -0.0132579620161984 -0.0415080747586993 -0.00733311473320108 -0.0288759116178283 -0.033463852095673 -0.0206141315776133 -0.0182038429230367 -0.0225146592428196 -0.0126508176624679 -0.00580887117898966 -0.0232210280576543 0.00467235960298911 0.000745685224224449 -0.0151174016778895 0.00446028546620246 -0.0139236195812797 -0.0350621028357226 -0.00904910835999659 -0.0292306275133031 -0.0312537542459758 -0.0202334590270901 0.0101275185307714 0.00620222149492728 0.00839655773245772 0.0146298336769137 0.0310840714092694 0.017274557469799 0.0187737095782089 0.0601859991584411 0.000486832794745443 0.0281299251331133 0.0291443533439026 0.00667289593445057 -0.092665367002573 0.0206224563657705 0.0314494174208109 -0.0120927348412725 0.0212054185111344 0.114995467978656 -0.0181043724866245 -0.0023327981908659 -0.0184952050782937 -0.00760897422592613 -0.020638194668959 0.00772936296913814 -0.0119241899949606 -0.049996904618182 -0.00543096696036499 -0.0343140842438734 -0.0321812073848849 -0.0193017583176472 0.0731458109844219 -0.160402586702185 -0.0323257760768536 -0.182946309070495 0.112302621919798 -0.0191152916354293 0.16379359053866 0.1707842302172 0.115377579788542 0.0372373884242911 0.0742569298634324 0.011540466934139 0.0395027838810466 0.0836723051868682 0.0105262464994762 -0.0162750742000891 0.0751672212225551 -0.0324122768750427 0.169864545341435 0.17602348598928 0.117801409171065 0.0182054509639991 0.0515157715070775 -0.213335477600896 -0.0806291075474435 -0.111802012742035 0.118463771097717 0.0288861659336683 0.0255165704687086 -0.00640716594296053 0.0212776586875975 0.0348801226408617 0.0771480051467179 0.00507118607475947 0.00435628223736899 0.0189616226586543 0.0428764460405006 0.066101940766974 0.040517119982807 0.0850488516815739 0.00815080535374211 -0.0137740548899588 0.00117196194018459 -0.0173276898329031 -0.00928396646880411 -0.0165087295986768 -0.0282402502834121 -0.0640421367793177 0.0268542091798716 -0.0256991751914959 -0.0615806013204118 -0.0164099558202197 0.0254899325287357 -0.00766550744829358 -0.0380745186360745 -0.0413754490714019 -0.0979258666093467 -0.0447247793928059 -0.0156265069803788 -0.0648831900362185 0.00164614520827293 -0.0171845735171558 -0.0837827984617977 -0.0150191622101394 0.0522112483887148 0.105593217906601 0.0276319719225172 0.1317744781941 -0.0504075794078864 -0.0359219634174959 -0.0437625568851839 -0.0342973911816885 -0.0311869594289895 0.0386124367084682 0.114590026068383
  18 338.688277749434 ""  0.170049648927052 0 0 0.0176715286672424 -0.0167579562318543 0.0201536716945537 0.0264854876657585 0.00130444319374195 0.0346304770961363 0.00675888489344824 0.0196061557046738 0.0023963869527692 -0.014929140662094 0.00215773230754411 -0.0198082286107217 -0.034100911871224 0.0178881903402513 -0.0458840043556473 -0.0301802517232633 0.0320290305555844 -0.0428175172446732 -0.0144387505054756 0.0584555286999127 -0.0378297584551496 0.0073108208204626 0.0519227434168927 -0.0116343014061318 -0.00258659354871437 0.00541815903083161 -0.00238833186564074 0.071923464992222 -0.0897721537958419 0.00609944720855376 0.00548956117793254 0.0513109290411832 -0.00768873749322589 -0.018933972664834 -0.0544816912672725 0.0995584604040394 0.0220694694418932 -0.0321978535433602 0.0248525970443014 0.0149162331824881 -0.0287254746002342 0.0163663962370205 -0.0153425572058666 -0.0246209674818637 -0.0125453108929583 -0.0464850062756405 0.00516130209874679 -0.0557413625044795 -0.0119080566892616 0.090001476925575 -0.0471687829340408 0.0211946521472551 0.0650190948814592 -0.00232917712488677 0.15826080165751 -0.243130561869522 -0.0686510525966967 0.0172134330205398 -0.0616505891074294 -0.087793405282005 0.134669623134602 -0.0867718219303264 0.181238960776604 0.0264293674909387 0.0784437708769205 0.00735603312750078 0.0290455521359644 0.0770432367844801 0.00842958234613819 -0.0319926431765629 0.067635301880975 -0.0525712584954341 0.147851766086011 -0.0831016877798681 0.17318779123829 -0.0930720957206874 -0.0209095101178889 0.0328959026873392 -0.13668007139792 -0.137092692240034 0.221192058253315 -0.0152172190788541 -0.0206970676749135 0.00131553897828795 -0.00808454398174913 -0.0131809012221287 -0.0269792044532893 -0.00197127396673368 -0.0124234826484054 -0.000108229808254758 -0.0198577946558348 -0.0449140942866269 -0.015020659331002 -0.0422167035131371 -0.0132999687209844 0.0119286325027544 -0.0131858936826322 -0.0164666956138522 0.00237007632777226 -0.000278765081821276 0.0110531971904214 0.00340860283065186 -0.0102331886410692 -0.00230499437312481 0.0101701964391566 -0.00347788094684222 -0.00149613957463131 -0.0105762194988644 0.00524245617373908 0.0207712186725993 0.0115667935064922 0.00911249165458283 0.00678674508934222 -0.00442264679522256 0.00103284651451868 -0.00612540075969161 0.0228579278818954 0.00965336616758618 -0.0159651816406177 -0.0380998450500935 -0.0244129738466409 -0.0381834194133666 0.00512929325821052 0.00586370552900176 0.0244542434587101 0.00300988048561611 0.00375925839317739 -0.00715305318097253 -0.0554068438519047
  19 351.8316896998 ""  0.112056230974601 0 0 0.000560733523776107 -0.030412128388894 0.0296353962355049 -0.00799960083485807 -0.0436376015993727 0.00310778227617695 -0.029817089662131 -0.0242046366465303 -0.0217011825181464 -0.0202182590016614 -0.0106307404992352 -0.016844721251346 -0.00725473904013499 -0.0056092178727467 -0.00701630879693259 -0.00094625158312466 0.0032000920248839 -0.00487147673063586 -0.0170376437596994 -0.0121396810677985 -0.0171528608177644 -0.0288850611835453 -0.00992007240186007 -0.0260875427346507 0.0155080571010797 0.0160238097158315 0.00946543443887626 0.0296169846369554 -0.014035145612747 0.00630005436176679 0.0291730095759503 0.110196605398178 -0.00151091027931768 0.00697712924216123 -0.00308634936947247 0.0362372714202754 -0.0183605485014836 -0.020575097853974 0.0231110119049832 0.00302744007252466 -0.022277966184202 0.0436953477965322 -0.0198701957233534 0.00969070948887686 -0.0232947108681444 -0.00755162404765224 -0.0052489647804662 -0.00742705968839096 -0.0150376525191767 -0.0205921522054984 -0.0141611326987346 -0.0289103800291761 -0.00935652560092165 -0.0252580912618034 -0.0300314186918844 0.252917697770189 0.0552605493583749 0.302240671183774 -0.126965904482848 0.0708094846130293 -0.167355566007249 -0.204320888828304 -0.109257538472145 0.0591590634835584 0.144242416428857 0.0196409536114761 0.0653003438147718 0.14788056028324 0.0249359652472631 -0.0309918027447738 0.135060178411451 -0.0670367090881267 -0.169039087975182 -0.207890695646582 -0.108121996031161 0.0432184417935039 -0.0429608724486018 0.346678092380466 0.138169285610548 0.217965614229858 -0.0989295168698205 0.0169994793159289 0.0128573232572413 -0.0037378360567754 0.00575320741597806 0.0192821727460538 0.0277351086575613 -0.00226115619550521 -0.0187852685731487 0.0125464529229182 0.023388972248163 0.0500813461445518 0.0210679138352975 0.0549021166241007 0.00371422220625535 -0.028907623804884 -0.0207749149652395 -0.0392418388480808 -0.0040458259412789 -0.00544499569037819 -0.00662402818458904 -0.0180764728587069 0.00888039907754215 -0.00564912741889482 -0.0166015042157716 -0.00597347327555063 0.00643231336811619 -0.00561909631495651 -0.0121749061326491 -0.0109533003234372 -0.0285484496012635 -0.0135188410931311 -0.00295942573616312 -0.0170711141351224 -0.00403951690308337 -0.00137388927578151 -0.0218935395581284 0.00226383782159955 0.0300388017595555 0.0343856795815121 0.00221363090711412 0.0284204091087161 -0.0143174986602888 -0.00968921375267979 -0.00685299972366043 -0.0106835357698441 -0.00800486432866722 0.00866906922724995 0.0190937706371819
  20 381.141405471814 ""  0.13398441937655 0 0 -0.00703680540487709 0.00835620014861021 0.0155061338373139 0.0255244867119811 -0.00893610060126078 -0.0218039328898752 -0.0375166057372052 0.0121360938367216 0.028179445722445 -0.0266880986254189 0.0104022316322503 0.020621639916856 0.0395456276089047 -0.0118722601657286 -0.0331240147856885 0.0536758316815457 -0.0196240974040296 -0.0456496263768288 0.0377590099039512 -0.0174867596284308 -0.0341611915880457 -0.0347476146301209 0.00783180402867265 0.026051143918707 0.0253748174635261 -0.00995745174064809 -0.0206590094016588 -0.0665935875774767 -0.0241005184331165 -0.0697111856768419 -0.0802723721593304 0.0251425044856751 0.0811579475080754 0.0783082750988629 0.0235044144265915 0.0486896852499562 -0.0779515040941664 0.0192050065824964 -0.00103723916675895 0.00332922374810924 0.025017546381172 0.084606796977348 -0.0378824963511876 0.0185089105469422 0.0301516704606853 0.0502141924729027 -0.0122859231402157 -0.0392768429215454 0.053191055134073 -0.0264232307471023 -0.0477562497421159 -0.0518554861134369 0.0102774315187049 0.0379435186989435 -0.137161414625064 -0.0887873519942244 -0.00458106569519411 -0.106964775792128 -0.00265598198312351 -0.150895894319865 -0.0656670358814623 -0.00400147692601316 -0.116183439486429 -0.239945875933144 0.0915795216724774 0.035214066465246 -0.0560918509890233 0.00193313532150961 0.256866374352824 -0.076787742007197 0.0240076895420284 0.0782441122409157 0.109303701002075 0.0129333380265296 0.0606137592526841 0.153098678682784 -0.00733232877366111 0.081163736687379 0.0420664997783206 0.112190781245222 0.0859106148120981 -0.00712385824395748 -0.0226167865961297 0.000588285241018798 0.0192338832756459 0.00825239664371697 -0.0140456793592868 0.0192613514454373 -0.00351066260110118 -0.00195716802860375 -0.013973328881138 -0.0576621843462995 -0.0244071789149752 -0.0437984174184951 -0.0134741659592042 0.0227900899718253 0.0161492062001099 -0.000509669538486951 0.00475767384032059 -0.00466351082916801 0.0142959582918519 0.00586808127337241 -0.00354176346368245 -0.000658673805738652 0.0117127067686529 -0.00625237799519982 0.000566332180433168 -0.0149688341519469 -0.00158191796386353 0.0195798855456813 0.0104386969701302 0.00147769475515451 0.0114544035101247 -3.25843440414006e-06 0.0138567962791101 -0.00715055890387549 0.0205812230943255 0.0276295431444898 -0.00550146857237171 -0.0243983428405008 0.00170276935757264 -0.0282859310370768 -0.00729838991322409 -0.0107037111548003 0.00893872917610956 -0.0240313322558507 -0.0107332070010012 0.000996629342997858 -0.0397709648120277
  21 390.560943690809 ""  0.0881029275643546 0 0 0.00892316129960238 -0.0104473812668082 -0.0212508892253163 -0.000403825692007179 0.00116126276674501 -0.00182375001438074 0.00624480446224197 -0.00154912258944725 0.000273793819117612 -0.0166557194522814 0.0042429952435941 0.0197069105944989 0.00675244250272811 -0.00282353826455874 -0.0097572822388961 0.00570147343583385 0.000123877995874584 -0.00947431888946288 -0.00952932930950941 0.00780197651967919 0.0081366506764242 0.0209241222688413 -0.00354122388077469 -0.0137227117080058 0.00322444951537524 0.000244271140397999 -0.00566424261811154 0.0105797166398665 0.0206666664167866 0.00145376086630785 -0.00753150513833411 0.00189372368852326 0.00522940083738809 -0.0108344635602999 -0.0227483630172542 0.00412563854222694 0.0626579988430574 -0.00986037165399087 -0.0110688501589799 -0.000623656003637105 -0.0340528307069246 -0.0695257998785534 -0.0364490504121644 0.00680012920440027 0.0396498680258546 0.0132857078992678 -0.0075894712708867 -0.0192668583203622 -0.0411835459330055 0.0216386148128279 0.0370672674768128 0.0329735817343254 -0.00505647577068581 -0.0217221357691736 -0.0123594928659304 0.143717411023001 0.0195576318182531 0.109256716210308 -0.0229419792094229 0.0554865504183406 -0.0616480406025009 -0.0403848847662777 -0.0630623163109004 -0.150852089543537 0.485796002276472 0.0725249970678172 -0.224674908995204 -0.36548952807519 0.284170986701819 0.355514555015849 -0.116140125485909 -0.342219546884919 0.0804396919512672 0.0266342684956422 0.0624912131399565 -0.053876300784324 0.00323552961345847 -0.103568304227563 -0.0730629689647645 -0.12064824279587 0.0685537408521565 0.00547191196554225 0.0240293378480863 -0.00344208534267365 -0.0181210957665786 -0.00891907512107831 0.0147546107103331 -0.0188960856170223 0.00226990746710497 -0.00177015940472401 0.0119642959711116 0.0598822387708942 0.0205286809287146 0.0418438684389216 0.0153146474920617 -0.0282379857899791 -0.0150862492674347 -0.000963188304152277 -0.00942787049398129 0.00698736149837055 -0.014918324066232 -0.00360993180543194 0.0021441989969139 0.00361523620145642 -0.0111403898158617 0.00844103827884574 -0.00216573082228739 0.0188612550568966 0.00495456244959453 -0.0197093280135448 -0.0065670005075581 0.00213422666194514 -0.0126389717694271 0.00342004166119567 -0.0129471874355409 0.00932157832632004 -0.0219234797588733 -0.0291554361763908 0.00460905592734445 0.0263911582989313 -0.00292928283576961 0.0278064360028322 0.0115113061812119 0.0146810050248365 -0.010186136329672 0.0311419466101292 0.0135582559014693 -0.00286561181214213 0.0434956645844741
  22 393.972112608728 ""  0.645859699169394 0 0 -0.0287929695525116 0.0345683889976759 0.081034240699447 -0.00739691852526482 -0.00547099137737225 0.0165820636225651 -0.00607580964893118 -0.00168082963788418 -0.0215950805770717 -8.37916221049087e-05 0.00380465633368005 -0.0191034716334624 -0.00564824930663195 0.00460393947070232 0.015768286799802 -0.00560359973689009 -0.00398293337195028 0.0195805130956066 -0.000764862288917167 -0.0164000209729928 0.000837430336933607 -0.00358140357269685 -0.010409588455422 -0.0238991668252312 -0.00367572396462931 -0.00149316849824785 0.017812888551832 0.00113999795325887 0.0157380586845055 0.0276338915386261 0.0307918804689653 0.000559854560516914 -0.0136880530733596 -0.0210006417315509 -0.0045434534099642 -0.0278429040742472 -0.205234415560677 0.0336594508082702 0.047653943899417 0.00275842962297764 0.115114888543732 0.23853985234887 0.00248813153917908 0.0188999387018532 -0.0258605612267663 -0.00529379947790424 0.0145097422893012 0.0278632320752085 -0.00475113896099676 -0.0280663849907552 0.00788348737575008 -0.0168847364618735 -0.0151434119646264 -0.0236332241285774 -0.00151229365922584 0.0672637883356501 0.0291037587936524 0.0304728985530982 0.00152610536059992 0.0633790971128519 -0.0183031982729758 0.00314282464219338 0.00123168115638155 0.0414283596831756 0.13058324126935 0.0239694531684615 -0.0409721271440993 -0.102041139867871 0.0173377022020589 0.13635441624959 -0.0331916469432977 -0.126953834362273 -0.0312477036357633 0.0345545899934227 -0.0217618876603019 -0.0424713290585886 0.00772630421164397 -0.0756051751914243 -0.00905362269123343 -0.0567561024416928 -0.0399574456213915 -0.011840203832115 -0.0849436623455666 0.0136011049372831 0.0647235631054021 0.0289865028800792 -0.0505457462563713 0.0680790193845623 -0.00999199982011723 0.0113724507606197 -0.0336382805620017 -0.204145398175321 -0.0662271255877149 -0.132382699594961 -0.0565009801580634 0.0994378501964437 0.0532436398646121 0.000109547136685494 0.0376164256117104 -0.0279587694241581 0.0549993786406968 0.00628585419147152 -0.00361170352299158 -0.0171927754329593 0.0362266226506338 -0.0350130554807112 0.0118305857506272 -0.073151235287328 -0.0231625531068 0.0732682740365518 0.0127251080989046 -0.0117692896724114 0.0473503399981327 -0.0212605965337577 0.0454154164572859 -0.0358312779949795 0.0764767467225572 0.105411517963351 -0.0213039292569803 -0.0935520043997718 0.00867992912389564 -0.0950654685366551 -0.0476077175687729 -0.0589487882970034 0.0385010206702043 -0.119714644438585 -0.0545829429925672 0.0149154733306845 -0.159797552255374
  23 435.926410566371 ""  0.158855529839386 0 0 -0.0309011576358869 0.0213632308312233 -0.0138834404273744 -0.0205550419516701 0.0119603235842532 -0.0123949157118821 0.0242297865574607 -0.018884489488412 0.00685228285222057 0.0818909510901493 -0.051974098569872 -0.0544838735112492 -0.0935949747944038 0.00373034576582161 0.0766746101607941 -0.0154073006164621 -0.00894428556219529 -0.00175756214807055 0.0624685554488687 -0.0262417941198751 -0.056575961160885 -0.0520738506192531 0.00348983325167429 0.0837260085823872 -0.00570426059363641 -0.00301329712390544 -0.0258256250681609 0.0339094592795589 0.0210988375716058 -0.0076048553201897 -0.0237115733480243 0.0125480278192681 -0.0175522616328424 0.00913064827712474 -0.00428956241712097 0.0191978932192143 -0.0964064936072089 0.00326139453396124 -0.0220397007146433 -0.0167727063571297 0.0620800614782715 0.0410629924325376 0.144146359884846 -0.09619982030617 -0.107387971007339 -0.189241845627284 0.0251040125078605 0.154692684348892 0.139020060491477 -0.0344040786380883 -0.131515475018047 -0.123813267094829 0.0388769988438999 0.165380252320934 0.0524801595797746 0.0662941105571886 -0.0263013796296245 0.0648874666896131 0.005719558638152 0.0392287232817379 0.0221455607296067 0.00617595674862062 -0.00657998392601743 -0.0533689257296384 0.0741906455384345 -0.0136085621353693 -0.0352116670694104 -0.0192654664540676 0.0365678709179688 0.00652713054557318 0.00346034349244296 -0.0645266328303009 0.0502941697375917 -0.0218896659074645 0.034115697796249 0.0205980782217592 -0.00936046872886694 0.0271729428526294 -0.0249911182550318 0.0225820771680834 0.0545183066364582 -0.0298927769449984 0.00934791920820858 -0.023639248215972 0.0231131808790518 0.0105870379579184 -0.00403600987843665 0.015009433571775 0.0126066740025002 -0.0354733702417027 -0.0382929218759859 -0.0340769019044113 -0.0581820875210623 -0.0721303861871096 0.0201346168067009 -0.00226405063070653 0.0318166939142929 0.013185522535025 -0.046281269748498 0.0190050201480859 -0.0180803196653875 0.0129065159207656 -0.0181509173856712 0.0193283980995657 -0.00426447190052967 0.0235303326961454 -0.0144347964974763 0.0403690547742744 0.0286186319484523 -0.018779361620994 0.0283330026075397 0.02468323807188 -0.0205231750409244 0.0236765853390511 -0.00398911568050386 0.0147327426677458 -0.0214112701831191 0.00175305884178822 0.0223340961022252 0.0126056561751599 -0.00565216443050719 0.0200677346681207 0.0352228521322283 0.0395053437021911 -0.0191521009998264 0.069737873508457 0.0319975077905085 -0.0165606555053657 0.0629167162890273
  24 440.059371182207 ""  0.245592291717356 0 0 0.0520420433538384 -0.0485095280387643 0.017696373234944 0.0197306486973612 -0.0178931600464409 0.0371995282449577 -0.00860028920813745 0.0211079205676968 -0.0415877037233729 0.0374553990114811 0.0336867230731815 -0.0723070005286703 -0.0389110779489235 0.0620863325078984 0.0551477335583696 0.0121789767068858 0.0255091394421687 0.0151970495582622 0.0275954091392761 0.00633321666687852 -0.033082360692686 -0.063437821898251 0.0482380540479029 -0.000659240510072407 0.0433624705752471 -0.00183486338693559 0.0175181124468251 -0.0396991814127559 -0.00183676271693816 -0.0214652659741167 0.0262687495131164 -0.0176323397211466 0.0522512445443397 0.00213737499808776 -0.0447461807962175 -0.0396571973213842 0.159216176395803 -0.048090477989679 0.0374768843640128 0.0317409190216689 -0.0967653236878732 -0.0826249462841252 0.0790900369146429 0.0624485912059715 -0.123808023914993 -0.0835636819146404 0.0898544451315179 0.114663217542823 0.0680298410224124 -0.0360740930214817 -0.0656883899398021 -0.117712544169484 0.0482317449012249 0.0288579585995273 -0.108749843988523 -0.036098125897662 0.0419157093673155 -0.0700508762782285 0.0135204321348782 -0.0692257497148666 -0.0434791502073202 0.0196453363805854 -0.0849145464132704 -0.0207197244213262 -0.00897454237185683 0.0358696789983949 0.0165662717879195 -0.0409018634951112 0.0859906858776929 0.0512933586033166 -0.0272748626430185 0.0648267412124074 -0.0127386283646681 -0.0268593063954294 -0.0419770519914811 -0.0610123296378918 -0.0175088304542499 -0.0809379853892873 0.0237075052568716 -0.122473136368467 -0.0605460855333721 0.0384094635717696 -0.00410227099138947 0.0260756750229069 -0.0399371838809895 -0.0149246016781877 0.0102805984061988 -0.0307514334041503 -0.0271875777239165 0.0439328002247783 0.0526426230722438 0.0715454614783338 0.0833491344982026 0.110794945665265 -0.021328523830271 -0.0217316886786863 -0.0608617650967792 -0.0365607306155091 0.0510853338351719 -0.0210977086526903 0.017206847389375 -0.0158933599200694 0.0230103834933763 -0.0218291368906057 0.00225947062844833 -0.0257042727877515 0.0159980994895783 -0.0431916545968164 -0.0336916850593336 0.0149290456122299 -0.0358521046529799 -0.0303579435271426 0.0212951424452786 -0.025411572646927 -0.000641290976116564 -0.0139670492623268 0.0219486671310264 -0.0112681742170172 -0.00922236987837677 -0.00350607086577168 0.0068357977881577 -0.0171913256761038 -0.0391375559924977 -0.0434079368482273 0.0195709787626022 -0.0755697591857868 -0.0346130702237 0.0184469418968266 -0.0634220488088645
  25 450.674696979631 ""  0.512951078695574 0 0 0.00217674147382691 -0.0318528008385106 0.0476029798894048 0.0403899958477414 -0.0234881988943574 0.0218968024913222 -0.0513208238601953 0.0267073315611447 0.0108511004563917 -0.0233706066802554 0.0310620180455516 -0.0159676724629341 0.0313170436166669 0.0182126594258386 -0.031827505965677 0.0165686304086659 0.012472527135881 -0.00748062898785167 0.0309355627621177 2.32325495794319e-05 -0.0459215242828157 -0.0345732402884263 0.0315678487985145 -0.0164186983976004 0.000226927091044876 0.005509031048218 0.0587148178403389 -0.0493005891196497 -0.0332347061493924 0.0441851386306201 0.05827628782312 -0.010079164178383 0.0235040872743754 -0.0306205057416541 0.0118350391997478 -0.0367506738327899 -0.0982815232440831 -0.0578921144718337 0.0336771773644656 0.0132550376888281 -0.0164340883607492 0.134186571614523 -0.0055808088123526 0.0514811673231183 -0.0404607653512153 0.0597521323277626 0.0149163993605932 -0.0507689393117873 0.05873920545168 -0.0248219425869755 -0.0690177447444022 -0.0380275022208337 0.0200034697142759 -0.0282048667562528 -0.0809333794194018 -0.0757092644950748 0.0746273505577273 -0.0593733837810926 -0.0249199354479077 -0.0195527313191825 -0.0556926811539685 -0.0375001597509328 0.0361621089709909 0.115398346916222 0.00776973628501718 0.0508950563479069 0.0235486064029021 -0.0385289056999254 -0.0293425786081363 0.0966735459734052 -0.0223635069145729 -0.0132874119933285 -0.098582433291764 0.0728267938672143 -0.0524572867794797 -0.0509218449077099 0.023640047368032 -0.0861401816559395 0.0265020684242832 -0.0516912832381396 -0.095455258020676 -0.0630942711171947 0.0248426663756977 -0.0449673730619227 0.020744462809911 0.00350019220216746 -0.0105866691965268 0.00933590400328504 -0.0141675490339372 -0.0440293606542677 -0.075188068389355 -0.0359102936603698 -0.0936520092137174 -0.12337899410945 0.0419141018780156 -0.028906296013391 -0.00150493878904325 -0.0547342370440641 -0.0936834914166744 0.0347070583526852 -0.0442107339761326 0.00213184381736778 -0.0398051853431641 0.0337764128319731 -0.0251231313248049 0.0413027417474626 -0.023984868668031 0.0728828795204091 0.0519664609600612 -0.0428126874901106 0.0302573208262676 0.0434136473924278 -0.047738215215929 0.0208965220804845 -0.0129556464922973 0.0257944092151439 -0.0628383563215676 0.0072055774409636 0.067731675388889 0.022868344240336 -0.0299811990976362 0.0628379959711795 0.0592097627920258 0.0797744633276768 -0.0360033275087663 0.143679803481703 0.0636339684523528 -0.0299252085294562 0.130302748764204
  26 458.028078885908 ""  0.101179524335947 0 0 0.00725716449735027 0.000526696199228035 -0.0383172646106337 0.0190110241791209 -0.00298329055737833 -0.045440607113328 -0.0579936340691549 0.0163253579694856 0.0666909059649237 0.00208819811470039 -0.00279771577544677 0.017275767030626 0.0402927371344846 -0.0176555382559661 -0.026635951158031 0.0230517330323403 -0.010051846105159 -0.0174269463434526 0.0835061373880333 -0.0298888035173912 -0.06607752431572 -0.0412833476725181 0.00682896356818135 0.0570197223704246 -0.0606877978147594 0.0214304392357566 0.02661856905929 0.00473351702782675 -0.0332399692295085 0.0570648204603271 0.00602829041451854 -0.0137714057561462 -0.0493827384208919 -0.0553700638895744 0.0696142831783686 0.0163681505217413 0.055382102476695 0.0305933612324907 -0.0368583888461176 -0.000938445839071241 -0.0266854150737676 -0.0724748343462364 0.04625701552206 -0.0207967760822854 -0.0237430713370301 0.0679748931058025 -0.0264751000290526 -0.0528484579263299 0.153429923986929 -0.0514222263826875 -0.131942443345959 -0.0368690635176021 0.00833379125953452 0.0565547800486855 0.0640332027116947 -0.037016987693497 0.00402186681310944 0.0509839204807215 -0.0505684280962489 0.0413271848221943 -0.00705039675486577 -0.0834599685355206 0.144548866291326 0.0902033759291325 0.0221683463594627 -0.00679872463354994 -0.0564669100291671 -0.0699343449810734 -0.127504437130957 0.0841910597458804 -0.0401168650952374 -0.106414308770388 -0.0760286633085672 0.106287592184692 0.0168618182639675 -0.00913339656163275 0.0532246011027989 0.00357806024748862 -0.044712176977796 0.0906894663387666 0.0044505146213764 0.0431019327462732 -0.0103442437250063 0.022288339468329 -0.0200314052532744 -0.00135054037232724 0.0159011967636956 -0.0159287205003049 -0.00287955790041625 0.0239569996849347 0.0543034048023024 0.0525029479383466 0.0671692646660148 0.102364777383788 -0.0250777822107455 -0.0112581750507516 -0.0151269378123391 0.0172472586331824 0.0512170301895974 -0.0191527628001548 0.0246171208463001 0.00133592414411015 0.0262138642422116 -0.0185917956962487 0.014954550979695 -0.0222339613220199 0.0128176860029125 -0.039357551624751 -0.0303379467085068 0.0211183121884683 -0.0167686560571169 -0.0259937917370913 0.0274668283038811 -0.00698792486899174 0.00667474098686094 -0.0126225091957518 0.0366436579318761 -0.0157830176875097 -0.0328694532867113 0.000660748809842846 0.0207093323006703 -0.036307752537786 -0.0321084915323007 -0.0453451447956307 0.0188699275650078 -0.0817023200407332 -0.0354969951853698 0.0165133669023818 -0.0708591335356685
  27 483.035969517226 ""  0.156538991589517 0 0 -0.0234433481760608 -0.056691021270747 0.0284943852058978 -0.0159919205528229 -0.0341074019661536 0.00311954408482052 -0.0227910354742592 -0.00166697216316293 -0.0336299980609181 0.0183730489661895 0.0539742353285474 0.00172946544501571 0.0619132724256251 0.0373095924272372 0.0559063413100821 0.0462599205810955 0.029272656420878 0.0446838615400073 0.015675991517228 -0.00803819479947042 0.0341849356001747 -0.0167477782916635 0.00459115529505251 -0.0358215688485438 -0.019836806550669 0.0611507145083216 -0.0485759993417575 0.0489159497242534 0.00243410618838887 -0.0650923393286654 -0.0596978384220473 -0.0497947458618518 -0.041545389088409 -0.0517997342622974 0.0269850267767836 0.0399985218818554 -0.102080088478087 -0.0680007138443054 0.0142163015280954 -0.0122192691681241 -0.0211689881278166 0.088176877040431 0.0179615485964406 0.138964929585755 -0.0207201166827253 0.0845373783662391 0.0612030602709819 0.0722809362785281 0.00304138074031659 -0.0768773478286322 0.0606274027417869 -0.0355227549399874 -0.014835134797278 -0.0478219962289593 0.100499046644942 -0.0155349692439695 -0.111226359026273 0.0895546866485862 -0.0119937615253933 -0.0897248373300263 0.0394018995113941 -0.0461769205790916 0.0248979056739169 -0.117133071760096 -0.113001751873179 -0.0807467659871011 -0.109869638545396 -0.105890755760209 -0.0684409203855306 0.0238371222438771 -0.085876608358802 0.0680117720863766 0.0251638378799751 -0.0569456617215718 0.0536102258739973 -0.0858835944807037 0.0359699817556956 0.0866848149693447 -0.105125665819763 0.0407858700131714 0.0951412129973407 0.00624900657190291 -0.00684794508553551 -0.0318294450919941 0.0166506623825137 0.0307927874289437 0.0203380709801047 -0.00418006929665165 -0.0585334646549164 -0.0166503287401687 0.00940229849687046 0.0364087856706211 -0.0176134622526806 0.0377199626195953 -0.0101967985097685 -0.0890531908562728 -0.0335592690216388 -0.0849401217300459 -0.0346013765127524 0.00337528105625878 -0.000724117612786309 0.0119905080747234 -0.00108943358820441 0.00679727837194132 0.00432188388404273 0.00806932168049286 -0.00754078931203354 0.0101665999747248 0.00539611772919474 -0.00670663366981236 0.015451500255359 0.00281596037325555 -0.000547780814499722 0.0191686442292319 0.00401782601815963 0.00490070324629549 0.0082322879714685 0.0152689010406118 0.0735038622958464 0.0379446055644556 0.0100816369994859 -0.00732847978552051 0.00985970809633579 0.00734502506323524 -0.00873674210959146 0.00910289364540426 0.0069717421492577 -0.00696798963069625 0.0118031968057459
  28 504.842522057033 ""  0.421863272466293 0 0 -0.0892410921687837 -0.0302213016300576 -0.0471208893059123 -0.0477354304486652 0.000135409575645384 -0.0426970789265981 0.0264555924416039 -0.0273907307716501 0.0277231862403957 0.0261144457777382 -0.0209110160322934 0.0387940979435344 -0.0186539630611787 0.00561033791181822 -0.0229750767416845 -0.0131293675797921 0.0447148319277924 -0.0302332149190217 -0.0160743689984456 0.0559241502411353 -0.029564307554231 0.0342038975413604 0.0171264783074811 0.0193657439534353 0.0334057528388206 0.0214882891766351 0.0272206794661662 -0.0223311570668968 -0.0155000518475698 -0.00425304473031507 0.0486237073330175 -0.00768427084770656 0.0530001540178171 -0.00846114653143859 -0.0196103784868156 -0.0167832637813536 -0.196145655998424 -0.0415770882192619 -0.0665385754186649 -0.0684617041189099 0.0320886232818174 0.0444759120827232 0.0160320318259999 -0.0544987969873563 0.0577450291750984 -0.0643657663953945 -0.0380596864467853 -0.051100482103697 -0.0231859427473145 0.0923782122393388 -0.0309748709880614 0.0675785293979766 0.0610666024134679 0.0573289188686961 -0.0751582347572365 -0.0642385601672167 0.0445198258591136 -0.0303787649671465 -0.00706683622484261 -0.0817935481368443 -0.0368561321792614 -0.023639203204793 -0.0271193240011553 0.0413688021333072 -0.0182034498770293 0.0472886089275222 0.0423904114654058 -0.0131650149714849 0.04549743774237 0.0578906886460209 -0.0114133768843904 0.0692302511580668 -0.0328909168911772 -0.0253543555399646 -0.0303237005068514 -0.0792645237391028 0.00842791843185758 -0.032676619721988 0.0220514257239502 -0.0934316176812368 -0.0480508129765024 0.0453515295567376 -0.0309347919985541 -0.0471232087654356 0.0211179100066234 0.0558316772260694 0.0518283914712885 -0.0144519345463974 -0.0617608756174473 -0.0445882769614957 0.0577218418449058 0.0740944493016698 0.00137650204811183 0.13055824967257 -0.0464354630256658 -0.148335960879978 -0.0175510129000647 -0.0501541489534464 -0.0280999174938544 -0.00692510419338261 0.024018275398825 0.0394001969073605 0.0222867537186337 -0.00588800978416023 0.0293584752620722 0.00175445864434963 -0.00627980317562446 -0.00517060108764784 -0.0114840243316039 0.00860063078695314 0.0315615472601042 -0.0121801783268864 0.0257390461681754 0.045566223913775 0.0150504187374069 -0.00435242702718695 0.0618704879288755 -0.0193026661529963 0.0563992417229744 0.0740599889327532 0.0483803616163465 -0.0593459707142262 0.00307858566879382 -0.0226669235418401 -0.000494873794187245 -0.0495914130845577 -0.0135637107265934 -0.00165179423985165 -0.0380795613900152
  29 563.217242755203 ""  4.53376521769515 0 0 -0.0260146572979907 -0.0345890898053416 -0.00230531924875201 0.0401016322548626 0.0409913711888147 0.0342297211089731 0.00813665093279034 0.0669273936284279 -0.00285221267391654 -0.0165807435040683 0.0491084834906541 -0.0402309666432489 -0.00614732426416183 0.0330501001739567 -0.0157835057277704 -0.0190995480920161 -0.0451339535576842 0.0114679949773239 0.0222317243040032 -0.0066383994141459 0.0296185759179225 0.0144426951294058 0.0177923480025075 -0.00253503231266474 -0.0373255945008793 -0.0945101447795677 -0.0116152827856861 -0.0174252305603201 0.000209792715109901 0.0587339876673785 -0.0521627153260522 0.0147682882174485 -0.0584964575447098 0.0603975310182045 -0.0299888638574087 -0.0127507380459205 -0.0934960545911262 -0.0880186937759904 -0.003955145782596 -0.0223837050960533 -0.0397166887968715 0.0544679903388119 -0.00416669862019709 0.033403453947502 -0.0484111219528474 0.048979492851686 0.0750987602050229 0.00655696172661789 0.0307311653792488 0.0194211188198366 0.0151809491293521 -0.017942688417798 -0.0287652244132894 -0.0414287026897255 0.0252444131007742 0.0771712990713204 0.0192633545709435 -0.0544730421133632 0.00541048290749137 0.196171753825459 0.0237936937162252 0.063444923608561 0.0264079297972094 -0.00900822607914029 0.0728369428140202 -0.0265128721043744 6.74827836219484e-05 0.0712660915601276 -0.023299695311579 -0.133812099907572 0.0484034127388039 -0.152671934300203 0.0525895347108411 0.0414042515768785 0.00375764837622581 0.18438950197584 -0.0752853274502149 -0.0333037499160232 0.0458068748374249 0.0608811410004613 0.00274526127615745 0.025733060504207 -0.03293671262504 -0.0500756761574813 -0.00753866082487668 0.020767884571781 0.0357564607324884 -0.0290330198328638 -0.0431592597172281 -0.048635199116529 0.0367537998034144 0.0504363059610562 -0.00973889889828533 0.0946092486838612 -0.0463121611051922 -0.127645228262792 -0.0404235901241343 -0.0415653039448257 -0.0404012225989438 -0.00354752769704782 0.0152443508058836 0.0295235559884748 0.0133743109960798 -0.0126684469179636 0.0190170967547946 0.00500812255420294 -0.00691243258830943 0.00312960027041548 -0.00597040139177485 0.00455201559153907 0.0245024178403223 -0.00740637892951591 0.0162515720908674 0.0315144062393676 0.0122934712093616 -0.0121335533598277 0.0526526999071262 -0.038718745861736 0.0902476275188007 0.0801722674320394 0.0357617220539868 -0.0439135503796559 0.00928468713701829 -0.0111933585507093 -0.00234216907228411 -0.0263624530413586 -0.00466302175215173 -0.00411991437114907 -0.0207392410727146
  30 576.92178119948 ""  15.485287648281 0 0 0.00172529554658614 -0.00339375953428862 0.00299262730092017 -0.0168134050289263 0.00746794280763682 0.0201501244452416 0.105636376925739 -0.0295617459612126 -0.100271495077789 -0.0240086980572703 0.0130116449255279 0.0180811831807965 -0.000259016565620317 0.00445336330267979 0.000580449958389234 0.103150708928877 -0.0361789869838298 -0.0955781368545061 0.000711417211592964 0.000233848950873616 0.00316471848339672 -0.0289049281443543 0.0115088252597848 0.025962307002889 -0.0220579692471579 -0.000846607924340352 0.0168748478239829 -0.0184599122900348 -0.0241722909653699 0.0401078947325866 -0.000484286692274583 -0.00101699084262012 -0.00986640166115606 -0.0220910124458837 0.0360055928762589 0.00506424866356766 0.00887817728953963 -0.023274125588015 0.00942999406709178 0.00250959357797068 0.0103429214490538 -0.0116535888104834 -0.236120577396037 0.0815461160304334 0.220914772076108 -0.1728961859081 0.0661299522867964 0.170877332915362 -0.161898304309793 0.0538471905505044 0.155585199770136 -0.234889305896813 0.0751294874553225 0.21428146173547 -0.0156096354662102 -0.0395526643951261 0.0374494047550426 0.010089351805331 -0.03334765141891 0.00671106836609054 -0.037505450118029 -0.0572103374303392 0.0640563877692337 0.0482520384891613 -0.00571860895546834 0.00822784414544697 -0.0104409341515415 0.000256500421221661 -0.0551651732491113 0.00131460948443582 -0.00117597829744735 -0.022542332566385 -0.0349742010632554 0.0893300952524121 0.0138810592763177 0.0324840324386991 0.01790612510105 -0.024262717245717 -0.0176426261834544 0.0638772662044254 0.000963825482355119 0.000588529242414189 -0.00112640555166026 -0.00141984594657562 -0.00213851068976239 0.000338223910411567 0.00104802228105592 -0.00186792678113826 -0.00367441275258532 -0.000835256823620343 0.00121775244135153 0.00436193723428647 0.0012640896769904 0.00532682511970734 -0.00210293121896813 -0.00625191375573499 -0.00474032882814052 -0.00504111887098583 -0.000917977580515957 -6.31775321790135e-05 9.59800057013184e-05 0.00023135449981053 -2.95337455736109e-05 -0.000662743668562208 0.000501370928484142 0.000108760803431927 -0.000144744692892684 4.38330547352521e-05 6.10339513104416e-05 0.000573806211566157 0.00046965659420327 0.000198004039590679 -3.56665620762965e-05 -3.95277001567867e-05 0.00164108884000993 -0.00108039466088044 0.000789830937550978 -0.000516896794583135 0.00622234890669895 0.00241481847229202 0.000201678341823681 -0.000782100099629825 0.000227264342563263 -5.14224514199522e-05 -0.000129767500636992 -0.000162588312774932 0.000345163073378666 -0.000316246502455908 -0.000371272007804569
  31 614.601115525132 ""  85.2528170805057 0 0 -0.00986327906229132 -0.0166596944279677 -0.00705704581627137 0.00725815984218977 -0.00115900612731812 0.0136811718507856 -0.0032805450012233 0.00205957260619417 -0.00412524622483876 -0.00499859344219762 0.00227716190925008 -0.00831890981662487 0.00163782107345206 -0.000416434338906463 0.00265415764459891 0.0022598905402924 -0.00108199160473141 0.00323670327832822 0.00319184421169076 0.000903539612511594 0.0035188778183429 -0.00340062350397175 0.00653251421452671 -0.00700172952352081 -0.000905237190971404 -0.00182823273438931 -0.000295463221646886 -0.000494091134990247 -3.43263489441197e-05 0.00134069400347673 -0.00192387147330375 -0.000315346292081423 -0.00180855944459977 0.0012865946535827 -0.000934661575479467 -0.000135752657561862 -0.0104312364031263 -0.0385615342785329 -0.00148098333745959 -0.0121327822502163 -0.0329885562817862 -0.000996334946231229 -0.00877378498344032 0.0113016325406361 -0.00677601721452841 0.00445941158933376 0.00550858750458884 0.00814991444472355 0.00216441109433964 -0.004506233595519 0.00569895060790314 -0.0110909441525259 -0.000171091553728637 -0.0104232537227731 0.000431803048004562 0.00145613895461698 0.000502640353471142 -0.000897639570878129 1.693255814363e-05 0.00408275085618219 0.000124032283193021 0.000878200661481924 0.000876142814850796 -0.00170565712720277 -0.000201223772537442 -0.00169625031159529 -0.00160118775875108 2.0499792325664e-07 -0.00152924395706707 -0.00259578327047656 -2.41023228452463e-05 -0.00231260784157209 0.00137696036090695 -0.000176310384587806 0.000112042148466117 0.00356178872662577 -0.0017137382277613 -0.000192510547975082 0.000740224782319555 0.000902183606835178 0.000471952951869781 -0.0170195527685204 0.00796434680177637 -0.00817742083484193 0.00665784985637576 0.0485064647154967 0.0332257019331125 -0.00339482632946973 -0.000597435170116047 -0.0145263453146552 -0.00368571232450034 -0.0664214056986235 0.0242658199426034 -0.0703433559896322 0.0232603614267918 -0.0154523086295187 0.0550891686338602 -0.0132431892787512 -0.058054199558864 -0.00166484856070653 0.00172038220732061 0.00848857157499825 0.0399393072315299 0.0221742804774203 -0.0185981242444914 0.00283853376957482 -0.00543473463662655 0.00557050779682449 -0.0250606557681508 -0.0575185206581134 -0.0224852387234477 -0.0367991316227452 0.0166988046588347 0.0605715229161658 -0.0603664884938256 0.0543239871873968 0.061504408709447 -0.185114230398928 -0.869470261926372 -0.221551401557535 0.0180614828488627 -0.00658031359268941 0.00341295172394892 -0.00445958012060566 -0.00904420473450161 -0.00700198700555959 -0.00129868343407019 -0.00366263554881853 0.0114276940817401
  32 649.604709447933 ""  1.2058563708479 0 0 -0.0106434705712917 0.0222860497334761 -0.0201601013588689 0.0163715484467492 0.0173861655917151 0.0141978928548824 -0.0198543876504831 0.0218368799799933 -0.029617571801985 -0.0941718002751776 -0.0841519765097765 -0.0721717891131678 -0.00773009516672451 -0.13293241179739 0.0385924344729531 0.0205515437519828 -0.0240523018242252 0.0277292508396376 0.0773439517454363 0.0440173050262217 0.0677345111884898 -0.00444233734388067 0.0928899436677151 -0.0383625219495521 0.00677606755659842 0.0228004945883928 -0.00038232584449643 0.011621807260432 0.00799181519357402 -0.018903084709781 0.0249847299229991 -0.00442127169401082 0.0274396903622112 -0.0157602710211494 0.0167946060763346 0.00701028398961035 -0.0223439977791402 -0.00502792281668191 -0.0151701386218624 -0.0109397466603596 0.0086952955415491 -0.00522270147756036 -0.0964999837515106 -0.0635069994647294 -0.0745115350396667 0.0167851925644728 -0.10276229626518 0.0604366769070901 0.0709344042147668 0.000943373358174589 0.0825494969698848 -0.0515958578358913 0.0481446094190112 -0.0664556425447848 -0.000633101895415641 -0.00584084871041051 -0.00850919916271253 0.0245509585114728 0.00503849751391068 -0.0474646883504481 -0.000794550998741272 -0.00880976273077333 -0.0148214590784992 0.0142617461248031 -0.017525204124321 0.0199333588411523 0.0137384487677733 -0.0165550950483473 0.0192635031721221 0.0456990256855466 -0.0130598235058374 0.0527555634079909 -0.0170654603697329 -0.00278219009664332 0.000875214410201158 -0.0431985824953006 0.0265408496089228 0.0172152762851925 -0.0104688032240356 -0.00202614897327646 0.000637293706619614 0.0121109387879097 -0.0151402372730998 -0.0226276710177981 -0.0121619092469531 -0.00258459445640807 0.012354904534137 -0.0111295151994682 0.0279962728888949 -0.0375599391575648 0.0146986230976319 -0.00438891178181728 -0.0180589447564087 0.0247863277861417 -0.0205521268660095 -0.0150284041133115 0.00253121886482751 0.0458047899367403 -0.0240590425096829 -0.00246204149157394 0.0116401002054383 0.0189305450390287 0.00874479555684523 -0.0143893892534912 0.00919031705358725 0.00225288757365901 -0.00212738768217802 0.00277538469103138 -0.00461329012233862 0.00999754099618305 0.0131845117102912 -0.00260734495904073 0.0110085678931929 0.0132401500904491 0.0027626177620939 -0.0127072880075854 0.0297013605860564 -0.0437854794800636 0.0493627922493755 0.0505533910123703 0.0254280362299412 -0.0315139364056258 0.00787907348200617 -0.0100771700701311 0.00229119690003605 -0.0198525909901286 -0.00422574898344202 -0.00037826355089303 -0.0179200919836005
  33 664.026667503048 ""  5.38195622984717 0 0 -0.00714110138031517 -0.0161499412754733 -0.00112648975299732 -0.0673442460285494 -0.0486009397903512 -0.0595854901982883 -0.0189107748219788 -0.0289169786044091 -0.0075001033837057 0.0130919794286691 -0.014329463156038 0.0199206710562063 0.0302478589228783 -0.0239711290234093 0.0398618658847873 0.01959435678979 0.037845270673713 0.0107443841755413 0.0450999792367324 0.0949944557141837 0.014041670517577 0.00975617571037254 0.100972624239218 -0.0224921555241563 -0.0157364416627745 -0.038741431354672 -0.00379727071529112 -0.0273064362885598 -0.0183841042460611 0.0606416195867561 -0.0430685129607662 -0.00807409468188408 -0.0420048045267528 0.0514496798418094 -0.0434957581859151 -0.0152795639812847 0.0165498541381134 0.0536478286378144 -0.0140820956752604 -0.000387946789569515 0.0338797893596461 -0.024502209654558 0.0198202525563913 0.0430069204929305 -0.00212930810958679 0.0223717459644216 -0.0378597766603618 0.028444519652837 0.0467777421387863 0.0775993738133266 0.0139009721573006 0.0502673917306666 0.135571656015002 0.00018716706672078 -0.0139758145836854 0.0104929836972019 0.0489684326522462 -0.0441336121183959 -0.0159556150047164 0.116116831456559 -0.0107419349436418 0.0073560898151297 0.0479273798505441 -0.0243098934085226 0.0201951411989409 -0.0279583735004044 -0.0203022175306154 0.0186558175020988 -0.0305527882359309 -0.0789948781215617 0.00622114118329308 -0.084365231887461 0.0474958616723024 -0.0116224867447369 -0.00846481955842964 0.104252268349988 -0.062926393987375 -0.0271209856039967 0.0494840850974138 -0.0105035267919401 -0.012312467191907 -0.0166295758202857 0.0249415910463058 0.0414519694824548 0.0231952983572988 0.00471220478694334 -0.0219266484504674 0.0211176895344163 -0.0466870524298575 0.0648206076002558 -0.0221933002109306 0.0212132874259635 0.0329441364352694 -0.0283212925356967 0.0322758964533767 0.0214365255705286 0.00530672318003968 -0.0614305092287601 0.0564293250371387 0.00460464116173534 -0.0187465423555087 -0.0310185941749356 -0.0180091660475432 0.0261584071641014 -0.0124440269544028 -0.00431293783351942 0.00410017315517607 -0.00571277898225761 0.0104822633630274 -0.0119053645084172 -0.0179344798763033 0.00781384154937052 -0.0187626726101614 -0.0242459173566499 0.00889919418881188 0.0169708803077765 -0.0606775618022396 0.0894350809765618 -0.028868530957357 -0.0720572058595292 -0.0442120418438885 0.0540670932947545 -0.0143099638828778 0.0169212127328249 -0.00354868986136398 0.0332700848774682 0.00608121399244295 0.00152941172990843 0.0284524085276067
  34 743.077553885225 ""  15.4886102944671 0 0 -0.0191690988299098 -0.02156564024836 -0.0129654431087273 -0.00832055860899644 0.0419325528296076 -0.0220167923415848 0.0250391366946044 0.0562298459353084 0.00472857222509054 -0.0447791291393064 0.0148611877552786 -0.0532802589703088 -0.0396760261018329 0.0100824693456081 -0.0486366206420265 -0.0235391642213795 -0.0533803885660935 -0.000401375364495824 0.0443259606645627 -0.0191644019184149 0.0515788983255384 0.0372020018105315 -0.0179396205636994 0.0476321261967751 -0.00384899165733767 -0.0112329257820435 -0.000319980493111081 0.0195857078903178 0.0122799564289083 -0.0441075803331362 0.0348467762016451 -0.00113402195160959 0.0366405503152176 -0.0367508703599347 0.0294457728064844 0.0107933709225372 -0.0251771646778619 0.0128230467973976 -0.0238642568588123 -0.0115140924683075 0.0198936491902755 -0.00646598360364059 -0.0559322488310858 -0.0582909054177462 -0.0233636921381126 0.0037003619895909 0.05549192099174 -0.0183632187710338 0.0515727102659186 0.0387886345192952 0.0334351688077663 -0.00927715292971691 -0.0640495840551019 0.017791061430374 0.0227132804974593 0.0175915948191893 -0.0479887984810406 0.0155268715417037 0.0138092253232797 -0.0369161489330162 0.0236995348102568 0.0193915897276387 -0.0509591128513928 0.0416168053873297 0.00612451003432199 0.0417834400343782 0.0426741151172488 0.0064414414317681 0.0419082927030369 0.0283441371593237 0.00204331228748469 0.0295205656007833 -0.0410114168759814 0.0371224748291249 0.0113912096388472 -0.0317961061373248 0.0281647848623809 0.00818488611350431 -0.0385908116975847 0.0349149772920593 0.0116509773276345 -0.0172209079380993 0.00202179498017469 0.0400780458475207 0.031050862462597 0.0164521317018076 -0.015180839351364 0.00810265958819472 -0.120456281702367 0.0841655752843453 -0.0180423414195141 0.102638061716156 0.0681728501550137 0.0439109453666655 0.000864186190976997 -0.0970371595682417 -0.0072961908287121 -0.114934669443543 0.106471870358172 0.00800918892069729 -0.028431768282083 -0.0448499899240078 -0.0311341232081305 0.0482821917979803 -0.00301586412954492 -0.00539273861592966 0.00230846319033724 -0.0129945114023402 0.0226342838254238 -0.0339785562329806 -0.010394492255044 0.00511467857385438 -0.0241966965860078 -0.0186195207444343 0.0796364627927001 0.0117893300466941 -0.0846783752111317 0.128026899860781 -0.0465967182830124 -0.0950885287259856 -0.0806716365019501 0.0921017149053826 -0.0276906619444634 0.0346269986347289 -0.0172053603735678 0.0616081759405043 0.0053030500112347 0.00109768928423925 0.0504414418140066
  35 756.298204639227 ""  1.33791543392941 0 0 -0.00216782598509783 -0.000841258110443908 -0.00239270397133803 0.0100736950249146 -0.00225676700449788 -0.00958360836094111 -0.0967062466928937 0.0319264186119676 0.0912984316027814 0.0527269884095472 -0.017268333304055 -0.0494950541536432 -0.0543100986192608 0.01755055578159 0.050372804686367 0.113380491446671 -0.0373163422467358 -0.107417647933626 -0.0496616933015175 0.0158466973535929 0.0465336827116533 0.0530662451256362 -0.0177938421339458 -0.047991031299234 0.000117595258963649 -0.000296993359683134 -0.000307168221554741 -0.00775132874058037 -0.0079470977134256 0.0189849388160356 0.000844798036123309 -0.000198409633664669 -1.85115892268132e-05 -0.0167482510115269 0.0165461223392251 0.00370792488564996 -0.00294752852390045 0.00807254263343861 -0.00519534853528622 -0.00280134819964819 -0.00872262028103273 0.00243559599739165 0.137056422206995 -0.0445366919648738 -0.130106231093813 -0.162465423777932 0.0523469803024329 0.152307808424773 -0.165883235333329 0.0553859285201736 0.155279884452542 0.126769475666655 -0.0422783340802165 -0.11742199609469 -0.0198106010948169 -0.0309412891980146 0.0297048133979587 0.0119985072521125 -0.0135458400964833 -0.0204093220173256 -0.026778933388972 -0.0344155332913708 0.0262975952332879 0.0131738600847215 -0.00413311353808484 0.00376687742620494 -0.00177616926398455 0.000380268078990168 -0.0131482754577363 -6.89001620479281e-05 8.58924478117029e-05 0.00117757386013549 -0.0153879593167316 0.0487462429183468 0.0132556784056103 0.0231077263102711 0.00333152870551168 -0.013149389384855 -0.0198732313638453 0.0451839482895432 0.00748478596001471 -0.000242142439069386 0.000528388707985923 0.00210402293786067 0.00229901662032763 0.000334735547044134 -0.000803317187739364 0.000325332717107698 -0.0023101040423167 0.00242921937357164 -0.000359846992677903 0.00218219821705701 0.00261935639740358 0.000416760532844299 0.000709015087621769 -0.000389195696467654 0.00188741919295603 -0.00128207982519882 0.0030467722396828 0.000268752172258582 -0.000916385859297363 -0.00136079843829647 -0.000890913857267 0.00138930833422361 6.60300602121806e-05 -0.000319157660270744 0.000206031776688939 -0.000526040411804375 0.000692009737804918 -0.00102488194795274 -0.000334245177282041 0.000164935641663128 -0.000770915319843921 -0.000665946380711931 0.00139103623751326 0.000628987890276304 -0.00287337528863592 0.00469634560130487 5.3252165931657e-05 -0.00228379394181538 -0.00251824528044286 0.00304222790408789 -0.00102096702341155 0.000880341255913484 -0.000322912115543623 0.00167995676812099 -9.88127239106303e-05 0.000227463180463753 0.00135892786061179
  36 822.171804957633 ""  17.6963764373534 0 0 0.0701758921644165 0.0907649704009523 0.041023072238678 0.0034792801133483 0.0316939486150282 -0.00527354264996732 -0.0031013826153752 -0.00063996237388685 -0.000487999075157319 0.0124425288971528 -0.0205518658649072 0.0154092072985739 0.0099952262700014 -0.0299318797645262 0.0192686965839286 0.00546898979063576 0.012021099210102 0.000563088273339943 -0.0265890773866678 -0.00968573184806731 -0.0217160834991516 -0.0154974966118069 -0.00689673751451204 -0.0102863169641726 0.00843772698423275 0.0256326337360244 0.000219921982727679 -0.00679181987883039 -0.000760042818337795 0.0199112823444412 -0.0118616024319058 0.00566120920287155 -0.0141497761280718 0.0182381268252121 -0.00875544973830033 -0.00460219098782487 0.090042241122144 0.16862415883151 0.0282296491729198 0.0851285802854615 0.159463230045795 0.0329543249287403 -0.000442498254765935 -0.0164978112252856 0.0294381001907869 -0.0207547639432267 -0.0500689863565846 0.0122750759952974 -0.0185244223116111 -0.0394958438230943 -0.0238899525454488 0.0192710767790434 0.00896122549423254 -0.0145014369380152 -0.0169789270138079 -0.0207196165027729 0.0296855468766093 0.00628444280597745 -0.00362225023914292 -0.0152776151221399 -0.0200887713736042 -0.0213452618687117 0.0316830673674962 -0.0279724847599768 -0.0145737439887574 -0.0259926384824007 -0.0301529801125506 -0.0144466393445859 -0.0243326514120502 0.0132485662964109 -0.00487974036129617 0.0143409447764654 0.0232367515052095 -0.0343939384861037 -0.00976397342802403 -0.0153149441482889 0.00305836413898026 0.00523179796725096 0.0207825931296387 -0.0318671640385872 -0.00697941506679925 0.0155984562020936 -0.0773065815040062 -0.113815578790708 -0.0668172734181041 0.0084392697175932 0.0257185091867169 0.00582806008330108 -0.0580710697472209 0.0610311786440807 -0.012160046498318 0.0494940113629439 -0.177627485212732 0.0775700330949237 -0.0806400567990754 -0.248691685947842 -0.0604294967369451 -0.0381987504643131 0.125108374234197 0.00389646615908846 0.00985215912701005 -0.0100763374040429 -0.0347595853067521 0.037742943787808 -0.00187092178503962 0.0189847397020768 -0.0137898411147967 0.00646955289151664 0.0247901844925439 -0.0624000415955968 0.0399435509885083 -0.0478485096486168 0.0336526257798467 0.0239882866859455 0.165158678696055 -0.0313088022453429 -0.0530138049053353 -0.00075058703630991 -0.0813241528887944 -0.0469829292160712 -0.0368055313920206 0.00793930231962153 0.0105406082905367 0.0505187260765123 -0.0736876543834012 0.0724149290467627 -0.0325202139842175 0.00872300814533543 0.0265504243359323
  37 835.122937215382 ""  29.2493983182761 0 0 0.0476884060811582 0.0172275197259429 0.0518512343186757 -0.0487243822716564 -0.0485381383943369 -0.0379783763313638 -0.0037752244195778 -0.0166945562814066 -0.00632080958147868 0.0154497607149689 0.0232883586815075 0.0148595385504576 -0.00141847862337223 0.0311298103684852 -0.00757807140261842 -0.0078849396625492 -0.0252492973305172 -0.00994302523947043 0.0244555278092172 0.031363280773822 0.0215155649584574 0.015737333651903 0.0307296590229339 0.0165339387725846 -0.0329806259476335 -0.10318081180638 -0.00231751113937859 0.0252999286883518 -0.000364474843440073 -0.0698775185646004 0.0424179812793182 -0.0216315633301676 0.0506862336028232 -0.0692953841911473 0.031671552976724 0.0189272729884981 0.0806208037648532 0.0861879312615418 0.0420807522373189 0.0516439709474706 0.0565363166262539 0.0146233619674757 0.0387989092882881 0.0346935146898045 -0.0133331210132579 0.0310863187043172 0.0473317406977199 -0.00403281904013548 0.0466307735532059 0.0755748983846666 -0.0111164557947419 0.0794032313102418 0.0475564418818847 0.00437794290422777 0.0615608816513255 0.0822224234653786 -0.105263842560132 -0.0260015085823032 0.00992125094174687 0.0778635966470277 0.0783100890266046 0.0826613894618308 -0.119176691201339 0.110124210450891 0.0655435874341975 0.100695885352706 0.120835881829186 0.063706935623362 0.0973188593920425 -0.0677372994420949 0.0247303451331062 -0.0783828159049207 -0.0890605235716531 0.139472057984531 0.0409445650181011 0.0775019632864434 -0.0204145924553792 -0.0210924870062196 -0.076823684464911 0.129263287169221 0.0255307189005846 0.00553436215771559 0.000142004636490547 -0.0626464530182956 -0.0390518434948213 -0.00307477912839819 0.0103899870782938 0.00926714475458618 0.0157340139570874 0.0071127151808232 -0.00262381439770401 -0.0899513845823741 -0.111619495235138 -0.0683984010463504 0.0153144829964982 -0.00829596708423328 -0.0435819764906081 -0.0310423504282271 -0.0292241691333186 -0.010168028516553 0.0223753008512223 0.0236979200858522 0.0179797153636925 -0.0229250853339503 -0.0232930978148815 0.0121770727110891 -0.00984123684364127 0.0222521268524204 -0.0277494910938908 0.028306550758674 -0.0154233455209733 -0.00528831906288918 0.0176904812392087 0.00936104170678258 -0.126902891840027 0.0249871194882411 0.0668657712220275 -0.0345471534504233 0.0096561566367156 0.0146359364218016 0.077709888677808 -0.0777659057490199 0.0319863257365753 -0.0207603150934433 0.0112069196329584 -0.0405987458407007 0.0152017270415062 -0.0136330703888252 -0.0258666386804931
  38 842.186241302381 ""  4.89878170264675 0 0 0.0160296467835873 0.00310504099082673 -0.00580723493379259 0.00362811907414101 -0.000770032702400988 -0.00423588350565239 -0.0199921563583882 0.0049299329767557 0.0174978778183031 -0.0313874237859817 0.0107328399065775 0.0354918206583613 -0.0229486652841049 0.00617664501157279 0.0257106949455101 -0.0175945132824384 0.00486987737328545 0.0157101800437277 0.0437104973839479 -0.0141532968414637 -0.0454001893482651 0.0646843120420249 -0.0193431646151239 -0.0632969865659853 -0.00712212846778409 -0.0043964011195149 0.00486083117830271 0.00300984359946609 0.00183212697744896 -0.0128833400836145 0.00174983784943601 -0.000933081940288777 0.00339386058996828 0.00395494826279984 -0.00322906590280153 0.00106716875797066 -0.0280644092127107 -0.0136532115506893 -0.0103705218794322 0.0272313039820395 0.0422409328967806 0.0271393421318326 0.238369816719327 -0.0713322450326123 -0.223411171110809 0.179767826164648 -0.0609715240444024 -0.167384735893749 -0.301579517890607 0.0988085327212297 0.2783075583755 -0.446820985302828 0.153398942410318 0.422113267370935 0.0124764126633709 0.0145318627303519 -0.0216783741438872 -0.00466103985822775 0.00389340031692365 0.00536725457137045 0.0121065846995609 0.0125511456513387 -0.011293162478267 0.0133630794799565 -5.71335273095023e-06 0.0088626784601212 0.00545069925883627 0.00639246339695222 -0.00206900262905144 -0.0148506836857209 0.00513063718301302 0.00446223397973476 -0.00339376856475252 -0.00233110602386112 -0.00188367981206206 0.00353989387956905 -0.00348187874010096 0.00267165947081277 0.00772905424593144 -0.00890254993293579 -0.00295965188164587 -0.0025678278582925 -0.000296878508390551 0.00393536574935635 -0.008472603856772 -0.00138582268532267 0.000466941019541925 0.00131823727201081 -0.00315738688984143 -0.000394766786140289 -0.000560023015600014 0.0110461712562115 0.0117421335185158 0.00725265037280074 -0.00213531722703359 -0.0074052858169904 -0.00557383230481436 -0.0031688396081295 0.00302505621353878 0.00545747268242949 0.00292662958448022 -0.00296672225358001 -0.000384482682749565 -0.000132982347336953 -0.00018236915250782 0.00228641805755313 0.0025313465175273 -0.00183171409578848 0.00415537875856482 -0.0504532109197622 0.00420210087270869 -0.0435350861191535 0.0240800478100927 0.00841500081420841 -0.0155977356115508 0.00473993953098518 0.0148574404097395 -0.00438306966863742 -0.000390433329637937 -0.00123946178204194 -0.0161261968029468 -0.00703384068236414 0.00473912212641311 0.011649170387277 -0.0363057873169876 0.0211111976561743 -0.038998199354091 0.0194892227234058 -0.00833458479149183
  39 847.781280061891 ""  3.98195893964461 0 0 0.00712975105007738 0.00614351514775053 0.00476965149833511 -0.000514407784147253 0.00241748865105626 -0.00346743944068226 -0.0055099283745885 0.00338350592415448 0.00558124248227678 -0.00282420133018538 -0.000861948648001629 -0.00320118476410143 -0.0027248648477536 -9.29923327995486e-05 -0.00206897644605422 -0.00453712254837898 0.00169890058299637 0.00460918413643112 0.00750750271317681 -0.00415224518031251 -0.00328619424051017 0.0105567622616169 -0.00671554594729113 -0.00482803652805879 0.00184051710348475 0.00978786033723181 0.00103299776545349 -0.00154173512998377 0.000954938785174449 0.00399441956732703 -0.003387276684946 0.00205022774559926 -0.00378639914567443 0.00753548102105666 -0.00369663708052653 -0.00191807636170736 0.0142021380404022 0.0167339997125615 0.00365578716092904 0.00865439206304645 0.0141281401445441 -2.07107622059074e-05 -0.000271520228028374 -0.00777868888065401 -0.00426549232249653 0.00265607835390065 -0.0015661557029568 -0.00713856553450349 -0.0359128169692329 0.0105612102538201 0.0376364730795164 -0.0553388307840755 0.0138091700777788 0.0555708376287 -0.00386886729251897 -0.0059781847960734 0.00631611667899839 0.0027592473795355 0.000159896343579321 -0.00834450588693156 -0.00570162818261631 -0.00606839812670744 0.00922625230686593 -0.00794842322071166 -0.00668978113918095 -0.00781241087728895 -0.0112456794392492 -0.00588246876120902 -0.0101372729803236 0.0064201402683706 -0.00214338497957786 0.00955167929395027 0.00872837122291787 -0.01515409132877 -0.0046315859726491 -0.00871673828594613 0.00204155958395069 0.00245780193266031 0.00840997007412093 -0.0144827580125021 -0.00273524638027321 0.00957520549052018 -0.00284058937794772 -0.0196141092184526 -0.0116893779836817 0.00320493886373983 0.00804966994487498 0.000308393963675297 -0.00851477470416342 0.00924865726005953 0.00704860086530083 -0.0287786574531172 -0.0298942992766497 -0.0191647678723152 0.00784366061657572 -0.0229953458714875 -0.00667717027259803 -0.0122177001352325 0.00834812823686969 -0.0525817209222908 -0.0317977141398424 0.0217923316132522 0.00752282764374498 0.0165758607513027 -0.00356024186326589 -0.0298118377656791 -0.0249521621013889 0.0168735480490165 -0.0501576010986763 0.464508438493853 -0.0616428846336695 0.413250074357855 -0.232062712292003 -0.059289579894583 0.115032330333758 -0.0195474364203918 -0.117769758701904 -0.00144380263810011 -0.0461779411537474 -0.0184159898292615 0.137923003717597 0.0976652216651432 -0.0543082100815579 -0.112743225576034 0.3585143553018 -0.193244015428256 0.379398479279913 -0.191265719055388 0.0989585686635987
  40 856.952744666546 ""  11.5145541027557 0 0 -0.0294508065545534 0.00177956702316582 -0.0415324430962246 0.0442889127964528 0.0300317873532794 0.0344366614667985 -0.0214588377397231 -0.00274332254369224 0.0173665696711787 0.0624185607219793 -0.0173031335306719 0.0302582678632487 0.0542630425420014 -0.0401083923002014 0.0398465522386307 -0.0125363950076156 0.0147345107806335 0.0177398691351585 -0.0497762190662908 0.00357975353534828 -0.0649564547524326 -0.0355087072551861 0.0348503942441687 -0.0678606942358302 -0.026662412345403 -0.0779853966540959 0.00426158849672026 0.0213015010547157 -0.000696782733032237 -0.05426850335113 0.0224906676293783 -0.0150592975609712 0.0301482726423439 -0.0420500252226859 0.012433675749378 0.0127440467321032 -0.0575709822054877 -0.0567312531914235 -0.0326807998423566 -0.0307972395402883 -0.0288924013725651 -0.00472883376342839 -0.0766340625244071 0.0825708117137137 0.153188704799498 -0.0701394488554021 -0.0314138710665738 0.123082100498351 -0.0828313803618411 -0.0329167537982226 -0.0279874366565743 -0.0680986392145595 0.072814287774766 -0.00930874344093718 0.0463330912150922 0.0696945120846878 -0.0789591050377698 -0.022401743021222 0.00777316490708555 0.0777228530516092 0.0664741342024636 0.0707038017525012 -0.0967019733524145 0.08547585874039 0.0528641342923599 0.0731908544380832 0.0815638898160249 0.0513047183008494 0.0603750913987998 -0.0695301111858765 0.023737875467933 -0.0807334736626088 -0.0603745712158451 0.0965197924487242 0.0284668486308626 0.0709122449529988 -0.0278798209060069 -0.0185225436969637 -0.0430112762093138 0.0865692457268199 0.01289998257969 0.00674918316648968 -0.02282905021717 0.033154023569239 0.0175639752473214 0.00253259753773898 -0.000520148011247758 -0.00803899017828785 0.0029021343604052 -0.0126158575464667 0.00395342671388842 0.0931356100889221 0.0527440062904709 0.093738202548361 -0.0420230399455514 -0.0191881865118689 0.0360905496779698 0.0579463914046599 0.0390848604734549 0.00786712817682877 -0.0241074131072527 -0.0199518784344501 -0.0286017531067865 0.0314027675625599 0.0326273121044981 -0.0127603285386188 0.0071606531552661 -0.0240983727361057 0.0386535153883236 0.00411159447668503 0.0367533709502052 0.0387605095693905 -0.0342760749724402 -0.01071274754884 0.240054472398799 -0.0588738249755464 -0.113403416884847 0.0024990774179737 -0.0440297753083836 -0.0128114892475088 -0.0850637672120237 0.0964397560028094 -0.0394206812152161 0.0239617029779635 0.00407887512700728 0.0429982187541006 0.00568275189494499 0.00283936562063797 0.0409224830704258
  41 862.090413806253 ""  48.776489779835 0 0 0.0185217448340167 -0.00152914540516583 0.0105297253540975 -0.00441583093813321 -0.0217874853295273 -0.0262965552661262 -0.0667456293204454 0.0211548299765907 0.0611247924168117 0.0491510397848946 -0.0141771281927192 -0.0723178561060128 0.0354388684461209 0.000838675011923963 -0.0625540333577587 -0.0563070292466563 0.0139824074867135 0.0504119310227598 0.0413090229126797 -0.00556849438343901 0.000986030173015875 0.047917990528584 -0.0202666860245716 -0.00985868710812466 -0.00723105198765294 0.0205250080690875 0.0108675705884967 0.0057190801840511 0.00985878485158576 -0.0107330684949719 -0.00802687967925879 0.00410058422179134 -0.00202064299977996 0.0268786025621852 -0.0214170401515587 -0.0082590196541885 0.00879152647856031 0.0114319944909626 0.00516191364915121 0.023817976759598 0.023636144226291 0.0128522516126608 -0.385195670261626 0.109722377661134 0.345355598423687 -0.283833807447753 0.117026676039199 0.253442264640483 -0.0884391537812244 0.0564292855913569 0.119866260856667 -0.154606734899634 0.0426068643007613 0.177780246903908 0.00456540477147487 -0.000601833798036414 -0.0092474824357438 0.0117253386102224 0.0083449577059911 -0.0152690022502417 0.00226537349143919 0.00221115296495687 -0.000543811111722104 0.00797063670180705 -0.0125181506820183 0.000568363355129897 -0.0310606749910493 -0.0132613020537428 -0.0382493156925061 0.0170687275256251 -0.00597618178268295 0.016864219785194 0.0279976745765201 -0.0485058582999886 -0.0151714889176819 -0.0203068343710943 -0.00481988956798227 0.000207057069753988 0.027642078178094 -0.042880081273027 -0.00890280090346635 -0.0014782866528413 0.00795179373179793 -0.0090399997218178 -0.0115001273768968 -0.00231839598344034 0.0011375617629618 0.00424213484927487 0.00558278215944426 0.000370469657235791 -0.00147469469408062 -0.0264300649845463 -0.0174523499440645 -0.0259836552754221 0.0121053332040125 0.0153238911056153 -0.0128425716455959 -0.0140860508346933 -0.0178339291191055 0.000246896308157356 0.0100638129139521 0.00619426878981353 0.00778993578345768 -0.0128023632708648 -0.00916665304487749 0.00603465103950652 -0.000137994613261594 0.00711272184434546 -0.00842597749354743 -0.0225901807026752 -0.00551485772822195 -0.0344767241917982 0.0238977592162436 0.00248951466223337 -0.0678170086345284 0.0127758379524281 0.0319832168096369 -0.00696731924257699 0.0156451542402799 0.00638968091120278 0.0219260216597169 -0.0412777902077641 0.0173572970709484 -0.00258697035664002 -0.0220226738532077 -0.00494803323237487 -0.024531296804689 0.010933381852492 -0.022155898272082
  42 893.732669227187 ""  30.5477697624621 0 0 0.0108318576990294 0.01731447091124 -0.00582205955516251 0.0274387761001619 0.0754276104270562 0.00223546913941169 0.00832785395309203 0.0246572494739485 0.0033931266638145 0.0203268271780115 -0.0201543726224866 0.0238096184916544 0.0227643651540279 -0.0522297403738111 0.0353824199008093 0.000578726081522693 0.005796339348944 0.00252581492323709 -0.0460579771120057 -0.0128066826146944 -0.0437028066553851 -0.0268121895520611 0.00905103432612892 -0.0316939175832739 -0.00194218053217914 -0.00517040434188106 0.000865473073812601 0.00301915242506112 0.000495349438256607 -0.00406672769486971 0.00133432008358115 0.000403439688936718 0.00168151224894921 -0.00231577786896074 0.000930153048355023 0.00183691616517293 -0.0247091264282603 0.0395809700147605 -0.0193769355243975 0.0233096296217394 0.0787514895517182 0.0208469491797151 0.00301975982302922 -0.006627663958619 0.0427433027403452 -0.0229689265663884 -0.0710159065797972 0.0404747545415136 -0.0457026729441352 -0.0526969023655888 -0.0380967870679066 -0.0224459736643711 0.0131293149128109 -0.0359402162508181 0.0016805552470741 0.00543803699537158 -0.00327598934552213 0.000460922355665793 0.00075137865830933 0.00667893825142338 0.00550186009107905 0.00524125497807996 -0.00824214497282115 0.00904043042195406 0.00569563516337742 0.00614465623719423 0.00584696288739385 0.00553968979977348 0.00391058959479269 -0.00846641913003727 0.00465155546579147 -0.0119523423292419 -0.00480391675600542 0.00766516549915547 0.00259258205348895 0.00712113712177975 -0.00251947752998691 -0.000304310728679511 -6.22710655093305e-06 0.00547390672949038 -0.000876900994244287 -0.0541902217726478 0.0391545238858951 0.0167036800077609 0.019883874787518 0.000765553011475921 -0.0169598484213255 -0.011347758340181 -0.0943110415942021 0.0349932494008781 -0.0110079363883267 -0.000860249607077072 0.133269783843634 -0.0674766974805273 0.0530940554612411 -0.0863160091850213 -0.025215225465713 -0.126446865902588 -0.00229740716518703 -0.0158022267144066 0.0235216351581515 0.010219270202208 0.0503066226070215 -0.0304641205821885 -0.0588746965086273 0.0114556787995265 -0.0148058956643272 0.0368110767026539 -0.0805016870418552 0.0252023601795726 -0.111199115146307 -0.0193363857327239 0.0215761281025801 0.0172637996548118 -0.442965174787032 0.136880451717618 0.194153768732977 0.0814725281649409 0.0995688574331913 -0.00984648823622576 0.135722349859051 -0.110782693682652 0.0445686071572191 -0.0498267949339753 0.0433284683014544 -0.084160113373414 0.052751164485099 -0.0360149957714535 -0.0365631709609843
  43 930.752824503484 ""  0.60151769602612 0 0 -0.0102462903056986 -0.00164791023864945 0.00158630745594329 0.000716782349826808 0.00133109455116133 0.0023098773158665 0.00843999239595533 -0.00206923498643851 -0.00710940975446395 -0.011477302413278 0.0038785662810882 0.011550201970852 0.00297547495634844 -0.00155294999434282 -0.00179306454264107 0.00858943777028314 -0.00314196828867446 -0.00824475360163937 0.00663141295875613 -0.00260311219907769 -0.00783755538785007 -0.0149824912726905 0.00528908669581214 0.012202995335145 -0.0923172227797942 0.0289712360881437 0.0858779987075187 0.0193177198189511 0.0639370155544522 -0.0766642390318484 -0.0398990549371129 0.0135973171664124 0.04119557864511 0.0525984661637737 -0.0876976469772532 0.00563807421211965 0.0202080378540134 0.0055048123113223 0.00574711770060015 -0.0170984736107088 -0.0244048601939776 -0.0223625432826542 0.0685952269166212 -0.0206445535520363 -0.0652085339144124 -0.0239459713725661 0.00725108959035017 0.0238102712859607 -0.0537940037292072 0.0165159161983388 0.0488808218830306 0.0771997828340967 -0.0267851850750114 -0.076531402442934 0.0804264187836416 -0.0530263910689701 -0.1312638239194 0.153919955372788 0.0213182911137373 -0.248721640203127 -0.0532874044462151 -0.100332123824169 0.109533038550144 0.251296850150525 -0.00815299914566932 0.151738897153674 -0.142708073481413 -0.0268776879116357 -0.251521102158002 0.0719828206394885 -0.0227952307076901 -0.0655399648103205 -0.0667053158107666 0.137109746837404 0.0117381617339282 0.233956107310238 -0.145101627410118 -0.117012332105426 0.134800418133998 -0.00995455622812041 -0.0774465712200429 0.00649122525954258 -0.00115937639905221 -0.00614313366872416 0.00272025317964797 0.0006812991834726 0.000362983346485611 0.000220762026998421 0.0014651588535965 0.00578207124706868 0.00273042708971839 -0.0209254718758265 -0.0201560705996265 -0.0140721835217738 0.00428201791042391 0.00300721738857821 0.00214439471795146 0.00619077012635772 0.0115967958795353 3.73188511389017e-05 -0.000978340607669796 -0.00118216848188479 -0.000933361273852795 0.00225282824081122 0.000974614559771923 -0.000154043088855532 -0.000865946387853249 -0.0015639311485833 0.00134341332653508 -0.00230824506286544 0.00159415643053041 0.00156031672714042 -0.00157306125409648 0.00325708178659761 -0.0154309204501663 0.00742987118987379 0.00735934258936254 0.00531835280757512 0.0033631581361612 -4.2414670073535e-06 -0.00669852118540248 0.00900934351533106 -0.00339463718656347 0.00318691126971993 -0.000291806872821075 0.0045101220160701 0.00284480635679176 -0.00166680687768917 0.00585386364399466
  44 936.052197407521 ""  2.54899134074911 0 0 -0.0184967002297634 -0.0149800835017675 -0.00542851820762406 0.00757255443464932 0.0134104965458088 -0.00111656734974749 0.00223724877954131 0.00649828246413776 0.00207841925911815 0.00153130118195507 -0.00202048831787059 0.00122168240245439 0.0041298953049569 -0.0087451149316499 0.00353453811599905 -0.00182355465075045 0.000657534486946283 0.00173445280696562 -0.00540736144706133 -0.00241999695735124 -0.00729793920233107 -0.00331211960113106 0.00142298892066199 -0.00460987960698201 0.00414555210982746 -0.000961009712501516 -0.00429800891681858 -0.000634298092108305 -0.00302581821269369 0.00347955328083994 0.00215915544159447 -0.000228722048025418 -0.00177333712881522 -0.00204830458899141 0.00418626874688944 -0.000572378775155777 0.0118123890539797 -0.00644045003894701 -0.00288064128808941 -0.0247391155133868 -0.0301119214786311 -0.033728655719989 -0.00332780430390817 0.00386117458268107 0.00543199042075734 -0.0101977643328127 -0.00759166889258823 0.0132721624078801 -0.012751394342753 -0.00527610521374753 0.000260647100607325 -0.0119892175700334 -0.00120016497122535 -0.00391133785172712 -0.00395003200973677 0.00321296346679966 0.00638035609290176 -0.00752847154061577 -0.000902690329464006 0.0133234192919338 0.00317395903470162 0.00553380164784242 -0.00601804556025983 -0.0115593359855849 0.000370676251313113 -0.00705969444041861 0.00669608091229373 0.00133233037108765 0.0120002093462792 -0.00342510732613484 0.00159157250453396 0.00348996170314878 0.00476704474478935 -0.00867235155637271 -0.00090660142963737 -0.0124500454870049 0.00743500823610795 0.00658198891667776 -0.00663485570011195 5.32614755917799e-05 0.00400000734545546 0.0827450755844741 0.00553642851725992 -0.0320674049119607 -0.0387230202741993 0.00679822714977331 0.0152323271528812 0.0258897066883924 -0.0127046091318618 0.00821617349385116 0.0619700488015296 -0.306112451380319 -0.144242542479427 -0.217507255929389 0.0896481172377323 0.0554847686371626 -0.0211731834812904 -0.00182749912121903 0.0492466461751102 0.0306284457664444 -0.0591633650337763 -0.0121269520819016 0.0134078866075426 0.0319115852719817 0.0539416936841132 -0.0435702991979562 0.00995523041390568 -0.0746679719835758 0.0550569075982559 -0.0943788946420103 0.0451169139900762 0.0752682071029004 -0.0763394224891546 0.123282280961703 -0.364557454590156 0.164258534779304 0.227720357217735 -0.000180831752724539 0.0736852254642054 0.0216626923116093 -0.232537520111246 0.304147049395635 -0.131855819414188 0.0469567394083492 0.0432828098741897 0.0890092232477356 0.0560932726228981 -0.0188473860517286 0.140337719049595
  45 946.253586029684 ""  3.23783582176888 0 0 0.101250310622743 0.0166663715684058 -0.0015980959110755 -0.0260963759462173 0.00339406627711324 -0.0102590094248551 -0.00273524173978634 -0.00173774713691082 -0.0050030734862085 0.00776300099553268 0.00184658550636817 0.0049184545233778 0.000233433870430005 -0.00105090335604477 0.0032080746759236 -1.94367298508614e-05 -0.00671627784855541 -0.00954590362978187 -0.00920771609505044 0.00476393677648041 0.0165039781590073 0.00719580044414144 -0.00493348491528009 0.00222087756843856 -0.050426009757824 0.0202483749653795 -0.0499234479807109 -0.0396436800604945 -0.00272367284045612 0.0067753319765617 0.0439118428889752 0.0241835615850013 0.0428435612983038 0.00773486413198423 -0.0265349815398915 -0.03416152880074 -0.183833834686765 -0.0261893175009317 -0.0470995004654913 0.164168272840592 0.2258721137519 0.223410536215603 -0.000873075148229876 0.00805474164224669 0.0126077188896437 0.0137230379411233 0.00241894842894817 5.63859027734981e-05 0.0788786882770837 -0.0195121426178203 -0.0678047951093939 0.0174217145108328 0.00852463149154466 0.0125411973667697 0.101648550541047 0.0396191627589704 -0.121939859531722 0.023265643951417 -0.0336255681613835 0.0945456647067731 -0.0155541512971448 -0.0328448250921741 0.151934993167378 0.0167999140323454 -0.0474827324248042 0.0140085676200223 -0.018051334402212 -0.0442855555232253 0.00298970429844125 0.139642183274307 -0.0154313801762711 0.136574853489463 0.119818936902319 -0.0512990617530111 0.0128324880575058 0.117324560143852 -0.0722369447158579 0.0220793735994652 -0.0878648558438386 0.110621321854729 0.0641932776425328 -0.0402695833388189 0.0105784453379337 0.0519861571815612 -0.0372507768502446 -0.00308855797008149 0.00111490355557622 0.00206362258963072 -0.0254649208435663 -0.0780794519887028 -0.00239842382592919 0.107895161485732 0.173652996686115 0.0725653709948406 -0.0167373812578956 -0.0250978868169505 -0.038999367633115 -0.0883134026960624 -0.145782556033405 0.0247404855720305 -0.0307842375027184 0.011906360177951 0.0213270283871027 -0.0077211770898904 0.0280395390269618 -0.0315740782199255 0.0207427076945199 -0.0346762332934974 0.0301346222328517 -0.0328605964979617 0.0232474596579533 0.0450079456857777 -0.0384187897083543 0.0486847348635923 0.0329920055550567 -0.0137997742650853 0.0425993876099801 -0.0760224279837487 -0.0131528156353226 0.0191169173587454 -0.0806571351593479 0.103757310938595 -0.0524095618858992 -0.00998318736107153 0.0415097102343668 0.0027919385922031 -0.000366714391824723 0.011258828951882 0.0225310965760475
  46 946.931638166339 ""  0.526907631594394 0 0 -0.0696886284800241 -0.0128964482868627 0.00279333198779668 0.0188623132473721 -0.000727275260669697 0.00728146751647687 0.00124871845127816 0.00219297005166855 0.00230380273052707 0.00520455099392076 0.00605364679984636 0.00572711988084117 0.00763509423520558 -0.0010357578848309 0.00599098330729384 -0.00852675399050117 -0.00224069535384924 0.000599060270526035 0.00590163051174457 -0.00542841282925238 -0.0119520703116083 -0.00895499558613918 0.00191497851136764 -0.00489561371120771 -0.0615538630366516 0.0227135779495132 -0.0815461675224162 -0.0582682317747028 -0.01532723780949 0.0154518316866466 0.0690529348826999 0.0330258129307033 0.0554631570551783 0.00546626477907278 -0.0264757771631305 -0.0513127872642183 0.128708548538829 0.0152373677504735 0.0347720736471187 -0.114062237462601 -0.160525246753415 -0.154528793820839 0.0134753585616835 0.016028292171203 -0.00469738418174133 0.0128685405863117 0.0147168432586683 0.0223274672010727 -0.0586118888937559 0.00351995270963639 0.0493036920935049 -0.0177190576322209 -0.0100428673634883 -0.0146043699323414 0.139190260179161 0.0768295530126567 -0.164726353800631 0.00285454863474141 -0.0510542002747869 0.191283519097794 -0.00383152463457538 -0.0202772108989313 0.18988095262301 -0.00994648285146404 -0.0676780940875438 -0.000964328357799216 -0.00601187782123347 -0.0597026958492136 0.0395321819306521 0.183536794870991 -0.0163299273980212 0.209549678579061 0.186870040435848 -0.101959055230159 0.0149492361374005 0.130308070107092 -0.0821034922023257 0.0524046340343029 -0.147150337395199 0.157621445741328 0.10552879697067 0.0275777379151946 -0.00752974155148031 -0.0354618730929337 0.0267755996178326 0.00204648118252939 -0.000857301664283057 -0.0023062145123691 0.0180580271250734 0.0532579022969212 0.00159060380113372 -0.0726654069794184 -0.118565735293836 -0.0482858315487789 0.0106515215414854 0.0179816489287742 0.026547315553681 0.0607320921211091 0.0989447385340373 -0.0170528898857719 0.0210589492572882 -0.00823503326030245 -0.0149180513590542 0.00529683280569243 -0.0188658375489951 0.0217454323959949 -0.0142606417105771 0.023803972272699 -0.0203565529194054 0.0229260208971587 -0.0153530499242702 -0.0308529868464304 0.0262608040952074 -0.0341726340694476 -0.0175414696532172 0.0076857681715532 -0.0311917095874825 0.0518824015478069 0.00759071765410855 -0.012990832142676 0.0551417292056172 -0.0715308805183605 0.0361080006072831 0.00708590159763224 -0.0289287768947647 -0.00156413419699592 -0.000177897413336269 -0.0075673724532773 -0.0154962605876885
  47 971.673024767066 ""  0.461772454971239 0 0 0.0137780158761521 0.00640190264455508 0.0108491358011237 -0.00857164118504018 0.00349867460908347 -0.00189647566996868 0.0100736326045678 -0.0028749134707646 -0.0106702589929257 -0.023217988750663 0.00746846899638533 0.0244585257740819 0.0301070533255824 -0.011721922469561 -0.0291721379932538 -0.0264208718602307 0.00739018577464166 0.0234839570868713 0.0724518377098455 -0.0233060235346795 -0.066765690919332 -0.051354168687587 0.0164921696971709 0.0501125103288154 0.00828653229325186 -0.00205054970716445 -0.00709013966745676 0.00694121917891295 -0.0153708488759168 0.00348601663632262 0.00243189564335843 -0.00120502099546662 -0.00310137142598506 0.00238340388847444 0.0135845872258588 -0.0108171947554666 0.000233895347110703 0.0194075511220618 0.00481267994144519 0.0171193132660817 0.0193236920446706 0.0211054935996835 0.152620844825037 -0.0489405344591157 -0.143513054834631 -0.200664553912594 0.0603464534828861 0.185758240666009 -0.430818619880406 0.144097929364485 0.4048338491102 0.300322150969292 -0.0960499335814922 -0.276524653596443 -0.0292170873216222 0.0253668179891874 0.0355320774113723 -0.0500778041691293 0.00381809715515831 0.0683093545322357 0.0322969678425464 0.0484180043426077 -0.0747179755550257 -0.00607475904430667 -0.000372936566022788 -0.00543621988139581 0.00602029217345321 0.00182088271310629 0.00626766055878357 -0.0171340796289874 0.00528236438562892 0.0132801989661682 0.0536290752250954 -0.0774666818591078 -0.0111177060735706 -0.0715491362839301 0.0360199822702742 0.0433839303752136 -0.0378622179249028 -0.00877182420721236 0.030419699834326 -0.0155980125678443 0.00101932465275568 0.00584382622520078 0.00279484135441053 -0.000474131853716983 -0.00203341651841929 -0.00707239524967845 -0.0047907716026544 -0.0171028411711291 -0.00573579968056549 0.0377088264152031 0.0384659390617897 0.0247763672963657 -0.0095428814163088 -0.0166161618354485 -0.0102667150366204 -0.0254460403298392 -0.0443001348745156 0.00826962608537614 -0.00813492795654908 0.00700670996545261 0.00721650258153511 -0.00466803295052414 0.00661273803678806 -0.00924625903221352 0.00656049016308685 -0.00955967098921643 0.0109058183762268 -0.00998826185968095 0.0116369589317069 0.0146572278854214 -0.0106416025060402 0.0175808719310694 0.0225900964689872 -0.0108894004477854 0.0111150539871557 -0.0164194599301936 -0.00552775220282354 0.0066023158915781 -0.0211490810043317 0.0269939441502211 -0.0139562282534673 -0.00413740147599735 0.0127388555966438 -0.000813123712797884 -0.00238179460948859 0.00462441309593716 0.00413939854698149
  48 986.37890730175 ""  0.205842072208493 0 0 -0.0016639260592579 -0.000840669996519776 -0.00429141581473999 0.00060598018125515 -0.00132907320158916 0.00250725050055299 0.00150862083120677 -0.00135914907397101 -0.00133683666340707 -0.017243018371061 0.00599153823074072 0.0152986460047636 0.0194192342533278 -0.00582030550742356 -0.0186969848366787 0.000573782863744702 -8.93761916322022e-05 -0.000359892450880088 -0.0185711425576676 0.00638872170173241 0.0177991647555603 0.0128096623132903 -0.00436286801228109 -0.0119042413198189 0.000234841540918284 -0.000254573149487675 -0.000135160513622235 0.0555066233481544 -0.0258780663671805 0.0185680858579413 -0.0466152653498605 0.0149075520808531 0.044869261198186 -0.0105228877385216 0.0114259861724605 -0.0619728274867823 -0.00842430186212026 -0.00705703525321905 -0.00393290533589005 -0.000505887173736211 0.00109277218576404 0.00215519099733975 0.0934257596485719 -0.026745398965081 -0.0912898946537185 -0.101281290075422 0.0334846234586888 0.0956380142820998 0.11432989785009 -0.0366846595005094 -0.106938409731095 -0.072391670218853 0.0230624589594324 0.0674905413558625 -0.209688598473754 -0.0238787003777192 0.256590173439807 -0.129653084237156 0.052165734452021 -0.0401974365512505 0.0436629122681235 0.100748206898915 -0.318301607824494 0.292167147092376 -0.0213065097829944 0.167893972292658 -0.155580871141996 -0.0218446223067001 -0.298234941026821 0.100407786811318 -0.0328033161793876 -0.0983397020937417 0.269787253251471 -0.198090071486724 0.0164240135919774 0.0247482756984611 -0.0194633135058734 0.14220102250479 -0.234146710089752 0.16447183172976 0.169971353440899 0.00354680844976995 -0.0012508097969271 0.000576171016958037 -0.00210223314953435 0.00020937234636487 0.000526579463962958 0.00223751809486283 0.00128020989464461 0.00301478225611217 0.00177772638655247 -0.00578572670582178 -0.0046381808693457 -0.00248426222225735 0.000551724718954917 0.00303794262469795 0.00279158430841528 0.00806878730322659 0.0121397646210393 -0.00234600555253885 0.00232288260904929 -0.00266520125967841 -0.0022380024740881 0.00223829234931781 -0.00171314868667968 0.00301380854729169 -0.00248989911754559 0.00247411031514188 -0.00348678292425164 0.00305738490523336 -0.00464790430814778 -0.00355356764672109 0.00285776612214327 -0.00451653564036859 -0.00269542288099343 0.00250694618261614 -0.00301809319153423 0.00225452371400914 0.000209374123623223 -0.00184721047865356 0.00634008901136626 -0.00632837388286993 0.00310814086026966 0.00186802587737832 -0.00277038634829695 0.000245477911409299 0.00268579079473844 -0.00250541705220969 -7.53996447065667e-05
  49 995.268120362789 ""  0.167607333342332 0 0 -0.000457531092896663 -0.000183127949764614 -0.0143156096612695 0.000519292855928176 -0.00497271025294499 0.00889231038936212 0.00467959874873273 -0.00516462653895634 -0.00447058449309296 -0.056019666857163 0.0188838790074067 0.0500617452300724 0.0701997569477115 -0.0207500855437114 -0.06825267936837 -0.00920072539896473 0.00350457043296115 0.00913484574291544 -0.0308225763687188 0.01123400460485 0.0312573208369413 0.0228260482770306 -0.00791718763915665 -0.0204990053593177 0.00400431092051121 -0.00139483801470034 -0.00346133194739088 -0.0157323648487073 0.00974933178027734 -0.00391885843097816 0.0173494173995587 -0.00584628416669632 -0.016931188583787 0.000774687882325498 -0.00505078721033295 0.0181057328382391 -0.0333059811305289 -0.0189485760150442 -0.0155532275684648 0.00559152907477489 0.0119078282545187 0.0169002702915479 0.309536591872039 -0.0899010788435756 -0.301898452552872 -0.42541487334905 0.140677040072464 0.401012695069431 0.183564602574607 -0.0583172647781392 -0.169911446248808 -0.11770210276582 0.0374670902157959 0.11082933761058 0.0585269658065445 -0.000543366496365809 -0.0700633448467842 0.0458510258871073 -0.0165367204793938 0.0205128292746266 -0.0144663105982417 -0.0313704905111151 0.0973524108124436 -0.109499714712345 0.00762871150993567 -0.0634440371249316 0.059479262884335 0.00899439934954576 0.111568667813315 -0.0313268595633285 0.00999186266472529 0.0294625014127591 -0.0831001515886059 0.0620148980438497 -0.00431607913269456 -0.0145048360881161 0.00658920104991584 -0.050337286782375 0.0657481029882984 -0.038254690434621 -0.0495847845610327 0.00838560183831765 -0.0048385639880102 0.00443446201602873 -0.00669116772961642 9.91278816319417e-05 0.00170018111298867 0.00751154158365563 0.00232294085693518 0.00453649861936697 0.00558378161271604 -0.00972953118537315 -0.00260579962494411 -0.00111276589534771 -0.00122804398013408 0.00399019827538723 0.00878948701381162 0.0222060115687486 0.0311631660118775 -0.00739661329747852 0.00691957195369653 -0.00835233439525251 -0.00622802429334426 0.00764314468814997 -0.00415847291181502 0.00685342133004813 -0.00745897910471467 0.00683025427506379 -0.0121192929049824 0.00790163640504665 -0.016184289235613 -0.0102095230111177 0.00828981610273322 -0.00918065878973471 -0.0112737926338368 0.00950411692565708 -0.00209575354723829 0.00361586350254055 0.000869357463244328 -0.00353473980638277 0.0138858647341594 -0.0121035502725558 0.00711013760112026 0.00518843148661701 -0.00578046078474226 0.00300318939845311 0.00984103302922388 -0.00885337123454506 0.00408613878006922
  50 1004.87043340997 ""  26.0884607147592 0 0 -0.0254439693752775 0.00904587035249803 0.0973977994107906 -0.00470959939111192 0.0249184590025347 -0.0417124151847638 -0.000927212867158576 0.01533768910634 -0.000691629383155083 -0.000821586500620751 -0.000663002743194923 0.0111689198034526 0.00900723477682806 -0.01869560498516 0.00147507946587151 -0.00446479400785737 -0.00399746734477291 -0.00271089826833029 -0.0153625567098805 0.00106750697160566 0.00327130062672759 0.0129838146717111 -0.00394806992463904 -0.00756133428853575 0.000126233112660134 0.00164832330361918 -0.00153613930724227 0.000261229794745543 0.00331372236853815 0.00188012694427406 0.000827417882038788 -0.000948437645194975 4.95724861788148e-05 0.00125777887871271 0.000856612382659708 0.000805613640606262 0.291523828773055 0.115473510143448 0.130890985756037 -0.0835501518080359 -0.119052283810085 -0.199681850844371 0.0352683161796912 -0.0210701165206258 -0.0194965146761362 -0.0422724991388436 -0.0113538932014985 0.0397376032052153 0.053532345799145 -0.0129576265289818 -0.0635008082625832 -0.0711390304829076 0.0293167150015479 0.0769961030776264 -0.00235351922706498 -0.00869593898007257 0.00427897834523122 0.00848219573939967 0.00105471347133135 -0.0146079729608311 -0.00689527874429382 -0.00838834995195493 0.00891004385207431 -0.00185560878239062 0.00298323771522236 -7.94250917200831e-05 0.00559196209027024 0.00307137973141327 0.00639248868036101 -0.00316204279151734 0.000878944918115505 -0.00436613482501994 -0.00255640663694126 -0.00127085443925215 -0.001669101749781 -0.00695409480202858 0.0041204636021649 -0.000842999105147889 0.0048161412844783 -0.00579806295734276 -0.00313557352229382 -0.067355957291435 0.015280748467281 -0.0524449153018598 0.0733856639436099 -0.00366384521019861 -0.0176033402909292 -0.0703680078651897 0.00636450003076723 -0.000651622343197416 -0.0531364555586875 0.111290300740012 -0.00901926323213601 0.0421516204383926 -0.0196508887239738 -0.0811596150614844 -0.0502747528589142 -0.0901001692523925 -0.142445184480204 0.0513090460175802 -0.0426427863122284 0.0623143938062849 0.0417389261289912 -0.046049164512857 0.0176227464692435 -0.0475413563302809 0.046106046029271 -0.0446542313956221 0.0814146456820876 -0.0551804226252197 0.11052507769015 0.0812758873576175 -0.0560978731207861 0.0901909523881889 0.102249363206525 -0.0702614295614 0.0261666210539574 -0.00941474433221262 -0.0207451403408657 0.0198132153461163 -0.0914532597069142 0.0953770106376868 -0.0526519078998229 -0.0349219055905567 0.0540553787329842 -0.019875277296139 -0.052671060346377 0.0506111747542201 -0.0158413113211176
  51 1011.68612077735 ""  75.5789383617505 0 0 -0.0166666108632809 0.0750979368720609 -0.0383171023425263 0.0168803702097841 -0.0746136822331408 0.0461942575208815 -0.0146095206434919 -0.0407766637857497 -0.000421038264074641 -0.00160287136346682 0.000675585090014278 -0.00653026437285897 -0.0119650631686386 0.0411317199537712 -0.0226598870339626 0.00601041006819834 0.00813596311510084 0.00295802323841282 0.0255069196417398 0.00707401753041312 0.0245194026608355 0.000511280301505723 -0.00166088789429596 0.000634962376083765 0.000787894695565149 -0.00317787503417029 0.00190034266521991 -0.000846470112611362 -0.00394525608843942 -0.00229219185693654 -0.00112336195228204 0.000293075022996121 -0.00066746048050843 -0.00346410149730867 -0.00303595262195736 -0.000190475769876968 0.000983853096021376 0.0514708641175214 -0.0221778758910337 -0.0205845429749899 0.0185547948660672 -0.019991408918577 -0.0195179531885317 0.0249416359502582 0.00165530404647018 0.00589519989294093 0.04135239102863 -0.0348694467583239 0.0256902941450911 -0.00238125636188137 0.0280449370368333 0.00175874112367978 0.00254131653971714 0.00814919789973892 0.00469513526590865 0.00903693785795326 -0.00709957839288352 -0.00878078277912987 -0.00210931432533961 0.0178295987685768 0.00768823294916038 0.00883417408630241 -0.00783651021616281 -0.00180534397707306 -0.00308204123771732 -0.00185543391976268 -0.00473148790030058 -0.00305036241113188 -0.0046697381216814 0.00438677683327327 -0.00220200908454398 0.00401575984845887 -0.00292873297307711 0.0120445663354442 0.00430222270168396 0.0177166924946576 -0.0105691712432684 -0.00511339525832197 -0.00502172408389157 0.0127400982371029 0.00187696137270518 -0.0564888094957262 -0.074852115508228 -0.0057216257201754 0.0502754417078635 -0.0121545024744295 -0.0188424801123023 -0.0387740611103668 0.0362787921742481 0.012745286125769 -0.0165874933738631 0.197975901886538 0.153948351314355 0.169351927048278 -0.119482776451313 -0.233856867270677 0.0235636557196759 0.163203785051878 0.151992061256425 0.00398606146054255 0.0213112569002494 -0.00710272250258442 0.0187232476082457 0.0323830691256541 -0.0199340537768024 -0.00907865563870881 -0.0373244125432885 -0.0172972313161582 -0.0422157244484426 -0.0544535134204914 -0.0762048427008748 0.0231535571342181 0.0159446284698662 0.180815860647941 -0.191446621565583 0.0977594278712443 0.262665360881617 0.00181314796257179 0.0350414762082484 0.027248627654612 -0.0643706435556134 0.158934180490468 -0.0676590262124148 0.0331070496237527 0.0615259753493574 0.0452999156878935 0.13505431295893 -0.0877912920019919 0.132226808466267
  52 1027.01939480355 ""  4.32734878673463 0 0 0.00344990509163981 -0.00248002870660316 0.00403711608594232 -4.77442252599283e-05 0.0112216818190586 -0.0041428165798106 0.00163114717506422 0.00330100349552819 0.00127754343140782 0.0810010031249738 -0.026880473072945 0.0961044045638072 -0.060548282689606 0.0458536292948705 -0.0813095207458223 -0.00663234740126144 -0.026334001851801 0.00188934254640422 0.0638189021873324 -0.0271721690131937 0.0782078182067912 -0.0688244668973974 0.0589121035196315 -0.0948465101196505 0.00458264618982233 -3.22479955588388e-05 0.00450352133697361 0.00417119496962366 0.000544711418174449 0.000408516867846761 -0.000420295170758839 0.0151542084543554 -0.00562831500525326 0.000172535914026576 0.00143366831801635 0.00376641507499679 -0.000262772856555335 -0.00936816698275319 0.0042358767510551 0.00180614423741493 -0.00671873964239363 0.00306730896578816 0.0774505612728533 -0.253708919088258 0.161742338110505 -0.168223408313809 -0.0585617537348114 -0.150231466885016 0.055922997836043 -0.189869472965614 0.121439465329452 -0.199423716623393 -0.0664487696748206 -0.182730707021263 -0.00796505612940202 -0.00434486262046458 0.0111794190077038 7.73502044241981e-05 0.00311867207940632 -0.00757299278573905 0.00258078090663341 0.00371530415427972 -0.0127199738399009 -0.0272926678547183 -0.0281366525024253 -0.0268598070244711 -0.0346566926144645 -0.0255950313238899 -0.0192899802082652 0.046577849600177 -0.004944451876371 0.0499834648194917 -0.0109583045585181 0.0089995440358102 0.000707875228816659 -0.00454709471055532 0.00412661200701626 -0.00197478400924474 0.0084258806102252 -0.00797825480772729 -0.00501514752961895 0.00209153685218401 0.00708913765278923 -0.00138510689900235 -0.00351559598107158 0.000979708664342327 0.00125772474659704 0.00214524456903883 -0.00621309433774964 0.00107946195384924 -0.000318065333732826 -0.0140584075627739 -0.0123557815281712 -0.015396081058104 0.0111903265928339 0.0099342912630942 -0.00175727060675939 -0.0150691033186483 -0.00908453431353852 0.00166573744008272 -0.00404050072771681 0.00268312321279275 0.000420584082089234 -0.00390099978486042 0.00133966273525295 -0.00102527036808955 0.00523878391555763 0.0004316399139891 0.00608901405014173 0.00249252649679303 0.00914072471599672 0.00150294854349754 -0.00427796928685514 -0.0120399467342215 0.0076690692579057 -0.00596780441239838 -0.0195708538932533 0.0034307109823479 -0.00140442676985617 -0.00366933174136075 0.00402608186534641 -0.0120049553613775 0.00480021327403548 -0.00539709120783708 -0.00252763773402096 -0.0063517643916756 -0.0134607688449536 0.00953701800752784 -0.0131772219298607
  53 1045.52268153174 ""  30.3038648497718 0 0 0.0335265170577862 -0.0443578715060736 0.0889038979114761 -0.0287577848026731 0.0451965724490264 -0.0575638661496021 0.000230890130691055 0.0265855204161726 -0.00649493543157983 0.0155256539713097 -0.000306658519138005 0.0159900764756159 0.00147260028878154 -0.024684179408846 0.0101101578452519 -0.0127781009206085 -0.0121023834604636 -0.00920735203242311 -0.00282266468441658 -0.00419597318032185 -0.000491625559727258 0.00189618749321593 0.0016650507293699 -0.0012716542170358 -0.00609585474020952 0.00465508474219337 -0.00809966944286965 -0.00165815439746486 0.0110753187416674 0.00572532073772822 0.00223085789585076 -0.0110160071129905 0.00590639647120611 0.00848323756828138 0.00756784869807418 -0.00449816348719008 0.0996867189688175 -0.00131053807835415 0.0857263925761147 0.0124037055151599 -0.0648295589984361 -0.0150839150049796 0.0148491851418054 -0.0143356094589147 0.0236819093124332 -0.0139779902035435 -0.0426401465711783 -0.000924664419307496 0.00271467856039845 0.0137284381504469 -0.0102450842432013 -0.0211400861114835 -0.00428330631839267 0.00282621616815544 -0.0038143021233782 -0.0249789808386165 0.00770585518487192 0.0241539700149157 0.00396869093799086 -0.0480917450203523 -0.0242312221719225 -0.0275616561004542 0.0322917411701958 0.02423554508899 0.0255105816703023 0.023901747088747 0.0317346422917305 0.0233646032843915 0.0183006840892577 -0.0364344498900308 0.00618050601345222 -0.0398441981017405 0.0217335369308209 -0.0410725963081766 -0.0116287781117439 -0.0429553652909234 0.0246908759624963 0.0173297284214235 -0.00111632764576574 -0.0246447989629074 0.00472583521679793 0.0375980033193168 -0.0461061371810435 0.0340830228393107 0.0395365519942044 -0.00747976210751213 -0.00702689696126869 -0.0544899076706021 0.0294268660669641 -0.0536581626396142 0.0703744665907965 -0.0465201845205368 0.150171463389174 0.0453838235868142 -0.050942455344666 0.0610918949303314 -0.105262591982654 -0.0403216545430195 -0.108526299021869 -0.0620137561122678 0.0615260001930726 -0.0761435542133747 -0.0220931565983439 0.0421255521464345 0.0306298544050704 0.045936921842897 -0.0792221668740778 0.00554584928579729 -0.08824368119184 0.0378731766135782 -0.103802856205106 -0.0730855634244145 0.0697023663602181 -0.00983080784813144 0.00594889791180434 0.0326031367724615 0.138894139876882 -0.091413184216374 -0.0168731868539922 0.0601168767740252 -0.0420482888145391 0.0844791648433337 -0.0276616900710041 0.110487437914238 -0.0515974527334271 0.11839220295785 0.132066623614772 -0.107619649365161 0.153804713304774
  54 1059.92093957883 ""  0.191180857043483 0 0 0.00299154144843071 -0.00277061115952383 0.0175961961714617 -0.00539237692589662 0.00789331555849421 -0.0121782186479842 0.00871005927830881 -0.00165585918507743 0.01048425701934 -0.0200965193058851 -0.00830036243480123 -0.0178376947297136 -0.00774277843551543 -2.4744737911818e-05 -0.0089388228481812 0.0209645957725732 0.00388239963383522 0.0214547522441457 -0.0194721784674587 0.00877350885659633 -0.0235613335354492 0.0081735691762398 0.00586069510732862 0.00590983579890107 0.0355365179732048 -0.0160871832133837 0.0427946073812353 0.0253250871484191 -0.0543170356590342 -0.0217874478812415 -0.00830840093724538 0.0882218551736336 -0.0374548402716679 -0.0363277161975595 -0.0341820032933488 0.0390258916649356 0.0365484582746781 0.0188905528077949 0.0180045997982811 -2.88316669305185e-05 0.0033491727332499 -0.0176379179505357 -0.0206345974255946 -0.0560940111514065 -0.00713707991588741 -0.00088599278610286 0.0110434579923447 -0.00061774066467335 -0.0207221322089256 -0.0122857599891192 -0.0197884167632414 0.055437827967306 0.0594027983394219 0.0445657563332475 -0.0257981291378355 0.106178749289923 0.0224841596112679 -0.125165878974534 -0.00635720012366517 0.201151094378978 0.1227091520441 0.143405874636757 -0.211561851700923 -0.170804135200123 -0.18480484208384 -0.170151699235518 -0.22560403214223 -0.168043859592657 -0.124215701519287 0.285191315082829 -0.0406060688147723 0.308678208404488 -0.156393629514422 0.229295209556698 0.0544198150965332 0.184276251792568 -0.102626529519869 -0.100147546675776 0.0570630550038736 0.0769176176099432 -0.0560671058623272 0.00777717924042958 -0.00223186677874455 0.0061404001646964 0.00687224468645826 -0.000149548882194871 -0.000948427033141957 -0.0112259095308804 -0.00146232327237747 -0.0133441211059915 0.0147867140685568 -0.0197394676613036 0.0275670554709069 -0.00334822431675353 -0.000369129750783723 0.0198116804246385 -0.0229586011373791 -0.0298224062345296 -0.0444474652812699 -0.0117553073894007 0.00924401906740778 -0.0132133050792117 -0.00265303936195622 0.00398427409838193 0.00956274735431154 0.00847504633573407 -0.0123128374085383 0.000213090043689273 -0.0127922535703715 0.0107055820286718 -0.0123101594435628 -0.0134556113387579 0.0104274107177562 -0.0129249711757069 0.0111837852835289 -0.000507564735293672 0.0145569570161178 -0.018473376439212 -0.0035827677962941 0.0114653743231094 -0.00914880797521019 0.0116312831930491 -0.00373046711050856 0.0200074940753268 -0.0134003269390993 0.0214053246834538 0.0163702531246603 -0.0145353523759802 0.0230088067520716
  55 1068.95230178651 ""  0.0652652708973287 0 0 -8.00262710758414e-05 -0.000246767918680763 0.000230240200017943 -0.000221213107531848 0.000170346317942812 -4.91786737053368e-05 0.000568110086206611 -0.000163316733128487 -0.000462543026713901 -0.000368685224481762 -2.92176333367455e-05 0.000838984812861513 -0.00504207866603582 0.00175832832400637 0.00434252182458899 0.0279047121066972 -0.00941933411860725 -0.0261835349047607 -0.00948050861710363 0.00300107833946837 0.00894268481319311 0.00101540314756268 9.81867053416321e-05 -0.00139661656418493 -0.0397669602426012 0.0127075370182259 0.0378424814128026 -0.0327313602137993 -0.0610257672538575 -0.060050715346838 -0.0300227525643892 0.00905857025210081 0.029100701602544 0.0771129079757941 0.0476368234565977 0.0173572163352017 0.000362222918869987 -0.000840867221541731 0.000424997276302293 -0.000104228201571896 0.000102460807366756 -0.000572203393184277 0.00991294872321017 -0.00471885270753807 -0.00862049638341073 -0.000256715175952755 0.000537510043159553 0.000195577252182073 0.0498575162280198 -0.016541000813636 -0.0467008276047751 -0.00796644496112881 0.00293407846621535 0.0068656644499691 0.154078370599903 0.21298670402707 -0.231894723485293 -0.10610894758885 -0.0559425407544238 0.375866302130217 0.144249326006447 0.14435320051064 -0.0346972352164493 0.139371613807318 -0.00529254611178423 0.0917251255376582 -0.0841069789330243 -0.00921299958295046 -0.140339737922243 0.0371559929318123 -0.0125187940701497 -0.0400018006548871 -0.0112147437713993 -0.188590393910385 -0.0917376361450606 -0.341565053086407 0.197249802736756 0.0533803824283868 0.15169134316279 -0.310021712980581 -0.0615449458271186 -0.000100198672355149 -8.05655760338438e-05 -0.000139874480312068 0.000151535437129208 -1.02263672454099e-05 -1.96232223974643e-05 -0.000216003780675113 0.000286408244585178 0.000272680994143888 -0.000187733288801961 0.000261546974847854 -0.000356893482231586 0.000153592937584045 -0.000169447742870648 -5.76879955460166e-05 -0.000246312186820309 0.000419296336749488 0.000524621567031512 3.21665058660212e-05 -3.52993509386318e-06 0.000144436877962646 -2.44030914835813e-05 -8.95941029277286e-06 -5.88683522831457e-05 -6.67934616548691e-05 9.4089162391703e-06 -1.79061782635805e-05 6.54981652812893e-05 -0.000111841364873145 0.000185881341102814 0.000102209004102095 -2.97448035735612e-05 0.00032397138874569 0.000257543722669914 -0.000123959306299955 3.45924946067729e-05 -6.00497489752536e-05 -0.000151984849117028 3.59841616395712e-05 -9.62483010084025e-05 0.000133013512418158 -4.93708523336755e-05 -3.81122413004518e-05 0.000155829590301589 8.97629842063708e-06 -4.3339782780616e-06 -3.31250218859868e-06 7.04399874386938e-05
  56 1096.12523108873 ""  44.4509194461466 0 0 -0.0388797030151626 0.124763349360901 -0.00746478574699784 0.0380590836148896 -0.0454561285006004 0.0388149856496376 -0.0124129202857756 -0.0416240358932952 0.00140155880253433 -0.0131679960987487 -0.00600507998923346 -0.0105447031404093 -0.00434644115996389 0.0299941811024246 -0.0149248251492405 0.0159757698929737 0.0249614210789991 0.00839410630520564 0.0126619973605846 0.00267822868396614 0.0131139674334724 -0.000919260175136012 -0.010318420026691 0.000473278063671178 -0.000667414806787039 -0.000359812954155297 -0.000539431219144012 -0.00595877797085426 -0.000350090224713362 -0.00214225037111727 -0.001370548859018 -0.0132991684372745 0.0031404379078991 -0.0021200116289872 -0.00141093984038593 -0.00580068020042622 0.190834846374702 0.163721961572352 0.0324015865647551 -0.0429463637142874 0.147597199574806 -0.187933391695068 -0.0114986715188442 0.00499654165875271 -0.0197123512275603 -0.000993730343838569 0.0350964191523842 -0.0146146871219942 0.0141620815675623 -0.037961012232483 0.0226771305731919 0.0119866382041464 0.0182800328986716 0.0290889212507443 0.0142055867905275 0.0052015989322851 -0.0196608500021727 0.00289726373649235 -0.00496832965018856 0.0135781498944768 -0.000883552999621569 -0.00302731701637521 0.0195174324300422 0.0196568234085511 0.0235874977752711 0.0203546931037919 0.0270740382605378 0.0211863940110922 0.0130612691291246 -0.0427136937957889 0.00462906244946793 -0.0461404307965618 0.0175951891551976 -0.00913091897816207 0.00152482700909601 0.0111149519275247 -0.00740824906268514 0.00556697776995909 -0.0167358854964128 0.0145555781364863 0.0100812412828693 0.0320298220277555 0.0346105662955515 0.0225035757934667 0.0113987686488872 0.0124613801971183 0.000878090263953431 -0.0411884560869029 -0.0906803763645096 -0.0623381375964796 0.0794366114731025 -0.168361522710578 0.143377792312074 -0.129644704868749 0.0872461674444182 0.00373904705156925 -0.0228823370695555 -0.182846959162715 -0.211510891536004 -0.0398369607233882 -0.0100269212062059 -0.035972253083308 0.00190403470462424 -0.00148432926332191 0.0550952463538328 0.0277562108444751 -0.00399329015837271 0.00356603492165603 -0.00309246080488985 0.0818672049998045 0.0254543300278619 -0.0288583988994628 -0.0161862806263259 -0.178111567936652 0.0162995130923984 -0.00211314021747456 -0.0840129900731177 -0.033870408889544 0.00658899716578057 0.0229390692652754 -0.0115879143305319 -0.0444217079254595 0.0235774039891023 0.0373974294244401 -0.0813404980428475 0.0336112504866373 -0.0457536609857295 0.0238383876418019 -0.0168336442686678
  57 1116.58489988495 ""  38.2776279522247 0 0 -0.0413017350779544 -0.00802779190944259 -0.00171360562498466 0.0100851723350403 -0.00389963269624605 -7.70290604001513e-05 0.00561356889432836 0.00641849811268486 0.0036843549599533 -0.00279369685569853 -0.00135727949103178 -0.0017569349963023 0.000766467386820962 0.00100577417883333 0.000517216017390421 0.0036051445543444 0.00489320809401343 0.0020896197822657 -0.00257384772669473 -0.00107969859552347 -0.00226741985147417 -0.00207239620781929 0.000192089273822267 -0.00268906851292632 0.000587500316010448 0.00109505843800768 0.000305227164014917 -0.00115567221544728 -0.000400767615696755 -0.000545033139191908 -0.000467176134112784 -0.0025625143397406 0.000388845488886379 -0.000598922199298306 -0.000514090674130268 -0.00122003487514933 0.0517376744357212 -0.0540152200795798 0.0262380241670818 -0.0490355239562623 -0.00373927888569482 -0.098914009237636 -0.000761943724050364 -0.0200254698712639 0.00110047565931698 0.00299537687474132 0.00290788542033952 0.00145504926993697 -0.00301210274695606 -0.0140690650414511 0.000721040963283565 -0.0141395839404532 -0.00898689411509309 -0.00772651762004382 0.00289647778241716 0.00196383250720862 -0.00405376929536775 0.000233824361325079 -0.00131984311232967 0.00412768286815497 0.000691027846629646 0.000127086369209647 0.00375495941068006 0.00332655563153542 0.00488653701479078 0.0036482419698666 0.00516024531116226 0.00432010009903792 0.00231679469131521 -0.00895923697486839 0.00106710393735441 -0.00960607036204811 0.00362590594562583 -0.0008765451049949 0.000669777342074964 0.00358099555432889 -0.00232297031936877 0.000875587501949921 -0.00322944505494447 0.00383420658144356 0.00170624908655966 -0.0865224586045506 0.0542173159445908 -0.0262972332849951 -0.0655640420367741 0.0126739399577258 0.0107745420561432 0.0985365974285099 -0.00386905261218566 0.0138071765382709 -0.120323380654705 0.194107847530275 -0.141970948572939 0.072895299630216 -0.00735346315628233 0.0540852022797385 0.226652891277341 -0.054064634425876 -0.152098986361009 -0.0376923177697873 0.0444654399719383 -0.0496287322811894 0.0696991036881662 -0.0509973396102917 0.0709520103035027 0.0196715989213785 -0.0533395165436101 -0.0193948598591225 -0.063168573964671 0.020638277132974 -0.0823025207897626 -0.0519885409244502 0.0545925086041875 -0.0134363318855641 0.158425143095837 -0.0867230426127712 0.187611678450114 0.14088122169323 0.0424355937562751 -0.0934721413432502 -0.0708996443426465 0.10309260852299 -0.0501180342927744 0.0848868083070829 -0.024448772947862 0.0942922712673316 0.0920399325920952 -0.0765154209970782 0.12423918797015
  58 1131.08303501589 ""  0.797362371886028 0 0 -0.0181000884908683 0.0267230515624807 -0.00960053159906239 0.00230109582667375 -0.0379943758953367 0.0110947664329389 -0.00372004129740575 0.00417939963427267 -0.00550698364275043 0.0399169165296999 0.0276021806995425 0.0322823555772516 0.0191433985702581 -0.0061774504815786 0.0228893379584265 -0.0838873729684163 -0.165397733148616 -0.0321309149525111 -0.0216537784831696 -0.0223750624722279 -0.0149875339837303 0.0136734959560992 0.0812831836052108 -0.0138083659890259 -0.00888066053894212 -0.0173914906549645 -0.00318376248604209 0.015985403686274 0.0313116411559311 0.0160762887085013 0.00760010474438427 0.0450373597637541 -0.00729068056779776 0.0252508384306314 0.028352600964683 0.00692384632648702 0.0391038826131081 0.0144318485264194 0.00625819757395303 -0.0177432730866577 0.0318673796212281 -0.0485618165477688 0.0457304732955459 0.15266660064012 0.000375545514475229 0.148078232925173 0.116598119720509 0.115098290922818 -0.0153201902875718 0.132114049482621 -0.064530545423027 0.089284054291899 0.163614380924399 0.0400659709821118 -0.0379920176836015 -0.074776278945905 0.062623777518053 0.0496470502961565 0.0289205473544176 -0.173105159638941 -0.0557508992489357 -0.051165128312002 -0.00178305983208563 -0.0531206916064658 -0.0757583456034557 -0.0592247196140421 -0.0810755950946616 -0.0665271146260048 -0.0318096533866518 0.14536654856147 -0.0147158284578647 0.156171280566109 -0.0175039476167031 -0.0630812136127778 -0.0377905147722566 -0.1547455656515 0.0930538436160852 0.0242342075364821 0.0351907988888123 -0.0973026100924206 -0.00769040445896115 0.000578081629829713 -0.000557308051165529 0.00717816220596838 -0.00672618652967539 0.00368115647954445 0.00137391157861209 0.0085450906741603 -0.0125868152249612 -0.0127171108393945 0.0063278398824132 -0.00458125679433769 0.0240541737010012 0.000280709919066056 0.000887289952495844 -0.00393793124337681 0.0337726833459583 -0.00837303144321639 -0.0259791088764825 -0.000440097009697888 -0.00193572146928686 -0.00209425465467407 -0.00130125904204311 0.00233757880821829 0.00188852484060749 0.000445690860321976 0.00104837687832813 0.00127256798671219 -0.000830580333853081 0.00190138381088612 -0.00288998256756693 -0.00126972318463613 -0.00164654091174245 -0.00769906117192202 -0.00496364995802747 0.00365129737192068 -0.00627919125219991 0.00278594995305871 0.00778202016993803 -0.0017952715942556 0.00372428675604757 -0.00570104372301621 0.00265157020783559 -0.0019745821792419 -0.00135356439274385 -0.00291258169004196 -0.00269248296323623 0.0019762792729529 -0.00466923990402654
  59 1137.32895947631 ""  43.6759706036603 0 0 0.0478304878851246 -0.0193933646112047 -0.0527269066510812 -0.0133004724377007 0.00204933817130527 0.0167627867026197 -0.00198074479809663 -0.00514744489900533 -0.000863377741906979 0.00379931481350706 0.00350984082022211 0.00175966193688798 0.00098210508182518 -0.000955526823174596 0.00105693607770576 -0.0072402450509175 -0.0131272815225662 -0.00332389976787267 0.00046715410065485 0.000927857333674922 0.00011079453153065 0.000168088468734447 0.00472958507169065 0.000120403468357534 -0.00125285639728479 -0.00214722317843768 -0.000658253368552512 0.00172011506563575 0.00234319040617111 0.00138412167400925 0.000814922037791112 0.0041610233417898 -0.000563070491556164 0.0020973519043283 0.00222454355977023 0.00108735895703622 -0.206458297103439 0.0584945186195575 -0.118352932905882 0.0692661065803744 -0.0317893794651214 0.21698906055838 0.00230686896270673 0.032141499680763 -0.00390232306808144 0.00802088496490708 0.00728101605710451 0.00812923523134391 -4.31330737189474e-05 0.0218145423984079 -0.00441986974790591 0.0102818540835119 0.0041624728191969 -0.00608475032540294 -0.00401519460028387 -0.00618410773908027 0.00629613550302763 0.00322672706178709 0.00266779894933755 -0.0139818849415258 -0.00426936064560046 -0.00371114753702736 -0.00207937859688941 -0.00475782144657508 -0.00729902220245017 -0.00542727194004088 -0.00768157433411796 -0.0064567317191492 -0.0030162272359959 0.0139688488439865 -0.00152261292612164 0.0150109558292702 -0.00320377348295541 -0.00394216256291496 -0.00308188179614739 -0.0124760365871084 0.00762440483260338 0.000984503323530506 0.00411192880699045 -0.00870773942396661 -0.0014400149834086 -0.0207968720630417 0.0552731659177695 -0.0633636714734037 0.0533307796500883 -0.0172434088205083 -0.0104462715469204 -0.0876797731035344 0.0341590740998225 0.0657624337857315 -0.00264578442753601 -0.0530120006116546 -0.0359029803486235 -0.132330645189655 0.0969461278944954 -0.119587192087601 -0.138471183565218 0.0577669425910809 0.134699052938113 -0.0752168994924715 -0.00293558490310634 -0.00137882577867826 0.0615678497289491 -0.0384467829126002 0.055556571784121 0.046220988961694 -0.0112977903220557 -0.0314170851745084 0.0219045557076814 0.17103117178398 0.145981961938039 0.0189277445516506 -0.0471777132211827 -0.226397848115014 0.0254669617679178 -0.0247468691677908 -0.0416122349563332 0.0115359873722468 -0.0345941591135015 0.000744389988373257 -0.131483682264607 0.0298114564269204 -0.00858592076239414 0.120896644249401 -0.151890312066501 0.132284004212179 -0.0804232176228366 0.0436123319534799 0.0490093591987188
  60 1153.30976063646 ""  16.9096922585841 0 0 -0.00163785951735679 0.0118677658926739 0.00122127872380142 0.0116101432580112 0.00157972193930747 0.00990533714027235 -0.0205069159004841 -0.00548370685214767 -0.0200834293649745 0.0424514669324954 0.0532964115270719 0.0252820747218385 -0.0182038397025047 -0.0668586492989771 0.00482675651873662 -0.0330632834109785 0.00642698420489835 -0.0374661307101457 0.045841356871979 0.0516922755251688 0.0308010434349444 -0.0136126998950368 -0.0660298473567014 0.00848951495104565 -0.0184612912903088 0.00768938321045303 -0.0223845936320705 0.0183496518050883 -0.0133828295394226 0.00712342667683673 0.00668594833429191 0.0113614368627617 0.00377999403726869 0.00304392001915854 -0.00819388266091745 0.0226830629634514 0.00673540813678478 -0.014046712884771 0.00945860290129649 -0.00692045420836659 -0.00903146444982514 -0.0167954543447402 0.0572907709817233 0.494394897682751 -0.0965953518709427 -0.209936704327889 -0.27075245723766 -0.134571062585309 0.063522861475384 0.287715179375355 -0.0332750370100618 -0.200780449048 -0.260852614098267 -0.1211543929843 -0.0495425904283673 0.00464108622008888 0.0655818137092844 -0.0422579865609107 0.0102614140858406 0.0171551445923647 0.0210271220664816 0.0264820631723736 -0.0766744358083514 -0.010251854456522 -0.0173100051460873 -0.00969783872852365 -0.0165272669849168 -0.0158944221234091 -0.00805621927417971 0.0555708255731251 -0.00909822677116333 0.0603323996828497 -0.0665292438233102 0.0536807333471241 0.00490230937695658 0.0168793729708678 -0.00768476754099725 -0.043034992796988 0.0649240654716264 -0.0325486963553209 -0.0437672695028737 -0.00454079448124899 0.00236894775650481 -0.00259634303516093 -0.00275984405727722 0.0011702439519707 0.00068055020336852 0.00230522305962792 -0.00522308497882027 -0.00423394002521045 -0.00266321749672485 0.00208914935260438 0.00139226776934397 -0.0123826843518055 0.00883422848993316 -0.0365405966331901 0.0181017668120695 0.00853752136801605 0.00404130768013228 0.00585070653349706 -0.0152245196358529 -0.021704386927702 0.00335142090035796 0.00547892059715721 0.0228852664512581 -0.00346011642246794 0.00684191850650998 0.0111270552424682 -0.00785020812546402 -0.0156987863514751 -0.0418192850610205 -0.011497841655647 -0.00742786713896964 -0.0262652445152017 0.00252493354588784 0.00681421879480686 0.0154562396207478 0.0066805766819074 0.00363682110749933 -0.00402287371272504 0.0359917083364624 -0.0355929945706205 0.0157538065583128 -0.0278705016770612 0.00925593923283829 -0.0356586920980361 -0.00273382231906833 0.00335440570316272 -0.0338717133026371
  61 1157.60598325619 ""  15.8348535695273 0 0 -0.0145755285496553 0.00632053055701107 0.00502367192866016 0.00730026136273739 -0.00109390919385441 0.000586604543685124 0.000371572465056685 0.00497560205407866 -0.00155258612184718 0.00594047418667452 0.00847968355549339 0.00354694447202312 -0.00277447935449472 -0.0118610269112586 0.00130379750982436 -0.00357717337967455 0.00357300404164626 -0.00509951869718941 0.00567157810044785 0.00722133105708987 0.00352281252316639 -0.00312021834801585 -0.0109451269810335 0.000416408279573808 -0.00254418828373939 0.00245500833673468 -0.00361272527625977 0.0025538789762371 -0.00270824160039159 0.000877300327696257 0.000879078785532661 0.000598356368029891 0.000771342321698052 9.5357755772719e-05 -0.00185558509757711 0.00329808291113059 0.0397253865695039 -0.0330092335528715 0.024804563213887 -0.0151716662904759 0.0244853243675739 -0.0513711375324587 0.00940027804681184 0.0696122929628678 -0.014326777349009 -0.0355326168366513 -0.046740290320909 -0.0225851568445525 0.00812078981267951 0.039359926795656 -0.00525474904057751 -0.0403302975390736 -0.0492557146427643 -0.0255085301967411 -0.00702176617177873 0.00223449782559849 0.00913162282265238 -0.00740157046350305 0.000951880315210206 0.00585842821102409 0.00435723869335123 0.00496938602701712 -0.0114114061266438 -0.000235823705183619 -0.000412604308884878 8.41111736110003e-05 -0.000228578785999955 -0.000496331078243147 -0.000399315792349216 0.00484320587641908 -0.00100705577967775 0.00527143079276683 -0.00951496697705228 0.00934353551366505 0.00150177373005836 0.00556554740058847 -0.0030067855440221 -0.00713738184359994 0.00961474958710255 -0.00309624046771604 -0.00683516912995163 0.0129641072663543 -0.0191684777496143 0.0312206768416448 -0.021564208532549 0.00612722473620193 0.00606480118992262 0.0314991147295039 -0.0181914418575673 -0.00583752858195315 0.0363128921818791 -0.0144584624024082 0.105854728872719 0.0675173252545419 -0.0437327397479901 0.0995503112895653 0.0838611761105663 -0.0454528771381022 -0.0781776119801599 -0.0584209593759815 0.0576596064569831 0.121046554284881 -0.00709837121126525 -0.0195862302582895 -0.119517745787667 0.036210615102638 -0.0214676103529674 -0.063204125378575 0.061187485419414 0.168938915672605 0.29288835705513 0.0877121681637654 -0.00988301408453798 0.01763122985524 -0.0586054235867828 -0.00422432388661637 -0.14947740151145 0.0466409172351433 0.00727750735579776 -0.0302055612873951 -0.214956186878577 0.146124317417606 -0.0614315715822202 0.172651763359875 -0.118018134583612 0.212388921522956 -0.0565433141730489 0.0311982873196949 0.152107567347399
  62 1194.46753734781 ""  6.63981137568756 0 0 0.0111502184966485 0.018478043137926 -0.0490718359365694 0.00541828715509887 -0.00460012633846302 0.0271054336170729 0.00082946206864493 -0.0093566401892126 0.00425942275726308 0.00246929597022793 0.0069658907467661 -0.00041673790257909 -0.00361206464587521 -0.00190717806876507 -0.0032712042605448 -0.000623152077921983 -0.00454263065590039 0.00101106202258859 0.00273993635943377 0.00376856056821201 0.00170282713840491 -0.0041271357258911 -0.00193928400333768 -0.00357001987707434 -0.000490896465418765 -0.00287879366693952 7.66156158830715e-05 0.000127524288097666 0.00198010203670621 0.000300225312270018 3.55034829009456e-05 0.00146081369055568 -0.000143029642923368 0.000748982017444148 0.00178116485575398 -0.000145594593682072 -0.0710789748680832 0.169696207263666 -0.0997078813602389 0.026200769718626 0.0200945012500968 0.0833535794051938 0.00273169288626083 0.0643629676115677 -0.0153483728979035 -0.0163955389776578 -0.014516205761963 -0.0116019617295095 0.00304722326623283 0.00943419898244324 0.00011473032057238 -0.0100934721841646 -0.00660783677900925 -0.00699741152571368 -9.56950114520208e-06 -0.00360130202490132 0.000357497694225501 0.00398343516852816 0.000724072220270764 -0.00624624358224092 -0.00297745073640098 -0.00310998151866484 0.00293958812513013 -0.001122555967559 -0.00300032742311798 -0.00162894454327446 -0.00313332017670588 -0.00249557332471242 -0.00126970420925073 0.00492582837038662 -0.000700295306885328 0.00500838677970914 0.00113802379036368 -0.00425594170945174 -0.00152084046409964 -0.00599920004054936 0.00392766132071468 0.00279085690004777 -0.000503710123100855 -0.00347134651551723 0.000937807931470707 0.0324659632879582 0.0543479106554308 -0.00323778988446918 0.0305474291468295 -0.00207949821256269 -0.00570280012997141 -0.05618463064487 -0.0381892854031888 0.0264848172928973 -0.0427348557104176 -0.0425687381137479 -0.235328005904638 -0.020828658673176 0.0289786902823496 0.32803050884202 -0.198361523759041 -0.153096295782197 -0.0450825123984681 0.0522706983009569 0.0868660720093828 0.0150190062242431 -0.0312831930732309 -0.0541675304047181 -0.02750803378587 -0.0365361626732131 -0.0490144275409552 -0.00615596177068227 -0.0215631240026186 -0.162878893464816 -0.0787016310153573 -0.0871168901961436 0.153420694060906 0.244007910800615 0.19230165296235 -0.131575346688188 -0.0159449207869211 -0.0780649498044602 -0.0271379122676923 0.0457732975407994 0.0180802621784995 0.132176947342077 -0.071703195793735 -0.0116970677665429 0.150583037630509 0.00615147246367517 0.168084820143841 -0.123274761482331 0.118446639257361
  63 1215.911926705 ""  105.25750361088 0 0 0.00243912999354979 0.0281521164133688 -0.00912901207046932 -0.0131854665633014 -0.0483483178418172 0.00421692038851452 0.0085523375748175 0.0788386095327196 -0.0181483316987538 0.0018113536841791 -0.033366142415773 0.0143111710012341 0.0505769319242959 0.0166326009867382 0.0474376568112007 -0.0339016047172931 0.00970908342866165 -0.0397672865561267 -0.00453671825909719 0.00627017878487874 -0.00676269334497026 -0.000293403834492871 -0.0165104767722435 0.00525171291029405 -0.0411553140876814 0.0601933565245218 -0.0613500384026381 0.0247060281921072 -0.0325813112091914 0.0186186979540076 0.0106862474104969 -0.0132809257002494 0.0148699694740627 0.0080344853842918 -0.0271540000508478 0.0343908606061713 -0.00661089076857603 -0.024858391094957 0.00529635988069707 -0.00457176574229301 -0.0364297615569286 0.00786338413586552 -0.00620003646647893 -0.384542292824216 0.11761439781695 0.209590976292179 0.178851144552173 0.163647778846723 0.010215114815819 0.23306715824012 -0.0715493027285972 -0.23763007091688 -0.257334199151635 -0.160901997840545 -0.0753387134287767 0.0306886941786845 0.104882650362728 -0.105517368602065 0.0195482521934531 0.028318606508686 0.0315081754796233 0.0443235247976644 -0.130499581038309 0.0317508671337449 0.0416193792610595 0.0368726327336209 0.0503116589350822 0.0359590954979755 0.0237125210379805 -0.0106232654002187 -0.00113396098311798 -0.00883331722079723 -0.108406021035882 0.087321615027533 0.0052835128745674 0.0318558209136988 -0.023678585314249 -0.102806042061843 0.107442180487649 -0.0272272221297394 -0.0710427604933835 0.00389796840285406 0.0052538554366623 0.000409728760482164 0.00318174367540753 0.000398770366385384 -0.000749265374522447 -0.00562025351458322 -0.00671322603290606 -0.0021188512599046 0.00491055356691895 -0.0155805366109419 0.000724909148494297 -0.0150672074886841 0.0109379986846105 -0.000243975523566824 -0.0217066362354004 -0.0127619655935687 -0.00128236509293711 0.00196173623152248 0.00242080552187409 -0.000289268592500511 -0.00224439724894883 -0.0025258721343254 0.00131038729162221 -0.00130055951715913 -0.00191354845793444 0.000187622258822002 -0.00186215279386041 -0.00623260223323404 -0.0057162128004407 -0.00607062227700088 0.0058424946412127 0.00149909766406883 0.0120694875911808 -0.00797836336084654 0.00173729549987084 -0.0138815311915013 -0.00439673956317399 0.00763035082846186 0.00163030368186367 0.00414974837440545 -0.00239337648026716 -0.00134807910790729 0.00598917776976656 -0.00109406657266586 0.00560888532467045 -0.00438945543697718 0.00290051728842179
  64 1225.27622003599 ""  3.71289655724738 0 0 0.000258440859090527 0.000807828343211461 -3.76387178606528e-05 -0.000574871103952751 -0.00129478846443612 -1.04538806596384e-05 0.000657924339617437 0.00178714414619192 0.00149467769899188 0.00060320833939627 -0.000343618218640716 -0.000604704799319221 0.00315040430151243 -0.00130707382740971 -0.00186219675491873 -0.017873602295994 0.00514268044472312 0.0188673262312645 0.00443444287903772 0.00205283363902567 -0.00598164688998887 -0.000636257309531605 -0.00248820775490181 -0.00169564049279335 0.140868484706276 -0.0474483114937344 -0.12603565687989 -0.054753600131725 0.0158345995684074 0.0221624042750867 -0.063773850018571 0.0209057733578827 0.0588475995506614 -0.0268455937168601 0.013023063677723 0.0493579660343626 3.39155843118978e-05 0.00165226321399652 -0.000170802218651873 -0.000299500759096473 -0.00306120535146209 0.000968508701830933 -0.000253651587320132 -0.0137727216802041 0.00383517894572981 -0.00751596043972638 0.0105274696296093 0.018668496585868 -0.0265751587653248 0.0300765988253165 0.0191278748516013 -0.0116303374392121 -0.0145476671357104 -0.010590404071079 0.067124284218424 -0.0479825797904212 -0.0794183402098612 0.0850132205451011 -0.0455228516255557 0.0440119425304088 -0.0579432219999936 -0.0691325276209407 0.202098923823731 0.250556330178442 -0.0539347176141293 0.15418635889551 -0.139457104995151 0.0114417539561001 -0.273214324775525 0.128619105931891 -0.0421294487750631 -0.121278716310281 -0.153462415796545 0.128321584927849 0.0163743480403389 -0.0331177355629379 0.0306959506019824 -0.083911193554501 0.0726710339672072 0.00511824473601284 -0.0602597690650811 4.8197130667864e-06 -0.000188804320404139 7.11941212366068e-05 -0.000120804739171145 4.28860611171457e-05 -1.24002798010109e-06 0.000251648234846429 -7.65368167738193e-05 -0.000252903587548668 0.000366347222389302 -0.00018835496182032 0.00109906029471138 7.13848387720871e-05 -9.17508347879468e-05 -0.000934102050269232 0.000516006329414261 -0.000686962148836614 -0.00133287340686046 -0.000103344455751281 -0.00024383209033067 -7.97959283556587e-05 -1.5342528681328e-05 0.000205753650815962 8.82910820088214e-05 8.67356500442561e-05 0.000127740662412312 4.61637970061368e-05 -2.96788925253546e-05 0.000326271590356487 -5.63413933269138e-05 0.000250523577000094 -0.000412941016666302 -0.00060248955404092 -0.000253737509763853 0.000261250654654906 0.000322500303682377 -0.000176488768405004 2.93656968991353e-05 5.68039844502322e-05 1.32162441038093e-05 -0.000368881795456283 0.000204258193369631 -3.96287750553421e-05 -0.000259853107869077 -0.000130110833763528 -0.000458690364144744 0.000334874604408358 -0.000329631951266621
  65 1226.68457892611 ""  12.190721319843 0 0 -0.00358302338584425 -0.0103832050622689 -0.00123384676375887 0.0061883960554205 0.0149614131022628 0.00178324483071289 -0.023291501688745 -0.0104440049429364 -0.0217662264286591 -0.000399789114479117 -0.00606344550294232 0.00139521141560288 0.00364510386377641 0.0122344123175343 -0.000454716295177112 -0.0252113375354471 0.0265255162904802 -0.0340213157117332 0.00392781946706442 -0.0726973048263328 0.0288055031968171 0.0314955594007159 0.0394416849220209 0.0200289204423041 -0.0666840900996946 0.0568750870222841 -0.104787819274728 0.0341381137854416 -0.0324720805628673 0.0278800985014129 0.0176767840956414 -0.00970021880053505 0.0292261430310339 0.0138025658976154 -0.0255465292667076 0.0505662813366161 -0.00167351291306939 0.00170877282007958 -0.00502967503664925 -0.00142112055855006 0.00660812780007774 0.000951452388700004 0.00540804344463631 0.17664445543594 -0.0523446530597262 -0.0824765263254499 -0.0729946389397852 -0.0606640343702952 -0.0178836458779501 -0.393444965969348 0.121824718511854 0.218929902198006 0.228398197807692 0.151390689399784 -0.10746911359185 0.011785821239984 0.15003746857605 -0.118474619647978 0.029158063446755 0.020255165183191 0.0220013012567754 0.0333652226725586 -0.145651555048681 0.0694606707970492 0.0380466992847398 0.0611725816854772 0.055993127181938 0.0393595486387346 0.0288373703043934 -0.0153689163600828 0.00986428753070962 -0.0350978505946564 -0.146615939640843 0.0955396965753942 7.66297706655471e-05 0.0227009429338173 -0.0128105722332576 -0.130395572947958 0.154161441845357 -0.0675444476846897 -0.100092471402899 -0.00037820584906288 0.00102067802089858 -5.09473601537751e-05 -0.000363134678708179 0.000137861677691125 0.000365618395812913 0.000364325131881442 5.25745241682438e-05 0.00158097054460972 -0.00429626204241734 0.00445367010488711 -0.0113109338729666 0.0028171174915993 -0.001181377175465 0.010369967236656 0.00867136023421761 0.00731383154456925 0.00694674544913683 0.000280902177168865 0.00129026839394783 0.000582323797757091 0.000413471050119753 -0.000961239000894578 -0.00106439564263685 -0.000295484217416503 -0.000534953335094184 -0.00038511311811525 0.000210755403026101 -0.000899216071465766 0.000581599977252087 -0.000477070169176541 0.00172937581845621 0.00287890012564782 0.00257897287575957 -0.00143353795132271 -0.00199441767897937 0.00585404460707632 0.0008023044618597 -0.00312165474428056 -0.000400271384079876 0.00135415319315325 -0.000877688408207979 0.000697487625981584 0.00111699010261643 0.0011331553242769 0.00167076434413353 -0.00123541915251655 0.00217805967021651
  66 1263.50363136849 ""  253.906989822649 0 0 -0.00479528662058234 0.037618235063658 -0.0129769218120368 -0.0275204627720965 -0.0918704927181535 0.00132614904696775 0.0308746832764674 0.15397284624245 -0.0204319962713781 0.01329899749424 0.00773935746822437 0.0113831466101352 0.0110908912440863 -0.0349859259561749 0.0239425857176389 -0.023895602005302 0.016676264457604 -0.0312883903619958 -0.0300398547854831 -0.0697156983129886 -0.0076655171759866 0.049239915562011 0.0498046458974098 0.0351296026514335 0.0526439276917152 0.0123187062592649 0.0515236734558388 -0.0209499539491575 -0.00248459276127372 -0.0188729665001542 -0.0103037838589726 -0.0039446900146832 -0.00969372837984404 -0.0187376453890037 -0.00318164423915006 -0.021098121666065 0.00621863012155753 -0.0736179392377933 0.0217944221802966 -0.0124114768018411 -0.0450223522998248 0.00257627297016198 0.0209244347245198 0.0673620138763789 -0.000431636897440559 -0.196200772281136 -0.251228699029333 -0.121484608708839 -0.0387089782126987 -0.187699707231939 0.0241025476259327 -0.0279705819282104 -0.0256496044178004 -0.0204794588880098 0.0438236790386972 0.0282641281271058 -0.0729934901254854 0.0375880749581675 -0.0297522320654335 0.0703186361596856 0.0295333392932088 0.0200641910498718 0.0683530858517649 -0.0177269423979748 0.00546371362386057 -0.0119063660762342 -0.00910018905452455 0.00286414783106285 -0.0181628135880497 -0.0389192875537883 0.00772059161216181 -0.0427923164793256 0.0721927726133582 0.00628072996802993 0.0277602921622545 0.0575008618530515 -0.0360107537371171 0.0509490342806571 -0.0604331634622842 0.0606919452527596 0.0271864780878039 0.000281149094756507 0.00587071269717903 0.00804231669305347 0.00550443027337656 0.000596567212609002 -0.00313919763605086 0.0031527013156999 -0.010204467527121 -0.0111699948721735 -0.0218902911560512 0.0152028805445086 -0.0590423402091065 -0.000319498314312022 0.00420003734324855 0.0186392453621601 -0.0842075966225885 0.00478630542727472 0.0655083612097872 -0.00564256627839367 -0.00601588601165004 0.00171902211935549 0.00373379865434471 0.00211027162459304 0.00147291061086915 0.00608751607170346 0.00348957175520061 -0.00239666513994913 -0.0211050841835493 0.0195447834440418 -0.0323816751286949 0.0142889838898677 -0.0154038058096974 -0.0118048302009121 0.0124346046683062 -0.00249694277666636 0.0237123147771737 -0.0715114834162511 -0.0114210742141289 0.0381393320294043 -0.00963017893936768 -0.0085050061093944 0.0039635659119564 0.00880581188644545 -0.0187827387860301 0.00663731216806885 -0.0184316950184164 0.0135426789283649 -0.00396372247130789
  67 1266.58665790436 ""  50.1206054357048 0 0 0.0158401945899616 -0.00622914753633465 -0.0177903926314941 -0.0161704335629201 -0.0117749522124285 0.00732870531748585 0.00400544483863634 0.0264793060053609 -0.00479777147723539 0.00243633711102058 0.000324245116524023 0.00212311783457287 0.00260172496006777 -0.00552511701353974 0.00453524301895561 -0.00518227628644306 0.00309642828674071 -0.00657689044532906 -0.00504274672428687 -0.0129508673520715 -0.00088532479659393 0.00969189605090899 0.0093498939502417 0.00674137328550895 0.00960825614726065 0.00262510149446746 0.00978337485787782 -0.00391484336166732 -0.000648679447338252 -0.00353909313718 -0.00182431317627063 -0.000761527021228656 -0.00190183355990255 -0.00347988894244844 -0.000770716764520023 -0.00386046079808176 -0.0407491899148569 0.134013702645243 -0.0619955802777465 -0.00513670576527673 -0.193752917349156 0.126717559692952 0.00289733628213837 0.0104639562948377 0.000965317882882134 -0.0334706407740177 -0.0424297111168255 -0.0198858105776362 -0.00599554043556326 -0.0331790606675979 0.00408598492513851 -0.00760359233087929 -0.000753701429400996 0.00328815881684824 0.00783966758494983 0.00576604497639751 -0.0133620585861063 0.00640468090666619 -0.00545190567255549 0.0131315130063845 0.00582089537351534 0.0042851529891037 0.0118984627159984 -0.00355383854200296 0.00122385139604652 -0.00238960676577471 -0.00146580877017971 0.000614357747442215 -0.00322609144707238 -0.00733116660889976 0.001481894455713 -0.00775716662464819 0.0131852868405062 0.00145603427719314 0.00522589850444641 0.010761444060139 -0.00685556202266749 0.00929374231464698 -0.0111854028918359 0.0113349556747715 0.005085726809477 0.015722825571407 -0.00790443814817775 -0.0399530614143891 -0.0153271482896072 0.000906356970903837 0.0121857979434719 -0.0251371118400706 0.0387600104220412 0.0391424932901 0.165967196805724 -0.171658279900057 0.393672832768304 -0.103615884315629 0.0522470708593861 -0.217609727784273 0.354997004596828 -0.0499697947482938 -0.333986934565484 0.0339835068133086 0.0271438098319519 -0.00811416344567727 -0.0306807347792533 -0.0156687068583861 0.00580988446442494 -0.0346742203282301 -0.0225206638617424 0.014344817002362 0.102355083284513 -0.110823713506827 0.146022251650892 -0.115366818223163 0.0919697736819216 -0.0277084128051406 0.0223687191363499 -0.0282128151894826 -0.0902477772922275 0.292146527739811 0.0311582728372715 -0.155478563888321 0.0560144179990525 0.0477915070037821 -0.0248809693786611 -0.054203342228974 0.115658863033003 -0.0442905314032337 0.100844144214705 -0.0770885005724459 0.020979294754406
  68 1280.64299704918 ""  6.45882405888761 0 0 -0.0131349863176508 0.00195609774732463 0.0302820941686544 0.0155768867685243 0.000731699482981842 -0.0237680024135502 -0.00782909190361589 -0.00216956496655997 -0.00936653208938256 -0.00132798772511156 -0.00535402339818262 0.00167824361150817 0.00351167404666666 0.00370105463784537 0.00293927593562998 -0.00118507039119047 0.00894398739453745 -0.00452029391009463 0.00211330282197885 -0.00179105451704091 0.00292060211656827 0.00302465730856413 -0.00161956730312829 0.00517276005574722 -0.0019027604228985 -0.012279594653791 0.00125095625548409 0.000233550852880711 0.00346874022531896 -4.62130751494221e-05 0.000644169646034944 0.00440300427055295 -0.00049300045287809 0.000838865492370659 0.00319137001009025 -0.00058241050464526 0.016279844992528 -0.450914009591101 0.147891344676721 0.0286291436856243 0.329893696099423 -0.169206137787322 0.00115380900431525 -0.0153743575132338 0.00135363355075876 -0.00474033013168642 -0.00610354770171301 -0.00481231729694083 0.00169657768761293 0.00414926029864156 0.00284628923722636 0.0248940450690943 -0.0031455955874012 -0.00678758166969854 0.000800261953971413 -0.0094767338374342 -0.000412384151289848 0.00644908628714756 0.000982689442607131 -0.00817468276890279 -0.00622051313054638 -0.00630912150047232 0.00303934709077488 -0.00286012949198855 -0.0102640898964843 -0.00533899990622007 -0.00892320878172286 -0.00826436259148436 -0.00129940006750125 0.010446572003783 -0.000358191272933194 0.0102544811721825 0.000224126078496366 -0.00778127434839041 -0.00355244178669307 -0.00722676945074001 0.00527415995331711 0.00471679960168028 -0.00307278270960567 -0.00788395352107225 0.00332060260648662 -0.00393306682136573 0.038178044362962 -0.00189324131243107 0.00470749443298072 -0.00359642886795725 -0.00514613477626964 0.00936042162341004 -0.00388172771009833 -0.00954559607629868 0.0435091754840256 -0.0794936681806408 0.122480289176281 -0.153566631084695 0.119553581855963 -0.254890956644697 -0.0795495137749115 0.172128379479637 0.300258622376541 0.0315202380565985 0.045205731200918 0.0103575858303697 0.000746459343037484 -0.0408646237837826 0.00917476609944724 -0.0372268235423581 -0.0421497871999357 0.000765979038131836 0.0896016211191265 -0.0890130534060329 0.137191939840932 -0.190193904718337 0.138484513384644 -0.16471611028763 0.0318727133065594 -0.0472896987762949 -0.171101142955859 -0.0762957089776094 -0.0218441516215477 0.0372587745315455 0.0306802521162837 0.0968057644595398 -0.0549197388353142 -0.0271258417843709 0.137979556395535 -0.00794281244596681 0.123328714941276 -0.102407111656603 0.0696055275698898
  69 1286.09813747453 ""  1.23888302925753 0 0 -0.00192766982497276 -0.0107777904694629 0.00451121571228489 0.00799085677879002 0.0216055824305458 -0.00211307126348415 -0.00723714926470324 -0.0400161677814771 0.00600155902365948 0.0162786157674802 0.00714137387069648 0.0145564151701312 -0.0177650671634865 -0.00689143800830045 -0.0163065457564279 -0.0318820534634787 -0.0926725659364722 -0.00190679731456052 0.00370639820972433 -0.00675636747290779 0.00631166640392826 -0.0113735008672867 0.021242857813794 -0.0193310885881615 0.0853588496989986 0.155577894651806 0.0356836536025293 -0.0267716628285648 -0.0479959918654409 -0.0157958829443982 -0.0219829676654873 -0.0560800077662982 -0.00369443039318479 -0.0307039018027936 -0.0466769164017533 -0.0117869663434783 0.00446832110644098 -0.013833466136112 0.00545392096658239 0.00626653521883853 0.049606020230864 -0.0148013199532459 0.0203748782378008 0.127423941550634 -0.0202124517755411 0.0813614515224265 0.0939666194477607 0.0535050805003062 0.0131619789270637 0.139037644270916 -0.0343187251511969 0.049322246294507 0.0824536725363904 0.020577505972793 0.0409754856795556 0.146928392908472 -0.0741213190247208 -0.0460931156644589 -0.0414778971200384 0.159738354027047 0.105273981027126 0.102659780410902 0.0170468599843004 0.016638988245185 0.129038260670422 0.0538570086993168 0.0919496534529412 0.104035328653087 -0.0202577963229589 -0.137970867203037 0.00158085689654873 -0.144438304880022 0.0471445797562544 0.12178118429134 0.0709691178150875 0.138184096057703 -0.0991384201271112 -0.0189120931026487 -0.0239651836877771 0.167854965889896 -0.0119537123060209 -0.000645646521450353 0.00121502739754814 -0.000667952744852265 0.000277506214216855 -0.00049705278186721 -2.82793020981018e-05 -0.000100298840854777 0.00137847517707979 0.000820278064338736 0.000451516653841004 -0.000360497924159506 0.00273128931356251 -0.00448053180380591 0.00338932370944359 -0.00664279553169563 -0.00276707276810367 0.0108932483101844 0.0166157027158526 0.00179226303380558 0.00256242800184765 0.000324802839917572 0.000444109465542009 -0.00192716464646005 0.000181589769544546 -0.00230674041186895 -0.00222448291380842 0.00012534835102268 0.00651412211172613 -0.00547141501173499 0.0100638995722052 -0.0105527613023375 0.00780113957628167 -0.00858792881114215 0.000117791985701181 -0.00112992740476161 -0.011552667263433 0.000598219517157511 -0.00122813269311647 -0.000677482574657512 0.00241532591615852 0.00432862782007634 -0.00275602104740143 -0.0017591790648226 0.00808241110615581 -0.000491737173397731 0.00745545502452248 -0.00603986061152702 0.00437644267824044
  70 1303.09687610477 ""  88.6429166714084 0 0 0.00381815623499396 -0.00931433124200328 0.00336927781635619 0.022926687709864 0.0541515417185717 0.0079934956724429 -0.101482474014525 -0.0377880559857842 -0.0964240046317136 -0.000777180019536943 -0.0933590891436311 0.0316225170663822 0.0532944256176296 0.0607776055810773 0.0355530849364086 -0.0720761126808052 0.060366252282017 -0.0974820313629033 0.0314358686057141 -0.0491683856085485 0.0505810638530841 0.0416037969897952 0.00977917937875527 0.0413352332057983 0.0386687371875564 -0.0343881436108059 0.0528357541822363 -0.0160166673776567 0.00364382727224941 -0.0128055979231836 -0.00520594057465937 0.0147074680155481 -0.0106448699685989 -0.0109784605558011 0.00222561281870452 -0.0178337504537454 -0.0235366990815612 -0.000199683237144572 -0.0079642723479874 -0.00565902264708603 -0.0326818214101727 -0.00227767324534442 0.00301496507796785 0.0288111078281889 -0.00643670261259857 0.0402857951616801 0.0490388085627983 0.0265663137544855 0.0462293701706401 0.113905110167384 0.0096201872851649 0.00222532501782108 -0.0392083715678163 0.0158148867267539 0.040728396282856 -0.00319550454681782 -0.0602731192647594 0.0402046172061976 -0.020045095784601 0.0198397307429361 0.00836634908511179 0.00739560135448598 0.0367892187509821 -0.0350734457536272 -0.0319958416823855 -0.0344326811900923 -0.0429885059674908 -0.029456341038189 -0.0254022328914951 0.020864020465991 0.00102824988532628 0.0222688040298093 0.0388146542165721 -0.00244184215843395 0.00889512917363415 0.0134944673467209 -0.0116504506090604 0.0472273264689982 -0.0580534645045015 0.0266507987730549 0.0346812383174643 0.00148101248958315 0.00155078148079796 0.0013475912285429 -0.00146867336263273 0.00129774994982919 0.00229493321284584 -0.00819781246943604 -0.0105791245071305 0.00120602941928248 -0.0136736683891787 0.00963291106004383 -0.0416476107243974 0.0143287181476819 -0.00878658388199532 0.0494155548825163 0.049427648454076 0.0110366507453866 -0.00428247416219931 -0.00218976717228555 9.30837064614777e-05 -0.000541521769639381 0.000209349789286265 -0.000261424159263225 -0.00288686662087746 0.00309049035844275 0.00292918628912575 -0.0010996693692389 -0.010415934526834 0.0054993495274996 -0.0160083176602408 0.0211038038913652 -0.00894858032881724 0.0369893834547421 -0.00123277276855881 0.000347555124736014 0.00419489815954542 0.0322260854188155 0.00508247748348278 -0.0169839287607982 -0.00326201682290659 -0.00639976758095487 0.0033436783042071 0.0051084261363844 -0.0119235121133245 0.00446812213128288 -0.00766294875026933 0.00708999921685864 -0.00157690547578963
  71 1318.28052756873 ""  3.44576926826391 0 0 0.00606941618438127 0.00570475264523691 0.00703945547817899 -0.0153574830408345 0.0123543681138748 0.00994277683763659 -0.00599889711086835 -0.00609038618065563 -0.00214401320039735 0.000464189257714732 -0.00319208450278843 0.000643692672601413 0.000632819646297351 0.00230824679134439 -0.000512505431181071 -0.00126057687822124 0.000332279076318156 -0.00117133051309722 0.00214750348244166 0.000456613310262262 0.00181968542915127 0.000374931932245731 -0.00178122306331031 -0.000737925197216781 0.000459217971412861 0.000282404243880825 0.00111619987701603 -0.000300296091855046 -0.000277377205911734 -0.000202817461107503 -0.000103290109265865 -0.000143386046257394 -0.000298341030080294 -0.000141845078530296 -0.000263658595313672 -0.000304328855017361 0.0550634859380821 0.373324928959061 -0.0780824164357635 -0.0631227444255355 -0.426141970189142 0.114357329502422 -0.00196442632168601 0.000257683318518702 0.00181604356656794 0.00473996359966526 0.00815721673318568 0.00415532295191011 0.00394567539872661 0.00911741561704995 -0.00140748895633175 -0.00905524790923061 0.0137341140407053 0.0241356070985379 0.000857790207551708 0.000969765491259851 -0.00122258191928087 -0.000227900839774137 -0.000241388575308405 0.000549769202821158 0.000584425907535139 0.000860585830848969 -0.000448759117033425 -0.000747376294018688 0.000571197283947487 -0.000340074512746735 0.000160371568662472 0.000204646300930696 -0.000161083456553144 -0.000158074604439339 -0.000128293100787529 0.000465417035154788 0.00045635869868782 0.000445835425240241 0.000259756749194762 0.000237012785391845 -0.000397423826453592 0.000457767964161633 -0.00102271555989974 0.00115619716410793 0.000677213218938487 -0.017319465589491 -0.00806867306066049 0.046988467519422 -0.009043634610697 0.00756993149423643 -0.00724538380495258 0.0656328342586967 -0.0317149373844779 -0.0562527528875444 -0.0718700161995404 0.0789402781370314 -0.122963809825539 0.0200059206476835 0.00164023591360923 -0.104850724577017 -0.0780768227742347 0.0544805113367383 0.160186116729292 0.0126367246870018 0.00571207057050186 0.0122350250230717 0.0319774368144236 0.0116204876675902 -0.00233399087835746 -0.0321886824006357 -0.0315528203938368 0.00564518429611991 0.129715410157287 -0.0309549379432525 0.217975213295691 -0.218148305015151 0.0973618427114485 -0.397840238813475 -0.0813268637972125 0.051544506119607 -0.0761119746667621 -0.197836206414245 0.00199916527242189 0.104906825958674 0.028256539209816 0.0656453618458466 -0.0370321530357321 -0.0354024296534274 0.111447324379821 -0.0198635790211291 0.0875369576265619 -0.0785713597564959 0.0349295530942033
  72 1337.45280004572 ""  1.89755069691402 0 0 -0.00694776745480221 -0.00567072652120255 -0.0130559636961926 0.0100631673875277 -0.0100878108391514 0.000206731863775977 0.00820943131869739 0.00459860035964502 0.00602739565476048 -0.00167349083348734 -0.00351720653484473 -0.000174299723738265 0.00113462505691854 -0.000383227407362519 0.0015668264185339 -0.00512975404891382 0.00498920563995039 -0.00733429155669695 -0.00137504997935197 -0.00162338671953116 -0.000745789455221949 0.002556145011777 0.00498718317314865 0.00181478351559125 0.00140991470564946 -0.00246488672518043 0.0020390224946795 -0.000527348233861579 0.000288225307697761 -8.15882621174838e-05 0.000556591409668236 0.00152035848640658 8.7989656095922e-05 -3.68463115770997e-05 0.000104991775637047 -0.000538556627153175 -0.0390839499099278 -0.131769136508676 0.0144441908782815 0.0383209407678283 0.273787846581656 -0.070632903208456 0.000356792336184886 0.0264001975489179 -0.00966251708566983 0.0174303609541011 0.015584248033643 0.0122863280858025 -0.00437097827242537 -0.0379594989551585 0.00962929435559154 -0.0273552636274035 -0.038041003117907 -0.0355067040559253 0.00187423897774242 -0.000583139999335827 -0.00222649132795361 0.00151249549101093 -0.000478344320552876 -0.00172679639896431 -0.000439259251867548 2.94311127739131e-05 0.000161375567421572 -0.00267779281912236 -0.00438603200655267 -0.00286276394026323 -0.00415812673615396 -0.00380094052778478 -0.00174549154145865 -0.00107980834304112 0.00189182404662844 -0.00208867593862919 0.000183468420290123 1.31635753645951e-05 -0.000284570459122881 -0.00157971737694927 0.000479356632959806 0.00134351067147427 -0.00216910057502334 0.000803570493762224 0.00166818547728306 0.00342796586145028 -0.0409101914151543 -0.0102335743089784 0.00948016943087886 -0.00736943390753836 0.00976736294970614 -0.0482268363295416 0.029131163021187 0.03365899081536 -0.0587523126364442 0.114739776108614 -0.18061036042876 0.160442735082716 -0.132182004215978 0.320339305549028 -0.0737056137218575 -0.152726288837712 -0.211229743731606 -0.0104694694216338 -0.0222835948198885 -0.0286925502506628 0.0351113701018464 0.0541847607884576 -0.0148320537834219 -0.0303539250257322 -0.00713461378814658 0.0276222977650912 0.236770098277933 -0.0585438623894022 0.406471138052284 -0.118604990512204 0.0188916481026296 -0.316740049196636 -0.0918932516069506 0.0957295728862321 0.138154922362092 0.143983131327376 -0.00514713817533632 -0.0754131513437916 0.0639411964252291 -0.00802053169565256 0.0083499326660734 -0.0748932198450457 0.0654087837753233 -0.066219097001553 0.0791336446571398 -0.0590819341238905 -0.0305271560943414
  73 1351.88875920731 ""  1.92498059363117 0 0 0.0034026746000109 0.00222448536767723 0.00563600721265641 -0.0121591065831706 0.00257066174542715 -0.0140923946312548 0.0607827080166679 -0.0261263949614389 0.0745721132513215 -0.00993121294596001 -0.0301079991199979 -0.000717651385392257 -0.0167740717337317 -0.0198861647739924 -0.0107756934549391 -0.0467462690211673 0.0342470516812306 -0.0614868771283457 0.00457259463971529 0.0281995901830689 -0.0049981040260895 0.00951055358088086 0.0195808047992638 0.00311425909655699 0.0153752917604903 -0.0115459760044781 0.0204434506232258 -0.00601316587632652 -0.00239231015186987 0.00270682672512394 0.00729936884265972 0.0105505591355104 0.0039865893919461 0.00166732377830004 -0.00454830313895814 -0.00483967569832352 -0.00298653000640607 0.013432560473896 0.00148219732470566 -0.00111517582476219 -0.0141398892663515 -0.00984579151258066 0.00370624860417124 0.333505242558378 -0.107188909441138 0.284205001898147 0.288919561962227 0.201701989072289 -0.0270292066722913 -0.448192631724875 0.127495151748989 -0.243330953559714 -0.237509501247563 -0.174235481515396 0.0285199272439277 0.013784494372763 -0.0298005767742637 0.00538183721684156 -0.00388082990867819 -0.0277444591508752 0.00209028075577732 0.0123431125525707 -0.0150028679520634 -0.0359759971013739 -0.0378797339358964 -0.0280757081699661 -0.0388510378601976 -0.0364668687255108 -0.0244922576130287 -0.0331678482107661 0.024632787007087 -0.0433103685113972 -0.00916169339387704 0.0152699808593358 -0.00281895648164796 -0.0261181714089112 0.00606296028859497 0.00459602046438014 -0.0232386116580471 0.0286227020339012 0.0198694189130383 -0.00304243622375951 -0.000884908313683142 -0.00120607835084324 -0.00103563401349181 -0.00141912168806228 -0.00248074936496269 0.0179990595710447 0.00960234428813086 0.00244913126831258 0.0154491652589562 -0.0152515700474676 0.0504033070691104 -0.0120729036904269 0.00938503215548816 -0.0588450149409564 -0.0705138163981768 -0.0372205027390973 -0.00657236151685692 0.00245804117878445 0.00156828112788309 0.00367070502631568 -0.00431504144069393 -0.00409735161944969 0.0031745333045507 0.0022006291837531 -0.000124310311882453 -0.00248161121164529 -0.0221919734985693 0.0053011765614503 -0.0393387185672474 0.00397833989038025 0.00105606103837924 0.0186151059549138 0.00700390758482022 -0.00721343919123239 -0.0220813537971188 -0.0374346862543422 -0.00396137505559473 0.0190087246273285 -0.00577397371568244 0.00233113492479006 -0.00171275293615 0.00588398045968423 -0.00204388018142234 0.00492825418082595 -0.00704026922210575 0.00445163177232533 0.00380643531546792
  74 1373.9467262786 ""  8.17612064844151 0 0 -0.0110492262539095 -0.0149920649897068 0.000307711417740627 0.000360636531402725 0.00126009858658634 0.0050575751430009 -0.000802987760863487 0.00211115441104634 -0.000949409426249956 -1.72613447933679e-05 8.42438515968812e-06 -8.60220419137498e-05 0.00156230144557568 0.000465353373885126 0.0015232507659033 -0.00119847403687738 0.00113112625601712 -0.00160918338006985 -0.000136538582039322 -0.00223485474914672 0.000433689235002391 0.0011119644267808 0.000874986060796133 0.00042886001381266 0.000316358785828264 -0.000207372725219187 0.000503205715549792 -0.0001759459930234 1.84195139935476e-05 -0.000274810710857991 4.94099928546576e-06 0.000105618026399157 -0.000117612654498208 -0.000244202193136007 2.6689179883267e-05 -3.77038995443263e-05 0.0507537259524923 0.133821082372675 -0.0243511748437477 -0.00527446340016996 -0.0142547052936127 0.0105221494938396 -0.000306558874278521 -0.004483483662806 0.00151691802449758 -0.00453094363509831 -0.00551702301161722 -0.0024118070841497 0.000445113017900223 0.00422697899126646 -0.00149623031140746 -0.00911515486639311 -0.00445718894196906 -0.000930041766853881 -0.000352887448352518 -0.000133951325635149 -4.03254517891564e-05 0.000331397450492702 -0.000260201081322826 0.00121784589687866 0.000316848630770868 0.000178126637953422 0.000716445531696961 -0.000116451585896444 -0.00024738873781034 -0.000249216288071137 -0.000243244468795383 -0.000201815867188598 -0.000174726821957009 0.000249889275340671 -1.44051294505907e-06 0.000272724814186907 0.000782985010959597 -0.000154098721057449 0.000428636981466526 0.00105499836318361 -0.000510292327004777 0.000698023734111994 -0.000223258804004637 -0.000333955961415071 2.09846089637017e-05 -0.0342925057092196 0.0387474377696543 -0.0872915573768882 -0.00469306462442971 0.000222597403828615 -0.0050257311812281 0.0567241185128051 -0.0279182090522345 -0.0181683628996185 0.150737219774409 -0.0798510509754829 0.44670332244313 0.0852580023986374 -0.0482592050858909 0.323359664978693 -0.136633561421773 0.0954929878424019 0.286838626726139 -0.0351841774330123 0.00569590090347541 -0.058427499466777 -0.00543668227802699 -0.00328192443846718 -0.00304757489523067 -0.010078139668493 0.0205167551102289 0.0175718574565952 0.171847818593845 -0.0719369322481401 0.323321636686095 0.127572581313352 -0.0601041488919385 0.203273737159084 0.104585866474007 -0.0458638838332315 0.158206316908337 -0.093349549627087 -0.00562629543852074 0.0507266514006386 0.065065851633125 -0.0861075044678346 0.0393735725126529 -0.0279784274951453 -0.0545619558923897 -0.011778847589207 0.0618199558577247 -0.0187076066643123 -0.0232242032748151
  75 1392.15729622227 ""  5.84251930918787 0 0 0.0445450079114295 0.0354221174050118 0.0304096255707858 -0.0155314167089724 -0.00457707413818624 -0.0153098508053166 0.00720517681440466 -0.000418615750391274 0.0083783590935095 0.0043583926482578 0.00889001929567248 0.00146899188690291 -0.0123836725872733 -0.0170344415817477 -0.00730235946364718 -0.000582585627161871 -0.000838723359570807 -0.000310027149617552 0.00247233954526291 0.0198139039335062 -0.00431310090145784 -0.00261498501670462 -0.00913451271477824 0.000291048467344984 0.0014952651125853 0.000588026241586464 0.0014147431223883 -0.00108511864816103 -0.00125250079477459 0.00253675246468624 0.00369511548981321 0.000913026685223792 0.00351116389093001 0.00194528556640247 -0.00212967182277401 -0.000413465791669444 -0.00277455663128054 -0.106926627048264 0.059663519450864 0.0182775872003807 -0.13276371052721 0.0603458359560358 0.00475605759992099 0.0136232474532364 0.000852629421060881 0.0531975377558044 0.0494379751437816 0.039289925152302 -0.00450395412406545 -0.089361848582373 0.0263721923016498 0.00482063229622363 -0.00139755188212293 0.0065658520104928 0.00954378381089118 0.00738871274433039 -0.00807961551618296 0.000635004140761908 -0.000226237555956791 -0.0134701012098249 0.00137961138794692 0.00617376807992802 -0.00962972313448932 -0.0168624797269646 -0.00867154653410273 -0.00819235702601982 -0.0107214192055969 -0.0106129393818508 -0.0139832675253744 -0.0173368222980777 0.00882719776678528 -0.0211253991326985 -0.00694230084863999 0.00840081140571541 -0.00136889766136276 -0.0122542895607679 0.00384416543655598 -0.000603965568973435 -0.00505317248273309 0.0115714240905617 0.00592361021328573 0.0153726975410947 0.0250601938566153 0.012802388844674 0.0014297272713683 0.012583962965763 0.00849263094533008 -0.103775672536588 -0.0851277680822252 -0.0543746522976476 -0.0573346581082034 0.0271933001589536 -0.193522996696745 -0.00491937471042875 0.0072435249323053 0.185324413812297 0.531957905114596 0.381385555948417 0.201274045462882 -0.012540267509164 0.00507274142811267 -0.0183770672259161 0.0103775142235866 -0.00315270018398269 -0.00832040083545686 -0.00666541484993505 0.00744934196300333 0.0025098044093738 0.0536051676200508 -0.0274883808849252 0.0982822576639997 0.0396680347529015 -0.016066518264551 0.0515090749519186 0.0077910611072555 -0.00379672356698697 0.0489489578209799 0.118168055808344 0.0207377735334927 -0.0624063883731296 0.0329722820638092 -0.0379964641796917 0.0110098495551982 -7.04639970799795e-05 -0.0277683151153365 0.0153272614414688 0.0388612654748882 -0.0144844277225334 0.00467948340740293
  76 1412.90625808117 ""  3.30558407766851 0 0 -0.007141575659361 -0.0351698168680545 0.00139268196937655 0.00305944716832057 -0.0038839143776114 0.0051649868449177 0.00227635120041796 0.00692366851764062 2.64360632823958e-06 0.000782436206677783 0.00457045219290382 -0.000791368594419766 0.00158643519064871 -0.00339391431069511 0.00283958620631037 -0.00306984277005239 0.00228181662357536 -0.00405686622731091 -0.00080475784769374 -0.00121116352336818 -0.000409112903421237 0.00186854364338908 0.00111220577464372 0.00164915518536924 0.000700945475903907 -0.000383773052431305 0.000878068241022737 -0.000634151810159784 -0.000425676386696688 0.000736464610925464 0.00238854662788768 0.000735224823044028 0.00223375128409829 0.000455364915622382 -0.000726246230922466 -0.000404699351705357 0.0637285205218486 0.141527832760348 -0.0237580860759536 0.0389773031194671 0.16997821660153 0.0152096514874679 5.85495036327742e-06 -0.0159365892697715 0.00595553362135787 -0.00112942247872554 -0.00661265658532114 0.00110887943208128 -0.00157216806575239 -0.0118798271249822 0.00259280402135387 -0.0179949042094847 -0.0194451949429059 -0.0133031982262677 0.00359704562662961 0.0016707382614904 -0.0033107859616878 0.00224579644984631 -0.000991669923705666 -0.0037757066998569 0.00143557893158702 0.00335092056878699 -0.00336526884004993 -0.0125227092123165 -0.00439449346776021 -0.0055622361962143 -0.00685778210806389 -0.00623591501064583 -0.0109150736269007 -0.00900605263485484 0.00491260123473152 -0.01100306264165 -0.00164237975775316 0.00401171963006325 0.000194944679982132 -0.00343412297813959 0.00080608750120727 0.00186595791613334 -0.00219856901190838 0.00336524991910621 0.00216129401826118 -0.0122032937877666 0.001355195442955 -0.0669925789892127 -0.000573519900160322 0.00401608355740361 -0.0050989886344556 -0.0123574952085165 -0.0190459562833282 -0.000315014694219778 0.0671222372817739 0.0374260753691927 0.206053995202525 0.0390411551643305 -0.0573691529785839 0.316925854628813 0.152389250185134 0.125652455220757 0.10239748362237 0.0381914596785266 -0.0248135935513483 0.0592872329851828 -0.0097427387030742 0.0229967370787625 0.00870283960813664 0.0470297820782106 -0.0541340007826661 0.0157267024023725 -0.141824175716016 0.107996305636876 -0.261259669048411 -0.180549173533485 0.0699482566707972 -0.261284420841612 -0.000558944064659886 0.0221520183757848 0.00914578553892777 -0.0303703444575766 0.00415978786828699 0.0150390168023973 -0.236018794472585 0.262393933476438 -0.0433271277339685 -0.069395885937828 0.213389075856347 -0.207509812044355 -0.260873221470703 0.0850115799213129 -0.0924669975773932
  77 1417.83233056808 ""  7.38790150036325 0 0 0.0053042172135621 0.00135054495009942 0.00507347565096886 -0.0047662832048195 0.00328071554277111 -0.00646902033116162 0.0156873627957527 -0.0116256591200634 0.0208935572953184 -0.0112787015144484 -0.0284955953330978 -0.00225070593527389 0.00177545102481365 0.0199935961816872 -0.00496090003242075 0.00603633419197927 -0.00146870664942881 0.00689975898625083 -0.0114618932731121 -0.0189226555031488 -0.00560938690800058 0.0109181325470579 0.0274413740184476 0.00208529113409874 0.00413631419536519 0.000847452127706934 0.00418433027439383 0.0180926521924533 0.0139581363068896 -0.0436993603787539 -0.0684327253082871 -0.00692094064721394 -0.0688000694748302 -0.0337509702828446 0.0285080401434988 0.007881519411589 -0.00416114283611201 0.000409749578930504 0.00368729030925847 0.00360171090031274 -0.00400722702452358 -0.00268633347136565 -0.00795717608938826 0.101987246667345 -0.0424344945369618 0.00832116059731247 0.0293868233811533 -0.00182435980507226 -0.0108418995318921 0.0111881085889401 -0.0156577678026689 -0.0777378506804571 -0.0612320353870383 -0.0612226339037985 -0.155698793690874 -0.0683224759947011 0.125941484963129 -0.0555106851568463 0.0176515046221793 0.205608784480915 -0.0249992457033353 -0.115707223193897 0.177857205568303 0.374542213279221 0.0722706882200667 0.143772143803945 0.165248364416682 0.140702902670546 0.344968457982402 0.248759062540733 -0.123851683853805 0.300452566639637 0.122193489632218 -0.14877459644136 0.0245326764239173 0.182670549990804 -0.0576281140656467 -0.0329563263577779 0.0876228798286185 -0.136041193419173 -0.106259666811705 0.000252118472060189 0.00127229802563566 -0.00145449700886917 -6.59164532841098e-05 0.000906620890086246 3.10723819397476e-05 -0.0067386238842865 -0.00572173943547218 -0.00381020154196191 -0.000861395594082157 0.00234752820040172 -0.00306970644714688 0.00111087393249547 -0.00157689380195356 0.0189117291122694 0.0400515550093868 0.0295004989792511 0.0166134097566235 0.00075803799355671 -0.000303787779227438 0.000976117144656729 0.000240014068051604 0.000330633282938464 0.000281873373834455 0.000858357040291069 -0.00106442564947955 0.000243755146403914 -0.00262192193125174 0.00199007862458715 -0.00503540355338809 -0.00354702352674869 0.00167097965325885 -0.00417440138655594 -0.000586996422528431 0.000844400778949646 -0.00102115288207219 0.00202605219456732 0.00130608095772275 -0.00138738408543764 -0.00445950246653558 0.0047225786196117 -0.000794020070869477 -0.00122019558672614 0.00420682253062807 -0.00379404463355004 -0.00478227707127037 0.00148635552781443 -0.00127420774158279
  78 1418.79972355858 ""  6.58458911347214 0 0 -0.00011624064146548 -0.000186357284956122 -6.64745082521488e-05 0.000105149126049902 -4.17453257128823e-05 0.000135263137224235 -7.56926994912129e-05 1.23391279339356e-05 -0.000497967823631107 0.000205076368145744 0.000559516067458338 -6.91519624290026e-05 -0.000701942004428114 -4.23610021371168e-05 0.000861096464728145 0.0011495423203438 -0.000343815223327652 -0.00146844255183823 -0.000310506660104 0.000647917804670054 0.000581134432022273 -0.000324846453648185 -0.000421080498907983 0.000167828067010621 -0.00270771221245708 0.000683531597256039 0.00247393571185243 0.0387695069232759 0.021148856409019 -0.0715228541913579 0.0043914072191358 -0.000591615003308367 -0.000502158083074012 0.0625544084250032 -0.054032404964334 -0.0246301115486223 0.000220929689842465 0.000786287202665249 -0.000255725641113734 9.77264016161755e-05 0.000777625680269001 -5.66306131652446e-05 -0.00108593957139002 -0.00184004435228416 0.00192324586734858 0.0115910428959971 -0.00423226107665959 -0.0108620668704203 0.00359526863822528 -0.0019849360872507 -0.00274328190431087 0.000905134653092498 0.000571239812939127 0.000790395522106495 -0.258177943342449 -0.0846985880018786 0.216246756304754 -0.146042462591341 0.0524055128873346 0.333552428100634 -0.0593403068539684 -0.225532762678698 0.295520898116095 -0.00902659353019635 0.010750644843995 -0.00358645278619166 -0.00908913470324563 -0.0156304814891351 -0.00686629536169115 -0.0217344748569319 0.00829538596047479 0.00586709240705644 -0.216494171707605 0.318161815022598 -0.0377339397692463 -0.341110385098299 0.100868239085455 0.126574544922334 -0.180691612198008 0.229188025874433 0.206605195772516 -6.78509945174049e-06 -1.70640208597363e-05 3.51902454662476e-05 -6.13124634039036e-06 -6.96703821434671e-06 -3.05566151954439e-06 6.68789461677121e-05 9.40030075779668e-05 2.17045215131972e-05 -6.37828173049094e-06 -6.75972299230175e-05 -4.7517284992561e-06 2.00694409230263e-05 1.81631148770425e-05 -0.000313672861108635 -0.000305560914073209 -0.000165773334969712 -0.000118112612130473 7.53406083044544e-06 5.32309544159636e-06 1.13939505080774e-05 -3.84586103926564e-06 -7.4588282663731e-06 -2.13831439025488e-06 -2.66884761540265e-05 1.7479333085143e-05 -1.81857313878286e-05 -8.81269552646462e-06 5.14491513928325e-07 -1.26269501659987e-05 -1.12391950557793e-05 1.09677332420229e-05 8.06704527916981e-06 -1.80638641918339e-05 -8.76738732828776e-07 -8.37432403088239e-05 -5.80293908771059e-05 -2.08636087130273e-05 2.47830210406617e-05 0.000142085116894161 -3.46413788363105e-05 -2.78351034511009e-05 6.30426013641269e-05 -0.000124620434159989 0.000154474316489145 0.000145379621377387 -6.0335412836324e-05 -1.06632100060933e-05
  79 1428.11390640258 ""  15.6642086325696 0 0 -0.0287126223992444 -0.0967291561851136 0.00266337863806066 0.00951038735133792 -0.00987964764622642 0.0149681416941238 0.007618545429407 0.0141964037004359 0.00296882191721412 -0.00152258263561063 0.00869502418950266 -0.00451693301852244 0.00816733497621386 -0.00133202036196709 0.00910113173297099 -0.00637694540414035 0.00394907533387176 -0.00814481219023821 -0.00547391583148081 -0.0112014520895706 -0.00188232447656662 0.0084363598656687 0.0116808938317529 0.00490840175512177 0.00103062138684594 -0.000268515694803758 0.0011555269503475 3.53428923167605e-05 9.56366988076684e-05 -0.00156135076615598 0.00228833433083786 0.00106915214427012 0.00203680765372255 -0.00161756357565764 0.000710366667069637 -0.000102658828078922 0.137188969995225 0.412720017481088 -0.082972624144137 0.0813437511119901 0.440120414064871 -0.0123585710250377 -0.00226882388898474 -0.0332623117777892 0.00795963982036 -0.0222155061128172 -0.0330057262125535 -0.0120785617083127 -0.00583158864616178 -0.00865435463811041 -0.00308661218495148 -0.0645215412322637 -0.0619204587450078 -0.0473201191350605 -0.004458107878029 -0.00167256524206748 0.00297182981664375 0.00166033656555843 -0.00110221369293766 0.00701931417586208 0.0020175922957526 -0.000509482660283639 0.00574830770844232 -0.0112525769988509 -0.00517390109346561 -0.00536112765474637 -0.00690845641805723 -0.00656372150161712 -0.00947756293186042 -0.0083804959620656 0.00504050826521765 -0.010447238958344 0.00595127982151498 -0.00243266822852118 0.00263773048001768 0.00720188637901017 -0.00280761931846617 0.00201699739168246 0.00281096973997332 -0.00432186851767862 -0.00414474422405457 0.00478301617425883 -0.0046349910076778 0.00411761214147185 8.10109752518874e-05 0.00348386942326891 -0.00786673318996859 -0.0162907139854024 0.00948296890400459 -0.00863533370197181 -0.00728619017197524 0.024062422914965 -0.0171996926273809 -0.0398383001439252 0.0180638704960629 -0.042655455307604 0.196008557532319 0.135845708343717 0.032437127589822 0.0155899546836148 -0.0123534743125787 0.0249097612918808 -0.00315863196317399 0.00393306416477564 -0.000438255071351351 -0.0474991020925908 0.0404234266826026 -0.0431796150706494 -0.0470168705520569 0.0270413560377645 -0.0936694579962871 -0.0555117851930002 0.0145222425666538 -0.0989259741462097 0.00934660642553426 0.0012092460416062 0.0124171794825716 -0.076911104684633 0.00845572662012235 0.0376655951876465 0.18939842300535 -0.2266203818172 0.00838328159733962 0.104191097737831 -0.151000429086142 0.243380029363464 0.215926011715183 -0.0699499557166178 0.162878707979323
  80 1437.77376889102 ""  13.1915277389646 0 0 0.0190840262553962 0.0622910091614042 -0.00446335798951874 -0.0055270346324027 0.00614908973976739 -0.0091512574318001 -0.00516374610092801 -0.00747257713808938 -0.00283395314940096 0.00124564545497823 -0.0072274012977521 0.00387429504917769 -0.00590544122308273 0.000578856111138408 -0.00647002773073355 0.00463738539353296 -0.00159194354480647 0.00545269076020627 0.00406255811014949 0.00777138707384405 0.00162596292680043 -0.0066156426372914 -0.00933706816107607 -0.00370819878068329 -0.000805314201334822 -0.000368371372563679 -0.000728720549369293 -0.000530540720165398 -0.000301164992028287 0.0022241086428072 -0.00213449930818136 -0.000672346206675543 -0.00198257267947195 0.00209788684145339 -0.00116194359487759 -0.000254495602065316 -0.0812920198245644 -0.281442459805909 0.0570427407708077 -0.046066869247464 -0.268097648027661 0.0214853873399761 0.0024171625243877 0.0221519090623859 -0.00553271747277241 0.0171791554992302 0.0246135096914541 0.00973954699742296 0.0044315309380407 0.00776506191668592 0.00207113986916368 0.0464687832269108 0.0435200184694207 0.0330658974859759 0.0073109278161138 0.0023250089830684 -0.00546259302093993 0.00055622732023103 0.000173729783988077 -0.010322825114036 -0.00109165600642849 0.00314084850455622 -0.00856629559797812 0.0104477767259804 0.00411378201743175 0.00463143637612932 0.00587223743607449 0.00562760012647344 0.009016263985576 0.0082758765599198 -0.00467832758037105 0.0101669830428637 -0.00759825264553292 0.00549059238214987 -0.00283385401396946 -0.0100881307667566 0.00350905214754027 -0.000196021242382939 -0.00471681368871347 0.00621447221738678 0.00615004896625209 -0.0101264236251205 -0.00312921166073001 -0.061256025295543 -7.55990118565696e-05 -0.00118849829594342 0.00318247183916574 0.00718761074587425 -0.0141669939172946 0.0147826021711101 0.0636628701205046 0.0314773455603739 0.18808958113971 0.0372644166079067 -0.0551686547039776 0.27347447514553 -0.0913165249848556 -0.0659455027483046 0.00839741150859827 0.0424694639675772 -0.0335489384086313 0.0582627786543824 -0.00877986370857725 0.023952104309791 0.0108120162454483 -0.0471332923593434 0.0340610465663534 -0.0524101181884854 -0.125497843036656 0.10235708197263 -0.247824127548561 -0.17240980213596 0.0573613227372409 -0.241354828033045 -0.010222911771055 0.0265422352388154 0.0116595121329109 0.0531168256119348 -0.00608658427173626 -0.0251268515533369 0.172516440233742 -0.205277936052059 -0.00713601221296515 0.11533784675234 -0.117838616975987 0.252601715281523 0.188135776868817 -0.0596702466112508 0.181425873479406
  81 1444.42127194595 ""  6.85633243705092 0 0 -0.0128029220568094 -0.00786321421282428 -0.0110389412948162 0.011979680306243 -0.0104019094242591 0.0171012302049157 -0.034265191149319 0.0314076342453647 -0.0476529955551492 0.0406598173192335 0.0933823881364603 0.0110693231590636 -0.0174765343487388 -0.0866588806504086 0.0112649612781953 -0.0559455529424361 0.0159954879522427 -0.0650449074197887 0.046449582282794 0.0808209233313654 0.0213574047409995 -0.0368612199229823 -0.0926787999619006 -0.00705160857520748 0.0231441078335945 -0.00534687339212908 0.0265709527614954 -0.00190101666335961 4.66787453816045e-05 -0.0143416189106165 -0.0195048827498184 0.00802784267760096 -0.0230786357503585 -0.0131942928297971 0.00368465920889964 -0.00325160656992479 0.0351202255891343 0.0191800068714408 -0.00752400741377161 0.000457703646005669 0.0346275943702488 0.0254830824905173 0.0348421395701578 -0.244516503007705 0.118581294987098 0.145563571422244 0.0695017825477854 0.130778408552248 0.0287936248414184 -0.268223596698807 0.124357376093393 0.201915375415103 0.14357718316878 0.164487908724265 -0.0362425889752518 0.00441833849577465 0.0198015663525312 0.00735612069504153 -0.00809989184493882 0.0431711030664962 0.0186665374794882 -0.00448615433227601 0.0615212427071101 0.115910480192809 -0.02550788128831 0.0260276593993187 0.0182840201412147 0.00613733488938835 0.120078730873071 0.0578456882056382 -0.022048037221319 0.0681023164655536 0.0563069356442757 -0.0159751955236235 0.0237701279265737 0.0375066534913364 -0.0174658548452835 0.0139587142964074 0.0188681053274574 -0.0132973277334121 -0.0328540895474268 0.000473917605463599 -0.00100698691221531 0.00172967238307451 0.000268510121355912 -0.000940348094994048 0.000178769432185225 0.0073416857692594 0.00703766643165368 0.00403032928150559 0.00115913465823692 -0.000182172682394392 0.00328674095312982 -0.00591624149806607 0.00414736615496703 -0.0205252138151996 -0.042423529643022 -0.0289616509904586 -0.0162161816230856 -0.000409132914486383 -0.000607116828476222 0.000445497867595547 -0.000798899108002721 6.92571576512719e-05 -0.00149930879594982 -0.000177495953890003 0.000381941899877441 -2.4517940779515e-05 0.000796498777939057 -0.000304015446680414 0.00227158948576549 0.000488218329990196 -0.00135524848701224 -0.00388969781319709 0.00572944393272326 -0.00283769978439306 0.0120186691730536 0.000854428806323851 -0.00130756437341499 0.000217869253919841 0.000446979240540846 -0.00141438267939329 0.000437113315586757 -9.59099213182071e-05 -0.00142069138187033 0.000343456447147655 0.00117008002912 -0.000274412776995798 0.000247463620506401
  82 1450.9303946287 ""  4.1778999210199 0 0 -0.00141063541319574 -0.00461385177540192 9.18375660449383e-05 -0.000130688413125347 -0.00126021733496245 0.000339305203705084 0.00122151870337109 0.00529331931386865 -0.000558417247873324 -0.00283652963634672 -0.00584194328974465 -0.000975841310502685 0.00180818935708747 0.00306162790793416 0.000866593369848378 0.00578743586121072 0.00772633388203206 0.00350939836914285 -0.00211118218281184 -0.000978080107456257 -0.00192406622847257 0.00224011332378245 -0.000299482503047699 0.00249771889814723 -0.00124861651022669 -0.000839140894184848 -0.00116079760870205 -0.031969235454653 -0.019413162167235 0.0597589334920913 -0.0491234957068138 -0.00549511441443404 -0.0490373754448276 0.0504078763786825 -0.0456101549611899 -0.0193189320521907 0.00758145443140602 0.0185871537582895 -0.00337748671358817 0.00406250014786263 0.020681637216999 0.000746233760714634 -0.00249627420233324 0.00750993632598331 -0.00513123298619633 -0.0293998825323075 -0.0290029211689604 -0.0215051295777392 -0.00361771847467954 -0.0200561456651539 0.0031013146158534 -0.00667617682416063 -0.00930105452258573 -0.00387645897438488 0.210897917012257 0.0769843392005287 -0.172933488889889 0.118324120690982 -0.0474400901322185 -0.279685913556638 0.0536101379970935 0.19264690955545 -0.243126908001533 0.269846268332617 0.05200278550729 0.101690254879164 0.117712997308111 0.102791568369733 0.248329597032542 0.178628454982405 -0.0929934670377468 0.215762228131586 -0.170611912242862 0.264146621950074 -0.0273098908485831 -0.280621308892461 0.0780382340842492 0.101688835357157 -0.137711951348656 0.189001459476252 0.162120232788726 0.000580472462418969 0.000192029683680951 0.00173232844094466 8.01692866405469e-05 0.000266375287450146 -0.000674548080985898 -0.000740869510206996 0.000528307227409511 -0.000207608798459779 -0.00145391201409953 -0.00117602108883201 -0.00510219065803336 -0.0022919838668193 0.00234299119186516 -0.00899814600856945 0.0107784254530276 0.00604702067235941 0.000186629110287268 -0.000934634689842324 0.000485193752793135 -0.000945279249580883 -5.51572361999117e-05 -0.00045644256175778 -0.000665434875685631 0.000659330540976721 -0.000321546004323075 0.000769261089109887 0.00261903064565416 -0.00257445787709903 0.0053353269522077 0.00352037943322398 -0.00158735717489867 0.00267190030911371 0.00288937256984295 -0.00157356243603167 0.00383441994731536 -0.00756385413123894 0.000578238040428552 0.00376052693294907 -0.00281902424835225 0.00172501439108574 0.000620995794965571 -0.00198247389045749 0.00135509621801392 -0.00406496297446422 -0.00219136221374806 0.000727995544344961 -0.00180014162712048
  83 1469.08771693768 ""  102.601597922735 0 0 0.00589092347130343 0.0104369119647435 -0.0136680002293704 0.000712021758460086 0.00460457692930783 -0.00435100463041362 -0.00175076205108496 -0.00211350994175398 -0.00141544979422905 0.00046689380972368 -0.00248159976539484 0.00118307441705246 -0.00108901621273499 0.000314314423710469 -0.0013281546484321 0.000141124571948868 0.000609756194190044 -0.000100029386765886 0.00193907113678862 0.00117526090612521 0.00178822157236187 -0.00326442358588425 -0.00356305366768909 -0.00189573552712113 9.65903120423837e-05 -0.00026852760542278 0.000191087942237554 0.00036715693185965 0.000234279381510553 -0.000261165056618862 0.000178455743160931 -0.000114291143913537 0.000228351687815651 -0.000307939744401647 0.000238136316130544 3.30858921575275e-05 -0.035402500066738 -0.165610635014891 0.0243059152053757 0.00217530833470888 -0.0192093411128785 0.0323487104337056 -2.79525512273189e-05 0.00815155676684749 -0.000943707741005692 0.00554924623600205 0.00713760741118084 0.0031965570019164 0.00241618994076472 0.00715768407909708 0.000568554081842363 0.018673831368072 0.0150161366557526 0.00908283090333963 0.000114022470296874 -0.00185203267541283 1.24124703514755e-05 -0.00192938600883567 0.000812394499007281 0.0026041579400483 -0.00205715591066844 -0.00268611996489797 -3.69690691206467e-05 -0.00223403779452407 0.00108337117202976 -0.000446604825946743 -0.00027986810575245 0.000218055234324031 -0.00228695567691952 -0.000298803169619057 7.996238813812e-05 1.16487703669173e-05 0.00122092568569848 -0.00166770251146084 0.000199927326351826 0.00134859277399739 -0.000335975609111159 -0.000970407360387771 0.000969328754300444 -0.000670810254762036 -0.00119833011722193 -0.00124088449972394 0.00647788487266009 -0.00902605843105912 0.00579945271635673 0.0182675515886122 -0.0609387606703108 0.00759677032799638 -0.0136647491790827 0.0960767760119692 0.021457240174342 -0.148659013060383 -0.00400252265326379 0.125947078268189 -0.0371518827847032 -0.0434085346988996 0.371412939928884 -0.0720281035771189 -0.207261165813456 -0.00822408568172872 -0.00488036683924902 -0.00217830229779076 -0.00483465999655311 0.00993674026502102 -0.00542412368719006 0.000512691078123876 0.00432977720111686 0.00278222546093122 0.0267704037166286 -0.0259945873516824 0.0558996745555286 0.0166599580779895 -0.0199290526639891 -0.0541213654076507 0.0583641653561124 -0.0167068031655471 0.103110427611686 -0.637426909076329 0.0575916061981316 0.330585040835688 -0.023485706747285 -0.027216857203579 0.016712758628173 -0.0198067524064775 -0.0144556860325725 -0.0289936957621208 0.0180739811543361 -0.00520292558135695 0.0144196697961964
  84 1497.20568781746 ""  0.0105993933773969 0 0 9.36127116816167e-05 9.3817247110154e-05 3.57367978845982e-05 1.34472829913199e-05 0.000110296422657878 -8.64358136410565e-05 5.5386203786775e-05 -0.000556474509190355 8.86386582691436e-05 -0.000214684034703913 0.00010361085771247 -0.00030829671298947 0.000301370033930386 0.00050987083190327 0.000433845096620492 -0.000244310018045154 -0.000208578697361759 9.57075442247117e-05 -0.000289345431811849 0.000102247855634341 3.6736767871558e-05 0.000264083252549847 0.000373072977344929 0.000191236825157996 -0.0012868887140808 9.48149751535683e-05 0.00129554878171718 -0.0316294608034019 -0.00491470509987273 -0.0224027073998395 0.0151460379414938 -0.00408940668918424 -0.0147685993618751 0.0224745002046957 0.00676173737566945 0.0309144198209549 -0.000521110795365323 -0.000581079484653294 9.05234601899861e-05 -5.40988366508672e-05 -0.000298095944818835 -0.000255271240719009 -0.00118340238727437 -0.000872847580086044 0.000827082502998157 0.00716708989028105 -0.00385409092319096 -0.00856342720072374 0.00490853693440011 -0.00229811006238066 -0.00471373936927805 -0.00118683710440781 -0.00118200312167525 -0.000895329007806895 -0.208719892685055 -0.0590081908239731 0.162626862720796 0.376882310809693 -0.161569100303729 0.00905722612271561 0.27630218458513 0.29368728549291 0.136453068925263 0.0656235328367088 0.131810383463799 0.0473185619460354 -0.0933565958192017 -0.134847141852613 -0.0122267286002237 -0.170536432683051 0.0561739512434637 0.157957345085972 -0.212996532978072 -0.311023066869993 -0.18076059622192 0.0278837773568157 0.0345296258734306 -0.411895174777892 -0.125964387549869 0.178395655924962 0.158313813153048 -8.57415580372078e-05 -0.000264797439047203 -0.000234409234709063 2.56003148916291e-05 6.00471810188854e-05 -0.000211987244679395 9.95023496918446e-06 -6.91774538927012e-05 0.00031521415037288 -3.73460642081498e-05 0.00108973568746094 0.000277984884092606 -9.3351135575491e-05 -0.000451982871907601 0.0012464941720184 0.00124722135658086 -0.000260220952479247 -0.000683246389878137 -0.000100255362944459 0.000102865402804847 -0.000105211602042381 0.000211982854290727 -2.13643496159566e-05 0.000342580711582067 -0.000243573061049677 -0.00016064604455453 0.000201196943825313 -8.42719354035922e-05 0.000177340236861051 -1.53363078549331e-05 0.000354109378482745 -6.26983037886534e-05 0.00113956601979514 -0.00191893946408942 0.000795520871904736 -0.00319083801026959 -0.00227333182691446 0.000182012253697441 0.00116352225756036 0.00345500804233734 0.00325123151971377 -0.00163765531468438 0.00120483707087949 -0.000699104811019549 0.00264418139236247 -0.000279292331641315 -0.00022834668450918 -0.0041636601040145
  85 1497.49234679566 ""  3.78268110715488 0 0 -0.0137537038104146 0.000374633566732547 -0.0162254837144849 -0.00217657303376212 0.00158959707761165 -0.00363827154403165 0.00133701412167989 0.0009651659190705 0.000806826920826603 -0.000483147764369255 -0.000313166333525576 -0.000394752079221661 0.000514118261908873 -1.50142503788144e-05 0.000539712170468788 -0.00053873412677102 0.00152395786215541 -0.00109841240480112 0.000117380201386596 -0.00175559394394918 0.000806527244165274 -0.000571987503015822 3.208017752409e-05 -0.00056425558874885 9.567227413841e-05 -0.000188921000797807 0.000115394401388892 0.000113562266340769 2.9566183677801e-05 0.000298046777727878 -0.000219435068597857 -6.59346339288508e-05 0.000112968446052724 -3.83142653083519e-05 -6.0656436508092e-05 -0.000431985178826017 0.177403647861432 -0.0602599537464798 0.0429546465506009 0.019169714233736 0.0172298243279856 0.193748639187797 -0.00046986604689422 0.00121913985948662 -0.00079813946186159 8.32915475008381e-05 -0.000347748403167825 0.000236551945109864 0.000599094303982437 0.00460128587253989 -0.000915509866239717 -0.00147661486821903 -0.00113172021537385 -0.00177840709960626 0.00235004424626787 -0.00079649284496992 -0.00188718265640945 -0.00192235945185955 0.000772094545274622 0.000465487136189705 -0.00211778606633715 -0.00162818855706784 -0.00239844530042526 -0.00110544710396189 1.89503800156343e-05 -0.000312234305754233 0.00140922366986266 0.00222034702032483 -0.000690562148923434 0.00252096260399218 -0.000961358084496026 -0.000413465409942869 -1.42457733206638e-05 0.00361181016976326 0.000803929967376486 0.000803767951863726 -0.000799128850786716 0.00489592973960608 -0.000445973607703086 -0.00304265289374188 0.000207391422672127 8.6239807411468e-05 -0.0342361982504507 -0.0214456021673589 0.000922925876536761 0.00343006004245053 -0.00852220508399842 0.0019471756037696 -0.00175511975651464 0.0129720438818274 -0.00382786534935048 0.220020001130948 0.0381874464211922 -0.126231031434202 -0.00889552727891032 0.135285055166114 0.0476789514558838 -0.0187902564376171 -0.0381656928909598 -0.0175700754458724 0.0167800283988789 -0.0134669372168524 0.0202575068003709 -0.00383449395088617 0.0345697955284082 -0.0261491126623109 -0.0242699844422765 0.0148238654603083 -0.0147174056251484 -0.0676919396419453 -0.000324318863793667 0.113831338561745 -0.0417956208592013 0.0875362138646693 -0.176924432356845 0.0721250181456169 -0.311410248342259 -0.101016412227779 0.00185738806727315 0.0496236264266517 0.42345726484421 0.288822901828806 -0.170472467956688 0.165092437882746 0.0589684336662734 0.326089549247661 -0.129473710007603 0.0197452884758499 -0.36212964155638
  86 1501.03695210729 ""  0.0088087170846869 0 0 -0.000136621759294645 -1.07683351774674e-05 -0.000175790457875503 -2.30678493184315e-05 1.27788429743573e-05 -1.93770730669754e-05 -0.000129421889301146 0.00013628288518774 0.00022105208438961 0.000226226474851408 -4.45720941643883e-05 -0.000160208475269585 0.000523404845618492 -0.000303514577380617 -0.000605340288995304 -0.000882992726477354 0.00034572082464871 0.000828824974081521 0.000232428831599354 -3.99741965845696e-05 -0.000163201725486397 1.58751270391976e-05 -0.00015375259249853 -0.000179904077522949 0.00220892569742617 -0.000620776374346879 -0.00243747742892547 0.00376215606030167 -0.0347891438093644 -0.00783913270414106 -0.0173768714087621 0.00486517140473097 0.0168499261533753 0.0186251642017141 0.0285955587074606 -0.0141511750256945 0.00163501048619902 -0.000674649122346347 0.000424180584472383 0.000175127490401814 0.000308255188083245 0.00186141763627311 0.000231691751233745 0.000124523211773475 -0.000192070681008576 -0.0100524711543612 0.00367939945116716 0.0100916077317727 -0.0069908628182431 0.00222318508360424 0.00660149383889049 0.000782358099989477 5.56712443880291e-05 -0.000338625590082058 -0.122898061502001 0.408854160109975 0.102197157779425 -0.0822198484124544 0.0331724013382183 -0.263505673526699 0.160942907736459 0.0552199274230747 0.281818019059167 -0.0855973697080655 -0.165772389380552 -0.0653036953730047 0.1216076005794 0.166012882382309 0.0230959262243936 0.212821937259527 -0.0698722568032271 -0.198076466108016 -0.294339860129956 -0.0100935786330552 -0.163383001220418 0.248177190514189 -0.0862179329373047 0.121688050385078 -0.228101452275149 -0.313263745764878 0.236043631781688 1.77365370895261e-05 -2.95929889560044e-05 -4.50535528801724e-06 4.49563205176087e-05 2.76454526074805e-05 -0.0001399564104285 2.26287521670515e-06 -1.97201044302563e-05 0.000200970699186385 -3.12675694599085e-05 5.7570939628218e-05 -0.000110857608435465 -5.07232956614682e-05 -9.71821142656284e-06 -7.31807737185772e-05 0.000732452517724011 -0.000158720930509894 -0.000452888674338127 0.000108440738916599 -4.70191788608378e-05 5.3585581048989e-05 1.85418588686056e-05 -1.50278198077424e-05 -3.91831823968246e-05 6.95757521824289e-05 0.000237993797561556 0.000142906067843743 0.000152053368486995 0.00121619795813185 9.23378555784056e-05 -0.00118752238700029 0.000585487921577088 0.000432568062664844 -0.000125002673354784 3.09463754688729e-05 1.28281633047188e-05 -0.00151817637480405 0.000202873794712716 0.000825752341450368 -0.00250762621779917 0.00044299146380087 0.000452838884227435 -0.00135444998885316 -0.00315991403209003 -0.00199515525185398 0.00259288914037867 -0.00103403526397025 -0.000790674677639654
  87 1504.16380905895 ""  22.4917620005141 0 0 -0.0259577064063248 0.000629311832678987 -0.0281943531131096 -0.0034759630784063 0.00034730331604717 -0.0042681864542343 0.00618996276740999 0.0177260670861798 0.00033748588695935 0.00394195662802074 -0.0155436498592046 0.00955353747124418 -0.0118083986036096 -0.00871783707413731 -0.00943781332492959 0.00124280967259618 0.0161725850748653 -0.00431792340230633 0.00489269947328507 -0.00848201687488684 0.00817220646076866 -0.0133943479106832 -0.0118964771862204 -0.0101461544154025 0.00371277121509555 0.00112435874763777 0.00396517845374618 0.00102942885744854 0.0196032560173919 0.00684075554666508 -0.00401703368765376 -0.0281051223221427 0.00436965330307174 0.012975222581566 0.0151715574996551 -0.00263801137469347 0.308259945914099 -0.0839369296873038 0.0678399528230549 0.0289133728212711 0.0273807853685973 0.326506055708861 0.00878370775232778 0.063156550923789 -0.0123371457745442 0.05262577195491 0.0577669719538333 0.0347704210750966 0.00868699386727863 0.0288572882807958 -0.00104274223559269 0.041835285470761 0.0462237642084057 0.0287224870971402 0.092085593206169 -0.231753660051594 -0.073288134283349 0.00992640710368762 -0.00406475283558135 0.155523469492214 -0.119245507664344 -0.0606784891114918 -0.180301220159882 -0.157831222681824 0.281425613639102 0.0162590586184321 0.0982393418094596 0.189382849166164 -0.235317773072019 0.111108130175175 -0.0629649587099187 0.14666094204771 -0.190107504283952 -0.0498113293247882 -0.112394631683411 0.138564856427806 -0.0424343739500667 0.00360477722695009 -0.1379584955893 -0.140033475784842 0.149181970152921 0.0142012858466368 -0.0181426281506495 -0.0027065911191871 0.000669591645586877 0.000560603843222449 -0.000202366408481913 0.00175277280964848 0.000992116460551333 0.000941643183718951 0.00204547716925285 0.190223516499358 0.020184212192405 -0.187242206130748 0.048965189147775 0.0327852486801974 -0.0103477241229152 -0.0144020094746452 -0.0149819155014706 0.00060693560741253 0.00943138297387151 -0.00236730470192961 0.00193903739945418 -0.00293989224711769 -0.000209857466302241 0.0103182139987402 0.0104053309341406 -0.00331494110605401 0.00729098094427112 -0.0544108680748075 0.0121671733671452 0.0324151485794762 -0.0061912477592803 -0.0127724454365565 -0.00518692140105897 -0.000673347380461679 -0.00878857312214778 -0.012687275065504 0.00167513597949899 0.00701326078065337 -0.167020673666171 -0.109198761007337 0.0687009504687261 -0.0690478859498093 -0.0390267729291041 -0.132457357433592 0.0657828410061522 -0.0134224548853283 0.132243674158969
  88 1505.99020200471 ""  5.20810375646147 0 0 0.0236945982831972 -0.00441852688880662 0.027325662282083 0.00331919011925159 -0.00527802446555449 0.00594796882477759 -0.00155316746221187 0.00158410528559734 -0.00207491247949731 0.00393852818060723 0.0138704263442053 -0.000689414850521094 -0.00262338475088218 -0.0108418827219343 0.0010022456812267 -0.0054735789969511 0.000750700715861151 -0.00610496940406114 0.000733284463112767 0.00369464528013426 -0.000563894921670564 0.00157436024208327 -0.00139669076548905 0.00217505326587598 0.00384842784344234 0.0049106291408359 0.00282443311209558 -0.00156262859839089 0.0171590975901161 0.00457688543316471 -0.00358777445959341 -0.0251447790947903 0.00430362115366065 0.00992468221634067 0.013095006996357 -0.00503426434689877 -0.29977769755502 0.0989227613159518 -0.0706954824736815 -0.0264132866273095 -0.0111541955526094 -0.323876120508778 0.00259845643641518 -0.0262760809883569 0.0123397219825831 0.0128026373980322 0.00383610431483789 0.0114613797700072 -0.00221675551265989 -0.0445662681053552 0.0133950584954454 0.00431152233725798 0.00049028924140321 0.00435123449949316 0.0687107916776885 -0.217585021401483 -0.0553622498301658 0.0397937825538973 -0.0171863347015131 0.145938201543863 -0.0861558035562253 -0.0303202004522609 -0.157283652215452 -0.140348852180262 0.250344039833618 0.0146480705284851 0.0900781178788801 0.171858233923165 -0.20864150874716 0.100154474404242 -0.0558059407919095 0.127029127618117 -0.158904068709432 -0.0158511393170712 -0.0876805721568606 0.128282899568978 -0.0435005864990965 0.0408491117319029 -0.117576858432484 -0.145395545023211 0.12474013627004 -0.0170377993016887 0.0279499665936269 0.00786415713740655 -0.000469425581570648 -0.00129906363214245 0.0019750403628085 -0.00306985139487651 0.000264127800314107 -0.0041361687223459 -0.00364362861056798 -0.269813550107601 -0.03537968461581 0.250160992313663 -0.0579776765524133 -0.0658741486942177 0.00142458944019638 0.0220028065715494 0.0243288232422368 -0.00145114496653311 -0.0150947256242162 0.0042289441395369 -0.00525682806099924 0.00438670732426321 -0.00516862216190945 -0.0126039856085397 -0.0144154362343408 0.00309384540016669 -0.0083082762845857 0.0703678484419251 -0.0123634984048543 -0.0431977188172013 0.0044392048691235 0.00206837184713373 0.0353453184518858 -0.0108786497662451 0.0655002464418149 0.0355499464606336 -0.00257931168113948 -0.0180087312586259 0.218327026438149 0.128628235817529 -0.0860335921360429 0.0923998521681565 0.0735069814664883 0.172640302182742 -0.103080967072008 0.0254416849163388 -0.1539002491029
  89 1510.29722074685 ""  10.9319933715015 0 0 0.00224658655009575 0.00115492742441323 0.00197718703039894 0.000385715559550547 -0.000177324199647607 0.000606404922368186 -0.000188023996076278 0.00149560788365553 -0.000608915420314189 0.000359448970212964 -0.00287897889421463 0.00121331482720628 -0.00128343449586996 0.000117834663534149 -0.00142180078816841 0.00123056381605805 0.000874863330533539 0.0010276798664731 0.000332413265357399 -0.000407835408766894 0.000463553507650087 -0.00115417020870443 -0.00117432575954085 -0.000838293755767372 -2.3151975910916e-05 -0.000555276777334264 0.000188953707801408 0.000594684076872175 -0.000821851711326042 -3.22989789650132e-05 -2.26495747309386e-05 0.000935562702029836 -0.000191357394641846 4.50306820368006e-05 -0.000221493740019698 0.000766577922406555 -0.0302715127252549 0.00420300100611925 -0.00657998335764302 -0.00426800341670443 -0.00843107805143431 -0.0309793652733449 2.38130821243942e-05 0.00774542806541368 -0.000885320129537061 0.00343710398894835 0.00523978513832009 0.00208884789571362 0.00079802096847015 0.00644938449901378 -0.00133122897819242 0.00517915706449699 0.00553335727838525 0.0037307539418258 -0.000991670697968936 0.0134084897957006 0.000911431740262268 -0.00829182646606636 0.00359881162697444 -0.00838860236557898 0.000462359301518498 -0.00324335097965734 0.0075681419489569 0.0047615678319369 -0.0100982316340621 -0.000923439135770836 -0.00274036384697802 -0.00556392900536045 0.00792659356005758 -0.00250872975209252 0.00151665237416512 -0.00538184680354499 0.0020157948048511 -0.0064539159334098 -0.000486219679574849 -0.00413291708400047 0.00234991731427498 -0.00997928350026688 0.00183173779534999 0.00884102420366326 -0.00148867832057194 0.00968632748790371 -0.00338268628644206 0.00112488026757981 -0.000419999576300702 -8.86944108653697e-05 0.000174706830979903 0.00108104444280418 0.000339439361914326 4.31918479615288e-05 0.00846831559158259 0.0636045474361211 0.0154168405414762 -0.086067416088822 0.031462825073435 -0.00672863564798717 -0.0018256799608568 -0.00415847716872192 -0.00402304161108831 -0.0164827821855648 0.011345494780315 -0.010062501709599 -0.00439364014669213 0.00453790092019873 -0.00526917874163858 0.00689289340627914 -0.0288968974755772 -0.0329585386568673 -0.00778046769090241 -0.255617755210892 0.019619159860045 0.210223145728305 -0.103774043985115 -0.12521201793662 0.0449255434357332 -0.0153240050654887 0.109044995140671 0.000872075710548039 0.00399847056978398 0.00073787877651123 0.162737015710717 -0.275680533733144 0.0378007587037938 0.126886600951686 0.553735765487823 0.13198212085492 -0.401621297546754 0.18067916112715 0.394413144869173
  90 1515.29017067654 ""  44.6218117303628 0 0 -0.030160620561457 -0.00247443628350675 -0.0309949174259891 -0.00354129443018797 0.000347288541460829 -0.00472547138640009 0.00459520228599888 0.0213649053116522 -0.00243926374108403 0.00286258487214061 -0.0280078712762679 0.0126111696727802 -0.0130313903730574 -0.00222868977243383 -0.0130261543641509 0.00958052390242366 0.0155068131898551 0.00485880185098528 0.00277937102054696 -0.012422375172528 0.00727369722486853 -0.0120030224330932 -0.00923473762886478 -0.00966807706986145 0.00533847944898598 -0.00533272639442424 0.00730182813134557 0.0109306231709885 -0.00463290866975356 0.0046765627730961 -0.00234119679926734 0.00359767720232639 -0.00348949264454973 0.00327593419390221 -0.00190577684127784 0.0119278285225443 0.356980441881303 -0.0795953984835539 0.0753514356748544 0.0347891315057868 0.048845211225795 0.372157285382869 0.00832090453407253 0.0860877912460055 -0.019452488437016 0.0383765852489729 0.0518991161135409 0.0228015346596401 0.0095077303107476 0.0748407924482827 -0.0161179266466947 0.0383637412656404 0.0450058773585064 0.0259457693961812 0.0506408694988857 0.112072597961152 -0.0404854433896604 -0.154249402513785 0.0662226998833408 -0.0601067159734818 -0.0675901233708891 -0.0984463144598533 0.0212121281706017 0.0287580741707553 -0.0403635656524804 -0.00104722153859886 -0.0122960323797477 -0.0250394026360525 0.0398060729842078 -0.0105518125035902 0.00420206222223126 -0.0145100463004271 -0.0135663136885843 -0.115633309907636 -0.034101096136484 -0.0358321040632067 0.0286625756142486 -0.169160380405426 -0.00517016208773347 0.125319585406122 0.0131398320500398 -0.0204966962323685 0.0440078340650468 0.0216749518339122 0.00155868398966467 -0.00357296551570845 0.00838407683171286 -0.00612752916859808 0.0039483877593682 -0.01262207187235 -0.0174624638447652 -0.393033093099902 -0.0848302461483722 0.349098653552243 -0.0691318829599029 -0.130847262900304 -0.0617621808453957 0.016328926326807 0.0307590645482254 0.00425240470188463 -0.0259493295805142 0.00242822756930937 -0.00969164998539615 0.00580242675859296 -0.0153579536161772 -0.00531199661050435 -0.0100812979885627 -0.00251070977420491 0.00965505404869721 0.137368139006407 0.00107897922888863 -0.109441691325131 0.0281971125166402 0.0112685301401768 0.083395482395616 -0.030681185524982 0.168382119199258 0.108802176801746 -0.00197593904297748 -0.0512496659046399 0.122831319983114 0.0365245158008686 -0.0404054259940557 0.0585157506855521 0.0948572932860913 0.0977584511911834 -0.0979736278809719 0.0328831516555604 -0.0382379083583648
  91 1518.40383131754 ""  6.72860501828276 0 0 -0.0131822598050127 0.0035609653196787 -0.0152740709406279 -0.00228282509904872 0.0052616805502277 -0.00494190693073807 0.00660025112282911 -0.0159732171021553 0.0126635166556982 -0.00749958042205012 0.0029394601368526 -0.00898000612317574 0.0121532341621831 0.0134396725840263 0.00824994797344764 -0.00435573194077394 -0.00814851553048374 -0.00178481939897022 0.000188794738756439 0.00437200803344439 -0.00128394616452855 -0.00142101286355167 0.00228831353215767 -0.00236971324317426 -0.020815965128861 0.00400364180453355 -0.0242164849493012 -0.0273775465599647 0.00553435512610587 -0.0129506587848961 0.00960025763479143 0.00335179319107396 0.00694953463110838 -0.011279990037231 0.00058904332444882 -0.028984446808667 0.183048806917041 -0.0596321903058612 0.0444153809586515 0.0162101336605389 0.00777636870615036 0.197805159202447 -0.00985526327185929 -0.0185718046302975 -0.00419319585772424 -0.0140628561763867 -0.0126419990420222 -0.0102272328151997 -0.00133625019886252 -0.0130326865469519 0.00222967461391387 -0.0200771744076235 -0.0164001925745783 -0.0153484218691958 -0.16359888409111 -0.203004085047652 0.133170926887774 0.384521445162644 -0.164545905464483 0.0880194346082667 0.209763529265962 0.267300595922946 0.0110582595191753 -0.00421886948883393 -0.0160062620888883 -0.00336293965361699 -0.0232316747661632 -0.0341247693435092 -0.00396608581492218 -0.0337650108736714 0.020260679597371 -0.0158260845491163 0.096324298652184 0.307979360118343 0.121758099119692 0.0386706996488645 -0.0559684488216818 0.428387070443602 0.0623521323827701 -0.278932420185666 -0.0842157781323993 -0.0102499707936963 0.0152040821483109 0.00660978813416972 0.000728366459623876 -0.00129627580043979 0.00310513461880357 -0.00289962081726038 0.000587601003085968 -0.00440322224398381 -0.00950966033203342 -0.150980702473518 -0.0346764066704461 0.147846142114253 -0.0357725642016753 -0.03728760585973 -0.0244406428430541 0.003509791135728 0.0093486740951793 0.00321739491052345 -0.00795069766708234 -0.00267019762106857 -0.00120511121232923 0.00201756952919164 -0.00107214325537406 9.77008705691052e-05 -0.00326587769981542 -0.00392608186800248 0.00805270072407144 0.053161471907401 0.00207071009577031 -0.044287388675645 0.0157459483214864 0.0201952858565248 0.0063762189550277 -0.00100941755673143 0.0211622654381351 0.0408384128006034 -0.000424186661606257 -0.01910077140249 0.0221938610336891 -0.0240989849477542 0.000311395562309851 0.0158550474000056 0.0557567386148321 0.0188941096160829 -0.0418299431911518 0.0182105103502293 0.0351331607716413
  92 1524.04942928418 ""  6.09641930438395 0 0 0.000408461598847981 -0.00023237192771663 0.000534795600276171 -9.89131703030247e-07 -0.000415573983403654 0.000190284851566557 0.000240362955603335 0.00164802019504361 -0.000295212449466922 0.000658720121024148 -0.00107983206126848 0.000660997361749622 -0.00100057935727729 -0.000949299531977981 -0.00114991328793863 -0.0010657132734523 0.00157759015267638 0.00187899571338508 -0.000268143498141949 -0.00101987802612564 0.000762432311573519 -0.000474378909177278 -0.000475922181028343 -0.000705212665449781 0.0224998408564831 -0.00653453212737071 -0.0207184056637326 0.00943916449231031 -0.0158032705142096 0.0100661432594227 0.028843055522799 -0.00923133544523168 -0.0284152323586884 -0.00339246966185747 0.0148817106256626 -0.0135697862933721 -0.00658346945968378 0.00241583142344742 -0.00168209566774956 -0.000516585490520511 0.000321716293228637 -0.00731686965998896 0.00189304868605263 0.00405560436618488 -0.0016459040707283 -0.00629860929697192 0.00652074991213785 0.0107656522562038 0.0112502742084858 0.000696440535607332 -0.010977666297264 0.0022056890853182 0.00362165002833035 0.00264114403436807 0.0393467050563959 0.235008311788399 -0.0304723547764237 -0.195708055470493 0.0793149274565669 -0.146356896318844 -0.0386521688561751 -0.0955063569791273 0.0897109096873595 0.182955639771709 0.337183212859643 0.139836420294971 -0.244859187181976 -0.322006137394705 -0.0723650638941563 -0.407324601599225 0.13248327909568 0.389099662349049 -0.0708616425308457 0.111305458184928 -0.0111689731779545 0.122707723109493 -0.0544871868253767 0.20554158513311 -0.0552534674600455 -0.229774057626552 0.0481053540860883 0.000685571663423093 -0.000288029149268435 1.36193132684558e-06 -2.64348407916844e-05 2.62923723594738e-05 -6.08552608685914e-05 9.52355220391104e-05 1.42407575126402e-05 6.76050269112351e-05 0.000638664969565768 0.00529640147101488 0.00131315454418038 -0.00690413662548968 0.00243964331246097 -0.00019790201841271 0.000638382582497387 6.28722904062303e-05 -8.42676011927919e-05 -0.00028857508737412 4.89609989508897e-05 0.000490854162404925 -0.000286965888609659 -9.7928198140379e-06 -0.000613954416302036 -0.000127810538895708 3.4577978040416e-05 0.000296360497236843 -0.000747725676927494 -0.00266728489481424 -0.000182554804677844 0.00223974441581856 -0.00134516450555195 -0.00318983632407355 0.0031847063914833 -0.00138908364169066 0.0055194083181161 -0.00090241701544953 6.12508222467768e-05 0.000437647152270193 0.00111379683951792 0.00309135524609638 -0.00103875384232894 5.7607970859778e-05 -0.00239405342391286 0.000758825104947199 0.00101075962585244 -0.0007047441153154 -0.00411101015648997
  93 1529.5295499958 ""  98.1421269232623 0 0 0.000615508005606489 -0.00179994335319398 0.0015035024492119 0.000384461601435102 0.00156337085513742 -0.000874180492944013 -0.00673372787795647 -0.0202486216482793 -0.000538897675748354 -0.00280457122294098 0.0286163038739515 -0.0125918447182783 0.0133159337734719 0.00085785506793555 0.0137932504135634 -0.00992208794180608 -0.0146074077952908 -0.00544188402138312 -0.0039279786210368 0.0117901149011677 -0.00821467923096324 0.016130053762153 0.0118622612094391 0.0130740105780549 0.00568367610733745 0.00172886920050079 0.00468705293552963 0.00359174949206383 -0.000934171170416333 0.00154954420564622 -0.0015227915940663 -0.00426042694592598 -0.000980517190335712 0.00100344264394523 0.000252577865001114 0.00337699475100628 0.0125877083804915 0.000680071701798305 0.00557303531423829 0.0047722158280638 0.0114875765047424 0.0135229618030974 -0.00790065431347321 -0.0902101959174955 0.0200424164134324 -0.0492139440282139 -0.0648497778515191 -0.0293651081389144 -0.0106024416812776 -0.0775665622477852 0.0155714137203713 -0.050173396422937 -0.0586500031061052 -0.0336207711483762 0.0250076772862381 0.0297614205140154 -0.0212877504364469 -0.053721140881314 0.0228674647196625 -0.0105327297676805 -0.0287920287301913 -0.0371435247569929 -0.00186581354732118 -0.0166735194523997 0.0478520207355996 0.00573130019780223 0.0136821214981044 0.026840375148229 -0.0321582145609681 0.0136898906034904 -0.00889364541485904 0.0291717432305796 -0.0149027114128338 -0.0381143498552155 -0.0161767697335649 7.72383628457874e-05 0.00534197565100493 -0.0518798245992062 -0.0117825803958666 0.0337753291564219 0.0137924239506464 -0.0388591386263641 -0.00807841072517043 -0.0151545608317329 0.00100236073229491 0.000860463097533046 -0.00288512318563471 -0.0038455405829394 3.38437505336102e-05 0.00357107320177397 -0.0344083040829571 -0.147583961751782 -0.0396639954680992 0.296470918526607 -0.141359062707652 0.0964049778784228 0.0221676167569268 0.00395434257609295 -0.00742052367148607 0.0167754436064176 0.0150364286052345 -0.0382787800934919 0.0288014615013846 -0.00366303613214064 0.0589650234074315 0.00948603832947647 0.000842488203770641 -0.0169423925819489 0.0465608995133193 0.103745008849543 0.011626641776716 -0.0850088013394793 0.0776911575767671 0.236025634949774 -0.304148485108226 0.129540914008265 -0.560303169299072 -0.0244862350255425 -0.00689245384795406 0.00948859568283972 -0.108792327083229 -0.200238660041723 0.0771538773143664 -0.0237292407483394 0.110221315572683 -0.0797237436806146 -0.0207945331496345 0.0290347427343637 0.264060723798745
  94 1535.98939119746 ""  5.64155955188942 0 0 -0.00241168318209889 -0.00177919728122651 -0.00131230232307721 -0.000152223731417508 9.31371224601611e-05 -0.000340896097418259 -0.000191798799784728 -0.000751925392038284 2.4429244474349e-05 -0.00019722516683418 0.00166432587149734 -0.00074061943662674 0.00072331092833102 -7.66077621171984e-05 0.000791502152398823 -0.000501544313478598 -0.000691818841881102 -0.000294305179910338 -0.000306323680552038 0.000424163133858865 -0.000470615582834857 0.00101810117763296 0.000773406241220885 0.000782285733306942 0.000318252372204538 0.000431306679111398 0.000192390041662347 7.66901351952798e-05 9.59345255299302e-05 0.000121667196575742 -6.82895002641667e-05 8.87355600152534e-05 -9.76824984378521e-05 0.000144584630379044 9.00359041304533e-05 7.58905301479168e-05 0.0326590660952714 0.00175301845916754 0.00623771353776929 0.00432536829068954 0.0103659055990793 0.0313724213636065 -0.000410791143148798 -0.00607707122456479 0.00122626943815934 -0.0025321611395869 -0.00347752275017431 -0.00141602777191812 -0.000633410006448962 -0.00364008040059767 0.000599634254652817 -0.00386204264876235 -0.00417762539423796 -0.00246682152679937 0.00174656598628833 -0.00114318601423711 -0.00147551428006756 -0.00151186764305165 0.000609116711601296 0.00129951215973269 -0.00187614303002372 -0.00147703685693635 -0.0018629214081931 0.00122183774198452 -0.00132741294515835 7.00527686687419e-05 -0.0003060153532059 -0.000769565834776845 0.00157567366859276 -0.000605516016095786 0.000307296339981765 -0.000793989829397738 -0.00237600169484127 -0.00149971197812494 -0.00157663760964826 0.00152986349851271 -0.000343624436638696 -0.00158359536620958 -0.00182230342319771 -0.000132505022571787 0.00197489985561005 -0.0227065957281033 0.0171083976323126 -0.00457213668413218 -7.21824195566373e-05 -0.00177434410168192 0.00483393877222007 -0.00361645884896726 0.000557466429275712 -0.00642598352692561 -0.0064068052156354 -0.2195391598994 -0.00647423213440619 0.254534539089204 -0.0815664028423325 0.0102950414980799 -0.0244884058423272 0.0159982910200579 0.0256154606381675 -0.0158796675741806 0.0640383411514403 0.0379745278801493 -0.000269206285948213 0.00653866781205352 0.0188381262714431 -0.00179721183007818 0.00937500098471491 0.00640338851584347 -0.146231119781886 -0.559813195341626 -0.14359701944111 0.421608671785092 -0.156293631839348 -0.35126277195067 -0.0570583650580836 0.0326724395669797 -0.135012406568742 0.0716198208532077 -0.00763094380901579 -0.036094155978301 -0.0869488248551101 0.0596860708555119 0.00472984715893886 -0.04561425624909 -0.16474984336657 -0.0550549632654695 0.141260951287834 -0.0595619899337131 -0.0657824384266905
  95 1536.30822144997 ""  6.34726339807285 0 0 0.00117035817002906 -0.00262663585683892 0.00223252995591927 5.3285021490532e-05 -0.00308795092480923 0.00123472445958991 -0.000692612028352896 0.0130075925429911 -0.00533775266113377 0.00619135417249348 -0.00784123501772404 0.00925702292920204 -0.0133962125122175 -0.0081643734209871 -0.0113431119451649 0.00638952301756269 -0.00162148025479469 0.00722017006022228 -0.000316235294769527 -0.0117911008455917 0.00380945504484608 -0.00374685118481768 -0.000263549863383903 -0.00387819353158333 0.0103207313215469 0.0414187185157833 -0.00243638244790161 -0.00114309301435149 0.0177852565838122 0.00921454750824108 0.00153920016665901 0.0312092106456094 -0.00782595339326042 0.014487542917787 0.0125288573969542 -0.00498270854708015 -0.0256150070880972 0.0155561625768188 -0.00783757209896666 -0.0011029846858969 0.00635470469957503 -0.0301253757645988 0.00930886692368539 0.0390729513724562 -0.00335499253897565 0.0318711430360791 0.0392615442721699 0.0195373267104838 0.00576286830844874 0.0752018116093068 -0.0201997308811806 0.0215081208307637 0.026761489198655 0.0135821906464993 0.114942849833015 -0.273841240976028 -0.0929210477153419 0.00919757373585385 -0.00851640517892249 0.208571873520933 -0.135595803848039 -0.0568597151229208 -0.227502710159875 0.236024712789713 -0.384775127931691 -0.0149837187460219 -0.125420911604901 -0.253249790200392 0.342968669422909 -0.174454219575593 0.0911117582458687 -0.227244495851526 -0.235075614393477 -0.0302750458246031 -0.132272674526222 0.191626896355687 -0.0650881648223906 0.0207684289065877 -0.171227803725455 -0.175335330092784 0.18284591511581 -0.00306746253849503 -0.00195228090395766 -0.00184259918182244 3.42779793513849e-05 0.00019753647437672 -0.000579804604656501 -4.60436472669851e-05 0.000431167214882961 0.000604065361722598 -0.0026592611981158 -0.00379294411315186 -0.00140232651913309 0.0181382855050448 -0.0111077645335834 0.0108789452167615 0.00512301814510114 0.00135547367565202 -0.000917491952939883 0.00134293752291445 0.00190931337596356 -0.00370146646643794 0.00292540314618746 -0.000612287380419498 0.00594299937562375 0.000711223731972145 0.000175970227001445 -0.00113345374715338 0.00442688375522449 0.00841782694432148 0.00149512210743055 -0.00629025723304741 0.00691571497449288 0.0235337110521096 -0.0304153833900596 0.0128656616164708 -0.0583834663837333 -0.00628391268320082 -0.000982484116660618 0.00263934544875812 -0.00911219230384521 -0.0146453641150132 0.00597724188384293 -0.00246454651719818 0.00601927981186383 -0.00690952646232225 0.000657693129736143 0.00133567485853261 0.0190690498811822
  96 1547.48585746081 ""  90.0780319845911 0 0 -0.00540334955994509 0.014853072182473 -0.0114940797473791 0.00368211960607641 0.0222413688373835 -0.00440848736253643 -0.0241618929886394 -0.093833937576141 0.00702265100878789 -0.0195319118602773 0.0674590838206875 -0.0439079181002176 0.0610204699348848 0.0375663050213118 0.0516848659568221 -0.0371152846004255 -0.0732434891126866 -0.014097430940731 -0.00827449151149481 0.0602343331796721 -0.029800449415372 0.0457355237887814 0.0322304985168652 0.0374865840522884 0.0142603958692278 0.0215384502762295 0.00728863068343715 0.00454031009211006 0.00380007559664809 0.00280144666066252 -0.00160372112078359 0.000521513185208462 -0.00220927791292143 0.00366143572145626 0.00429906514085118 0.00318971320928465 0.123450415716997 -0.0876008329194619 0.0402739395072906 0.00291722771014699 -0.0408838665942226 0.150116175864692 -0.0396790039890396 -0.246909357017759 0.0422131825194045 -0.194439719832975 -0.229462390035248 -0.126995084712218 -0.0336010496979102 -0.260390467803607 0.0549869750020087 -0.16199078550894 -0.188447265138688 -0.107183154966716 0.0604862734729268 -0.0307055983150047 -0.0516158388981072 -0.0660560325936238 0.0273309663537868 0.045320671880433 -0.069980108866475 -0.0628471463961721 -0.0568134090258998 0.0239482021091279 -0.0151785839953702 0.00386589250929603 -0.00397195454683526 -0.011197065919915 0.0265725393485606 -0.0183303747662029 0.00829904430106826 -0.0165861180965101 -0.0744710062764061 -0.0593920105505924 -0.0521696689767013 0.05284482012833 -0.0104365865901449 -0.0630475797748754 -0.0580045771265364 0.00222573224729187 0.0621080092464814 0.00902002232553692 0.00647004046129199 0.00573174551236393 -0.000269899258341333 -0.000808668975840315 0.00178797424764575 0.00141063662025853 -0.00220595923118787 -0.000250198972181925 0.00785199383516098 0.0081573318490158 0.00316768234467062 -0.0509467369966533 0.0330518441556883 -0.0334077839082717 -0.0254265790834898 -0.0144211274707069 -0.00271077051293241 -0.00290279845850642 -0.00820955417631022 0.0103629260608548 -0.0091088296469684 0.00210312784819319 -0.0191554692863621 -0.00154749997355315 -0.000611363155809616 0.00205973658126393 -0.0095853798602441 -0.00752496884452353 -0.00168420805311898 0.00401581633629388 -0.0152083873400423 -0.0628387622906492 0.0955040359880579 -0.0408833003172609 0.189685460011983 0.0198679886223707 0.00528893974962346 -0.00769597449431463 0.023113232110601 0.0310255670388531 -0.0137118941291832 0.0075383694029369 -0.00677237708705066 0.0180497264223617 -0.00829861179185753 -0.000306920816467254 -0.0401748542156079
  97 1594.90610841994 ""  15.1403627342807 0 0 -0.00722898159465579 -0.00693475204444644 -0.00567297687282305 0.0121544420479286 0.00329445519347388 0.0124507466880896 -0.0962854898974507 0.0295872011153837 -0.113470577386073 0.0411715420955359 -0.0380919444654938 0.0568510954584925 -0.0631505149082218 -0.0216052319832296 -0.0595053803243725 0.0668049595596882 -0.0442722681577904 0.0864308640246868 -0.0334756472668382 0.0670465974683881 -0.0590266693441608 0.0789732446532132 0.0152893998591454 0.0790448873943888 -0.0105419374989361 0.00611706889143062 -0.0133432067649869 0.000762793888299087 0.00141151472035828 2.49707022926217e-05 0.000539605342227889 -0.0057855535634225 0.00243185633800056 0.000412589151905807 0.00141105440521579 0.000393233667416649 0.0219662840303216 0.00665383430168016 -0.00297391087395417 0.00025104312459525 0.0159398729014101 0.0187510087128163 0.0494569960795377 0.0651903852940732 0.0312553483077148 0.0808388623127929 0.126909904805248 0.0415563841269018 -0.0530954821280111 -0.18269513655928 0.00689816758523342 -0.0870364085410944 -0.165719372803331 -0.0358635959798808 -0.0196128524944006 -0.00835243713128894 0.0193151225659282 0.0203396738043516 -0.00611298681673504 -0.00264409330226893 0.0123637856670603 0.0139507808038234 0.00613922804909237 -0.00610298486437071 0.0202982197395876 0.00564607391818585 0.0110251441583537 0.0134861596157538 -0.0118074859165462 -0.00465592102276725 -0.00215395488526304 -0.00297336444940525 0.00999123703857927 0.0144081954350843 0.00802479899605258 -0.0040858945057774 0.00156409213000066 0.0202236062466724 0.01540341777419 -0.0186859865163821 -0.0143592975589716 7.8567353294218e-05 -0.00048138579550321 0.000438162937621491 -0.000270550302993973 -0.00011084181398844 -0.000424523935008304 0.00395742845206231 0.0018679427823897 0.0030189367414247 0.000312562334834898 0.00167093004210083 0.00113750577114538 -0.0024253280021791 0.00134135362153895 -0.00506633064980264 -0.0120345202892358 -0.0125112206743309 -0.00752432243954226 -2.65098300922574e-05 8.14489750458809e-05 0.000323004353268797 -0.000322893257618784 -0.000103537967490097 -0.00050939703531786 -9.24808720706472e-06 -4.40327488560919e-05 8.71846155717804e-05 -0.000288419817128535 -0.000125679721835318 -3.01070763384945e-06 0.000199767794184019 -0.000109980454093263 -0.000449236769181823 0.00304971023990127 -0.00138680665273569 0.0014335299171346 -0.00579680717304213 0.000534568455584253 0.00288096617462001 -2.39973030998352e-06 0.0013907035641585 -0.000401617388101103 -7.41193833384183e-06 -0.000835981854940526 9.31324541066072e-05 0.000358811891230479 -0.00038034659913121 -0.00142777852919022
  98 1637.51002545097 ""  52.0082658689294 0 0 -0.000191533348675612 0.0104081769815736 -0.00425604038521798 0.00209291502639778 0.00681179852494192 -0.000428832154081973 -0.0251208594970668 -0.0795062489554472 0.000888279968458686 0.0274822523709439 0.12758920860922 -0.0149559006586457 -0.0597181570354827 -0.102910673602084 -0.0278827992733469 0.0200598567269086 0.0811337354525775 -0.00661193938757414 -0.0203012725283603 -0.118671073196408 0.0196486340079197 0.0522619456719682 0.088853745524773 0.0247791326437918 -0.00220678277680329 -0.00919035059056427 0.00081466584495554 -0.00146839520314887 -0.00177379350087768 0.00154944991153334 -0.000829226456910601 0.00103239256415587 -0.00119012673241242 0.000920968522854477 -0.00257169268630216 -0.000741938001701418 0.0243208058483132 -0.0394781304884686 0.0110544173677699 -0.00518023263427142 -0.0284347730058491 0.0372836384275371 0.0167516622647101 -0.160403377685515 0.0729074344548112 0.12228012216427 0.0810073308450694 0.101829775625209 -6.01666323552626e-05 0.174394854379615 -0.0609999930643721 -0.102057705001213 -0.0697085468767529 -0.0847906174898376 0.000263361863680268 0.00616830687531246 0.000145671610864274 0.00617336114563405 -0.0037167570959647 -0.00972948227682526 0.00625953508342493 0.008903751529137 -2.63070784757619e-05 0.00185546573778286 -0.000264668121831416 -0.000249755831279075 -9.39992379920372e-05 0.00072394081207143 0.00191106216915422 0.00718492206069062 -0.00312617066789437 0.00817701102045528 0.00289898539944298 0.00995727079836518 0.00328700448502993 -0.0104032821285817 0.00150011444481037 0.00600807008680153 0.00212546454521797 0.00576813853122521 -0.0016116590163878 0.00117239375370591 0.00115875441726181 0.000680552004678945 -0.000302981728307005 -0.000349619259631514 0.000374553481014699 0.00125501910265091 -0.00108658229069634 0.001095146442768 0.00145809472407222 0.0013950700083305 0.00116953068416284 -0.00661508359071637 0.00500295954923084 -0.00388289845615672 -0.0110306381857319 -0.00966910453743762 -0.00452341872147911 -0.000117911146867857 -0.00153924230742664 0.00203931241393447 -0.00158765457979685 0.000542590229060968 -0.00360634027060437 -0.000105368782949464 -3.01785791033925e-05 -2.96304298742705e-05 -0.00249603521533418 -0.000761467172387033 -0.00137752452190186 -0.000300481370770024 -0.00197447417804052 -0.0112594310781928 0.0171672873040333 -0.00795966902283188 0.0387649114771104 0.0046929496639992 0.00294081886610398 -0.00154406997062686 0.00111153074624077 0.00235866188743365 -0.000977516946491621 0.000721586060331266 -0.000109630117894613 0.00142695605245962 -0.00113431547538868 -2.88692457467738e-05 -0.00233401528453782
  99 2885.99477416712 ""  77.6553943594592 0 0 -1.81134638845952e-05 -2.0546924648695e-05 -8.22581309486004e-05 -7.79885130399398e-05 -0.000140987513393759 -5.40944426868206e-05 8.35686783464939e-05 0.000208158567055814 5.47819720415229e-06 -1.13234383053753e-05 -5.02771265023983e-05 2.19796283140771e-05 9.25025855662037e-06 -1.33232814659292e-05 1.8896851460666e-05 -6.26376721729426e-06 -7.70503363740856e-06 -1.47306690218535e-06 -1.58983493141818e-05 7.84389131262143e-06 -1.25481693632898e-05 -3.45601265244922e-05 -5.23508316226037e-05 -1.04473798580442e-05 6.41529106949001e-06 1.08849970262274e-05 8.76448995988617e-07 -2.73987761547426e-05 -2.6257225167671e-05 1.32490807565795e-05 -2.08991191174873e-05 -2.84251780080589e-05 1.13538113061208e-05 -2.18152560953174e-05 -4.13544231826276e-05 -1.32709271216444e-07 -0.000177727806143016 0.000369533509190835 0.0014987692682697 0.000588765502303067 -0.000107074236970431 -5.0077283942992e-05 0.000209960521146057 0.000185589637924975 -3.35895863354898e-05 -8.60992653016838e-05 0.000215589765637027 -0.000211400418990675 0.000148897890130823 1.10133696794996e-05 0.00014030303663659 5.22835840535922e-05 0.000191718958265495 -6.13703923725164e-05 -0.000106582249104075 1.39342540422704e-06 -0.000147118255713993 0.000156614782226741 0.000440578147602914 6.90780120971553e-05 0.00026342312043971 -0.000221312913383783 -0.000106941814890329 3.66416186399607e-05 4.11298302734211e-05 -7.10290951167957e-05 7.67491198248156e-05 -4.02117715975243e-05 -2.03652976891338e-05 9.61314465928182e-05 0.000285656463168302 8.56274354377878e-06 1.01285872200969e-05 3.03397058940766e-05 -2.92234700233502e-05 0.000170321479531537 0.000385337718622588 2.36927382823605e-05 5.2171391914335e-06 2.09828070580895e-05 -1.1018755562864e-06 -0.00476881832261341 0.00135515246834284 0.00260741403017837 0.000159414467855112 -0.00013481862249389 0.000313056282550683 -7.17791810383452e-06 2.38841914777371e-05 -0.00013176366699241 0.0606179199016998 0.00835915287525864 -0.0275066731380919 -0.0102397674477332 -0.026843508072583 -0.00316680529673553 -2.42031872117915e-05 -0.000250169535106481 -4.36310828584691e-05 0.0652849094116084 -0.00966343999091752 -0.0355768152580019 0.000119937051678014 -0.000815127385003316 -0.0026281338269085 -0.00359897377114539 -0.000847598603892003 0.00410113976380266 -0.82555484154674 0.0557223148486212 0.472129527960608 0.0543919455532304 0.0663165523288342 -0.0108409776491091 -0.00281810522826047 0.00234620488220929 -0.00197537464783149 -0.00546384668019458 0.00253578903482408 -0.00289798150103254 -0.00341637405375245 -0.0148473199599981 -0.0273047757330204 0.037712864308006 -0.00124860713699164 -0.0224684465433676 0.0134531901436592 0.0306944045811185 0.00118862192135983
  100 2910.6937403177 ""  62.8274425537871 0 0 0.00721401091722736 -0.00131014206279439 0.000154720512035103 0.000113120661657977 -0.000156857311741933 6.97090032051674e-05 5.51119019500252e-05 0.000132365946960279 7.66594812206351e-05 7.21847146249368e-06 -1.96602772207979e-05 -5.20463098798813e-06 9.02882838267374e-06 -5.94555011126981e-06 3.61481445940458e-06 6.19686071229761e-06 -5.03227118887428e-06 4.14904707600685e-06 8.41379093466487e-06 1.41194690498055e-05 -9.62036464113843e-06 -3.9285469133531e-05 7.90749526319876e-05 -8.32021518568126e-05 1.72366293713178e-06 8.81437253861257e-07 3.35861566490431e-06 1.62408581984841e-05 -2.01911749401333e-05 -6.14260592718654e-06 1.30945319855565e-05 -5.86810273798958e-06 -9.61588443637663e-06 1.53498115200722e-05 -4.86930958612955e-06 -6.68932792602132e-06 0.00646513334989965 -0.00231690673659675 -0.012293127734804 -0.0917068457507642 0.0198933241139438 0.0121226674588943 -0.000323044326769196 -0.000150087353400215 -0.000195850197077158 -5.45355862841207e-05 1.65218348798504e-05 -3.07876995084725e-05 -9.18166913669044e-05 -1.48043706261455e-05 -4.06844066783743e-05 0.000293187994617929 -0.00115572084794278 0.00102977754886238 -1.18237827931475e-05 -8.80193789760487e-07 -1.61609976953897e-05 2.94614670451942e-05 3.39187660696776e-05 6.69882591548074e-06 -0.000180461481253421 0.000170728794671517 6.75159721797524e-05 -3.28079304271382e-05 -2.62255332883407e-05 8.29850421458729e-05 -0.000103904710556015 8.72603413698279e-05 3.35713904805179e-05 6.2619781275007e-06 8.73714593032867e-07 -3.60094914597037e-06 -8.66491975853834e-05 -5.62474596198951e-05 0.00017534320633737 6.00331264259472e-05 0.000104348406778027 7.15608028131656e-06 -0.000140687134109835 -6.65597277955029e-06 -0.000135946328088282 -0.0682325190628268 0.00454905858578353 0.0263280835917436 0.000372037818204587 0.000294621999391939 -0.000799851440281656 1.20082849641271e-05 -0.00456524228274177 0.00221147536214933 0.896155912805689 0.0610061159966883 -0.285798490900898 -0.0613861527517261 -0.128263489562739 -0.00473412352350739 -0.0202255078256537 0.0458057310564299 -0.0262277629330412 -0.00528746499778475 -0.000960690343923704 0.00296019949967039 -0.00167930558957834 0.00170571442202823 -0.00024001467283842 0.000401781029731304 0.000148599765492423 -0.000840385756653067 0.0572938662085555 -0.00581374134188763 -0.0412259631192189 0.00649892945044767 0.018415024896109 -0.000400379573947202 0.000475405304271832 -0.000490324727595836 -0.00762354062613114 0.00992157067071438 -0.00639179848358418 0.00502939911114649 0.000709378248195809 0.00279043828891226 0.00578308331019682 -0.00205330146263041 -0.000330341175920664 0.00251352262106766 -0.00242005991836866 -0.00569466447152463 0.000288577816618385
  101 2944.62832297544 ""  16.0866008906461 0 0 -0.0593189460613534 0.00312132265793846 -0.0197443391450351 -0.000174843142016748 0.00282431102751815 -0.00144725669258161 -0.000788920040517339 -0.00125511668539294 -0.000609972968919567 0.000170080297598917 0.000431973301681009 6.56761664533464e-05 -7.5348985737163e-05 2.04058676959863e-05 -7.92317639261038e-05 3.71332621790525e-06 6.1106881296261e-05 -3.63378773859782e-06 7.49698511818528e-05 -4.98904665754706e-05 0.000137101727666341 0.000664518368346567 -0.00109326289074499 0.00104055696524346 -4.00184848501692e-06 -3.35183136904975e-05 -4.06927794969876e-06 9.8053575210777e-05 0.000119371783463921 -2.46879048372507e-05 7.29688609762114e-05 4.802303241557e-06 5.72031633071608e-05 3.52053567540968e-05 0.000146554748064311 3.01472290053615e-05 -0.0916500567966724 0.0829693502385053 0.354364365447615 0.800721530174696 -0.16536033909266 -0.100120394172563 -0.000706730248688366 -0.000824545045446822 -0.000328471246520786 0.00067198843549071 -0.0010483702825211 0.00103673694845014 0.000551518213884737 0.000347446603497551 0.000406497739409732 -0.00550792356038256 0.0158455213443738 -0.0117305298747493 0.000367785895826561 2.79337022388188e-06 0.000418484474923183 -0.000678785972714487 -0.00178188659687052 -0.000260798231606407 -0.000732254682281659 0.000607713614581251 0.000261347493330183 0.000396265985142246 0.000250139254420999 -0.000983959317527063 -0.0010000853624736 0.000785177482587861 0.000252329102110658 -0.000287512854360056 -0.000961337138911134 2.10664817373721e-05 0.000231265485450511 0.000112711910748112 -0.00046818386719359 -0.000746818057073492 -0.00164432783388109 -0.000137838530168791 0.000278299087302433 -1.62890998143757e-05 0.000253124496199445 -0.00358592679364124 0.00270358960577072 0.00231131465592557 0.000826697904227358 0.000220696303603238 -0.000627008183120345 0.00926393955727727 -0.0205474592967872 0.0162328148185613 0.0584955730461598 0.00437896636596622 -0.0177453587290066 -0.0140270763072563 -0.0385501447839093 -0.00419339915342566 -0.119309272331819 0.251463957062164 -0.181650520446524 -0.000627671899653598 -0.000363228154956445 0.000302464882701462 -0.000146400182872122 0.000319563684376362 -0.000291883653556633 6.09480661741148e-05 -3.32709058859808e-06 -0.00011917987718612 0.00548090047397483 -0.000486958213493197 -0.00371137426244869 0.00179587294688232 0.0043152494638982 -0.000375330196537629 -4.55849628435472e-05 -0.000684403729813166 0.000995121775654045 0.000417312541896937 -0.00308426652146201 0.00421478476836976 0.000128884002584019 0.000317032898979426 0.000832733587495222 -0.000522836056061081 -2.24740145442521e-06 0.000415239195151359 -0.000183701836259333 -0.000436818798124748 6.59719463451282e-05
  102 2969.96044531761 ""  75.3880644419818 0 0 0.0237543345865011 -0.00343814144279501 0.00555597392533977 -0.000112318128740229 -0.000333394525903495 0.000140042692969976 0.000287334365519066 0.000620728070119329 0.000182607545419576 -7.24314241154082e-05 -0.000188413518413668 -3.27627219207612e-05 3.65129835827435e-05 -1.72882738076356e-05 3.71805837447245e-05 -2.2794266311951e-06 -2.91452673648299e-05 9.88056448370909e-07 -4.916463164211e-05 2.60798400713288e-05 -7.98177859480932e-05 -0.00027337058684127 0.000326287057988297 -0.000378975675340894 5.97373363615723e-06 1.80235244508844e-05 4.68078349325978e-06 -0.000136764714636127 -0.00014573819524401 6.56331857405663e-05 -0.000104163856600532 -2.87008483852201e-05 -7.70429555353033e-05 -1.73089622262795e-05 -0.000179260046120127 -5.52494122093286e-05 0.0245051585392759 -0.0238213845507085 -0.0951524459130766 -0.308919129723599 0.0581911369931 0.0350377808282858 0.00049705207373684 0.000451655511020367 0.000279833716962414 -0.00031297001703668 0.000550605601772477 -0.000504176226016954 8.50793823914836e-05 -0.000123496217412434 0.00015544802037378 0.00218585885427754 -0.00567284966440998 0.0044990591384591 -0.000659988813934345 -1.69843697439901e-05 -0.000708451482522196 0.0010125233818872 0.00262521097825911 0.000284704054023768 0.00123712203488002 -0.00105098343736275 -0.000408622328856313 -0.000511284032918176 -0.000313767917916341 0.00124716492653709 0.00124099367199047 -0.000969611423798241 -0.00031692089709847 0.000507233914897921 0.00150133987034412 2.55885992835295e-05 -0.000411560489883339 -0.000246169659665469 0.000853339306919715 0.000942695172687615 0.00225382635414663 0.000178199136552818 -0.000407152660171512 2.84302414866265e-06 -0.000404230106774241 0.0108680063117119 0.00953044889945791 -0.0015651730399736 0.000807488708542552 0.00105439383226515 -0.00202142240185994 0.0252037053724502 -0.0570550197001482 0.0404596573144526 -0.0943457815086935 -0.00315001212097032 0.0354456607768909 -0.0377102104826111 -0.112011864335273 -0.0114236014440319 -0.305114217171973 0.680229770410898 -0.474886980072307 0.000539895800855255 0.000696263678567631 -0.000283354363410933 -0.000338853323461724 9.72225511879478e-05 -0.00042365068120011 -2.89886879051155e-05 -0.000358183714689814 0.000262092296881969 -0.00349623381117762 0.000838022753001547 0.00347897991297118 -0.0041953389308705 -0.00918634027091015 -6.11993220431704e-05 0.00150010417879529 0.00224445293293357 -0.00107208960105119 0.00127515948533391 -0.0111549178240061 0.01723410897116 -0.000707454546564356 -0.0012773145593847 -0.00355056939636995 -0.00159707751152199 2.04110562340485e-05 0.000657947770951388 0.00253054474940899 0.0052782583202257 -0.00019204587682515
  103 2985.3216743643 ""  11.5665666512816 0 0 0.000355609478819373 -6.24747495058001e-05 0.000136769054564568 -2.57524281842275e-05 -6.97738117756431e-05 -8.49885296143125e-06 3.8523800805373e-05 9.75084131548841e-05 8.702013517625e-06 -1.61591477106533e-05 -2.92061529580818e-05 -1.14707457818333e-05 9.7942887913086e-06 2.82137486512556e-06 5.77338505373767e-06 9.9719597252815e-07 1.02147747017314e-06 -4.99234709213134e-07 -1.36237227681859e-05 -1.10709681905319e-06 -1.48462789873529e-05 -1.56034195158378e-05 -1.04747035351616e-05 -1.45437466750434e-05 -5.34082053495525e-06 1.7430344127229e-06 -2.24206869284821e-06 -9.33816703026483e-05 -0.000108581693210309 8.73433033164308e-05 0.000124394915698279 -1.31790923193648e-05 0.000128942356078521 0.000186787502452398 -0.000385607223758278 -0.000142483914366588 0.00048513376450738 -0.000237924661626361 -0.00181033382929006 -0.0050293646132621 0.00094293350419914 0.000543159856943728 0.000111835177565099 0.000118433021043021 0.000141848626071972 -3.70289444210433e-05 6.81642623317412e-05 -5.43190275263608e-05 0.000120008485954862 1.87273136236104e-05 0.000123509742434976 5.24292292806245e-05 -7.86651962636159e-05 0.000100028143540357 -0.000861826426063583 -3.54539570020664e-05 -0.000892392641882918 0.000867908830376088 0.00221580699269117 0.000198172173180102 0.00110055351009455 -0.000931263884455037 -0.000355278243324627 0.000873635644328097 0.000537618342414213 -0.00199046838761617 -0.00171652926135545 0.00139950496730779 0.00049629140728226 -0.000605186391915821 -0.00179261524776897 -2.75618356396066e-05 -0.00186405623986028 -0.0012508068572981 0.00396153938535042 0.00238806209746565 0.00590374830283228 0.000470208961697935 -0.00272166764378272 -0.000118838432257823 -0.00276948080813486 0.00420441758362725 0.00430404966572048 -0.000219792386410182 5.56065596506264e-05 -5.29487716486133e-05 9.19194606222832e-05 0.000198995803405325 0.000246419594879801 -4.547558342592e-05 -0.0301709979004538 -0.00126094039299512 0.010301147605032 -0.019004114116851 -0.0510375202131736 -0.00882727627449551 -6.53587420436599e-05 -0.000208944223243314 -0.0007127858633963 -0.0309982895197485 -0.0624989877161532 0.00436311384780765 0.000353089094626341 0.000986127800033868 -0.000844526442740537 0.00348024578080691 0.0295871579355929 -0.00621019124315446 0.0311210177961369 -0.0180405207356244 -0.0202428222878135 0.343581101724396 0.76159627424536 -0.0225018883977253 -0.00845583887805881 -0.0168204045256254 0.00315412966116907 -0.00301866033612778 0.00126227027193978 -0.0014015368079354 0.0261993154448335 0.0435113572712166 0.115664547977494 0.10770010504635 -0.000246467916928246 -0.0574344456278184 -0.178018970815908 -0.393531370775443 0.017267117412619
  104 2986.16904352155 ""  28.7554837722312 0 0 -4.24768014651414e-05 3.57774802922915e-05 0.000132314906028996 -4.892730286421e-07 1.07842529049923e-06 4.4804402544794e-06 1.96105759125191e-05 -8.89975108159124e-06 -2.23289460918293e-05 -1.1399078145793e-05 1.32168270774153e-05 6.39640094988796e-06 -7.79497278716829e-05 -7.20981359140673e-05 0.000183113291879604 0.000117608449642827 -5.2941617466106e-05 -0.000158275427551913 8.03657575409216e-05 1.653563072494e-05 3.14550943903238e-07 -1.85173700704633e-05 7.38690730462575e-06 1.22914174746774e-05 -0.000492679868883517 0.000157833033221374 0.000550254645112948 0.0203481384244975 0.0176212581396188 -0.0243411364557449 -0.00195850094428282 7.03625977510366e-06 -0.000906132344348555 0.0153707670663653 -0.0276819619177235 -0.0104128224601311 0.000326663695786526 -0.000392745009320766 -0.00159041679636159 0.000193746809231563 -2.58843757105531e-05 -4.60415500365159e-06 2.5630102835665e-05 2.44589312847559e-05 0.000113463359086518 -0.00128711596099689 0.00116252773634451 -4.56201596949501e-05 -0.00035235403262763 -0.000126176054003113 -0.000402355218397305 -3.05135283642468e-05 -4.829540639115e-05 0.000125633445714448 0.232973566782926 0.0105418327281281 0.240020222158137 -0.183448062661813 -0.470569503729372 -0.0438961980298238 -0.288987705831322 0.250856285264538 0.0897652395913002 -0.00795435136712308 -0.00476736287781429 0.0155064825742032 0.0236872574058424 -0.0179288694442362 -0.00568969508918443 0.00777584228924088 0.0222973529806409 0.000362772679868016 -0.142482356254013 -0.0981461551506264 0.304837429710055 0.176450436163442 0.43536652041637 0.0347453578875574 -0.213778177705314 -0.00971702196667835 -0.217688756531915 8.29612326020378e-06 -1.00654034559063e-05 -7.3040848321386e-06 -2.84804009309268e-06 3.02330302659307e-06 -1.39884336690294e-06 1.29849054144573e-05 -3.39995958187639e-05 2.38251317098535e-05 -0.000162144760778154 -1.07669465464978e-05 5.06305979222729e-05 5.47854651962268e-05 0.000132915563491999 2.72465731482521e-05 -0.000175168662371951 0.000403782760071027 -0.000274319023500199 0.000119938060651163 0.000205768637176996 -2.64148516375758e-05 -2.42694452227178e-06 -3.72675189592717e-06 5.13281530854988e-06 -2.03130841138689e-05 -0.000122626914320319 4.32992370111943e-05 -0.000311046467423248 8.13377754535271e-05 0.000195378588714261 -0.00113822617222979 -0.00253159023477754 7.75745989888732e-05 4.48375261054326e-05 5.86932458567422e-05 -3.14075599848809e-05 4.13776115655089e-05 -3.44985668572438e-05 1.64516316648192e-05 -0.000134214831140657 -0.000237276167901908 -0.000642869672125529 -0.000372167065126562 -1.05014911225578e-05 0.000198553119981765 0.000772805635523437 0.00169693580911722 -7.89437689281053e-05
  105 2987.00297371903 ""  27.1438993320298 0 0 7.24338062373007e-05 -4.03800531426711e-05 -6.71845828307995e-06 3.03508888344722e-05 5.50750304755842e-05 1.56504290121446e-05 -5.34908560410166e-05 -2.8500189135218e-05 -4.32682265528358e-05 -1.97753142052609e-06 9.41075313470223e-05 -3.53420901704798e-05 0.000296689925632607 -0.00105151613658897 0.000662707395280987 -0.000279730533015384 -6.4018233222747e-05 -0.000260368181211433 0.000821587704776249 0.00040908083996641 0.000738846520192993 -8.37047475027355e-06 4.19564917412609e-05 -2.47158980045723e-05 0.000638514503998439 0.000161619688483934 0.000542758059433466 0.0122682340017531 0.00987598761346417 -0.0147776835048875 -0.0245622568938953 -0.00261924008262261 -0.0244827138114489 -0.0124961949838221 0.0211159464734561 0.00843531849578757 -6.88693534110131e-05 7.74276290270937e-05 0.000166976765807978 -0.000789880486858284 0.000167036464130151 3.73846563778632e-05 0.00059590183945201 5.9374049695929e-05 0.000598656045230469 -0.00432431737224199 0.00849930328413521 -0.00758359526768548 -0.00814626328665034 -0.00212009168454379 -0.00788723781566962 0.000575688311322052 -0.00119290860304916 0.00101539455112856 0.140032727321713 0.00657946141602341 0.142936618013706 -0.107778654134089 -0.276195340737988 -0.0253297203474604 -0.177653495255911 0.152689363468143 0.0559066372447597 -0.160723719732513 -0.0988188234542217 0.370011014178207 0.317738780316497 -0.255248041432004 -0.0892436075111134 0.131375116417945 0.382256562480136 0.00744918344042728 0.114675409441404 0.0770684463676295 -0.244207769807337 -0.135330659436789 -0.335111947811975 -0.0267803900208246 0.166823937278407 0.00828868736903152 0.171023515767353 9.16681216964681e-05 0.000160925022980119 5.25935682679203e-06 4.37465978982104e-06 6.28663492066484e-06 -5.52690635487544e-06 3.82779313050918e-06 -3.29678477868861e-05 1.54900919645174e-05 -0.000420784920566043 -1.33531338941956e-05 0.000149312259677005 -0.000645622928622892 -0.00189084326608424 -0.000234219811177439 -0.000128992600045435 0.000344713395649169 -0.000215713755421288 -0.000295759719771483 -0.000616473172119734 2.53574506750782e-05 2.55793311750514e-06 -5.02483026269454e-07 -3.71623649876486e-07 8.31393399390277e-05 0.000192460609239399 8.71889063747324e-06 0.000143340318068297 -0.000165392995406823 -7.45513526143801e-05 0.00339111422727587 0.0075005745839989 -0.000210378558105617 -5.30115128203954e-05 -2.4099325925075e-05 -4.84689799124085e-05 2.33343598317082e-06 -5.14162794830057e-05 7.26218728430455e-05 2.15496825513274e-05 -4.04026468370746e-05 -0.000190859453102152 1.19432257501278e-05 4.20488556784237e-05 2.51285133291941e-05 -0.00103223100063331 -0.00228363907898313 9.45494059461786e-05
  106 2992.43484013834 ""  31.3016780561562 0 0 -0.00035085359178266 0.000114850909032372 0.000605584322251928 1.25603390284587e-05 5.14527506925729e-05 -3.74419623475872e-07 -2.22767116614018e-05 -5.92867418766607e-05 -3.38324727988581e-06 -3.26665669890423e-05 -6.61579096819774e-06 -3.63799821211969e-05 -8.04029469108708e-06 1.52609666528752e-05 -1.30658845332851e-05 1.91338827401326e-06 7.5335579599546e-06 -5.70443037789205e-07 -1.52971143814873e-06 -1.02470143005493e-05 4.96442815568396e-07 7.69383960930079e-07 4.51905145154573e-05 -1.63780919621295e-05 -3.37563485055904e-06 -2.80571468892069e-07 -3.75860872823149e-06 -0.000108862048865223 -7.90394521707812e-05 8.89461199198591e-05 -1.68609263311701e-05 1.6352403467951e-05 -2.77396965702284e-05 5.38370188910863e-05 -0.000115884975757279 -6.43185531276072e-05 0.00134537016869093 -0.001315628282297 -0.00656252494024143 0.00256482974204215 -0.000402763689868329 -0.000290693115706516 0.000549344208001099 0.00021066674753712 0.00056145733436773 5.49743347887557e-05 -3.44471395894757e-05 7.8988119794902e-05 -4.21114142212956e-05 -3.09168237939619e-06 -4.89291494368962e-05 8.74204151006306e-05 -0.000352787246072424 0.000210890651824406 -0.000790464109475497 -3.08842954454122e-05 -0.000806002232160581 0.000808212026924138 0.00207737150651459 0.000176711771321051 0.00127369876357284 -0.00109466315817085 -0.000405484157395022 -0.000158401716178858 -9.871869279093e-05 0.000396850889991539 0.000316966744550821 -0.000240902134701795 -7.84486518375708e-05 5.07232811261289e-05 0.00014161396759583 3.70372933204225e-06 -0.000638393933460395 -0.000420018080024379 0.00134322761516228 0.000726852126065367 0.00182676016205737 0.000142792737422882 -0.000700876858905419 -2.98104046390333e-05 -0.000716149740815297 0.00179748140485963 0.00278931797806056 0.000167402994187222 -1.75674957058306e-05 3.65768629693582e-07 5.2757578068552e-05 -7.40817249446784e-05 0.000522742600229665 -0.00037235335811514 -0.00982576028276851 -0.000458833253417064 0.00338830682737299 -0.0116663057750254 -0.0300552318003262 -0.0056490980283709 0.00236135047800849 -0.00531905920514931 0.00375933790365829 -0.0177459457756761 -0.0309616353866289 0.00199207196468595 0.000144530166964967 0.000400558731675037 -0.000394820573055658 0.0202053335710071 -0.0342221232403823 0.0186213827465248 0.0347800512160495 -0.0120543666255673 -0.017220993380759 0.173010180226157 0.37967135279681 -0.0105592778910561 -0.00193776280122022 -0.00756071633140496 0.00446278152207002 -0.000375934189358313 5.18274619017093e-05 -0.000606318300956887 -0.0748050783087724 -0.150652151865938 -0.424548845988963 -0.4058032975457 0.0189535254573797 0.231875600041811 0.242891879561716 0.538358034567413 -0.0235578925599366
  107 2994.40016487634 ""  32.5377975357022 0 0 -0.000606752723772311 0.000246164888364544 0.000318378569477637 -4.77118378396213e-05 -0.000153699788366592 -4.48781841463783e-06 8.47412646514561e-05 0.000136784955837797 4.13206903262313e-05 -0.000118201521902299 -8.34407293629826e-05 -8.95613727949283e-05 -0.000480311163807203 0.000953986087310605 -0.00084400951250221 0.000420732869762713 0.000902215028351906 0.000136554988968307 0.0009547979777226 0.000250666721755908 0.000931517559233216 1.05649865943373e-05 -0.000167351698998146 6.13243856478008e-05 -9.97400571398312e-05 -0.000134741291898071 -3.28485178979917e-05 -0.0142695136996075 -0.0118881429820682 0.0177449012443881 -0.0232657495454542 0.000326189418918129 -0.0241486408793755 0.0126449997807439 -0.0212703234417408 -0.00814247972498931 0.000715321311533809 -0.000985050997861045 -0.00361141670759493 0.00640987730068752 -0.00127003434124867 -0.000591414679664822 0.000417859685989316 -0.000103030402937337 0.000477279510786677 0.00579111740720129 -0.0104893841570303 0.00971748604678829 -0.0113660627530781 -0.00250270298872454 -0.0111922893706841 -0.000140703168375694 -0.000280067499445639 -6.48147738413226e-05 -0.162854058317947 -0.00646606490889885 -0.171021628005365 0.125877114453247 0.321501322757379 0.0288720754180367 0.20425907178252 -0.174887612428851 -0.0650712124846807 -0.153451385240046 -0.094820531898824 0.360899138791398 0.310472102262091 -0.24632937600714 -0.0842783628525726 0.116124922803148 0.335003890289058 0.00753588771143739 -0.11190924624043 -0.0737172584508709 0.236737224980544 0.132242383869266 0.329457712819757 0.0266643700627428 -0.167391206024007 -0.005798664503651 -0.168224903171579 -0.000271695151171208 -0.000459168579380733 -1.67890682557941e-05 -4.48154864649872e-06 -1.55166765697886e-05 1.08227946224747e-05 -5.96713096721723e-05 0.000159499935794332 -8.23507160337164e-05 0.00136813300483322 2.06914381743371e-05 -0.000486551404062985 0.00181754050662024 0.0054315222875116 0.000636592652783133 0.000718933157702654 -0.00175682438561701 0.0011314615072475 0.000122486675698468 0.000291679615531083 9.98266022180671e-06 8.0849504113485e-06 2.25642016221665e-05 -5.9046630665566e-06 -0.000121653444132921 -4.70537578330219e-05 -9.604516429089e-05 0.000201132616868176 5.87302641367347e-05 -0.000158685148997851 -0.00160851144232213 -0.00355617043127198 0.000100181371764293 -9.95467232359995e-05 -0.00031440204589373 0.00013677762490912 -8.07448074901949e-06 0.000131306388671367 -0.000146769563934669 0.000283215775934608 0.000583132621600752 0.00176798334502954 0.00115454151088322 -8.43247182799513e-05 -0.00066945916045815 1.67154121427285e-05 7.35984863382001e-05 3.63993209104986e-06
  108 3002.94632451984 ""  27.7839902377192 0 0 0.0434810247239046 -0.0232344587389124 -0.0715551792764392 -0.000140193174735006 0.000907148374118886 -0.000292619813243541 -0.000558777087149112 -0.00030053198903322 2.74336979969697e-05 0.000117010373960922 0.000134575590255553 -2.721022605647e-05 -2.59077145023184e-05 2.99274078260921e-05 -5.63569227469319e-05 2.85555092613825e-05 2.76210682200604e-05 -3.09914447133345e-05 6.0406259282619e-05 -4.07020572544705e-05 2.2465237607964e-06 0.000261396006129311 -0.000585348889477223 0.000621568103969082 -1.86138762369819e-05 -4.18319391354323e-06 1.6041561424493e-05 -4.68885507480626e-05 6.18795296233279e-05 0.000105197682935235 -0.000165672197377843 -9.42030764894737e-06 -9.25622844643947e-05 0.000106092692869137 -0.000178527000301708 -3.46027488559007e-05 -0.164983920515136 0.20480391163161 0.826772304226934 -0.354753456339839 0.0623927325227606 0.0298074126855563 -0.00012927264790626 -0.000294154203743154 -0.000169852611133325 0.000327384503995647 -0.00061422943785278 0.000636668567605609 0.00026316321008337 0.000169607145890515 0.000365432144056093 -0.00355242096302869 0.00842333361888649 -0.00586416750875562 -0.000821724645309677 -1.73341353219139e-05 -0.000851917743290585 0.000124820065834446 0.000359619510181151 3.3056991342951e-05 0.0012338537567798 -0.001050539409844 -0.000401340702168096 -0.000638306487352344 -0.000379940696170272 0.0014717677191267 0.00190769725998066 -0.00152334260020105 -0.000516406703057645 0.000707228530666322 0.00202246870019271 7.34437149306035e-05 -0.000758916333976932 -0.000525803282017806 0.00166106583722315 0.00106235451076315 0.00278962912320637 0.000233911809604692 -0.00145660160122377 -5.57677531038343e-05 -0.00146813846127232 -0.00256873321600832 -0.00985129494182761 -0.000980905698152481 -0.000510053861928286 0.000187339224498801 0.000213858474126688 0.000763166272466147 0.000681720223025324 -0.00205309993956454 -0.00810286909226478 -0.00142540532870439 0.00303702152829305 0.0403684283621254 0.122222164400979 0.014132638110179 0.0048562999488293 -0.0169544691695805 0.0103250251746142 -0.000265279583035938 -0.00084668275127689 -6.43706799635557e-05 3.27376945792019e-05 0.000106753728276897 5.87975443396059e-05 0.000172258541938373 -0.000192540995467129 0.000288076801617324 -0.00185210081895575 -0.000141707708741706 0.00133175796410537 0.00499629953394082 0.0103275447424309 0.000145856962442094 -0.000804048175136423 -0.00315247396400675 0.000614036005763511 0.00169732066891592 -0.000424860073499456 0.00147909424784791 -0.000816744797439922 -0.00171566395201708 -0.00472911809906201 -0.0029986114845164 0.000156812663238425 0.0016988984383119 0.00176041478107477 0.00425336765116031 -0.000248103686668302
  109 3011.31457003368 ""  48.5079081630082 0 0 0.00430269590000776 -0.00328398696251141 -0.0100554369925867 2.60843638469267e-05 0.000135030216569466 1.32447874964882e-05 -0.000178973863123351 -0.000299542624671546 -2.14543012713628e-05 5.41542396991274e-05 8.85424421917686e-05 1.95438597324056e-05 -4.35485071372885e-05 5.54141749571477e-05 -6.27835391368557e-05 1.41068674105402e-05 1.71000126281916e-05 1.58953446888751e-06 4.96405067195321e-05 -1.1680344680739e-05 4.49882511329728e-05 7.24655934861665e-05 -2.31446578676831e-05 0.00010559412858675 -1.09576468935241e-05 -8.57296516260958e-06 -1.68196357591175e-06 -6.25156849844068e-05 9.34113669233225e-05 0.000217847541861629 -0.000106294670555791 0.000149571551819125 -0.000127834103713127 0.000212831528128578 -6.32998982853678e-05 -4.63623065155656e-05 -0.0230085658456589 0.0290283666853158 0.113245414539031 -0.0315277134898566 0.00536456972841436 0.00201026612912439 -0.00039322676964099 -0.000308233344153434 -0.000396303298326261 0.000391295482030598 -0.000785396801703805 0.000684849479663659 -0.000432010768881922 -4.68001227823912e-05 -0.000431043064000836 -0.000537130070485874 0.00105691996508072 -0.000870122514219168 -0.00183370711491752 -6.17464576848699e-05 -0.00190148455461706 0.000351352868300468 0.000906106694090765 8.41987939618974e-05 0.00220463533714257 -0.00187442168797924 -0.00068446817066672 -0.000854434765545438 -0.00052331795829171 0.0020064160924853 0.00198175424528025 -0.00157627297824999 -0.00053878086359411 0.000108399078653479 0.000377646287361736 -5.26062730698194e-06 -0.00110771335466665 -0.000750799054261166 0.00240819736758848 0.000638893498801506 0.00162363190050202 0.000140254151915666 -0.00195247188233969 -7.33128224556036e-05 -0.00198618761204992 0.033075457851582 0.0728352153393319 0.00607985275090115 -0.000591475165297253 -0.000298693189590371 0.000299961803681251 -0.00242719273049851 0.00916951803627184 -0.0066669145917964 -0.102460539479867 0.00725691362772309 0.0387979584277146 -0.292920347546357 -0.873448123855814 -0.105455306758554 0.0456019683359579 -0.106017457742862 0.0773416370581758 0.00105251156215367 0.00474477419536425 0.000774969126457088 -0.000811521771416005 -0.00113011438527164 -0.000274102928218095 -0.00117675636534255 -0.00137385824332716 -0.00119182432339042 0.0129106260598805 0.00113570188170416 -0.00700621483511963 -0.0284815692640929 -0.0589082719858641 -0.00221356987205087 0.0126070163094238 0.0215113141088839 0.00238587332404996 0.00114659030793052 0.00318937160952227 -0.00139588081199732 0.00232535612663707 0.00613511593430096 0.0164099493686157 0.00610155550932042 -0.000680931369173551 -0.00372409965437579 0.00470215788057824 0.00834392905331391 7.19034471631838e-05
  110 3040.96210681845 ""  5.90935762069715 0 0 4.21573582328492e-05 -2.07119746981312e-05 -8.24580388781897e-05 -2.11814689127449e-06 -7.22256073753047e-06 2.49539670531079e-06 2.19121807505642e-05 2.58613568056907e-06 1.86822200221045e-06 -4.22456899191855e-05 2.36696857907936e-05 -1.54145598306178e-05 3.61028175307518e-06 -0.00023663153746601 0.000334334249392368 3.74464186324498e-06 5.56875770460201e-07 -8.47503377274177e-05 0.000120534504511037 0.000114677583680827 0.000217948797937119 -1.80649873046456e-05 -1.13682365382262e-05 -1.95841793941356e-05 0.000316970887190413 -0.000266407443112202 -0.000426581328815496 -0.00640536323564989 -0.0622079053115715 -0.029930867590139 -0.00719361402112872 0.011952371293075 0.00594901934284979 0.0359488676050996 0.0358374571908495 -0.00604702958807478 -0.000179508960080761 0.000216812456633489 0.00090241220940885 -0.000321072972307023 6.18428350474736e-05 2.84855280173073e-05 0.000467728982198285 0.000100353178472308 0.000470817354374257 -0.00111887512327487 0.00280509620854466 -0.00247032582675653 -0.00199430599180257 -0.000773565298263911 -0.00209779095058076 0.000238096724586572 -0.000319223228208404 0.00012445920789579 0.21326020427585 -0.00942884095272952 0.222672633834244 0.196165683642797 0.491053467853455 0.0364464128206116 -0.333176473013475 0.262525552794622 0.0991044191251813 0.0177255223546376 0.0164494739855061 -0.044297367663286 0.0996517936807628 -0.0787836450251805 -0.0254566284797187 -0.0317265599501909 -0.0795935170049675 -0.00013787123922174 -0.124290544539731 -0.0746915794421046 0.281128119350364 -0.137791774770931 -0.358623569486965 -0.0301326817699751 -0.16834027896995 0.00546482688039139 -0.177916921765207 2.98359687978163e-05 2.99521790353761e-05 -2.46241703431616e-06 -6.57992727530111e-06 2.2225724472944e-06 1.18809794957988e-06 1.88493553661903e-06 6.48354927082102e-06 -6.00663859931534e-06 -0.000233134351235802 -2.45377439215862e-06 8.13873570152861e-05 -0.00011755346956806 -0.000337397800715844 -4.21408755918746e-05 2.25646784985795e-05 -7.85595191901044e-05 5.1671212385684e-05 -1.48686413916334e-05 -3.71605564507013e-05 1.23219071989787e-07 -9.17456011087803e-07 2.69999562418602e-06 2.2964220071556e-06 -0.000223855390800116 -0.000177179057053876 -2.10445990269397e-05 -6.82142409641047e-06 7.32271546391867e-06 1.52075684276636e-05 0.000172792971845468 0.000401632021143878 -1.88581421552184e-05 2.27402798862264e-05 -3.13750825787649e-05 2.307544464894e-06 4.18677801580654e-05 -2.23175231183782e-05 4.5077514268099e-06 0.000193637438754124 0.000392954058619596 0.00130657551886542 0.00167209607371742 -0.000166029340366757 -0.000969008436337483 0.000819770456342857 0.00189329108628705 -0.000102845343128111
  111 3042.18231900214 ""  6.91705752750689 0 0 -4.89677123589588e-05 7.98611373584072e-06 -8.73621493820997e-05 -1.69636081483177e-06 -3.29478898883344e-05 9.03823931756892e-06 5.97769546211291e-05 3.57458454044147e-05 5.60885638358699e-05 -0.000114484467082223 7.40079069206795e-05 -0.000151719227734502 0.00058715030461975 -0.0012367483113755 0.0009952028972062 -0.000229754525586865 1.46567933509732e-05 -0.000232519448624852 0.00108819890321788 0.000527049527450821 0.000957060676326565 -0.000112447756571729 -3.45736355310804e-05 -0.00010842014002539 -0.000449380485559583 -0.00046839058981462 -0.00017786756477501 0.000182203356857502 -0.0324452830030996 -0.0139853425100014 0.00831849614591471 0.0538581663519189 -0.0135194192595304 -0.0392375009284404 -0.0403106695253763 0.0111131961432348 -0.000219166989967947 0.000254647519499426 0.00101349669000894 0.000747625200639262 -0.000155401847840116 -9.61704958228644e-05 0.00223124848952534 0.000485563018725123 0.00216129238648994 -0.00579499306497738 0.012904548047681 -0.0105230795131302 -0.0125389029877768 -0.00424622725233489 -0.0117976883661374 0.000771115247436187 -0.0017632240065746 0.00148064819337215 0.0868866481848305 -0.00688307560525524 0.090301100100656 0.100037417937335 0.244592338765088 0.018383865249621 -0.187540999700353 0.150841501176979 0.0574566185684935 -0.0952600456895963 -0.0474662073718783 0.229008239202808 0.16938539029985 -0.118196392230946 -0.0476814679630823 -0.170387888628183 -0.475376930134631 -0.0178298487594594 0.153785498149335 0.0934226676377867 -0.34157226573221 0.152887540485909 0.398355608447714 0.0362405798939409 0.161685853525288 -0.00837776671904588 0.173540663521314 1.66180822860787e-05 5.29322128801003e-05 6.9827856962528e-06 -1.1550810143626e-06 -2.96285943197005e-06 8.42491539757762e-07 -1.11904198316729e-05 3.44818842495811e-05 -2.13219559755107e-05 1.34393731114179e-05 1.51573436370683e-05 1.64801170895932e-06 -0.000215623549325855 -0.000622465799050251 -8.36247351238802e-05 0.000158711890760692 -0.000413612974011964 0.000267829929819365 -4.04251109388153e-05 -5.51741204399602e-05 1.26469807136347e-05 3.6429514252652e-06 7.5717010234076e-06 -7.171643775819e-07 -0.000301650325047913 -0.000304887648700594 -0.000147241728032588 0.000210683116652114 -1.5329430452915e-05 -0.000119616201433491 0.000262777770279179 0.000615882182295673 -3.59272642653494e-05 -1.99635795394798e-05 -8.41192769266391e-05 5.25569419444363e-05 1.01874124786096e-05 3.08439119961849e-05 9.85073030640186e-07 0.000486771220504206 0.00093388877872648 0.00300283438551183 0.00184565981260234 -0.000199282674817493 -0.00109471394135986 0.00126347787444583 0.00293373228345231 -0.00016896652973628
  112 3046.26122710365 ""  51.9702202363523 0 0 3.47268527927371e-06 -1.05787021924455e-05 -0.000185254360263082 8.71090011089164e-06 -1.78483459630067e-06 2.19620450491166e-05 -9.35698645036312e-06 -1.58300778218866e-05 -1.09058098500009e-05 8.89269189113011e-05 4.3894287734843e-05 9.57458649473101e-05 -2.48652237923851e-05 3.12447384032155e-05 -3.31971646144436e-05 -4.30849066357385e-07 -5.86361901716263e-06 -7.87157427495374e-07 4.52427122927945e-05 1.37967368480456e-05 4.30625881045512e-05 8.31794251760187e-06 -2.0283981973137e-05 1.57262218269675e-05 1.10446487440462e-05 3.55978443052031e-05 3.43855334629713e-06 0.000173189993423268 0.000206910612215896 0.000203742474626369 -3.71274205361982e-05 0.00150002496277116 -0.000162332019847984 0.000439138869079856 0.000352960817273247 5.98163287407336e-05 -0.000386308011641734 0.000427427920746024 0.00196650998889296 0.000287124579294686 -0.000119336112013316 -2.91981551950724e-05 -0.00121542411118533 -0.000502140015092215 -0.00134404000657106 0.000249637584052308 -0.000593470485097534 0.000446824171913377 -0.000464612416852134 -0.000133259426997128 -0.000448793700738036 -5.13789476319325e-05 0.000171232892853643 -0.000131648722951635 -0.00197292581329122 -6.49438010908033e-05 -0.00212926234966439 -0.000776734586813781 -0.00202381552724267 -8.04412363910287e-05 0.000628315494982523 -0.000469858725819751 -0.000174505963359796 -0.00172814667077217 -0.00074867637512277 0.00413284818930344 0.00665802402365691 -0.004927840583281 -0.00176938741790037 -0.00452395226612604 -0.0122723222620482 -0.000462233284554397 -0.00103328310053674 -0.00063198137754057 0.00239778294425625 -0.00135517206061133 -0.00370493339082622 -0.000283876106127412 -0.00279615908920844 -1.40184941290204e-06 -0.00284804259775062 -0.000254944112659117 0.000601211004213871 8.27356254755123e-05 -4.50487199794592e-05 -6.46083518953067e-06 4.17525683414732e-06 -3.03931598198359e-05 5.33914813739127e-05 -8.05857991716888e-05 0.0035337422028341 0.000508106409812331 -0.00137801513877632 -0.00175396418577278 -0.008312783806112 0.000134652675999168 0.000476235878145178 -0.00112500179013892 0.00110506643909261 0.00901816169982497 0.0143637857733818 -0.0017834137312581 -0.000227219494186764 -0.000492855695207286 1.95159035087364e-05 0.0593716604960702 0.0568576816557156 0.0210219886769472 -0.0315339209567169 0.0040353684441826 0.0167451724853424 -0.0721035472987772 -0.165439153299423 0.00725298292385138 -0.000174013899487167 0.00491450987325638 -0.00486312104342436 0.000977183572162478 -4.07418168407534e-05 0.000164515731781618 -0.0802518108392207 -0.156513294844749 -0.506885995709435 -0.382706624484986 0.0402552598333533 0.225720207163444 -0.243462591942145 -0.566908080404751 0.0326340472511271
  113 3049.19730239115 ""  18.4887449604357 0 0 -3.80473416334463e-05 1.69359556915949e-05 4.03641978400673e-05 -3.56992419746345e-06 -2.88197585445804e-06 5.05471913461313e-07 -2.22743923264254e-05 1.26717855912999e-05 3.26357359682263e-05 1.56447391700286e-05 -6.61756232846883e-06 -7.58502265523116e-06 4.26364153440387e-05 8.82638847124623e-05 -0.000158383576227154 1.61187936854597e-05 1.2326922180915e-05 7.75093666315659e-07 4.6630899488317e-05 -7.26791771368629e-05 -0.000239608614290506 2.05868549584845e-05 -1.26201097949657e-05 -2.42178364191173e-05 -0.00100663456590887 0.000238208440082736 0.000993201778519867 0.0194769944563509 -0.000376338959559749 0.0110371436774237 -0.0581352071003639 0.0172363462069251 0.0562524305058653 -0.0116226374907026 -0.00439713305570315 -0.0171453119736016 8.92424700429079e-05 -0.000103880525013822 -0.000444362849930436 0.000360992065708949 -7.47092198884395e-05 -3.44816770347572e-05 -0.000111214253544517 -2.16373683954267e-05 -8.70010060929103e-05 0.000624325132100493 -0.00123683423591936 0.000882151886106493 0.000875269889289298 0.000391345831510367 0.0013796860618402 2.37850177401374e-05 5.72175074034117e-05 -0.000127261691084461 -0.145164458167504 -0.005069565292078 -0.157532728831001 -0.0166036419385831 -0.0527319735629201 -0.00261779657506069 -0.0681408964264955 0.0616756080818837 0.0242408298985906 0.22961601615057 0.158011491119368 -0.572088016950511 0.474404796585051 -0.381673090638613 -0.114417626347446 -0.00889342929449066 0.0177657215588012 0.013883999100814 -0.0293619436030086 -0.0199150849217875 0.0557814414518236 0.0256553678797881 0.0690597225036392 0.00231370056474879 0.146395429766611 0.00222661431290633 0.144198683652629 -1.64505515741217e-05 -8.63931031116066e-06 3.34880384372712e-06 4.8631296834307e-06 -2.75167693882515e-06 3.61928077778541e-07 -3.33455831354325e-06 4.67838873433018e-06 6.62707192289031e-08 0.000163472782867403 6.1325259888907e-06 -5.64089580133917e-05 2.82325438848307e-05 9.32794842984279e-05 7.41259704622439e-06 2.16378972499781e-05 -4.32675994247268e-05 2.79293298374233e-05 -2.69895171222342e-05 -3.17312563096802e-05 8.89597254570783e-06 1.85774653438632e-06 1.52385185529405e-06 -2.19935768520253e-06 -9.06438369250636e-05 -0.000134141217871269 -0.000108708097928579 0.00014892952464742 -2.02711606336587e-05 -9.12339165389888e-05 0.000163544828586385 0.000377336508093734 -1.78602035566288e-05 -1.76484623520267e-05 -1.55572035050164e-05 2.95911814294936e-05 -3.91572449433862e-05 2.77844434675773e-05 -1.52860128205972e-05 0.000266215894778127 0.000498472758407006 0.00157012396354658 0.000285559325024062 -4.82616305526712e-05 -0.000190774309049622 0.000502770273204683 0.00116839246288803 -7.60884687818053e-05
  114 3050.22683514832 ""  100.064809346985 0 0 -5.59227722846201e-05 4.72564333410313e-05 -0.000104519283824094 -4.319491966783e-05 -0.000119318935233325 -8.41874477117268e-06 8.51318060089927e-05 0.000108869732790063 5.22318204617981e-05 -0.000122097876597435 -4.57341029081169e-05 -0.000115066054612318 0.000346451445425376 -0.000310324301776354 0.000471698264799517 0.00020343443708572 0.000393015048554315 9.12364527599083e-05 -0.00101009208852442 -4.43251621185471e-05 -0.00105405391429305 1.37169954379803e-06 -0.000182177986782627 6.76968879467693e-05 -0.000761164620827695 -0.0027817192554602 2.93857345105652e-05 -0.0017219553363732 -0.0360594521562105 -0.0155029755130407 -0.00531154456444978 -0.0656114565754772 0.0123739815105828 -0.0270423028063048 -0.0288192132150115 0.0074769714853866 -9.83058547864699e-05 0.000152558816214899 0.000859836799302894 0.000651575356310914 -0.00016953023616819 9.49044003814686e-06 0.00127006389614204 0.000227488025133289 0.00124039987141886 -0.00214886926472158 0.0039123397095195 -0.00363681141729698 0.0120087488679059 0.00379789048628677 0.0114326839409217 -0.000996533040438657 0.00224035340952073 -0.0018407465671755 0.0994713542209788 -0.00501101302951013 0.104248058929087 0.117390371526928 0.289546945570434 0.0187406451820105 -0.192787196373742 0.153056554553639 0.0593254808120838 0.0962833560436622 0.0471111669179164 -0.234719406798582 -0.239506646995862 0.172544559803983 0.063826321219321 0.208496350625872 0.568970037090306 0.0234758814422246 0.103784001635151 0.061796806657469 -0.229121878638777 0.110242567227091 0.295428204616473 0.0266204139278706 0.107940703588633 -0.00457504448343819 0.114404982392035 7.50197377004836e-05 0.000199192466712871 2.40242860657674e-05 -1.39253246918963e-05 -1.64519944449701e-05 1.261719408748e-05 1.3056548040368e-06 8.8299724072136e-05 -4.45268855197701e-05 -0.000159509723239833 7.10999460019796e-05 7.01371612425049e-05 -0.000825202900994827 -0.00244639948762742 -0.000312470563447443 0.000311695763230346 -0.000884383357510238 0.000564971733138733 0.000170540560835145 0.000308498917633992 -6.45092498968023e-06 -2.32025141865859e-06 1.45482913923898e-05 -1.54186542442156e-05 0.00111926221357226 0.000923985309649029 0.000176136914158825 -0.000317485557142873 7.2056591190064e-05 0.000113881452132658 -0.0015888272714042 -0.00360000798214593 0.000109991397467589 -4.19525081439353e-05 -0.00019602029054547 0.000103156197207846 -7.0443398166543e-06 0.000158435736292584 -0.000145857600345377 -0.00111840074237961 -0.00223768636131644 -0.00735891354448729 -0.00810216621542667 0.000787527822023576 0.00472622716609716 -0.0041130466288374 -0.00965648329880787 0.000548576388161556
  115 3055.2991165755 ""  22.942457733768 0 0 4.28346915226506e-05 -1.74160900486464e-05 -2.38369255116589e-05 -5.44521438860613e-06 9.80415010481907e-06 7.24452519799874e-07 -9.88777012113539e-06 -2.42937425923224e-06 3.02197051805795e-06 0.000129868135512454 -4.05960413161562e-05 6.05127161916773e-05 -0.000279357794887023 0.00100198738552428 -0.000912954336931078 -0.000175221073685132 0.000109787508844555 0.000178180054838117 -8.70182160057525e-05 -1.37301272777043e-05 4.86617984889826e-05 1.29226172034935e-05 1.39858208422717e-05 4.64995246311591e-06 0.00155826689048296 -0.000409482905958942 -0.000940265661455105 0.0604999643565191 -0.0216120054242777 0.025775374714034 0.0194221475830844 -0.0058796393193439 -0.0188985901854536 -0.00970632598456205 0.00824547520116721 -0.0448527375834421 -5.95030042706537e-05 6.45637909626232e-05 0.000280601277410674 -0.000447235637352497 9.87137576215627e-05 4.2329033038423e-05 -0.00140237457758111 -0.000389476476459659 -0.00161863222345814 0.00547226249355781 -0.0112349040591896 0.00868881390370634 0.000481977944300253 0.00010654843040697 9.10229422267135e-05 -4.92222388851704e-05 0.000102196800816183 -6.54794939737785e-05 -0.392606711447773 -0.0166872317084624 -0.428069411331931 0.00656776396685857 -0.0237664468383014 0.00506205136981707 -0.34217379256117 0.295091215087826 0.122143872877758 -0.0765256109087619 -0.0532073199635111 0.193648032043273 -0.162057707254046 0.129674591457002 0.0374835844944643 0.00354014166490681 -0.00592454916763532 -0.00544560246242769 -0.147484599848275 -0.0887796771841644 0.292805592444795 -0.00776994664379598 -0.0108590391778725 -0.0111600945167535 0.264343425716714 0.00708060332689892 0.257125886005919 1.9696249196385e-05 4.55533426051688e-07 -5.52536834620237e-06 -4.27186253809351e-06 3.07651635374638e-06 4.35939867889725e-09 4.88395721903559e-06 -9.4641001549832e-06 3.34345999070536e-06 -0.000216997019304859 -1.15645658924587e-05 7.32988961832194e-05 1.22644433107612e-06 3.78012137513579e-06 2.24718740473459e-06 -4.27797378530423e-05 0.000106678912150736 -6.92892643647083e-05 2.85936425991756e-06 -5.43974765457486e-06 -3.21144693584889e-06 -2.42212556502798e-06 -1.95872184217011e-06 1.5661543826563e-06 -6.45983027502252e-05 1.16139515214493e-05 0.000107185640004254 -5.98708223178631e-05 5.82724781732387e-06 4.54061902506231e-05 2.71806314457812e-05 6.04336639221139e-05 -1.23321732223641e-06 2.7895269283177e-05 2.04625810336251e-05 -2.05823170531327e-05 2.75993719448685e-05 -2.98828206491425e-05 1.08076538459981e-05 -0.000162124014243128 -0.000277384077178277 -0.00081631190805006 0.000881940681740421 -5.90434922384976e-05 -0.000482371270922678 7.22492081312814e-05 0.000182837606340905 1.02433952440997e-05
  116 3057.71186062111 ""  39.329446138837 0 0 3.1144332421005e-05 -9.56885487693349e-06 6.18478856475971e-05 -7.8489388000317e-06 2.42341344364557e-05 -1.9889246094383e-05 -1.78475508989974e-05 1.07543777995805e-05 -2.66284386052051e-05 0.00043243906334923 -0.000147043109054983 0.000521864319468726 -0.00189828024929098 0.00483471108739598 -0.00361388141624976 6.93226162314522e-05 0.000259477775297964 -8.09978455050258e-05 -0.000312905931860601 -0.000220700001267907 -0.000278996211633221 4.92375220930863e-05 8.14804825046659e-05 2.6226317289631e-05 0.00116519583892254 -0.000168232507962565 0.00173600161420994 0.0438719083369612 -0.010294879676968 0.0204712360830314 -0.0030522439271333 7.26845396545744e-05 0.00247802552829837 0.02224089640135 -0.00476672621737725 0.0683421774628175 0.000113743017661606 -0.000139109790844624 -0.000612551224092994 -0.000412892995125813 9.28409616108696e-05 3.18940059539457e-05 -0.00757168522805583 -0.00170377862582786 -0.00729563433853708 0.0231694133343459 -0.0514532534675716 0.0422983467391964 0.00395796829113545 0.00144278881290283 0.00378735521390271 -0.000221186235037 0.000570684048197152 -0.00044123193065324 -0.297187817683767 -0.0117324981523449 -0.327107275266717 -0.0104256592902243 -0.05588768812688 0.000620043713269553 -0.217248991934944 0.188706762921809 0.0774822513961249 0.0111842870124837 0.00931146125863372 -0.032177360749106 0.0180988593334077 -0.0143667996778353 -0.00560911452457451 -7.1689239129077e-05 0.00397914870160502 0.000160537639357639 0.199161836587826 0.12141213422192 -0.393796909288922 -0.0170344842680782 -0.0585308215823166 0.0113765306250235 -0.450463950574284 -0.00882658218880344 -0.435644832078694 -2.78258869256263e-06 -4.6236066751259e-05 -6.34937537686462e-06 5.1274161315665e-06 1.11924714127836e-06 6.68579526941928e-07 7.72077178017106e-06 -3.27465487705613e-05 2.02246237091719e-05 -0.000114367408248171 -2.02159212665592e-05 2.81818275412522e-05 0.000179186621049445 0.000548212395939943 6.38157296116343e-05 -0.000143526581961943 0.000395566548309305 -0.000253740719665153 -3.71277330610729e-05 -6.60161436872438e-05 5.32479831554029e-06 -4.48019628604678e-06 -7.58768308636629e-06 -1.90260774927151e-06 -0.000221675956292718 -0.000164661370315629 3.57194878157478e-05 7.54879928285565e-05 -2.30729343296447e-05 -3.49511567705928e-05 0.000346322744688025 0.000792191752837441 -2.8550929411723e-05 5.23449526071975e-05 8.48834440252455e-05 -6.07270225907569e-06 -5.62935551564732e-05 -1.0855264662311e-05 -2.81766276422911e-05 7.19334783892397e-05 0.000181231623476446 0.000658565688772294 0.00172495495032418 -0.00015973422824213 -0.000988561332425603 0.000828539608021665 0.00193898730740874 -9.5913771085742e-05
  117 3063.87721286458 ""  29.9937793171482 0 0 7.53990239143453e-05 -5.94694761614252e-06 2.23331698779305e-06 -2.13473255286695e-05 -2.81132899137093e-05 -5.40758220537507e-06 2.07087983565622e-05 4.49907091244854e-05 2.72555370684738e-06 -1.38938798604622e-05 -1.42534412132874e-05 1.69428529188171e-06 6.88027685600878e-06 -1.54984341401284e-05 1.64169567629054e-05 -3.19549489041092e-06 -3.54722112495792e-06 -1.83522678903823e-06 -1.24916360196885e-05 -2.01261023666851e-06 -1.20306889167641e-05 -5.30444313365095e-06 -1.12265420853573e-05 -8.24746492315173e-07 9.90545598825187e-06 9.96231582830575e-06 -1.13280232718912e-06 0.000132074179644 2.27943131154247e-05 6.06264711576274e-05 8.06579440009948e-05 0.000114732064529161 -8.57487588560401e-05 0.000119843068747106 0.00011955078643316 1.07012254733325e-05 4.55836562671142e-05 -3.03833689978121e-05 -7.52141379647931e-05 -0.000948941204571995 0.000151864941516428 0.000101215647629202 0.000239347389390572 8.88061764425982e-05 7.1781009310741e-05 -8.91316085310038e-05 0.000239607633129535 -0.000207068274474714 0.000135851765264666 2.19779865293542e-05 0.000126916747490808 2.69377488472685e-06 6.10614300572678e-05 -3.99310418216117e-05 -0.000796613949388286 -1.58927046557185e-05 -0.00089337787860026 -0.000288609854916366 -0.000785891327862858 -3.28426209916446e-05 -0.000528169018725571 0.000476288402121836 0.000185142408530307 -0.000431723444277384 -0.00025283241725624 0.00108382109649989 -9.61772970880907e-05 0.000127321168813275 5.29335751286877e-06 -0.000452596123714102 -0.00128163144094076 -7.25315026855996e-05 -0.000294773558317572 -0.000162652653591172 0.0006873582696648 -0.00049736226132965 -0.00132981921367253 -0.000112519068756679 -0.000671748838886644 2.97609484869432e-05 -0.000697047977847167 -0.000102321072825143 -0.000591928568474962 7.88216708139643e-05 4.2129536896309e-05 -4.28096697929131e-05 0.000119821603670972 8.5354379397607e-05 -0.00010404628636719 7.02586475317865e-05 -0.00250581015311895 0.000428548512253788 -0.000528897020802591 0.00214818321019852 0.00627729077895034 0.000637516871174586 -0.000637112390303004 0.00122507346779757 -0.000937009435256415 0.00515568308374968 0.000195345646554532 -0.00313415040880207 -0.000109556064166533 0.000185133794010927 0.000301839495309614 0.0417312851510838 -0.0159429177064536 -0.0760029419519976 -0.0493646183626651 0.0046170416993462 0.0257126265719953 -0.00524702605104148 -0.0121848574896908 0.00109758558495091 0.00141335070898229 -0.000418914187619738 -0.000173300357539736 -0.000872814140724289 0.000643146967963958 -0.00139337888817277 0.118825485013331 0.200726497513852 0.59386090390463 -0.612594028308852 0.0366804809024579 0.331570903424974 -0.00826268113255091 -0.0440784703510342 -0.0154054918726066
  118 3125.12295292699 ""  14.6007505612854 0 0 2.4740654073321e-05 -0.000163104840536334 0.000101226444087502 8.35014599604618e-06 -5.90539652474668e-05 3.74486193558577e-05 0.00018062929136606 0.00153014431627213 -0.00036143951461085 0.0337294520161843 0.00656936531225642 0.0331113460246611 -0.0224286502864688 0.0467525796952493 -0.0397520331818603 0.000971095430224677 0.00108865406924708 0.000650127682147973 0.000974759641945225 -0.00052639358352305 0.00122419221565028 -0.000954424403922682 0.00137152943268256 -0.00149525397033577 -0.000248201936033446 0.000267933996571083 -0.000354196297729691 -0.00335225595553199 0.000324780636747359 -0.00255650725422373 9.24320010602996e-05 0.000382670642660263 -3.05746293559789e-05 -0.00224856496432769 1.73102257930695e-05 -0.00336492117661368 0.000176661869874174 0.000110370624282808 -0.00124280252309458 -0.00103634472251852 0.000589177852419852 -8.80238240214953e-05 -0.399781407451173 -0.0952063485817553 -0.386110368322223 0.252839430965505 -0.560883407472709 0.459844254501894 -0.0121627470801813 -0.00161063601328347 -0.0123964036563242 0.00927596372460346 -0.0192714372189788 0.0166412121768142 0.0326088865586063 0.000810324383245427 0.0348903162457228 0.00104476640197868 0.00412346915860723 0.00061865728316733 0.00909619988310018 -0.00805067781599696 -0.00353922918945699 -0.000513298288049884 -0.000207220251624468 0.0017524264960364 0.00162097913452457 -0.000916229177770405 -0.000269148023520701 -0.00200509581840741 -0.00490665991491793 -0.000419780081272083 -0.00561493800421605 -0.0032874789388289 0.0105850546002282 0.00176087420264095 0.0035648200466248 -0.000186782620606405 0.0322130486756059 0.000389756478974228 0.0320662777008316 5.29345481858742e-06 -7.19062066635366e-05 2.11485129172442e-06 9.22192043538292e-06 9.61442261601956e-06 2.96658412626509e-06 2.56040161173399e-05 -4.34540801110899e-05 3.62350918454642e-05 -0.00022618982933572 -4.91126762565221e-05 4.3859646315973e-05 0.000264024585732169 0.000908848178041508 6.65455218028414e-05 -0.000163508239840769 0.000337501266711499 -0.000263916496866635 -1.44126399175931e-05 -5.71571427654883e-05 -3.76217172903364e-05 -3.69240172692543e-05 -0.00010479817732032 7.34511826474388e-06 -5.86936445719685e-05 -0.00010229330939981 -5.6442156406807e-05 -0.000250042778951747 -7.53784568393541e-06 0.000205212681659298 0.000349758600261629 0.000757826270052206 6.60684528513932e-05 0.00047642202701623 0.0011299583949897 -0.000209195236381765 -0.000194925860653159 -8.48663743429309e-05 -9.04759426016743e-05 0.000173283254394393 0.00030600778139298 0.000929692687560823 0.000132910931739669 -3.45102647829022e-05 -0.000122510761401823 0.000387945198127673 0.000983400784807281 -0.000109840217224035
  119 3143.09841755248 ""  14.8272238761199 0 0 0.00014320837538774 0.000115664041207832 0.000150570541496918 6.73783404472356e-06 0.000480972688666196 -0.000167262127824686 0.00024676988611881 -0.00315857669176137 0.00138562494648113 -0.0479414144679629 -0.0129759641980245 -0.0458350312419711 -0.0147952237661854 0.037878140334826 -0.0286412139412647 0.00135716714698314 0.000454466691043329 0.00130090985168913 -0.00582287820372003 -0.00149611883813472 -0.00568472974550927 0.00118609893642457 -0.00100671232549236 0.00161468466699621 -0.000250314611172018 0.000273965172420175 -0.000358685352255831 -0.00173820101405582 0.000262460429370025 -0.00142528520126069 5.80586441608967e-05 0.000346276234066858 -7.64283985365275e-05 -0.00122007120584104 0.000122393607300397 -0.00176400379538908 0.000115234576553307 -0.000448429970423936 -0.000640733121960681 -0.00046296143004307 -0.0001881530381475 0.000132791067774339 0.54120048245972 0.134483141380059 0.520822531329728 0.181150343468019 -0.411848151304226 0.332771752400764 0.0691099717626173 0.0151744894281453 0.0683727776362635 -0.00910176638662635 0.0178561828744968 -0.0159716784948282 0.0182605556729362 0.000533193526229871 0.019240522681964 -0.000145017701245248 0.000515944552329131 0.000379143402396505 0.00445142762369449 -0.00388505264303707 -0.00179887999253066 -0.0010554154124665 -0.000643605412537878 0.00268429830941502 0.00218049211453925 -0.00161031720955041 -0.00052148699681264 -0.00195067168884401 -0.00490183407463702 -0.000378996921072848 -0.00275676052334727 -0.00151628804408944 0.00509942536181015 0.000438336867274665 0.000107602203162839 -0.000262780235989777 0.0176687372988228 0.000364470815866483 0.0177910994279056 -3.36738218834695e-05 8.71700704014498e-06 -2.33177404518467e-05 4.68206708930657e-07 1.06909739087221e-05 -2.76749633176661e-05 -7.73472140140827e-05 8.96836302034296e-06 -5.15897343364738e-05 0.000316023668531665 2.18718835812945e-06 -8.58481837001206e-05 3.65460994252792e-05 -0.000110519405807757 9.06825520075428e-05 0.00019291784089986 0.000123867044005611 0.000148569406107255 2.73125556095108e-05 3.2341041177514e-05 -6.23615975532246e-07 3.80758144221231e-05 7.88762596808838e-05 2.05183572169593e-05 5.68890723099309e-05 9.47574919975969e-05 9.93468272910449e-06 -9.48526886713132e-05 5.27436630504719e-05 4.81086740524892e-05 -0.00022793985278494 -0.00050071114735756 -2.21572242727063e-05 -0.000444054047965478 -0.000766786526804897 -5.87638639884703e-05 0.000370954959463362 -0.00015124093662728 0.000457737331719653 -3.81457977396148e-05 -9.52063190713174e-05 -0.000290757456894783 -0.000208450268165675 2.70062142116963e-05 0.000136272782096867 -0.000416479914728811 -0.00104992338338389 5.75564879593104e-05
  120 3148.95188468044 ""  7.79781880705291 0 0 -0.0003152804804975 0.000113855961389366 -0.000573638576360587 -4.74125653339826e-05 0.000171756954566665 -0.00011342731333356 0.000710806605983245 0.000180083180884219 0.000700416048382212 -0.0060205688620468 -0.00180138853625557 -0.00571248549751257 -0.00128700115553225 0.00211582214777703 -0.00208285901210265 4.88219548583467e-05 0.00177147040104357 -0.000566190382380263 0.0487707367127139 0.00832704513759569 0.0490806933830761 -0.0147176200866896 0.0285161230469065 -0.0256479746022139 0.000327388334184503 7.45523165131752e-05 0.000324610970447094 0.000222293235627004 4.35130436461142e-05 2.83241006277975e-05 0.0003557758665629 -0.00149035193692207 0.00100162404369111 4.87654527006182e-05 9.12292686518013e-05 0.000213053159479654 -0.0019611684605537 0.00310352724156367 0.00950584010868285 0.00839717679322375 -0.000860352147595292 -0.00112568315139738 0.0676038013983147 0.0173231519889009 0.0648892916493939 0.0116479299840322 -0.0251353894262029 0.0209517194463235 -0.572350032515379 -0.11894804792725 -0.568608806103428 0.159648528290487 -0.353493250143721 0.29389538497792 -0.000805919038834581 0.000164762893248543 -0.0011143349207137 -0.00110251784468686 -0.00253538863928825 -1.35281906648264e-05 -0.00107688887897687 0.000988520946170343 0.000478098212770987 0.00793850583685168 0.00567433917850994 -0.0178802511010712 -0.0139602956435652 0.012165583170212 0.00391767175251046 0.00221784988865951 0.00944080991644008 -0.000841677470188993 0.00078090981921146 0.000412277846242505 -0.00131808763408741 -0.000762403158674117 -0.00250070730498317 -0.00027102033631023 -0.00116018147442009 0.000225291458770855 -0.00105942848529788 -1.87750212626887e-05 -1.37298429489756e-05 -1.79040822513575e-05 2.3284022729493e-05 2.89171460689108e-05 -3.05135218140047e-05 -1.0826727396439e-05 -9.60619560587862e-05 7.79806451809003e-05 0.000182305258274313 -3.75544794955726e-05 -7.53604856252433e-05 0.000219955022853383 0.000546375619333728 0.000211529205967705 -0.000123749804842923 -2.8790619728916e-05 -0.000146507176684247 1.34205545224316e-05 -9.23665554439531e-06 -2.27897820964321e-05 1.11805653657939e-05 1.0975214072808e-05 1.8367858276342e-05 7.29808165700938e-06 1.48520728757096e-05 -1.72575866756475e-05 -0.000209425218877355 3.40213495194742e-05 0.000152403077837309 2.71035731681412e-06 1.97510354204025e-06 6.20858110540237e-06 -0.0001020156440906 -6.62770886138301e-05 -6.28236385525468e-05 0.000278047391797516 -0.000174164582521724 0.000430976257350418 5.30731509738845e-05 5.92426542627962e-05 0.000230189855472741 -3.92220539223763e-05 3.55991841400709e-07 8.42154648075349e-06 -9.07994439874467e-05 -0.00022558634755448 5.71282035057142e-06
  121 3167.33104464057 ""  8.73046117289699 0 0 -0.000598565239352241 0.000306914817782923 -0.00102637313155375 -0.000278186275363326 -9.45913302485514e-05 -0.000271171369578173 0.00231627206096056 0.00124094383566669 0.00203412103491193 0.0009196869490604 -0.000272120831518826 0.00105275516067132 0.00107289160849028 -0.00171020355733934 0.00172279819635682 0.000388978275011746 -0.00153652677405386 0.000946508240982561 -0.0303348110330221 -0.00765071569570951 -0.0296663041731112 -0.0233701210655839 0.0524113681430427 -0.0432203854986903 -0.000264343529200598 -7.55605745566129e-05 -0.000260233124638705 -5.03389038529641e-05 -2.97435469333642e-05 9.75818822741451e-05 -0.00020883236642206 0.000532648727651971 -0.000471320698601498 7.72546069102686e-05 -6.7912263615916e-05 -4.3772285736831e-05 -0.00282357815157761 0.00500038943375513 0.0150986004927196 0.0138385788824889 -0.00130746380364361 -0.00159100581435073 -0.0100553235584016 -0.00166064341477444 -0.00997479906442761 -0.0095137821899169 0.0203407765067998 -0.0170264028618533 0.340566038525017 0.0743462613842663 0.337125871795857 0.264684314437338 -0.599540636601632 0.491957298782437 -0.000596534421485303 -0.000118576814496866 -0.000511957534796292 0.000905165619905193 0.00205127456307185 -0.00015994327928403 0.000544767331691497 -0.000568688520911603 -0.0002016078860364 -0.00377168882721663 -0.00295460071255302 0.00833176466665118 0.00627827688341679 -0.00585981785893564 -0.00177401354859922 -0.000358577718006401 -0.00282598093801125 0.000559913529091142 -0.000397925671017398 -0.000295627123608021 0.000740704691117743 0.000480795689360039 0.00212751286751976 0.000222433605810514 -0.00042839177603685 -0.000135219753722502 -0.000468740055597097 -1.10098025805873e-05 4.48727916691277e-05 -9.66802190056858e-06 1.98987208851739e-05 2.25732432321339e-05 -2.61827423642492e-05 1.49798409119219e-05 -6.54456173255327e-05 0.000103265156105588 0.000279608213302222 -6.81923875515569e-06 -9.08130505293034e-05 2.964969300891e-05 2.45899574152374e-05 0.000145962485125155 -3.38880188551947e-05 -0.000858299932265231 0.000171634452119019 5.9944855257989e-06 7.5646309528e-06 -1.55618602141361e-06 1.54655149847668e-05 3.46894313657541e-05 6.81903689455461e-07 1.44715599330597e-05 3.04495174759996e-05 5.68073664696846e-06 -1.40482701778777e-06 2.06836706930415e-05 4.00960680936868e-06 -0.00011102083920238 -0.000254122785803114 -2.65762686950616e-05 -0.000161846719326941 -0.000433059034120831 0.000247284624200522 0.000358730734999076 -5.7322938480112e-05 0.000411684356162845 -1.0470200564231e-05 -4.86403315249851e-05 -9.03077173913094e-05 -9.53862586921664e-06 9.42609228429534e-06 9.58083230553674e-06 -0.000138843475760674 -0.000310922997140593 3.7698994863076e-05
  122 3471.15170472868 ""  34.7968326157 0 0 2.16095795978286e-05 -0.000462093848101947 1.77871589415067e-05 0.000193852170155428 0.000440588740786502 0.000276385027222821 0.000134173613752086 0.000296541364782303 8.66289080254171e-05 0.000118541837283902 -6.44384448374397e-05 0.00011966429409944 -9.70664876643709e-06 5.50986449195533e-05 -4.40629569242381e-05 -2.18113606158647e-05 -4.96711689199991e-06 -1.58018768453569e-05 3.29284737792684e-06 -8.68676787435029e-06 1.02737389043684e-05 -1.46888613006472e-05 -5.2651928305747e-05 -6.4133809407445e-06 6.15504228525604e-06 2.1703024369324e-05 -4.00022414436843e-08 6.49877206049679e-06 6.78685563697174e-06 -3.50357999138979e-06 3.0576900083181e-06 5.8512467414284e-06 1.40621759342795e-06 -1.08259284878426e-06 8.77316302940437e-06 4.14582971848894e-06 -0.000266049897508409 0.000698368882289945 -0.000672534639186239 -0.000666778262674468 0.000820362757776711 -0.000406403303850106 -0.00125605598019133 0.000605238732498486 -0.000983348300509787 0.000166498263290407 -0.00034965083411243 0.000263871911165042 -0.000203229286916959 -6.78938324667675e-05 -0.000190913439969502 -0.00015434199078154 0.000276676630210415 -0.000248658556770273 -4.91495856924874e-06 3.69263794495955e-05 -3.61385313393388e-05 -0.000120613705148144 -0.000266398347078603 1.04788797463255e-05 5.27354310351878e-06 3.64261355189015e-05 -1.09304534641257e-05 4.92960447751532e-06 3.03338959413869e-05 2.03207309005049e-05 3.51193781665072e-05 2.10219553232046e-05 -1.86264041283939e-06 -9.23772926683662e-05 -0.00021914737394078 -2.34696774363122e-05 2.25053151615813e-06 3.69953947377174e-05 -1.11532554661502e-05 -7.32168941250227e-05 -0.00028200729440926 -3.48841192115154e-05 -2.66149617753454e-05 4.20204811297101e-05 -1.86469875972234e-05 0.00198313007127245 0.00193620961996586 -0.00039271674243034 -0.00092177576481706 0.000693037987507316 -0.00163973805469505 -0.000447912926367108 0.000297774277664703 -0.000271718497934031 -0.00209570815178297 -0.00207526183547646 0.00203187341701576 -0.00560959352105482 -0.0213855842978144 -0.00118161837667097 0.0010232511409287 -0.00140052441058853 0.000662861342013393 0.0016861301612006 0.00156348407816559 -0.000893360806718297 0.0212340043195804 0.0649549004537879 0.0024660829773865 -3.16292517191684e-06 -0.000271875790013127 0.000201985199338908 -0.00276334844630546 -0.000374230282165982 -0.000476586530990106 -0.0093446658768207 -0.0191307807225287 -0.00194961426468282 -0.32186460208914 -0.906053347891493 -0.021189073432306 0.0177397965620783 -0.0104921347335399 0.0251610770167267 -0.000444240506804597 -0.000920964527896945 -0.000647663257463166 -0.000437590469735908 0.000244954420656453 0.000358727866818146 0.00171888005652925 5.09110384030601e-05 0.00106531210442894
  123 3576.84892110703 ""  159.549547527713 0 0 -9.3930004122371e-05 7.23917549679227e-05 -1.35019337238479e-05 -5.81358661742672e-05 -0.000166873714745022 0.000123747319892391 9.91334100181415e-05 0.00019066536479594 6.50530034084897e-05 -6.55639583871863e-05 -4.12894965243472e-05 -5.22946331879872e-05 3.16741164640512e-06 1.65577322621276e-06 1.02725384436104e-06 2.68018941650471e-06 -8.79214651901696e-06 6.90768366799125e-06 2.2688367370204e-05 1.90043478515972e-05 1.71463812683337e-05 -6.09429204221227e-05 -2.60134182836564e-06 -6.1898228530256e-05 9.36194664508718e-06 9.16901830348184e-06 5.01694560323594e-06 3.55910267632894e-06 -3.18837449168722e-06 -5.99566471700873e-06 1.74508301893599e-06 4.58680355267091e-06 -5.24668433939465e-08 -3.18773511845735e-06 3.77365589186613e-06 -8.17854503192547e-06 0.000633475068972614 0.000753651977643215 0.00160156234405563 -0.00479818050875257 -0.0012237638695086 0.000317616495867437 0.000383144124134881 -1.58673210306423e-05 0.000348551131691393 5.3319675142659e-05 -0.000250927290112414 0.000116428620865537 -7.72889367086787e-05 -1.46100330115196e-05 -8.31814994490114e-05 0.000405246950982736 -0.000332891803255849 0.000569556018212185 6.24122656166662e-05 8.36874765815366e-06 3.17285917702744e-05 -5.31336943842674e-05 -0.000120139628322324 2.22897980115249e-05 -1.2710711027107e-05 2.66629193418488e-05 -5.64657923141103e-06 -2.50299636232885e-05 8.95737376631269e-06 7.47890136929416e-05 2.83388813063583e-05 5.81124928566331e-06 -5.86199700365809e-06 -4.26694240322332e-05 -0.000114818337416925 -3.52518622281543e-06 -2.3009036953445e-05 1.46493915076044e-05 4.04989209538939e-05 -2.51074591572764e-05 -0.000138636560762558 -2.06699771560212e-05 3.33671872543488e-05 2.21615687578965e-05 2.83441383996076e-05 -0.00131225889105092 0.000621488763345576 2.70737626530028e-05 0.0274206056942376 -0.0191138598027532 0.0491618860226391 0.00327764745831555 -0.00199089104330712 0.00146510027363564 0.00934711682448843 -0.00289614765846473 0.00186963726772844 0.000405832215749802 -0.00273641393280091 7.9403419915824e-06 -0.00884240130834981 0.0146654396028757 -0.0062660411302356 0.000441386429790587 0.000442724254796118 0.000643849305642265 0.000766214337042845 0.00188464099151316 -0.000656979204870812 -6.1556410757365e-05 -5.81865804682754e-05 9.56814735276117e-05 0.00416161420568847 -0.00139091851464789 -0.00606511776237481 -0.00188328334113579 -0.003099974092489 -0.000433484288930797 -0.0121089250315674 -0.0301859851452033 -0.00111626850904297 -0.460533751604817 0.315545582208657 -0.789040630502591 -0.000134559034598004 -0.000262877720930947 -0.0014863672470426 0.000853015971300359 1.02434741834116e-05 0.000282141752512942 0.000328643120324564 0.000340785771186628 0.000129600310473212
  :::
 } 
 m_exists[123] { 
  s_m_exists
  :::
  1 11111111111111111111111111111111111111111111111111111111111111111111111111111111111111111111111111111111111111111111111111111111111111 
  2 11111111111111111111111111111111111111111111111111111111111111111111111111111111111111111111111111111111111111111111111111111111111111 
  3 11111111111111111111111111111111111111111111111111111111111111111111111111111111111111111111111111111111111111111111111111111111111111 
  4 11111111111111111111111111111111111111111111111111111111111111111111111111111111111111111111111111111111111111111111111111111111111111 
  5 11111111111111111111111111111111111111111111111111111111111111111111111111111111111111111111111111111111111111111111111111111111111111 
  6 11111111111111111111111111111111111111111111111111111111111111111111111111111111111111111111111111111111111111111111111111111111111111 
  7 11111111111111111111111111111111111111111111111111111111111111111111111111111111111111111111111111111111111111111111111111111111111111 
  8 11111111111111111111111111111111111111111111111111111111111111111111111111111111111111111111111111111111111111111111111111111111111111 
  9 11111111111111111111111111111111111111111111111111111111111111111111111111111111111111111111111111111111111111111111111111111111111111 
  10 11111111111111111111111111111111111111111111111111111111111111111111111111111111111111111111111111111111111111111111111111111111111111 
  11 11111111111111111111111111111111111111111111111111111111111111111111111111111111111111111111111111111111111111111111111111111111111111 
  12 11111111111111111111111111111111111111111111111111111111111111111111111111111111111111111111111111111111111111111111111111111111111111 
  13 11111111111111111111111111111111111111111111111111111111111111111111111111111111111111111111111111111111111111111111111111111111111111 
  14 11111111111111111111111111111111111111111111111111111111111111111111111111111111111111111111111111111111111111111111111111111111111111 
  15 11111111111111111111111111111111111111111111111111111111111111111111111111111111111111111111111111111111111111111111111111111111111111 
  16 11111111111111111111111111111111111111111111111111111111111111111111111111111111111111111111111111111111111111111111111111111111111111 
  17 11111111111111111111111111111111111111111111111111111111111111111111111111111111111111111111111111111111111111111111111111111111111111 
  18 11111111111111111111111111111111111111111111111111111111111111111111111111111111111111111111111111111111111111111111111111111111111111 
  19 11111111111111111111111111111111111111111111111111111111111111111111111111111111111111111111111111111111111111111111111111111111111111 
  20 11111111111111111111111111111111111111111111111111111111111111111111111111111111111111111111111111111111111111111111111111111111111111 
  21 11111111111111111111111111111111111111111111111111111111111111111111111111111111111111111111111111111111111111111111111111111111111111 
  22 11111111111111111111111111111111111111111111111111111111111111111111111111111111111111111111111111111111111111111111111111111111111111 
  23 11111111111111111111111111111111111111111111111111111111111111111111111111111111111111111111111111111111111111111111111111111111111111 
  24 11111111111111111111111111111111111111111111111111111111111111111111111111111111111111111111111111111111111111111111111111111111111111 
  25 11111111111111111111111111111111111111111111111111111111111111111111111111111111111111111111111111111111111111111111111111111111111111 
  26 11111111111111111111111111111111111111111111111111111111111111111111111111111111111111111111111111111111111111111111111111111111111111 
  27 11111111111111111111111111111111111111111111111111111111111111111111111111111111111111111111111111111111111111111111111111111111111111 
  28 11111111111111111111111111111111111111111111111111111111111111111111111111111111111111111111111111111111111111111111111111111111111111 
  29 11111111111111111111111111111111111111111111111111111111111111111111111111111111111111111111111111111111111111111111111111111111111111 
  30 11111111111111111111111111111111111111111111111111111111111111111111111111111111111111111111111111111111111111111111111111111111111111 
  31 11111111111111111111111111111111111111111111111111111111111111111111111111111111111111111111111111111111111111111111111111111111111111 
  32 11111111111111111111111111111111111111111111111111111111111111111111111111111111111111111111111111111111111111111111111111111111111111 
  33 11111111111111111111111111111111111111111111111111111111111111111111111111111111111111111111111111111111111111111111111111111111111111 
  34 11111111111111111111111111111111111111111111111111111111111111111111111111111111111111111111111111111111111111111111111111111111111111 
  35 11111111111111111111111111111111111111111111111111111111111111111111111111111111111111111111111111111111111111111111111111111111111111 
  36 11111111111111111111111111111111111111111111111111111111111111111111111111111111111111111111111111111111111111111111111111111111111111 
  37 11111111111111111111111111111111111111111111111111111111111111111111111111111111111111111111111111111111111111111111111111111111111111 
  38 11111111111111111111111111111111111111111111111111111111111111111111111111111111111111111111111111111111111111111111111111111111111111 
  39 11111111111111111111111111111111111111111111111111111111111111111111111111111111111111111111111111111111111111111111111111111111111111 
  40 11111111111111111111111111111111111111111111111111111111111111111111111111111111111111111111111111111111111111111111111111111111111111 
  41 11111111111111111111111111111111111111111111111111111111111111111111111111111111111111111111111111111111111111111111111111111111111111 
  42 11111111111111111111111111111111111111111111111111111111111111111111111111111111111111111111111111111111111111111111111111111111111111 
  43 11111111111111111111111111111111111111111111111111111111111111111111111111111111111111111111111111111111111111111111111111111111111111 
  44 11111111111111111111111111111111111111111111111111111111111111111111111111111111111111111111111111111111111111111111111111111111111111 
  45 11111111111111111111111111111111111111111111111111111111111111111111111111111111111111111111111111111111111111111111111111111111111111 
  46 11111111111111111111111111111111111111111111111111111111111111111111111111111111111111111111111111111111111111111111111111111111111111 
  47 11111111111111111111111111111111111111111111111111111111111111111111111111111111111111111111111111111111111111111111111111111111111111 
  48 11111111111111111111111111111111111111111111111111111111111111111111111111111111111111111111111111111111111111111111111111111111111111 
  49 11111111111111111111111111111111111111111111111111111111111111111111111111111111111111111111111111111111111111111111111111111111111111 
  50 11111111111111111111111111111111111111111111111111111111111111111111111111111111111111111111111111111111111111111111111111111111111111 
  51 11111111111111111111111111111111111111111111111111111111111111111111111111111111111111111111111111111111111111111111111111111111111111 
  52 11111111111111111111111111111111111111111111111111111111111111111111111111111111111111111111111111111111111111111111111111111111111111 
  53 11111111111111111111111111111111111111111111111111111111111111111111111111111111111111111111111111111111111111111111111111111111111111 
  54 11111111111111111111111111111111111111111111111111111111111111111111111111111111111111111111111111111111111111111111111111111111111111 
  55 11111111111111111111111111111111111111111111111111111111111111111111111111111111111111111111111111111111111111111111111111111111111111 
  56 11111111111111111111111111111111111111111111111111111111111111111111111111111111111111111111111111111111111111111111111111111111111111 
  57 11111111111111111111111111111111111111111111111111111111111111111111111111111111111111111111111111111111111111111111111111111111111111 
  58 11111111111111111111111111111111111111111111111111111111111111111111111111111111111111111111111111111111111111111111111111111111111111 
  59 11111111111111111111111111111111111111111111111111111111111111111111111111111111111111111111111111111111111111111111111111111111111111 
  60 11111111111111111111111111111111111111111111111111111111111111111111111111111111111111111111111111111111111111111111111111111111111111 
  61 11111111111111111111111111111111111111111111111111111111111111111111111111111111111111111111111111111111111111111111111111111111111111 
  62 11111111111111111111111111111111111111111111111111111111111111111111111111111111111111111111111111111111111111111111111111111111111111 
  63 11111111111111111111111111111111111111111111111111111111111111111111111111111111111111111111111111111111111111111111111111111111111111 
  64 11111111111111111111111111111111111111111111111111111111111111111111111111111111111111111111111111111111111111111111111111111111111111 
  65 11111111111111111111111111111111111111111111111111111111111111111111111111111111111111111111111111111111111111111111111111111111111111 
  66 11111111111111111111111111111111111111111111111111111111111111111111111111111111111111111111111111111111111111111111111111111111111111 
  67 11111111111111111111111111111111111111111111111111111111111111111111111111111111111111111111111111111111111111111111111111111111111111 
  68 11111111111111111111111111111111111111111111111111111111111111111111111111111111111111111111111111111111111111111111111111111111111111 
  69 11111111111111111111111111111111111111111111111111111111111111111111111111111111111111111111111111111111111111111111111111111111111111 
  70 11111111111111111111111111111111111111111111111111111111111111111111111111111111111111111111111111111111111111111111111111111111111111 
  71 11111111111111111111111111111111111111111111111111111111111111111111111111111111111111111111111111111111111111111111111111111111111111 
  72 11111111111111111111111111111111111111111111111111111111111111111111111111111111111111111111111111111111111111111111111111111111111111 
  73 11111111111111111111111111111111111111111111111111111111111111111111111111111111111111111111111111111111111111111111111111111111111111 
  74 11111111111111111111111111111111111111111111111111111111111111111111111111111111111111111111111111111111111111111111111111111111111111 
  75 11111111111111111111111111111111111111111111111111111111111111111111111111111111111111111111111111111111111111111111111111111111111111 
  76 11111111111111111111111111111111111111111111111111111111111111111111111111111111111111111111111111111111111111111111111111111111111111 
  77 11111111111111111111111111111111111111111111111111111111111111111111111111111111111111111111111111111111111111111111111111111111111111 
  78 11111111111111111111111111111111111111111111111111111111111111111111111111111111111111111111111111111111111111111111111111111111111111 
  79 11111111111111111111111111111111111111111111111111111111111111111111111111111111111111111111111111111111111111111111111111111111111111 
  80 11111111111111111111111111111111111111111111111111111111111111111111111111111111111111111111111111111111111111111111111111111111111111 
  81 11111111111111111111111111111111111111111111111111111111111111111111111111111111111111111111111111111111111111111111111111111111111111 
  82 11111111111111111111111111111111111111111111111111111111111111111111111111111111111111111111111111111111111111111111111111111111111111 
  83 11111111111111111111111111111111111111111111111111111111111111111111111111111111111111111111111111111111111111111111111111111111111111 
  84 11111111111111111111111111111111111111111111111111111111111111111111111111111111111111111111111111111111111111111111111111111111111111 
  85 11111111111111111111111111111111111111111111111111111111111111111111111111111111111111111111111111111111111111111111111111111111111111 
  86 11111111111111111111111111111111111111111111111111111111111111111111111111111111111111111111111111111111111111111111111111111111111111 
  87 11111111111111111111111111111111111111111111111111111111111111111111111111111111111111111111111111111111111111111111111111111111111111 
  88 11111111111111111111111111111111111111111111111111111111111111111111111111111111111111111111111111111111111111111111111111111111111111 
  89 11111111111111111111111111111111111111111111111111111111111111111111111111111111111111111111111111111111111111111111111111111111111111 
  90 11111111111111111111111111111111111111111111111111111111111111111111111111111111111111111111111111111111111111111111111111111111111111 
  91 11111111111111111111111111111111111111111111111111111111111111111111111111111111111111111111111111111111111111111111111111111111111111 
  92 11111111111111111111111111111111111111111111111111111111111111111111111111111111111111111111111111111111111111111111111111111111111111 
  93 11111111111111111111111111111111111111111111111111111111111111111111111111111111111111111111111111111111111111111111111111111111111111 
  94 11111111111111111111111111111111111111111111111111111111111111111111111111111111111111111111111111111111111111111111111111111111111111 
  95 11111111111111111111111111111111111111111111111111111111111111111111111111111111111111111111111111111111111111111111111111111111111111 
  96 11111111111111111111111111111111111111111111111111111111111111111111111111111111111111111111111111111111111111111111111111111111111111 
  97 11111111111111111111111111111111111111111111111111111111111111111111111111111111111111111111111111111111111111111111111111111111111111 
  98 11111111111111111111111111111111111111111111111111111111111111111111111111111111111111111111111111111111111111111111111111111111111111 
  99 11111111111111111111111111111111111111111111111111111111111111111111111111111111111111111111111111111111111111111111111111111111111111 
  100 11111111111111111111111111111111111111111111111111111111111111111111111111111111111111111111111111111111111111111111111111111111111111 
  101 11111111111111111111111111111111111111111111111111111111111111111111111111111111111111111111111111111111111111111111111111111111111111 
  102 11111111111111111111111111111111111111111111111111111111111111111111111111111111111111111111111111111111111111111111111111111111111111 
  103 11111111111111111111111111111111111111111111111111111111111111111111111111111111111111111111111111111111111111111111111111111111111111 
  104 11111111111111111111111111111111111111111111111111111111111111111111111111111111111111111111111111111111111111111111111111111111111111 
  105 11111111111111111111111111111111111111111111111111111111111111111111111111111111111111111111111111111111111111111111111111111111111111 
  106 11111111111111111111111111111111111111111111111111111111111111111111111111111111111111111111111111111111111111111111111111111111111111 
  107 11111111111111111111111111111111111111111111111111111111111111111111111111111111111111111111111111111111111111111111111111111111111111 
  108 11111111111111111111111111111111111111111111111111111111111111111111111111111111111111111111111111111111111111111111111111111111111111 
  109 11111111111111111111111111111111111111111111111111111111111111111111111111111111111111111111111111111111111111111111111111111111111111 
  110 11111111111111111111111111111111111111111111111111111111111111111111111111111111111111111111111111111111111111111111111111111111111111 
  111 11111111111111111111111111111111111111111111111111111111111111111111111111111111111111111111111111111111111111111111111111111111111111 
  112 11111111111111111111111111111111111111111111111111111111111111111111111111111111111111111111111111111111111111111111111111111111111111 
  113 11111111111111111111111111111111111111111111111111111111111111111111111111111111111111111111111111111111111111111111111111111111111111 
  114 11111111111111111111111111111111111111111111111111111111111111111111111111111111111111111111111111111111111111111111111111111111111111 
  115 11111111111111111111111111111111111111111111111111111111111111111111111111111111111111111111111111111111111111111111111111111111111111 
  116 11111111111111111111111111111111111111111111111111111111111111111111111111111111111111111111111111111111111111111111111111111111111111 
  117 11111111111111111111111111111111111111111111111111111111111111111111111111111111111111111111111111111111111111111111111111111111111111 
  118 11111111111111111111111111111111111111111111111111111111111111111111111111111111111111111111111111111111111111111111111111111111111111 
  119 11111111111111111111111111111111111111111111111111111111111111111111111111111111111111111111111111111111111111111111111111111111111111 
  120 11111111111111111111111111111111111111111111111111111111111111111111111111111111111111111111111111111111111111111111111111111111111111 
  121 11111111111111111111111111111111111111111111111111111111111111111111111111111111111111111111111111111111111111111111111111111111111111 
  122 11111111111111111111111111111111111111111111111111111111111111111111111111111111111111111111111111111111111111111111111111111111111111 
  123 11111111111111111111111111111111111111111111111111111111111111111111111111111111111111111111111111111111111111111111111111111111111111 
  :::
 } 
} 
