# Supplementary material for: Cut-off Scale and Complex Formation in Density Functional Theory Computations of Epoxy-Amine Reactivity
Source: ACS Omega. 2021 Oct 25;6(44):29424–31. doi: 10.1021/acsomega.1c03229 (PMC8587129; doi:10.1021/acsomega.1c03229)
Supplement: Supplementary file 1 — ao1c03229_si_001.zip [file ao1c03229_si_001.zip › Final_structures/Primary/A1_E4_B3LYP-D3_CC-PVTZ-F_ canonical/Epoxy_frag4_product-4_isomer18.vib]

{ 
 s_m_m2io_version
 :::
 2.0.0 
} 

f_m_table { 
 i_j_atom_total
 :::
 43
 m_column[134] { 
  s_m_data_name
  s_m_column_name
  i_m_width
  b_m_visible
  s_m_units
  :::
  1 r_j_Frequency  "Frequency"  10 1 "" 
  2 s_j_Symmetry  "Symmetry"  10 0 "" 
  3 r_j_Intensity  "Intensity"  10 1 "" 
  4 r_j_Raman_Act  "Raman Act"  10 0 "" 
  5 r_j_Raman_Int  "Raman Int"  10 0 "" 
  6 r_j_x1  "x1"  10 0 "" 
  7 r_j_y1  "y1"  10 0 "" 
  8 r_j_z1  "z1"  10 0 "" 
  9 r_j_x2  "x2"  10 0 "" 
  10 r_j_y2  "y2"  10 0 "" 
  11 r_j_z2  "z2"  10 0 "" 
  12 r_j_x3  "x3"  10 0 "" 
  13 r_j_y3  "y3"  10 0 "" 
  14 r_j_z3  "z3"  10 0 "" 
  15 r_j_x4  "x4"  10 0 "" 
  16 r_j_y4  "y4"  10 0 "" 
  17 r_j_z4  "z4"  10 0 "" 
  18 r_j_x5  "x5"  10 0 "" 
  19 r_j_y5  "y5"  10 0 "" 
  20 r_j_z5  "z5"  10 0 "" 
  21 r_j_x6  "x6"  10 0 "" 
  22 r_j_y6  "y6"  10 0 "" 
  23 r_j_z6  "z6"  10 0 "" 
  24 r_j_x7  "x7"  10 0 "" 
  25 r_j_y7  "y7"  10 0 "" 
  26 r_j_z7  "z7"  10 0 "" 
  27 r_j_x8  "x8"  10 0 "" 
  28 r_j_y8  "y8"  10 0 "" 
  29 r_j_z8  "z8"  10 0 "" 
  30 r_j_x9  "x9"  10 0 "" 
  31 r_j_y9  "y9"  10 0 "" 
  32 r_j_z9  "z9"  10 0 "" 
  33 r_j_x10  "x10"  10 0 "" 
  34 r_j_y10  "y10"  10 0 "" 
  35 r_j_z10  "z10"  10 0 "" 
  36 r_j_x11  "x11"  10 0 "" 
  37 r_j_y11  "y11"  10 0 "" 
  38 r_j_z11  "z11"  10 0 "" 
  39 r_j_x12  "x12"  10 0 "" 
  40 r_j_y12  "y12"  10 0 "" 
  41 r_j_z12  "z12"  10 0 "" 
  42 r_j_x13  "x13"  10 0 "" 
  43 r_j_y13  "y13"  10 0 "" 
  44 r_j_z13  "z13"  10 0 "" 
  45 r_j_x14  "x14"  10 0 "" 
  46 r_j_y14  "y14"  10 0 "" 
  47 r_j_z14  "z14"  10 0 "" 
  48 r_j_x15  "x15"  10 0 "" 
  49 r_j_y15  "y15"  10 0 "" 
  50 r_j_z15  "z15"  10 0 "" 
  51 r_j_x16  "x16"  10 0 "" 
  52 r_j_y16  "y16"  10 0 "" 
  53 r_j_z16  "z16"  10 0 "" 
  54 r_j_x17  "x17"  10 0 "" 
  55 r_j_y17  "y17"  10 0 "" 
  56 r_j_z17  "z17"  10 0 "" 
  57 r_j_x18  "x18"  10 0 "" 
  58 r_j_y18  "y18"  10 0 "" 
  59 r_j_z18  "z18"  10 0 "" 
  60 r_j_x19  "x19"  10 0 "" 
  61 r_j_y19  "y19"  10 0 "" 
  62 r_j_z19  "z19"  10 0 "" 
  63 r_j_x20  "x20"  10 0 "" 
  64 r_j_y20  "y20"  10 0 "" 
  65 r_j_z20  "z20"  10 0 "" 
  66 r_j_x21  "x21"  10 0 "" 
  67 r_j_y21  "y21"  10 0 "" 
  68 r_j_z21  "z21"  10 0 "" 
  69 r_j_x22  "x22"  10 0 "" 
  70 r_j_y22  "y22"  10 0 "" 
  71 r_j_z22  "z22"  10 0 "" 
  72 r_j_x23  "x23"  10 0 "" 
  73 r_j_y23  "y23"  10 0 "" 
  74 r_j_z23  "z23"  10 0 "" 
  75 r_j_x24  "x24"  10 0 "" 
  76 r_j_y24  "y24"  10 0 "" 
  77 r_j_z24  "z24"  10 0 "" 
  78 r_j_x25  "x25"  10 0 "" 
  79 r_j_y25  "y25"  10 0 "" 
  80 r_j_z25  "z25"  10 0 "" 
  81 r_j_x26  "x26"  10 0 "" 
  82 r_j_y26  "y26"  10 0 "" 
  83 r_j_z26  "z26"  10 0 "" 
  84 r_j_x27  "x27"  10 0 "" 
  85 r_j_y27  "y27"  10 0 "" 
  86 r_j_z27  "z27"  10 0 "" 
  87 r_j_x28  "x28"  10 0 "" 
  88 r_j_y28  "y28"  10 0 "" 
  89 r_j_z28  "z28"  10 0 "" 
  90 r_j_x29  "x29"  10 0 "" 
  91 r_j_y29  "y29"  10 0 "" 
  92 r_j_z29  "z29"  10 0 "" 
  93 r_j_x30  "x30"  10 0 "" 
  94 r_j_y30  "y30"  10 0 "" 
  95 r_j_z30  "z30"  10 0 "" 
  96 r_j_x31  "x31"  10 0 "" 
  97 r_j_y31  "y31"  10 0 "" 
  98 r_j_z31  "z31"  10 0 "" 
  99 r_j_x32  "x32"  10 0 "" 
  100 r_j_y32  "y32"  10 0 "" 
  101 r_j_z32  "z32"  10 0 "" 
  102 r_j_x33  "x33"  10 0 "" 
  103 r_j_y33  "y33"  10 0 "" 
  104 r_j_z33  "z33"  10 0 "" 
  105 r_j_x34  "x34"  10 0 "" 
  106 r_j_y34  "y34"  10 0 "" 
  107 r_j_z34  "z34"  10 0 "" 
  108 r_j_x35  "x35"  10 0 "" 
  109 r_j_y35  "y35"  10 0 "" 
  110 r_j_z35  "z35"  10 0 "" 
  111 r_j_x36  "x36"  10 0 "" 
  112 r_j_y36  "y36"  10 0 "" 
  113 r_j_z36  "z36"  10 0 "" 
  114 r_j_x37  "x37"  10 0 "" 
  115 r_j_y37  "y37"  10 0 "" 
  116 r_j_z37  "z37"  10 0 "" 
  117 r_j_x38  "x38"  10 0 "" 
  118 r_j_y38  "y38"  10 0 "" 
  119 r_j_z38  "z38"  10 0 "" 
  120 r_j_x39  "x39"  10 0 "" 
  121 r_j_y39  "y39"  10 0 "" 
  122 r_j_z39  "z39"  10 0 "" 
  123 r_j_x40  "x40"  10 0 "" 
  124 r_j_y40  "y40"  10 0 "" 
  125 r_j_z40  "z40"  10 0 "" 
  126 r_j_x41  "x41"  10 0 "" 
  127 r_j_y41  "y41"  10 0 "" 
  128 r_j_z41  "z41"  10 0 "" 
  129 r_j_x42  "x42"  10 0 "" 
  130 r_j_y42  "y42"  10 0 "" 
  131 r_j_z42  "z42"  10 0 "" 
  132 r_j_x43  "x43"  10 0 "" 
  133 r_j_y43  "y43"  10 0 "" 
  134 r_j_z43  "z43"  10 0 "" 
  :::
 } 
 m_row[123] { 
  r_j_Frequency
  s_j_Symmetry
  r_j_Intensity
  r_j_Raman_Act
  r_j_Raman_Int
  r_j_x1
  r_j_y1
  r_j_z1
  r_j_x2
  r_j_y2
  r_j_z2
  r_j_x3
  r_j_y3
  r_j_z3
  r_j_x4
  r_j_y4
  r_j_z4
  r_j_x5
  r_j_y5
  r_j_z5
  r_j_x6
  r_j_y6
  r_j_z6
  r_j_x7
  r_j_y7
  r_j_z7
  r_j_x8
  r_j_y8
  r_j_z8
  r_j_x9
  r_j_y9
  r_j_z9
  r_j_x10
  r_j_y10
  r_j_z10
  r_j_x11
  r_j_y11
  r_j_z11
  r_j_x12
  r_j_y12
  r_j_z12
  r_j_x13
  r_j_y13
  r_j_z13
  r_j_x14
  r_j_y14
  r_j_z14
  r_j_x15
  r_j_y15
  r_j_z15
  r_j_x16
  r_j_y16
  r_j_z16
  r_j_x17
  r_j_y17
  r_j_z17
  r_j_x18
  r_j_y18
  r_j_z18
  r_j_x19
  r_j_y19
  r_j_z19
  r_j_x20
  r_j_y20
  r_j_z20
  r_j_x21
  r_j_y21
  r_j_z21
  r_j_x22
  r_j_y22
  r_j_z22
  r_j_x23
  r_j_y23
  r_j_z23
  r_j_x24
  r_j_y24
  r_j_z24
  r_j_x25
  r_j_y25
  r_j_z25
  r_j_x26
  r_j_y26
  r_j_z26
  r_j_x27
  r_j_y27
  r_j_z27
  r_j_x28
  r_j_y28
  r_j_z28
  r_j_x29
  r_j_y29
  r_j_z29
  r_j_x30
  r_j_y30
  r_j_z30
  r_j_x31
  r_j_y31
  r_j_z31
  r_j_x32
  r_j_y32
  r_j_z32
  r_j_x33
  r_j_y33
  r_j_z33
  r_j_x34
  r_j_y34
  r_j_z34
  r_j_x35
  r_j_y35
  r_j_z35
  r_j_x36
  r_j_y36
  r_j_z36
  r_j_x37
  r_j_y37
  r_j_z37
  r_j_x38
  r_j_y38
  r_j_z38
  r_j_x39
  r_j_y39
  r_j_z39
  r_j_x40
  r_j_y40
  r_j_z40
  r_j_x41
  r_j_y41
  r_j_z41
  r_j_x42
  r_j_y42
  r_j_z42
  r_j_x43
  r_j_y43
  r_j_z43
  :::
  1 30.5099417425489 ""  0.24309284814194 0 0 0.0176410183204543 0.0225392142876553 -0.0286680224133997 -0.00460417088531993 0.0303847738085071 -0.0557620532753814 0.0013084324357468 0.0297633336892522 -0.0351406964576038 0.00485943268622964 0.0318158841999924 -0.0199463682656397 0.00916571452929997 0.0318896621822692 0.00355706951402148 0.00999580758720556 0.0293814069282316 0.013392956746909 0.00548547875784006 0.0272761269103966 -0.00378589124300748 0.0012504022874773 0.0274378461264071 -0.028058955906854 0.0158090554807796 0.029225675071872 0.0420368537855837 0.0121334274259816 0.00550839321565009 0.0520008384115286 0.0226242735746363 0.0506177162869876 0.0501984507260559 0.0186466986480617 0.0316506272289487 0.0531866213826293 0.027891105158385 0.0279542674455606 -0.0298935212840421 0.0333137587652396 0.0289219242116666 -0.0271377455323173 0.00461373248327359 0.0334985337370752 -0.0259250740994313 0.0120197456418517 0.0336431424256103 0.014785200538096 0.00581369653994434 0.0256960408479225 0.00180693036482987 -0.00108286048334485 0.0250413460338016 -0.0398390576321507 0.00939563689520913 -0.00730972376562754 0.0463277556114061 0.0135082088838801 0.00555273036145883 0.0702451365197823 0.0108972021109199 0.00105827822370053 0.0466542157615156 0.0229129069160851 0.0649240704102133 0.044242881467651 0.0211706566810877 0.0524018096204098 0.0454234519464301 0.0287249605518545 0.0501943871343752 0.0669725861764358 0.0224762028035487 0.0447885051561737 0.0489086635910508 0.0212700000294125 0.0315262916974086 0.0686374809858156 0.0143031472342923 0.0204611686860863 0.0506275963772531 -0.0180259034967665 -0.0346428930818432 0.0095906133626849 0.00844259674346532 0.00274066171192998 -0.0234835348765164 0.00544951434513916 0.00395959604049429 -0.00315630279290273 -0.0231054661782344 -0.0380748223855949 0.0211919950321876 -0.0263633345300607 -0.0379467804449965 0.0330048575380422 0.0113290447794257 0.021466801857036 0.024039183671776 -0.0347695361966269 -0.10417995433328 -0.0142900542441221 -0.0218013196107299 -0.0626649584243475 -0.0242525843336816 -0.048369637150906 -0.126844472640353 0.00998120201662308 -0.0387227474956388 -0.101246460266509 0.000712673116532796 -0.0306089332953841 -0.121699631704463 -0.0421989776803002 -0.0190368853136893 -0.0593221852584019 -0.0387913969080982 0.000112610267801118 -0.0190886754036655 -0.0335177409739392 -0.0523247857285243 -0.14992149120287 0.0135355575086693 -0.0450393771296242 -0.133623171107919 0.00166043449099279 -0.05775984535289 -0.113548600409556 0.0318068596773997
  2 57.6207563922901 ""  0.127737265324464 0 0 0.0308284796403048 -0.00837145182185551 -0.00402192923407531 0.0187487749923291 -0.00108325992784691 -0.0168786668416227 0.017944928098935 -0.000745561713378316 -0.00540483102140916 0.0255374751839158 0.00377329442921289 0.0257721405500969 0.0219986761571408 0.00509020429742031 0.0340219848576799 0.00995050159495773 0.00161273161530751 0.0102271600928431 0.00256319814003306 -0.00305412112464596 -0.0200804185778096 0.00724670633617787 -0.00446410401426124 -0.0261348867206339 -0.000140107865976838 0.00342853755188572 6.61957081506408e-06 -0.111706372377787 0.0403797200543863 -0.0338557967426572 0.0683489517443606 -0.0350521724069043 -0.0898764646571974 0.0298299736391572 0.00696818750760867 0.104153448852208 0.0358469947004854 -0.0077702855715832 -0.00311033779278643 0.041531154581933 -0.00503708731771139 -0.00617242951466174 0.0334719374490119 0.00640263552845016 0.041753285711393 0.0279617358334519 0.00885674196817133 0.0575305825529223 -0.00653902372322695 -0.00571844356151598 -0.0401417440272418 0.00436203429963936 -0.00961295923706792 -0.0435064419707493 -0.157726629551105 0.0694981124304344 0.0257879959209124 -0.122752823836919 0.0422106813396938 -0.0492938277199959 -0.13395850399775 0.0395199068586933 -0.10150589904031 0.141106795918967 -0.0642174717719417 -0.0677018894658787 0.0506799139338776 -0.0374086435730285 -0.15780630892217 0.0622471309751263 -0.0345776569062314 -0.107491111082645 0.102230224720315 0.00362492319830623 0.120707168176535 0.0269648977243961 0.00755193546287055 0.110203016468783 -0.0180762368341436 0.0122510615207792 0.157030390232485 0.00898068469136694 -0.00742027829572776 0.00382833232807351 0.00348222534084594 -0.0292383395469022 0.0296959715716077 0.0220884288272848 -0.0199794835705609 0.0124790370753979 0.0224784655513851 0.00283305383530888 -0.0138059165804476 0.00896556156877832 -0.0181628581040525 0.0160287981380526 0.0394270120237617 -0.0309218124736044 0.0172963336165774 -0.0538952039477088 0.0201390331620074 0.00360355583628161 -0.0220975311715496 0.00517176664955926 0.00478888474385988 -0.0660317194162481 0.0242834802567513 -0.0283612381863202 -0.0588751840416697 0.0233580226547029 0.0233260459074075 -0.0649699746109501 0.0257664235430577 0.00909327236511756 -0.0198617746412782 0.012397169031854 -0.0132893012013627 -0.014384170207361 -0.0237437888629954 0.0257745646298424 -0.0863754113098935 0.0373470499229578 -0.0281910686532028 -0.0616496799207416 0.0193504407246505 -0.044334857637969 -0.0591689535311829 0.0189913489242027 -0.0356904207228317
  3 72.1170112611156 ""  1.3702392429958 0 0 0.00991136931977935 0.00480770998977485 -0.0044004058383435 -0.0130086693981251 0.0035980468284132 -0.0408111018708074 -0.0124664719985903 0.00392114838839223 -0.0521705606275457 -0.00973750497530929 0.000756142936650967 -0.0454616704558713 -0.00480107279754989 -0.000134393981719302 -0.0368421572407522 -0.0032339150811019 0.00127904771400175 -0.0368226792795508 -0.0123284814327031 0.00480293268777662 -0.0625454387176266 -0.0168369989716297 0.00545050953498116 -0.0703322549020604 0.0145180689333861 -0.000868703939498491 0.00678707757489886 0.00321721924536183 -0.0392639870163633 0.02235368829193 0.0370431671687711 0.040243860942331 0.0143108802999534 0.0241874899275604 -0.0059193288185965 0.0359529571346429 0.0224967130408448 0.0192428265672543 -0.0112338432720143 0.0297402448241831 0.0156684392555424 0.00437571995400595 -0.00963270292632609 -0.000938882796754672 -0.0396502134208551 -0.000603349643838788 -0.0021582450725927 -0.0243984624342777 -0.0126626407078265 0.00670873197527967 -0.0691268066859336 -0.0189436191820104 0.0048148048492872 -0.0776229002562632 -0.00844766047161204 -0.0647848860323159 0.0166048650126706 0.0118794497059069 -0.0404333254921275 0.0544025791848203 -0.0015603407083442 -0.0409234319654347 0.00731335044670021 0.0428051460371345 0.0647773295353422 0.00480026075958703 0.0320232188938168 0.047788987236594 -0.00133626663225572 0.0524543522020914 0.03862682069506 0.0451120260268749 0.0357912923361132 0.0140201396563267 0.0306395480383032 0.0347618508701263 -0.00714946498862063 0.0620075207439903 0.00933384021764275 -0.027938766600056 0.0373825122711248 -0.0229987559751507 -0.00978542036033601 0.0196964571574343 -0.0483696915283767 -0.0484692457605026 0.0592961946125866 -0.00724844061536673 -0.0275132286002002 0.0300098571068272 -0.00347132271808645 0.00525982728081098 0.00130981732637035 -0.0203975163388139 -0.0257163801455265 0.0310074486677694 0.0288372066469388 -0.0481016347481939 0.0424627578759581 0.00658202860754316 -0.00547999880253918 0.0242600555025841 -0.061092023314326 0.00973977785341384 0.0252379539666778 0.109521206067071 0.0644059850381977 0.0635723864259886 0.0340888601788186 -0.083895180818772 -0.00914863644792071 -0.0430398596137608 0.00625874821605706 0.025790195209642 -0.0799781643395749 0.0519043650044139 0.0471197839462482 -0.0912905839144835 -0.0394374919793617 0.0496533415957084 0.159885637272197 0.0528295366829512 0.0603489322492204 0.0824523011444583 0.14331388219438 0.10067871864523 0.163229204048524 0.0500661466401756 0.0585151772762446
  4 84.7673928111163 ""  0.446950296610238 0 0 -0.0138820937780809 0.016207497921064 0.0305094922532491 -0.00664496378643768 0.0121505559870606 0.037880129074041 -0.012301258868809 0.0128131483762001 0.0140075962290233 0.00954943020400727 0.00377663347336153 0.0788519879998303 0.0124564335580451 0.00184097766146339 0.06088146383284 -0.0066637967089002 0.0105844991971868 -0.0209007723738175 -0.0305216005903896 0.0206246501821153 -0.0877501058097626 -0.0339434763675686 0.0209156413311094 -0.0734498289576953 0.0130492357213021 0.00744817376769416 -0.00781037836916871 0.0547254076675852 -0.0211859490285083 0.0115754988283486 0.00369241256453721 0.0476106673164487 0.0287865794824761 0.00734499028310805 -0.00654569856159885 -0.0377312533479701 -0.0504881380714007 0.0424748601031923 0.00274225789862495 -0.00162104215429896 0.0359287114766374 0.0737157679001231 0.0231360452266579 -0.00275113232797567 0.140619733041193 0.0295325972352213 -0.0061758088335945 0.111434708954176 -0.0429517577548215 0.0273609220575495 -0.144784254698927 -0.0462985209826193 0.0239348123071372 -0.117817636041897 0.0678860851007975 -0.0440717050238947 -0.0146921547115741 0.0633444796630077 -0.0223937634118509 0.0313087263283334 0.0611950914416065 -0.02331015100437 0.0312207688471919 -0.025541182470648 0.0671215187681986 0.0166106361500346 0.00645480590830764 0.0657262813954488 0.0465357540846008 0.0246249535260403 0.0442846040375453 0.0480381901409511 -0.0157723552050596 -0.0146916620695206 -0.039573296307549 0.015017713272238 -0.00795445610956776 -0.0458331042442009 0.0186354096024743 -0.00633354964029274 -0.0495131830721605 0.0684695406427863 -0.033711199809219 0.0106068759573595 -0.0280099284804372 -0.0722233899703565 -0.0226984265444836 0.0140611784034272 -0.0404508504028268 0.00432347105077241 0.103913279495159 0.000480099616824988 0.0206222680100702 0.0934047634558971 -0.075604230883369 -0.000940513991087353 0.0274596771119713 -0.0604284543045721 -0.00592462025109856 -0.0255447671859487 0.0228986677977106 0.01111979360702 0.0312925649733351 -0.0154528378538202 0.0152476861547102 -0.0587630292917162 0.0251905910259645 -0.0553977882431177 -0.0369096545226749 0.0403360662806407 0.043626275990978 -0.0367008636658004 0.0355222441398058 0.028277687335196 0.0332584301637559 -0.00385235188473516 -0.00935886105795605 -0.0151652334295579 -0.0718426650703656 -0.0197774402820064 -0.102591854480626 0.0528749553384366 -0.0550233789308613 -0.0476589108176135 0.00735812215364029 -0.0891525367967767 -0.051537605908693 0.0161046426427093 -0.0696513504433456
  5 98.1106178324924 ""  0.111431263334949 0 0 0.01489044524324 -0.0152213801908544 -0.0427867565574003 -0.00598239239008696 0.00793003762640046 -0.0578254662450914 0.0192521236744788 0.0044779761460708 0.0156650616843692 0.0425246265715406 0.00383305381514624 0.0948430102656498 0.0448498714322001 0.00445382822221414 0.109887090074988 0.0245415178773788 0.00469914071706918 0.0512304925374835 0.0150038935987339 0.00320485694363316 0.0186558180579467 0.0121348516305972 0.00299994735460327 -0.0015247722168548 0.00398379189294376 0.00769617218790566 -0.00520570852647334 0.0359416714754395 0.0545706230206968 -0.0216961094019278 -0.0356040373390548 -0.0412040194008131 -0.00276420895310842 -0.01452705333838 0.0138262642446181 -0.064300817187681 0.0294438980059691 -0.029130052981121 -0.0295124502852671 0.0288234415178913 -0.0177699602040719 -0.0646791261805213 0.0516699380129187 0.00408016490169321 0.122131630491264 0.0570062708188308 0.00514080595538582 0.151383542673055 0.00642091412939961 0.00268562138642077 -0.00602560697084518 0.00345558676436708 0.000139004717531384 -0.0383975353136117 0.0632874913002002 0.0898447412907534 -0.0237589251829381 0.0186561979727095 0.0573460893456905 -0.0640168174690407 0.0469355604568962 0.0485966935271672 0.0100850093838939 -0.0585544078323401 -0.0744650599460452 0.00809845493837668 -0.0266915243376026 -0.0414083701110835 0.0299145680974959 -0.0485916429335993 -0.0407426971682419 -0.0459543704108921 -0.0411395450049628 -0.0250476267915843 -0.0548522792746155 -0.0325303137353633 0.0158018255781125 -0.113276311694749 0.0158327833169312 0.0553863023619056 -0.0695372060558566 -0.0482409901518693 -0.00637057360865308 -0.0226005274923062 -0.0173995184464781 -0.0150224514989329 0.0220604831042926 -0.00650279358592109 -0.0138220463478121 -0.0113240942802147 -0.0417018098397086 -0.00374693869767061 -0.0451169052368721 -0.0572748240460699 -0.00928197638983562 0.00153455838795273 0.0144055271678411 -0.0202191358633192 0.00299627385093134 -0.0319223275484055 -0.0313380696659904 -0.0270920469151496 -0.079421773612785 -0.000859481072143326 -0.0297737380622812 0.0480251841554172 0.0184066383115112 0.0127418436903855 -0.0110672959895022 -0.0969092295382328 -0.0447037308600524 -0.0747796737478296 -0.0289568329567997 -0.0387264771243636 -0.0923269434539889 0.0325831487164036 -0.0171840337642423 -0.0613982476995427 -0.0146284577424009 0.00919274782589124 0.08574200470704 -0.000133824548772686 0.0116914306792235 0.0270812838465837 0.0823851229878993 0.0376285971599304 0.0912737833806923 0.0113568911013362 0.0173131468419451
  6 106.954177548177 ""  0.494752594000517 0 0 -0.0153541063758546 -0.0115343819611476 0.00463351491956792 -0.0457800691206553 0.0294817356972292 -0.00486581930997426 -0.0441402156013475 0.027890717815132 0.0182709754069613 -0.056815509603394 0.0167234146215448 -0.0369021228027088 -0.0372238229710385 0.00997459310360217 -0.0309354779581896 -0.00256968810629837 0.0211150024778188 0.033147620229124 0.00822251213885302 0.0351858198557167 0.0924915273595701 -0.0146798402631635 0.0368456897052246 0.0826037720846794 0.0294818116849911 0.0150996311837919 -0.000287693143609948 0.041411771609774 0.0668448880314953 -0.0222271651811319 0.0473761837872069 0.00194933507613084 -0.0256295621849909 0.0378258073588793 -0.0260330073422822 -0.00381662151345861 -0.0428923410152869 -0.015530788210695 -0.000232654836736896 0.024224746688832 0.00572864475678043 0.0111798127018192 -0.0807561841573987 0.0085345791888394 -0.0839646783896187 -0.0476909117998006 -0.00326092712719572 -0.0770721503811739 0.0310412103162417 0.0445253286445994 0.136158203687741 -0.0112656490741704 0.0458156047806644 0.113001473340096 0.0341573968398124 0.0810379806317354 -0.00672720690194393 0.060209475752068 0.0623415482010656 -0.059675978939189 0.0396424929893016 0.0983124498518918 -0.0158447212831344 0.0504183198543824 -0.0247230172196243 -0.0140305689339484 0.0441302096661334 0.0180456305140681 -0.0295455753170947 0.0596834429165061 -0.00142518584719549 -0.0507842653089388 0.0298014982880175 -0.0385876921247395 -0.000415533321850538 0.0625536117005604 -0.0302686916675633 -0.0145520107102333 0.0269611274796066 -0.0365369595182347 0.000861477686705384 0.0317973483417724 -0.0529909739697078 -0.00343118753450175 -0.0174922319824632 -0.0724537077753381 -0.0117941131462214 0.00203699530789026 -0.0576125309207082 -0.00396055737087837 0.0552857771347758 -0.031193170218631 0.00139268845042999 0.0467839175183427 -0.0810045320789032 -0.00720330416556758 0.0123435924460884 -0.0715526873513173 -0.00988676495066976 -0.0108010047686477 -0.0169238761568899 -0.00592741940160522 0.00348238608840509 -0.0410719060600089 -0.0019889924932046 0.0276024077158089 0.0354827505618243 -0.0495620363787087 -0.00352707519310432 -0.0555734703156612 0.00808907246780702 -0.0602134030615329 0.00293212548729825 0.00912532988117041 -0.00213360314859201 -0.0200885434198272 -0.00745081676540751 -0.0102461856350827 -0.0657813712105703 -0.00739992855222813 0.0114267380602831 0.0525927628386961 -0.050442459437359 0.0205313797920922 0.0768551007002034 -0.0662538783737554 0.0793898923872915 0.0167693105998642 -0.0633795967385757
  7 140.94530773371 ""  2.14871752302308 0 0 0.0125150965769616 -0.0262590087278384 -0.0305443564653284 -0.00728114349930062 0.00759209470533207 -0.0330230588297783 -0.0121456875125315 0.00777303516123735 -0.00799968021226847 -0.0112016068567437 0.00884006703660432 -0.00255116371474154 -0.00807517626296249 0.00698800933794194 0.00736886246970494 -0.00553422404038989 0.00761922477269185 0.0120655978593254 -0.00644135653631865 0.00790797608312593 0.0130659641363552 -0.0107028368002858 0.00621522938546276 0.00196270527484605 0.00617015063423705 0.00580939868783823 -0.000322417196853638 0.0189008386844696 0.0242785601005806 -0.00702272765111816 0.00896560517597604 0.00321329265562815 -0.00446351073128719 0.00716872565720408 -0.0103011095314193 -0.0103834179995487 0.00539685096610215 -0.0425127887982296 -0.021288750412291 0.0389660341266095 -0.0216965919821174 -0.0470380355252253 -0.0135807530753275 0.00854852190746871 -0.00861727076516347 -0.00770127146293776 0.00567855008433127 0.00841322161453611 -0.00410023149937697 0.00859767375477978 0.0188643399924848 -0.0103441602570991 0.00384933544979334 0.00487184927563912 0.0211684250499639 0.0301266581446931 -0.00533435695632005 0.0243189735657969 0.0229218782550527 -0.0217117303363149 0.020217665633235 0.0336782705480495 0.000880615430515482 0.00376938628115493 -0.00685390003809929 -0.000932208276375886 0.00872449717579784 0.0127976441136356 -0.000764848372546407 0.0164173261053245 0.00131109289081314 -0.0146548559462803 -0.000750375731471596 -0.0193000505046209 -0.00847431339721541 0.0151485790073947 -0.011803013490043 -0.0197143660885641 0.00747044515182911 -0.00977120792077014 -0.0104054180847859 0.0132519145227758 0.0310219270089163 -0.0474723706683556 -0.0517839170192657 -0.0724344963593911 0.0529997963679295 0.00903091199621511 -0.0459967903944944 -0.0201401101884553 0.0147296821223651 0.0280688553185286 -0.0813465559375626 0.0161655044990029 0.0444510739967426 -0.0709200933949016 0.0498616207742628 -0.0988336156400195 -0.0414473287531354 0.0736394262681668 0.0645738710197268 -0.00572647630705464 0.0165131534161422 0.0698030024443656 -0.00217418468151333 -0.0511922935583934 -0.0805872233159201 0.0782253807953775 0.0516809420472902 0.200215025363374 -0.0736696267452715 0.236346224557565 0.0300398906629859 -0.00336226375819525 0.0100042208535835 0.0653746234577078 0.0280139305975439 -0.0741614591365822 -0.0028711800283778 0.0727586060800114 0.00257630333724094 -0.0791422508446389 0.073044033638225 -0.027478674603084 -0.230817833483512 0.149111690992796 -0.224941675258133 -0.0449516972468527 0.0719096353566991
  8 166.283557110402 ""  1.78213231394596 0 0 -0.0181926484463301 0.0329325657386405 0.0322603295184608 0.018326419147507 -0.00321226465317317 0.061202583607008 0.0156570605255068 -0.00557854672015768 0.0238088058761014 0.00696666178264194 -0.00649504031745641 -0.00872702661101823 0.0017464635347065 -0.00578232540546992 -0.0255335475993545 0.00643093852077293 -0.00752037585409388 -0.00656511458873766 0.0127340906911683 -0.00725968402836368 0.0134728108100933 0.0159591086575917 -0.00627831089372614 0.0255184559500101 -6.62288824622983e-05 -0.00714093855092306 0.000141630921326141 -0.00708894207856568 -0.0184114151882175 0.00425734278374534 -0.00191982468233308 -0.00707771100990852 0.00204114969511239 -0.000242690754268761 0.00225309856447466 0.00721035693952042 -0.0527329490107684 0.0559483620243564 0.00707148520484089 -0.0406355028016881 0.0393285119787734 0.0751173103507756 0.00400243084353144 -0.00699546612559275 -0.0162123713351182 -0.00512655095025676 -0.00377721367023911 -0.0473479039713088 0.0151246062464793 -0.00710499262196468 0.0196860009689527 0.0166177108350393 -0.00566900017897844 0.0303189901452351 -0.00952630200264505 -0.0236330150626997 0.00311477422701748 -0.00814720941863075 -0.0180575780087561 0.0135860868152608 -0.00806819158480813 -0.0215455875516603 -0.00034754247961502 0.00292221485292588 -0.000939769547329026 9.45286157058197e-05 -0.00166334328844267 -0.0157219555807474 -0.000829724572151477 -0.00887943139610531 -0.00543387122250239 0.00806669674871947 0.00434247940188059 0.0122282947823413 0.00427151588020047 -0.00369423174323943 0.0030172892346333 0.0173714429892373 -0.00127269803590631 -0.00237876796341028 0.00540731793840569 0.10520268390998 0.0431367276278636 -0.0213241494279112 -0.0271870174316092 -0.0231230645938708 -0.025640116748003 0.0225800882725234 0.0103689114705556 -0.0223080033271535 0.230781863972045 0.159868150139542 -0.0177778059976053 0.169480800769624 -0.10649445619935 -0.00531749658342063 0.0316928970522737 -0.0310497976176167 -0.0614485223232006 -0.0659800242867686 -0.0407132944805122 -0.0438011997390484 -0.0741688234335929 0.0772486471067041 -0.063524544263417 0.00142854649716347 -0.0251208166907939 0.0495235035378594 -0.0506458657217948 -0.12353760255022 -0.0130408707521834 -0.126766356956283 -0.0726666426831342 -0.118441180358518 -0.097767827694013 0.196916187755453 -0.113378532284115 -0.0779192993256579 -0.0340980686976149 -0.0457839177853514 0.0299041111092424 -0.102084458168912 0.0576396999619714 -0.0161181469901173 0.042265351463195 0.0529949525357559 0.0415344625384097 -0.00403325584344004 0.106503883977112
  9 178.310868131397 ""  2.94447962217429 0 0 0.0435104195969167 -0.0768993100766673 -0.00397238639775131 0.0216680199415465 -0.00599888410227647 0.0304608374615249 -0.0271418547572715 0.0036123063453289 0.0454225492665882 -0.0310659591437649 0.0130301146796778 0.0497563677481392 -0.0481423912885671 0.0104810736271015 0.0138096278478713 -0.0589035635857471 0.0131688070358942 -0.0282399796643711 -0.0581156760262691 0.0105362458825684 -0.0236256940417853 -0.0395162172775714 0.0015517732259139 0.0252376102690662 -0.00559609708536234 0.00392741310252322 -0.0204129077453789 0.0166219443065574 -0.0110697228280098 -0.0109956510156022 0.0431439647592702 0.0772643605264475 -0.0139596980897395 0.0140156213978984 -0.0613246938991483 -0.00322868573621591 0.0446938622771801 -0.143533857480399 0.0440767419589959 0.056550633056815 -0.0990911043926954 -0.081247268905965 -0.021568863474508 0.0152001351748563 0.0721913141662699 -0.0467817579126014 0.00778109768035546 0.0198976352862327 -0.0666729420345344 0.00964525343368006 -0.0439170557760932 -0.0322464944840002 -0.00565458154162469 0.0423164763417214 -0.0108114443316007 -0.0571703969617818 -0.0157594868562124 0.0677619929526602 -0.0207762138088059 0.0112218396132527 0.00780583978637729 0.0297105639226362 -0.0214434777671356 0.043721356942657 0.107616758010023 -0.0266724408330771 0.0328100481813281 0.110666663485856 -0.0361446224465708 0.0889979378410213 0.0703096888200877 0.027944759162991 0.00847294723080293 -0.0663638730248785 -0.00234951201315709 0.0608189827547423 -0.0688707537196617 0.00209254533294758 -0.0124168668273276 -0.0927527577285988 0.00379379004510813 -0.0206149899605358 0.0177843996490263 -0.0317916467607307 0.0962652229785211 0.0376474256870419 0.0526147636019027 0.0364012686748927 -0.00906709561698773 -0.00572622593696742 -0.0343990618390454 0.000628759835767245 -0.0664657598744511 -0.0415208533904611 0.0399543688867547 -0.0077901778723142 0.0128225932203328 -0.00422362680140763 -0.0230152609668315 -0.0144237106755376 -0.0207189100800916 -0.0369680709432515 -0.0318981137080514 0.0154710054162132 -0.0399706825505193 0.0125341870911439 -0.0141894560690312 -0.00374387173207335 -0.00745756397927835 -0.0461951572382148 -0.0379182605268139 -0.0279954279634394 -0.0300196908574834 -0.0571805220815701 -0.0325812529256816 0.0239358383471379 -0.0423031999383687 0.0582282757261885 0.037046331520222 0.041435072637601 0.0294259910283893 -0.0339116922838615 -0.00260444456192834 0.00519841377109152 0.00801840997769831 0.00517484300926391 0.0233859448293983 -0.0101477803086841 0.00831392232822635
  10 207.159482842292 ""  0.701078527272566 0 0 -0.0269772903480759 -0.0145940974953875 -0.00105101637380582 0.0290576234706977 -0.00629475659072664 0.077394529398973 0.0431539086567388 -0.00526187117684111 0.064232999745402 0.0362646785615635 0.00049129455499296 0.0278747865088492 0.0241611708076299 0.00635156163779105 -0.0360381481348211 0.0238363036929872 0.0140904947280061 -0.0506689751810419 0.039634750928043 0.00601589134332985 -0.00378542431261639 0.0513309921941212 0.00379294639923991 0.0575728147583996 0.0036237253927953 0.0262878929143276 -0.0273144998836436 -0.0236039706454127 -0.0314567530648739 -0.00456771163923695 0.00795883907983873 0.0641324317104678 -0.00722595369603642 0.00406655085537503 0.0715967815162072 0.00230479312964233 -0.0658771864759937 -0.0354124621400928 0.00355821785175266 -0.0413913706559001 -0.0205778551199257 -0.0031872135536322 0.0389274618999894 0.00194543286267812 0.0305968861129156 0.0166297742048432 0.00389850038179308 -0.068066219967139 0.0371405195440032 0.00476420238672815 -0.00839931072410947 0.0544557373375095 0.00994701623789684 0.0839613954450482 -0.0419423009603931 -0.066648644315959 -0.0106446059949519 -0.017604882072506 -0.0317810004208014 0.0455657496358653 -0.0309784932215413 -0.0392007029311763 -0.0309633511904137 0.0363407861627119 0.127910302159528 -0.0301827267643269 0.00482151105204337 0.0272659414905128 -0.0352494691141319 -0.0119017558295647 0.0710438019659406 0.0613632609529696 0.0275250929186762 0.103911381558835 -0.00561647082350755 -0.0203527185337179 0.0762923870430092 0.0351766643549727 0.0036305664257895 0.0671122465111581 -8.91726534447512e-06 -0.0796403094154352 -0.0118625365186981 -0.0310694226653507 -0.0760619692141879 -0.0425873009628507 0.0295320892440973 -0.0278639598593745 -0.0211206876465627 -0.0180655523213256 -0.137641260247865 -0.0686106461076476 -0.048251086675359 -0.116769089316871 0.0587648253426436 -0.0237720335638436 0.0042063796063216 -0.0414977839135951 -0.00820042433902931 0.017331279891636 -0.0106480558695131 -0.0298531147014158 -0.0142409872510117 -0.0294237470091916 -0.0204122564983897 0.00956368234237341 -0.013032011018252 -0.0465021500729069 0.0179871630143692 0.00734714203835933 -0.0558768069744501 0.0393438789175024 -0.00320792306284197 -0.00951580994065486 -0.0123771442807832 -0.0568211477484853 0.010459848584526 -0.0843492138014324 0.0171420518125478 0.0519240572454803 0.0133356912030799 0.0157396428429373 -0.051019200243071 0.0118412427700544 -0.0313984554422994 -0.0351591873758844 -0.00564050200801353 -0.0228106941166825 -0.0717067440860863
  11 244.256111551126 ""  1.45515514266107 0 0 0.00768255517850496 0.0370054737872751 0.0191819778862564 0.0339051679128669 -0.00302676263825049 0.0341397773836711 -0.000103890225843349 -0.000526829828446266 -0.0288362731464731 -0.00588013781082026 0.00861135304012509 -0.0317799265390508 -0.0133992670826971 0.00800903977752546 0.00517518886532675 -0.0152616376840367 -0.00287586489747116 0.0308722679645111 -0.0238600821294218 -0.00833217551967821 -0.00907405999528752 -0.016416741997815 -0.0115527740079724 -0.0434185929546531 -0.00178107295020384 -0.00958637842662613 0.0244832744101945 0.0188452012539568 0.0404937274584735 0.00536780235481644 -0.00494897885893634 -0.0371126526103908 0.0107045615156855 5.9543886714058e-05 -0.0457292549198367 0.00801413191714608 0.00800871718250361 0.0513166088814874 0.00997455314148979 -0.0163944133522282 0.0345573535237313 0.0368521637989373 0.000419477495384777 0.0158901823793263 -0.0349557348961316 -0.0136711264665429 0.0170764292855941 0.0162146308443566 -0.0294705184760523 -0.0144935238686748 -0.0073153501594598 -0.0138342812807398 -0.0198790538707737 -0.0447810688494161 0.0436644158783887 0.0829719018368465 0.010231639335824 0.00042503315331699 0.0433035761861288 -0.0440794625334597 0.0280019941227189 0.0362549859081634 0.0326736348894289 -0.0408473525993744 -0.0971623017054237 0.0311488397993249 -0.00137809160851477 0.00498863836588742 0.0436180385225714 0.0210134201150007 -0.0450265110936081 -0.0538541634727998 -0.0161607566729855 -0.0614296848451909 0.0109824001913406 0.0236230374632341 -0.0499314964519803 -0.0062717814544708 -0.00397793035137421 -0.0522360889478959 0.00801322617065024 -0.00546948336175497 0.0647817790350752 -0.000732950447430826 -0.07168653344322 0.00321853399413336 0.102945795753211 0.00808741738315831 0.0348062327250395 0.0163954271474475 -0.0557225445042034 0.0181184979881076 0.0118599264978103 -0.0288674118927012 0.108907438564293 0.00473331940391801 0.0477412444390285 -0.0132270922748992 0.000123030127325372 0.0194708254244204 -0.0492870795887665 -0.0335309864801604 0.0555434101927485 0.00880237346980385 -0.0382980124223316 0.0223816507322262 -0.0319896626633258 -0.088083504705031 0.0177654009164373 -0.086022250875715 0.0219838925456626 -0.0376395522223787 -0.0590331365864844 -0.0711320389090531 0.0700684052861352 -0.0240420303247076 -0.0570570925859163 -0.107264306094984 0.0995266977885667 0.133183336253931 -0.108745063074131 -0.0846397133093455 -0.068750988159214 0.0359670557728007 0.0286686643545319 -0.235637162502981 0.13129535159184 -0.0206901759962412 -0.0188784497036859
  12 256.729353508785 ""  0.88999540313371 0 0 0.00344788164753249 0.00263761674287603 -0.0110021727340553 0.0846520285649562 -0.0481518079690782 0.0536484930918716 0.0459654556535948 -0.035711242629948 -0.0160410100609908 0.026498263380869 0.0148000102170039 -0.0329041487398545 -0.0238539378391098 0.0286106025412448 -0.006650620945304 -0.0359164009723749 0.012415598421712 0.0273931800658737 -0.0276894637669972 -0.0366457096303177 0.000822491121241245 0.0188795221177001 -0.0564032729086241 -0.0303328179772312 -0.00972577285254675 0.0199689058003799 0.0206386997577786 0.023640557766156 0.107301532108972 -0.0117476393318658 0.0131113248969307 0.0508495885038337 0.0207905364402969 0.00235281538817705 -0.0553090990016513 0.00644131443934128 0.000284370951383122 0.0109404695277616 -0.017310869164023 -0.0483996477922957 -0.0110600579893755 0.00512140519217894 0.0591427033782503 0.051022073231526 -0.0478602433456653 -0.033285769244448 0.0517632238642271 -0.0120715818331326 -0.0561261981830403 -0.0668854766036953 0.00740296859954612 0.0224006655275489 -0.082519347283766 -0.0474719511957211 0.0388360370873474 0.163138065831869 0.00991684310952059 0.023474421832747 0.105896675906236 -0.0957908050991806 0.0283643632898871 0.131939423734164 0.0151712119302914 -0.0357359364184849 0.0244350607613915 0.025501636875235 0.0118606211387034 0.118838515902474 0.0503711086147338 0.0766410698298676 0.0375636830635647 -0.00312100629752958 -0.022721817027137 -0.0739730691645197 0.00883645756386237 0.0560194784234395 -0.0644058060463524 -0.00585183696884618 -0.0150284184403032 -0.0822270703895121 0.0070617517799051 -0.0353643522879335 -0.0275412711923894 0.001890586543 -0.031599241843246 -0.0126302817037413 -0.0740385218733594 -0.0103907351050453 0.0101948943549356 -0.0175208211886759 -0.0418503867071492 -0.033575517746791 -0.00619246558559613 -0.0458086587927105 -0.0124043231971935 0.00962500249479093 -0.00162578671742988 0.0331422869517952 0.0191285540955583 -0.0133510709078861 0.0174168033599028 0.0157302659929789 -0.0308135286869313 -0.0158657207071697 0.0190879426699787 -0.00859565121479479 0.0178999704514876 0.0349405321082167 -0.0115567974394202 0.0306274855140697 -0.00955398041362521 0.00779118890973061 0.025450249029241 0.0369824469469003 -0.0311561216702535 -0.0216862899748139 0.0317450049503348 -0.0105794239240593 -0.0423228602253769 -0.0803861945781874 0.0561022050344337 0.0500374696129662 0.0245355791126085 -0.0168926938423806 -0.00580680948296627 0.107907758421636 -0.0549904891542038 0.00791974546430891 -0.00445919059711281
  13 269.25161681349 ""  3.88015964535316 0 0 0.018090882680746 0.0503644588005916 -0.0391398994740608 0.00489272393427686 0.0150833256224139 -0.0868796018132145 0.0401355538508885 0.00332220820077442 0.0114055249582882 0.0403534609819026 0.0160023408437782 0.0415949401538934 -0.00645124320863211 0.0213152909215141 0.0216374171042222 -0.0410818136855342 -0.00234094989281311 -0.012824215067093 -0.0152355160372224 -0.0186276982282069 0.0498735846170876 0.0294803663642641 -0.0264548065112281 0.0638874910193914 -0.027705440764254 -0.0148789374839804 -0.0277899871231245 -0.0238865273254618 -0.0555540654377077 -0.0122971325644115 0.016584970943248 0.0586960670221773 -0.0194764843763451 -0.0139318361666468 -0.0836139786604173 -0.0205336657895832 0.064163617143202 0.0682808475894626 -0.0412236640797353 0.00596713924452127 0.0480712103922917 -0.0321079900859434 0.0558981905663636 0.031084360913562 0.0427618183592178 -0.0150750605579486 0.0445844650545972 0.0213598675618978 -0.023763187602264 -0.0324912307433567 0.0649569678222535 0.0383799118364963 -0.0528517906399537 0.0698545458637568 -0.124488172951105 -0.178673132078481 -0.000779508483949171 0.107657513399501 -0.0806002977860213 0.058944977571644 -0.0595414305344319 0.0519536445295995 -0.0783556544597126 0.0634485103621503 0.140844819453251 -0.0477564957486202 0.0038057556382539 0.0354886625514319 -0.0764098023982616 0.020461960363818 0.0623206441622532 0.0769857907479783 -0.0255389418423034 -0.114689999843395 -0.0106980681128271 0.0329954902876981 -0.0919676023455787 -0.0455231550960082 -0.03642985795757 -0.0967526582820019 -0.00617501681947399 0.0201271224159064 0.0171410497895993 0.0213113340934429 -0.0665797008145836 -0.00701925959722054 -0.0224043121460654 -0.00610547377099298 0.0330519466305472 0.000667965733998259 0.0179658752954651 0.0181888217126872 0.0480766402662229 0.0293098269942738 0.0119259170990316 0.00641694834994769 0.0242775876285804 0.0263914251548301 0.0225392229752506 -0.00396050891860389 -0.00754253833180987 0.0271769100419641 0.0407771869492585 0.00496719456234039 0.0181384954187672 -0.00287524727339175 0.00366658748847335 0.00628460079427398 -0.00704355779881247 -0.0301511270315974 0.0705732716945558 -0.0430612588524963 -0.0119552260707474 0.00508605114054579 0.0500942165100133 -0.0165490491658807 0.00374400831022486 -0.0386285388572783 0.0181855134586368 -0.00425315931362135 -0.0996881162676571 -0.0709277384516778 0.02577114728448 0.00543204934246611 0.0620230828668776 -0.110429422222211 0.0855731838500223 0.0261961492834841 0.0881070200903914
  14 290.219377876881 ""  0.252591941110447 0 0 0.0230573405866963 0.0653783946692127 0.0161415607653361 0.024022672025336 0.0380222240944492 0.00784001402915863 0.0143982831257179 0.0334801309802746 0.00347603122394959 0.0115801692658061 0.0268774889546094 0.000986285207083861 -0.00385900521544309 0.0224448613821379 -0.0015646918082816 -0.0176145915454872 -0.000329332598417227 0.00452292438214032 -0.0156672021993944 0.0114478957715883 0.0129956946665796 -0.00234647203169363 0.0136926562403111 0.0090890119261523 -0.0111793441866021 -0.0236623144524466 3.86846206155608e-05 -0.00104265441187797 -0.0519419121775204 0.0117751131608471 -0.00800315392174668 -0.0450890651400062 -0.0146187951453669 -0.0078520411151322 -0.0584903326810147 -0.0025731633274924 0.00949125805580002 0.097804972398076 -0.0098462561650139 0.0216479792708935 0.0808963563823994 0.0620766502955483 0.0102052162183467 0.0257245586125079 0.00199614538825485 -0.0105324587127014 0.0370565258130455 -0.00469324718799031 -0.0133112990546409 0.0126470337604355 0.0147354524647425 0.00103393222209396 -0.00209133071946553 0.00207791046374391 -0.0310783874278604 -0.109895113552876 0.00200423926563591 0.0477241436730601 -0.0609638248010638 0.0534483256723244 -0.0102525566313 -0.0188660923844007 -0.00393847322336725 -0.0126382454018074 -0.0837533575896918 0.00084146274812075 -0.00789401899159505 -0.0309611048270227 -0.0083589295404878 -0.00261480754458449 -0.0479405224228623 -0.0549591543935993 -0.0184049280190255 -0.0702037552015664 -5.24711053562307e-05 0.0180738052775528 -0.0630533498581061 -0.0111827019138328 -0.0174973876566725 -0.0697139162001336 7.09687089297915e-05 -0.00310031386422033 -0.0157966772659182 0.0203589586876536 -0.0047923731503243 0.004953510935762 0.0109140177127358 0.0239058761386636 0.0233713407779261 0.021420430657692 0.0201158861776792 0.0041609551834218 0.0188240721684302 -0.00678372135880785 -0.0474132954860565 0.0635427705570916 0.0453716653076374 0.0264405118276984 0.0477418927314067 0.0195548555541358 0.000549076127671243 -0.0316131271593818 -0.0521762386890709 -0.0283169212042909 -0.0163448651408914 0.00957120208567879 -0.00547522499112634 -0.0491610162664906 0.0232400612750478 0.0481151089148889 -0.110585313987989 0.0862257243465277 0.0198527813890736 0.0250757144080119 -0.0770200315395423 0.0346567734177619 0.00439913391488426 -0.0510329769372689 -0.0204259075864267 -0.0118641384230277 0.279523963147654 0.287751084496439 -0.115618658309839 -0.0115222316239152 -0.192533330779942 0.297113164262666 -0.246223971460331 -0.103716575302815 -0.348555498704536
  15 309.161999892943 ""  0.41033387507911 0 0 0.0301012941795662 0.00666660341959991 -0.032604776925944 0.0482335378911695 0.0422725861183554 0.0301294817290271 0.00879803179187668 0.0461260229209539 0.027505827185965 0.00241393269643122 0.0424992612142737 0.010052683895915 -0.00957624194310266 0.0349823073480516 -0.0161231071607915 -0.0173818540553788 0.0113004843105417 -0.00633373499850738 -0.0222799644520605 0.0285183621499091 -0.00578327057531151 -0.012494618739398 0.0292670698975434 0.015567674895026 -0.00112295305744115 -0.0170005277436397 -0.000687262764230984 0.0188325424257554 -0.0740310941226965 0.0242965477430536 -2.77440780792349e-05 -0.0729397816959454 -0.0361515361478685 0.0036828552834568 -0.0178823557141642 0.0163263299697322 0.00785287583727218 -0.0307162295433931 -0.0114552939997356 0.0343097428989903 -0.00152107131356294 -0.0602739066012847 -0.00267333145880497 0.0376385023415529 0.0114002970772604 -0.0196749012255335 0.0484431184384322 -0.0337159068469467 -0.0207640237289505 0.0342706395619962 -0.0201964283411006 -0.00974686787918437 0.0147418190536333 0.011746603710406 0.149140895222344 -0.00908270121571425 -0.0500744492534718 -0.130434258789884 -0.0437706035615111 0.0439439984294366 0.069544121493017 -0.232468852993979 0.113187258645516 -0.130562002742285 -0.280986375056628 0.0335097325334805 0.00737069364335932 0.0994677869846535 0.0717490249141094 0.120673479233763 -0.106328981004344 -0.25655493182728 -0.00905860033435762 0.072017681922529 -0.0215372383696731 0.030099647738043 -0.0202357755246678 0.119588890197553 -0.00445070179503555 -0.099729897696154 -0.0275271273831201 -0.0433825445193027 -0.0129216664131749 -0.019890391513682 -0.0112470814557387 -0.0260840540392088 -0.0462761864936268 0.016316214457948 -0.00395459810924589 -0.0246087105739421 -0.0915671856334181 -0.0604681484065265 -0.0522466670605494 -0.0801514959784264 0.0568476992088267 -0.011560709502259 0.0395956989895352 0.00433113664255832 0.00982896379485801 -0.0108805145075994 0.0151510881453598 0.0137337780881399 0.000902583527022742 -0.00389260995581586 0.0113588930170623 -0.00832426252598558 0.0121022805954563 0.0400283213213617 -0.0118719610731091 0.0121202677626774 0.0224469241133282 -0.014336199334078 0.0127588679422057 0.0083795015334059 0.0125257876476574 -0.0456379263146856 0.021992749738981 0.0136644589635793 -0.0212128631435021 -0.0377010063556759 -0.108814953567048 -0.126814552600078 0.0690272171204043 -0.00127351148600945 0.0904890894202081 -0.0957314140524954 0.0907467351048697 0.0610053672632714 0.176765383780344
  16 316.450612976795 ""  0.593565214783823 0 0 -0.0160694817187522 0.00271073771873064 0.00647480728810892 -0.0441179090424654 -0.0128059088544258 -0.0516639470188915 0.00934160546582907 -0.022557088307498 0.0120212583278792 0.0140968906565022 -0.0247035170576 0.0242850005763201 0.00647607286172011 -0.0189095026143055 -0.000254013722696451 0.00276685050032216 -0.00799207293085085 -0.0215594398094826 0.0130249290373867 -0.0162053210938537 0.00193360523748264 0.0226732293970071 -0.0168020540553844 0.0300124949506694 -0.00718510862109391 0.00540039685860299 -0.0157746532515618 -0.0348927977153009 0.0101425045506771 -0.0231317083139784 0.00585518024912366 0.0710454359540097 0.010780853907468 0.00125013330578023 -0.00871963359226795 0.00695927889889658 0.0113088194673836 0.0216980478240737 -0.000854701484823159 -0.0129834053267608 0.00667570883588444 0.0148842934120956 0.0165216022711947 -0.0226870693551569 0.0246958886588206 0.00530520696055861 -0.0240049335065435 -0.00998789426946629 0.00779063387044029 -0.0185786653635726 -0.0064174850524792 0.0232064677588966 -0.012550318820468 0.0367410720207237 0.172257056172487 0.239082378793595 -0.0626840417901108 -0.340451928218791 0.0699243970019527 -0.104275036842262 0.0377101414114813 -0.261295338746 0.0891802596105019 -0.225709356271474 -0.0795256189948243 0.0432851782631213 0.0155380473138857 0.338179392646647 0.176393854558435 0.235201058332495 0.0194367818554137 -0.146015969965426 -0.0357581888345504 0.124748014783842 -0.0534458883861449 0.0651338794434323 -0.0160467623585624 0.166853629106217 -0.0148569809606012 -0.152742541782719 -0.0682552299932346 0.0336977862518879 0.00892764476858726 0.0162384656336231 -0.00363536673547443 0.0159632094231737 0.0227319214312641 -0.0139805250523112 0.00708922680892519 0.0141807548735247 0.0684443699828703 0.0437341554528301 0.0445750348512877 0.0627042817520262 -0.042347298192193 0.00562076562607363 -0.0242140121680962 0.00176284033376182 -0.00349106805683149 0.00702565363511772 -0.0107211826565208 -0.00255034755389916 0.00633178388583267 0.00266642954920089 -0.00305988039447913 0.00557992740499311 -0.00680271159174939 -0.0228009776612377 0.00723808001320075 -0.0123262076088789 -0.00180893494487398 0.00317864777442036 -0.00973784238255412 -0.00235355158344883 -0.00110387387155561 0.0290473809663719 -0.0104288542965932 -0.0112477425323922 0.0166363584993474 0.0210917681692331 0.0607389243335862 0.0763011848230369 -0.0396974627701679 0.00177972421577777 -0.0513747634860004 0.0533749933188533 -0.0491255637345061 -0.0366184389304358 -0.103647741791113
  17 339.943684426773 ""  0.017409440380927 0 0 -0.0106204012821083 0.00122158542880658 0.0121096282798898 -0.018121665675111 0.0134791323341606 0.0102315128244763 0.00349682130026376 0.00978485712809826 0.00288017395887104 0.0100010192768718 -0.00985281534705462 -0.00564438996278677 0.0287954122662912 -0.0131485176253801 -0.014891290408497 0.0333781993915296 -0.00220539032083796 -0.0107184147994576 0.0336816845481266 0.01514822684328 -0.0142882066769662 0.0161452987788271 0.0229164699465965 -0.00838891572598862 0.00250243633551148 -0.000559932061231945 0.00136698987626002 -0.05003435336795 0.0185295260477624 -0.0135586642823575 -0.0403812260127497 0.00689105202609739 0.0449962150458113 0.00525164543825151 -0.0350070009626334 0.000946386510982844 -0.0381957542623021 0.0124252003992054 -0.00284785909091864 0.00759833760580806 0.0157090437096236 0.0338609577169158 -0.00192093120506024 -0.0220251834532666 -0.00428580033173602 0.0315011203476612 -0.0295507883541763 -0.02003996190254 0.0443173734652838 0.0266848284654616 -0.018876159277848 0.0123806319616128 0.0347278067936844 -0.00953955381227222 -0.325010980643551 -0.188131241673009 0.100029201413151 0.260438337604923 -0.0422500549448463 0.0483210587159461 -0.154310740143431 0.312902106185809 -0.212821093374372 -0.324642980896142 -0.189472495402251 0.0896138570555436 -0.0111192625013466 0.26663964176493 0.278379653414147 0.161981538507251 -0.0419478099013217 -0.174153199973701 -0.00668313246419667 -0.0601204984671979 0.00800078182830427 0.0441600570029394 -0.0424525922900456 -0.0157302920279083 -0.0122569111619273 -0.0521597614001303 0.00865809780849932 -0.00952598669130441 -0.0126898007059917 -0.00951476929572377 0.0253250366470548 -0.00501561007529025 0.00617954283249122 0.00280787441201515 -0.0186202666533195 -9.90109202805604e-05 -0.00953170626663544 -0.0139639383577948 -0.0217219890032322 -0.0143122284321633 -0.00827109389277387 -0.00370607572460854 -0.00420836183117011 -0.0168945465311702 -0.00473946154749384 0.010977961399582 0.0125206818295249 -0.00941514199073541 -0.0164224303715643 -0.00259584779223931 -0.00326270013780878 -0.000508299507737721 -0.00154500599402321 0.00049036837138529 0.0109273394094079 0.0326118155815759 -0.0349537740245866 0.0391671642696816 0.0147910732386656 0.00474487509162263 -0.0238117952933496 0.00892715330648531 0.0126246975535995 0.0151130807070399 -0.0168619921100679 -0.00153728912741184 -0.0598859629101405 -0.0647961379010485 0.0148739635548487 0.00826846441052742 0.0199042661668859 -0.0722706153297744 0.0356277363602562 0.0241000902684143 0.0655313545665642
  18 353.914333820233 ""  0.0373144776623977 0 0 0.00207064589830277 -0.0417244937034402 -0.0263564195967074 0.0125561107792948 -0.0305258921400158 -0.00904585022130009 -0.0102515262034518 -0.022097483143394 -0.0046355205795469 -0.014871145257336 0.000868656228501982 0.00189757899484272 -0.0209396878944492 0.00535351062588368 0.0134617777493045 -0.0179328747378246 0.00747924532100382 0.00611509984866267 -0.019838647928781 -0.0107811842109409 0.0040439565776981 -0.0109458223211423 -0.0213198621156129 0.00348983011717741 0.0056363056534334 0.0152450623028493 -0.00167841848400685 0.0401452362890294 -0.014200340232033 0.0166021811468004 0.0277354854690606 -0.008604498828442 -0.0385969091126777 -0.000553463326326066 0.086172138485981 -6.60343501683052e-05 0.0474786009834338 -0.0910939613003829 0.0199640513134687 -0.0195842774391622 -0.0758635665933075 -0.100477405247914 -0.00367606352611261 0.012143633390545 -6.38645109094152e-05 -0.0191651111072704 0.0129705587891436 0.0214134102562938 -0.0281623698619225 -0.0196968733678563 0.00744768653531837 -0.00814129166582334 -0.0223773860240131 0.0160234908318461 -0.0650427540984764 -0.167781138259279 0.0132760531849658 0.220598618030394 -0.0488593588934282 0.0885609496358767 0.00530305298473039 0.135122274867922 -0.0302693609747721 -0.0684687468500031 -0.170461085996221 0.0162874909997996 0.0260998879825984 0.152014772264284 0.0306204301043867 0.151171098757588 -0.0399248160547618 -0.206038430045142 0.0259486311156268 0.115260482330312 -0.00606214927626385 -0.0716772572264067 0.0979980292179128 0.0158848196934511 0.0289423021111524 0.124144974868347 -0.0062671393082675 0.0233552130481915 0.0357538999957637 -0.000195424006812151 -0.0402731538308112 0.004018534529889 -0.00217770060403104 -0.0156117315662961 0.0154319465413585 -0.0143560286669426 0.000629616767607937 0.0169395890802153 0.0194941221959833 0.0296737810713757 0.0559545088881502 -0.0362919832150345 -0.0152904571842697 0.00324399688805598 -0.0296554367575778 -0.0508490506044613 -0.040458466782129 0.0314747044050986 0.0721648401642608 0.0152848348700284 0.00620871557857306 -0.00111332381388992 0.0107760740996275 0.0182140153778822 -0.0513823434561243 -0.127110904767497 0.145502186000893 -0.169770370149797 -0.0550570236328335 -0.0364486135284555 0.11093627036063 -0.0604456639352735 -0.0546560722882397 0.0105734765558741 0.060664423207846 0.0349306018039453 0.17999459002491 0.169015408395218 -0.0206670309442787 -0.0332225026653617 -0.023448425743694 0.228458595643453 -0.0849473593702908 -0.0580975242728619 -0.151202096708165
  19 364.629052035353 ""  0.713797242254618 0 0 -0.00775810413834413 0.0134901839626768 0.0240914452231005 -0.00114121735990856 -0.0359396765721414 -0.0157169400614689 0.00763403065139472 -0.0318330405844114 -0.0159503250996496 0.000601007690387731 0.00150912001089384 -0.00324913368310189 -0.0297870013835483 0.0143501867786033 0.0228111917659988 -0.0346959676319474 0.00629018271561981 0.021767044422831 -0.0300577473547649 -0.0270827676421538 0.0261926056952829 -0.000141541704794032 -0.0411852617124413 -0.00104148279878285 -0.00630381932395565 0.0143665838385654 0.00253834060096966 0.044277194229689 -0.0197870498738929 0.0252061220221832 0.0500649120987616 0.00685641380255211 -0.0565034598789227 -0.0166690168031287 0.0779819774274652 -0.0114868001759832 0.0113497846325329 0.0573157189349401 -0.00220740066615599 -0.0259082177423537 0.0211577416637808 0.0652190471874442 0.0246619168255111 0.0275292008111101 -0.0119919496336606 -0.0329673426276237 0.0380745895281581 0.0302861766435711 -0.0486119031705525 -0.0486041297448279 0.0368769376783793 0.00221546308554666 -0.0564140226765466 -0.0121425026881691 0.0156550052422997 -0.117285669929281 -0.0106647607743108 0.137835234783558 -0.0374213330666445 0.0818921202969767 0.0384064893075677 0.0463603534848235 0.0335111308402987 0.0366596247607452 -0.10300862673606 -0.0124333705257688 0.0333862713437347 0.12127038544945 -0.065485692675368 0.146020696714281 -0.0163195204142833 -0.160510437849074 -0.0119853075609167 0.119512981746893 -0.0268743773183543 -0.0833622261487376 0.0894311731605354 0.0139646401779094 0.0251268629742898 0.105368552081425 -0.0375261972823119 0.012423905467892 -0.0277844341502899 0.0306770205511685 0.0096226185579902 0.0207233787769465 0.00685455800669311 -0.0116678868830451 0.0098536327632253 0.0279948359732902 0.0918389765243045 0.0485162949509362 0.0591621841645779 0.0521794294525704 -0.129686943692864 0.0503814057955094 -0.0218435891413413 0.0253763777619279 0.0361661647713791 0.0621231905271261 0.0302927626531956 -0.0252005964506432 -0.0773373578047792 -0.0131008232322068 0.00069744353377244 0.00583540330632326 -0.0182963062465426 -0.0421846091588942 0.0634949437682539 0.120198622411217 -0.147816114822389 0.183679966761718 0.0481351408417103 0.0490769473414806 -0.130470565355292 0.107514858741929 0.0588508104712004 -0.0515446832768295 -0.0474494030261566 -0.0376084714350259 -0.16462161922702 -0.115423605178135 -0.0129978915738515 0.0406189106695044 -0.016727401401072 -0.225142406688848 0.0618640845126123 0.0286741831740432 0.073420511059344
  20 382.000265615042 ""  0.945501442512902 0 0 0.000887289122265302 -0.0115778271510848 -0.0137606170906105 -0.0184930189948923 0.00175599592564722 -0.0372064155352987 0.0220815603888857 -0.00537294537264713 0.0457712158832633 0.0203621046348426 -0.00123900663714302 0.0452220741187764 -0.0186619684963366 0.00590300511054898 -0.05075559645038 -0.0268734875108521 0.00289442787195972 -0.0672478379521416 -0.0196727807986613 -0.00360397950503717 -0.0456978693566807 0.0136992180056954 -0.00877504597176329 0.0291819252560749 -0.0132300508003859 0.00263734967649875 -0.0328587718636748 0.0898954999679267 0.0349417701167816 -0.0328968370841302 -0.0844963473971391 -0.03402202446597 0.00531748396680581 0.0299809178840036 0.00193995932179754 0.112859333580343 0.0373065464789024 -0.0348238014991837 0.0111047828331437 0.000503375157118577 -0.026088189756062 -0.0539260036924954 0.0301943800304901 0.00377455815722049 0.0594319751313853 -0.0285974256217859 0.0131193104517221 -0.0775620605918239 -0.0269029589584691 -0.0076551332693405 -0.0552926389352148 0.0176218465919777 -0.0181321189829266 0.0349391347477996 0.116496331402513 0.012192094806179 -0.0710537405885264 0.170878059363982 0.0180315045032141 -0.0810686974899886 0.106508726972635 0.119192850865047 0.0496425313859453 -0.117323297605122 -0.0283137738866757 -0.00160116364913185 -0.0595637020905884 -0.107550129662455 0.0664542723293665 -0.165312601048997 -0.0190129679295154 -0.00561511455760132 0.198728848392313 -0.0172277133329842 0.156546036866909 0.0270994749551124 0.00259019914629396 0.121916363946684 -0.0821868184680475 0.0215762557829681 0.242158688488287 0.0184252604578491 -0.00332262375460111 0.0163817975417275 -0.0137176232375857 0.0123557880813656 0.00117242094914655 -0.0153518106197221 0.010961218804651 0.0062313207068303 0.0568754200374544 0.0349364163403144 0.0447678284403613 0.0477561882823056 -0.0572610789136864 0.00783992202948083 -0.0171223795630771 0.0145883978183786 0.00819192837942676 0.0135342635788265 0.000267257474281446 0.00359781842679752 -0.0118449723150481 -0.00175624485354183 0.00607530463090135 0.00161613328107547 -0.0051303592962428 -0.0142250108163802 0.0138462094643301 0.0133218644376944 -0.0153872691350131 0.0297379238324568 0.00405354253841673 0.0158063198263514 -0.027870672554457 0.0386598166536944 0.01735227129815 -0.0221812134382369 0.000814787165904387 -0.00585734598941105 -0.0280215348741426 0.000972214567501214 -0.0124253857867345 0.00889120921250037 -0.0147486483372105 -0.0399048066067658 0.0050726301747623 -0.00584444725387404 -0.0137663224566794
  21 391.490539782214 ""  0.00818161935053158 0 0 0.000739406815568394 0.00242059143876196 0.000334695593927975 0.00287596551060977 0.000761046674858907 0.00315088557460968 -0.00190313151454709 0.00120170822443307 -0.00592153048277152 -0.00738186711296362 0.00115034231213578 -0.0245801606896868 0.00378316010530493 -0.000676056154027794 0.00984812707244564 -0.00133058259610469 -1.22169406560402e-05 -0.00682074691418614 -0.00064048908889242 0.000666997908356482 -0.004695774692118 0.00619708127474172 -7.15582387795265e-05 0.0217279994114305 -0.00104836280884327 -0.000510242748943035 -0.00458748115127901 -0.00861701813902197 -0.0267657910201614 0.00340287860948203 0.0076955970166667 0.0257824883987463 0.00194178400016638 0.00166971049840369 -0.00258280751419409 0.00398419657759205 -0.00169755251360444 0.00266679724812433 -0.000461903450582801 0.000540028257538121 0.0032664493580589 0.00279121861389678 -0.0105234321935332 0.000737547377770742 -0.0327343697435102 0.0160727055694306 -0.00287102335143118 0.0496047228061147 -0.00257844693004174 0.00120305567952496 -0.0123396023332451 0.0111482200585415 6.38332981405309e-05 0.0423179167012369 0.081673430188259 0.0472968912790289 -0.0304922295165826 -0.136060103140377 -0.000803111180613346 -0.000627918006044458 0.0237754702037512 -0.15153140654821 0.0516543077491414 -0.0889109248051825 -0.0442617822520672 0.0181203374660058 0.0101964341098847 0.144198407241677 0.06800864046114 0.108519493826572 0.00245950408963983 -0.0699058631895536 0.166653458421577 -0.456013547257541 0.216147234166146 -0.150974501307176 0.01227318441557 -0.510986324045825 -0.013277194736563 0.434091235125883 0.296647733756212 -0.00127710630306547 -0.00124856615787938 -0.000912726466690904 -0.000892896526730979 -0.00179669342473252 -0.00174551119690923 0.00130339018363147 -2.11531709216352e-05 -0.000820909763733838 -0.00198813770822351 -0.00209359104260583 -0.00247527018522624 -0.00270160897037344 0.000123794467614099 0.000914638934632212 0.00267595012587791 -8.21349481723457e-06 0.000666188507356652 -0.000257974851350194 0.00180263901759484 -0.00131887171679229 -0.00178074231953518 -0.000720394099203118 -0.000700282211403311 -0.000586526660764804 0.00113951090368921 0.000141005689893857 -0.000239545965453355 0.00360038470721554 -0.00364707552416074 0.00220289338102639 0.00237620085097676 0.000531841071115769 -0.00178736635444319 -0.000911187323765684 -0.000324630166475585 0.00210273059569768 0.00107804734158591 0.000277892944768 -0.00151028565783548 -0.00208839259383718 0.000682008161534199 -0.000474472226610273 0.00198387137565714 -0.0014800599778981 0.000134657810791849 0.00251033682801363 0.00309517201209164
  22 410.71373903655 ""  0.555292649733072 0 0 0.0477440303990392 -0.0787106176737889 -0.0540999726891541 0.0466296258759998 0.00538421620633333 0.0161093497648336 -0.0266707925702427 0.0197122916132424 0.0165877651860463 -0.0306966369512339 0.00664154522411901 -0.00633868178408812 0.0117524458373937 -0.009827331299266 -0.00150128373153222 0.024602844548419 -0.00119157773359169 0.00179912912604852 0.00911310811091788 0.0207311546340176 -0.0206038376051297 -0.0264669416360506 0.0254191383820028 0.00799031540046679 0.0288502363770606 -0.006277808769045 0.00938018365602376 -0.0421801004223722 -0.000302121731817971 -0.00404758900934543 0.00541460957454687 -0.0137680887939268 0.0350245286407297 0.02180174780027 -0.00509745473619482 -0.0293646411070016 0.168657982952666 -0.260489025255537 0.106136375426848 0.0176425719572446 -0.179232976389437 -0.306905488884663 -0.0568571425273572 -0.0161038747809588 -0.0138609672192242 0.0179989822206969 -0.0317596184579588 -0.000879631711971624 0.0210663219132105 0.0391573497102172 -0.0404605528761489 -0.0297507539914515 0.0387557988797037 0.0176713694395683 -0.0734902171883583 0.0311118419086663 0.0435666001942409 -0.079633501947885 0.00708384016267419 -0.00647617644369361 -0.0590921211282686 -0.0278174931188792 -0.0658202112206754 -0.0104590385344123 0.00703223065714515 0.0243151344846431 0.0140248421610734 -0.0358038469925641 0.0558111305511787 -0.0172160846737022 -0.00870248889433274 0.0507001760058147 -0.0195988002616773 -0.0142107526484944 -0.0347415430276618 0.0232654173214593 -0.00564584831597627 -0.0454990955399257 0.0477085884442084 -0.00316209245293023 -0.0548550560615167 0.0387946202666822 -0.00406725797157778 0.050645246202307 -0.0711194881286501 0.028916388669798 -0.023655295622005 -0.0288886306343114 0.054873147122092 0.00683051271827875 0.135827706733476 0.0927340264844891 0.125320264480228 0.11107531480885 -0.140740186701053 0.034080367827293 -0.0144269580619819 0.0681076149679967 0.037139927706152 0.0308746246751407 -0.00582826830038539 0.0209278898822308 -0.0371754696296266 -0.00485793652087213 0.024187066710566 0.00479031367246284 -0.0124880026335297 -0.0332220837204239 0.0329329047258452 0.019859866018739 -0.0237000484396136 0.0635023078757819 0.00423095061753539 0.0496520972012635 -0.0772033282219401 0.10108777050958 0.0489739362789789 -0.0979093631690418 -0.000991245519802901 -0.0430995243852019 -0.0653201632278852 0.0250784660603704 -0.0321796497023845 0.0224828770202393 -0.0411614612321358 -0.0889531201180389 0.0103602807198737 -0.024070033142244 -0.0523293310519375
  23 438.237306723287 ""  0.317136887308107 0 0 0.0556912070419831 0.0423025744934263 0.00542481146268323 0.0500383298654585 -0.00814662998271498 0.00148447378386879 -0.0562994133028633 0.000549431646058079 -0.0323968485700931 -0.0320783065476866 -0.0255715346855933 0.0671108946198547 -0.0244584012809014 -0.041384730611129 -0.021015292308055 -0.000611187448400276 -0.0310637962572499 0.00472211116912804 0.012448190915519 -0.0156207809445018 0.102394522106697 -0.0746990056556234 -0.00546191016843314 -0.0500375359203267 0.0243843385984525 -0.0255395483576861 -0.0457969809855958 -0.00104996800198152 -0.0211481362891319 -0.0707545591747396 -0.0165628904803825 0.0274594818384835 0.0261622485180571 0.0425327268920122 0.0485026749708157 0.0163400946614035 0.0641674324105755 0.0800051641172599 -0.0170264447750589 0.0287463321598124 0.0465789667703415 0.0478538470568152 -0.0337562113091804 -0.0572649442412853 0.162921089768528 -0.0306226986725984 -0.050946116043605 -0.0551148641451554 0.0591421305115993 -0.00181730317608251 0.203840408769651 -0.0891457620977744 0.0156474134940108 -0.0833804654633673 -0.012096313420453 0.00163276379482474 -0.0468719352262078 -0.0164088670962353 -0.0183973991496346 -0.0846468264649766 -0.00640445513390713 -0.0206765318005502 -0.0886474140315872 -0.111828874922164 0.0791331183385297 -0.00825373828175117 0.00331634988222882 0.0410215234833896 0.110374400636858 0.00555248398608842 0.0251893579756123 0.0695956845516216 0.134562758993259 0.0831282809847859 0.0219551640848581 -0.0250196043423238 0.0603918656804376 0.0516299792660099 0.0236644404527027 0.0798957341420064 0.0562230493378388 -0.0222869169977246 0.0168579746309314 0.00894449999116826 -0.0103020183531664 -0.0196353580392924 -0.030237594116474 0.0480659645070843 0.0239926576507256 0.0159790656604524 -0.0682216196843772 -0.030065015311875 -0.0382984183805525 -0.072630957530402 0.0840262018551189 0.0524864646084231 0.0749421082758673 0.02456671599469 0.0445917407528812 0.00302276370754634 0.00354300922649093 -0.008081478004071 -0.00606200764702335 0.00583599119828404 -0.00508690025740723 0.00197175925044109 -0.000848913647478352 -0.0021534858257881 0.00335936863438705 0.010087117636351 -0.0174002564884718 0.013884728267224 0.00306615033110427 -0.00506593409495854 -0.00049780777060071 -0.00989071608456119 -0.00635500190225816 -0.0197941977315085 -0.0389411812484645 -0.0405936585856468 -0.000772825510836007 -0.00786852893483388 -0.000933043135148852 0.00273983542279134 -0.000400572489224504 -0.00674515643782833 0.00213519928135345 0.00258977525141945 0.00433777671293543
  24 443.982029875558 ""  0.458355995493028 0 0 -0.0272634382367273 -0.0372465166399168 -0.00712380530122688 -0.025193839339187 0.00195619205940138 -7.06423171336298e-05 0.0268855824737774 0.000293378410241877 0.019012547604467 0.0542843474001443 0.00892747573373727 0.0973701376026868 -0.0276603235025495 0.0258079759558868 -0.124981292446758 0.00307596975865115 0.0169214039967512 -0.00116984107138234 0.0334396031290316 0.00656317186906387 0.0701065643501946 -0.00194115873395594 0.0116452927724288 -0.110428941059803 -0.0119482510165194 0.0148720717016282 0.0315116246512582 -0.0103414520064178 0.00764559419380318 0.0470583487082359 0.0208848548441687 -0.0096238074656178 -0.0137643479116659 -0.0264202192180395 -0.0268416087870238 -0.0165841558859762 -0.0224957965664354 -0.0679203783754198 0.0152067492851631 -0.0148313938522576 -0.0486290555829339 -0.0530225498089256 0.0931737163993587 0.0204110190243683 0.178332032325598 -0.0695993460056024 0.03418058316852 -0.256201715975952 0.0558209209125538 -0.00268510194717902 0.165706539500951 -0.022631716321436 0.00576779624458281 -0.202124836404088 0.00742664824952595 0.0130300380721776 0.0345702249499434 -0.0280905652904479 0.011119562476926 0.0506674176566938 -0.00365813997544435 -0.00960539497089578 0.0602616677841661 0.0643584613000103 -0.0556911403820317 0.0111780386600954 0.00888820600177763 -0.000486526527338161 -0.0550531557364938 0.0284636514056605 -0.0128323278810833 -0.0552397468255741 -0.0689419433050714 -0.115060173108369 0.00902455305540282 -0.013697395233377 -0.0311327560954844 -0.125423177689055 -0.00769747396934316 0.0208237386106042 -0.00611988577419141 0.0126873359498834 -0.00337512369487844 -0.0027151722248688 0.00757531061489999 0.0164896740696447 0.0191084727564915 -0.0290372008767558 -0.0118932044885707 -0.00743823360502214 0.0396810320469691 0.0243368361362494 0.024812527587658 0.0436151459291691 -0.0425944911694074 -0.0319744374815596 -0.0462225813229269 -0.0118117113631714 -0.0251523619502129 0.000482920795250709 -0.00641554447352019 0.0104821502063421 0.00466160706406614 0.00280070592969191 0.0065994186469152 -0.000219167121405858 -0.00221511029335737 -0.00368077673874273 0.000414144232845438 -0.0155824443023778 0.0217263683822429 -0.0131119534248086 -0.00802576476771246 0.00300299403617338 -0.000346195083602035 0.0161308782494895 0.00944556941769093 -0.0128137564666995 0.00434635918113325 0.00825015939978578 -0.00557931913595258 0.0158204260484215 -0.00571030576925855 0.00102954326066748 -0.00677332569179924 -0.00456569024125851 0.000357568934176568 -0.0100450597199296 -0.0184436976092238
  25 459.067443167859 ""  1.24719936039186 0 0 -0.03342237843519 -0.0431215202619757 -0.0067427580716211 0.0118155380013047 -0.0147550841099069 0.0492117655732659 -0.0178612019549097 0.00421562282232871 -0.0874987268484885 0.00135316864325262 0.0219677783242079 -0.0403494112037311 0.0385520559877768 0.0224203290859582 0.0695806933368639 0.0254059357675666 0.0278341694550742 0.0287466776910721 0.0510976972968145 0.0184898755180378 0.0717923486932483 0.0127631470738477 0.0218579083069046 -0.0520982018042492 -0.0376645000162852 0.0297601369119415 -0.0560697703285062 0.0252734004875406 -0.0481622401925608 -0.0253099277122681 -0.0666082347760499 0.045917392691131 -0.0601338460226366 -0.00562515294373381 -0.0383650119718912 0.0417095345733196 -0.0387571840662452 -0.0874980558878729 0.0234058523887724 -0.0334891235337719 -0.06150371164289 -0.0613812020360599 0.0210131892505238 0.0314479311396991 -0.0117639862419592 0.0584852148734448 0.0080631550607781 0.125943286053471 0.0688417544126707 0.0129213246302287 0.141975632497331 0.0166746609400918 0.0339832152072601 -0.0206264454108272 0.0745045388087933 -0.116022472438367 -0.112007812026941 0.031958222970978 -0.0480750706300808 0.0529126055489622 0.0515809841242594 -0.0747871630559971 0.0411682937058064 -0.0810879328448983 0.0604969060978212 -0.0683239684207822 -0.061049350365214 0.0360592425261359 -0.0413555533579921 -0.0681063687538911 0.0468806183160387 -0.0459799676269384 0.0629370204801896 -0.0259043157074563 0.0515447135239995 0.0852953569229238 -0.0521559484309925 0.101143500996464 -0.110367076171002 -0.118492345958108 0.0992313705318754 0.0182621605834955 -0.0188996353436738 -0.00411220049861908 -0.00047520641865002 0.0205944601188059 0.0253283243329144 -0.0345222826649965 -0.0090890823992017 -0.0167800831900242 0.0620036257377334 0.026186097952642 0.044458745467583 0.0629866207346336 -0.0847000058115901 -0.0359084093070454 -0.0504441966858122 -0.00705713392718371 -0.0305939346947854 -0.00184058625776761 0.00111797912856077 0.00300398084106275 0.000627095266700143 -0.0133337925457515 0.00333635947834971 -0.00219047773671749 0.00290984438513186 0.00459655599293475 -0.0022452288740235 0.00458716228965161 0.000457341681613769 0.000436927339315225 0.00510538102009644 0.010637947888278 -0.00308587349109375 -0.000220209199807439 0.000756722698510971 -0.0102981002519099 0.0332287956196806 0.0277240059919073 0.000932607784017147 -0.00227933540132962 0.00508592383499774 -0.0030748182386546 0.00461228516594135 0.00706218544387214 -0.00252902111718102 0.00509038081976418 0.00897182763052597
  26 479.871276872956 ""  2.55372413693397 0 0 0.0385136496614841 -0.0124412332720059 0.0271850168009746 -0.0115969684002889 0.0164808109274484 0.000529396663040491 -0.019153322603456 0.0102638333881444 0.00411266819334742 -0.00830646573481021 -0.0314403961775326 -0.00794998294837452 0.0444967505448691 -0.0433662553542725 -0.00589164662924054 0.0379491475311968 -0.0247479338493371 -0.00718845358712266 0.042094870955129 -1.33888605956149e-05 -0.010953507685483 -0.00693417379028444 0.0167556840689326 0.00275225942494532 -0.0642814131090421 0.00254535697938084 0.014964525118011 0.030752741024216 0.0252125817259064 0.0350978444869391 0.000397247641998987 0.0337263179202901 -0.0496684453662904 -0.0914650446798786 -0.0203933083547628 0.0290441353994289 0.0670228667289968 -0.0486326309035911 0.0613579313884964 0.0537411481819027 -0.0262802263547808 -0.0267911781680349 -0.0450027691953421 -0.0681202742180261 -0.00538069189515676 0.0540109960998489 -0.0740340501391999 -0.00428192379632866 0.0720100607282362 0.0364341454123681 -0.0249133176145456 -0.0154705870774187 0.0373250038203779 -0.00382942472626161 0.0753055071140656 -0.000357903567651471 -0.0205954757860028 0.0939937934406823 0.0120875953952421 0.00345105418909325 0.0544737644280263 0.0847342533322025 0.12982188162368 0.0623841504653419 0.013060591112973 -0.0327623639178099 -0.0300360876042018 0.0996410312409117 -0.13438461700294 0.0730565385982918 0.0196553249835959 -0.0514732966160742 -0.0968986014367532 -0.0332008236027433 0.03291541936478 -0.0567316097143362 -0.0265901801057754 0.0245980497033154 -0.107907460840848 -0.0398119020245584 0.0337713013946214 -0.0324058319898694 0.0524403465642206 0.014707607805572 0.00147551522337599 -0.0392615855060175 -0.0647080430157957 0.0265221701586335 -0.00118302254312124 0.0326514647316721 -0.0785797153513894 0.000600106381872413 -0.088476784235943 -0.0877006799711491 0.145798183507924 0.040264100398278 0.0293327903393567 -0.0030101092970597 0.0345483584651725 0.0230659942884411 -0.0297224090264739 0.0385611998337693 -0.026598124348745 0.0722182013075867 0.0255104284007845 0.0135612818522078 -0.0273482820054218 -0.0386759393342092 0.028204237845266 -0.0657622211795805 0.0580633955616849 -0.0131889571904818 -0.0498965949601799 -0.00804797221896765 -0.0346838747069539 0.0853359289347097 0.0455981329769651 0.02251522496565 -0.0929211927041511 -0.0806808467066711 -0.0633311956382383 0.0761034359182524 -0.046266897941816 0.0320870972000001 -0.06129632831872 -0.0921728708123389 0.0271436747497306 -0.0708251602356617 -0.11786893086028
  27 488.118328757553 ""  0.886792795689964 0 0 0.0250429136111802 0.0277737465456501 -0.0317331687901976 0.0270215727571297 0.0210721949864296 0.00540600661586954 -0.0292396782113524 0.0152306359158465 0.00987692215822719 -0.0168647593350399 -0.0361043411185748 0.0145135112081671 0.0316011897140788 -0.0559285774756477 -0.0217536718898305 0.0266943438118797 -0.0408873711998891 -0.0191048959484576 0.0262087185379299 -0.00633439573737968 -0.0143655401692717 -0.0285199867140873 0.0117436860756351 0.0141597387002621 -0.0478938041190553 -0.0188834026859154 0.021442522787563 0.0236092296745173 0.0314534796330727 0.0235904262567489 0.0179711195889384 0.021072266426763 -0.0222033956206659 -0.0821109293557044 -0.00200770910863265 0.0210479659242202 0.0356562360586922 0.00590269577699336 -0.0128371847863583 0.00543656938047927 0.0121002641933383 -0.0542583556614752 -0.0583174541723139 -0.0852736589715962 0.0428263456929448 0.0393266797123918 -0.0829175712292215 -0.0238248950723559 0.0658608046576569 0.0363246437243596 -0.0169502816231415 -0.0310041924622971 0.0371128659505031 0.0328589982119511 0.0521495044699454 0.0359545329883022 0.0010662844773467 0.0804645297390197 0.0190118810899515 -0.0406078009084246 0.0386852930472924 0.100562156161334 0.0961763917402257 0.064104526130556 0.0128145050023235 -0.0126047813670197 -0.00970588691246748 0.0905321061443035 -0.0949624179700888 0.094533629919883 0.00675017131674748 -0.0130305939299279 -0.0881756924207788 -0.00104900873132275 0.0192838447197344 -0.0917988044398889 -0.000887487316239984 0.0169367481533663 -0.069321719668313 0.00533310039204229 0.0125631699356209 0.0265723427693483 -0.0439117155480305 0.00339752226269693 -0.0296190049963383 0.0249116120747671 0.0370546083692926 0.0154357129546186 0.0372225853543004 -0.0144490110975741 0.0427529671008606 -0.0214985245360193 0.0905858391100868 0.0471819194233425 -0.102273961229216 0.0212305217625141 0.0415962401897471 0.0376616702634905 0.0122158901445627 -0.0261797129060041 0.0415405224744517 -0.0623895499039717 0.028122666896249 -0.0878882857327503 -0.0400892434092283 -0.0146124290478806 0.033722342460198 0.0441552309898141 -0.0324386123615279 0.0978035293837044 -0.100641679235597 0.0356038408251436 0.0683999346243504 0.0043543498175014 0.0408660291125707 -0.108246993261296 -0.070349504767599 -0.0433614677238704 0.0767984610576724 0.0547388891960873 0.0861720002340692 -0.107741439730452 0.0548669544789685 -0.0383153016657931 0.0770823299006605 0.112769496341369 -0.0349174698228307 0.0941399644920109 0.153361081560084
  28 532.605142840912 ""  7.94846215741209 0 0 -0.0398594212762137 0.0352312842128668 -0.0901260048993726 0.0309794349845336 0.0459310384382146 0.0262365896654648 0.0104281323445161 0.0370183640470902 0.00376843635943879 0.0184559845700715 -0.00341884395824526 -0.0134503530693249 0.0175505592472252 -0.0144622891722658 -0.00151990400225849 -0.0109332229818023 -0.0471381529884125 0.0110338997988446 -0.0230933674990363 -0.00990093285277045 0.00927771425720208 -0.0219522876238996 -9.18325496471566e-05 0.00211979929524196 -0.0133310715279076 -0.0672346526535792 -0.00122820606981068 0.0139051755215983 -0.00295877104825351 -0.0455768183235666 0.0314834196177975 0.00111120753062208 0.0256292664348574 -0.0396790699219463 0.0165656431908211 0.0135775526340182 -0.147670870545485 0.0615636318764923 -0.137844187334675 -0.0273670987609307 0.0690263076648966 -0.0104804766054052 -0.00749319862771516 -0.026866478426955 -0.016791287274381 0.00733628285456128 0.0204922020244764 -0.00351526712121206 -0.00581120210478626 0.0115040571417057 -0.00178428612535413 -0.0148770265536381 -0.0283815471497331 -0.0103265900108432 0.015829417165309 0.0392881652214844 -0.0206599206584853 0.041720749576416 -0.0101121079955342 -0.130380112791013 0.0150529988583983 0.0543495132181144 -0.0200310091464565 0.0159118332929439 0.0521973028804826 0.0021624873203126 0.0197824448123359 0.0619988364565224 0.00945501740295515 0.105082185188069 -0.0103650420966121 0.0885896575740361 0.00261119445813988 0.0674821984030766 0.00262523594517485 -0.133599060685736 0.032232445923976 0.0452238151277681 -0.00489702903840786 0.0647994149857244 0.00815860450731369 0.00735461564232967 -0.0317287651341919 -0.0426205162430863 0.0344703392815008 0.0284737533222818 0.0480059239044017 -0.0132029889197793 -0.026509630186775 -0.081174276449857 0.063138962753991 0.01990220323958 -0.0170565549066035 0.0618897058081672 -0.0967289737300494 -0.101447406911431 0.00748212198008722 -0.0236663653480299 -0.0573692095638815 0.0174985795730264 -0.0288423840298562 0.085735222357915 -0.0242385790004309 0.0201439685442192 0.0506312525286964 0.000341209699477171 -0.0115525220035509 -0.0103892364005387 0.0213370679000513 -0.0699994444282263 0.112194665337527 -0.0347757353084673 -0.0385567881789768 0.0511139904492409 -0.0545889707318002 0.0810469745211375 0.0979448133440797 -0.0644927477579549 0.0437825685434914 0.0257245886784257 -0.0922105341367524 0.103076440140202 -0.0177734326314372 0.0208334167158588 -0.0442620836495943 -0.0749609252583501 0.024028174348019 -0.0619417039553609 -0.097794898160895
  29 545.089137149471 ""  6.12825149541591 0 0 0.00574160988645001 -0.0431919266838809 0.0512399749619309 -0.0711871934548993 0.0751236720676596 0.0246726021428688 0.0576975943046793 0.0362165308568209 0.0139896637914119 0.064821606501917 0.00323397860704607 -0.0462585291751169 0.0118083522877439 0.0166547691038752 0.00933257780685618 -0.0228174845814887 -0.0373311438920096 0.0544623440050016 -0.0421753942415432 -0.00879041903890916 0.0251806881295874 0.0146236410539114 -0.00687305779161542 -0.0404729817859822 -0.00878110335131107 -0.0717959353832386 -0.0142617525443357 0.0144418186379471 -0.0222953939443989 -0.0691701132772764 0.0264884213536925 0.00358390528260262 0.026557768596928 -0.026136525766544 0.0151496541086953 0.0125071624240223 0.0553211618240532 -0.191012568061689 0.169090716620112 0.0658423294949425 -0.089556151559044 -0.143893995692178 0.0555226243757148 0.0166688595103285 -0.115409265488919 -0.0215337744612176 0.0969044257830676 -0.0269832678178956 -0.0590933582203672 -0.0133214570667861 -0.0152608135401796 0.0220559020249702 -0.0916156534291018 -0.11129513856861 0.0127951227842725 0.0109145513878942 -0.0467265788335013 0.0336843175657163 -0.0274338501230989 -0.133215596090614 0.0142991078585502 0.0200237977172127 -0.0532144772180019 -0.00455004051959004 0.0730413984750151 -0.00663596317738083 0.0193450469610106 0.0603755605275106 0.0258259101308375 0.0982055029603352 -0.00677684207765902 0.107042472631516 0.0381103851572685 0.0761998529184043 0.00242794412604878 -0.131248339544206 0.0329107671345946 0.0544838312250909 0.00094483995637217 0.0687720202377378 0.018346836665266 -0.00222998825070991 0.0155723907743908 0.018814062239284 -0.0103740332423141 -0.0109423017769069 -0.0206877110147864 -0.00975681306003287 0.00421009008578204 0.041827116357757 -0.0262846977607663 -0.00580723948276674 0.0135879179126148 -0.0206470149014704 0.0405271929648481 0.0353516661719268 -0.0280415933867075 -0.00214226498395258 0.0171271568400288 -0.00996273966634307 0.0125509295703353 -0.0428325776772004 0.0157337898701081 -0.00956902727598774 -0.0249625931046339 -0.000524704129524326 0.00495927380226904 0.00454356657191775 -0.012143172920258 0.028548480113676 -0.049010274981072 0.009359552162447 0.0165536255336507 -0.0292048422389255 0.0273932200965762 -0.0312470088321742 -0.0446671611769213 0.0302577037804884 -0.0376789376100414 -0.0199813839626132 0.0485596353294004 -0.0513895709923224 0.00787484408037104 -0.0114426132081568 0.0217410794928855 0.0396659121986092 -0.0129225632678894 0.0296256829740885 0.046997275411941
  30 585.660562591521 ""  20.6267135651892 0 0 -0.0104711951973657 -0.0162201121449939 0.0240946850901126 -0.00583301149156608 0.0111345413837997 0.0263493580110464 -0.0279370174150826 0.0186013131448 -0.140182371137103 0.0333956588471865 0.0142082919086165 0.0212509945834712 0.0122443611651864 0.0178866875055804 0.000468022676834603 -0.0494614702412577 -0.00175207108830215 -0.13232756562535 -0.00618612109120852 0.00377453705062155 0.00832983730042189 0.0201822444279635 0.00251119071067268 0.0340733005879526 0.00279831950606267 -0.0298924604923528 0.0228039524652574 -0.0023441183319723 0.019586964949424 0.00930321620917842 0.038942746402884 -0.0362369964723885 0.0382220410952249 -0.0189727105109944 0.000104003053739507 0.000112465923996261 -0.00119848150186228 -0.0626168175859345 0.0595829767768149 0.0143438108033388 -0.0257502023406859 -0.0325257350856184 0.116954644823893 0.0110949719998038 0.285552498139142 0.0742489435108942 0.0354953077121586 0.226980652788461 0.0587819455887784 -0.0039688378456192 0.227063566749018 0.08192938434391 -0.0183762119501524 0.263114868721842 -0.00169376484727973 0.0789258617731726 0.0459748309508072 0.000502622881504078 0.017410840017964 -0.0764700093290894 -0.00498308550884456 0.0601606393378323 0.0157315098296161 0.0454235934381734 -0.0560722171556669 0.0473106583424247 0.0366206920076785 -0.0363289478202791 0.0300490669221321 0.0397244316944421 -0.0374041748054302 0.0186621998692533 -0.0471959686493413 0.021580708560921 -0.0142182304480784 -0.0605356747038406 0.00678970275373608 0.00513892529380113 0.0281604169721349 0.0229632165743723 -0.0344778954616478 -0.00235307402649662 0.00276053996929106 0.00428186107547763 -0.00143927026538015 -0.00946199845584317 -0.0114892819624024 -0.0149742670181138 -0.00782392707534116 0.012267786708222 0.00439309460359091 0.00878172017207213 -0.00413097284037164 7.3532135531911e-06 0.000122316198533953 0.00262960056629737 -0.0288914663545146 -0.00507448100479933 0.00137575407487147 2.1476346666303e-05 0.000433394850043203 -0.00654823584240424 -0.00544483193410318 0.00880625473677721 -0.00133034008006234 0.00267580585377221 -0.00276968918526015 -0.00298160293538618 0.000755758288281531 0.00315363378910861 -0.0117732122762412 0.00647652793248015 -0.00119444474129481 -0.00685749542313905 0.00436504134892261 -0.0124576973905969 -0.0125275929642332 0.0815448150127412 0.0289553217186492 0.0270663007749893 0.00305230204270352 -0.00420531039166247 -0.00288746804660764 0.00267858034228531 -0.00213349765638161 -0.0037697089025008 0.00278490422481774 -0.00219463333345646 -0.00192536852667922
  31 645.020770387707 ""  1.04644714307952 0 0 0.0151976456706097 0.0208026301820507 -0.0284262324924562 -0.0263678169747547 0.0633973586543824 0.0329912764818358 0.0327071770651275 0.00660506954569262 -0.0234212287287302 0.0512498954363931 -0.127508035194979 -0.0263789217168806 -0.0634183558149427 -0.0985480161914903 0.0219575262357647 -0.0455775611872502 -0.0178084256375467 -0.00930704857242269 -0.0544031445348665 0.0344876446287871 0.0247438055001329 0.0460152474323028 0.0137780060847541 -0.017447263607586 0.0118268436286906 0.0466489102431634 -0.000474974602314023 -0.0107307097542294 0.0242595455745326 0.0578615885844019 -0.0356027276331308 0.0218998244455268 -0.0367583531678605 0.054211278134837 0.0148701158268418 -0.0160589572903612 -0.00583229102308949 -0.0710795186196668 0.032234094808612 0.0348740102838746 -0.00452297093529537 -0.118633490218952 0.0614170598474724 -0.130746827350006 0.0161488332031885 -0.0589850732155828 -0.0545089302261411 0.0725029743022346 -0.0684913817526762 0.00392057136246531 0.0725115416290959 0.0736707162220814 -0.0658478790375255 -0.00218295406241167 -0.0140891348288891 -0.00422684183716413 0.0431819452320708 -0.0292572015679902 0.0294040151173147 0.116787651713152 -0.0119253025406756 -0.0117808812106832 0.0419864258610704 -0.029278420079234 -0.0171949502409037 -0.0198351886869278 -0.0274775330055975 -0.0216007546104027 -0.0234834923544971 -0.0899478320909966 0.0305427928662294 -0.0864984885057791 0.0306728427730452 -0.013830884612733 -0.0103277600228853 0.106885386095901 0.00684575070140899 -0.0307731285531214 0.0368572251132426 -0.0156286212988394 -0.0167558408933921 0.00480625453178753 -0.00544766997425128 -0.00956987766100443 -6.52206241271906e-05 0.00135025191932164 0.00551466439663876 0.0402214389674959 0.0206167481786566 -0.0267189591034409 -0.0134071048494654 -0.024880501323495 -0.0173292303571636 -0.0148223316021678 0.0136476676965322 0.0136662853450136 0.0707942553204596 0.00794756751576372 -0.00912918295050565 0.00386779908923086 -0.00273272749803085 0.0191850914778171 -0.0056720411494728 -0.0138806695755247 0.00526584984432979 -0.00315636534955036 0.00340684623621061 0.00469256491840798 0.00422727176492744 -0.00297297989035466 0.0143658164149011 0.00244447031579503 0.000436536816680435 0.0238719827262811 -0.0241260542030553 0.0304792337380056 0.0196320561136555 -0.078990525910384 -0.00183110858303258 -0.0174477589615127 -0.0206749773823756 0.0201498803882073 0.00407363380039551 0.000563337216326224 -0.00162278405133255 -0.00788672315010708 0.00104187332307454 -0.00395378013505217 -0.00766850980057978
  32 658.254728653653 ""  11.168259447157 0 0 0.0075513895043791 -0.0137786926842457 0.00362767334496709 0.0387207608245011 -0.0739544581555523 -0.0249279912760026 0.02020402236423 -0.0265750872286982 0.0039126987681693 0.0017765553470549 -0.0525549043265927 0.00135300153304837 -0.0805834124078258 -0.0313652563730097 0.0205001954052358 -0.0118860369211709 0.0330255725343782 0.0144584844644187 -0.011171449216699 0.140001214534749 0.0046572267227647 0.0845385153332741 0.108064469398094 -0.0195388286210576 -0.00560686278748281 -0.0381198030505882 -8.58132233383961e-05 0.00473674808196994 -0.0214447060211661 -0.0427086840250869 0.0251962500142867 -0.021428428587447 0.0301617545547821 -0.0620113131624167 -0.00590443065898658 0.0185275996976517 0.0256061182878245 0.070411379561166 -0.0515178973990643 -0.0345708293203669 -0.000890074560599591 0.0871105396911717 0.0348473553885673 -0.00855414335772694 -0.034713690892243 -0.0904519273088499 -0.0177022352993895 0.000420485264130311 -0.0305190436405268 0.122812258186933 -0.00901153332058467 0.0783089678908325 0.131483569188795 -0.0120012508314441 0.0127559267628395 0.00743141663463907 -0.0318967528615482 0.0148404750589204 -0.0248765742554701 -0.0947326677593366 0.00858438985446484 0.00829014371636387 -0.0230085007129736 0.0256987731938074 0.0121546789216761 0.016411895532202 0.0176261338636325 0.0122439688477065 0.0126815498169378 0.0651479253682729 -0.0277277763959604 0.0724471748179981 -0.0445715561479772 0.0154667206767958 0.0141890276264836 -0.107758808305602 0.00128925575171543 0.0322985450607044 -0.0470029411464982 0.0156540807768355 0.0161848895849432 -0.00170731266642246 0.000759894792054225 0.00636548509943391 -0.00955258309281645 -0.00431086246035844 -0.00706818881361319 -0.010302621952845 -0.00279472661145999 0.00846747083008751 0.0134802478817601 0.0152861727263198 0.00749145860246099 0.00802577438333292 -0.0138380523706334 0.00133184441484796 -0.0212433760725957 0.00887941779235476 0.00929830093546585 -0.00111498756315576 0.000851424928196009 -0.00588964339076941 -0.00273321129237486 0.00723100533936917 -0.000457246929435727 0.00211665219744589 -0.00210208748998716 -0.00249386580198107 -0.000745689137529199 0.00367035785475593 -0.00941431411531224 0.00431027489268312 -0.000600737944162524 -0.00655938478542421 0.00925470718369538 -0.0216444411279258 -0.00960628276488196 0.079590072726882 0.0456389228901222 0.0379782833226448 0.00572097714920222 -0.00534113237414151 -0.0024776621460359 0.00142373038346015 -0.000439767654189941 -0.000615049022045931 0.00229963983272358 -0.000845113184718691 -6.09760656546803e-05
  33 695.189886121546 ""  50.6275880483267 0 0 -0.0119597783155412 -0.011353760938084 0.00383907676016417 -0.0196512832142166 -0.0239929812929984 0.000595386358623301 -0.00506402648975548 -0.0138902869783226 -0.00523808052832434 -0.0127311735106002 0.012831019129448 -0.00340759526146923 -0.00637903897763374 0.017096747439047 0.00981858050837068 -0.00381818354338549 0.0190425332068726 -0.0294063818870664 0.0159515105233344 0.0112765174302933 0.00385220257597088 0.0218030315613392 0.00882023731029569 0.011077066209173 -0.000983754033377831 -0.00657557397172403 0.00147811947642327 0.00183585543017347 -0.00489361575328505 -0.0132389040050864 0.0152229400919906 -0.0126265326136279 0.0164454287839785 -0.020122274627715 -0.00403683082821049 0.00589564552767666 -0.0112072199039332 -0.0252329895803182 0.0145788537653319 -0.0400301691789047 -0.0281734918971872 -0.0106514504377251 0.0125615755552787 0.0316560145122952 0.0137536027608021 0.00977003816029589 0.00520932403018385 0.0539581769494359 0.0105886796460192 0.00358933639053746 0.00957739137085583 0.0013186671341016 0.0152140543942071 -0.0664954819327876 0.00386064989896332 0.00591767962435895 -0.00842336544733447 0.00489998886607283 -0.00584208942251075 -0.0322924860815432 0.00224664587762423 0.00456801014248127 -0.00963959165708861 0.0165175424156369 -0.0142779741951227 0.0173567099243246 0.0149203758955837 -0.0113225258038359 0.0148599003932156 0.0178319805149447 -0.0132545836757055 0.0160774423792344 -0.0220966818625115 -0.000192387946132531 0.00415245360083754 -0.0278027138732697 -0.00288366415197537 0.00849493343042606 -0.0152200324123566 -0.000675514880840255 0.00261888729411862 0.00963534812432288 0.0252721311483081 -0.00563266374073853 0.0209367723340833 0.0232354483789116 0.0175527319224781 0.0364783868392922 0.0166944639451327 -0.0142630025387761 -0.0955662200437622 -0.0719715467602173 0.00215124252880981 -0.0485648961728836 0.12279952317904 0.012788889542192 0.0647747032894508 -0.0481637859275663 -0.0501006409206597 0.00532211531219511 0.000511431600631612 0.0131779238983222 0.0356201873933268 -0.0436811614849184 -0.0123489755664798 -0.0138870173261338 0.0158357193789232 0.0109547115023969 0.00213502077552431 -0.0204540145425028 0.0433369846005194 -0.0356931786887711 0.0117720174716318 0.0172652093223833 -0.0508498936253417 0.163720178839117 0.0457203926141119 -0.64944512224662 -0.417377386093836 -0.342805020375269 -0.00634584786799449 0.000408739876137971 0.0127901571096433 -0.0149064744868839 0.00600990500133306 0.0256031068996995 -0.0317490865025203 0.0267458008949814 0.0251540247740402
  34 744.431636089582 ""  52.6038167309458 0 0 -0.00885179866100551 -0.00142573626529277 -0.029692373142191 0.0690082734628874 -0.00025931676878136 -0.0081807412366448 0.0078805879241568 0.0419418802285542 -0.0096923388733717 0.0362546469641253 -0.0218349740714868 -0.00898551405117417 0.0295460203124681 -0.0257713347870792 -0.0133829487181135 -0.00894584982298305 -0.0375125456639305 0.00226598098328566 -0.0437100560425611 0.0258249308156694 0.0135852778277517 -0.0354430955464192 0.0189213948962614 0.0314740545924242 -9.33802479685116e-05 -0.00874770430713573 -0.000115785895396474 -0.00548653357608884 0.0125237383187319 0.0312412777827972 -0.0211166507135925 0.0131955131304709 -0.0212557230578171 0.0289441764150693 0.00369258078180999 -0.00851554828734071 0.0089786435353116 0.0678393781915124 -0.0748428071266777 0.0159029971834233 0.0367190144417501 0.0469782538148727 -9.16750938067567e-05 -0.0629286430767187 0.0067425250331056 0.0201700437996511 0.011680577065786 -0.011943127752003 -0.0233424005893245 0.0629540399532024 -0.0297098328363481 -0.0413458081097386 -0.0241592763374956 -0.0428884733130992 -0.0064931112758898 0.0183917132382685 0.0362870812647898 -0.00550694682603359 0.0127343436318505 0.025023355278351 -0.00547750085704837 0.0161048946771296 0.0337906374899685 -0.0235548495174626 0.0191152559501491 -0.0243752084256879 -0.0228659991382096 0.0177212793722967 -0.0245510781404 -0.0185927335065478 0.0132335064952675 -0.0162572362045371 0.0339127286367028 0.00797522858684811 -0.00958249027724747 0.0232713044443378 0.00499585606743445 -0.00693817492808924 0.0333428228121965 0.00805901724939561 -0.00970552624828455 -0.0298328381024634 0.00428751918899323 0.0383004277403745 0.0362854670540112 0.000305683874080332 0.00424069860305104 -0.124439791518643 -0.0663565093905138 0.0735862763106839 0.0341224618348772 0.076711993590326 0.0986964611045697 0.0603861311823152 -0.0748908063268469 -0.0832408003857657 -0.126319698731271 -0.0406824519678821 0.10845414783539 -0.00967853655555852 0.0157418484042055 -0.0583661858518729 0.0386680571087775 0.0516370948745409 -0.000906321797516742 0.00963824193045814 -0.0119610147714372 -0.0198959755434517 -0.00985319726146444 -0.0356623542018044 0.0161568047099166 -0.0777326128781441 0.00634252545088695 -0.0970868912908965 0.0801975961275773 -0.0566762286088907 -0.0212890841278143 -0.111909239528179 -0.27432471620337 -0.147250470357495 0.076699040441624 -0.0899279554040551 -0.0153298638969789 0.00125010558388341 -0.0215674217698175 0.0339267069902355 -0.0358215965450462 0.0283143297148806 0.039363112886632
  35 759.847692977817 ""  1.803513072219 0 0 0.00829662989262664 -0.000136738989347794 -0.00596997850318833 0.00371220539678446 -0.00130302762400018 -0.0143238720394482 0.0384603305559052 -0.00568769119761113 0.134287438779721 -0.0285727340044832 0.00563944417358863 -0.0633008723343602 0.02222717247421 -0.00328711032811685 0.0704848279412219 -0.0436333693255114 0.00521870794104089 -0.149064931476869 0.0230986514670169 -0.00394401463236431 0.066482637613488 -0.0276246605002448 0.0022817638539209 -0.0779101924929457 -0.000141992571722767 0.000360788358628516 -0.000809174844866345 -0.00442419818179582 0.0100106941901801 0.0184586611606448 0.0144945130965901 -0.0114777037814092 0.0132419992787312 -0.00104008213591605 0.000167857499622879 -0.000330930763146628 0.00493523111054743 0.0324413176418567 -0.0304756822719397 0.00149392531555107 0.0100393629855972 0.0316971573379285 -0.0724173509014803 0.00766416616925119 -0.202793260857511 0.0612651426651195 -0.0160321861790344 0.190607477137488 0.0761737001340316 -0.0065498408128177 0.235999535045011 -0.043022322000718 0.00676459461055458 -0.134726397447337 0.00403694901772901 0.0395772291031669 0.0291546058572743 -0.00192111554842622 0.00909843456669997 -0.0250108578591977 -0.00324547100562202 0.0356022337138053 0.0303627347595783 0.0130925147670372 -0.0415447291875163 0.0253393084772643 0.019722935325313 -0.0375429627728231 0.0225429424383735 -0.0110230357692887 -0.00849254635666537 -0.0214158397592429 -0.0134766842919387 0.000509868011079012 -0.00324260373577521 -0.000472336577343773 5.86401981435918e-05 -5.80549161153824e-06 0.0070960860624881 -0.000667066693051638 -0.00946529365251274 -0.00392672140510414 -0.0036848682383181 0.00225544384852318 -0.00229583741463072 0.00165486490382576 -0.0005589583813428 -0.0101889486899289 -0.00512090647337525 0.00567192685413476 0.0119281337645868 0.0120656482062725 0.00963123329583694 0.0103597495858367 -0.0213785206331544 -0.0105108495204035 -0.0127537391081754 0.00671941431778668 0.0156148360190091 -0.0015932308961381 0.00188052132414405 -0.00631469719594121 0.00161190228788191 0.00706431402740949 0.00110267730408172 0.00183306199848831 -0.00230704429270682 -0.002666744776809 -0.00130585688452799 -0.00412806377619049 0.00129072975849794 -0.00870315904737756 0.000228185097296645 -0.0114430332976297 0.010240174399078 -0.0163403092149546 0.000460058988299884 0.0472446087060185 0.0202310231991508 0.0202070541269994 0.00881610938665058 -0.0102316279340101 -0.00224831169114861 0.00110007358566267 -0.00327721669332537 0.00247938971425049 -0.00239903725807371 0.0015428391791016 0.00306695688299286
  36 786.910841683585 ""  15.8665683341291 0 0 0.0612224835956824 -0.037683451101135 0.128973721041308 0.00983065784031725 -0.0307175598682805 -0.0350334510895437 0.00673211709895625 0.0246291064645559 -0.0009411679422957 0.0372912528264011 -0.000235595209601959 -0.0118223525602405 0.0492831037267761 0.00282182765217332 -0.0152453657013546 -0.00552856147336906 -0.0331999521736953 0.000390173021869416 -0.0433596382823553 0.0332051835415831 0.0149349793233354 -0.0420107765808833 0.0245813238712569 0.0144630816384583 -0.00293264632706448 -0.0258934532469926 0.000292089694327595 -0.00601667757735576 0.00874831826326139 0.0302586306326495 -0.0216651258346634 0.0102943011156096 -0.0215009126372011 0.0285089397994094 -0.00107081068986822 -0.00859054182580658 0.0930482376834705 0.047742959337484 0.0777924223425751 0.0819545994155651 -0.00570551889061328 0.197737583211433 0.0114461760317085 -0.029164134885754 -0.00484375461634018 0.0397051059737343 0.0471008034837262 -0.00755314821432661 -0.00724877574494113 0.0769746041232661 0.000316334662645714 -0.0380526958600581 -0.00726628409131452 0.00198306558075359 -0.00478580734168767 0.0300822118258148 0.0431214608982854 -0.00096505603641672 0.00726431347769499 -0.00163984778336894 -0.00555555624543737 0.0282648929995095 0.0401119858784759 -0.0271417292618833 0.0322170670092605 -0.0317427867894648 -0.0264591690427956 0.0304411578963707 -0.029192760474444 8.8607395879073e-05 0.0072482400565184 0.00222442836857551 0.0431794832387547 0.0184434297430657 -0.0134811396766941 -0.00170402494283287 0.00414920205745867 0.000584166153344026 0.0439280584882604 0.0185012717155956 -0.0115745237855236 0.0111477367787177 -0.0490741496833589 -0.105758711569304 -0.0555094704013755 0.0627510896132314 -0.00510479884041606 -0.00806054788868956 -0.00650738703866213 -0.0153062866314055 0.00461197083090222 -0.0622371420647279 -0.131861108460212 0.0110295130148754 -0.0339048137696044 -0.130013070629612 -0.0926317329925508 0.0146871560016339 -0.0874263494281068 0.0189095139282729 -0.00298731282275751 0.0361995157215515 -0.00307900809032116 -0.0243750807523115 -0.0116525044912346 -0.00841332810573552 0.0137460524410503 0.0182091267545174 0.0297281102277279 -0.0816043369027782 0.0693479738843393 -0.06747343945605 -0.00381363841705959 0.00367293946853851 -0.0545851215152687 0.0736437218126346 0.061264746704223 -0.0557944176071436 0.0659864440408301 -0.0021570248154357 -0.0773822068218955 0.0516908458472762 0.0194909429597797 0.0142859665188925 -0.0460490076381064 -0.0249197897545406 -0.0397856266828898 0.00550025002352492 -0.0109725946695865
  37 807.138616750661 ""  21.9769439340638 0 0 0.0545480075534017 0.029328294591429 0.0169885592896545 -0.00598501858527935 0.0516267117890001 0.0155404958439878 -0.00618930392633036 -0.0139207327974768 -0.00555881112007127 -0.0416711952702518 -0.00969578754066994 0.0112612368852876 -0.0603235387334758 -0.0153309256796044 0.0136932831020354 0.00749898820959591 0.0349976576145539 0.00339444149065574 0.0455893700477402 -0.0412367744032869 -0.0160001497510424 0.0432819390667744 -0.0300579472943668 -0.0094659669280949 0.00564637774699576 0.0448964893960303 -0.00026371709968412 0.00835598050509519 -0.00937917363492695 -0.0406430565840141 0.0282866016367316 -0.0108693160805331 0.0281025759439593 -0.0372645764690662 0.00423810572571466 0.0114242641981289 0.0814557675473214 -0.00517858997860648 0.0500927845754247 0.103586524872283 0.0313678928635829 -0.0292856857494269 -0.0151310184476069 0.0096810734298514 0.038761858912364 -0.0422414040026959 -0.0700129126368803 0.0247519479334618 -0.000851891792006494 -0.0905670985525685 -0.0165986977281689 0.0369670954872748 -0.0117662097224806 -0.0228188786520443 0.00538766153751766 -0.0481189613437288 -0.0630673987855313 -0.00200028428407068 -0.00632851257088173 0.019689600682756 0.00774853925126501 -0.0457765552928423 -0.0577302498868903 0.0378113131035763 -0.0487300169459059 0.0457205977769234 0.0361368403323404 -0.0460955756409583 0.0399670919321362 -0.0117509248716859 -0.00507331029955881 -0.0138881466144531 -0.064215926507141 -0.0321331947098736 0.0204369165721361 0.021888233223183 -0.00582470289364378 -0.00569212219343205 -0.0654684865489143 -0.0326176917753932 0.0165944120925604 -0.0181104213486585 -0.0771397633244182 -0.0480738996198637 -0.0155661293882644 0.0306350907903981 0.00285495663410487 -0.0349672217826543 -0.013717893815496 0.0280890854542891 0.0374997484635676 -0.0242213509114754 -0.0519423404672043 0.0291555962369822 -0.121515092480862 -0.109772439116703 -0.0350308103171324 0.0422645824852293 0.0914703428644094 0.0275579009702649 0.0365603731946622 -0.0227588836463906 0.0078662261558605 0.0357599477751299 0.00632802453696081 0.0174108318537351 0.00478941963198879 -0.00882212991418749 0.0695990146457783 -0.256942658761347 0.135190158209127 -0.294992464394271 0.0502910414907357 -0.112468352569903 0.0189630862072285 -0.0318501304327557 0.0559139873889166 -0.0232902955210294 -0.0376744721146408 -0.0264988541603145 -0.0417586813639365 -0.0908434788169766 0.0100873522356586 0.0743306603012878 -0.221049314106524 -0.0224798905427472 -0.203164299248171 0.0885557589579858 0.0636915521977694
  38 824.298265407026 ""  38.1440833238034 0 0 0.0485278146646947 0.00773368191057321 0.032391378952938 0.00753438644394169 0.0342117854935665 0.00322124719463271 -0.00138219296991862 0.00227531775528109 -0.00383350192948342 -0.0175974096395273 -0.011916693486589 -6.28539115747869e-06 -0.0290962797884818 -0.014896240192208 0.00452330407832231 0.00200397490775772 0.0167278638167939 -0.00316739046127065 0.0196099710725498 -0.0214536679743126 -0.000417211452736614 0.017507929336002 -0.0165824107898018 0.00591254929934339 0.00463243579109515 0.0377805642348606 -0.000673247643450924 0.00582074732377357 -0.00417974049417702 -0.0278444836815389 0.0206954359506539 -0.00671825847834141 0.0208539608216833 -0.0256949192554154 0.00472776933821649 0.00768639589217485 0.0631949402476166 0.0172811892103181 0.0306534830757579 0.099907049802799 0.0287377882393304 0.0361467379922669 -0.00531051586632024 -0.0118882578816995 0.0405206295466355 -0.0129253687306226 -0.043554596169666 0.0318965250291876 -0.0154819550246674 -0.0441269897577311 -0.0414014331146188 0.000300932652548971 -0.0197813645010928 -0.073307055447052 0.00291563728203094 -0.0374206044620402 -0.0466612143133135 -0.00384474525308943 -0.00124046012195992 0.0249348344028209 0.00556685678751259 -0.0364049603762278 -0.0419513785439486 0.0288699153495525 -0.0413885638388466 0.0367806735185103 0.0273633429662404 -0.0388958645860264 0.0300976021457179 -0.0177497420075068 -0.000998460719844386 -0.0182611483863813 -0.0492147960169267 -0.0278145659342228 0.0157247723306704 0.0293479404147374 -0.00451607775201923 -0.00761793838185961 -0.0511300537203921 -0.0285994576323673 0.0124802024761969 -0.00507989603802381 -0.0183066170736415 -0.0552941611292079 -0.0127666545192921 0.0345027931188674 0.00125625528781641 -0.0414166106496185 -0.0269381843066231 0.0148476639565061 0.0653688187512303 0.0453980314548464 -0.0803293204864302 0.0552706353733485 -0.0824760772301539 -0.125765159168559 -0.0589780480202984 -0.00594216242013648 0.0187378671635834 -0.0402555996903731 -0.0394740073722263 0.0231072934919078 0.00807491904502188 0.0325416987151969 0.00444485820960453 -0.01733367787281 -0.0263263698929957 0.0105597158640651 -0.103402959032432 0.311700484518844 -0.0947832371664414 0.336800416150597 -0.105562084270698 0.0443900101522589 0.102778154909594 -0.194140075960749 -0.0677110968279513 -0.107140217701369 -0.0932825842846217 -0.0754033646841707 0.0657642630808289 0.134436916919327 -0.0196531340278284 -0.0956008898655639 0.298808268286353 0.0155102368121662 0.311371310145831 -0.161413550711969 -0.118930508930806
  39 850.126927483989 ""  4.93972549118372 0 0 -0.0148329024352198 -0.0160277867630395 0.00563750025855781 0.0133136056151127 -0.0147709733775665 -0.0114137580801124 0.00550935737601817 0.0222133029004091 -0.000176843397283453 0.0593242589355844 -0.0413458752817796 -0.0169045084241077 0.0606462774544476 -0.0174838789877396 -0.0165232802079562 -0.00118687641159846 0.000232274178122051 0.000148489976767115 -0.0593359335782545 0.0166940815501776 0.0176017808135973 -0.0734328274453109 -0.00648952827810522 0.0196839900877043 0.0123242671973079 0.123997003270152 -0.00113328338424616 0.0138845371678403 -0.00678843265700275 -0.0786383433856702 0.0557872983261103 -0.011295933313147 0.0582215550351401 -0.0624724281908139 0.0174731332785359 0.0190733191184918 -0.024669432128135 0.0164408375995464 -0.0206935952594104 -0.0208167754337654 -0.00378083633083393 0.044412026050014 0.0056694474585812 -0.0937100742130131 -0.0279733131529119 0.0522071021128955 0.00350359548281829 -0.0351870088447826 -0.0428334280046257 0.0352422818110827 0.0263109482533624 -0.0601194632578209 -0.0592343544287913 0.0236060342974019 0.00701001556379174 -0.122351139505881 -0.146637755610637 -0.0242621107340197 0.0044116658613051 0.111038776208616 0.0168533775399641 -0.115793603978552 -0.114445459896825 0.0841337359965873 -0.129530939455036 0.112294300983196 0.0764370754345905 -0.121872874771424 0.0821432136156931 -0.079983263153675 0.00900531606655816 -0.077848636980631 -0.146161631826535 -0.0970313229317468 0.0467376188024715 0.141595790738517 -0.0169451897304833 -0.0434062711893922 -0.151253695644245 -0.09707935085099 0.0373643795161047 0.00640728318672452 0.031067744684369 0.0149085678098271 0.00268249563657396 -0.00820312533129734 -0.00300064861312643 -0.00272783852029126 -0.00385409438565974 -0.00847496750895521 -0.0311594539389306 -0.00291012703219487 0.0389622321962087 -0.0114567628373484 0.0569578242999833 0.0259686660136274 -0.0189450517255564 -0.0237987332799751 -0.0496686889397056 0.00752844248956569 -0.00367636127354266 0.00427283550092625 -0.000238885146329031 -0.0295559874912445 -0.0104183398537909 -0.00456290540986789 0.0110967705483914 0.00373132425594009 0.0136718825097181 -0.0240162434152474 -0.00559420744480789 -0.014012938557148 0.0116247015594263 0.0221977260086827 -0.0580679866631726 0.122094312567498 0.0139997343379504 0.05370570248329 0.0401545495156206 0.0304600115727548 -0.0193282225056589 0.000710282490898134 0.00662312558483582 0.00245837142397701 -0.0190075168100989 0.0026776805880241 -0.0352765167590323 0.0232351625565073 0.0150404700810218
  40 860.631336071813 ""  17.2939198798225 0 0 -0.000211646332168854 0.00719481073045691 0.00705990494477608 0.0053941519115335 0.00622025139414997 0.0115261076273335 -0.0194303017716139 0.00166346908734043 -0.0596920846688624 0.0264209935559001 -0.00308804544724035 0.0938146461038322 0.0172713903847352 -0.00578615209067996 0.0756643501679988 -0.0127862163891528 0.00133180389225368 -0.0371660408604867 -0.00349462736611016 -0.00244114354471264 -0.0246797168570309 0.00254316644389769 -0.00139696614897853 -0.0137420228211511 -0.00385205790875113 7.82359261585237e-05 -0.0123757939581718 -0.00462268717684565 0.00601806463599229 0.013879881577062 0.011297557800516 -0.00633706750170488 0.00821993666809374 -0.000277717923041318 0.00018488957668329 -0.00250017709558103 0.0150448353283643 -0.0155790790589541 0.0273633764519241 0.0124428469638054 0.00252034445802685 -0.0210526820080762 -0.177855728896073 0.0182605897756027 -0.593930555830379 -0.155699645497159 0.0138919324994411 -0.48836043084387 0.0468527749701222 -0.0130937675265489 0.158455800025062 0.049797893345674 -0.00449747252885914 0.173134963281224 0.00341586950696898 0.0128392303891273 0.0104966489884181 -0.00127185731337855 0.00548997281561786 0.000263513094969181 -0.00252837189054989 0.0163350678025796 0.0240555743952507 0.00230458729903817 -0.013126785192136 0.00944142934842454 0.0151297916239403 -0.0175113803599322 0.0178488739866033 0.00131657471533943 -0.00519332243077966 -0.00126263811900395 0.0183966034147874 -0.000629411003514743 0.00100346536978863 -0.00507726564282058 0.000782491504874511 -0.0135228652066267 -0.0128896160798984 0.00148953337507209 0.0102497224463656 0.00107108578549243 -0.00464570905662221 -0.00921016982279246 0.00224768859889191 0.00199620748803081 -4.58970112706711e-05 -0.00736489797023149 -0.00184099339814335 0.00568089290960367 -8.7227637522216e-05 -0.00623860200736773 -0.017094052493392 0.00184776172216643 0.000226853683907184 -0.0172350444027513 -0.00746474808498317 -0.00279965669376901 0.00547205100542672 8.76203759038628e-05 -0.00232498204565978 0.00223605358747227 0.0021987845353847 0.00157247183642293 -0.00198000517290179 -0.00185353319992021 -0.000280672727605878 0.00232040761182956 -0.0028387333878734 0.0104073590033732 0.00075904306469245 0.0127181051682038 -0.007232233617037 -0.00183668859984224 0.00170372326437646 0.000794761689806506 -0.00126122054321057 -0.0332053361833117 -0.0272775352577045 -0.0209015125559098 -0.000858926368407415 0.0113779709544213 0.000632552873558854 -0.0045959827919144 0.0137094259638895 -0.000103584926794476 0.0144393436978514 -0.0082377823348255 -0.00681201861719525
  41 876.607913615162 ""  44.4077767134985 0 0 0.0194803117955713 0.00350494110470545 0.00768563274233076 0.0377711296820119 0.0446517792267124 -0.0112467722330634 0.0113296670257127 0.0070585103394002 0.0281551870787217 -0.0328557799643296 0.00309392908664578 0.000929451398079672 -0.0478543141632625 -0.016271699506875 0.00274146781266253 0.0108299967803689 0.00425615199059696 0.0326632497638511 0.0208520180999013 -0.0253566259629183 -0.0480742045255044 0.0197025060973813 -0.00950196251951849 -0.0406431445031964 0.00298033706981944 -0.00911474585437016 0.0089931152806548 0.00165202318418923 -0.00598557796615093 -0.00470262240726229 -0.0106672935891334 0.00764209250505563 -0.0122207264896303 0.00371123903090097 -0.000483903067144223 0.00231720797650476 0.0335870125982699 0.0384837998689708 -0.0148554671856061 0.0971594432839624 0.0483269089483938 0.0397292925733767 -0.0149204872960286 0.00531427305339498 0.0587925915503659 -0.0244118918592493 -0.0471744718625801 0.0569747398914957 0.079557106015494 -0.0557768689587818 0.213397194758139 0.0871674132806011 -0.00240161054680807 0.233663449164786 -0.000355883315562374 0.00225357271190722 0.0025239403580794 0.000825098316399274 -0.00632623831079909 -0.0140402365318092 1.61644142403557e-05 0.00255929300985184 -0.00581037399437118 -0.0118345010208228 0.0190904066546986 -0.0170639824252365 -0.0119398244673179 0.0163846868043692 -0.0123804736205629 0.00798356364453635 0.00480875838378308 0.00219982995256973 -0.00741897598300982 0.00627765590714629 -0.0024704081784976 -0.0178530885878128 0.00297369961717419 0.00187920508973318 0.0252430377895884 0.0112295941942989 -0.0122105040723173 0.00546028893571399 0.0733282362447942 -0.00407385193247744 0.012868820426909 -0.0112521588202808 -0.00936181932851471 -0.087505890106509 -0.0431519994465624 0.0167829405874336 -0.0617073963118309 0.0161147024549014 0.0863076202649784 0.0227898809041204 0.101338020482807 -0.0852853377741953 -0.11395747986909 -0.0777821405619183 -0.0540316469445464 0.0229523129506268 -0.0328815053086395 0.017871239329116 0.0205693146822873 -0.0756568723130832 -0.0475776339547464 -0.0312337290935711 0.0350891974123472 0.0247190021433419 0.0194715085063186 -0.00132902399207576 -0.0197104971586824 0.0514543743532568 -0.0225979020912537 0.0436504840856982 -0.164761208302169 0.40976806661367 0.0299262565904223 0.110708042387968 0.00268617194584528 0.0253845641594166 -0.0635654744071311 0.0805265917325262 0.0216101596707892 -0.0343120308552242 0.0512210861836396 0.0138155018977752 -0.0129128364253317 0.019639795224881 0.00149844631260248
  42 888.175481704564 ""  13.2738270870619 0 0 0.00311740806157864 -0.00497406445100595 0.00516984313872794 0.0180495411072272 0.0194380576353485 0.00940854319087605 -0.0166809730644398 0.00751379746520248 -0.0555301104148812 -0.00778277861038159 0.00127838517150623 0.0142521049894765 -0.0154275142037734 -0.0075779433341671 0.0240300861748281 -0.0193964164805169 0.00611732669426143 -0.0634218085836839 0.0418471701328105 -0.0126355617153957 0.078421745185442 0.0289714044307762 -0.00662122985784846 0.052712256378491 -0.00699421099067365 -0.00565964253758413 -0.0230345657209983 -0.00455229494274149 0.0148341411317189 0.0268441492765632 0.0137781685029744 -0.0158573353496438 0.0134042207972164 -0.000600975866876452 -0.000698986591528659 -0.00917304197887614 0.00194295043389657 0.0074539959263043 -0.00369643966195753 0.0408174356171623 0.0081481049372887 -0.00422035907336161 -0.0249924039524812 0.00773924094878115 -0.0539074220676052 -0.0423030952445913 -0.0145793967554848 -0.0714648426794073 -0.137430118679494 -0.00316979410158212 -0.496720809641647 -0.102404790335035 0.0149611015982715 -0.460816957030099 -0.000253048911816024 0.0184158333612956 0.024861823020604 0.00660731273006668 0.0127148520899053 0.00975129423305327 -0.00359749297093729 0.0162285221971287 0.0305655560640911 0.00440383372092563 -0.00586845692930223 0.00759573362834793 0.0136293361272111 -0.00614768401040748 0.0175300362042324 0.00993146576264457 -0.0152897157664028 0.0207472789479779 0.0543704016001808 0.0128313667587564 -0.00331875991722552 -0.00886815420690826 0.00110801334435618 0.0151884046269711 -0.0321250493617197 -0.000997179321553711 0.0226600353821146 -0.000309282354056569 0.044077253991691 0.00335733555706413 0.00373218637419113 -0.0112536512662743 -0.00268921125180868 -0.0280633646359743 -0.0165947500266312 0.0018452630817588 -0.0112143283203004 0.0371262039591571 0.053751140826263 0.0118367684148712 0.0288574809991586 -0.0105872708816164 -0.0447856398248919 -0.0365701463225084 -0.0422002167963748 0.0258348420671382 -0.0236031297116186 0.0108088823274314 -0.000116975712625696 -0.0411560682565097 -0.0321316339108271 -0.0187683964352183 0.0329406461375398 0.0246550429647227 0.0377978777996593 -0.046228947529931 -0.0269803387604866 0.0153849995020285 -0.0135089732379226 0.0225237296639931 -0.0617229065611367 0.123252151811677 -0.01122175605913 0.130219055724769 0.0566332154820822 0.059368750989848 -0.0945755253423214 0.0818035152116366 0.0249419979883825 0.00137810822470608 -0.0163166155322138 -0.0213770094568363 -0.048255331744683 0.0240490528337609 -0.00554130954402749
  43 907.23276533294 ""  14.9215816998826 0 0 -0.000978156415898712 0.00905331237261756 -0.00320203584296952 -0.0104993623931358 -0.0118145169711126 0.00240120438581376 0.00269443361248533 -0.0045173112611181 0.011666221653364 0.00440183598806158 -9.6908659656204e-05 -0.00340507803923029 0.0100652311762408 0.00467186704394783 -0.00668155346929371 0.00301066136647199 -0.00188083223386576 0.00945195199194481 -0.0128864585278821 0.00723060704715905 -0.0123937047578744 -0.00741219653708448 0.00301927765805621 -0.00545075886330963 0.00188696205136095 0.000622479810512452 0.00679939203038904 0.00121341593137945 -0.0038907662093487 -0.0060403035024933 -0.00363242967592969 0.0042738825297002 -0.00303090467347818 0.000725834588972789 -5.43659629222072e-05 0.00289959849592852 0.0122451964546304 -0.0098623946214554 0.0144756632741611 -0.031186612309474 -0.00992422096056099 -0.0205408903689779 0.00719391176462594 -0.000353263642290997 0.00288825539451445 0.0161361031255369 0.00941097833869856 0.0171474490708522 0.022882940612164 0.00882659670832792 0.0932198989983524 0.00985127602180707 -0.00170589796450302 0.0608550235547006 -0.000475267138935262 -0.0009396511631716 -0.00255930136127004 -0.00131853702283056 -0.00340725016356399 -0.00735734105943085 0.000474911759386862 -0.00201711814016008 -0.00772759271956616 0.000505544543269252 -0.0020622689047212 0.000262729548102876 -0.0038357826748168 -0.000167321181610972 -0.00591346044354742 -0.0056456491341269 0.00454735748627597 -0.00876761594169783 -0.0165494967677467 -0.0036460586228673 0.000735649211892359 0.00207471248384965 -0.000389575443858863 -0.00521185079463729 0.0114393433374177 0.000780411708850881 -0.00751476657036573 -0.0400633726043841 0.0183188279530233 -0.000108156653228173 0.019560676440249 -0.0269590131071893 0.00349606942691353 0.00231378471157493 0.0232726133453944 0.00794282343814461 0.112655878619193 0.168180338199305 0.0565030278961017 0.0401983261245324 -0.180104210184404 0.039036615117736 0.0378455218356797 0.00654412118476125 0.0321452163956386 0.0752464452915337 -0.0592777055049158 0.00339536953118812 -0.0117586290305955 0.00769764751858071 -0.0640165835407657 -0.0412776197462811 0.0821094579488339 0.0791700386920981 0.114935566060209 -0.149073496767394 -0.0810356199006557 0.050565641306813 -0.0867565170862665 -0.0579855235322526 0.139262471305209 -0.397994966869856 -0.117117317739935 -0.0691311298471971 -0.0725369730272348 -0.0402910087624379 -0.307019106117828 0.295547176908686 0.0732769641106174 0.034450627568168 -0.0689191454449524 -0.122693894242522 -0.102125090815785 0.0179000247710019 -0.0745622112446263
  44 929.477484121877 ""  7.01595496949935 0 0 0.0621952948323214 -0.0756882966536637 0.0384227575154427 -0.00434069540375498 0.0326011977164187 -0.00436703630842837 -0.00153551997634406 0.016034944689495 -0.00800884839528072 -0.00484038331287418 -0.000255250588567337 0.0061799170982962 -0.0164957308127174 -0.00678729482840697 0.00701030344503267 -0.0017016065560285 0.000458643100523607 0.00184928993898128 0.0111911820175998 -0.0163825938694133 -0.0107982328976365 0.0158834771306285 -0.00580000899032977 -0.00213530304686495 0.000870500085429849 0.00018709247335812 0.00540790060626572 0.00153269280543894 -0.00269675614875059 -0.00304971865320556 -0.00220152313726471 0.00374010760837878 -0.00163608107314064 0.00147319049188283 0.000477771364410876 0.00231457020440687 -0.152132620722628 0.0778543555906591 -0.125389932874721 0.167082539435293 0.0517443162685971 0.28059437488433 -0.0157400116020166 -0.00231017309873396 -0.0159318052861602 -0.0215053951907642 -0.011130738107754 -0.0122326007141039 0.0115664082969536 -0.0306869863475037 0.0290721121393977 0.020958224324903 -0.0155223306832192 0.000426984175966415 -0.000352803237393409 0.00316605438899336 0.00234188391251182 0.000712712142322538 -0.00263018451554394 -0.010301441490464 -0.000135137156754538 0.000680436235668052 -0.00659160794653718 0.00282331959854188 -0.0054795150254476 0.00290691757074312 -0.00223027958836665 -0.00220374030006055 -0.00398048250561371 -0.00672984621814774 0.00419058139259887 -0.0109782348989614 -0.011492316755005 -0.000835863550732099 8.34217926490369e-05 -0.00290559687221284 0.00112096979909468 -0.00441406993530656 0.0122766196647799 0.00293577404962279 -0.00733176901896138 -0.0545588125330112 0.0858887596208602 0.0543693182855094 -0.01248907130561 0.0104902655920137 -0.0146468844826165 0.0163072647679648 -0.0246291713450421 -0.101401327023785 0.0788795691464533 0.225268772248674 0.240704191445736 0.0595231327256504 -0.148431290495744 0.0516014925207379 -0.0148897090460561 -0.0904364434872586 -0.215630112719284 -0.0182882786249622 0.0239417553354725 0.00957958887495829 -0.0159487623573031 -0.0192287552101384 0.0262850883546008 0.0263049253092663 -0.0152153884539996 -0.0284158111515273 -0.0096643315967807 0.00158442968877168 0.000777537217699073 -0.0544144914329845 0.0716852314188163 0.0791885468072374 0.0579802776121628 -0.231960837749324 0.00944277216914393 -0.107285085080861 0.0360311348559408 -0.0308636437951293 0.0641610094656522 -0.112954986109108 -0.0177522020104871 0.0341892874463776 -0.0783242652507068 0.0131295829500521 -0.0522503425390557 0.0390734513563895 0.0485945187466767
  45 932.451195106445 ""  1.87862857032601 0 0 0.00405837504088267 -0.00195238382185962 0.000631440956933655 -0.00231255387993759 -0.000108512367167615 -0.00276661784454733 0.00464397582835545 -0.000746911816322435 0.0144353875228245 -0.00499568837202408 0.000481013428734119 -0.0157091960223014 0.000509941272000722 0.000623962842114184 -0.0012473751092201 0.00652878741685822 -0.00156124592050168 0.0219694074828523 -0.00380729441686686 -2.65648503245165e-05 -0.0102069978912297 -0.00407481272493317 0.00115855305316248 -0.0160401593115703 -0.0402928405671686 0.00415520742934163 -0.121286676438992 -0.0333585318742085 0.070218207929865 0.0621749390881356 0.0600149400867782 -0.0744485819147813 0.0329384858671867 -0.0139791153174253 0.00297440341512109 -0.0573809039385654 -0.00459936380123375 0.00473061706906646 -0.00637710855646273 0.00434564390312551 0.00343558706988065 0.0160267804111129 0.027550893878889 -0.00355164349871755 0.0958895115283136 -0.00195413856379539 0.00148864264811645 -0.00865019969614865 0.0145571854704482 -0.00181924708978443 0.05077884534487 0.0279454357663711 -0.00183785008689387 0.110707677815887 0.0286722288692759 -0.122107422356397 -0.114361291965588 0.00101522340461745 0.0667169660416841 0.291781498327689 0.0115714353960143 -0.0298595798972222 0.162198717179456 -0.0744437838039917 0.124443700142022 -0.0682461752770119 0.0743613030806836 0.0288898623554 0.131713344599805 0.16863302643568 -0.0852508520585893 0.243177533021452 0.289586101788449 0.0376923138039064 -0.00689952954792736 0.037675157220798 -0.00245989409616451 0.0956187205306335 -0.243813275393341 -0.045230402298612 0.150006219297945 -0.00460227513776615 0.002088330995441 0.00203098748070539 0.000794961646278212 -0.000414509488749809 -0.000661119250363438 0.00029199825441246 0.000933476938874273 -0.00382206903346114 0.00743985641180489 0.0143070169467329 0.0122365323442266 0.0044079841323356 -0.0155488702972605 0.000861279897633202 0.00265214691391368 -0.00142451667276092 -0.00355288624711751 0.000527690009788625 -2.17304139227366e-05 -8.93231511795958e-05 8.38880369734245e-05 0.00143970737753412 0.000176564869101425 0.000129928556729391 0.000321127854335009 0.000190319717557786 0.00083815295935951 -0.00128091425455846 0.000233388031036877 -0.000603141585200644 -0.000313648638571342 -0.00107242855130362 0.00859320635712301 -0.0231190266449035 -0.000693961060639355 -0.021727848074344 -0.00927655300477589 -0.0103565290371874 -0.00106458027591231 0.000874075826431299 0.000205623390702014 0.000885528443188894 -0.00170653105089067 -0.000907890445168287 -0.00139211926880828 0.000533753512160465 5.35916539401413e-05
  46 946.256327512177 ""  0.78764944185331 0 0 0.00214082305140064 -0.00033548849207299 -0.00180690611638773 -0.000323814780252368 -0.000934646242629683 0.000939704110506535 -0.00145952854002464 -0.000454620521061597 -4.12203632260438e-05 -0.00353076789758451 -0.00174185222649667 0.0013499248037998 0.00103806053378147 -0.000978508214857798 -0.000338755946590226 -0.00716887174515847 -0.00611833026480945 0.00110713470990945 0.00823981379423132 0.000697077827540852 -0.00150015938081455 0.0103998264294887 0.00793963513150992 -0.00265125321030026 -0.120269599661614 0.0170642565164481 0.0400449681941905 -0.048348344830923 -0.0309264825634752 -0.0468859492333177 -0.018612195047581 -0.0300947729726128 0.0628988080575438 0.0981112571741883 0.0538940734294934 -0.0263335599024771 0.000573028758586328 0.00253715109770728 -0.00410150714787737 0.00151914868755794 0.000626419110962449 0.0020475800225999 -0.00629777600012978 -0.00388790828200323 -0.000370141959027951 0.00171676174967804 -0.0086227703868683 -0.000647673324946276 0.0202992797056959 0.0170904024680466 -0.0123493562928189 0.00815224863476481 0.0181227153712409 -0.00189133048200793 0.11767652913318 -0.0479693226432169 -0.206373089469188 0.129831320614699 -0.0681489605143863 -0.168197246039069 0.027733870439312 0.131821380185866 0.243989712972571 0.216873363984779 -0.0645426766874229 0.109524543454239 -0.114154742944884 0.144140753179417 -0.221007011121916 0.191993052618943 -0.0708529377151447 0.0519435170180997 0.0150811820885815 -0.0807688958405697 0.0078176538893013 0.325348615966753 0.0151106103424255 -0.100021605469088 0.0190191240939315 -0.077580706797452 -0.0265321813126303 -4.79910868324667e-05 -0.000648652994266448 0.000116923546901905 -0.000465971466887161 0.000382652347036911 -0.000200560428070899 -0.00028970285186997 -0.000523008354439895 0.00105900341426696 -0.000447409364603599 -0.00104722813909521 1.8199377582245e-05 0.000446618999577809 0.00010429240351812 -0.00192655939584778 0.000455768358341931 0.00125853363945541 0.00388693176203943 0.000422329375999839 -0.000481923552851149 -0.000283164646388278 0.00069340309843585 0.000232352506967702 -0.00057982610058741 -0.000634147140887649 0.000352791632165173 0.000240470034926829 4.65407265185468e-05 0.000279706283930254 0.000475694763511763 0.000932328091685711 -0.00134827948450619 -0.00162593731446247 -0.00145679045984893 0.00573996209039235 0.000544710070115676 0.000407871353201693 -0.000881169051729597 -0.000328781612462885 -6.3148217163466e-05 0.00135128342733988 3.91819884795889e-05 -0.00115626935717729 0.00224778394146169 0.000536185152993466 0.00102349164800183 -0.000266094336484393 -0.000327682763940934
  47 976.128105479313 ""  20.2079936676647 0 0 -0.0329433161899931 0.069999868578346 0.0546713729292212 0.0242036465994505 -0.00964144331716314 -0.0213825426340173 0.00697069405295049 -0.00549815895580516 0.00664659375389839 -0.00862420246464557 0.00223899802578718 0.000412259312669136 0.000282624149005844 -0.00465405746614146 -0.00169520590733934 0.00271319733736104 -0.0024518982937048 -0.00296504547217953 -0.00248959881793242 0.00676337597645157 0.00940627660081021 -0.00712404700836727 0.00223228855010156 -0.0048266682554704 0.000581281703766971 0.000461695449806936 0.000346399404853735 0.000742804424456981 -0.000763635776580532 0.000122364701618559 -0.00133810832160098 -4.50345194542049e-05 0.00124896460507734 -0.000749547070530208 0.00214481956529987 -0.00065256164249327 0.203217794058366 -0.0748479433904736 0.216984159133748 -0.103404798629883 -0.0508073257117552 -0.216335020395482 -0.0105101286885719 -0.00184388061788116 0.00799390597099836 0.00725685281669678 -0.0175828045750186 0.00989628470582518 -0.0101532128050058 0.016699274217154 -0.0414982754634918 -0.00080492759616004 0.00400804130793569 0.0254031118588611 -0.00185515056902009 0.00383433133404077 0.00529655323166418 -0.000937140335757777 -0.000440132109423994 -0.00468009078400245 -0.000771496652691496 0.000612602842948457 -0.00393694142512809 0.00716009930192939 -0.00308701815668228 0.00362867918898224 -0.00442495662786866 0.00424517118233053 -0.0086265888160566 0.00240109657800428 -0.000895854946550538 -0.00219637160933849 0.000196822467121812 -0.00466883753920405 0.00220849111230884 0.0110516680035897 0.000151038840961264 -0.000840631737840785 -0.0089549385433118 -0.00559127914389864 0.00307017934578348 -0.0273040765485342 0.0633737560877484 -0.087334550185626 0.0560035812858072 -0.0752297215525071 0.0128813720499793 -0.0449738012430682 0.0654954088403102 -0.00602737494484928 0.10193636616451 0.1893481430508 -0.00317665962892656 0.0642736947159669 -0.121669298355113 -0.0994294685068286 -0.0140955513151686 -0.0301162996259651 -0.0780501049527996 -0.03618657338025 0.0454474034364968 0.0576667063216101 -0.0147112137081537 -0.0565124892214994 0.0044369392902746 0.0403402214746712 -0.0377204823442325 -0.0248284842333333 -0.0358510654902531 0.0406277312997478 0.0606544495266554 -0.0652515196820047 0.095121712481878 0.133892409408776 0.00440936733222586 -0.143846132659135 0.0334759894536957 -0.0141764846763632 -0.0417836181145538 0.00320902566409092 0.0606563985405149 -0.100435745157095 -0.0169181985495344 0.0474885835743667 -0.0807491441488209 -0.00187621729212594 0.00356945736098998 -0.00911487128576266 0.0190342671512127
  48 984.370401147363 ""  1.71361275656289 0 0 -0.008871022221444 -0.000477236482590907 0.00460792904093704 0.00790087894156984 0.00319915894219143 0.00231264721006786 -0.00663038862403021 0.00362211248492824 -0.02043568482122 0.0225972761939993 -0.000737716492915262 0.0770633441966245 -0.0308125359803457 -0.000497368086290002 -0.0892350724379549 0.00582356502800546 -0.000529996037119184 0.0211311589038687 -0.00304165386248714 0.00129080104816907 -0.0212418471615116 0.0081783468024931 -0.00280897970736325 0.0286155448209786 -0.00123701790533568 -8.3364882505837e-05 -0.00285119886217451 -0.0253321418561193 0.014188906625233 -0.00932163125466941 0.0154137970911739 -0.0135667125576668 -0.0222063083408569 0.00615639310860467 2.20073828830104e-06 0.0193115465644783 0.00159117193030933 -0.00674965347491214 0.0115014279277186 -0.00340749949475093 -0.00560919052899661 -0.0177578177603574 -0.132921902090348 0.0171034201802648 -0.451081688095067 0.165052260169403 -0.0287535373939316 0.544940482015415 0.0445406006729004 -0.001784999970597 0.132603611619563 -0.049399766380598 -0.00196023098524662 -0.204929336943901 0.0571591325893904 -0.082471814207191 -0.142219697219573 0.051418737213222 -0.000394032600953102 0.071083356362157 0.0223169707227292 0.0102012818964658 0.130752512679605 -0.123549490280897 0.0889541208479439 -0.0826075410714878 0.0521814847384384 -0.0159378500324664 0.118850191543378 -0.00194868653472995 -0.00449534445734974 0.0882582220907251 -0.113609263002881 -0.0117951034906674 -0.00137628286313907 -0.00658484154435147 0.00116242754325334 -0.0281489091796982 0.0936452168794773 0.0125870402693242 -0.0631761778463649 0.00655287788036004 0.00300540384370291 -0.00142664787049755 -0.0010545958675647 0.00114660610568853 0.00082008911183114 0.000476092615261874 -0.00248171118735415 0.000997431723859218 -0.00382448687465362 -0.00804341217773164 -0.0149249755120068 -0.00504880003941217 0.0181294569975134 0.00885638377829476 -0.00717171237918208 -0.00831983399648855 -0.0147227975290282 -0.0024501156184852 0.00131746716315188 0.00172844951897116 -0.00375024550071434 -0.00340647238318808 0.00146914096027428 0.00345717012552985 -0.000731070453243671 0.000105545856860039 0.000461984938385532 -0.00155228040479823 -0.00834581337994203 -0.00149769361556441 0.00704999667064389 0.0120408684860967 0.0015113688481767 -0.0119291749506912 -0.00866860170433314 0.0212736572020032 0.00950769137058361 0.0100490157904671 -0.00475676885689873 -0.00245907399670936 0.00113755901833003 0.00753498649272103 -0.0131069402299285 -0.00536918778124256 -0.00578819597727891 0.00101542403648709 -0.000212976870079104
  49 987.138604409971 ""  0.152561992806312 0 0 0.00106411322824298 0.00163392624336433 -0.00053813359766287 -0.00182374700617019 -0.00124675298602357 -0.0012014054435208 0.00206070874317227 -0.000787368846116125 0.00583661406627962 -0.0103110850393293 0.000489199877195799 -0.0344608156998799 0.0127765493650052 -0.000481268990452078 0.0414082884056785 -0.00251057204303406 0.000649734131947204 -0.00968170521084884 0.000101649259301054 0.00011812552927587 0.00169024332345852 -0.000783546160578932 0.000506276944239474 -0.00032581858024898 0.000196104754125784 -0.000105760667645999 0.00142338577093561 -0.0580951297028705 0.0115365691585618 -0.0135290362448519 0.0407334158478075 -0.0103823795164395 -0.0438565689243038 0.0194591633648226 -0.00186438787415099 0.0640220851620128 0.0040063167157004 0.000813278494408237 0.000842477505165724 -0.00273066104453197 -0.000282730161570301 -0.00141706600972668 0.0602710775319844 -0.00669607554481757 0.202615812638728 -0.0780756848714758 0.0116809053787995 -0.2535249162251 -0.0100846122069862 0.00179815896546802 -0.0340624345449273 0.00130022898630799 0.00142401687668409 0.00960963581234225 0.13628085758785 -0.110787180977224 -0.261720624941119 0.138370271257155 -0.0271674488027656 0.0175700435868557 0.0409187777686731 0.0852373711282273 0.307647842834996 -0.255864151858826 0.122959888326156 -0.137881529332549 0.133290069150859 -0.100165890722744 0.273527858787972 -0.10365991514207 0.0237234777882777 0.0933161253758168 -0.335375186341683 -0.034795571980045 -0.000732384380031748 -0.0413290998878095 0.00403785675945125 -0.141797948344853 0.279832206782889 0.0393597884339961 -0.183334873786939 -0.00155758643220468 0.000936194239924716 -0.00198045983691231 0.000961182569472599 -0.00160252778647147 -8.44502610169457e-05 -0.000980658262765533 0.00176798381459552 0.000280774680817793 0.00285646485543185 0.00534322538697113 0.00182643776868401 0.00237767841032359 -0.00529345033625388 -0.00432925843369534 0.0011154367971037 0.00168410868866125 0.00253780364731694 -6.11117916084856e-05 0.000597283605377695 0.00100544334153045 0.000528709444984113 -0.000988191844513748 -0.000456924328116057 0.000572124203091162 -0.000745987018163183 -0.00042511987032659 -0.000529562325782711 0.00106082221134752 0.00250114082493521 -0.000685141965987628 0.00076157047018169 0.00105988838754486 -0.00090064236264093 0.00138815613501746 0.00213224159308622 -0.000120477704555714 -0.00134703560047003 -0.000356992644771707 0.00223385024094329 -0.00182599876336238 -0.000413705964615148 -3.07347895401899e-06 0.000358473046408633 0.00114249001393254 0.0011269718158478 -0.000376565865081484 0.000580639721613922
  50 1006.32639594149 ""  95.9354388515415 0 0 -0.0896472904773496 -0.0192842813682453 0.0430832709106102 0.0759310609285287 0.0360729504723197 -0.0474752069367617 0.0155504857596652 0.0409781791698704 0.00173148425748733 -0.0176197018226314 0.00640043044762105 -0.0131611172340015 -0.0342805019041666 -0.0274985382561465 0.0278133000689857 0.00101496974442893 -0.00988115935157244 0.00295398682719838 0.0136112574811971 -0.0168409402197348 -0.038015570502357 0.010536045708191 -0.00280991454072735 0.0244483533719713 0.000144699985710462 0.00217878997711 -0.00172690986017028 0.00191022955979451 0.000396397951591836 0.000287945561939588 -0.00044861661901643 0.00266471579596147 0.00219907816528563 -0.00204839371131539 0.00563905023799573 -0.00338822160418703 -0.0135895449465022 -0.0465139605797859 0.0754072520189774 -0.0425462505470529 -0.0306580926875352 -0.0589449263935047 -0.00369916448371039 -0.00998311734210803 0.0927034659039187 -0.0641164025429661 -0.041836584307196 -0.0808215786065268 0.0854353941731431 -0.0155591226634793 0.172640608129923 -0.0317897768365839 -0.0187809128888703 -0.174654951658279 -0.00510311075352474 0.0016595806942975 0.00729652794500063 -0.00786729134982012 0.00262957059302184 0.00617725692462293 -0.00150143580205818 -0.00219806527680275 -0.0101457279269076 0.0121922070242166 -0.00956590280065842 0.00879898703827458 -0.00272138114279511 -0.00200305901901185 -0.00863471146252393 0.00276204560178295 0.00161003537817016 -0.0108347831052271 0.0122366145592549 -0.00706741085338637 0.00443231138762911 0.0197063122015993 0.00218000976814084 -0.000131963634926371 -0.0261383367576358 -0.0119020162202934 0.0106862720703661 0.0821096491361693 0.00354372130742075 0.0152781175795808 -0.010945801542184 0.0287453631084021 0.00442311344962257 -0.00382179151723004 -0.0298752142318009 0.000641260272984589 -0.0731227476300021 -0.157341094894812 -0.167887009842376 -0.0826989925867365 0.227432429071398 0.150584414313252 -0.0809772140255771 -0.102963728814752 -0.167668951559096 -0.0237224567822796 0.000764263218929727 -0.00557432076683188 -0.039912546595512 0.000220056148548983 0.0226601999929787 0.0314728983278056 0.0061860044962537 0.0127163226213237 0.0158629953882548 -0.0349144770680245 -0.147689103601717 0.0137960164085604 0.0468542858360568 0.0874478102752636 0.0872545436824993 -0.244134077219484 -0.14554575899627 -0.0136498534960193 -0.0211161785003087 -0.0169222767728604 -0.102631334278624 0.0216340191075166 0.0220825073961957 0.0855466370965127 -0.144139077653191 -0.0819818757799387 -0.0780018388554906 0.0106794874114123 -0.0229627810126461
  51 1013.91175493581 ""  15.1467771529259 0 0 0.0320443513504066 0.00961279617259236 -0.0256402890919362 -0.0312199272752395 -0.0175142050367089 0.0249696901417459 -0.0100686409693945 -0.0146383440856428 -0.0113731596512662 0.00793412991172732 -0.00551195842516818 -0.0276779925272767 0.0127629100316748 0.0103204652192524 0.0277715079074819 0.00550651001204065 0.0117355774747335 0.00950993399148934 -0.0214340499589427 0.0127295278494436 -0.0835097414142096 0.0092599985823122 -0.00492151491456854 0.0889746167044947 -0.00179707989624508 -0.0025503763428663 -0.00341798611723411 0.0016782282246576 -0.00497556452921336 0.00261483773793901 -0.0032294437481148 -9.62253517950634e-05 0.0025910804166752 -0.00155107939163575 -0.00316532851638761 -0.00906739756882619 0.0138532512300877 0.023340336757301 -0.037038316218087 0.00636066027855158 0.00402480423881854 -0.00525495130229597 0.0756503449245075 0.0148233809356469 0.109517491188158 -0.0461236914442826 0.0331632209886806 -0.151280536859607 0.162911633156901 0.00833682283789017 0.493256408874036 -0.155069406292984 0.0177492091361777 -0.544344959132631 -0.00757943895983066 0.0139098864600147 0.0223467321831307 -0.0147582710450165 -0.00200909302454305 -0.0110733326944738 -0.00400030944618911 0.00852671868146058 -0.00904354262844304 0.0176969081350816 -0.00342302359734349 0.00665181419891919 -0.00900205592718509 0.0063041442033219 -0.0184696689496472 0.0248036035268421 -0.00559801329058189 0.00139223172104889 0.0501732261365217 0.0111975152651476 -0.003508112217673 -0.00872003630259005 -0.00155396679519249 0.0166125994593494 -0.0304765243047187 7.17692728607797e-05 0.0229169471175024 -0.0232362875958278 0.0146963928019967 -0.0202888501458971 -0.000759510399594663 -0.00757074302329227 -0.000807821314549355 0.00446117674804461 0.00483495930575152 0.0161837212158803 0.0404618634264005 0.0766733389381552 0.0256666159494132 0.0358971004672345 -0.070478133765605 -0.0632311615550113 0.0333310017443011 0.0325717922549967 0.0761569838954476 0.000121010012687633 0.00674537968305602 0.0143043866137602 0.00941173154699897 -0.0164765129527123 -0.011770073185075 -0.00111819572660255 -0.00653274998365223 -0.00557426883328656 -0.00927296153956468 0.0163461969092842 0.0456742747271109 -0.0128620871313653 0.0066536810226058 0.00948895008521303 -0.0364024513022807 0.0808853903697477 0.0343206902118144 0.0808226819773975 0.0200478041065303 0.0321612168086525 0.02829886859471 -0.0172334103622417 -0.00633229666603213 -0.0118619918283844 0.0196636865447242 0.018396628073107 0.0176885796521526 -0.00370855499091608 0.00799165303669684
  52 1029.93624990164 ""  15.5569985021459 0 0 -0.0491773898459127 -0.00777977795047068 0.0872578293921087 0.0447312369429207 0.0189452843393314 -0.0454533452452951 0.0114395157472125 0.0255518737866202 -0.00448449163812003 0.00690439447457325 -0.000612704579010318 -0.00562176444414544 -0.0389702387967326 -0.0157235454151984 0.0150074942613796 0.00242423204139949 -0.00596986217642821 -0.000269394365712066 0.0240653278016039 -0.0151342184590758 -0.0185407763207545 -0.0156024142456916 0.00174860140911659 0.0175866637697396 0.00151150431349914 0.00155758038073793 -0.000884128625500744 0.000243024231931933 -3.1582963159647e-05 0.000290906103892232 0.000138353669702348 0.000665266319587173 6.05229113965478e-05 -0.00158029113758815 0.00384114017308666 -0.000353722302358522 0.0146850621526562 -0.0536291959062514 0.132528969478228 -0.0654436644434983 -0.0544116738348204 -0.041464212426956 0.0220281024060064 0.0125028895660735 0.007970764699862 -0.0481604203003591 -0.00551659225092188 -0.00153124884824787 0.0721858519270178 0.0128276111882711 0.0435069086522182 -0.0449496371126128 0.0182660181205339 -0.0826567430103439 -0.000610512377916092 0.00088839869200371 0.00163254649994984 -0.00135118346530051 0.000349397809458373 0.00107904481483343 -0.000327471690827384 0.0015355331968423 -0.000489634992049028 0.000868429956304002 -0.000923150315036968 0.000802883605148007 0.000173798555566671 -0.000300155929566665 -1.59544066498289e-05 0.000200654777604013 0.000594323617219989 -0.00198837785649419 -0.0027376215433149 -0.00712287300661806 0.00362068230407027 0.0143846699872639 0.00106645221039797 -0.00287370942737729 -0.0114586618238617 -0.00818712417340707 0.00238077780587871 -0.0442194842413432 -0.063566558206028 0.0368880788006984 0.0277251616306357 -0.0490428057984463 0.0115691514191824 0.0042435829121624 0.0594520590240963 -0.0796963496691275 -0.0366377688391516 -0.0374791465826596 0.183245290927021 -0.0174971137490172 -0.106034097751797 0.0220026832433341 -0.0316133017455351 0.0542493963444907 -0.112598980545241 0.0524341050803865 -0.0318860047901622 -0.0507260918612781 0.0199384372994851 0.0536107239525595 0.0213275083149827 -0.0586725587702685 0.0155943208161982 -0.00844265585912754 0.0177691932586183 -0.0206019795498654 0.103698547806259 0.0109630505475101 -0.108719443923289 -0.195797684063975 -0.039113129934566 0.119628916595051 0.180168664081333 -0.0705306827150593 0.0899614625459559 0.0357141669298653 0.0971531065716957 0.00157229953772089 -0.0203531117015332 -0.122532089330222 0.196137975232828 0.0951682902723298 0.0636380601927546 0.0106402204885211 0.0297075324542895
  53 1031.22754030664 ""  5.62421153419146 0 0 -0.00617548254130129 0.00378753825380751 0.0141665876333631 0.00889517372902274 0.0065401490938291 -0.00578571845341286 -0.000632474684117453 -0.00173345440044448 -0.00386672169154379 -0.113268796149509 0.0482884712501908 0.0326582959536295 0.102549152155559 -0.0158496641634968 -0.0284966904369701 -0.00602540515497871 -0.0249043157801868 0.00238060028046337 -0.101646721626795 0.0370201588853898 0.0221829946336994 0.125394205058862 -0.0163412474558922 -0.025318626926708 0.00427643004003351 5.09785421455609e-05 -0.00155112228414618 0.0036943924039351 0.00174167568102319 0.0010245650511628 0.00226018295471102 0.00219885549734694 -0.00252981910658207 -0.00435520275344848 0.012658748863731 0.000902798440051863 6.43579983986983e-06 -0.0154230697472048 0.028391183661019 0.00444883198820113 -0.00164196414067038 -0.0166236176211806 -0.25705605848047 -0.10840968708918 0.0912956035537582 0.136379582880058 -0.175573341529656 -0.0688239176595436 -0.192987016168508 -0.0894668697677202 0.114260216464343 0.154046550262111 -0.183950417098883 -0.127108268274451 -0.00554802064599838 0.00257483177316235 0.0100507189385484 -0.00653178094406006 0.00427619257805304 0.0101648888240272 -0.000253573316139353 -0.00834711743356308 -0.0138194547885469 -0.00792780546879845 0.00234688498386144 -0.00420010901924871 0.00659204440669216 -0.00931506033621165 0.00953268705059295 -0.00758053072930708 0.00433097701478147 -0.00512350554180077 -0.0215097395422291 -0.0247287852009784 0.0113366965741515 0.0535190499302401 0.00278132423403806 -0.0149435925832252 -0.0309133024523458 -0.0255305714224867 0.00493595646137937 -0.0038519677666482 -0.00987081746969882 0.00995078096425556 0.00369459672018676 -0.00584717975000028 0.00173910996809361 -0.00260126874414548 0.00388857151394828 -0.0170935656914831 -0.0147224710038314 -0.0169366531605277 0.0325767615498163 -0.00543610970846136 -0.00322796047994337 0.00604459020051168 -0.0107608570522574 0.000249912778039813 -0.0291339237577045 0.00874585863690209 -0.00739155476994188 -0.0106810103001356 0.00193296603191183 0.00911546672417962 0.00591216851813602 -0.00991556718668088 0.00407665291521942 -0.00136060464628528 0.00423244191773705 -0.00537212229985161 0.00919735299137416 0.00428625724695415 -0.0179872368990752 -0.0300072065518784 -0.00785810963705809 0.0255088301067125 0.0251951534528805 -0.00305644749132853 0.0235747162084719 0.0109461571418877 0.0140484774097363 -0.000448438697066115 -0.00283451464217018 -0.0196375259827467 0.0302912683333078 0.0154042482983306 0.006040896848424 0.0048309355797746 0.00623018534174746
  54 1059.59217938523 ""  1.61709837386156 0 0 -0.00488112805577073 -0.0042490566472889 0.00382441543957098 0.00648536856670142 0.000186965212811686 -0.00436781162836334 -0.0135335295696114 0.0058472145078239 0.00509283144953136 -0.00465567117803644 -0.00904551424990459 0.000468597631095076 0.0238498534656806 -0.00534197707615924 -0.00755948386409772 -0.0281204502961194 -0.00327261351011246 0.00966233737494538 0.0174652187605837 -0.00448068001110915 -0.00730196010790285 0.0234024404017472 0.0119746503437375 -0.00480548212035397 -0.0560402523175623 0.0103478278690494 0.0161895372294934 -0.0206660044391554 0.0450774222152577 -0.0390584026868472 0.00690732352792158 0.0446323530305972 0.0465631025249328 0.0411893114325707 -0.0882896182019364 -0.0154064231009184 0.00455116564515635 0.00641442762861276 -0.00150675158541775 -0.0121495001845222 -0.00613263671018873 0.00494709785656295 -0.0635432351541742 -0.0739663801535426 0.0190791974139242 0.0177940321601369 0.0236141535404854 -0.00516683404872043 0.0113919435304696 -0.0161820499011037 0.00381338931096601 0.0109071433924432 0.054560322931131 -0.0133712747062889 0.029320046176938 -0.175563569250411 -0.221050409575212 0.00616869493713638 0.0415800256573665 0.226127023220072 0.0274619938196261 -0.0915338669251922 0.0551428043890724 0.142660772463846 -0.191590195670023 0.162264926191651 -0.00465700945652908 -0.0961135165485942 -0.0604204766495232 -0.127249446998948 0.056608235340921 -0.197019762558676 0.209823385335159 0.213264243441391 -0.0953516969834995 -0.414936280874956 -0.00612958106743404 0.124719071667587 0.228498386991352 0.210788058803515 -0.0228112616126117 0.000146496287646829 -0.00244097536999275 -0.00156190611320362 0.00178493113509259 -0.00447636523503958 0.000796948488732513 -0.00094844689422377 0.00759125374156447 0.000347730147210515 -0.000644866343478471 -0.00289545829378198 -0.00109990576348755 -0.00140794949971554 -0.00086908876740332 0.000351754664511833 -0.00431801815959482 0.00956297593705381 0.000113858687839424 0.000159690740700223 0.00115736727516808 0.000193525057844688 0.000195824763017872 0.000566913290018237 -0.000524226103141799 -0.000171150830998657 -0.000938760222616906 0.000387753577695423 -0.000477349244498954 0.000400534360020814 0.00407900648172472 -0.0013992621326528 -0.000954952327686924 -0.00399700441419472 -0.000851462897337554 0.00125052706662582 0.00277842169686524 -0.00467867980135295 0.000611043369957161 0.000847081505694561 0.00040706253318381 0.00203054993413418 -0.00010317926565964 -0.000724882982170627 0.00216466814962578 -0.000431506263521383 0.00335130948021919 -0.00274782049194489 -0.00175609903800909
  55 1069.28676164657 ""  0.0499756253061172 0 0 -0.000330749122165746 -2.49041823677076e-05 0.000128202439259746 0.000239655499025004 6.17738156440978e-06 0.000124237958136792 -0.000502780109341919 0.000292962708472265 -0.000664578916844555 -0.000382635461894762 -0.000630229028545478 -0.00181984235571123 0.0042243867865475 -0.000416968079572827 0.0123872004042495 -0.0118862058192579 0.00202947379434882 -0.0372703904420448 0.0025587304166358 -0.000372817611039088 0.00646159157062559 0.000415044207877792 0.000113228045369307 0.00117997726382593 0.0155158429372835 -0.00123950418576339 0.0539959037161219 0.0480515291809464 0.0640774776817869 -0.0461596625735551 -0.0665447910279903 -0.0613051573244927 -0.0140138135324322 0.0129091404778983 -0.00271024594080235 0.0409674749789227 -0.000441733227878455 -0.000225666779886007 0.000226122298553316 -0.000301473022231979 -0.000334054277591028 -0.000855422928792617 0.00181063739062205 -0.00257793340657635 0.0106729725375154 -0.0194376915599635 0.00278579588425306 -0.0645122870190672 -1.16262405279431e-05 -0.000729512719653607 -0.000265063670204653 -0.00435600530001572 0.00138866962181066 -0.0167847101663608 -0.0806212775291504 -0.17683570059493 -0.0819316927098357 -0.109789151893621 0.0978231947298076 0.370117285839386 0.022370848751968 -0.254969819370777 -0.240885418468872 0.0289295299317166 0.177143209817924 -0.099745756902273 -0.147285416662057 0.264273978150956 -0.177151741010521 0.291358516942264 -0.114043547932725 0.238570840187069 -0.161650024169035 -0.0158088529804909 0.00813073251053999 -0.0231834885381457 0.0014522487491736 -0.051898633500634 0.146717473260433 0.0248262014716549 -0.0818437173998476 -0.000262335942719049 0.000227724127302172 -0.000236140659627194 -0.000141655977527176 5.00462719351087e-05 3.85648534568094e-05 0.000450955052576488 -0.000104119737614321 0.000238141123461106 0.000767585180957804 0.00116010078364231 -0.000132736985867347 0.000256133182047826 -0.000955732853492718 -0.000100488201750091 0.000533292376458663 -3.51102268657682e-05 0.000338131226489259 0.000415948018331671 -0.00034925629702769 -1.14889871970475e-05 1.41407505008246e-05 -0.000186677694409018 0.000179717277364057 -0.000369456071868264 0.000105927894895073 -0.000221712539767888 0.000195627014789283 -0.000217445040514649 0.000909767290057433 -2.61804774598713e-05 -0.000318541688045615 -8.45321638423923e-05 -0.000520199411702375 0.000482434015471937 0.00146075819472653 0.0018899306181773 0.000399365681276879 0.000719155111320807 0.00117773546862477 -0.0010083173338993 -0.0001794305054134 -0.000864173432383885 0.00107214440594095 0.00112479219960629 -2.49967507490759e-05 0.000602696157018156 0.000883805947338029
  56 1079.90556713651 ""  43.5579599391822 0 0 -0.0560378272700342 -0.0812348845725768 0.00802095204150982 0.0299176976317099 0.0249661829528086 -0.0252924454509063 0.00749034975554256 0.0443926049115878 -0.00492360789043416 -0.00899109193233893 0.0149997729664732 0.00367075386648225 -0.0195885036174959 -0.0174628324330149 0.00550698761570737 -0.00891143648922087 -0.02540543976546 0.00175839003522865 0.0114512474156573 -0.019410395603105 -0.0036878446013749 0.0183825308087094 0.00352948472678588 -0.00515296632149836 0.00149570338453746 0.00137272624317745 -0.000312737576096305 0.00350840859854804 0.0031548332384891 -0.000347412905557249 0.00298426628103373 0.00296277157511397 -0.00141581854905193 -0.00208754636522248 0.00988765311186061 0.00108133109257035 -0.205574449167542 0.0149809130428789 -0.0989337712862457 -0.0646585437920817 -0.0303433182915517 0.14879659368967 -0.0405312287319396 -0.0134715004917178 0.00939301697020099 -0.0219256450256088 -0.0163097707487726 0.00545749023083442 0.0091657906997296 -0.022947028879628 -0.00863523940529893 0.02715787462866 -0.0148841206957171 -0.00326644463383427 -0.00560376375052369 -0.00303496478811545 0.00406524599888957 -0.00651396855640819 0.00541855744986524 0.0164729382039303 0.000201964146607912 -0.00973301801670819 -0.0137731928947148 -0.0066989834873214 -0.00234583126745609 -0.000655680298634861 0.00707180193547715 -0.00944567339137754 0.0102273706050674 -0.0137603326170078 0.00582312654227877 -0.00924668477905231 -0.0167756523046655 -0.0184733664633822 0.00862638188648933 0.0406588951277047 0.00239449598732757 -0.0122577208950439 -0.0182164841600517 -0.0181807809411389 0.000571700633063587 -0.0362915228210899 -0.0311441010046922 0.00103083381832917 -0.00611210290929008 -0.0156279860141358 -0.00110869674681868 0.040359643856411 0.0489111853853616 0.0473389875990853 0.0383590583493029 0.0433675187748951 0.0272815995041919 -0.00332140342624002 -0.119327764941549 0.0297393410617116 0.0391217013614008 0.15828269949152 0.18495967694951 -0.0377877971680126 0.0898213766425775 0.0461581774577413 0.0316599989777823 -0.00866217757501549 -0.0918658171988069 0.0400819868946369 -0.055230336728469 0.0377379420164157 -0.0479637329580387 0.0616211536967689 0.116797548769898 -0.0734446274210391 0.027497933354717 -0.0805771000977016 -0.0322750458460358 0.126457489904326 -0.032948607448699 0.0010748877620463 -0.0129527531087118 0.00168154722515678 -0.0961994639531616 0.155939161689739 0.0174473171705327 0.0688683472422591 -0.0467083563631819 -0.114904450330587 0.127280793391042 -0.162217887353297 -0.135750834268645
  57 1086.36317574267 ""  11.5224133709264 0 0 -0.0634712085626135 -0.0509536316218703 -0.0134443489596139 0.0235624948727257 0.0111029505181494 -0.0173545712994467 0.00775580345960461 0.0389940258025101 -0.00257262844333036 -0.00783331971581912 0.0122599749110546 0.00301548534435995 -0.0164724380822086 -0.013750043237419 0.00404831217127331 -0.00697180809528032 -0.0213556483127163 0.00170530952908455 0.010595415294829 -0.0151047356911639 -0.00181933679297063 0.0133292222412815 0.00383047098157929 -0.00701561232622988 0.000208012580833877 0.0012776836203249 -0.000306198210526397 0.00214529189256093 0.00320168898510159 -0.000765396382290855 0.00274523859721222 0.00360501546493286 -0.000104259834845089 -0.0010803267606667 0.00637587179359312 0.000455179000737193 -0.163745489099391 -0.00951869769269113 -0.0697395930564266 -0.0674062660182706 -0.0223830672997429 0.0629111240445721 -0.0322855942806255 -0.00967481710081478 0.00756544967246035 -0.017818166660672 -0.012549337219413 0.0065279694085623 0.00802489286184439 -0.0153290512882777 -0.0163645194035385 0.0280579701230402 -0.0163270951522667 0.0207539322065451 -0.00338810507510451 -0.00502400632240772 -0.000800029956698818 -0.00429936614757077 0.00469681985004912 0.0159440634762597 0.000679812262919812 -0.00836132992790901 -0.00852965320187452 -0.00288866611766735 -0.00644557874974438 0.00320124863046027 0.00604057134080492 -0.0104451572003283 0.00729904596538546 -0.014806336122224 0.00632300504133666 -0.0122250721780714 -0.00946540503693045 -0.0110346191335431 0.00517544310895473 0.0254443999347328 0.00175571001558521 -0.00752710007645828 -0.0111031884754846 -0.0109460467175303 0.000310035659949998 -0.00717062029843676 0.0520720098646813 -0.0707323868080919 -0.023084687952858 0.0219972415706534 -0.0106405952045732 0.0633097063516558 0.00115283015003297 0.0883300859213687 0.153956868171407 0.179410469276364 -0.222813921415286 0.025661639067055 -0.0777863283782632 0.00188403642214014 0.095392244302895 0.0413735265709037 0.168292023459572 0.0583870020931179 -0.0584874012647595 0.00541748993593741 -0.0126856338899569 -0.0277797892686134 0.0297781587743057 -0.0514763030163289 0.0350559874674895 -0.0486501942398723 0.0370388467933471 -0.0296709353663218 0.0805692474737244 0.0117240228833807 -0.0139615503575183 0.0708406494455879 -0.0175144012141624 -0.10429247333947 0.158909535827583 0.0657295863958835 -0.0597497791251685 -0.0172883578041901 0.174987082633979 -0.186392419636941 -0.0332216834900864 -0.112741504095465 0.121440078550919 0.163911387706546 -0.0542233117554357 0.137291425864586 0.150278128051476
  58 1130.88911219358 ""  19.8582304038216 0 0 -0.041853132013703 0.0465380664342782 0.0149669581945681 0.0230835649628897 -0.0010389458062751 -0.0143303942793058 0.0109989279043903 -0.00710301080032983 0.000911954492489869 0.00439867127291085 -0.0373417088192962 -0.00310522154786334 0.0101453027152917 0.00297934768383315 -0.00346911209761887 0.0359660400994935 0.106995992011017 -0.00699817199281003 -0.0155880923861575 0.0196778631627171 0.00769429548602439 -0.036576628205827 -0.0317611640325412 0.00507856455646438 0.00588354876086979 0.0109397977915725 -0.00149852697849961 -0.0121653628501393 -0.01936563155962 0.00599204147196917 -0.0132247431985412 -0.0187747935886513 0.000604007243698198 0.00255941500178272 -0.0287170029872248 -0.00178681204679946 -0.00494756068968248 -0.107738943811764 0.128745050092832 0.0341934876469972 0.0136849922758026 -0.164864420134132 -0.034408226185261 -0.0830208706177009 0.00932797324950086 0.0451529094989162 -0.12003347193341 -0.0172628120937555 -0.0742348290926078 -0.0352537558658957 0.0117197826994638 -0.0113906422660489 -0.116965718726062 0.0243724811601125 0.0263355287937512 0.0339468494143715 0.00386555961089051 0.0326278986419331 -0.0291653441237776 -0.0984412679943337 -0.00615244201712589 0.0517747868356069 0.0446676160501297 0.0194497004372973 0.0334682117194346 -0.0157110651921744 -0.027697056222861 0.0522398089871064 -0.0298824614045342 0.0786512801285351 -0.0328269811882168 0.0614033524577806 0.0404190565914106 0.0518698222165732 -0.0232436060356654 -0.131764181987375 -0.00501793959260861 0.0398128537557919 0.0462410685574934 0.0511412203905758 0.000808058708673458 -0.0360398285003205 0.00934566159662935 0.0252365157338467 -0.026196354097995 0.0595478419935937 -0.0100381225761489 0.0496811127280143 -0.0967804396561761 0.00790138520884703 0.0629230013455027 0.0943342377271092 -0.00693954709858032 -0.034137629192913 -0.126077190076031 0.179272981922315 0.102574977642032 -0.228171213389964 -0.0979364934489198 0.0246712291016789 0.0431160141988763 0.0143556067637374 0.00662204543622597 -0.00998520839323329 -0.0457585087932878 -0.0131780490308636 -0.0254290421948286 0.00673980486912027 0.00177593495136833 0.00451916460678484 0.169163083142589 -0.0739284114662068 -0.0032238849153279 -0.102492693779377 -0.028173230898671 -0.00959767403761669 0.0865896435967746 0.0863804228389022 -0.0357728359073309 -0.0132105972636899 0.0361037873257617 0.0470845715464329 -0.00793747802650311 -0.0367707226957208 0.081199606421459 0.00533014730798615 0.0977620708125085 -0.0664701415785262 -0.0293384108018343
  59 1134.95369321068 ""  15.4082437941991 0 0 -0.00100940123148591 -0.0537203416791732 0.00128543985359132 0.0116116644239448 0.0304122722973799 -0.0067796305554811 -0.00511860421268717 0.0143550105970517 -0.00108150746886035 0.0186758322867848 -0.0701043496653972 -0.00691580439183998 0.0224665111938842 0.021611710968254 -0.00643805383960141 0.0243251475853152 0.146980503996964 -0.00238609569478084 -0.0113478046072537 -0.00885188837447884 0.00380165110968635 -0.0233470559312181 -0.0266523167880912 0.00584769977948668 0.000375390218824702 0.0188392953330637 0.000681418406341329 -0.00681504656604521 -0.0323962498579217 0.0115191289476918 -0.0123158175258804 -0.0315119343283591 -0.00770239050716513 0.00411489770153051 -0.0306062605849682 -0.00239544279170752 -0.0673419673173189 0.0640700956911026 -0.0970068962270888 -0.0264001151921588 -0.0108905966561181 0.142504481151123 -0.14129866086325 -0.244525620023601 0.0267184464245065 0.0440166291963234 -0.0400608024089836 -0.0148266452633032 -0.157104077469399 -0.165967309328401 0.0405205082999554 -0.0184081097108323 -0.048425441114028 0.00501794022026265 0.0239714757668052 0.0676804105247209 0.0442501259206598 0.031427375773176 -0.0414038404437944 -0.157405485751025 -0.013585071767875 0.0694739289833793 0.0235169892663234 -0.00414474946065614 0.0697815434705889 -0.0467546082712952 -0.0222707352497408 0.069278708583145 -0.00712094825240923 0.110350863912642 -0.0482603938028978 0.110978726866407 0.0415088345273629 0.0553971153313109 -0.0256101140574555 -0.133598269108722 -0.00612137650057977 0.0402456949506256 0.0483323469572932 0.0545808250378831 0.00234400090593153 0.0228052394648577 -0.0061297141890955 -0.0230661854261924 0.0162913451734298 -0.0421606345491271 0.00675438509889148 -0.0236945189018747 0.0762864335515001 0.00738691393914592 -0.0247979148534028 -0.0476402613857159 -0.0211485710846628 0.0183407931362069 0.0713845330118061 -0.102664903597025 -0.0751510819959909 0.188384229941472 0.0921425235282129 -0.013940672356896 -0.0254864721415619 -0.00718572003214964 -0.00347962683952926 0.00438184086901698 0.0260925832543816 0.00723749687057992 0.014948554804474 -0.00449596468056538 -0.00108876319555066 -0.00312795440062195 -0.0949853311845296 0.0427468615976612 0.00206652845510216 0.0618415730137578 0.0174569672282213 -0.00302334851787008 -0.042384390418454 -0.0604368691960207 0.0192812001536464 0.00670318935867533 -0.0187968089597824 -0.030491071575099 0.00435713569990589 0.020092177961168 -0.0456667408412954 -0.00100208072647886 -0.0570294252013388 0.0397586205785756 0.0184669528380764
  60 1154.32077631591 ""  9.29549604248358 0 0 0.00166071338276885 0.0167604736858517 -0.00175143264584736 0.00376732178076819 -0.0199636940472086 0.000548970713760596 -0.0179795887723391 0.022885915188967 0.00865904704824148 0.00352827067418529 -0.058856201523313 -0.00353480822820271 0.0212104278448845 0.0660079372072206 -0.00465783243844742 -0.0505764436842828 -0.0207965165075734 0.0147243539785613 0.0225253284299037 -0.0725696682123295 -0.0122582003142843 0.0406538922283179 0.0667682034974993 -0.00631500502304319 -0.0275869807524829 0.00476489259763243 0.00879964155801396 0.0226866598827473 -0.00607443436454449 0.00318775766254637 0.017192607553574 -0.00534903160168866 -0.0158467100001122 0.00440708179089172 0.0154923269203669 -0.00119510958802967 0.0703571367945515 -0.000174763114879978 0.0271851249958268 -0.0276212108056458 -0.0129108110457551 -0.0479833937606896 -0.277398999689843 -0.363985746529187 0.0683636337297747 -0.0598294639845637 0.398103651493275 0.0368210021021539 -0.0946577583357729 -0.218679844250204 0.0350027065878796 -0.0342318471109502 0.344963406522397 -0.00549279965836034 -0.0300902664465453 0.0273973376163813 0.0695443885171679 -0.0359475136397971 0.00504291503394195 -0.0176272912294636 -0.00783027766590683 -0.0167332190027014 -0.0855816497802023 -0.0640391831883781 0.0305882734859467 -0.0404393380172507 0.0408948901698035 -0.0221107671167022 0.0755380788315237 -0.0206796478475648 0.00401650433769107 0.0346693883158323 -0.0177442482141339 -0.0251367667675103 0.00908271216657579 0.099566601360469 -0.00081476735967197 -0.0296278243676053 -0.0222255258590956 -0.0250937936509567 0.00206580339165178 -0.00067216187178284 0.00475907587813001 0.00471698656143801 -0.00428171837916265 0.0114179054047303 -0.00096205349943792 0.00188138500877126 -0.0201703443282015 -0.00128741593147806 0.00988919767071845 0.0114457266693582 -0.0110942535260689 -0.0170003787481961 -0.0155320013921166 0.0663366696889714 0.013223295938767 -0.0941441846630466 -0.0791812605556189 0.0106917352698061 0.0167325527251298 -0.00666557800375261 -0.00348240417600675 -0.00716831575697684 -0.00174332133562913 -0.00712394840089332 -0.0108064714358474 0.00575377886994011 0.00598533051768443 -0.0133932626199649 0.0531781002733333 -0.0324322171170784 -0.00248956511489452 -0.0550591501065522 -0.00957839174695045 -0.0243299619183929 0.0450340188792349 0.0261688722586296 -0.0190152319046729 -0.00371188296760166 0.00942361435320764 0.0303696079776757 -0.00188816328148075 -0.0162698025519943 0.0378739082110071 -0.00474107086705632 0.0425893273289953 -0.0327928253412271 -0.0182836636258683
  61 1160.38262267407 ""  42.7972844761451 0 0 0.00304407587720747 0.00838568658947278 0.00700107749950965 0.00391899552162446 0.000424132162447103 -0.000959109937875249 -0.00101253081719479 -0.00201766763869858 0.00203788157611489 0.000263368563801142 -0.00482044479152702 -0.000742285725657339 0.00238108902354106 0.00500153142367852 -0.000576948450124201 -0.00331961528711819 -0.000761300782374961 0.000899983419718107 0.000684846396257935 -0.00446562047057348 -0.000910875113690102 0.00193869475892063 0.00468770912916187 0.000427276293883921 -0.0022209051296211 0.000403184208822648 0.000761111911411493 0.00160762142771246 -0.00057631675000957 0.00020527148464816 0.00118236687590315 -0.000518549066289165 -0.00112505144160158 0.000381055792633312 0.000884054739076355 -0.000157264055116699 0.0245788820426592 -0.00835119980631278 0.0239573759452636 0.00783626710657208 6.41747938150966e-05 -0.0196921016789116 -0.0182760639025834 -0.0257786597630866 0.00564566310392523 -0.00320908549397846 0.0288921323997646 0.00286393038656359 -0.00645214114010457 -0.0142869782198917 0.00511256745962393 -0.00696723338140137 0.030449946080343 -0.00756069584225026 -0.00215047542955113 0.0020669783670282 0.00508529112394298 -0.00275126726942699 0.000255017451148912 -0.00160720447400198 -0.000618387340704739 -0.000934011509978061 -0.00604244468543179 -0.00468722243220709 0.00237032044606144 -0.00297893062366207 0.00278983909137942 -0.00127733779230874 0.00537462618427401 -0.00130545330585336 0.000142982215489884 0.00301690382121999 -0.000769307993879032 -0.00123859657062118 0.000396841215651034 0.00618205984215725 -9.53209325861803e-05 -0.00175846573640222 -0.00121479621526687 -0.00128209044240288 0.000223990137524611 -0.00536202874259831 -0.0525613138871317 0.0481564039489611 0.0069930867945525 -0.00452256080282247 0.000912064388912746 -0.016170843678619 -0.0172751229483854 -0.0168210608620797 -0.0302897209315926 -0.07017376664206 -0.0132537986328516 -0.045083265990342 0.00237228102631088 0.0813133898331654 -0.0743461452844955 0.0670041495604298 0.0261938389957569 0.0248793812097871 -0.0313759593858371 0.137632385364209 -0.00812971141322414 0.0558708705313341 -0.131761101770737 -0.00412614077235892 0.028724544718539 -0.0625040018831793 0.00078838888939253 0.09466758481408 0.0915125539565611 0.0649184470617224 0.021844163448518 0.234363503691676 0.0463159691590997 -0.0172521543936058 -0.240156740063625 -0.0830258939305323 0.0726976407256628 0.0126590052138691 0.134847565307355 -0.227280436522873 -0.0328654275151958 -0.0248026334828443 -0.0328010976895129 0.139740600854149 -0.0919524565532281 0.155930974426348 0.159178408298338
  62 1187.6017411573 ""  2.09514597763226 0 0 0.032923907760364 -0.0282652785376919 -0.039317651686888 -0.0155517187670353 0.0124510644748155 0.0226114458793016 -0.0119303390180969 -0.00270075034501218 0.00176794380447546 0.00756410555703466 0.00873299685852209 -0.00207788371536044 0.00435742123214149 -0.0109615103390487 -0.00161571709226215 -0.0032631242323246 0.00455367715489267 0.0011973018084307 -0.000990004029205834 0.00710543872356427 0.000373702797693295 0.00245471139002181 -0.0104051393726284 -0.00023363078859268 -0.000750024167659801 0.0006003130143329 8.9745058804014e-05 0.00025288342798545 -0.00106246848589236 0.000270797786246081 -5.04009459702751e-05 -0.00114116138243728 -0.000297200738153164 0.000589687305864984 -0.000155376538985165 7.07552356388724e-06 0.129592479753457 0.134534241543481 -0.12765201889269 0.00141145033216903 0.0136891398279136 0.11534249005045 0.0608120893227496 0.0651166683194075 -0.0141933077135211 0.0150812763589855 -0.0534700708452837 -0.00745410428616447 -0.00519446046192304 0.00270917278127934 0.00208396825254852 0.00540047041198248 -0.0216201982078815 -0.00467893006525576 -0.00032793723813642 0.00213243266205282 0.00266967522085789 -0.000450889786026827 -0.000907346529620745 -0.00407748370888854 -0.000411914301124101 0.000889134924516234 -0.00117821924325501 -0.000921159267157871 0.00218488060438962 -0.00173068310540428 3.45300733903222e-05 0.00114147663662145 0.000810869374712019 0.00241423474592576 -0.00134302632874596 0.0036668052261628 0.00107051931854078 0.0011400224635388 -0.000346342280119933 -0.00491966783766395 0.00085105649778684 0.00132857926022789 0.00198998703120795 0.00124067175991922 -0.00067765401084579 0.066849589340279 0.0104110880721481 0.0012733788414759 0.0152358217196214 -0.0275761320397687 0.00708656786677369 -0.0654163442188308 0.0457246101326799 0.0102312431925933 0.00874269353796027 -0.0597345845214492 -0.186312499346265 -0.102396822793925 0.108430982658529 0.287616349606801 -0.194068316415404 0.0157114040433175 -0.164049867214864 0.07554626541685 0.0637385570988129 0.00945443753785359 -0.0492636047101212 -0.0283909324823815 -0.0252447780785045 -0.0477213514614518 -0.0413966873145823 0.000979685325698618 0.0645127380032618 -0.0885735971703803 0.253083973325616 -0.14818843932166 0.0300497572848217 -0.129334776826912 -0.00446455169301594 -0.221244351125489 0.0622424674843645 -0.0458787519025422 0.0174455720751915 0.00507067986906973 0.118637341926446 0.0497800067416206 -0.0254352658293369 -0.107057509058256 0.19365798043358 0.0385215400196381 0.174705233559243 -0.0924597187744901 -0.0127916833293909
  63 1216.81683980611 ""  151.899981808986 0 0 0.0300989389932439 0.013949504740196 -0.0174036768071493 -0.0318672287266137 -0.0546153070493814 0.0143718716571267 0.0461773520702603 0.102345242326703 -0.0123470536647282 -0.0225303905336322 -0.00419550618219963 0.00814607564991619 -0.0517571366752869 0.0304097432807628 0.0164073692996076 0.0254928635351326 -0.0154027744494764 -0.00860081097111695 0.0279931356439594 0.00597159093386066 -0.00616518805031993 -0.00319914811465405 -0.0299237033053048 -0.00238036739534193 0.0575161522886078 0.00070837212985503 -0.0173803133201402 -0.0240978273325523 0.00465194843392104 -0.000279146157269096 -0.0198562890466104 0.004179003118777 0.0138183147506244 -0.0155309679520816 -0.00590755433669759 0.00453884327406612 0.0615993723383382 0.000555811379577478 0.00359531912320964 -0.131640879203124 -0.0352107967208868 0.0461894657775308 -0.286739260811999 -0.276676978623056 0.0704545005702896 -0.102235090478891 0.218747061857564 0.0415661951730837 0.219244772902493 0.222616249586378 -0.0657530082261727 0.116262733901911 -0.457114877093512 -0.0246238108945761 0.0328699853581857 -0.0103356654299849 -0.0575508157458017 0.0428686426573587 -0.00816040636094201 0.0159441194758014 0.00597597189628301 0.0268775397101212 0.0906527131792164 0.0590515280790927 -0.0127191697021397 0.0293149331664452 -0.0445120218675917 0.0317853028373981 -0.0774057167410418 0.0269095434903533 -0.00687503629629207 -0.0370667412933259 -0.0222845220667376 -0.00331683251924088 0.00270417543853438 -0.0166230482121231 -0.00699515917761919 0.0045964578581881 -0.0198341732977598 -0.00359066257611675 0.0095865916131106 0.00526602297041393 -0.000182343438721757 0.00333017455824689 0.00293930044740315 -0.00383583635613761 0.0013991913573847 -0.00640452547687764 -0.0033301016772278 -0.00503846843037268 -0.00985304103585318 -0.0137013962752901 0.00514927846218956 -0.00219048588770937 0.0154369175002194 0.00180228474186373 -0.0243425523778143 -0.00184399885934 -0.0244603818122651 0.000271289570066347 0.00147982449244517 0.00148836608780706 -0.00258898090749458 0.00017362106133337 -0.00272227263075585 -0.000357667060645334 -0.000674425038857931 -0.000120958509260958 0.00115028394465478 -0.00143380693250145 -0.00036403624620399 -0.00113655479114244 -0.000557640604263335 -0.00315850729505623 -0.0014702127250404 -0.0100886526804579 0.00817629261344237 0.00473218638612555 0.016970289966064 0.00984905351279168 0.00097475018051069 0.00135331980843231 -0.000639768908896796 -0.000850338473653969 0.00137064608138403 0.000580928998103241 0.00274321362540007 -0.00109103938258987 0.000180005494581327
  64 1223.41504093912 ""  15.8019783194275 0 0 0.00581300549887851 0.00739539197756676 -0.00309799313568526 -0.00823584426565005 -0.0183381757431124 0.00189155813005028 -0.0278249579048269 0.0397352836706037 0.011355872366385 0.0172894693873195 0.0231395971214878 -0.00476429705256987 0.00960694369284677 -0.0404581858630706 -0.00558811303389544 -0.0632891647181857 0.0075452009089791 0.0239214385869435 0.0495208071444709 0.0377567595442632 -0.0131570837279574 0.0114601188737061 -0.0418143917283391 -0.0071443610264956 -0.141660286296318 0.0640471242324343 0.0172243160827022 0.0635332529223218 -0.0334715120478978 0.00595294634574279 0.0483885783202986 -0.0326122996264409 -0.0256378454858503 0.0377767599209226 -0.0107266791935009 0.00094066747899339 0.0483924250414875 0.0103818159434409 0.00656570581827457 -0.0635791808500069 -0.0178666386288685 0.0102161356936295 -0.0235792004516754 -0.0201960230371439 0.00836979139889579 0.0183730271886017 -0.0722371183767969 -0.00495633774018244 0.169940286802808 0.174873711813553 -0.0507682344389027 0.0603094558150117 -0.20568976614117 -0.00706167106146225 -0.0879516357215932 0.0773500488421067 0.199795642057126 -0.139522316737194 0.00640575559903864 -0.0939160366126991 -0.0237466928044976 -0.0084067680852733 -0.229909453155195 -0.141702250479103 0.0603119258546823 -0.0831400949969693 0.0968014403170211 -0.0266861919854335 0.177306380701972 -0.0447185014483767 -0.00719516578025022 0.138360101177769 0.0286226604785925 0.0600200066994444 -0.0297652917970482 -0.0280607794206326 0.00443961851150247 -0.0170710552416559 0.110415487131462 0.0595436324257586 -0.0321493281888595 -0.00412108165118794 -0.00215638437380976 0.00078243781454154 -0.000151908747725853 0.00202775718060096 2.63134105521534e-05 0.0035651495884265 -0.00456972176678606 -0.00137208696015565 -0.00262915715680892 0.0004165927874448 0.0149317285211017 0.00254445636265857 -0.0086710653066976 -0.00781642141356723 0.00944722950652043 -0.0231643596755607 -0.0180755033163077 -0.00488422021395392 -0.00363262508762824 0.000345572209697243 0.00303739869246184 0.00275403919186905 -0.000257942802060601 0.00322355007681688 0.00272347680728994 -0.000301212168801918 -0.00594736093732439 0.00914389952537067 -0.0108952598802832 0.0105604731887312 -0.00570887450239256 0.00211444891903099 -0.00100941949673829 0.0105536290405838 0.00526120340468885 0.00908913262586236 -0.000759965811054196 0.00145248157454056 -0.00731612803004841 -0.00359080606736243 0.00140901139764007 0.00686149688060084 -0.0123685441505604 -0.00156501989551918 -0.0106705519646818 0.00608283560205421 0.00087962362617082
  65 1225.50675670377 ""  3.86296419410097 0 0 0.00073791705237195 0.00098526090437895 -0.000459090243812159 -0.00104638157819324 -0.00230555287202243 0.000260497690367173 -0.00442873643411388 0.00506487536337711 0.000745324297724986 0.00282481898820919 0.00289123542447498 0.000466608634783856 0.00343960033876906 -0.00572564821239746 0.00552460163689946 -0.0168576804640095 0.00223971722312491 -0.0222383972044423 0.00824096544622086 0.00537506357065818 0.00198219115832834 0.00181073031847655 -0.00609427828767032 -4.85791423932266e-05 0.037259936434584 0.00231591063502281 0.191068070046976 -0.0264288847130878 -0.00344050690035017 -0.0481556740648319 0.00912861112212377 -0.00157168623078026 -0.0631458813960483 -0.0208065960955772 0.00147758063959489 -0.0860850968776673 0.00579726632123481 0.00101230101978823 0.000945229442397431 -0.00732745596968549 -0.00178786027982597 0.0015815961619475 -0.00222897498305849 -0.00265857342916728 0.002503396047846 -0.0081953035231384 -0.00886043265994158 -0.0364261607455137 0.0186698464368729 0.0266461882385716 -0.0287681627609622 0.00871125321707387 -0.0295376944355446 -0.000468771722085185 0.0493683216949527 -0.0790143102234096 -0.158651558559198 0.0780601369375889 -0.0274289533327668 -0.00567160083038367 0.0204235715445778 -0.0315672929229944 0.0669852604378134 -0.170352931436758 0.103179949881791 -0.12558017629185 0.0484111591538944 0.0190979576848731 0.11992728793159 -0.0848120538494786 0.0267896384408625 0.0767546648794055 0.30911762729053 0.00446283935466999 -0.00705486136420794 0.0504751800953202 -0.00451963135067084 0.172971895626258 -0.24240127989425 0.00533898763553709 0.160858929290925 -0.000479736718185562 -0.000174494838748397 0.000125116042147197 1.6840433789708e-05 0.000245615600631727 -5.63450977642418e-05 0.000419375546430727 -0.000698059135197812 -0.000144842680895688 -0.000178997618666837 0.000195507104800286 0.00151457722553054 0.000316779270043331 -0.00105122066920358 -0.000779356827892214 0.000908786325050524 -0.00226155453770131 -0.0015682934764596 -0.000503527052460992 -0.00042637327324283 -1.22484449479107e-05 0.000358577812127227 0.000297050983139532 2.62715957897162e-05 0.00033750076833256 0.000275073034144374 8.68326410766367e-06 -0.000585794929096633 0.00090337999214433 -0.00130338233166155 0.00107615685036002 -0.000595241022554774 0.000261031886424896 -6.90347400472892e-05 0.00106485054058627 0.000606568926307749 0.000485259252364696 0.00056781410829055 0.000190247610756959 -0.000792987639026121 -0.000364876024338851 0.000181774559154947 0.00073658115900938 -0.00132599187457794 -0.000162658171746338 -0.00108162561574347 0.000587887226815337 8.01996408664421e-05
  66 1248.13541087589 ""  162.62416048918 0 0 -0.0316824988947354 -0.00720405855279592 0.0189433199235352 0.0358065137458002 0.0644391463990524 -0.0159886501614654 -0.0368783989311871 -0.140438298234065 0.00798674456874669 -0.0133435406910199 -0.0341151623467045 0.00200058185746012 0.02648283613311 0.0463595409942791 -0.00656566099153779 -0.0151346230973122 -0.00595492076389458 0.00454839336611241 0.00869034222190844 0.0713059584183472 0.000247422590064372 0.00101746156537832 -0.0606950698237936 -0.00322856945292975 0.000666297861516517 -0.0173289843700377 -0.00162035304845164 0.00171223765884678 0.00313697166623444 -0.00247649559084556 0.00286421303584523 0.00301011276882001 0.00177962404994455 -0.0025416028108196 0.00511574836810078 0.00134602265303362 -0.15633817151751 -0.0462046445682986 0.0115720160765488 0.256579571795934 0.0905770053195101 -0.0576698163131125 -0.0913306741991846 -0.12962155375416 0.0270514238943499 -0.04784338081657 0.354551878348493 0.0285255759351042 0.216759734449616 0.312136347557226 -0.0569550058355113 0.00316014633441614 -0.0850764803744323 -0.00564577088070461 -0.015522585207477 -0.00881884832681181 0.00633889048720079 -0.0166469355578272 0.00704580682882155 0.0252141343429836 0.00523060481702914 -0.00789750866229476 0.00510811118807998 -0.0149792665999121 -0.00934926836352066 0.00374762156157997 0.00117314301883069 -0.00760861710104813 -0.00812052122359838 -0.0269201815895297 0.00786279401858615 -0.012112673225838 -0.0115595342806306 -0.0121567209222826 0.00515553629668485 0.0486972840028782 -0.00419987041433586 -0.0159314854763651 -0.0106132866115892 -0.0121970883681716 7.16715420823482e-05 0.00572044802344389 0.0106467010041563 0.000299864308606266 0.00229660019393592 -0.00372671582062809 -0.00231319023221771 -0.0029424958501858 -0.000786024773370895 -0.00305089230448157 0.0177092261755951 0.0166457810434784 -0.0518025979249083 -0.000969696713973651 0.0153064916855843 0.012777070734372 -0.0352896277583107 0.120444241172797 0.109095009971047 0.0102065769992998 0.00833198762815691 -0.00466996881023965 -0.00397561979110674 -0.00832332966204751 0.00459111771325016 -0.00761627866829029 -0.00679186935601404 0.00260291596570988 0.0167529140203667 -0.028318143266705 0.0107938310449515 -0.0287118927662474 0.0218407552853083 0.00519406333747683 0.00418718108866277 -0.0148657798180026 -0.0223220602291841 -0.0593639135213158 0.0422676421620473 -0.000418204830263279 0.0145300325119215 0.0120271431092081 -0.00192386173879278 -0.0149716941040721 0.0285826630629939 -0.00122783177107844 0.025226401938788 -0.0176730602572089 -0.00586722275288216
  67 1272.38407046774 ""  52.247033852327 0 0 -0.0129762540995021 -0.031347933104953 -0.010026830766342 0.00522759545227502 0.0246333500969403 -9.15619610092237e-05 -0.0357791571613418 -0.0174520993962519 0.00943811546240659 0.0152349604199317 0.00378041577411581 -0.00454975168333418 0.0131636062031319 -0.00841295347926091 -0.00439327670907033 -0.027663627548006 0.0121556187025229 0.00910986830881242 0.014782483177391 0.0233160283629577 -0.00335196495833005 0.00961941879221322 -0.0317129115383603 -0.004984402062411 0.0229170436478542 -0.0149020119629558 -0.00731624165314486 -0.00788880262602996 0.00304159067190862 0.000485573204665661 -0.00677781474869113 0.00295337990998125 0.00418384453043453 -0.00532772841616236 0.00582222301868397 0.00171547933838095 0.0534031814681658 0.0714111405704161 -0.0656195883989465 -0.0639979045986129 -0.0181286512951242 0.0769038678858057 -0.00765740627820788 -0.0236917327373095 0.00174296262117452 -0.00387086667396823 0.0641177517360973 0.00251127377889374 0.0212283873792401 0.031995326185923 -0.00820616275866904 0.00691526752144264 -0.0103928827731062 0.00712123627745842 0.00789436839394124 -0.00440354303274562 -0.0163243317949909 0.0166315460612574 -0.00170918245501341 0.010305413356789 0.00309785445692192 -0.000416621149302642 0.0292839314030106 0.0151545198604177 -0.00487698909632142 0.00894362379382765 -0.0135308673423091 0.00107021103669515 -0.0260874907863334 0.00809029393080455 -0.000927779401739944 -0.0178943289735626 -0.0154464534912741 -0.0159618491278787 0.00781931160696306 0.0179678446821752 0.000803289488837081 -0.00546116976999191 -0.017626758188575 -0.0157810306539864 0.00113241325434819 0.0078093538620752 -0.0321394586815213 -0.0333751819593059 -0.0145029172836326 0.0146796413231711 0.00666159075258366 0.00597604868686149 0.0731139442278017 0.0464315841072197 -0.154067546506515 -0.137906129233691 0.379732932188174 0.0526025516223663 0.0356213851168279 -0.220047596385231 0.281356180361663 -0.407543869507208 -0.233713078208964 0.0186348539599392 0.00188739505106001 0.0234379047972488 -0.0290401227054502 0.0220037821563106 -0.0124034475437968 -0.0107660560281788 -0.00759340108551666 -0.0123402085769668 0.0265829302885407 -0.0253962755930241 0.0199223271198989 -0.0163538426678902 0.0167621958184531 0.0373021597159689 0.0221267948174256 -0.0494869244140843 -0.103168152033101 0.259648686907059 -0.265255209353412 -0.0380079584170844 0.039767011843674 -0.00124346399770776 -0.0156200630848749 -0.0270575595325296 0.0319745180360763 0.0299242412112947 0.0264308620896772 0.00796485646933239 0.0333444874132551
  68 1278.36059001676 ""  5.58237509647621 0 0 0.00934728916132179 0.0186848978621316 0.0159483713767023 -0.00122061889778466 -0.0237832681428056 -0.0087098356598652 0.0667201153494416 0.00605426482319222 -0.0196121944207329 -0.0340339382553915 -0.0117535009249332 0.0103727250371605 -0.0224270126486947 0.0236568112139407 0.00784689237345637 0.0535345516885069 -0.0278347489215822 -0.0177607660169934 -0.0307826336569103 -0.031492904249829 0.00803885062245129 -0.0181102342530483 0.0457884341612896 0.0077420850364143 -0.0384009428694518 0.0347609295770823 0.0127997640116993 0.0131930413666872 -0.00828582554277655 -0.000887105466752858 0.0113283809446196 -0.00809854273302116 -0.0071282502029275 0.00858474175602587 -0.0140914839817727 -0.00306540350142343 -0.261242725479479 -0.149461876839494 0.0677006125371065 0.106790514894528 0.031954945938257 -0.0538932521443169 -0.00870745646807156 0.0202563208887506 0.000679690570640213 -0.00282674983298636 -0.0620832202312044 -2.09103425738775e-05 0.0101769868347233 0.014273638157806 0.00105598437755686 -0.0104203876145122 0.00475518377312616 -0.00394452416234118 -0.0120289830926957 0.0129850113418143 0.0312825366377369 -0.0305237101486896 0.000674922875730975 -0.0249771814316251 -0.00612904820005395 0.00985746910962403 -0.0475380983206954 -0.0274182115137926 0.0144730398143618 -0.0190286850957323 0.0212883017361911 0.00734002881200882 0.0436668477808112 -0.0119210693859433 -0.000943118909093046 0.0376117986531029 0.0294105778902003 0.0358961393547427 -0.0175486044921873 -0.0392377560825627 -0.00355408779142198 0.0118716336154963 0.0344639668853531 0.0353148059482447 0.000544853037099605 0.0280970907805931 0.0186863481607396 0.00440244784007277 4.06626056859501e-05 0.000848863787236762 -0.00299553201743419 -6.97222944390462e-05 -0.0134250400544832 -0.0097039338635518 -0.12192699175399 -0.0983151189098339 0.217249456647334 0.103623337943507 0.144098237761527 -0.319438728006011 0.0801403572051386 0.089541359226924 0.201857951925046 0.0483508832387848 0.038233208543751 0.00761832043515598 -0.0437182778543024 -0.00764966196409302 -0.0010021080981578 -0.042841241849061 -0.0387446491865216 0.000831079471440659 0.122452080909348 -0.192020857155166 -0.0686685992513891 -0.144482855418734 0.138380243210327 0.108317340513881 0.0360768906833744 -0.106611012343468 -0.177774186409344 -0.0107954784956346 0.00859619376600841 0.000814693927264707 0.0912784361715233 0.0620274707311528 -0.0244488792272045 -0.0870719284608086 0.142825027414947 0.0192485599502749 0.140201904286257 -0.0726520495944138 0.00738659263361968
  69 1285.07249851093 ""  9.27238413976995 0 0 -0.00419037073675589 -0.00543013641067356 -0.000902531442797387 0.00377830140549342 0.0101337057228694 0.000404151356918008 -0.00799340733715267 -0.0216753434857687 0.00129760893681333 -0.0154351482303427 0.0203748381671263 0.00502348442700278 0.00780095660570698 -0.0139093147383406 -0.00274062103014791 -0.0169431868481664 -0.0951441509637277 0.00185669314967884 -0.0163398476380797 -0.0135283440641353 0.0038119256629024 0.0239208625326906 0.0155955679544287 -0.00544603436861207 0.0697281277586769 0.169647041489926 -0.014801260030034 -0.0248688494342877 -0.0521691417906982 0.00893941031466736 -0.0265115398053909 -0.0518420952535569 0.00289473680618566 -0.0122843377844049 -0.059515738168349 0.00147087955933983 0.00667427839049267 0.0161590817380789 -0.0138797806622095 0.0279251633110125 0.00776567620036915 -0.00376710117749386 0.0509317050300985 0.0928136245564597 -0.0112737093794651 -0.0324658466134253 0.148290293650636 0.0160769720323372 0.044931245158406 0.0535800785397587 -0.0102289215816655 -0.00127207528711447 0.113643410917504 -0.00256834952275391 0.0858870723787113 0.123511473281995 0.0171960857057321 0.0553850179939848 -0.0609195493790297 -0.158972359947126 -0.0274905506569206 0.15791663977309 0.0653607301534797 0.062261433734536 0.126351267117824 -0.0567697208582094 -0.0559312189467125 0.160864888973797 -0.0305912738829713 0.131168040698541 -0.0677050154808455 0.0989428925415788 0.0199516100718361 0.125974445995084 -0.0587576965254529 -0.192264372185892 -0.020919184592229 0.0581005752565173 0.0487309504033798 0.122800454638273 0.0463564294553573 -0.00229180955100151 -0.00435522414990511 -0.00272884481891353 -0.000656624124730177 0.000197843086923017 0.000923397706419644 -0.0019570139201682 0.00881541891630465 0.00446462144249543 0.011638688867841 0.00708106675682496 -0.0189884503531919 -0.0147441106799609 -0.0169536388102256 0.0410031878063304 0.0016718558384523 -0.0311095582554617 -0.0391215285911416 -0.00584075863547161 -0.00514788959945021 -0.000123766643791037 0.0044148036230544 0.00171180671926798 -0.000182465810667982 0.00577835070425409 0.00534275942083534 -0.000737195762011533 -0.0172547153013908 0.0276965997250639 0.0149092128912574 0.0210957348193757 -0.0214640363906186 -0.0181260637338513 -0.00373930222426639 0.00959883072794035 0.0217642762163701 0.0121027423475987 -0.0198043449210816 -0.00441228241366805 -0.011631501393164 -0.00919084570239019 0.00280598211702235 0.0113540780506132 -0.0190609609834426 -0.00113087835344197 -0.0192198679411437 0.011035496301004 0.000400922563505724
  70 1294.05810222405 ""  16.2813092132208 0 0 0.0022893784582967 0.0240265565837604 0.0178948626801996 0.00230319580726257 -0.0229375037739998 -0.0100362495427572 -0.0917975474734556 0.0478857622066388 0.0349511234260821 0.0616315795044834 0.0439062708388007 -0.0183144720707219 0.0289114358578666 -0.0656632495788413 -0.0115203892972282 -0.106941217926757 0.0265624408584637 0.0344200315180841 0.0581339340063777 0.0284706099377945 -0.0166657833801408 0.0299722090770562 -0.0496882509931989 -0.0118909701999699 0.0720060294667826 -0.00849173365963064 -0.0223005056935448 -0.0242469874044218 -0.00162255181916002 0.00446732796386825 -0.0226485086270437 -0.00173765425116682 0.00978339308225532 -0.0133139033910162 0.00846680590705077 0.00435416260240598 -0.0130123192385639 -0.0417894781819937 0.0604034251729889 -0.063632543313611 -0.0295632850011495 -0.0499551689854807 0.00206146670391082 -0.0239537274006899 0.00325311638695269 0.012742240089644 0.00629943945920527 -0.00577890735893901 -0.0581544509845161 -0.105452174164442 0.0093662059831053 0.00313073125754859 0.0676078309885149 0.00358832530346952 0.0403956902549343 0.0156762351802478 -0.0378391453006915 0.0615852941860808 -0.0175381036137074 -0.00858381614616083 0.000258653958891934 0.0206448051784392 0.0758672423450851 0.0554969372201394 0.0143162319806823 0.0102852360877529 -0.0412057430698734 0.0245476838768184 -0.062325633790107 0.0556267653481915 -0.0171114862211656 -0.0281805567817234 -0.0384430963325143 -0.0255793992325831 0.0129331229774672 0.00255257528070233 0.00400865161132225 -0.000878461867016235 -0.0391255794861122 -0.0254236477372331 0.00869405099179985 0.00164463704996727 0.0206710766550201 0.0189013936878298 0.00372275183709715 0.00263188152381463 -0.00633317977993336 0.0139009253225958 -0.0517905526401475 -0.0248013926995392 -0.0227371983648838 -0.00344314094169846 0.0237237466887602 0.0626546096286365 0.0546463594830538 -0.163567486561731 -0.0163043695565899 0.157991042563853 0.195466231219159 0.0205683933838478 0.0214875991819054 -0.0027461156701566 -0.0109788463425224 -0.00770263780864287 0.00412910275921216 -0.0245553188981327 -0.0226050549503645 0.00518547399328049 0.0795455026416368 -0.132940417391535 -0.100193330879959 -0.0908656391979946 0.0991377199115505 0.0883966321167299 0.0182502166534527 -0.0260360888452769 -0.0891069139575065 -0.0998470878988565 0.107911905545704 0.0144246891797212 0.0446567118577577 0.0404077576600797 -0.010275795211976 -0.0469773273051805 0.0790975917200546 0.000994586183769871 0.0821128436042044 -0.0508590231000638 -0.00688204306413077
  71 1334.3784145378 ""  45.3583536156767 0 0 0.0243916960073459 0.0311153809022627 0.000256504645644594 -0.00563554877917209 -0.0550452996552013 -0.0059736843428931 0.00691771819194534 0.0327824735501867 0.0038915080061739 0.0198846580894082 0.0243805705774553 -0.00558877869487745 0.0012228760088255 -0.0184456393908226 -0.00137035186804897 -0.0452642905117612 0.011935260260842 0.0144173144878767 0.0184118966919308 -0.000361560548989772 -0.00580457648726057 -0.000311978482553759 -0.00911821081820968 -3.70709004975118e-05 0.0169146872753941 -0.00523979124172697 -0.00540080525130443 -0.00458378079353601 -0.000168992555114251 0.000310227850237032 -0.00399294821845651 -0.000157989958036365 0.0023414557617325 -0.000649000734553025 0.00567493974907866 0.000382719448719925 -0.438707646747919 -0.217287123848081 0.0636188021022337 0.368460636044533 0.139997306609803 -0.0902087718861294 -0.0678055412419763 -0.0694116499235765 0.0200364504263646 0.0270961258466296 -0.124282434089476 -0.0134071347620303 0.0249599157474875 0.00500612069087971 -0.00693927508088999 -0.0275962538685501 0.0891988455931471 0.00150403241108807 0.00639158968725252 0.0044330953204544 -0.00533412617767937 0.0112748009062928 -0.00315278608811034 0.00396701697948538 0.000667211910591974 0.00252528114141202 0.0153333150963784 0.00846663517560236 0.00404306148618509 0.00135544811726918 -0.00780491162547467 0.00307550143059854 -0.01299933956331 0.00734009486867834 -0.0027814445890498 -0.00962872616589818 -0.0140896617990695 -0.0157078604579394 0.00638540214517797 -0.00760122906241414 0.00579998054679814 0.0025116643549077 -0.0153850699324679 -0.0155235954978848 0.00147458571323663 0.0406020438119272 0.00757195633351135 -0.0250922680294626 0.00122564776053123 -0.00897981713875233 0.00530526262590212 -0.0336472221413158 0.0347084982673875 0.00652534348327775 -0.0645937631305093 -0.0739750164355323 0.114100299409341 -0.0255872090135333 0.0615358883017732 0.0655083348654505 -0.00479496746185002 0.015903661229719 0.0155425876733359 -0.00385600194054667 -0.0110792678228272 -0.000289516367196754 -0.0294403952399055 -0.00986471512795326 -0.00623156575266471 0.0296366492290348 0.023101111746402 -0.00643821449497008 -0.123901442569228 0.218554991009211 0.295970043061035 0.0997934133840662 -0.162028879124982 -0.218933424112349 -0.0238058841627809 -0.104748499156673 0.0964986952218458 0.0503232872489571 -0.0728231624484852 -0.00978060213992432 -0.0477141922156915 -0.0259179007601963 0.00852508639911861 0.0533524517103089 -0.079113338101659 -0.00212941707337753 -0.0916997138740896 0.0612886496564638 0.0149389224196978
  72 1353.00642520302 ""  1.01391889300581 0 0 0.00734817943688031 -0.0024875836344423 -0.00650565938611073 -0.0128469725755881 -0.0068579092844638 0.00767500145480971 0.0707331309765189 -0.0153468317687749 -0.0228350722699158 0.0141864561122635 0.0268682622529346 -0.00315963610089027 -0.00433785111466838 0.0196296093593135 0.00192427826868209 -0.0690490460387464 0.0132857799198363 0.0215814362837663 -0.00845351615608504 -0.0232654010269067 0.000981485165845073 -0.00568655278789692 -0.0114138052821977 0.00233301562128561 0.0246518897059525 -0.00187250324089726 -0.00763034843575036 -0.00394951457475118 -0.00440955711296352 -0.00364496761929584 -0.00140500543207181 -0.00460887574499771 0.00502768113443286 0.00517975128325516 0.00881909961111838 -0.00131804901177973 -0.0757442935888493 -0.00804379420391512 -0.0233519643436485 0.113355690912942 0.0344505819217761 -0.0294320781577574 -0.195259581163339 -0.198159783431926 0.0524170724332668 0.0973083920529886 -0.391539247289395 -0.0450440082586688 0.223211506018228 0.237820985821117 -0.057820274293681 -0.0867708935500388 0.290806706311001 0.026826679828875 -0.00121974579512298 0.0163171781094125 0.00882009623632746 -0.00303716601190283 -0.00295028234572742 0.020145413604913 0.00424677382266252 0.0222987675881263 0.0324084720676317 -0.00524671345844484 0.0167881057649682 -0.00579387258850037 -0.0138529190844608 0.023696906851557 -0.0279667227290288 -0.0133592909534516 -0.00201036287844301 -0.0155268612632457 -0.033305083283797 -0.0338146987142492 0.00937264627874952 -0.0504259222104684 0.0160802335405996 0.0159491195280328 -0.0333120657493315 -0.0334944313773291 0.00859851020048838 -0.0290717691008098 -0.0265161348757434 0.018106512572693 -0.00129565269773756 -0.00357276958089274 0.00585461140529034 -0.00679812725415015 0.039262395653733 0.00852314869230054 0.0995050891672037 0.0720582758379499 -0.212929100614312 -0.0292980461297154 -0.0566107899124235 0.0533641955045135 -0.0300602701667798 -0.090665519451813 -0.17370780974372 -0.00666938868635888 0.00435647203611928 0.00688058764344849 0.0345711195746081 0.0107825709214959 0.0045602203764759 -0.0199625153962653 -0.0100485153434691 0.00219145493352334 0.0929502393804649 -0.16946865372407 -0.25490317210112 -0.0404814501221342 0.0924010541610413 0.143820129172794 0.0151402014719776 0.106381741683459 -0.04469752051128 0.0424690178031659 -0.0646767564312241 -0.0114932764391808 0.0360318074892977 -0.0072213784190084 -0.00450135757259019 -0.0312774357896222 0.0366385897568861 0.00411019839301146 0.0588480860774 -0.0372451597701753 -0.0141287553769091
  73 1359.49882203443 ""  17.0293149115348 0 0 -0.01149479965965 -0.0223665222294293 0.0111456147605677 -0.00474577491678265 0.0395646897042318 0.00556515593838206 0.0497905648691793 -0.0380340536856719 -0.0208326446459016 0.00184674571343857 0.00684160630108922 -6.73772072587163e-05 -0.00124057039655231 0.0271437946069414 0.00153495612840509 -0.0372151528959948 0.00579617960069009 0.011557836998275 -0.017378425642062 -0.0194545710045883 0.00403384078849364 -0.00225872616305668 -0.00574437374521504 0.00115041538391104 0.0140678094091856 0.00137090137208891 -0.00424255461660187 -0.00163773335632818 -0.00415406162380455 -0.00335031455768224 0.000356532863369472 -0.00428008643414852 0.00347719047537801 0.00470104008008882 0.00454784913190577 -0.0012907573497852 0.280827557040693 0.138539969772861 -0.032056138274511 -0.279109739939676 -0.12269640016854 0.0480411183476728 -0.11772862537163 -0.12277976370292 0.0305593851743228 0.0695893092126636 -0.256964479136451 -0.0313810403098123 0.175932288736074 0.199817730608926 -0.0456504300542291 -0.0593123015374455 0.208790653555269 0.0233444769423705 -0.0038095685534152 0.0133626329206933 0.0107280296113963 -0.0075599630383434 -0.00140105988138664 0.0155998133087164 0.00347699940113589 0.0199536931402647 0.0231137956013626 -0.00849455632505637 0.0136022458099641 -0.00598216193745868 -0.00940193623095188 0.0209648425280438 -0.0197880649613489 -0.014627766234014 -0.000704699331126427 -0.00864007128942234 -0.0235935341614586 -0.0213329756306563 0.00452385196619892 -0.0407858104790703 0.0109602048928433 0.0129024596148826 -0.022387046490767 -0.0211395453117886 0.00807406415889961 0.0280507778825057 0.0336446574745454 -0.010283318127147 0.0025151725107481 0.0109658470619169 -0.00964238191672692 0.00711364440075889 -0.0630520608348337 -0.0233384648556488 -0.100927394120124 -0.0691219644974037 0.200404456358754 0.043530021552498 0.058574952782409 -0.0755713583715387 0.116676400535807 0.0814847229155867 0.271567977345427 0.00967419157961512 -0.00369639387219857 -0.010866025771873 -0.0362632763131917 -0.0128753448226696 -0.00417718829600935 0.0191358914466779 0.00826727246579071 -0.000196136952397964 -0.093612003877138 0.172475700474482 0.264417535062539 0.0269324725975508 -0.0787631569383584 -0.131951434602805 -0.0137134623790651 -0.112231893495913 0.0350204735523369 -0.0766931352685462 0.10010674120026 0.0127232170244552 -0.0353226416653125 0.0137972033660288 0.00513378852325291 0.0295673169418513 -0.0296481617896331 -0.00861081526843441 -0.0564209429698176 0.032512086341537 0.0111648784802393
  74 1378.71559577756 ""  2.31447679865621 0 0 0.0601060798300239 -0.000429106535901536 0.0451997496633162 0.00108582748880948 0.0135063382423065 -0.0156959883254937 -0.00716588429154247 -0.00720416812086759 -0.000885488503254155 -0.00236298342933813 -0.00229796773877033 0.00133793658244536 0.00213235449220639 -0.00445202464255644 -0.000488827042683058 0.00622990438728566 0.00078163215064637 -0.00200827292249244 -0.000110825991708779 0.00773964686251163 0.000254212490647965 8.2158239331061e-05 -0.00732016092454644 0.000436590673994456 -0.00259080313244543 -0.000788598723502949 0.000801176693353103 0.000430954463412576 0.000666046569544906 0.000484069612404134 0.000148500504499925 0.000664735049617875 -0.000578928354997774 -0.00125846455186551 -0.00094516020076167 0.000365602967723569 -0.224942524663636 -0.0346594112018475 -0.000575645812445061 -0.26472834704457 -0.141199733834455 0.0178050939650627 0.014895176894489 0.0173798671415998 -0.00689237961024975 -0.0114951970182667 0.0498311202272248 0.00459816179645973 -0.0157141287066451 -0.00917535784798137 0.00485780017753764 -0.00245796307367697 -0.00185239171051204 -0.00645515321519414 -0.000583951520894564 -0.00333575380064299 -0.00138635660417035 -0.000237375481879513 0.000498063524838516 -0.00308525465083851 -0.000269851480258483 -0.00340997772847875 -0.00343006521132732 5.35438598253851e-05 -0.00316235683027671 0.00116426472977529 0.0015804057645883 -0.00353142056639674 0.0026674638387947 0.00141794385593497 0.000327259501992212 0.00244555761795046 0.00580473869782921 0.00474298456734249 -0.000744576179582734 0.00951021368563329 -0.00245082846233226 -0.00301546156993665 0.00523228592484831 0.00468935811038663 -0.00225951860812848 0.00863575261007389 -0.00342641661253137 0.0544546159056329 0.00454126189358816 0.0104722068428528 0.0136946552864822 -0.0969236381827212 0.0258283208480491 -0.0822458457472044 0.0998739946895606 0.0440298471393989 -0.369967366561185 -0.0156278704656629 0.0621935972197681 0.0263452036175002 0.462791629494943 -0.186617402126715 0.268511236911967 0.00210416981173423 0.00559344408160291 0.00308872181069618 0.00444909086325561 -0.0163683739319688 -0.00418513381034783 -0.00338164917086157 0.00889425706291594 0.0012750501959023 0.00160406869589429 -0.0017731713101948 0.0185531467217586 0.0191396979788628 -0.032047932357238 -0.054828039460975 -0.005120545618943 0.0164474750604438 -0.014539009599809 0.137403200835314 -0.133755661713571 -0.0185028109680872 0.0185097185659446 -0.044104421098993 0.00575284734159597 0.00693120980645963 -0.0210282512245458 -0.00831689835814162 0.00923842184502147 -0.00864693184183417 -0.0246720003742906
  75 1386.46535708875 ""  10.3182779467203 0 0 -0.0042682494027897 -0.00629725769351544 0.00588777166204665 -0.00334484511362031 -0.0082271814849801 0.00149172400561005 -0.000331072514041336 0.00713842081731236 0.000202114825659315 0.00296229524255163 0.00381896568253798 -0.000551777771890456 -0.00179291507462497 -0.00336819792314099 0.00049177763929595 -0.00120458915207244 -0.000442449690030363 0.000327205857180573 0.00307984125319801 -0.00116323727048117 -0.00091453857324477 -0.000873377139729984 0.00370980349242576 0.000531839926010428 0.000359718370161581 0.000577729162251301 -0.000114774323770213 -0.000273892488373849 4.28122608110784e-05 0.000506439431468511 -0.000448744792786024 -2.58055054746725e-05 -0.000195554690757289 -0.000105029015582862 -1.77631970367013e-05 8.74957302397639e-05 0.0405506879441992 -0.00835325267594113 0.0231028249490329 0.0878985767740356 0.0373786298498899 0.034974159905359 -0.0065097289803366 -0.00562282598010584 0.000884014589752801 -0.00163035863078316 -0.00510268293605104 0.000153452694527196 -0.0102130788146151 -0.0165800690799697 0.00254542998223514 0.0035492185920413 -0.0144270085167366 -0.00318493315035767 0.00160186801179142 -9.44949441786359e-05 -0.00133089670167823 0.00182888536844686 -0.000411696651444744 -0.00227670736866191 -0.000727438097241946 -0.000801888425183942 -0.00158366430286572 0.0023420790039125 0.000488998060178139 -4.81629610164289e-05 0.000238694008836245 -0.000548833919229829 0.00170708213421151 0.00250283288454306 -0.000541632936650482 0.000115489238360355 0.000684070665302396 3.96211663374857e-05 0.000194816360206879 -0.000379789451336897 8.45364587806509e-05 3.64126884555381e-05 0.000479734022752319 -2.48986427200471e-05 -0.000527696816870445 0.021455930021835 -0.0040983434369139 -0.0705850153843974 0.000159175350002657 0.00292577110486983 0.00568181425345357 -0.0395308361667567 -0.00306747621013948 -0.0332188610719717 -0.0204110908948708 -0.00651586264569016 0.226760572617283 -0.167091612549263 -0.0523603728766651 0.43912514912407 0.159805662294383 0.0244759032112622 0.218698117641296 0.00587190422416604 -0.0478834900636182 -0.0532227970073923 0.0217215346441935 0.0402346707681821 -0.0079838437854348 0.0137914192715354 -0.0328823500684402 0.0170828289363797 -0.0443307655310553 0.0717151252239955 0.044107562047382 -0.157645739706546 0.296623644766386 0.472363860888197 -0.00389432833600701 0.0284528803291017 0.129680362006467 0.0628253007038043 -0.0679551192055047 -0.00723054511761124 -0.0900237740209645 0.125832141860967 0.007963288317333 -0.0300617453210033 0.131403343117806 -0.00719078646819886 -0.0670665419412974 -0.0123704245305096 0.00981631360989249
  76 1400.40048150942 ""  7.14716116106488 0 0 0.02256026797436 0.0118303507244739 0.000655294840474559 0.00205239378598594 0.00631114134420876 -0.00430679157618724 -0.0010424135539326 -0.00607605335568365 -0.00019895257847789 -0.00284188752412014 -0.00385143193362321 0.000797763909852275 0.0024914689416606 0.0021347131260026 -0.000684830000115252 -0.000193387405152891 0.000866511003007825 0.000127238296459495 -0.00206386119080207 0.00195691653526107 0.000639396424959552 0.00106452905527853 -0.00433366389649126 -0.000770693451083164 -3.02024058264014e-05 -0.000516212230451473 -2.18307916236508e-05 0.00013281004949031 -7.00683927953502e-05 -0.000494558787761609 0.00036293970631607 -8.2761801242271e-05 0.000188555254075785 8.76524807032706e-05 8.78479807519476e-06 -6.8343261050817e-05 -0.127892927013124 -0.00833982749306309 -0.0275906874662363 -0.12830923271492 -0.0630105877831354 -0.0526832753796482 0.00891301483931769 0.00837285785118917 -0.00237832223262228 0.00122570288936811 0.00823831203469789 -0.000210764954981377 0.00820374938051624 0.0141085196793944 -0.0025740855133398 -0.00342949389535333 0.016183744240628 0.00563615639387359 -0.00155226400022723 0.0003358227685512 0.00135504758784932 -0.00129419056807702 0.000266285142142996 0.00169055281335458 0.000730487134439689 0.000703273021035858 0.00182739400686935 -0.00210688243627747 8.48268647764487e-05 -0.000271914849464092 -0.000363882200090952 0.000616725661024928 -0.00197908305446423 -0.00189069119768776 0.000322624348522361 -0.000536643443241996 -0.000912867300772908 1.90310740754023e-05 -0.000267575148568529 0.000447428819196523 -9.11049521323076e-05 -0.000147303351500322 -0.000674119737391937 5.16612935121491e-05 0.000729368806249952 -0.0228996537703855 -0.00844032662410933 0.0690177579895821 -0.0043074757805156 -0.00366379195641949 0.00406088377798816 0.0281656647694152 0.0138593546217133 0.0189377732428095 0.0227532322541678 -0.00741138723090191 -0.252650217973448 0.130960436064426 0.0115979075057018 -0.336912349146944 -0.170364304420469 -0.0115115402123831 -0.229089673624021 0.034722276018706 -0.0468256047495055 -0.0710450521960557 -0.013649442226786 0.000324985137651221 -0.0138233615968845 0.0298416564909158 -0.0219379573735855 0.023105013541644 -0.143762846351006 0.29056365870874 0.344460846606976 -0.190629142577102 0.219627730895593 0.291152347472446 -0.00990441147265019 -0.0127294668369439 -0.0110569212084475 0.0149837241845407 -0.0250653035959135 -0.00258309878900347 -0.124798682735085 0.117419822053839 0.0215427920287548 -0.00441370798106298 0.119884103687901 -0.0233520174158528 -0.126353764941957 0.00523295775148911 -0.00661155248172039
  77 1417.6285678156 ""  5.26676388584694 0 0 -0.0338407003662911 -0.0153492783379255 -0.00590235413671565 -0.00852117503933555 -0.00792303124775719 0.00926051854304311 0.0262918006921757 0.000536082506313001 -0.00737327453706013 0.0116224352936217 0.0349999938456217 -0.00255617164832713 -0.0139060195690402 -0.0209567839022036 0.00355034969480949 0.00690228367194529 -0.00625271287590397 -0.00255616247905436 0.00101570242020828 0.0152689551889861 0.000294806721616907 -0.00914678399397647 -0.017161904753618 0.00220046768194711 0.00588753436273669 0.00391848101957207 -0.00114763324212946 -0.00790841746973778 0.0133704765002227 0.0305352823073506 -0.0346400675762707 0.0235499273965969 -0.034429736551399 -0.0840335232513574 -0.0165500134068145 0.0242755038783364 0.171539503355392 0.0426094825914178 0.00752757286754597 0.187433954676327 0.0835898380855539 0.0278944504725921 -0.0917180264762431 -0.0727071876439722 0.0266162624683967 -0.0163857953062812 -0.0221118336006928 0.00396932324596265 -0.0201276587511657 -0.00527662401073198 0.00410534793171229 -0.0363464078343525 0.0773711062409409 0.00965976343074212 0.0659650892948695 -0.0804305692936521 -0.102944719439417 0.0480383656617578 -0.00626825510960056 -0.140173757700476 -0.0407967204137511 -0.0763667954676102 -0.120921899670563 0.169398504666786 -0.145979047853246 0.0738357076741487 0.0510524584023145 -0.123238199161301 0.189815173252025 0.173583619165867 -0.0169249179877369 0.157341660507379 0.347439634575343 0.13058645174406 0.0434356316193676 0.347693819569774 -0.0749635199607998 -0.103425374982373 0.268715586489036 0.142035169932954 -0.219732267773178 -0.00321217978504235 -0.00144767740412323 0.0197550338726634 0.00211460827780847 0.000553626711132631 -0.00171718245654004 -0.00239367195644826 0.00978633883798497 -0.0123581569220743 0.0150695070741885 0.00613267658846887 -0.0753628161097827 0.0286984338463959 0.0206813145045372 -0.083354741687683 0.100141609844803 -0.0288020282360343 0.0503721602901981 0.00414477895799884 -0.0027397686295652 -0.00533683838960642 -0.0028490359541329 -0.00343231168805514 -0.00295653911797876 -0.00104272958249461 0.0037647329882118 0.00441934489715877 -0.0137747408373546 0.0315836651632623 0.0336945832590351 -0.0183649490970938 0.0101039101897311 0.00732894408723008 -0.00235256835824401 -0.00781950501998517 0.000786999631148791 -0.0158915564489099 0.0235332221953846 0.00129566628472353 0.0082696148237472 -0.0143140058586183 0.0053114197384438 0.00699444846508073 -0.0123296963192795 -0.01523276372842 0.00559219892344255 -0.0105845359384202 -0.0196811436781225
  78 1418.61622564839 ""  6.65741671829925 0 0 -0.00719677165645262 -0.00301219492764329 -0.00120901764918836 -0.0012587400468881 -0.00185975274474756 0.00165082815813818 0.00334753420551302 0.000784925774506581 -0.000537960015340333 0.00169571382911956 0.00469175922782823 -0.000660807714092132 -0.00229113386108453 -0.00271782677170954 -0.000165796807557923 0.00182013525994253 -0.000888399142479476 0.00138059425441117 8.76655960567717e-05 0.00181921815017144 -0.00113973490711623 -0.0013481904287328 -0.00151332126502532 0.000443741126621815 -0.000663156342338924 0.000505108634593892 -0.00380448950051806 -0.00802421289541215 0.034739196963309 0.0813142012352448 0.0453099208117803 -0.0351012206654043 0.0564079333687339 -0.00779493517832152 -0.00185890287359352 0.00602223184086759 0.0353508865363405 0.00754060160771966 0.00266793231506292 0.0399618485638018 0.0183478907925451 0.00671795934793683 -0.0120843492853692 -0.00980335604652651 0.00367450523204386 -0.00103332864810168 -0.00304644772738308 0.0051248573875923 0.000193926928564488 -0.00402193835378138 0.0170927382942492 -0.00421764583152149 0.00638991324256336 -0.00104742510334068 0.145378270603611 -0.258864082965584 -0.262510628039242 0.0450654962971134 0.000881277091531399 -0.384952919802198 -0.100798056704186 -0.161244735924749 -0.31550789693204 -0.234322290701242 0.248601478844931 -0.114487047835224 -0.0791304509339337 0.158791915769132 -0.280856955990047 -0.221703896918388 0.0153520618284156 -0.272983978641398 0.035942054406239 0.0264873114485739 0.00285448616538821 0.0303633950374195 -0.00729898695302735 -0.031240969230804 0.0279911172548514 0.0022644792699289 -0.0259767432914053 -0.000699388299316969 -0.0003266731162175 0.00423329179817806 0.000405670699371742 7.09979153917522e-05 -0.000262687998399181 -0.000595514548821556 0.00222606416177081 -0.00279255662278154 0.00339488791050676 0.0014684347383282 -0.0164461675210894 0.00596652616048595 0.00446958395269752 -0.0175421044143498 0.0212479180418013 -0.00581808190242247 0.010734631583332 0.000897925296203483 -0.000541523950992432 -0.00114995857683593 -0.000626516749411874 -0.000779396441580477 -0.000585087159181344 -0.000277215749181166 0.000888062520734834 0.00096607638537563 -0.00294518113597017 0.00645306138940536 0.00773110433485818 -0.00343306803815191 0.00196390252855884 0.00137103156068656 -0.000403655546432907 -0.00153380243325176 -0.00044165273696879 -0.00251572756184973 0.0041819930427912 0.0002337108257128 0.00212896192133435 -0.00344319034332606 0.00116486687831482 0.00158509679666247 -0.00288602139350497 -0.00351978560048265 0.00130174167028055 -0.00237497478090395 -0.00446842698206349
  79 1419.12209671513 ""  10.6376980248682 0 0 -0.083764672610324 -0.0308945347958004 -0.013857818858363 -0.00450344838387797 -0.0249101616213071 0.0133870778749043 -0.00470501433149883 0.023005645843851 0.00508277954869235 0.00736986785312414 0.00413397889426973 -0.00267527396193569 -0.00606792303845847 -0.00161148500215145 0.00170625310780524 0.0033050118793128 -0.00206453490654233 -0.00120489505210211 0.00714810394359958 -0.00980809041462409 -0.00239192084513268 -0.00266555994615245 0.0207201895611354 0.00159197799923241 -0.00415216843370786 0.000988946756446593 0.00142037630116908 0.00369989604069955 -0.00821329091707893 -0.017994223272625 0.00927762664942154 -0.00632103904598868 0.00802266091635942 0.0372681291428812 0.00670534328624511 -0.0110661910782262 0.388456657198933 0.0558695382735414 0.0521607089793357 0.467538293444779 0.225805032520045 0.0976122325362322 -0.00294314120178376 -0.00729806222807706 0.0032701789680304 -0.00402900991059534 -0.0105208780641919 0.00130661192942611 -0.0316386064445232 -0.0558012833541774 0.00819665268756411 0.0287295430233454 -0.099715043813232 -0.0170438892161113 -0.0345584008913022 0.0544708029127132 0.0606640673432488 -0.0194691698802768 0.00186558365908899 0.0840934819672586 0.0227273977024344 0.0428445353872994 0.0691454745623878 -0.0423058755837914 0.0372400240817378 -0.0196580307408976 -0.0121184156104381 0.0341528025258003 -0.0457443087865388 -0.0448953763346828 0.00467126796103243 -0.0375357306719202 -0.150473470761249 -0.0581593625364282 -0.0190606588986565 -0.156544712949663 0.0333784622532214 0.0487582497599192 -0.116099707581517 -0.0607992109051521 0.0958798058507477 -0.00750782162513706 -0.0050679127848248 0.0491268437855966 0.00472464342739939 0.000314415478600714 -0.00254258870965152 -0.0107331903277952 0.0291043250582334 -0.0340815084797822 0.0434937771089847 0.0193362595602451 -0.195564810117493 0.0647572838608501 0.0559324859909329 -0.197335262487504 0.261556300412915 -0.0751138149994091 0.129714776772159 0.0104732938734747 -0.00715537634616746 -0.0130184627406431 -0.00642853901073123 -0.00871068355613272 -0.00768702372696236 -0.0050864598195472 0.0120451000490794 0.012175770721219 -0.0331668189400868 0.0767254372951394 0.0823680495070809 -0.0454047485123441 0.0260930740595345 0.0210279525033301 -0.00650421431555266 -0.0145327370689551 0.00171253142764418 -0.019126500321347 0.0440055077691359 0.0035086643936768 0.031901193302375 -0.0480831699319873 0.0147301299410377 0.0205450828039231 -0.042696003884892 -0.0446274572136028 0.0247740497028747 -0.0327146660802494 -0.0585187088049424
  80 1424.08543517239 ""  14.5690398554837 0 0 0.0122865575343312 0.00537128375086533 0.00109077133436443 0.00076923701755329 0.00296212592637951 -0.00198114174860495 -0.000405003367766301 -0.00274172620521017 -0.00035726567814009 -0.0012452727229306 -0.00169792757592571 0.000352935020240295 0.00123319329773842 0.000990103868569759 -0.000327988342995793 -0.000843847832462708 0.000343477315557487 0.000291033871005405 -0.000751595722304794 0.000479611859394184 0.000250396963963433 0.000620061368084363 -0.00146864060158797 -0.000300020116135518 0.000361184228818922 -8.84340980993609e-05 -0.000129832021680811 -0.000128822350852651 0.000160340858595742 0.00039820930965076 -0.000302224977377483 0.000126745113534726 -0.000222553794401196 -0.00127213220829373 -0.000205801369018006 0.000373380503507081 -0.0596824945596909 -0.00918855664322681 -0.00800535883655399 -0.0685127451865473 -0.0326255232227349 -0.0167606706285007 0.00390660218760635 0.00361887303709842 -0.000804371202649778 0.00120885431733241 0.0015336486218031 -0.000439375721667125 0.00413094170799992 0.00624655518095087 -0.00136372720537466 -0.00185570464214843 0.00873399844514839 0.0023972035249153 0.00063988198371074 -0.00129030752799079 -0.00131586819394131 0.000359584354278908 -5.60065960147255e-05 -0.00205680129968599 -0.0004633769863853 -0.000918375950698541 -0.00128295373231755 0.00128112917676149 -0.00100748433333279 0.000527560090187954 0.000260807465525891 -0.000738120125855147 0.00123151338782295 0.00117236358656615 -0.000154771415697099 0.00110726720638352 0.00487241245244184 0.00184822346450224 0.000665452479435414 0.00527059093190951 -0.00110428174964476 -0.00162304518298604 0.00376192907414527 0.00198688159762656 -0.00316266830729719 0.00197255249235667 0.00203019236240268 -0.0119726525153624 -0.00167564622811405 -0.000788358002034978 0.00101694391422208 0.00516521543153155 -0.00502926770349535 0.00731639058593447 -0.0316149268004529 -0.0214081759406982 0.0713102547114253 -0.00614204058489744 -0.0256036512694468 0.0379399536991032 -0.0603953966179829 0.0248109122647935 -0.0266883865540696 0.0148191988482337 -0.0274189327825242 -0.0270740554579874 -0.00145918672144458 0.00894638077353851 -0.00374897454044991 -0.0702557786864772 0.0811183559253412 0.0539034047589878 -0.0412866136220131 0.0948990690866625 0.101247851304664 -0.0710844017810302 0.0920495919854657 0.148248302203872 -0.00600471150942623 0.00735324440960709 0.0180982884638922 0.0130527245941924 -0.0181600330907154 -0.000496105574749864 0.361003447285551 -0.319563297282039 0.0521758076146436 0.12790667551826 -0.388047486141004 -0.285181023854011 0.314224784642988 -0.200808862403 -0.299284754628941
  81 1445.08490509026 ""  3.87160522923066 0 0 0.00641375441634615 -0.0048061774433232 0.00198117662917857 -0.0183991359846181 0.00439987508097626 0.00909601582804297 0.0642133791059877 -0.0197075951737556 -0.0212562925904975 0.0257416525619372 0.105984961750799 -0.00426065308420752 -0.0432306870625912 -0.0836841954153668 0.0102914132721811 0.0776528727006314 -0.0224099137115566 -0.0245066565124964 0.00411902594720895 0.090177297955506 0.00189040042417118 -0.0313108207014815 -0.0881154253384945 0.00596194581168771 -0.031986287745004 0.00629313127359587 0.0103730203564653 0.00790904470828988 -0.00145292187596192 -0.0112310589622281 0.0123259789400622 -0.00182668926669325 0.00430279333557077 0.0269624192083124 -0.00521615016423545 -0.00840247364359044 -0.00163924740535579 0.0538340556536613 -0.0441061770001944 -0.0220136144459402 -0.0340799404303025 -0.0492352084158387 -0.236596631935985 -0.161687645387824 0.0665199549500089 -0.120793531591069 0.191501317104629 0.0446975114090037 -0.220163205763347 -0.150706303529399 0.0606488023748692 -0.133924427362789 0.266634738610521 0.0445035205142207 -0.0396035051673519 0.0124755411067166 0.0415406865010783 -0.0243537572060439 0.00686038082951589 0.0368811748380959 0.0186481675676904 0.00939812913578281 0.0321528464403987 -0.0537119600223064 0.0125539318525472 -0.0116714019126926 -0.00155008419182124 0.0112160454105427 -0.0341626671846137 -0.0394384463441736 0.00831032759672799 -0.0145547428422555 -0.1030597375019 0.00330022982848291 -0.0357100891121195 -0.08212136169641 0.0113845939932877 0.0257257015793699 -0.0665315151881904 0.00025805991823535 0.0870011549801929 0.000494932377980068 0.00160772573604737 -0.0032533165496282 0.000746140917850031 0.00103057705303049 -0.00159390525518571 0.00299544973076956 -0.00486285284502412 0.00526751460621671 -0.0100633214850208 -0.00757474629103011 0.0167448693724147 0.00170989196005151 -0.0109024871595687 0.00811632166369676 -0.0196172239926445 0.00138944044595293 -0.010140526963279 -0.000748238557518922 -6.91675024083221e-05 2.95013775270591e-05 0.000283828830616574 0.00126396607263009 0.000377979356740552 -3.64238531346911e-06 -0.000423001755028116 -1.86753766649288e-06 0.000771479329334543 -0.00217726202292132 -0.00451875160675212 0.000592088756966233 0.000693583312341831 0.00173891041229441 0.000450680495393409 -0.00344859211121357 0.00427567610937846 -0.0186197093056336 0.0125434876699086 -0.000405519059548015 0.000789924317240033 0.00290910626374595 -0.00057450575121955 0.000103808340905313 0.000273830515862815 -0.00105034185823886 -0.00030366937548612 0.000768254552653754 0.0019843457511127
  82 1450.6814809731 ""  4.80669325966745 0 0 -0.00165379581472602 -0.000275642194034286 -0.000763696501478482 -0.000300098279579342 -0.00170460364370151 0.000170463879168284 -0.00093592958157366 0.00544885028976297 0.000647010533852347 0.0024261659039177 -0.00208984485700729 -0.000793914606839917 -0.00191351035240465 0.000787353385713299 0.000607536448469048 0.00456795900968547 0.00820410728865015 -0.00115042932312859 0.0012761678397047 0.00187681059808196 -0.000272863213801216 -0.00161614413530835 -0.00466704511404733 0.000234816057749566 -0.000972988547213329 -0.000783732290921771 0.000339809400649912 0.00639144694842082 -0.0293774909824054 -0.0641875885041217 0.0396257655913187 -0.0321728269725929 0.0478157777143784 -0.0662217035154942 -0.0135007481368711 0.0194302309456558 0.0073970240827222 -0.00371756571737031 0.00434047975365365 0.0098567849313027 0.00633540424453769 0.00597317903999686 0.000787936175405769 -0.00379628056816968 -0.000489803094880484 0.00413738460699596 -0.0244848888443783 -0.00216305026061624 -0.0293435895210703 -0.0329892696119929 0.00777198684679876 -0.00463990877665578 0.00595029014608388 0.00115045260310065 -0.108601630725374 0.213612857821546 0.206058061357776 -0.0353082772377061 -0.00587769826354085 0.307022479847282 0.0783056170034778 0.132306434276281 0.240267906896661 -0.197457885193351 0.219567288704279 -0.0998861710684794 -0.0639609470268263 0.14411143917517 -0.233477129544193 -0.196379849714606 0.0092409972268177 -0.233482357015054 0.274275023008114 0.105276686763706 0.0358955503028614 0.277436730054224 -0.0635927751595406 -0.0846483366694445 0.211172196059573 0.112126143695841 -0.175176713013417 0.000152296837899966 -0.000151737611353509 0.000739888668823525 0.000243016866823144 -5.06758553868875e-05 -0.000120640409913226 -0.000400423822398441 0.000598815640047727 -0.000590392993825386 0.00059183632761105 -1.51376264638306e-05 -0.00236945500924825 0.000771465391773909 0.00164512563581506 -0.00289663433262267 0.00546119644799055 -0.00164388195471477 0.00302511348054821 -0.000109179032251634 -0.000104347532847651 -0.000126881281988004 -1.51714182398837e-05 7.56041040916752e-05 -0.000436116522160351 2.99305561495151e-05 9.37587073917225e-05 0.000170189692733392 -0.000268614101870607 0.00030838727428861 -0.000301379937649838 -0.000526561985573734 0.000661721197898151 0.000996176486835825 -0.000367285797569422 -0.00168888387335043 0.00359975791288669 -0.00159042825034287 0.00197562005138009 0.000153380261808534 -0.000207988081657852 -0.000725254614657868 0.000245465455131474 0.000104851422204595 -2.88142623782422e-05 -0.000294350441133378 -8.42855312097711e-05 -0.000546121043349198 -0.00104409267207916
  83 1470.12715839263 ""  104.591998228124 0 0 0.0137662590569281 -0.00255585860969657 -0.00908131247822557 0.0034929361512994 -2.36373810863398e-05 -0.00351527632757397 -0.00200936251730118 0.00119950111542515 0.000280421034821972 -0.00147711868515996 -0.00320134377790809 0.000190627630305248 0.00175166507614699 0.000563999138656056 -0.00048860604371391 -0.00060989435662023 0.00176994628507153 9.75229437228437e-05 -0.00107965801182962 -0.00168284060010212 0.000112689658066208 0.0011204911089945 -0.000322516523987458 0.00103735991456858 0.000366965604180489 -0.00076525049758881 -0.000297091060631316 0.000104247112651237 0.000409033052150515 0.000190709328920601 -0.000120763195803674 -0.000141824049347149 -0.000255017774766615 -3.4879227706225e-05 0.000183951196196718 0.00013640726405576 -0.139242044814474 -0.0552469574481768 -0.00685018334150463 -0.0265912340984253 -0.00447063289528918 0.0266454843351935 0.00973277809942228 0.00849468519976053 -0.00163454493357942 0.00108694298812506 0.00444995773004039 6.29067047464083e-05 0.00499878245747303 0.00496518661966453 -0.000394819911801279 -0.0029844433023499 0.00153582415287895 -0.0181834774867264 -0.00151953983921883 -0.0028719233003249 -0.000534851327481399 -0.000750784005130215 0.000309627497402023 -0.00250252481195586 0.000345790125823196 -0.00149768735635123 0.000511606151731789 0.00391328429814238 -0.000358303173299444 0.000520480857543496 0.000223720576998773 0.00281099559127705 0.00270887991217664 -0.00227710515844194 0.000285946381107711 -3.20957542941338e-05 8.28704166888581e-05 -0.000345685587736701 0.000342101576461211 0.000516275238739762 -3.04501465990403e-05 -0.000853100520845868 -0.000208235617339438 -0.00101273747478272 -0.000508814204538318 0.00525870400828727 0.00105224603822701 -0.0105778210019916 0.0374835664822258 -0.00663625919774017 -0.0519757882813799 -0.0383156430190689 0.00892476024497705 0.0873465647555142 -0.0943175402528137 -0.107778392149719 -0.0233102179678372 0.0515222532013959 -0.135183732724049 0.017088497316178 0.241322147190343 -0.368109671353933 -0.0478450060773611 -0.00601421308815488 -0.00526371513979935 -0.00563997040454688 0.00616147616374413 0.0116386980042582 -0.00148003264730592 0.00302635749431605 -0.000702897355182762 0.00569771080239372 -0.00457980553835166 0.00921439848967394 -0.042036083392416 -0.0295748666017496 0.0314467840757513 0.0443537164143861 -0.00793791551339318 -0.0156669011167549 0.0875795350471853 -0.418323238519347 0.590120200000133 0.0735255208981914 -0.0192929350672649 -0.0103500369530781 0.00733564133111429 -0.000856305358189926 0.0154321194724285 -0.00412346627912 -0.0122842537264098 -0.0158132973505594 -0.029214416865068
  84 1496.58158880612 ""  0.845740152194561 0 0 -0.000817953604791505 -0.0110344270204499 0.0337928671302083 -0.00373094144270149 -0.00752317733176273 0.00639828834139448 -0.00243912440985823 0.00700301734384079 0.00128469222067321 -0.00256355201671322 -0.00549247053824458 0.000448620302338473 0.0015617310021212 0.00269714944703561 -0.000504572779345792 -0.000827630826953242 0.00219894987895338 0.000424649118996488 -0.000471351646821572 -0.0050523167037389 -0.000116999831773344 0.000906549136184211 0.00410603377407693 -0.000811412736642813 0.000637271579638878 -0.000756352537976583 -0.000385968697923978 -0.00428714842673165 -0.00142355879370204 0.00059304714966882 0.00402606268615158 0.00192521695369957 -0.001517861790611 0.000159950732551093 0.000261743306914146 0.00201464514429641 -0.0394569615454166 0.277137527638291 -0.188520026371806 0.0945833134809773 -0.0828888014285337 -0.3099060789554 0.0131154328502934 0.0111417629816401 -0.00304958134217664 0.00261354826376427 0.000821256084252379 -7.42810206494033e-05 0.00839698996786682 0.00400784525129085 -0.00210136732963454 0.0143251208511981 -0.0320942335527239 0.00882198855119077 0.0319230106434508 0.0395137078741822 -0.00506233171649523 0.0382576260193173 -0.00851391247294147 0.0253467538265314 -0.0107252841731786 -0.00943082294130221 -0.0282756273442792 -0.033213656319553 -0.0414191019873534 0.0120770998617233 -0.00708261213226578 0.00845247370373441 -0.0325508349755271 -0.01696775842508 0.0066745511877467 0.0427881004896374 0.00584633111196277 0.0125347125850307 -0.0021652484885831 -0.00483127214963583 0.000514339094594052 -0.0212959339193213 -0.0052942129922123 -0.0139633559490642 -0.0021182604313124 0.0237176346044555 0.0371268085996471 0.0221596004041264 -0.00518497815576192 1.19278970174822e-05 0.00570762478901864 0.00382740593898892 0.000563105670832399 -0.0107556190439543 -0.225351029497422 -0.221075094445653 -0.0693960033207611 0.162516447241006 -0.202478730252963 -0.0521762510857542 -0.0141215463144795 0.0519202220178444 0.0300430051405613 -0.0145073966507045 0.00534874771132396 0.00873074501756868 0.00436307950689193 0.0157328221631059 -0.0409463623011667 0.0127128587608428 0.0192680040781128 -0.0121030502752174 0.0307601925338105 -0.0572691724833148 -0.137169322144743 -0.0234711444896268 0.029216122942673 0.0463469454748834 -0.0477623921509059 -0.136676604792652 0.385754882035659 0.0654899460112643 -0.0783103926663158 -0.00587379817463791 -0.28112490491343 -0.215577442292118 0.0509847610439925 -0.0496086113929745 -0.0118874946319492 0.299462433003185 0.114455494481606 -0.105327030096143 -0.180108150749604
  85 1496.98141311666 ""  0.0148225876238511 0 0 0.000188464313857865 0.0013207933777406 -0.00414092820980081 0.000446979679368807 0.000940703773561885 -0.000719918605570251 0.000398287194761729 -0.000841663779847578 -9.99674260413208e-05 0.000216136842051538 0.000663419740108902 -5.64379265981949e-05 -0.000197094905077011 -0.000420606414754542 -0.000221425273931666 -6.82893198722618e-05 -0.000203826352417202 -0.000224094786374983 4.28712260436776e-05 0.000709023826142259 -0.00012369045470321 -9.90107060139466e-05 -0.000685130549037713 0.000136413706799652 -0.000360953079733872 0.000133016601936181 -0.0018179124046408 -0.0368362309203829 -0.0110096478518987 0.00470830403310066 0.0337719516320877 0.0111774073199646 -0.0161459685730094 0.00572226600797132 -0.000485996534967105 0.0194847441324762 0.00435009013230029 -0.0336692633153129 0.0226865757130719 -0.0116315319466465 0.00995695018800544 0.0375626596952345 -0.00146099360759249 -0.00112715881572076 0.000403723537574413 0.0016903988692811 -0.000161327526050996 0.00650400834712699 0.00233793022450642 -0.000626704069211907 0.0110318370487848 -0.00226256477302156 0.00449774740720989 -0.0022731775288743 0.257067058335521 0.337331649286748 -0.0299090534709508 0.34298222985925 -0.0751366649500679 0.201219635834669 -0.0855558781386352 -0.104126271222885 -0.232728180530291 -0.236992324208376 -0.342835153690243 0.101177297133476 -0.0555851296011513 0.121012420094456 -0.236977362057363 -0.177935847204279 0.0611032314811665 0.364893499840888 0.050119785395164 0.136126720720162 -0.0308671664288765 -0.0649562020585688 0.00645999359250489 -0.213981616485148 -0.059946063643142 -0.136605765698622 -0.00778286158480602 -0.0026022987332343 -0.00453406102723615 -0.00256746394580104 0.000719784521763389 -3.09747771983637e-05 -0.0007855067363889 -0.000603635066868362 -5.47040543787835e-05 0.00146498279598405 0.0272388649487885 0.0264440647703452 0.00880433396167813 -0.0194972234838078 0.0255823257417461 0.0055631784318779 0.00222089873658541 -0.00692172126366284 -0.00354640164828604 0.00181405281394913 -0.00092263641684228 -0.000694822227749883 -0.000431338543811713 -0.00176533949290704 0.00452058240122107 -0.00156452647633521 -0.00227590542807813 0.00134155228385484 -0.00373620377962698 0.0101246593329044 0.0120715573046241 -0.00180634944465917 -0.00325500447180341 -0.00634085396798006 0.00505198992155929 0.0151165469082968 -0.0416361154803917 -0.00869705822363364 0.0107719573274585 0.000995073042235286 0.0325051953026636 0.0260382195107989 -0.0060577534836969 0.00589557634338318 4.41581287926199e-05 -0.0341450412198017 -0.0118013489470282 0.0124184758710843 0.0219916169533916
  86 1499.74147639827 ""  3.80252974902492 0 0 -0.00306682026513882 -0.00546192988197437 0.0147682814082202 -0.00137511527187125 -0.00391598818835217 0.00188590011024902 -0.00207290427718897 0.000130881027701859 0.00124137600838384 0.00450640618089934 0.0027640080152465 -0.00121999975398308 -0.00268634246009781 0.00248930512584175 0.000913980368699888 -0.000551953349909066 -0.00315072398683409 0.000114348824731419 0.00364224585200976 -0.00163956718534593 -0.0011737579225819 -0.00244007578196273 0.00866176323894251 0.000720610298018302 -0.000314117255223437 0.000420493905587622 0.000116781033678619 -0.00105489992079374 -0.00121045165699346 0.000400480832430245 -0.000750661275974476 -0.0017690337902517 -0.000582815079770613 -0.000143714646393488 0.00229091745843988 0.000673699050937119 -0.00842604714051922 0.116956336209353 -0.0760292699539369 0.0472135020852544 -0.0303664728571858 -0.126337586228532 -0.00823919621668301 -0.0112820256707327 0.00191147386950176 0.00179877086752939 -0.0165939265909747 -0.00113574285766384 -0.00860597164699744 -0.0164455271115421 0.00192270572648853 0.0121794441463782 -0.0418516614851179 0.000927509427428901 0.0148625513454985 0.0131963361474105 -0.00495540909453641 0.00577681961523365 -0.00171063445135672 0.0114610957369928 -0.00565349510027778 0.00630494959355858 -0.0119517336911832 0.0200254890183591 0.00890722342592029 -0.00165991962646135 0.00183602428998549 0.0162681769085119 0.0166857257525162 -0.0109668876465548 0.000801636475995268 -0.00732235235158378 0.0156045062556332 -0.0143793411870973 0.00978289217582332 -0.0160877286974813 0.00386855283650361 -0.00178418249866356 0.00355405663953892 -0.0213904126821778 -0.0178002429703747 -0.00207007464908771 0.0180679108529202 0.00319949858426546 -0.00101812467054566 -0.000220520980772192 0.000763826971502892 0.00239467154213927 0.00196214763945539 -0.00217305721677017 -0.118808832827815 -0.103107460207528 -0.0543335671700471 0.072074238538479 -0.169393173342101 0.014984178649634 0.00386888833390693 0.00735430844812472 0.00569730261659787 -0.0331969931816672 0.0280161105016344 -0.0209145440053716 -0.00193702118674354 0.00218226647604433 -0.00143198064875718 0.00653461416047686 -0.0104648513424425 0.0259636256837427 0.0271081279623478 -0.399481791556547 0.30477818863547 0.478904050557646 0.00163959478677201 0.151923603179867 0.0076806990591083 0.0274555280616919 -0.0702481568164844 0.0118889793864484 -0.01557302214333 -0.00206308665144268 0.208849366998549 -0.0635254028698724 0.000386172632996797 0.00487223662235384 0.245346040609515 -0.317355898636552 -0.324079579775337 0.00287662850333627 -0.112168159669424
  87 1500.9815919296 ""  0.0025985866114626 0 0 -6.25702991691511e-06 -0.000214285951482659 0.000826841924087966 -9.7455749005814e-05 -0.000110766314598831 0.000135955392674434 6.69226755652651e-05 -0.000206141482762603 0.000267702154869267 0.000160435435011756 0.000211978680321682 -0.000211208804417313 -0.000247360605353015 0.000144914239091896 -0.000215162114562684 0.000446634287112463 -0.000312866429674989 0.00113989277475795 6.36539729297628e-05 0.00023808296721714 -0.000945982637053199 -0.000317575666797518 0.00035871482389369 -0.000194025584639505 -0.00120859884010744 -4.45995486174091e-05 -0.00336582211759547 -0.006523322369557 0.0321391977800272 -0.0137089383342737 -0.003067677079007 -0.0326722957819491 -0.0172600433362193 0.00707744195919493 0.000412368157528113 0.0242384930940314 -0.00059220435030836 0.00633182025225156 -0.00412434687586168 0.00168798174134403 -0.0020738556239937 -0.00698395442516726 -0.000917647950020128 -0.000767378450779414 -0.000506687811731507 0.00283941866605418 -0.00069057831989291 0.00949340130851483 0.0032487336143154 -0.00197504497761364 0.0150897449925551 0.000383554871069181 -0.00223168476152644 -0.00014267115913276 -0.257723896494393 -0.0569484082233003 0.171573667727769 0.22506003088488 -0.0320173231638122 -0.171007697772793 0.113954563753101 -0.371277527216582 0.199195913322317 0.325925435024722 0.0563403925258429 0.00345273133134191 0.0221502987231835 0.373422109862141 0.260362481319192 -0.292014824557038 0.0388028889658893 -0.0203504529307273 0.0815140591308941 0.177019963541849 -0.0403571898302584 -0.0940537978753283 0.0102983832030257 -0.289186133734219 -0.087850227360715 -0.192773337302474 -0.0153706299639213 2.73322395780839e-05 0.000119119167866253 2.43905161399584e-05 -0.000250790000988908 7.91179420647405e-05 0.000278803825475243 0.000250365188746698 -8.25097229871164e-05 -0.000447478663312093 1.24060891951832e-05 6.44772462984865e-05 9.00260029305914e-05 5.80214020459816e-05 0.000181145438499159 0.000110816935497477 -0.00117203631491627 0.00191870266120015 0.000434880895205979 0.000636627439528122 -0.000369684425514885 0.000266998005732595 -1.58756079609734e-05 -3.30548996841934e-05 7.82112631750165e-05 -6.91643610642579e-05 0.000398527432055773 -0.000734706141275686 -0.00033695170521059 0.00629282704294349 -0.00453131804391977 -0.0076336368867896 -0.000106759561679394 -0.00274019391565309 0.000124858362325944 -0.000572394835449394 0.000228701887411781 0.00254731677691456 -0.00362695032513409 -0.000573929281807106 -0.00662008725909292 3.03361424381341e-07 0.000267561837788291 -0.00048437562149054 -0.00550051769449899 0.00928677676619842 0.00791446957794341 -0.000584704513469842 0.00148642872645583
  88 1504.14445449881 ""  3.49378326542192 0 0 0.000847190035675518 -0.0123375425724282 0.0377103823667696 -0.00336980181194707 -0.0065619109090367 0.00458630638874189 -0.00550131260157877 -0.00474318694600435 0.0027911983119996 0.0114762707162189 0.00733816327294253 -0.00330296906805525 -0.00772827449342881 0.00827479540115884 0.002628461075176 0.00345911545106105 -0.0116600652709776 -0.0013871057042076 0.0114797927122451 0.00440734806739849 -0.00332740674702439 -0.00805744000480021 0.0163303757085679 0.0022679105222592 -0.00413365616747599 -0.0025572977691346 0.00140661989043822 -0.00155808620881774 -0.017445530093807 0.00765934461761217 -0.00583177684618029 -0.0154214773444005 -0.00552451344351988 -0.00332325512660374 0.0260636644379719 0.00111615699545995 -0.0590809097010364 0.294031643008722 -0.202514507409531 0.0911643273061431 -0.0947783031152953 -0.330267057908661 -0.0251994245042254 -0.0333877342565081 0.00732731150155294 -0.000777167130506053 -0.0245991055016316 -0.000786659142423736 -0.0403392615624501 -0.0562392525278593 0.00875651539879006 0.0250445420240002 -0.100446148970414 0.00280617477077568 0.170566471896598 0.0735465604398795 -0.098006583522056 -0.0761969230381585 0.00820928272413658 0.121029806771426 -0.072663495431359 0.183658111454023 -0.134457794063612 0.181771789815758 0.069279166295039 -0.00926581787385212 0.0156563732622581 0.155659522658346 0.149187192796637 -0.11390589718435 0.0109937167158351 -0.0587132886279593 0.154135785251321 -0.216778383614913 0.123536486472302 -0.159729168236939 0.0405036610211667 0.0569972888105033 0.061486516089617 -0.198058579436382 -0.199159692935448 -0.00323701713207172 -0.00331009753344724 -0.00690717867049771 0.00133747449212706 0.000626650071702838 -0.0029093450774517 -0.00189139834805387 0.000622878591575259 0.00307993833908822 0.0209448126481439 0.0194326525852392 0.00391968556148873 -0.0203035495908298 0.00800890178020383 0.023620074229698 0.0272366077723214 -0.0220030744914649 0.0120078825316676 0.00799711698853063 -0.0137447820756456 0.00825168885855513 0.000931647962521579 -0.00243967572157961 0.00992132380449231 -0.0153247989946039 -0.0145993888848823 -0.00196137026941309 -0.0211862397692168 0.141404184720797 -0.0708346581322008 -0.12829823272932 -0.0222216565463044 -0.0634444787786927 0.00980669995790958 0.0271746182851428 -0.0685789239213765 -0.0220864898305395 0.027684621808542 0.00136081606447941 0.176813541170398 0.227769752267287 -0.0505222265097655 0.0423891280673974 -0.0988610886609791 -0.141085273251415 0.0360032759350355 0.0984428977440716 0.222755132582902
  89 1505.33216322106 ""  5.74393577771667 0 0 -0.00165193713646751 -0.0117662587954021 0.033062626042343 -0.00317288517956381 -0.00961234813453766 0.00454917792452367 -0.00122378646874225 0.0122148601772382 0.00191581412773572 -0.00237858039423966 -0.00519892643489445 0.000453229362181418 0.00281006426463767 -0.000588656779960896 -0.000924787857634739 -0.00744653070740009 0.0071529287451246 0.00267705708725803 -0.00319652504023068 -0.0156204759862835 0.000247918152936227 0.00270263673588544 0.0112878241262742 -0.000897791638686084 0.00475886933970346 0.00437875657428949 -0.00155066669769936 -0.000656007895267607 0.0185533765341346 -0.00865275915590201 0.00469478662949352 0.0169325561433006 0.00787302502769111 0.00308384549130263 -0.0279201331357628 -0.00153573211240673 -0.0410345405245502 0.261955817838606 -0.177486913958417 0.0942547560689911 -0.0785069975406557 -0.291658030221388 0.0163924649496053 0.0147933977211458 -0.00389489648448172 0.00893840070381899 -0.0213482072132475 -0.00356386938769407 0.0310276511735828 0.0226235821253047 -0.0088483812291871 0.0193019575374713 -0.0355953628115604 0.00450551769313277 -0.1750846466924 -0.0573157894422059 0.110498361498309 0.109965304669906 -0.0147335326829209 -0.121248407658926 0.0763919339495117 -0.212815145952347 0.137550972281252 -0.197388057861692 -0.0540474141269526 0.00232135368998557 -0.0152400654938359 -0.189653585871247 -0.159747362132336 0.145880283715472 -0.0175093995611367 0.0409703309035633 -0.166023424366365 0.231631560120201 -0.132150502262618 0.176254102757339 -0.0437631027289482 -0.0563777765351927 -0.0631315704671545 0.218855991910801 0.213941885435573 -0.000184847483837464 -0.000663422454318683 -0.00244357140468465 0.000878490314030409 0.000366922151567698 -0.00202968502578374 -0.00146537488707961 0.00112997997321544 0.00079757922956606 0.00252602349023396 -0.00040351921504268 -0.0055213979944291 -0.00347359969522893 -0.00218548749805151 0.00786972563017248 0.0270819297318251 -0.0151339291670401 0.0158576664360297 0.00110094152802003 -0.0119451261748923 0.00984085886176228 0.0017624279864711 -7.41347760026364e-05 0.00221955351859559 -0.0147501989549369 -0.0170295286928389 0.00235341759014799 -0.01628395412645 0.101831996852655 -0.0704115509981857 -0.0883763217964909 -0.0228871886273516 -0.0458634212341252 0.000448614421336323 0.00778855753498405 -0.00454514034552278 -0.0144647845125061 0.0191418138338735 0.00131789164211132 0.21812741687557 0.224655622904443 -0.0520961158742741 0.0449614122721149 -0.0639358516591234 -0.198754885019918 -0.01477963786334 0.101526883613854 0.211941423810947
  90 1513.1485520855 ""  2.51495742660499 0 0 0.00295818963003181 -0.00578218124554842 0.0208617308454683 -0.00175533449536843 -0.00360042877558762 0.00255948686817531 -0.00129879558554856 0.00175473025089612 0.00122849782974913 0.00179231893889305 0.000165838592134996 -0.000594601947897305 -0.00105135034922013 0.00202379498574437 0.000362397552532633 -0.000850517309437621 -0.00107438435188704 0.000300258033428427 0.00198509474508909 -0.00242799663228206 -0.000781713837026651 -0.00140029932600643 0.00636025661290728 0.000304486610362311 -0.000472772474027447 0.000370667105901178 0.000114157744945757 -0.00111480978526375 0.000532325742075218 -0.000369749473040927 -0.000692479634625393 0.000426597241369101 0.00093741486456813 0.00021320289136225 -0.000503995957412939 -0.00019354584581369 -0.0442594134484833 0.166843485628157 -0.118854084399185 0.0354582070621242 -0.063474535455542 -0.194741680810844 -0.00164879431942996 -0.00390027051859219 0.000646865007709329 0.00195963493819647 -0.0103068230172518 -0.000965949358715113 -0.00189140316955812 -0.00741060041227056 -0.000112818514121048 0.0108180856929171 -0.0330455416487544 0.00289217506449431 -0.00025921368110642 0.00901815433522674 0.00505618487586016 0.017002881532191 -0.0032787806664671 0.00124878427486162 0.00095927401312214 -0.0141926463569209 -0.00110828348870619 -0.00238020794078467 0.00923675347927359 -0.0035545801648523 0.00112918426252979 -0.0133591563882924 -9.11328702670163e-05 0.0127149823981797 -0.00288074734650606 -0.0105054508999274 -0.0043117947335524 0.00429041518280456 -0.00277178682434906 0.00440811962205499 -0.000810937586996602 0.000167405254440477 -0.0010813117976959 0.00585669510341576 0.0049638263086894 -0.00612845422330321 -0.0475299482886648 -0.0132801859752939 0.00317193505554281 0.00113486525951744 -0.00591882401708043 0.00068786508960702 -0.00559843874883896 0.0118145825956202 0.27628661630757 0.254795194760067 0.179604515423499 -0.179943866397931 0.378368223797337 -0.0460237537268596 0.0151863686191685 -0.0402714753953628 -0.00625286869242691 0.0183576944907591 0.00121839873108519 0.0213635873737934 -0.00456540608109945 -0.00553050335570913 -0.000270304023004261 0.0254680640714768 0.00895541128078821 0.0225755141393036 0.0174728556933048 0.0817087867242466 -0.0891931611995833 -0.123667178669749 -0.0222262938504723 -0.077556373338211 0.000788154436112978 -0.0113261955868561 -0.017627436068803 -0.0551583421122425 0.0700820874913514 0.00590997866013185 -0.0664077455676769 -0.331570256983012 0.0675268486454386 -0.0483877026098479 0.30524020047127 -0.0525416533552275 -0.28168921980573 -0.121935779154341 -0.35873586122598
  91 1513.85917078166 ""  19.7515789403421 0 0 0.000987145764905933 0.00667207003671701 -0.0192380267023317 0.00131709463773109 0.00330088077752306 -0.000640301547924472 0.00177160499508957 0.00893887654661862 -0.00164493083935824 -0.0132813245492803 -0.0101466423522396 0.00354531073075852 0.00773699626872658 -0.00710165891825709 -0.00266698088173419 0.00463467025628283 0.0110683747263157 -0.00107639662308912 -0.0123474437581008 0.000253179057866283 0.00375563661161455 0.00910413012882609 -0.0232250604420343 -0.00317606467102933 0.00509799181735655 -0.00341822776495485 -0.00163672129163671 0.0075465679425013 -0.0019371998649988 0.00167745289548327 0.00492048524543734 -0.00219008254876023 -0.00554119369616157 -0.002581400422747 0.00330334528386756 0.000876441418173085 0.0280711519090533 -0.140123022550711 0.0943083202850189 -0.0450426488679063 0.0448507989042411 0.154947573023276 0.0326831427790475 0.0408637667191479 -0.00833931738358351 -0.00747462480483303 0.0582468425136475 0.00448153124727199 0.0251256728809274 0.0443876204346643 -0.00548936929289809 -0.023163666307315 0.0965808931024592 0.00348404608163066 -0.0122252865410839 -0.0667453122318695 -0.0264067260895782 -0.108035297111867 0.02138003154891 -0.0167370756327754 -0.000238170114256031 0.0807541691804864 0.0199073736488224 0.00835587770346764 -0.0633579132816419 0.0241741297130075 -0.00905000398791081 0.0836485266428305 -0.00760157878993191 -0.0813036259015937 0.0187032045387505 0.0699354830150879 0.0256460196362787 -0.0298214345825658 0.0185922370039825 -0.0191218258414722 0.00371445322930899 0.00490751950625684 0.0100767140081627 -0.0294212024171218 -0.0313216133761502 0.0225854178683838 0.0136169479162544 0.0215570447666922 -0.00392452341553992 -0.000160390568300523 0.00579580050926899 0.00188007782861976 -0.000417169590695637 -0.00780708458538941 -0.0859019981101158 -0.0992703719335592 -0.0296885486188894 0.0820015354551247 -0.0181201159404295 -0.0818536476425483 -0.0309791603997973 0.0430265295926469 0.00356665508994202 -0.0132191374166111 -0.0150046880344827 0.0465621796782317 0.00746818482158096 0.0142321548151255 -0.0463866565567828 0.000589908164545638 -0.0192609279079385 0.0224266667822492 0.017523420459541 0.119750825178124 -0.315251659309417 -0.184275802002727 -0.0451227013358615 -0.0721793402393566 -0.0630007292931896 -0.143998716753843 0.453090089412532 0.0561913463763133 -0.0634553023941438 -0.00267625294563849 0.280490775176166 0.0345388983020041 -0.0204532158458028 0.0223362726839007 0.179585651135335 -0.35580263239343 -0.283812215305625 0.0443822462091739 -0.000895129252976906
  92 1517.91586163206 ""  9.48668978625957 0 0 0.00176861830662237 0.0027644682520119 -0.00848996588194845 0.00077753309514949 0.00681144841460067 -0.000689620845895213 0.0103215981336971 -0.0188878302300371 -0.00469375911787906 0.000159675377051955 0.00172542347096246 5.11015968039997e-05 -0.00248143248817267 0.00867327641936552 0.0010637830014674 -0.00454369446853598 -0.0121208666504621 0.000960914913052445 0.0138672739109965 0.0141187684663765 -0.0035913329489268 -0.0115121970442042 0.00779330858378525 0.00380392707135696 -0.0316819247079824 0.00165201938634587 0.00981529045662929 -0.0325511944618256 0.000417141488170795 -0.00319179671300615 -0.0252656579192084 8.2969571232465e-05 0.0205116314616987 0.0113927912110571 0.00410656396906542 -0.00288432818193751 0.00578699262133265 -0.06534452613173 0.0419890529769206 -0.0327628426305137 0.0163713348456902 0.0740792172380016 -0.0207836329743112 -0.0219617120463571 0.0058144442255706 0.00617808767647931 -0.030816235363289 -0.00299564463717343 -0.0168254511615228 -0.0203431478411982 0.00414992141065982 -0.00159127471117062 -0.0397033069263342 -0.0023443120599658 0.145422756428507 0.323621383958614 0.0570800993390854 0.423523311099302 -0.087084553495568 0.141806127437862 -0.0392674402510919 -0.258820138187697 -0.169905725224071 0.092824192258972 0.326140552818221 -0.110981235821549 0.0560762796996744 -0.268774817475147 0.148068568846775 0.274316071685961 -0.0737553813079966 -0.353933872434974 -0.0125880966643351 -0.0158883696856726 0.00040359274740851 -0.0313009291903341 0.0117771870994109 0.00399895172672616 -0.0145915318869185 -0.0228851328797563 0.00564702198845923 0.00525480362581857 0.00829241549254983 0.00435018848207896 -0.00128593446366784 -0.000117192993905557 0.00186137952636056 0.000359351235021916 3.34882717056311e-05 -0.00169989032890223 -0.0481614177081809 -0.0470798099288427 -0.0203103081118164 0.0346741468793194 -0.0462162109206198 -0.00637241267783187 -0.013781276050219 0.0138717741432649 -0.00266041848772809 0.000174095396434691 -0.00396616190640827 0.012310266200367 0.00166769529150418 0.00295905049148775 -0.00810784063913715 0.00121570853980256 -0.00347004187108074 0.00461708905425511 0.00523921374566728 0.0443964720451855 -0.0838964697430241 -0.0639909158424525 -0.0127267872883936 -0.0284119260726431 -0.0110705904115953 -0.027211359672943 0.0843210781362066 0.0188879535393822 -0.0220431543674375 -0.0013847958293791 0.0495876411204956 -0.00840129186024845 -0.00112458795827207 0.00111670002601692 0.0481287826351349 -0.0668614860123218 -0.0656730124935984 0.00385727079087474 -0.0142473705760588
  93 1524.24285149906 ""  5.5551163813854 0 0 -5.91898387625067e-05 -0.000156513387293026 0.000292783865763144 -0.000103823695383804 -0.000225178118731433 5.34607682927929e-05 0.000228349915938048 0.000772812355009098 -9.48787036457584e-06 -0.000378811766700933 -0.000139043049253968 0.000353494865325933 0.000110218441220556 -0.000710876777088627 -0.000535849630699436 -0.0005451835874073 0.000657950702047676 -0.00229617806798242 -0.000466197881729284 -0.000423822733404614 0.000438471537978018 0.000403445869088398 -0.000533475111873975 0.000153498990136473 0.00915228245908888 -0.000529773389200078 0.0298117256190693 0.0148334827051897 -0.0139349488096393 -0.00148419822343175 -0.0124225967701545 0.0142697476645434 0.0077575654264796 0.0118711754757323 -0.00107398396427755 0.0401360032519267 -0.000125343845381075 0.00265428228441272 -0.00176359452587912 0.00120258995572618 -0.000696554139618085 -0.00285292565977828 0.00067344856908642 0.00161522809767514 -0.00148430490530978 0.00407281261818832 0.0016225130999057 0.0148699894163684 -0.00237278790748032 0.00228409330490445 -0.0130421562828039 -1.57485171659366e-05 0.00260092694330452 0.00171408064074022 0.0331201065527132 -0.09925159922406 -0.081551849006028 -0.24399635178397 0.040805762327109 0.0219647981089961 -0.0216737486463456 0.234864681491702 0.00395591903834293 -0.0791425240436579 0.0974626824889853 -0.0434181365726904 0.0149911757841636 -0.23764852362099 -0.0281686667686295 0.216773063912987 -0.0383612609722587 -0.112549928154333 0.169308217736903 0.364404583931271 -0.087235475615877 -0.168498532750382 0.0166923115406781 -0.55701073393877 -0.193541411715026 -0.364142722543705 -0.00275367589149616 -4.11248614598381e-05 -0.000265826458205389 -3.77677527621654e-05 7.83544201557068e-05 -5.13279473670409e-06 -0.000101337296052045 -3.04800096890111e-05 -1.47471680458765e-05 0.000119717812369324 0.00145124326683881 0.00127369176540541 0.000750281636506634 -0.000889575646828417 0.00193736492061647 -0.000372428176672787 0.000574252310402742 -0.000630027471113684 0.000127028711840698 -2.52884516761173e-05 -2.04479728684584e-06 -0.000112102411402453 -1.3854605618781e-05 -1.73719485922952e-05 1.76174749197971e-06 -4.10705033321667e-05 3.1399482559332e-05 -5.02514426788361e-05 -0.000146013099426366 -8.46566061118778e-05 0.00048545897293369 0.000208272203972702 0.000178316891277302 0.000279828056133545 -4.03202784879361e-06 -6.27383343736179e-05 2.26981659808262e-05 -0.00105422479206823 0.00126306306371856 0.00012469234805293 -0.000409362054685085 0.000455230797370575 -4.90570065457187e-05 8.2917586078714e-05 -0.000945868231839529 0.000680524623979316 0.00104478650127098 5.22424996816755e-05 0.000508628080038839
  94 1527.98962911255 ""  61.6014571102615 0 0 -0.00274556886359326 -0.000335880298786365 -0.000212656319455471 0.000957939556356265 0.0011471944403073 -0.0018732774141288 -0.0060112936885422 -0.0152366286918443 0.00195809733776318 0.0174990370235437 0.012796704587082 -0.00468991744219791 -0.00951190431708447 0.00932655454243211 0.00331800767939575 -0.00392741291825527 -0.0140894097523985 0.000673965836187216 0.0126373713586979 0.00257180675121712 -0.00360267344686825 -0.00833441891393002 0.0208503790230323 0.0031034933328905 0.00505638476899322 0.00291538084024416 -0.00130231832001064 0.0032986256591179 0.000192444462926892 0.000395242043442964 0.00253565628690825 0.000507732879478395 -0.00208056626770899 -0.00093716194882724 -0.00347736283300893 0.000375233608347799 0.0114153022132487 -0.0180800110024402 0.0183361931521836 0.00501422920046616 0.0128007310567443 0.0281818590814306 -0.0384241887452905 -0.0495412399275718 0.00936652691047698 0.00816303401005727 -0.0664784632723454 -0.00499668514285228 -0.0363728198524713 -0.0549273604718531 0.0088861150543241 0.0174682932899836 -0.0812210166378602 -0.0070717864875898 -0.0191857509087734 -0.0357942284481891 -0.00337742993124146 -0.0426789466755868 0.00899419010100767 -0.0194586143719566 0.00590174100588542 0.0249396338493764 0.0231646447212689 -0.0165859355912866 -0.0365772760444381 0.0115209627011288 -0.00738836492165433 0.0233927144697082 -0.0225677042196217 -0.0224267319227186 0.00710617243955487 0.040397703000423 -0.0143659201992365 0.028892676441513 -0.0145292514032411 0.0203968872187779 -0.00545662386107479 -0.00829932166979641 -0.00482965817312368 0.0253589708494416 0.0216349467353179 -0.00927678156604976 0.0434216446952701 -0.0203724070702399 -0.00193671740788173 -0.00052764061181523 0.00337267822277262 -0.00161407684101059 0.00352582824493843 -0.00757131088145532 -0.232908857241212 -0.183738937208885 -0.102936287543438 0.105661133893603 -0.390242749872534 0.169092200094172 -0.00191919618616351 0.0292800650761292 0.0190835439884487 0.0491860317638839 -0.00874478718428474 0.0229444541701749 -0.0041113097411671 -0.0115992831504 0.0505325651317352 0.0120356762753942 0.000949013989364283 0.00902579373883274 0.00823944705659816 0.244217749641396 -0.107774136487082 -0.278239310080203 -0.0463547264879671 -0.178513912756956 0.068914658582227 0.140172604820778 -0.445615259518664 0.0369011972622521 -0.0602367597885175 -0.00797110621977343 -0.0109507124574812 -0.163288547049377 0.0305695458787287 -0.0322329084614088 0.1899697911499 -0.0383129090941814 -0.17001065349715 -0.0487961005452789 -0.168089988415351
  95 1536.24554851871 ""  4.3186621428841 0 0 0.00101976264190802 0.000537764988627197 -0.000775017387487428 0.000510128349035853 0.0026808926173007 -0.000222158746761075 0.00246303983945737 -0.0098360480785643 -0.00132635712646285 0.00457650680196099 -0.00132181409890348 -0.00138304686839367 -0.00292534592305199 0.011602832040158 0.00131810460844653 -0.0086433759547727 0.00252076501479322 0.00268428337596628 0.0134443865467183 0.00710304706412442 -0.00372857901906486 -0.00892411821352263 0.00750950216866361 0.00283736694252621 -0.000932987112162663 -0.0431642936362732 -0.000757479755357903 -0.00118328922192213 -0.0165519941159423 0.0112870826486374 -0.00760301517795509 -0.015753108629472 -0.00943363644972806 0.00762749221358933 -0.0316156329796879 -0.00278414023517749 -0.00387289104317365 -0.00641374096161647 0.00269862919715896 -0.00810459973257155 -0.000473034064369621 0.0063622367461426 -0.0125051790680891 -0.0216915797459305 0.00332351803269959 0.0176274919161635 -0.071737638753972 -0.00828521412150634 -0.0228265487919758 -0.0361277828892105 0.00530438722630109 0.00389984987672048 -0.0457573453468022 -0.00189541933799534 0.222542622417747 0.0753811520329858 -0.138437666807942 -0.110865710582967 0.0165010492196926 0.174229693273336 -0.0948232510220255 0.23436996494895 -0.179990469694608 0.261371107512497 0.07235609852596 -0.00402654386862783 0.0241141929569492 0.219852256884596 0.213178543001369 -0.184657206902343 0.0232532261019476 -0.0844552400334407 -0.257682900042735 0.322331936528231 -0.190550928953942 0.282237675624067 -0.0638692841708099 -0.0927698996636685 -0.108885641134706 0.299852508892151 0.318157262926534 0.00116662865798831 -0.00181023714031311 0.00173840900480066 -0.000104243182571242 6.18644233081639e-05 5.84526853183611e-05 0.000126312837706512 -0.000205240752032458 0.000570259814976766 0.00949040268283266 0.00647168376220371 0.00427674368576417 -0.00287968559128207 0.0194386969423999 -0.0111212353361752 -0.00278861376885107 -0.000366861306169534 -0.00286296083418249 -0.00292899254063576 0.000151787273770032 -8.86055533660372e-05 0.00041239295420169 0.00107418026047686 -0.0040911863533651 -0.000481184830334549 -0.000201230191908912 -0.00023275336961341 0.000112753301702216 -0.010033819250149 -0.00254619075070049 0.00980402272547993 0.00139080814166688 0.00756813324302001 -0.00548707652770783 -0.0125191714454728 0.0377745946073321 0.000647541801688513 0.000450153539329706 6.53554609144528e-05 0.00300338390347739 0.00720668632559766 -0.00152810832468668 0.00163519353752009 -0.00692626966566168 -0.00148878320379026 0.00480161629564537 0.00253078890865015 0.00734448130061948
  96 1547.36693292543 ""  128.06065488089 0 0 -0.00883584576879798 -0.00710057138175392 0.00720049864034171 -0.00679158015972745 -0.0217307326430411 0.00366530008303406 0.0263312791392965 0.0906531126467731 -0.0038786271530161 -0.0642634696068815 -0.034389957191189 0.0184374273927873 0.0383147044612018 -0.0704481274713001 -0.0142873663834786 0.0189465010024106 0.0832582239094913 -0.00285588930472476 -0.0662713213205361 -0.0415484132922443 0.0181732112903114 0.0399510826410207 -0.0682894331594128 -0.0141934014728675 -0.0112279844037452 -0.0230351017443648 0.00251112629426692 -0.00436755477760567 -0.00440588436777934 0.00032566150547536 -0.00362715466656184 -0.00451201475235631 0.00188974393404808 0.0021539484740618 0.00163022029626206 -0.000767531188846615 0.0351119564133666 0.0691814645645872 -0.034576516479333 0.0678881753871292 -0.00281612552700584 -0.0635602443035018 0.139776611891501 0.19909289614759 -0.0381384973290982 -0.0482493170120536 0.300393951475027 0.0260609310413912 0.184386930502413 0.250881771928367 -0.0461723089488652 -0.0524633929200462 0.312694941626235 0.0245655929905442 0.0706823352014898 0.0684328903539579 -0.0214408694386591 0.034746007011088 -0.0095194770068426 0.0701541558602455 -0.0269254848953013 0.0124727057560774 -0.0708806412826568 0.0712815799995828 0.0662429138137029 -0.0169774740995787 0.0163628661743744 0.0104478497861824 0.073332714074831 -0.0117730757110342 -0.00500405654464055 -0.0760606485749924 -0.013631050149407 -0.00514477595165023 -0.00201418637420308 0.0135114825822861 -0.00204477027753636 -0.00126167799274486 -0.00837086188502993 -0.00190920800868365 0.00888627359720544 -0.00622500125016895 0.0057942368664973 -0.00804359739571041 0.000756048200110168 -0.000350776748846155 -0.000333360086543813 -0.000375509945620964 0.00171008454945015 -0.00443640597923935 -0.0298704505045583 -0.0172600746999154 -0.0154592441787656 0.00453582625265276 -0.0724564464914259 0.0478993488279103 0.0230870826062462 0.000736365198219839 0.0214656009402165 0.0125716516328202 -0.000110291949908192 -0.00224277532286256 -0.00222839483559885 -0.00532917958540316 0.0198138244976398 0.00138919121074331 0.000886032224411764 0.000766364685171702 -0.00211453282942164 0.0345448731367057 0.0292563596660097 -0.028060211220133 -0.00365871167215974 -0.026643232630781 0.0275104642825453 0.06153583842035 -0.187975315044567 -0.0061838935010707 -0.00062697826717194 -0.000699196723136068 -0.0121063432990044 -0.0225169683580154 0.00503490634159188 -0.00543985908898454 0.0216444863949818 0.00745468098017599 -0.012895851224644 -0.00846908148592281 -0.0237428940851074
  97 1592.69143829982 ""  3.31796039764785 0 0 -0.000281990979810424 0.00629327784231033 0.00281712175532076 0.0105064951968945 -0.00948418983541253 -0.00618225147261685 -0.137460653451793 0.0390098778951771 0.0461586455067876 0.0902651875563518 0.00641089844091055 -0.02787149665383 -0.0658889277582393 0.0739007434348722 0.0229892286028147 0.109533364893149 -0.0374344145915182 -0.0351787231286994 -0.0799799602165004 -0.0172380401418612 0.0234156229207288 0.0744975132616108 -0.0607720895215477 -0.0243247808180448 -0.0176627995047546 0.004104066541112 0.00552788969601146 0.000455651420119013 0.00175921117828316 0.000274568868360435 0.000276819820526036 0.00170656159831852 -0.000427117743912162 0.00297152333385588 -0.00570174207769119 -0.00101834286095358 -0.0115275671258654 -0.00505436209451896 0.00828054930103022 0.0158336749400925 0.00779248663130937 -0.0142868616910864 -0.0185128582270902 -0.121675940677525 0.00178261559141417 -0.0019949514528087 -0.196536815626985 -0.00496563853344118 0.058434091137197 0.142284594112095 -0.0108669195000472 0.0265805394773671 0.152599371996764 -0.00812951541501588 0.0126230448784075 0.016400119319256 -0.00228875502810014 0.0172405194689951 -0.00138872606822124 0.0142168553282745 -0.00603006592175852 -0.0140171626509475 -0.0272016969180628 0.0118906385414274 0.0161277796752442 -0.00417707522114539 0.00960067763770384 -0.0149467918137466 0.0250711783677804 0.00610411892937996 -0.000370273402627407 -0.0209147204099692 -0.00649477557059473 0.0175580477085772 -0.0112599325035262 -0.00614152070061513 -0.00286194658506647 0.00109766872592399 0.000605635094361796 0.0159105462584783 0.0139236933679366 4.65922695712774e-05 0.000102373518688538 -0.000323556617250571 0.000183217718075789 2.59323035644596e-05 0.000166315565952381 -0.000372002405290396 -0.000354839623642756 -0.00143269807337713 -0.000134182606083936 -3.35112816233921e-05 0.000818917352195678 -0.000607035756098393 -2.6966499612614e-05 0.00115189136815452 0.00375695572190157 0.000388453310941798 0.00412587350104872 0.000100563305391342 -9.30534502230878e-05 -0.000185603720223184 -0.000115231297569674 -0.000110358469357608 0.000308438306256454 -3.06756280218575e-06 4.47888177079769e-05 2.30949891003369e-05 -0.000202495172056071 0.000506277136975465 0.000456500947960274 -0.000445535447447762 0.000389057942499121 0.000297940343963013 0.00011972780259384 0.000960224286419595 -0.00103882456309802 0.000917145583149476 -0.00156394693478502 0.000534422401600406 -0.000365179978536549 -3.71196048404126e-05 4.93008574227155e-05 4.69870896688712e-05 -0.000336616647986458 0.000350083876529456 0.000486476970834083 -0.000181837357218354 -0.000188998071491225
  98 1634.66515724082 ""  49.9823331104869 0 0 -0.00667880937158474 -0.00551086819726868 0.00376752305350657 -0.00215389430121453 -0.00645911293496615 0.00151416353783982 0.0333698659057839 0.0758538292287798 -0.00732092921240299 -0.0627074010111427 -0.106573491483229 0.0156808097228723 0.00319919195577757 0.116396336349472 0.00313872003024819 -0.0243120117021737 -0.0769247228165512 0.00489953655169198 0.0614669144081967 0.108334291651704 -0.0146176902830551 -0.00737654182931916 -0.115594390710852 -0.00264307681138349 0.00381618294283467 0.00870379727768597 -0.000905329098874961 -0.0001181513278095 0.00186292509656667 0.00190926827688135 -0.00112815242954645 0.00198361255368201 -0.00144890216556815 0.000900421986243691 6.25473040019756e-05 -0.000263454115885565 0.0224889458593227 0.03280554638782 -0.0139631184471969 0.0296031341845378 -0.00197974121476973 -0.0216561576389727 0.130019605285544 0.100045873318857 -0.0384189851993835 0.0694654469477112 -0.147836880598234 -0.0272215912809753 -0.143386079710809 -0.122539712464825 0.0382008928486265 -0.0838529494580356 0.163314447790615 0.0312878647023078 -0.00532479726373027 -0.0121089260422614 -0.0013688572521386 -0.00177427509960864 0.00153044016728662 -0.0150337742429089 0.00134091847284442 -0.00520623405624055 0.00474496273650702 -0.00367551782866585 -0.0121122921306719 0.00342901312253808 -0.00153628367592127 -0.00485317139347346 -0.00480281587540278 0.00666912959664696 0.000759916069900071 0.013353535687027 -0.00127971026525091 -0.00186843844417801 0.000188928152198468 -0.00795892886711048 0.00220141966634315 0.00243925325857607 -0.00125344757260826 -0.00189581473259201 0.000504024159528915 -0.00127067582298217 0.000284498202831088 -0.00142601290426419 0.000992004579630569 -0.000515850659374646 -0.000236423970746735 -0.000631840859510908 0.00147019479035192 -0.00240561374832929 -0.00327262446382886 -0.00119371244825325 -0.00338531622402672 -0.0014056900396897 -0.010045286475421 0.00811352496139434 0.0149702062732475 -0.00178127010272494 0.0122372491306765 0.00224406904032586 4.81081333135767e-05 -0.00123557899368236 -0.000557772152691154 -0.00121130766003698 0.00432916634753713 3.01689779785772e-05 5.53581258419674e-05 0.000312182721798133 -0.000952746109220051 0.00396523434153738 0.00992218828765923 -0.00153233950469492 0.00109554260364913 -0.0020049586718609 0.00707699478897978 0.0151610895635049 -0.0456158695874883 -0.00575259478580206 0.00558823220301609 0.0009935179519232 -0.000963288929756676 -0.00110452007420456 0.000361340150078694 -0.000271932117047329 0.00201955029450637 -5.97911852981489e-05 -0.000815193289465676 -0.000883702553484623 -0.00221048678825671
  99 2940.74932412191 ""  32.84942754995 0 0 0.000631835225454632 -0.00293331081468387 0.00088283305771338 7.2883744722638e-05 -9.0063692199721e-05 -3.46562362495322e-05 7.92781581828303e-05 0.000158876345148018 -5.52588112915104e-05 -1.72374189169233e-05 -4.21735126998878e-05 1.51904600603311e-05 8.06471283736695e-06 8.07195950841402e-06 3.88570864999279e-06 1.59722731471982e-06 -9.66118190131865e-06 -2.23850528139306e-06 2.28282629835909e-05 -1.48546284501879e-05 -1.07901330544621e-06 -4.65731692037418e-05 -3.7996242881492e-05 3.52799848213036e-05 3.0629804936401e-06 -4.35713230160032e-07 -1.97383217897136e-06 2.03682759408329e-05 1.27417920696038e-05 1.44912401681237e-05 2.30404049778603e-05 2.66416548739957e-05 1.42491022205297e-05 2.37294083285549e-05 5.2908467421717e-06 5.76550770646277e-06 0.000465416036750835 0.000236630787498315 0.00305910766077962 -0.0122957115685959 0.0322057205641419 -0.0100484395192708 -0.00014088139762766 0.000254874778568595 -3.29199440965187e-05 8.64385000411403e-06 -1.83576930014735e-06 -1.88023295413097e-05 -0.000103498540677402 9.97694440063999e-06 9.45650246069983e-06 0.000289967699108447 2.98780266120765e-05 -0.000359593135085051 -0.000161374144416267 0.000120377088421455 -0.000175154341618741 -4.7375148703929e-05 -0.00027832200686473 5.70503537561711e-06 -4.17540863567471e-06 -6.64942241273078e-06 3.37579702804175e-07 2.60573417478257e-05 -0.000130339923362784 -0.000262211024711169 -0.000262762289178129 -5.07757571684233e-05 6.54321735164279e-05 -1.43557148052299e-05 -0.000166773818242248 2.43520452970204e-05 -3.00150718017023e-05 4.65141273289667e-05 0.000131165726287882 -3.11722139777884e-05 -0.000239915076198667 7.1888014555265e-06 -0.000193538226299008 0.000122214211093574 -0.000191519743848683 -0.0366008319982983 0.0603892811753902 0.00158263600942325 0.000916525325226923 -0.000313504222736082 -0.00082049943896187 -0.00936653690690288 -0.00808543090723039 0.00670728082486924 0.633533514634779 -0.659827709381986 0.0768369546757631 -0.202390240106396 -0.0748109327121986 -0.0760492512111151 0.0945329270286356 0.107953366958241 -0.0839383081206052 -0.00225358122105428 0.00102260708679915 -0.000676664040951587 0.000609916679598526 0.00166772917055825 -0.000899826715743811 0.000459614321790943 -0.00374765348358125 0.000170680890176965 0.0325022818866192 0.00833655201208042 0.00516480141167387 -0.00426648579121945 -0.0183584323962196 0.00880536862084584 0.00245600962676157 -0.00129351022702344 -0.00702741138552211 -0.00239639668304814 -0.0104670066314522 0.0107232239601442 0.00309267521169207 0.000221970783025169 0.0252608385393755 -0.020230440395373 -0.00567498142501516 -0.0035301798096968 0.0112398857440917 0.0483340229956733 -0.0259165045412362
  100 2961.24656408674 ""  32.5541185786079 0 0 -0.00598995691324184 0.00954906167007676 -0.0159751580223984 0.000993860850295821 0.000592041410752012 -0.000551702422192935 -4.02903825604947e-05 -0.000325784415143912 1.07161260899316e-05 2.4068994043504e-06 8.04598251804159e-05 -2.04554822591847e-05 1.32821638642361e-05 -8.12821109575879e-06 1.27620863679502e-06 1.57905421300182e-06 3.93441492258645e-06 -2.63879373075166e-06 -2.91177669585314e-05 1.11669229899892e-05 -9.65190279609351e-06 -3.11051104877998e-05 -3.0302152740719e-05 -2.44890020071976e-06 -2.79416935977025e-06 2.98706418954415e-06 4.94195060618398e-06 -2.53076538956183e-05 -5.25365188778854e-05 -3.37249410053987e-05 -2.34943218294046e-05 -5.85918241697899e-05 -5.85473525364889e-06 -2.44754139226377e-05 -2.99106381891571e-05 -8.42608278060731e-06 -0.0394654496871554 0.0982749780905176 0.130429937287289 0.0847777214193191 -0.221888295261613 0.0688162840554949 1.38138577523705e-05 -0.000219346504587264 1.13238190161749e-05 -0.000139123172584142 1.88944042892029e-05 6.23813491781377e-05 -0.00014271222434904 0.00028041049535156 0.000101935211354998 0.000849360924218092 0.000719526101852239 0.000933938907695038 0.000322973304730486 -0.000238017409572682 0.000355968131567521 0.000171412207546808 0.000888928540105789 -2.9964922403453e-05 -0.000206558032457197 -2.04801517859192e-05 6.62942688600827e-05 -9.10323992293626e-06 6.54672146070809e-05 0.00012727338208896 0.000207596586399802 4.57764340060462e-05 -5.14940831008769e-05 0.000103414330585576 0.000584295902647371 -3.01039156398709e-05 3.01374063654029e-05 -3.23820765365066e-05 -9.95080072696357e-05 6.67860711350154e-05 0.00046782707549613 -7.77609627908853e-06 0.000206875070013759 -0.000127284409352832 0.000205048057801559 0.0134298532215565 -0.00782568080380595 0.0027088793412538 0.00193203636448609 -0.000595748698157237 -0.00128438473844004 -0.0429996954101732 -0.0462877975989559 0.0402101107799493 -0.112980535741862 0.120595734786449 -0.00911369267073922 -0.050993152738261 -0.0247098947881489 -0.0202724080050709 0.507440630224327 0.562664680716726 -0.471063637633081 0.000821227865516588 -0.000689983950585863 0.000557792079020238 8.97949427560607e-05 0.000116653778454827 -0.000404656003587755 -0.000565934725071017 0.00109423169906818 0.00021197867042648 -0.0136200403172823 -0.00366220240935943 -0.00277025513240404 0.00256104798854569 0.0118305731963975 -0.00664802989376298 0.00108503226339826 6.79763439409508e-05 0.00130721111661601 -0.0126351122359588 -0.00370788059239872 0.0148454796325492 -0.00147190763723274 -0.000973331144207352 -0.0117900619395751 0.0118809038860113 0.00324351359870277 0.00233983504464715 -0.00347610403449483 -0.0150813193899147 0.00784439309436433
  101 2981.76442449645 ""  32.2444597637065 0 0 -0.000602950470523124 0.00117636928169963 -0.00260488436412019 3.97158228099453e-05 -2.65963081856204e-05 -9.08148429341361e-05 2.32563003831238e-05 9.09040668000154e-05 2.62603984721713e-05 6.21643604388746e-08 -1.80748667992505e-05 -3.98996853503573e-06 -2.45843663653539e-05 -9.61950535627959e-07 6.39411023392979e-06 5.34191695368469e-06 3.62088284572988e-07 2.10061230390689e-06 2.18215938477589e-05 -1.29268808677822e-05 -9.21166777966093e-06 -1.45252016448679e-05 -3.6029070711965e-05 -3.74931261267536e-06 -6.16223381732669e-06 7.18382672218193e-06 -2.69852700569972e-06 -1.58391936324272e-05 -0.000114478453950337 -2.52284913741714e-05 0.000160466398354917 -0.00037291417024637 0.000348767439418622 9.16907259905622e-05 -3.66875726726156e-05 -5.27428302922514e-06 -0.00600074943630778 0.0161755328346625 0.021700505310138 0.0120246942021371 -0.0303010503230245 0.00986223187876329 -4.80059784792547e-05 0.000115127044529905 5.60490747883574e-05 0.00020231001451884 6.58001427513935e-05 -7.43356441621458e-05 -0.000293687425774314 0.000286587202895783 7.21790758958036e-05 0.000260272024781741 0.000225683955017029 0.000125068403197995 0.000232576235828535 -0.000158584740142774 0.000278546232041742 0.000301378862546431 0.0014938610326926 -5.94822059497644e-05 -0.000349047743342574 -4.39645421353169e-05 0.00011039839467898 0.00076430930982191 -0.00230950634682207 -0.00516059196378708 -0.00422115787259947 -0.000623085730678192 0.0012190643702781 0.00154102129565132 0.00727867769050585 -0.000181734829828034 -0.000161768687816266 0.000393175135991717 0.000945482096392864 -5.99449115028007e-05 -0.000577635953350366 5.70580264609042e-06 -0.00083765817780021 0.000580659010638185 -0.000883375663557618 0.00383794456348371 -0.00269933402708656 0.00150881402719565 -3.03003625859996e-05 -0.000133264011140398 0.000209271120523753 0.000345912520169083 0.000119674635240505 4.59973355294314e-05 -0.0323514126637025 0.0350657941675654 -0.00415231611850431 -0.0145861753349362 -0.00604494765465021 -0.00915701325544434 -0.00110002086927382 -0.00152883400587838 -0.000247699311695013 -0.050469035869405 0.0239373380194006 -0.0344299321314878 0.000990369801076216 -0.00026934146664569 -0.00119074324353433 0.00975433304384219 -0.00152253727715005 0.00844158380663969 0.724280679074411 0.202338715169982 0.141309350882362 -0.120154430294093 -0.481289065436908 0.278995182180183 -0.0149042897058756 -0.00311911645517751 -0.00232364819502395 -0.000952464461354245 0.00444718632986348 -0.00439673336433793 -0.00737037425746783 -0.00140628176637997 -0.0463104685171694 -0.126928090160519 -0.0352317711095344 -0.0230056725535017 0.0160719780077753 0.0561434951087285 -0.0260896079982292
  102 2985.49438506554 ""  29.5493306958899 0 0 -3.37230159527979e-05 6.11119480451876e-05 -0.000186058035413595 4.03564377735786e-06 8.56098736079485e-07 -7.22396502815525e-06 1.04593246302718e-05 -5.04967579875812e-06 2.69694249576832e-05 -7.54500392051627e-06 -3.95696294827447e-06 -1.93111214497869e-05 -1.17461578881551e-05 -7.3387905802873e-06 6.16937037241741e-05 6.57969755608678e-05 -9.54305602002508e-06 0.000188466322423844 -5.32564423033426e-05 1.12305758151661e-05 -0.000146725379536723 1.59826312839748e-06 4.64228552579964e-06 -1.40101785640483e-05 -0.000233929448647343 1.66785251843371e-05 -0.000714657119102637 0.00260204252358933 0.0227463388939284 0.026115723291709 0.0120701653384587 -0.0245963550338966 0.0225101338506828 0.000415598797687894 0.000143937992778776 -0.000914247275600407 -0.000437410148431128 0.00119053459818449 0.00162659340729508 0.000764296813956852 -0.00190436878412556 0.000628463445948559 -5.98869724196219e-05 3.42144162729585e-05 -8.19755583185521e-05 0.000305687366206634 8.35222044336858e-05 -3.811112458074e-05 -0.000232820164846801 -5.99679189021937e-05 -0.00111208823584701 -7.86169101612836e-05 -1.479422926995e-05 -4.06805722986734e-05 -0.22367243248448 0.16620931503339 -0.239753045826317 -0.0985606524992179 -0.480823852897418 0.0203502681577324 0.291529687667953 0.0448616354473091 -0.087120796761054 0.052968840040353 -0.153923027685461 -0.338417886594214 -0.298209123505749 -0.0452717480632057 0.087631050578041 0.103761810723872 0.490761142449978 -0.0134663983654306 -0.00329436027768095 0.00450547904908441 0.0129176697658724 -0.000966036145600674 -0.00767384922383258 0.000203820671309584 -0.000414378458201119 0.00150942543409685 -0.00176920491532048 -6.38721968098375e-05 1.92680589626449e-05 -1.65267491635937e-05 -6.63932452405177e-06 -9.51622918769528e-07 6.57107411064126e-06 2.94089441742472e-05 2.55712171262742e-05 -2.05810732768274e-05 0.000366151650399764 -0.00038659005971482 2.93514118956044e-05 0.000378881538331538 0.000171754341954617 0.000167446954735472 -0.000321920311976455 -0.000329742013179888 0.000262273667449089 0.000396343560095434 -4.56267903984576e-05 0.000171248375216629 -4.51882004280098e-06 7.03058970053183e-06 3.09538721018012e-06 -0.000307878973152521 0.000164356598158813 2.30930879032714e-05 -0.00521525334268511 -0.00142027533182415 -0.00102881721904446 0.000494721304421304 0.00186336222693644 -0.00107279069984444 8.9766194102166e-05 -4.81613263625267e-06 4.97997202621214e-05 6.83304015483195e-05 4.045592153311e-06 -9.4196451914079e-05 -0.000317502840420485 -0.00037093801125212 -0.00276315204479039 0.00472992329692361 0.00129292525579432 0.000961439818875188 -0.000740805334994191 -0.00284014749386857 0.00150091436755016
  103 2986.30899449505 ""  26.4116997538087 0 0 0.000276569693307939 -0.000432618326113517 0.00120555016773993 -7.79809147384533e-05 -8.07163227980493e-05 2.9978907970413e-05 6.03994069630391e-05 7.72290873343531e-05 -1.61799781258353e-05 4.05964487292879e-05 -6.6991767916473e-05 -1.08838781874165e-05 -0.00101230998510813 -0.000546226662527211 0.000291822697231146 0.000357616642914753 0.00010765872124452 -0.000113905418382924 -0.000763511347566061 0.000975608227677468 0.000263259118701749 6.55982535127176e-05 -8.33236244283933e-05 -2.25340439784188e-05 -0.000807521871903981 -0.000274339427463472 0.000247498915403309 -0.00182973447969589 -0.0154787618594882 -0.0188289410978362 0.00813187477505087 -0.0155584547683017 0.0151755592768098 0.0328210159108559 0.00709883544596939 -0.00977987555049131 0.00278540008239751 -0.00762600838387749 -0.0103013752578477 -0.00526621013351003 0.0129496677213087 -0.004256420322968 -0.00139715479205627 0.00134642431194789 0.000453012504251914 0.0106436716061434 0.00344290941015255 -0.00310441420180576 0.00892334822958824 -0.00768437122404922 -0.00288279043995113 -0.00106134650973884 -0.000163686441161603 0.000245358204185635 0.161605933771696 -0.118919778559767 0.174278507201199 0.0684613672712626 0.334691618968331 -0.0137202515256401 -0.207395755231685 -0.0323505708510336 0.0610022493817907 0.0351527013411414 -0.102528943971231 -0.228872248918572 -0.196572817902998 -0.030389520912981 0.0587068855342111 0.066738377988546 0.317243013158559 -0.00898527172632628 -0.0686026722169241 0.153839441468477 0.381991811294312 -0.0536175798388635 -0.407052626731862 0.00398693565258686 -0.263774436255499 0.172403738756214 -0.270903370723131 2.59756920180321e-05 -5.18271231661084e-05 -1.88262275527649e-05 6.58671648785782e-06 1.82889214476612e-06 -1.58422985033368e-05 -0.000275448581777454 -0.000296948415765819 0.000243300034302278 -0.000530490771521381 0.000560678005238307 -3.30713330993815e-05 0.000205045407192815 9.89351071226334e-05 0.000126901950795497 0.00322110785948976 0.00349562481696882 -0.00282242361779287 0.000306410377057711 -5.87813294175796e-05 0.000138728812693908 2.04114053897624e-06 7.57292931120124e-06 3.05031820176016e-06 -0.000542899112584389 0.000316529208670168 0.000111859442425063 -0.00407545478920163 -0.00110392054068864 -0.000797088192577833 0.000429830862993665 0.00167541926257295 -0.000937356606981092 -2.28479868174094e-05 1.37030119215055e-05 4.63158935062706e-05 -2.03253437856855e-05 -6.64575169300591e-05 0.000161463537367714 -0.000689475525547121 -0.000742589411070465 -0.00589717740999707 0.00851466009684834 0.0023297449116558 0.00174269623286559 -0.00137194713788146 -0.00530820577494661 0.00283172947512988
  104 2987.1889593896 ""  23.9305295707074 0 0 -0.00123144363908728 0.00248041394675325 -0.00522975446244696 0.000156358031354163 9.78907610019561e-05 -9.65242273820671e-05 -2.56912694577183e-05 -0.000127829211842202 2.65923120575104e-05 -1.0100405543273e-05 4.69603407848317e-05 -1.51586207384145e-07 -1.52723012502401e-05 -8.71480650158735e-06 1.7919387171247e-06 9.74467904450661e-06 7.14415275774396e-06 -3.21334103050712e-06 -2.43095465182618e-05 2.43327298708292e-05 2.13918257285895e-06 -8.20078974678429e-05 -1.86430507994293e-05 2.08303615959483e-05 -1.40680354499032e-05 -5.7124328443574e-06 1.0698120976344e-06 -3.15053571044286e-05 -0.000107563213212001 -0.000135595053363814 0.000167326301674816 -0.000419671734135789 0.000353576208894197 0.000414354651376861 0.00010105172568834 -0.000136589956604984 -0.011867321419595 0.0315400212457846 0.0424649568517947 0.0244930387032435 -0.0613081720956154 0.0200792087303317 0.000255389599112467 -0.000347863212947393 -8.77794765813168e-05 9.62651129544023e-05 3.80914147298482e-05 -2.82779060027645e-05 0.000171661432536409 -0.000111326843526959 -3.43330012326377e-05 0.000949028165052864 0.000237881100483145 -4.24968319785722e-05 0.00120188892834811 -0.000874068961998725 0.00130269677759473 0.000476711154783098 0.00236475481257813 -8.39571120406818e-05 -0.00129604381282185 -0.000203036488488185 0.000374399485088099 0.0008255906967365 -0.00236340632699086 -0.0052469613368884 -0.00445027121531964 -0.000682866901030414 0.00133378647590786 0.00167752310088022 0.00804156524229394 -0.000242211436440352 -0.000884131211160626 0.00199026381382576 0.00494473462674605 -0.000697936014697143 -0.00531230657081429 5.16036538261934e-05 -0.00329399674959048 0.00216611765595613 -0.00340018863848018 -0.00058117979054743 -0.00354318046907925 -0.000762179470901808 -9.79537999146916e-05 -4.55412030199494e-05 0.00019736195803367 0.000633124324237523 0.00059766038173339 -0.000438775979009349 -0.0268475887713191 0.0280152676229372 -0.00275355005697842 0.0332652385564071 0.0144174365590925 0.0135187630519275 -0.00665411389869756 -0.00728935609572759 0.00495539615531419 0.000450968496700066 -0.00689136146566205 0.00598166144263395 0.000191753481451984 -0.000130707134244847 8.87420197690946e-05 0.0377265721346769 -0.025784212521203 -0.0162785991652175 -0.0325881461777794 -0.0127157943967382 -0.00652712997417151 0.0256571007218705 0.100127087221902 -0.0610585126706406 -0.00265712523261969 -0.00123499195733502 -0.00165503547725579 0.000410832183496281 0.00205431733949977 -0.00269784239797265 0.062562542075647 0.0653515138901828 0.534746831829253 -0.612677877580818 -0.167269754423677 -0.12699629646434 0.103125736473417 0.40501064718577 -0.218131195198598
  105 2991.47525550984 ""  98.6675327518894 0 0 -0.0114608732136717 0.0213324990825179 -0.0565832159662236 0.00178899724439429 0.00106451129794544 -0.000912362600714271 -0.000340575861978453 -0.00160267267708605 0.000199732550312152 7.45204062421877e-05 0.00030475380989416 -4.75076613151614e-05 -2.57220801360716e-05 2.1770588212444e-06 -1.28027141057031e-05 7.61525069965199e-05 -5.76601803663997e-05 -4.24279122320783e-05 -8.29136774234636e-05 -2.02184187555335e-05 3.92595650712999e-06 -0.00115935877423953 -0.000149133651535535 0.000403315598756834 -2.81564985673045e-05 -1.76424942289357e-05 1.51782925250874e-05 0.00016802289501605 0.00136775119123047 0.00142674975897951 -0.000711407595010497 0.00175231920283955 -0.00134612848329847 0.00371746192708962 0.000725275825885603 -0.00106017088222987 -0.129734765482662 0.350844492167839 0.474939601430911 0.243782751407205 -0.606782304562516 0.199898709417424 4.49250288763499e-05 -0.000639833682190998 4.7953230512481e-05 0.000235771263705245 0.000258744919018754 -8.32249842309434e-05 -0.000238330658252755 0.000295750480488537 0.000177864889188712 0.0133966410578302 0.00259725423087691 -0.00254277123486001 -0.0118611096069287 0.0086902405355923 -0.0129924544407081 -0.00549244818502345 -0.0267153827780684 0.00110661325138124 0.0154495205147441 0.00223701104419514 -0.00487522842575079 -0.00295431988678545 0.0088108730121001 0.0198776239959549 0.018057232933234 0.00257364008698296 -0.00507254949586924 -0.00670435559358927 -0.0317991960955229 0.000939538441046521 -0.00788344449364091 0.0168642219386234 0.0423626106517372 -0.00599198010111215 -0.0442205160989554 0.000499660314306776 -0.0299370986354636 0.0192122282608661 -0.0303445584637188 -0.00862807848202212 0.00396362876105496 -0.00154376964776664 -0.000683326214734984 -2.86123853462613e-05 0.000699875738307563 0.0137172556127675 0.0146531113648896 -0.0118619598835639 0.0629086879685422 -0.0673251822541673 0.00540947502280398 0.041495341261563 0.0194637797667972 0.0160736283109384 -0.161670575803386 -0.174367746638088 0.140155643946474 0.00236200494937131 0.000343661077344628 0.000659146140687137 5.23690518738125e-05 5.4208360538036e-07 0.000103222862268933 -0.0042371299323349 0.00169209685650893 0.0010988128058709 -0.0289624909174778 -0.0078244653650329 -0.00570640046754795 0.00109108416032548 0.00277069349720211 -0.00129137608985652 -0.00087532663515963 -1.20199934681276e-05 0.00100511147844496 0.00534934015927166 0.0011736174379121 -0.00632790756245246 -0.0050313677556624 -0.00588780202862759 -0.0433939426300661 0.0637904446137445 0.017380917938719 0.0131557461680353 -0.00844508018002067 -0.0313998243016504 0.0168121617093587
  106 2993.79347726272 ""  27.4790944902639 0 0 0.00100255678615506 -0.00202043397084886 0.0055720490523448 -0.000116935805792706 4.7450313803018e-05 8.65015438979563e-05 -5.77708477885626e-06 -8.30898377670374e-06 -2.37791894299073e-05 -7.21608422532683e-05 0.000128574286675497 2.24049923141687e-05 -0.00126030082475427 -0.000426415015629685 0.000377093913274463 -0.000291817695569708 -0.00097341900959003 5.84383483470339e-05 0.0010336844061665 -0.000865617804727177 -0.000337488437264445 0.000135780045010559 8.2099811531373e-05 -3.45385452080663e-05 0.000101283372710279 0.000189804255238053 -3.57230361774579e-05 0.00163262462099092 0.0164674349693598 0.0200410142207014 -0.00941540087482442 0.017586161667524 -0.0167993477583605 0.0315200710415776 0.00371729804407344 -0.00948991476961451 0.0128761782706686 -0.0346284920513626 -0.0469214933454281 -0.0233642262134658 0.0584876953274633 -0.0192420543070533 -2.96310388766274e-05 0.000505054321766995 8.77016731873889e-06 0.0152744967852285 0.00443349234406947 -0.00447083110327376 -0.0118476603338484 0.00967300513499461 0.00382015339756899 -0.000754870407711006 8.12563144742983e-05 7.93476142714194e-05 -0.16610549959657 0.121800548049051 -0.180374691573782 -0.0711938102846283 -0.348106886272213 0.0134620787698399 0.217676361487681 0.0322093317269365 -0.0670618858265058 -0.0373425155996025 0.110454790480118 0.248477203699365 0.219831360553047 0.0318259560451973 -0.0626236992458647 -0.0730625592283005 -0.349475866653798 0.0105594887273509 -0.0685302836425433 0.145458277963061 0.365662697766082 -0.0474723016675936 -0.350133937884132 0.00384347497200884 -0.254804559162436 0.163140113431224 -0.257765205463197 0.00127439021997901 -0.000339988835086627 0.00030179205146233 8.38868616968104e-05 2.15560791993468e-05 -7.24722176135621e-05 -0.00135324171228503 -0.00145762186558254 0.00116527910270576 -0.00730590900546364 0.00786421779518479 -0.000641594411019401 -0.00803372437875544 -0.00376982626308704 -0.00323608905334305 0.0160464712639253 0.0172985824734036 -0.0138411666588098 -0.000519763024716718 3.14408019482561e-06 -0.000214608421255212 -2.99744473449895e-05 -2.42483796265714e-06 -4.2462752860028e-06 0.000591054007974491 -0.000162171137256982 1.75522034423725e-06 0.00671273845353485 0.00186575191707687 0.00133564069568461 -0.000534604537652412 -0.00176135829231394 0.000980730205850966 0.000430019952893358 -1.15291982548804e-05 -0.000193439566658861 -0.000691133242193237 -0.000273527215741663 0.000692677931291007 0.000455408299219984 0.000557228223757759 0.0037925944641562 -0.00851612627055935 -0.00232398622073441 -0.00174584379869589 0.00102243928002042 0.00369621136110419 -0.00195732610535259
  107 3007.82778830973 ""  6.27680736365922 0 0 0.000478202573362988 -0.000733357692526506 0.000968398708069719 -6.05457394357357e-05 -9.19538546826939e-05 -5.99716497455244e-06 4.18203375356141e-05 0.000170991544053892 -1.24937657954349e-05 -1.51242925402091e-05 -2.14748388756867e-05 1.61451444200328e-05 -2.74137065306297e-05 -1.00615089094639e-05 1.35450656066739e-05 -8.34771428228343e-06 -1.21678296147657e-05 4.03916654409473e-06 3.64211679879237e-05 -1.80039990172827e-05 -8.26458747246927e-06 3.72205905397935e-05 -3.17572901351451e-05 -1.26336907440734e-05 2.20365843441741e-06 7.39757642644485e-06 2.28271761305845e-06 -1.00432143380949e-05 -5.35634161662101e-05 6.94848505215461e-05 -5.82164079005926e-05 0.000129277229038253 -1.33890413445668e-05 7.09099006926226e-05 -3.94322029180676e-05 3.89512346023154e-05 0.00131294077692514 -0.00478956680511787 -0.00617987199406137 -0.00554271790376117 0.0135547755600542 -0.00448609939657859 6.98281922697467e-06 6.61579385852941e-05 -5.23581917151697e-05 0.000258757782015831 5.95147794777478e-05 -0.000103022894059303 -0.000337694200951976 0.00030314078121994 9.36137412383363e-05 -0.000324899675996027 7.77141972064843e-05 0.000109085582251193 -0.000553281309383298 0.000392008243936537 -0.000586756266110247 2.48909687605762e-05 0.00011139198700502 -9.51525888962385e-06 0.000652324524884187 8.89204009114996e-05 -0.000197088162423122 -8.39182870686892e-05 0.000165646084805017 0.000351151263653041 0.00115797125177218 0.000186207854810735 -0.000332692440052587 -0.000398404907055883 -0.00194643038842573 0.000102662374720568 -4.78997290162513e-05 9.88742974340186e-05 0.00026482247449557 -1.67168662178113e-05 -0.000150113621033303 1.69432690128466e-05 -0.000745150373879019 0.000476074980859536 -0.000734259889904698 -0.0154459290851538 -0.00505439020628851 -0.00546909857644226 0.000147765785550073 -7.67428276648114e-05 -4.45235203855377e-05 -0.00187819001109224 -0.00140889083089083 0.00131392643725522 0.0151225488503206 -0.0198889449601309 0.000669401712769536 0.164059590163425 0.0748484880567828 0.0710437265304374 0.0179593877524801 0.0190246400458295 -0.0164380401901653 0.0508850313206452 0.0603650766881014 -0.0210491510593911 -0.000502971743837807 -0.000196674096127198 -0.000329433820143843 -0.0162720215034672 -0.0232641398720641 0.00325843787861469 -0.47879289088635 -0.120327834450414 -0.100043697058953 -0.128868370646449 -0.599187161205841 0.352765829785092 0.0114501189993335 0.00391101036150331 -0.00302333774656383 -0.000858759229868135 -5.50584473206475e-07 0.000637252382916589 0.000389722841700636 0.00231077812676467 0.0608000789369469 0.141844517908567 0.0350263701529808 0.0318194016540351 0.0555587385368531 0.243490361157793 -0.132495727427642
  108 3014.6731013182 ""  39.6891942719773 0 0 -0.00175310588172117 0.00336741212818841 -0.0016310222331663 3.62602153946125e-05 0.000118814680085199 1.38193588374698e-05 -0.000106796544974761 -0.00034343427226427 3.35961622530836e-06 1.13423252043875e-05 8.25609418882254e-05 -1.86998817475483e-06 5.19776289726818e-05 -3.60219780958573e-07 -1.70416083681876e-05 7.01581781876859e-06 1.55550242601441e-05 -1.0481040189089e-06 -9.08493052890225e-05 6.11623627380817e-05 2.51352492767335e-05 7.06321429257625e-05 8.24825415988141e-05 -1.85991429971693e-05 -9.14736112150557e-06 -7.88625601715824e-06 3.30258797383507e-06 2.4094477190285e-05 5.25454125118543e-05 -0.000196278711129606 0.000128439498830847 3.73134629246446e-05 0.000158190685546266 -0.000126702181421651 0.000167728330474457 4.43468173738725e-05 0.000327551869867467 0.000473393770523426 -0.00109885465530131 0.0168538078728203 -0.0416033983204747 0.0139177717218749 0.000182036545746938 -0.000388867519138436 -9.12048424027669e-05 -0.000605046404913861 -0.000150026096286789 0.000180897852147495 0.000897715448035486 -0.000771974973403534 -0.000297582067548382 -0.000735566254921017 -0.000353178029841413 0.000243951317018728 0.0015790339765214 -0.00113819078284885 0.00168778783482895 0.000176444375930212 0.000879152799431825 -2.89583721706849e-05 -0.00202161185362496 -0.000293643296409705 0.000601936025972123 0.000382393938431824 -0.00106859025916524 -0.00241227820366935 -0.00204148208472488 -0.000292589401498022 0.000608256872412869 0.000201049261492038 0.000990289845804349 -2.85502057815818e-05 0.0003286134443283 -0.000689646428322695 -0.00175235852987942 -9.73617005698657e-05 -0.000475192632238414 1.77113983554711e-05 0.00121628509439567 -0.000768709093510931 0.00123116832801817 0.0739834159989702 0.0184589736466882 0.0278338102889167 -0.000605032104466489 0.000211893136510822 3.37810941751874e-05 0.00644222890770986 0.00497738899697671 -0.00444683334877518 -0.117837456771597 0.141824174805007 -0.0076293262478146 -0.766832351639261 -0.358394005681096 -0.319642511357371 -0.064629204717479 -0.0674991231020019 0.0593274182734417 0.0116388609737661 0.0118090508865467 -0.00300336387553955 -0.00126006634676289 -0.000336922956849279 -0.00057453684827625 -0.00386556963505142 -0.00604989300740529 -0.00146796583371708 -0.12079236547152 -0.0306086555212182 -0.0295732376327034 -0.0248629533967038 -0.108755522539643 0.0619468122763269 0.0244346855248657 0.00530329519586648 0.00914520687200364 0.00324792740462972 0.00221262435902458 -0.00114260149070801 0.00315997307528255 0.00419381406590334 0.0430494718793237 0.0302636004836392 0.00707232634533916 0.00681275158338051 0.0149194109366704 0.0602554849053155 -0.0336454005216615
  109 3033.01119004614 ""  22.2087729121466 0 0 -0.0303898730856097 0.0790132193985011 0.0324873730421572 0.000653159826776696 -0.000174143629202733 0.000153052091869747 -0.00064628787833548 -0.000195457028941983 -0.000193863641783211 -6.62523868628175e-05 -0.000109572746233889 6.36825728781075e-07 -3.09338886097582e-05 3.81589342591275e-05 2.06437005731099e-05 -1.38304157594096e-05 -1.77056471131888e-05 1.66933304855027e-05 -8.90668001175014e-05 8.73321230136418e-05 3.49562616078033e-05 0.00149330398400649 0.000432946220562776 -0.000451688073357383 1.93688944617202e-05 5.18775114885554e-06 -7.9689511868689e-06 0.000209659670431965 0.000384385809627317 -0.000209800201456981 0.000237290136089885 0.000166610023354827 -3.15939235545023e-05 -5.59687085143679e-05 -9.16367598058868e-06 -4.04514899333156e-05 0.142126872476014 -0.406620740450022 -0.574956394550896 0.22165922172965 -0.537678922094627 0.189762415664341 0.000753586178902892 -0.000449652669234588 -0.000191593628022668 0.000548005291354579 3.63244510812069e-05 -7.45065073770965e-05 0.00181877079437518 -0.00182058463436246 -0.000739142713043586 -0.0175699334323332 -0.00603472248339915 0.00362939359240187 0.00137733528100272 -0.000881313066306911 0.00142308190807588 -0.000632506718251199 -0.00338099253383878 4.5290428427147e-05 -0.00324821809316471 -0.000396106201772719 0.00100701939597602 0.000111063614803747 -0.000139210134120028 -0.000405140163725215 -0.00268001243954073 -0.000350886487130337 0.000747568943503704 -0.000241184427863203 -0.00156469070819784 5.19307813507441e-05 -4.5834282146593e-06 -3.58371212484356e-05 -4.95022532366682e-05 7.04270773833452e-05 0.00054667024009712 -2.43136741599035e-05 0.000555978592290092 -0.000379708316309737 0.00055814332589969 -0.00409458962047231 0.00130647534215242 -0.00142906750824802 7.83711625659474e-05 -0.000589637234567935 0.000282300230661072 0.000490459902352823 0.00343632120372712 -0.000646142044671033 0.0251183499346857 -0.0283201664268851 0.00107701233487676 0.0229361373832413 0.0101064104861563 0.00983107215719147 -0.0145391399874831 -0.018159886530324 0.0142864599742535 -0.000288978549251593 -0.000350552945777248 8.7932813273493e-05 0.000145928360899489 -4.37155082338204e-05 3.31722676727333e-05 -0.000421496579088635 -0.000538846254293177 0.000887087810801238 0.00330413724942037 0.000885575191986879 0.000785414737572372 0.00059600401808874 0.002792690205924 -0.00138944561143778 -0.00100828967322539 0.000373134473813807 -0.000814037839662076 0.000997553481239369 0.00181230650168368 -0.00462349714932446 -0.000908516325686682 -0.00140997860860085 -0.00833309632211802 0.00443397943075006 0.00109020199567076 0.0010614053455453 0.00141884502240638 0.00671089688773973 -0.00348874705433422
  110 3040.04112739081 ""  6.54624984912128 0 0 -4.67616192450259e-05 0.00012686230994201 9.79081874144534e-05 -1.00599918631589e-06 -2.5709224604058e-06 -1.48053180587179e-07 2.84017532725733e-06 1.92915841608377e-06 8.74150978862513e-06 2.97111244358715e-06 3.25611488922068e-07 3.49363155482218e-06 -7.8652677710183e-05 -2.02850094405889e-05 -6.50372802834739e-05 2.36778157484765e-05 2.10642949152855e-06 3.68155902513108e-05 -4.01867454703743e-05 -1.37664705081598e-05 -0.000163098111568977 1.0808039789022e-05 6.00788055386705e-06 -2.56250100235771e-05 0.000184747911279541 -1.54259457810998e-05 0.000628431087395115 -0.00656323992653241 -0.0521896805137536 0.028763394710918 0.0223607592284065 0.0526833360414524 0.0244348777723011 -0.00344127267125674 -0.00128525755009197 -0.0124310084588766 0.00035023178318672 -0.000962302817154264 -0.00133775868694033 0.000225110682508141 -0.000546556232724292 0.000205503883705964 1.42360212114051e-05 2.85467258312933e-05 0.000176570639154593 0.000676341210596351 0.000215265726343283 -1.43543076812886e-05 -8.78227973741889e-05 0.000141448089215795 0.00031569943221483 -0.000177072785379748 -4.87441691846498e-05 5.01729207570218e-05 -0.251787672049275 0.165177440260675 -0.265377049666332 0.0896164512829067 0.438455129954042 -0.00995906838264485 0.240452724360033 0.0201969647481773 -0.0696684027470417 0.0641205764492952 -0.156015877833539 -0.387348574017133 -0.240903748147617 -0.0195327606449455 0.0741925274286131 -0.0909980604496169 -0.454057497870336 0.0199759867333403 -0.0195320575369173 0.0398634094295991 0.094476477223632 0.00112879981121317 0.0154348374237794 -0.00428283911333306 0.0591014134171219 -0.0399508090813532 0.0570124007653964 2.09104606322637e-05 -8.52716578799645e-06 8.80037844387155e-06 -7.52404400779468e-06 -3.49261638243582e-06 1.17753507293717e-05 -9.4758864134038e-06 -1.77075062599462e-05 1.79060960746121e-05 -0.000139217085983591 0.000171709389331418 -2.68293322189749e-05 -0.000146907917474038 -6.86426177468399e-05 -7.275348671148e-05 0.00017508445657444 0.000204234450039284 -0.000170169484123293 1.92589593742067e-05 -2.53522525787404e-05 2.51407057513522e-05 2.46543509533953e-06 7.75997569240048e-06 -4.75127797871801e-06 0.000153474421830516 0.00017486123482944 -7.95760973691483e-05 -0.000308132245298825 -8.14960342529863e-05 -5.94031775556753e-05 9.29885059173908e-05 0.000350085666782859 -0.00024478228106992 -2.17794096153356e-05 -6.55475535861041e-05 2.7861190454034e-05 7.32472526960707e-05 4.93695397282215e-05 -0.000205093028617233 7.25054498128022e-05 7.79583034169101e-05 0.000315928952081491 -0.00152972160258941 -0.000375661664707405 -0.000330295824041523 -0.000390754077140191 -0.00175929808962507 0.000940107089662254
  111 3040.96910313002 ""  5.65087335266309 0 0 0.000123997253287848 -0.00035415825929287 -0.000108922546752561 -3.40124521926597e-06 3.17884340735911e-05 7.31990241910638e-06 -6.6734927366162e-05 -5.11960901457461e-05 1.70485429227362e-05 0.000195145727183342 -3.6561687184111e-06 -5.99708758529717e-05 -0.00138263782515033 -0.000724900707182831 0.000407976162758632 0.000339291880124465 2.63366803631488e-05 -0.000108861609808011 -0.00117482996053911 0.00107047620668728 0.000392447480194488 7.2331801212318e-05 -8.56354404776741e-05 -1.51993274588514e-05 0.000286263217086052 0.000539091888100061 -0.000112723972485396 0.00244864721866379 0.0421594286846779 -0.023897843241438 0.0137147784433024 0.0379035936495839 0.020015722387479 0.00938823181863881 -0.0564050692102939 -0.00600459041155872 -0.000526220056233242 0.0015486633243255 0.00218847303638393 -0.00105623914183134 0.00260561133426291 -0.00090948278562843 -0.00232836870428641 0.00231086106530619 0.000742014676016343 0.0166938158474431 0.00651774239796935 -0.00485401558894167 0.0119130318558869 -0.0113899882356799 -0.00390782909929474 -0.00151134689557835 -0.000372521871038897 0.000351297224244004 0.214942845662261 -0.143923473867612 0.228580848329087 -0.0734418037351932 -0.349600326960966 0.00687719332970566 -0.17129101173653 -0.011584598059869 0.0487410906616721 0.0481909163555167 -0.122960746424857 -0.299989289819721 -0.145988523793924 -0.00887125489903923 0.0461940395414633 -0.0657351486544654 -0.322427789018967 0.0161781672008469 -0.0431925575230167 0.0792329592389867 0.234639824703108 0.0776598390389499 0.509783975551808 -0.00862724513700426 -0.149452463417338 0.0819978622959611 -0.153489117721932 -1.24357788994243e-05 -3.25098907394044e-05 -9.11547675652558e-06 2.39939969006978e-06 1.01433771003053e-05 1.43738379924322e-06 -2.3048793128931e-05 -4.17018466296208e-05 2.0712328470261e-05 -0.000212252402683455 0.000226947217700267 -2.62306999582547e-05 0.000367752110649457 0.000171319946766439 0.000158709872953356 0.000313478140545964 0.000358864077340415 -0.000289489467065461 3.45095282615551e-05 6.77317414765776e-06 2.62323911388078e-06 -5.60570498823705e-06 5.17107116966653e-06 3.23509955956436e-06 0.00017868397413032 7.46071578552574e-05 0.000166558575008896 -0.000378938909408563 -8.63613853950314e-05 -6.07225008000063e-05 2.18932365666025e-06 -2.1367093585939e-05 -1.12889385670367e-07 6.02149697765224e-05 -4.97772583176051e-05 -3.73119812071275e-05 -1.53043545673015e-05 -7.89383537699288e-05 -3.60763927978639e-06 -0.000142884344731864 -0.000207557532958512 -0.00171666643758416 -0.00199945618765379 -0.000520562921235168 -0.000376767065466867 3.3977829509417e-06 -0.000130934294944147 0.000116013984800042
  112 3044.72505394887 ""  50.7298234291257 0 0 2.02284902255753e-05 -1.74610435944971e-05 -0.000270360049890574 -2.02849450783518e-06 3.33033669018071e-05 2.28951265014579e-05 -1.14093985791875e-05 -6.56427580633868e-05 -4.44685319576903e-06 -5.82287302889925e-05 8.87075893319907e-05 3.26759865934879e-05 5.56429350808197e-05 -1.04263221420768e-06 -1.36510550948169e-05 -5.32208357849969e-06 -6.02989213474824e-06 -7.4606244784927e-07 -5.46083927035677e-05 4.73430072628995e-05 1.76263140480142e-05 -1.05606040521142e-05 8.35171853818378e-06 6.39105599412117e-06 -1.46738642377695e-06 4.56033879016245e-05 5.23396809249812e-06 7.43061291589205e-05 0.000597231902674194 -0.0003650054712212 0.000234788109988779 0.000511961458843013 0.000268900653198153 -0.000222718818134385 0.00144968747779206 0.000327296024735123 -0.000689865770079554 0.00161307026916149 0.00223607714098245 0.000589930579203318 -0.0013986330787667 0.00044688664048121 0.000767031228022063 -0.000915353360986591 -0.000389501157412154 -0.000691074801868454 -0.000241732986368249 0.000190550884524604 0.000579242027045979 -0.000532295208434208 -0.000187550037841423 0.000112240385916551 -1.26938957719641e-05 -7.10956105797884e-05 0.00309587847998489 -0.00207898453765024 0.00329291013714944 -0.0009757307975142 -0.00484338727455903 5.41004777725238e-05 -0.0030056516105446 -0.000305661716838216 0.000883175624670105 0.000662330467168429 -0.00173241423477574 -0.0041856962419096 -0.00259577601435792 -0.000268735404681227 0.000783199968790841 -0.000804933795859122 -0.00421646974278389 0.000231349703815366 0.00145493912742254 -0.00269601019154827 -0.00749470773959707 -0.00204692887823067 -0.0129405389574944 0.000291608389672382 0.00321846994162411 -0.00173538440416135 0.00329862742181302 0.000982419762881145 0.00142140416283791 0.0003520968660609 -1.90324379223549e-06 5.47262348035437e-05 -9.20385753499364e-05 0.000135941988121524 0.000234892504226254 -0.00019837080158503 0.0081533581569707 -0.00749505140941654 0.000286139694545992 -0.0191310871409562 -0.00900085919693618 -0.00651262059461098 -0.00255767809749229 -0.0025814995129317 0.00256155534596341 0.0183370416967297 0.00993313196310937 0.0008290389211603 -0.000822722894821062 -0.000115727399579406 -0.000279631142839118 0.0547928944150324 0.0258784234850903 0.0601699573772152 -0.196884011735637 -0.0493925168099097 -0.0377422703840156 -0.0136088028314852 -0.0678282393399333 0.0392906992826467 0.00755049095366726 -0.000230372773148323 -0.00294215729477958 0.000265709380366572 -0.00171562876307125 0.00178960951769352 -0.0570391443964084 -0.0828966258793491 -0.665024358531212 -0.595373587213159 -0.153720872423907 -0.108269022163128 -0.00385938979520286 -0.0704023491823733 0.0539835411026633
  113 3048.77145399402 ""  37.051919047478 0 0 -1.59976782495675e-05 0.000110336643464462 -0.000102744685915585 -2.12339717792521e-05 -4.63188288430616e-05 4.8927645015294e-06 1.95021858721806e-05 5.24442572609423e-05 -4.22019578583898e-05 5.61473194508203e-05 -0.000102704390987057 1.25684840627346e-05 -0.00062105871626121 -0.000130023912175279 0.000397592016050017 5.67460770452647e-05 0.000178691179174998 8.77947214981202e-06 0.000203609465256652 -2.85038264315091e-05 4.10056655414663e-05 2.11466218306951e-05 -3.83259967108216e-06 5.73180564094975e-06 -0.000456451746457141 -0.00118084237459464 -0.00140703471787468 0.0154253392890389 -0.00982326417406923 0.00646643267545074 -0.019431913327415 -0.0210280712443114 -0.00104584003840188 -0.0173625339068142 -0.0238766031453075 -0.0753972114625762 -0.00018539421438239 0.000404488218934448 0.000521680191831539 0.000585235249808083 -0.00156458735528566 0.000514637759712629 -0.00118134673901085 0.00119785676461173 0.000488372627828565 0.00751217061264397 0.00269732226361124 -0.0025615239939517 -0.000911034854466161 0.000643807529731618 0.000361182175265409 -0.000284573047949916 -9.96480413748658e-05 5.92481393517333e-05 -0.0972207891365365 0.0698804253226074 -0.106628113843259 0.0169103750615774 0.0684112814513089 0.000613961464569406 -0.103410965631856 -0.0174562788431653 0.0352510535670023 -0.0148610607689116 0.0299359449449757 0.0831758670944266 0.211248481189776 0.0243449129988974 -0.0595248646823787 0.0374513225297058 0.19958665908447 -0.00791969790365448 -0.131878865343141 0.252358528973922 0.631163160539155 0.0327818059862895 0.238143447773705 -0.0218812207642832 0.307036713595816 -0.202959131604468 0.292329377109562 7.73051689117161e-05 5.39072625470457e-05 2.81968237907307e-05 -6.58362840741605e-06 -4.45621531992339e-06 -5.0952333980049e-06 5.06236309342768e-05 6.15373663772909e-05 -4.343499224517e-05 0.000140319966893053 -0.000123787859926165 2.42460002807946e-05 -0.00102324014536301 -0.000481564254060459 -0.00041821019423199 -0.000642036197181864 -0.000693514170644047 0.000550951399367429 0.0001415822668252 1.63345921137881e-05 5.80883823814042e-05 1.15716298114753e-07 -5.87048005088753e-06 -3.62460718741483e-06 0.000337422747894585 -0.00011510369215152 0.000988318528415234 -0.00169822965964775 -0.000453238627553077 -0.000338164890938536 7.56409621014886e-05 0.000267969619607216 -0.000124200152706301 -4.56006095917817e-05 4.62165634598115e-05 -9.26476511756159e-07 5.69516803996233e-05 2.0837813887451e-05 9.86647504027044e-05 -0.000914017082821923 -0.0012963373809149 -0.00946469711206845 -0.00409830867841607 -0.00111243898591012 -0.000604515410850842 0.000975643821947228 0.00377618579607671 -0.00177659513241481
  114 3049.18532451235 ""  85.0005053859922 0 0 -7.98312657597559e-05 0.000363875894651231 -9.30266384617199e-05 -4.83133861137054e-05 -9.97489278412913e-05 1.19552951870444e-05 5.90371546569696e-05 0.000114765936683154 8.69871076677594e-06 8.86066291866879e-05 -0.000193642984275273 -4.72590974466277e-05 -0.00129261309692878 -0.000202631500092215 0.000294952474987362 0.000125190921384461 0.00039046128604775 -3.07676020457379e-05 0.000340224525981301 -4.11060994379542e-05 -0.000154889024212573 5.5556651697181e-05 -1.24668718545919e-05 -2.21341981052668e-05 9.38968659871949e-05 -0.00263802948630486 0.000549297989987958 -0.00893836670768228 -0.0341766451332103 0.0178986482157075 -0.00326153084136516 -0.0283450171599254 -0.0193550772206833 0.0208337420328672 -0.0606708505589173 0.0282948864793058 3.08839695117227e-05 -0.000293487811835083 -0.000493644688418496 0.0014136861471533 -0.00375733419697852 0.00126683802931155 -0.00236707828902093 0.00235775573550801 0.000731824341765508 0.0142212657883151 0.00531322111964257 -0.00398074228047353 -0.00183942978411473 0.00120995354703971 0.000533453766467463 -0.000804020375573463 -0.000252656391168326 0.000229651570194267 -0.142770175292448 0.0927644100863044 -0.151609487969566 0.0608683355102348 0.303614067067511 -0.00418995701345907 0.188697168847921 0.0187181608051835 -0.0569278510808583 -0.038816428807254 0.104506779480131 0.252980966431667 0.0269008008201068 -0.00298986016545805 -0.0115912270325257 0.0484406680769056 0.244282151918832 -0.0144720470259275 0.00490779552230591 -0.0167125287103609 0.000476719531992067 0.0887236855177403 0.541073198636798 -0.0020540034371646 -0.342234775826082 0.204987388661304 -0.336868730557128 0.000170081286966882 0.000120989528599824 7.51353655691245e-05 -2.3663777730602e-05 -1.70962203157198e-05 5.47803308998274e-06 8.8573741802495e-05 9.68185069900307e-05 -5.81871433876178e-05 0.00035768916329194 -0.000285761105499482 4.66648016499474e-05 -0.00239575826795425 -0.00111272091450039 -0.00098701245578209 -0.00104343552719065 -0.00110274459378806 0.000858840441356651 0.000424333587404189 0.000228606342034067 3.94899683847336e-05 7.13242013799651e-06 -2.69645531619657e-06 -1.63284183355267e-05 0.00102667590780534 0.000669899720347114 0.000787746872854575 -0.004682514174867 -0.00122191096211253 -0.000942653754452076 -0.000255012165355919 -0.00146315847422189 0.00083535554862075 -0.000140323741737523 2.98776809229863e-05 5.80799494844053e-05 0.000219133995612624 0.000167214725148717 -9.67903022618613e-05 -0.000786830874776187 -0.00118512940390517 -0.00989738130751392 -0.0107736994206622 -0.00272295070210495 -0.00200509698961176 -0.00072443985069501 -0.00407310840174481 0.00242451070360535
  115 3052.93005507392 ""  42.1701130029376 0 0 -0.000324969536412065 0.00101068222073302 0.000251560920582153 -2.75532919244163e-05 -7.51693762921045e-05 5.03964539862783e-06 1.91288244975444e-05 0.000103877285721734 -7.17174622498124e-06 -4.0401732762038e-05 1.51489172884945e-05 2.46471445534645e-05 -2.70963280329621e-05 -1.13062320809851e-05 1.32437961269653e-05 -7.72271195239241e-06 -9.35294727822382e-06 -4.48016986956135e-07 4.59511358851585e-05 -3.47774402573144e-05 -9.22349457810808e-06 6.01880244047665e-05 -1.41713581650311e-05 -1.71240638686425e-05 -8.37720088522026e-06 6.80388918818188e-06 6.86911439620919e-06 0.000502328495780947 0.000113193613016703 -3.40769287211686e-05 -0.000920984435479333 -8.84126892511098e-05 0.000626754065267779 -0.000102549156096545 6.65437690161991e-05 -0.000339153258954308 0.00127338334338106 -0.00435087296595422 -0.00604065770612995 0.00312567703977176 -0.00764692697259559 0.0027779044036106 0.000339081078592731 -0.00030376912352405 -0.000202596877524498 0.000250866777304572 5.14310503324076e-05 -0.000111524949487998 -0.000483625662883116 0.000460393260836612 0.000149420795275166 -0.000574797838534757 -5.04425382475641e-05 0.00017093358239385 -0.000976389656275941 0.000837251449361566 -0.00120410771951695 -0.000222651316419327 -0.00161892998862162 3.87029568413785e-05 -0.00478020322288829 -0.000638728991394001 0.00152034556080874 0.000515811498674295 -0.00221718996659527 -0.00488737992248822 0.0102515594953031 0.0013736981895992 -0.00275759416911496 0.000200533815196851 0.00191307476278683 0.000101777081524928 -0.00046943374648689 0.00094032000018644 0.00225401830211863 -0.000113956613787545 -0.000585787615853773 -5.70399295647706e-05 0.00186139940795563 -0.00117749277561588 0.00180716156665231 -0.00145186008070649 0.00172337802661111 -1.32861554841558e-05 7.26695874492517e-05 -6.67337735498473e-05 -0.000130145544423666 -9.73081894814363e-05 3.02084397493023e-05 0.000115463544547733 0.0203810633086533 -0.0211437913517793 0.00211100337716829 -0.00431089216031869 -0.00129978341179549 -0.000544442712714785 -0.000271102662395499 -7.97638586865634e-05 0.000348966979498985 0.0138315404385889 0.0197653705976633 -0.00831379620885707 -0.000227848988811138 -8.50063566373219e-05 6.29637778510476e-05 0.0290161686841673 0.0552381718491509 -0.056694229739349 -0.120522128968228 -0.0289526841984856 -0.0235319673357349 -0.0423514736091302 -0.202152805362226 0.115429281583423 0.00350158798344745 0.00102339280080657 -0.00189631128679625 -0.000374044142597299 -0.000204215692055769 0.00126777760010087 0.0489222928783792 0.0664026930825611 0.39621717602952 -0.242255539731614 -0.0519068294544479 -0.0633933674494855 -0.152622784139843 -0.67296384516747 0.348223554887522
  116 3055.79655217008 ""  18.6326197447838 0 0 9.45974596118166e-06 -2.89110991077028e-05 -3.53280526207548e-05 3.42933964889245e-06 -2.18960010683747e-07 1.01132283046521e-05 -6.97232586841238e-07 2.18378667549402e-06 7.84364127752309e-06 1.19460572219088e-06 -2.02048456618996e-06 -5.61718147945853e-06 -4.63220810547228e-06 -1.22262245998976e-05 7.70173522660741e-05 7.85844152667554e-05 -1.95276269835985e-05 0.000265320704873052 -4.31893508550405e-05 -1.81501128826528e-05 -0.000196835358590707 -1.33193134975406e-05 1.5833055529123e-06 -6.33691452146794e-05 -0.00049335027622189 9.59595378295895e-05 -0.00166565092102749 -0.0589656515216326 0.00705759695146363 -0.00825591037453259 0.0451496031182123 -0.0044500227466873 -0.0390916849461481 -0.00687075594126416 0.00153550904600486 -0.0222403416924781 -0.000113733756640313 0.000296516202109101 0.000411415779671253 -2.05491733213011e-05 3.55898519101137e-05 -1.34347832130172e-05 -3.17574285223332e-05 4.1382828855186e-05 5.52416683373526e-05 0.000227427970202353 6.71298467815697e-05 -0.000306701146622182 -0.000397979869406387 0.000227738682296009 -0.000500223891474236 -6.76542918184638e-05 1.21846128489918e-06 -0.000177866375012067 0.230992958226666 -0.174662314002873 0.267049801263382 -0.00885485586752677 0.0251221771890114 -0.00231521584686188 0.482147458871221 0.0696155714919034 -0.157848565707069 -0.0412104409086769 0.15367523667156 0.348690287617804 -0.496840668260558 -0.0685525664827182 0.132446980260484 0.00331953315482345 -0.0369974803423404 -0.00743870989976105 -0.0351564305902971 0.0655224812572964 0.159033345155607 -0.00311232239449581 -0.00759782176867403 -0.00611667409224649 0.120915101436256 -0.0763729269849888 0.114701341965525 -2.98074014003036e-05 2.61198942916484e-05 -6.80617185073665e-06 3.72418928071783e-06 2.76919590409195e-06 -7.66184902683907e-06 1.60242982258627e-06 7.52097871112652e-06 -7.10115666950026e-06 0.000321450323169381 -0.000350457723129143 3.89549462814338e-05 3.84477215732038e-05 2.29015685241179e-05 3.92505942374312e-05 -7.1415276996742e-05 -7.78952822916189e-05 7.42779272326738e-05 0.000180775204438527 0.000271234458427067 -0.000119786532196878 -5.68516538669521e-06 -4.25775019125729e-06 5.63323475195762e-06 0.000335402627393942 0.000612856792259802 -0.000600049961513904 -0.00153401993753368 -0.000369550533679733 -0.000293993659895679 -0.000583125187920307 -0.00278698378753511 0.00161619740555794 6.75834894040726e-05 5.04528909525264e-05 -6.06533872516029e-05 -2.46589619796032e-05 -7.0339890419215e-05 0.000123247034888639 0.000518089715614749 0.000710398315322657 0.00413207115946934 -0.00283510238630076 -0.000604815551890983 -0.000734416636749159 -0.0016758682870538 -0.00741015287294477 0.00383387886867693
  117 3058.32619614211 ""  41.1690025513197 0 0 -9.90433918330048e-05 0.00030212245045322 9.56068650090679e-05 8.47329011504019e-06 -3.20521390190629e-05 -3.68219102408546e-06 3.20947341508478e-05 2.32254484625225e-05 -1.19956963858191e-05 -5.94031385336708e-05 -9.26378239771469e-05 1.29059987151865e-05 0.000372755527186904 0.000298997734417305 -0.000104344639709358 7.08684552849081e-06 -0.000278213074776697 -6.14267393825644e-06 0.00489888943497874 -0.00506734751696727 -0.00162524063853417 -0.000344740316698755 0.000188969770992728 9.31315185797035e-05 -0.00204041745963929 -0.000158199486465862 0.000599979441249195 -0.0614820981558342 0.000550110716311158 -0.00538803548844346 -0.0485519969432737 -0.00121884569871119 0.0380239988803353 0.000517555587993697 -0.000615586894693944 -0.00026399968355262 0.000431570762120813 -0.00134167238255149 -0.00192334474698729 0.000858221225020984 -0.00214715152029455 0.000724786920098045 0.000586736038708868 -0.000628067725940878 -0.000176336244271277 -0.00515267645504506 -0.00211027606375964 0.0015010333897842 -0.0569080068856926 0.0541179359899339 0.0186565021909316 0.00631345978018788 0.0016758278694798 -0.00150487274673294 0.208212273410881 -0.159072555074924 0.241022392371907 0.00184519443777537 0.081253802886283 -0.00367811783000527 0.527108418644302 0.0743623803299025 -0.174865640275644 0.0375609313202112 -0.141548582801269 -0.318159791827521 0.539703402712698 0.0726522683878078 -0.141577899685191 0.00608439193399908 0.0864857669059667 0.00583852626144407 0.00113758568682822 -2.23690321581202e-05 0.00195968968709063 0.0025945908303689 0.00958221597092971 -0.00052864999272661 0.000716437371676228 -0.00044405313732038 -0.00143393172582074 2.16687845447543e-05 2.87076136007046e-05 1.28417791143822e-05 -1.08212066465571e-05 -2.73682877473699e-05 6.3569533287044e-06 1.94470600125794e-05 4.66989555324117e-05 -1.88231350340461e-05 0.000146687221516811 -0.000140276523926349 1.01990338788657e-05 -0.00041290739196106 -0.000187013853874871 -0.000182949668385493 -0.000321027324641235 -0.00036459794957785 0.00028022077130698 -5.79133364626461e-05 -0.000119155446953124 7.38801487959717e-05 1.00087626028422e-05 -2.68238792240507e-06 -1.08218649159589e-05 -0.000103283009113261 -0.000239274643857048 0.000341980365137077 0.000396334366403621 8.23012033467592e-05 5.93822772199129e-05 0.000279419262587602 0.00132713823858246 -0.000772375650783351 -0.000110651098828745 1.08686093440175e-05 7.15622026658848e-05 6.7992470602804e-05 0.000219772038579991 -0.000133426055371343 -0.000316902862466532 -0.000451015888162039 -0.00282546166013085 0.000834781041797435 0.000161604210250852 0.000267645599023283 0.000717552335798276 0.00311952168266739 -0.00158396867065256
  118 3123.72009659098 ""  17.2845746273661 0 0 4.5899903744949e-05 -0.000479884796455319 -0.000244758027484376 1.53109959706703e-05 0.000180791432724768 3.96895507214946e-06 0.00047756132532404 -5.32714370586405e-05 -0.000151771614658122 -0.00413928469934917 0.00416035361142674 0.00134760203466626 0.00131605703104161 -0.000712199701938112 -0.000433332346047703 0.00171934688985173 0.00150323663016584 -0.000476047713367677 -0.0569815655958863 0.0535232120677675 0.0187191364796698 0.0124521093538374 0.00143469933880248 -0.0031500837615845 -0.000588918362694599 0.000322622775204517 0.000197961234445306 -0.00507804763840278 -0.000265428498425238 0.000626451005760658 -0.00453107346616153 -0.000298515640314028 0.00222794330561536 4.6543871810256e-05 0.000479444749622213 -8.74207095668086e-06 -0.00100230443206077 0.00309076856530826 0.00393220258271683 -0.00078443871045784 0.00221688204446062 -0.000543086613175695 0.0482276834955255 -0.0485907325683189 -0.0158376913750071 -0.0132144351321072 -0.00224854075210886 0.004004214816785 0.656335345414766 -0.628731609775314 -0.215771426063703 -0.155009965273791 -0.041152529353836 0.037923169457399 0.00885625988399629 -0.00694729466913208 0.010705506616236 0.000418964209143586 0.00402020918643147 -0.000823885987456383 0.054706414569624 0.00735578289515932 -0.0173171950503966 0.00136316500624042 -0.00615655029229682 -0.013929037173742 0.0546462973906107 0.00711485111562806 -0.0151151512566822 0.000838829287062119 0.0038071826448264 0.000661681221294521 0.000530542553434285 -0.000352340801464101 -0.00176188132940478 -0.00157542869764775 -0.00708377432107733 0.000259773291334583 0.00148761224104718 -0.000495360519969577 0.00123355940455007 -7.92688108640369e-05 -3.29244057113447e-05 -2.35805529520137e-05 0.000139641117650434 6.84380706667607e-05 8.93724744470659e-05 -6.20765023593822e-05 1.47073074881647e-05 -1.93851244056663e-05 0.000157471162683257 -0.000259666650168445 -8.49637628682228e-05 0.000918593360935171 0.000444124264655498 0.000442926472565716 0.000312469741927313 9.80152557679365e-05 -8.19719326223331e-05 -3.10650646013554e-05 1.76236036787388e-05 -3.93058902052187e-05 -2.62295134452996e-05 -1.21069127151314e-05 4.4554015277075e-06 -3.53522549113392e-05 -1.03074844570665e-05 -4.60304735158005e-05 0.000518622840802753 0.000176870819608381 0.000148200831576597 -0.00010864395562513 -0.000313642376021142 0.0002010101220785 0.000496802376513261 6.17150564340497e-05 -0.000199901908857663 -0.000191051729785787 0.000349439869370443 -0.000778185614552566 4.74123126140878e-05 8.457292754001e-05 0.000556959162725976 0.000404074858336151 9.51660234662096e-05 4.58087330082156e-05 -1.35771656861874e-05 -5.78672072003235e-05 -5.16542711814691e-07
  119 3135.67288146743 ""  6.34561981316536 0 0 -9.31962293791725e-07 0.000244216007945169 -6.05878564059997e-05 0.000195258037447386 0.000227635000188407 -8.00540547961589e-05 -0.00212353402562081 -0.00212429385171814 0.000634492110019766 0.0517848202324178 -0.0508461052187505 -0.0169624507729119 -0.0315225061643984 -0.0060871899379206 0.00943314024514566 1.71906797069426e-07 -0.000455612286687268 -2.46726587342754e-05 -0.00414264639499992 0.0044824755718197 0.0013865886954078 -0.000855013422273114 0.000212478303231624 0.000216169257050251 -0.000215293729223862 -1.91473711390635e-06 7.593051828812e-05 -0.000575089915128967 -7.0989771152595e-05 5.53235255617416e-05 -0.000514068676953592 -6.73882090241118e-05 0.000272644500190888 -0.000616805072785769 0.00104959859461441 0.00029958394083077 -0.000411846134560627 -0.000191190184156879 0.000499628155057123 0.000634685686317956 -0.000732725041772278 0.000235752907430663 -0.591841383456153 0.596680669760588 0.194055736469165 0.373883438158611 0.102210253611665 -0.111008904510247 0.0498530234228434 -0.0484062090570354 -0.0163636381965261 0.00829921396767588 0.00142863152866419 -0.00223613389338084 0.00105150375693238 -0.000836806878551643 0.0013660290301176 0.000264000747599327 0.00126072370351658 -0.000109643758205143 0.00599277156584373 0.000696406918266932 -0.00196210416823073 0.000111729917586921 -0.000780291964023899 -0.00185687337570597 0.00611911332127903 0.000680753266576762 -0.00163416526215983 0.000279420449544004 0.00113218984063005 1.90594314254514e-05 0.00210862519736358 -0.00489774149534667 -0.0115277015735964 -0.000438066009925644 -0.0079268839469538 -9.65251479480378e-05 0.0071979007149522 -0.00491987124004396 0.00740071663521358 4.69098517439143e-05 5.48971030075414e-06 2.7241233074208e-06 7.17941101887138e-06 4.34780419739938e-05 -2.40626742896731e-05 2.06502871592256e-05 -2.0048027970691e-05 2.40087451241533e-06 -0.000127602047709979 0.000218075456155839 1.55034455929908e-05 -0.000378426006962283 -0.000184058265891176 -0.000135022721754386 -0.000168368314049181 -0.000116860735653078 7.39457309317585e-05 3.48303885339308e-05 8.95344879693557e-06 9.76279174037078e-06 5.08437039303372e-05 3.4168013769727e-05 2.14444002024909e-05 9.19869613778519e-05 4.04853724901548e-05 4.08243031043096e-05 -0.000471961816622285 -0.000130538097715503 -0.00012102555365511 1.99666121139319e-05 -3.52616899821265e-05 1.39364349023918e-05 -0.000551240505222312 -0.000469835838982465 -0.000151890839899987 -0.000155014179428269 -0.000435118762836762 0.000340000080541541 -7.40275023255575e-05 -5.70180120880843e-05 -0.000450103643107901 -0.00097339090191476 -0.000224503419336809 -0.000134327712844399 -4.16902901487623e-05 -0.000178915365583802 0.000109443998483232
  120 3157.35505353332 ""  9.9906121121368 0 0 -6.12947153011534e-05 5.57525692638285e-06 3.92415329128611e-05 0.000264339110172527 0.000281176794986987 -8.66276477968021e-05 -0.00197652240366384 -0.00111301011008565 0.00057319381674153 0.0236946210396702 -0.0265100133246445 -0.0078719479094119 0.0693909888670055 0.0200267114974077 -0.0205751910316388 -0.00132250083434192 0.00209608135132523 0.000492791746872838 -0.00106652653901738 -0.00013946474207982 0.000321052560665258 0.00483507967966312 0.00169734492167043 -0.0011829323968513 0.000554812892731296 0.000145360669107625 -0.00017451184744449 0.000221063864568454 9.28756560395265e-05 0.000117774581922857 0.000131395095319756 9.98613931087874e-05 -0.000216166953395316 0.00100508544246887 -0.00122828112002357 -0.000461728423302843 -0.000135735387995981 0.00012334450796646 0.000235706997989183 9.33134206142798e-05 0.000574979933806854 -0.000175705882056604 -0.2724143844104 0.280089958259716 0.0895350998302407 -0.797547596901002 -0.227081475789469 0.236363230532637 0.0057252201172069 -0.00395619385144936 -0.00189972106464044 -0.0568541325698062 -0.0168602213259666 0.0138314844577959 -0.00106244125726784 0.000918689445666668 -0.00132668442581172 -0.000602722945351232 -0.00341395008428385 -0.000266319900836318 -0.0014196954409978 2.28065458950632e-05 0.000565540847311908 -0.000131664450589875 0.000835431837420383 0.00176361327013346 -0.00161095452132488 1.57942149539199e-05 0.000345572092002749 -0.000398198897656856 -0.00337716872687208 0.00037687049114094 -0.00319927857689555 0.00825470248339258 0.0177449884969991 -0.000367904096846756 0.00808378818657799 0.000340789874858184 -0.0110488636023383 0.00828396160312974 -0.0114080053140007 -1.84314048244937e-05 -1.84132031235292e-05 -1.55849303563654e-05 4.70824111605e-05 3.52447805900834e-05 2.54415567513813e-05 -1.97899322737829e-05 7.50157923186528e-06 -1.86298931069286e-05 -3.63841714127127e-05 2.00257703687698e-05 -3.54546426803442e-05 0.000333903210059304 0.000154244131796722 0.000181683768001601 0.000176350479257002 5.75657932489834e-05 -8.02505745602564e-07 9.61564112781955e-06 1.7529137376622e-05 -2.68536197057445e-05 -1.57343959621424e-05 4.80195104492865e-06 1.5028698907094e-05 3.90599532942471e-05 2.352484821849e-05 -1.15444166852708e-05 -3.35908903367871e-05 1.20204441726393e-05 2.5022651367887e-05 -4.42623081956748e-05 -0.00025187353891347 0.000155348119606086 0.000270959766260656 -0.000115143945797776 -0.000187327215768505 -6.77721935736706e-05 -0.000119309262569454 -0.000168186006284958 4.61809241977889e-06 4.26302931728171e-05 0.00019184780691178 -0.000405508179633147 -8.49903220848559e-05 -8.87195996431634e-05 -5.69249522528377e-05 -0.000203308020617075 9.18306763127383e-05
  121 3165.29294096523 ""  6.0862149250848 0 0 -0.000316438117050402 0.00113401567163633 0.00151043510306245 -0.000285398594306981 8.4874458241729e-05 7.67183799918224e-05 0.00200490449095305 -0.00226942369633627 -0.000660783455335903 0.00072426279081206 -0.000338783806561109 -0.000236073702239609 0.00513058052942037 0.0013596299294804 -0.00153058120006259 0.000846843808666761 0.000573511883574727 -0.000295670682298336 -0.0087511778373316 0.0122033836073644 0.00306145381663025 -0.0768983379105616 -0.021833867517162 0.0192218036674859 -7.29552868867451e-05 5.39584847305545e-05 4.75876976345881e-06 -0.000451725014039048 -4.52209974176298e-05 0.000112970177717356 -0.00041260473425477 -3.17224626525554e-05 0.000156563683098308 0.000121992011623485 -0.000150291533999397 -5.31587757090713e-05 0.00509148981753949 -0.0141931783279133 -0.0171646321982903 0.000786176450338341 -0.00153486817375276 -9.70157231788851e-05 -0.00379756393097094 0.00387399382961717 0.00144854445666889 -0.0573106245419368 -0.0160816213247708 0.0170392137265248 0.111748644379082 -0.111631362092976 -0.0362760420030146 0.87595073681224 0.253072394065761 -0.215060751384973 0.000379265428239614 -0.000340551137055375 0.00051257782581419 3.36125738236054e-05 9.14351873712634e-05 -0.000179391899242027 0.00538205610235483 0.000743343314795182 -0.00158497236304138 6.18860935956674e-05 -0.00035245871236231 -0.000776792646234719 0.00507012996747231 0.000704465206066408 -0.00149363670414914 9.88922712391334e-05 3.08933921110707e-05 0.000128468396280827 -0.000309554103292958 0.00071625435575291 0.00164197415973092 -0.000155934844470098 0.000621424313945692 7.62429603077789e-05 -0.00104620073492726 0.000736019509695679 -0.00107279229822568 4.63092450406497e-05 1.37145346312392e-05 -3.8475402697665e-05 -0.000432993953972667 -0.000154073752227838 -0.000667410631449184 8.51405910282186e-05 -0.000331279864508537 0.000164479862638319 -0.000700406064949591 0.000847202620190135 0.000392129321659235 -0.000454703309393686 -0.00030228265500159 -0.000331273793400921 0.00104296620347781 0.00205442770723094 -0.00124684716019115 -1.35305496953906e-05 3.03654123152118e-05 -5.09941645871748e-05 -1.36107734950243e-06 2.07762772608963e-05 4.82623139219237e-05 1.01367652660478e-05 1.30990226209957e-05 -2.85347333815656e-05 9.22546732451959e-05 2.80596476350011e-05 -5.5305841895132e-06 -0.000113926519601228 -0.000444709649959076 0.000318337288472839 -0.000548783643876201 3.39545919832132e-05 0.000189727259100416 -0.00161030993640906 -0.00322025901815352 0.00769962325462978 2.23971233796185e-05 9.47569193930319e-05 0.000469520836272362 -0.00016244461765556 -3.93634963263476e-05 -4.64760060632117e-05 -3.29298764861491e-05 -0.000167670569205438 5.372841111191e-05
  122 3479.54254156925 ""  18.7494288749829 0 0 -0.00027577682287661 -0.000238116013291037 -2.7697659176398e-05 0.000341731851400016 6.99783670172181e-05 0.000311474865485123 0.000123077801949805 0.00035814993299325 0.000321813357980449 -9.00387200520391e-05 -4.60674798840815e-05 -4.33089271556623e-05 2.74140118799357e-05 9.13439783028089e-05 -2.95993628075356e-05 4.7374450397046e-05 -1.97569329933413e-05 -1.05096551764048e-05 -1.87279892579197e-05 -3.8151577995018e-05 7.6415524269946e-06 9.65202158494442e-05 3.14576891382152e-05 -2.58433794991405e-05 1.21396735850258e-05 1.74637415355766e-05 -3.31888959085464e-06 -1.09935838327649e-06 4.59566056220774e-06 6.0684701645708e-06 -7.59345146786127e-06 3.87496472331802e-06 -4.32080031260026e-06 4.15507920577193e-07 8.37994306578057e-06 -2.15308990240318e-06 0.000457103733908917 0.000248365959672771 -0.000581828389637325 0.00080676634335692 -6.14432481034891e-05 8.2513921374053e-05 0.000732414294425039 -0.000344777544751013 0.000140081942515308 -0.000350213476279781 -0.000109008617109774 0.000105350267555942 0.000145577248701043 -0.000223115124204959 -6.68096087551899e-05 -0.00145359047585254 -0.000918160106200587 -2.4553048894602e-05 4.78332037866368e-06 2.77537574914542e-05 1.51576971906257e-05 -4.41242472760538e-05 -0.000252523594151844 -3.67702239414591e-05 1.15076361068694e-05 3.2401778168561e-05 1.0880369748187e-05 -1.98829104707027e-05 3.79751585597059e-05 1.07582994372186e-05 1.76225959007996e-05 3.12337653858554e-05 -2.40836476190227e-05 -1.8439060964272e-05 -0.000257690944969128 4.52475550503056e-05 5.47655929635332e-06 2.62403583937767e-05 -3.53132226823198e-05 -4.03884922561035e-05 -0.000205995781273569 2.67290204993531e-06 3.45474274072645e-05 1.84028436514579e-05 2.75376540182067e-05 0.00268561995861484 -0.000528180311246313 0.000563102099779065 0.00195064226550372 0.00267301267985828 -0.00673534391764198 0.000131202480700704 0.000904894180899575 -0.000564804410510007 -0.00438775304600033 0.00220796991869047 -1.18018411592978e-05 -0.0180536539747553 -0.00960655781394306 -0.00632640322438096 -0.0014752978590885 -0.00303752584356936 0.00140446203121399 0.00238766555963366 -0.000195291594594015 -0.00031235446902728 0.0617517911683999 0.0229220358208612 0.0158728417190883 -0.00033928847985813 4.52478764703501e-05 -7.36319324005945e-05 -0.0196143808900694 -0.00753675351780717 -0.00574758846630007 -0.000697226031838518 -0.00289932752468961 0.00509648907536758 -0.880282635899638 -0.297538162027772 -0.218980661769749 -0.0274210257619486 -0.0473246539578626 0.109447299272526 -0.000118298706692315 -0.000918812000344029 -0.0023129855544101 0.000512873083654393 0.00191076566835124 0.00134391659851854 -3.60196656478097e-05 -8.75293057370869e-05 0.000193544135630171
  123 3511.79227038158 ""  184.165891547899 0 0 2.84606513807832e-05 0.000100233358758321 -3.91587465129394e-05 -6.28634379643218e-05 -0.000113956356578468 0.000219022516556591 3.03671791986954e-05 0.000131357658164216 2.81761038016345e-05 5.89978162100435e-06 -3.74250123711849e-05 1.53168980865825e-05 5.33504194360428e-06 -2.16257948798875e-05 4.98361076332741e-06 -1.59819443391981e-05 -2.26994843479788e-05 1.61697279698749e-05 -0.000107704635649038 7.83377124966878e-05 4.07514123925035e-05 -0.000448859949564452 -0.000292328789470358 4.50402601182694e-05 -5.34773813295766e-06 2.45690408112298e-05 -2.31688262781187e-06 9.34728636582673e-06 9.49052375896872e-06 -4.30412400242524e-06 7.53244015713935e-06 -8.7133117570069e-06 -3.02903140058021e-05 6.16425606282384e-06 -3.48012413459539e-06 -1.10551524338479e-05 0.000503449890683575 0.0006343861430711 0.00190027873456681 -0.00378442465947456 0.00408371166468833 -0.00261440402335977 -0.000401102795213072 0.000294628929102645 -1.77537515455921e-05 -0.000295840751281573 -0.000101577992038939 6.0010043113866e-05 0.000487117495239677 -0.000378277633106633 -0.000304032439768629 0.00754300912706109 0.00454898288686451 -0.000333148048005887 6.01859145307031e-05 2.00841341113657e-06 7.87309290123242e-05 -5.17365377020407e-05 -0.000235267218480118 -2.31097026268331e-05 -0.000130275974398022 3.83915100269002e-05 3.80390457498917e-05 -9.81309818676879e-05 9.74229301088058e-05 0.000264174048745247 -1.48097482991378e-05 9.81862845391346e-06 -6.15071622631092e-05 1.49621102733574e-05 -0.000155060226801958 6.03469891424098e-05 -3.07812227867754e-05 6.30896615650511e-05 9.59011120191645e-05 -5.71671648574781e-05 -0.000180750728838838 7.45618466541159e-06 8.06462776381189e-05 -5.71996638033768e-06 6.52383769379362e-05 -8.43806956246863e-05 0.00149756311012317 -0.000306016498562387 -0.0150821602627779 -0.020561398393184 0.0530751538842312 1.45764079844437e-05 -0.00400235752223863 0.00246399860095715 0.00256563522344548 -0.00968490860053753 0.00553477924272085 -0.00391726733786777 -0.00338004460637057 -0.00100415271149916 0.00908000052632168 0.0163117255708183 -0.00762425451247699 0.000947774450573244 -0.000252984555211024 0.000871044716612772 0.0081687617625308 0.00244894541411137 0.00127994692478157 -0.000100758101653204 0.000148526470862476 -0.00024975946653938 -0.00608929729355496 -0.00190201618825654 -0.00222733886426845 -3.47579544618256e-05 0.00088869599426882 -6.9742331835262e-05 -0.11176225676773 -0.0382309780261188 -0.0294251273810861 0.229098109649277 0.356226267535441 -0.860759703987131 0.000543452473108156 -0.00169966594016756 -0.00253159383311511 0.000424427308764427 0.000606794209737087 0.000449304755029628 -0.000352114941670379 -0.00217388516910418 0.000994209267940658
  :::
 } 
 m_exists[123] { 
  s_m_exists
  :::
  1 11111111111111111111111111111111111111111111111111111111111111111111111111111111111111111111111111111111111111111111111111111111111111 
  2 11111111111111111111111111111111111111111111111111111111111111111111111111111111111111111111111111111111111111111111111111111111111111 
  3 11111111111111111111111111111111111111111111111111111111111111111111111111111111111111111111111111111111111111111111111111111111111111 
  4 11111111111111111111111111111111111111111111111111111111111111111111111111111111111111111111111111111111111111111111111111111111111111 
  5 11111111111111111111111111111111111111111111111111111111111111111111111111111111111111111111111111111111111111111111111111111111111111 
  6 11111111111111111111111111111111111111111111111111111111111111111111111111111111111111111111111111111111111111111111111111111111111111 
  7 11111111111111111111111111111111111111111111111111111111111111111111111111111111111111111111111111111111111111111111111111111111111111 
  8 11111111111111111111111111111111111111111111111111111111111111111111111111111111111111111111111111111111111111111111111111111111111111 
  9 11111111111111111111111111111111111111111111111111111111111111111111111111111111111111111111111111111111111111111111111111111111111111 
  10 11111111111111111111111111111111111111111111111111111111111111111111111111111111111111111111111111111111111111111111111111111111111111 
  11 11111111111111111111111111111111111111111111111111111111111111111111111111111111111111111111111111111111111111111111111111111111111111 
  12 11111111111111111111111111111111111111111111111111111111111111111111111111111111111111111111111111111111111111111111111111111111111111 
  13 11111111111111111111111111111111111111111111111111111111111111111111111111111111111111111111111111111111111111111111111111111111111111 
  14 11111111111111111111111111111111111111111111111111111111111111111111111111111111111111111111111111111111111111111111111111111111111111 
  15 11111111111111111111111111111111111111111111111111111111111111111111111111111111111111111111111111111111111111111111111111111111111111 
  16 11111111111111111111111111111111111111111111111111111111111111111111111111111111111111111111111111111111111111111111111111111111111111 
  17 11111111111111111111111111111111111111111111111111111111111111111111111111111111111111111111111111111111111111111111111111111111111111 
  18 11111111111111111111111111111111111111111111111111111111111111111111111111111111111111111111111111111111111111111111111111111111111111 
  19 11111111111111111111111111111111111111111111111111111111111111111111111111111111111111111111111111111111111111111111111111111111111111 
  20 11111111111111111111111111111111111111111111111111111111111111111111111111111111111111111111111111111111111111111111111111111111111111 
  21 11111111111111111111111111111111111111111111111111111111111111111111111111111111111111111111111111111111111111111111111111111111111111 
  22 11111111111111111111111111111111111111111111111111111111111111111111111111111111111111111111111111111111111111111111111111111111111111 
  23 11111111111111111111111111111111111111111111111111111111111111111111111111111111111111111111111111111111111111111111111111111111111111 
  24 11111111111111111111111111111111111111111111111111111111111111111111111111111111111111111111111111111111111111111111111111111111111111 
  25 11111111111111111111111111111111111111111111111111111111111111111111111111111111111111111111111111111111111111111111111111111111111111 
  26 11111111111111111111111111111111111111111111111111111111111111111111111111111111111111111111111111111111111111111111111111111111111111 
  27 11111111111111111111111111111111111111111111111111111111111111111111111111111111111111111111111111111111111111111111111111111111111111 
  28 11111111111111111111111111111111111111111111111111111111111111111111111111111111111111111111111111111111111111111111111111111111111111 
  29 11111111111111111111111111111111111111111111111111111111111111111111111111111111111111111111111111111111111111111111111111111111111111 
  30 11111111111111111111111111111111111111111111111111111111111111111111111111111111111111111111111111111111111111111111111111111111111111 
  31 11111111111111111111111111111111111111111111111111111111111111111111111111111111111111111111111111111111111111111111111111111111111111 
  32 11111111111111111111111111111111111111111111111111111111111111111111111111111111111111111111111111111111111111111111111111111111111111 
  33 11111111111111111111111111111111111111111111111111111111111111111111111111111111111111111111111111111111111111111111111111111111111111 
  34 11111111111111111111111111111111111111111111111111111111111111111111111111111111111111111111111111111111111111111111111111111111111111 
  35 11111111111111111111111111111111111111111111111111111111111111111111111111111111111111111111111111111111111111111111111111111111111111 
  36 11111111111111111111111111111111111111111111111111111111111111111111111111111111111111111111111111111111111111111111111111111111111111 
  37 11111111111111111111111111111111111111111111111111111111111111111111111111111111111111111111111111111111111111111111111111111111111111 
  38 11111111111111111111111111111111111111111111111111111111111111111111111111111111111111111111111111111111111111111111111111111111111111 
  39 11111111111111111111111111111111111111111111111111111111111111111111111111111111111111111111111111111111111111111111111111111111111111 
  40 11111111111111111111111111111111111111111111111111111111111111111111111111111111111111111111111111111111111111111111111111111111111111 
  41 11111111111111111111111111111111111111111111111111111111111111111111111111111111111111111111111111111111111111111111111111111111111111 
  42 11111111111111111111111111111111111111111111111111111111111111111111111111111111111111111111111111111111111111111111111111111111111111 
  43 11111111111111111111111111111111111111111111111111111111111111111111111111111111111111111111111111111111111111111111111111111111111111 
  44 11111111111111111111111111111111111111111111111111111111111111111111111111111111111111111111111111111111111111111111111111111111111111 
  45 11111111111111111111111111111111111111111111111111111111111111111111111111111111111111111111111111111111111111111111111111111111111111 
  46 11111111111111111111111111111111111111111111111111111111111111111111111111111111111111111111111111111111111111111111111111111111111111 
  47 11111111111111111111111111111111111111111111111111111111111111111111111111111111111111111111111111111111111111111111111111111111111111 
  48 11111111111111111111111111111111111111111111111111111111111111111111111111111111111111111111111111111111111111111111111111111111111111 
  49 11111111111111111111111111111111111111111111111111111111111111111111111111111111111111111111111111111111111111111111111111111111111111 
  50 11111111111111111111111111111111111111111111111111111111111111111111111111111111111111111111111111111111111111111111111111111111111111 
  51 11111111111111111111111111111111111111111111111111111111111111111111111111111111111111111111111111111111111111111111111111111111111111 
  52 11111111111111111111111111111111111111111111111111111111111111111111111111111111111111111111111111111111111111111111111111111111111111 
  53 11111111111111111111111111111111111111111111111111111111111111111111111111111111111111111111111111111111111111111111111111111111111111 
  54 11111111111111111111111111111111111111111111111111111111111111111111111111111111111111111111111111111111111111111111111111111111111111 
  55 11111111111111111111111111111111111111111111111111111111111111111111111111111111111111111111111111111111111111111111111111111111111111 
  56 11111111111111111111111111111111111111111111111111111111111111111111111111111111111111111111111111111111111111111111111111111111111111 
  57 11111111111111111111111111111111111111111111111111111111111111111111111111111111111111111111111111111111111111111111111111111111111111 
  58 11111111111111111111111111111111111111111111111111111111111111111111111111111111111111111111111111111111111111111111111111111111111111 
  59 11111111111111111111111111111111111111111111111111111111111111111111111111111111111111111111111111111111111111111111111111111111111111 
  60 11111111111111111111111111111111111111111111111111111111111111111111111111111111111111111111111111111111111111111111111111111111111111 
  61 11111111111111111111111111111111111111111111111111111111111111111111111111111111111111111111111111111111111111111111111111111111111111 
  62 11111111111111111111111111111111111111111111111111111111111111111111111111111111111111111111111111111111111111111111111111111111111111 
  63 11111111111111111111111111111111111111111111111111111111111111111111111111111111111111111111111111111111111111111111111111111111111111 
  64 11111111111111111111111111111111111111111111111111111111111111111111111111111111111111111111111111111111111111111111111111111111111111 
  65 11111111111111111111111111111111111111111111111111111111111111111111111111111111111111111111111111111111111111111111111111111111111111 
  66 11111111111111111111111111111111111111111111111111111111111111111111111111111111111111111111111111111111111111111111111111111111111111 
  67 11111111111111111111111111111111111111111111111111111111111111111111111111111111111111111111111111111111111111111111111111111111111111 
  68 11111111111111111111111111111111111111111111111111111111111111111111111111111111111111111111111111111111111111111111111111111111111111 
  69 11111111111111111111111111111111111111111111111111111111111111111111111111111111111111111111111111111111111111111111111111111111111111 
  70 11111111111111111111111111111111111111111111111111111111111111111111111111111111111111111111111111111111111111111111111111111111111111 
  71 11111111111111111111111111111111111111111111111111111111111111111111111111111111111111111111111111111111111111111111111111111111111111 
  72 11111111111111111111111111111111111111111111111111111111111111111111111111111111111111111111111111111111111111111111111111111111111111 
  73 11111111111111111111111111111111111111111111111111111111111111111111111111111111111111111111111111111111111111111111111111111111111111 
  74 11111111111111111111111111111111111111111111111111111111111111111111111111111111111111111111111111111111111111111111111111111111111111 
  75 11111111111111111111111111111111111111111111111111111111111111111111111111111111111111111111111111111111111111111111111111111111111111 
  76 11111111111111111111111111111111111111111111111111111111111111111111111111111111111111111111111111111111111111111111111111111111111111 
  77 11111111111111111111111111111111111111111111111111111111111111111111111111111111111111111111111111111111111111111111111111111111111111 
  78 11111111111111111111111111111111111111111111111111111111111111111111111111111111111111111111111111111111111111111111111111111111111111 
  79 11111111111111111111111111111111111111111111111111111111111111111111111111111111111111111111111111111111111111111111111111111111111111 
  80 11111111111111111111111111111111111111111111111111111111111111111111111111111111111111111111111111111111111111111111111111111111111111 
  81 11111111111111111111111111111111111111111111111111111111111111111111111111111111111111111111111111111111111111111111111111111111111111 
  82 11111111111111111111111111111111111111111111111111111111111111111111111111111111111111111111111111111111111111111111111111111111111111 
  83 11111111111111111111111111111111111111111111111111111111111111111111111111111111111111111111111111111111111111111111111111111111111111 
  84 11111111111111111111111111111111111111111111111111111111111111111111111111111111111111111111111111111111111111111111111111111111111111 
  85 11111111111111111111111111111111111111111111111111111111111111111111111111111111111111111111111111111111111111111111111111111111111111 
  86 11111111111111111111111111111111111111111111111111111111111111111111111111111111111111111111111111111111111111111111111111111111111111 
  87 11111111111111111111111111111111111111111111111111111111111111111111111111111111111111111111111111111111111111111111111111111111111111 
  88 11111111111111111111111111111111111111111111111111111111111111111111111111111111111111111111111111111111111111111111111111111111111111 
  89 11111111111111111111111111111111111111111111111111111111111111111111111111111111111111111111111111111111111111111111111111111111111111 
  90 11111111111111111111111111111111111111111111111111111111111111111111111111111111111111111111111111111111111111111111111111111111111111 
  91 11111111111111111111111111111111111111111111111111111111111111111111111111111111111111111111111111111111111111111111111111111111111111 
  92 11111111111111111111111111111111111111111111111111111111111111111111111111111111111111111111111111111111111111111111111111111111111111 
  93 11111111111111111111111111111111111111111111111111111111111111111111111111111111111111111111111111111111111111111111111111111111111111 
  94 11111111111111111111111111111111111111111111111111111111111111111111111111111111111111111111111111111111111111111111111111111111111111 
  95 11111111111111111111111111111111111111111111111111111111111111111111111111111111111111111111111111111111111111111111111111111111111111 
  96 11111111111111111111111111111111111111111111111111111111111111111111111111111111111111111111111111111111111111111111111111111111111111 
  97 11111111111111111111111111111111111111111111111111111111111111111111111111111111111111111111111111111111111111111111111111111111111111 
  98 11111111111111111111111111111111111111111111111111111111111111111111111111111111111111111111111111111111111111111111111111111111111111 
  99 11111111111111111111111111111111111111111111111111111111111111111111111111111111111111111111111111111111111111111111111111111111111111 
  100 11111111111111111111111111111111111111111111111111111111111111111111111111111111111111111111111111111111111111111111111111111111111111 
  101 11111111111111111111111111111111111111111111111111111111111111111111111111111111111111111111111111111111111111111111111111111111111111 
  102 11111111111111111111111111111111111111111111111111111111111111111111111111111111111111111111111111111111111111111111111111111111111111 
  103 11111111111111111111111111111111111111111111111111111111111111111111111111111111111111111111111111111111111111111111111111111111111111 
  104 11111111111111111111111111111111111111111111111111111111111111111111111111111111111111111111111111111111111111111111111111111111111111 
  105 11111111111111111111111111111111111111111111111111111111111111111111111111111111111111111111111111111111111111111111111111111111111111 
  106 11111111111111111111111111111111111111111111111111111111111111111111111111111111111111111111111111111111111111111111111111111111111111 
  107 11111111111111111111111111111111111111111111111111111111111111111111111111111111111111111111111111111111111111111111111111111111111111 
  108 11111111111111111111111111111111111111111111111111111111111111111111111111111111111111111111111111111111111111111111111111111111111111 
  109 11111111111111111111111111111111111111111111111111111111111111111111111111111111111111111111111111111111111111111111111111111111111111 
  110 11111111111111111111111111111111111111111111111111111111111111111111111111111111111111111111111111111111111111111111111111111111111111 
  111 11111111111111111111111111111111111111111111111111111111111111111111111111111111111111111111111111111111111111111111111111111111111111 
  112 11111111111111111111111111111111111111111111111111111111111111111111111111111111111111111111111111111111111111111111111111111111111111 
  113 11111111111111111111111111111111111111111111111111111111111111111111111111111111111111111111111111111111111111111111111111111111111111 
  114 11111111111111111111111111111111111111111111111111111111111111111111111111111111111111111111111111111111111111111111111111111111111111 
  115 11111111111111111111111111111111111111111111111111111111111111111111111111111111111111111111111111111111111111111111111111111111111111 
  116 11111111111111111111111111111111111111111111111111111111111111111111111111111111111111111111111111111111111111111111111111111111111111 
  117 11111111111111111111111111111111111111111111111111111111111111111111111111111111111111111111111111111111111111111111111111111111111111 
  118 11111111111111111111111111111111111111111111111111111111111111111111111111111111111111111111111111111111111111111111111111111111111111 
  119 11111111111111111111111111111111111111111111111111111111111111111111111111111111111111111111111111111111111111111111111111111111111111 
  120 11111111111111111111111111111111111111111111111111111111111111111111111111111111111111111111111111111111111111111111111111111111111111 
  121 11111111111111111111111111111111111111111111111111111111111111111111111111111111111111111111111111111111111111111111111111111111111111 
  122 11111111111111111111111111111111111111111111111111111111111111111111111111111111111111111111111111111111111111111111111111111111111111 
  123 11111111111111111111111111111111111111111111111111111111111111111111111111111111111111111111111111111111111111111111111111111111111111 
  :::
 } 
} 
