# Supplementary material for: Cut-off Scale and Complex Formation in Density Functional Theory Computations of Epoxy-Amine Reactivity
Source: ACS Omega. 2021 Oct 25;6(44):29424–31. doi: 10.1021/acsomega.1c03229 (PMC8587129; doi:10.1021/acsomega.1c03229)
Supplement: Supplementary file 1 — ao1c03229_si_001.zip [file ao1c03229_si_001.zip › Final_structures/Primary/A1_E4_B3LYP-D3_CC-PVTZ-F_ canonical/Epoxy_frag4_product-5_isomer20.vib]

{ 
 s_m_m2io_version
 :::
 2.0.0 
} 

f_m_table { 
 i_j_atom_total
 :::
 43
 m_column[134] { 
  s_m_data_name
  s_m_column_name
  i_m_width
  b_m_visible
  s_m_units
  :::
  1 r_j_Frequency  "Frequency"  10 1 "" 
  2 s_j_Symmetry  "Symmetry"  10 0 "" 
  3 r_j_Intensity  "Intensity"  10 1 "" 
  4 r_j_Raman_Act  "Raman Act"  10 0 "" 
  5 r_j_Raman_Int  "Raman Int"  10 0 "" 
  6 r_j_x1  "x1"  10 0 "" 
  7 r_j_y1  "y1"  10 0 "" 
  8 r_j_z1  "z1"  10 0 "" 
  9 r_j_x2  "x2"  10 0 "" 
  10 r_j_y2  "y2"  10 0 "" 
  11 r_j_z2  "z2"  10 0 "" 
  12 r_j_x3  "x3"  10 0 "" 
  13 r_j_y3  "y3"  10 0 "" 
  14 r_j_z3  "z3"  10 0 "" 
  15 r_j_x4  "x4"  10 0 "" 
  16 r_j_y4  "y4"  10 0 "" 
  17 r_j_z4  "z4"  10 0 "" 
  18 r_j_x5  "x5"  10 0 "" 
  19 r_j_y5  "y5"  10 0 "" 
  20 r_j_z5  "z5"  10 0 "" 
  21 r_j_x6  "x6"  10 0 "" 
  22 r_j_y6  "y6"  10 0 "" 
  23 r_j_z6  "z6"  10 0 "" 
  24 r_j_x7  "x7"  10 0 "" 
  25 r_j_y7  "y7"  10 0 "" 
  26 r_j_z7  "z7"  10 0 "" 
  27 r_j_x8  "x8"  10 0 "" 
  28 r_j_y8  "y8"  10 0 "" 
  29 r_j_z8  "z8"  10 0 "" 
  30 r_j_x9  "x9"  10 0 "" 
  31 r_j_y9  "y9"  10 0 "" 
  32 r_j_z9  "z9"  10 0 "" 
  33 r_j_x10  "x10"  10 0 "" 
  34 r_j_y10  "y10"  10 0 "" 
  35 r_j_z10  "z10"  10 0 "" 
  36 r_j_x11  "x11"  10 0 "" 
  37 r_j_y11  "y11"  10 0 "" 
  38 r_j_z11  "z11"  10 0 "" 
  39 r_j_x12  "x12"  10 0 "" 
  40 r_j_y12  "y12"  10 0 "" 
  41 r_j_z12  "z12"  10 0 "" 
  42 r_j_x13  "x13"  10 0 "" 
  43 r_j_y13  "y13"  10 0 "" 
  44 r_j_z13  "z13"  10 0 "" 
  45 r_j_x14  "x14"  10 0 "" 
  46 r_j_y14  "y14"  10 0 "" 
  47 r_j_z14  "z14"  10 0 "" 
  48 r_j_x15  "x15"  10 0 "" 
  49 r_j_y15  "y15"  10 0 "" 
  50 r_j_z15  "z15"  10 0 "" 
  51 r_j_x16  "x16"  10 0 "" 
  52 r_j_y16  "y16"  10 0 "" 
  53 r_j_z16  "z16"  10 0 "" 
  54 r_j_x17  "x17"  10 0 "" 
  55 r_j_y17  "y17"  10 0 "" 
  56 r_j_z17  "z17"  10 0 "" 
  57 r_j_x18  "x18"  10 0 "" 
  58 r_j_y18  "y18"  10 0 "" 
  59 r_j_z18  "z18"  10 0 "" 
  60 r_j_x19  "x19"  10 0 "" 
  61 r_j_y19  "y19"  10 0 "" 
  62 r_j_z19  "z19"  10 0 "" 
  63 r_j_x20  "x20"  10 0 "" 
  64 r_j_y20  "y20"  10 0 "" 
  65 r_j_z20  "z20"  10 0 "" 
  66 r_j_x21  "x21"  10 0 "" 
  67 r_j_y21  "y21"  10 0 "" 
  68 r_j_z21  "z21"  10 0 "" 
  69 r_j_x22  "x22"  10 0 "" 
  70 r_j_y22  "y22"  10 0 "" 
  71 r_j_z22  "z22"  10 0 "" 
  72 r_j_x23  "x23"  10 0 "" 
  73 r_j_y23  "y23"  10 0 "" 
  74 r_j_z23  "z23"  10 0 "" 
  75 r_j_x24  "x24"  10 0 "" 
  76 r_j_y24  "y24"  10 0 "" 
  77 r_j_z24  "z24"  10 0 "" 
  78 r_j_x25  "x25"  10 0 "" 
  79 r_j_y25  "y25"  10 0 "" 
  80 r_j_z25  "z25"  10 0 "" 
  81 r_j_x26  "x26"  10 0 "" 
  82 r_j_y26  "y26"  10 0 "" 
  83 r_j_z26  "z26"  10 0 "" 
  84 r_j_x27  "x27"  10 0 "" 
  85 r_j_y27  "y27"  10 0 "" 
  86 r_j_z27  "z27"  10 0 "" 
  87 r_j_x28  "x28"  10 0 "" 
  88 r_j_y28  "y28"  10 0 "" 
  89 r_j_z28  "z28"  10 0 "" 
  90 r_j_x29  "x29"  10 0 "" 
  91 r_j_y29  "y29"  10 0 "" 
  92 r_j_z29  "z29"  10 0 "" 
  93 r_j_x30  "x30"  10 0 "" 
  94 r_j_y30  "y30"  10 0 "" 
  95 r_j_z30  "z30"  10 0 "" 
  96 r_j_x31  "x31"  10 0 "" 
  97 r_j_y31  "y31"  10 0 "" 
  98 r_j_z31  "z31"  10 0 "" 
  99 r_j_x32  "x32"  10 0 "" 
  100 r_j_y32  "y32"  10 0 "" 
  101 r_j_z32  "z32"  10 0 "" 
  102 r_j_x33  "x33"  10 0 "" 
  103 r_j_y33  "y33"  10 0 "" 
  104 r_j_z33  "z33"  10 0 "" 
  105 r_j_x34  "x34"  10 0 "" 
  106 r_j_y34  "y34"  10 0 "" 
  107 r_j_z34  "z34"  10 0 "" 
  108 r_j_x35  "x35"  10 0 "" 
  109 r_j_y35  "y35"  10 0 "" 
  110 r_j_z35  "z35"  10 0 "" 
  111 r_j_x36  "x36"  10 0 "" 
  112 r_j_y36  "y36"  10 0 "" 
  113 r_j_z36  "z36"  10 0 "" 
  114 r_j_x37  "x37"  10 0 "" 
  115 r_j_y37  "y37"  10 0 "" 
  116 r_j_z37  "z37"  10 0 "" 
  117 r_j_x38  "x38"  10 0 "" 
  118 r_j_y38  "y38"  10 0 "" 
  119 r_j_z38  "z38"  10 0 "" 
  120 r_j_x39  "x39"  10 0 "" 
  121 r_j_y39  "y39"  10 0 "" 
  122 r_j_z39  "z39"  10 0 "" 
  123 r_j_x40  "x40"  10 0 "" 
  124 r_j_y40  "y40"  10 0 "" 
  125 r_j_z40  "z40"  10 0 "" 
  126 r_j_x41  "x41"  10 0 "" 
  127 r_j_y41  "y41"  10 0 "" 
  128 r_j_z41  "z41"  10 0 "" 
  129 r_j_x42  "x42"  10 0 "" 
  130 r_j_y42  "y42"  10 0 "" 
  131 r_j_z42  "z42"  10 0 "" 
  132 r_j_x43  "x43"  10 0 "" 
  133 r_j_y43  "y43"  10 0 "" 
  134 r_j_z43  "z43"  10 0 "" 
  :::
 } 
 m_row[123] { 
  r_j_Frequency
  s_j_Symmetry
  r_j_Intensity
  r_j_Raman_Act
  r_j_Raman_Int
  r_j_x1
  r_j_y1
  r_j_z1
  r_j_x2
  r_j_y2
  r_j_z2
  r_j_x3
  r_j_y3
  r_j_z3
  r_j_x4
  r_j_y4
  r_j_z4
  r_j_x5
  r_j_y5
  r_j_z5
  r_j_x6
  r_j_y6
  r_j_z6
  r_j_x7
  r_j_y7
  r_j_z7
  r_j_x8
  r_j_y8
  r_j_z8
  r_j_x9
  r_j_y9
  r_j_z9
  r_j_x10
  r_j_y10
  r_j_z10
  r_j_x11
  r_j_y11
  r_j_z11
  r_j_x12
  r_j_y12
  r_j_z12
  r_j_x13
  r_j_y13
  r_j_z13
  r_j_x14
  r_j_y14
  r_j_z14
  r_j_x15
  r_j_y15
  r_j_z15
  r_j_x16
  r_j_y16
  r_j_z16
  r_j_x17
  r_j_y17
  r_j_z17
  r_j_x18
  r_j_y18
  r_j_z18
  r_j_x19
  r_j_y19
  r_j_z19
  r_j_x20
  r_j_y20
  r_j_z20
  r_j_x21
  r_j_y21
  r_j_z21
  r_j_x22
  r_j_y22
  r_j_z22
  r_j_x23
  r_j_y23
  r_j_z23
  r_j_x24
  r_j_y24
  r_j_z24
  r_j_x25
  r_j_y25
  r_j_z25
  r_j_x26
  r_j_y26
  r_j_z26
  r_j_x27
  r_j_y27
  r_j_z27
  r_j_x28
  r_j_y28
  r_j_z28
  r_j_x29
  r_j_y29
  r_j_z29
  r_j_x30
  r_j_y30
  r_j_z30
  r_j_x31
  r_j_y31
  r_j_z31
  r_j_x32
  r_j_y32
  r_j_z32
  r_j_x33
  r_j_y33
  r_j_z33
  r_j_x34
  r_j_y34
  r_j_z34
  r_j_x35
  r_j_y35
  r_j_z35
  r_j_x36
  r_j_y36
  r_j_z36
  r_j_x37
  r_j_y37
  r_j_z37
  r_j_x38
  r_j_y38
  r_j_z38
  r_j_x39
  r_j_y39
  r_j_z39
  r_j_x40
  r_j_y40
  r_j_z40
  r_j_x41
  r_j_y41
  r_j_z41
  r_j_x42
  r_j_y42
  r_j_z42
  r_j_x43
  r_j_y43
  r_j_z43
  :::
  1 30.8693644095148 ""  0.235134738717709 0 0 -0.000829748496175078 0.0312478373126362 -0.0275999599726993 -0.0355767168920445 0.0392714005469486 -0.0375155112890965 -0.0198589812433045 0.0358519467978052 -0.0231832172493233 -0.00976564335146314 0.0359212624210577 -0.0118513151559978 0.00589899288798492 0.0321234835605647 0.00613381850836327 0.0127148682798794 0.0273708625809893 0.0141927206868966 0.000843953101604491 0.0274398206045159 0.00165515003071664 -0.0154915736773288 0.0317561607494607 -0.0172301889841165 0.0323133798214518 0.0228434786012519 0.0360003532788927 0.0442065767332466 0.0458184847588999 0.0448246161018911 0.0356925850926713 9.18584903794731e-05 0.0436111838687488 0.0370627648231419 0.0183440959519089 0.0417862754925592 0.00747882551332602 0.0387705660880974 -0.0320396613091665 0.0127232882847288 0.0407975015566955 -0.0326810722470497 -0.0137124267429456 0.0390700319777399 -0.016869768676289 0.0134758750770716 0.0324682159619664 0.0144592493879751 0.0046064315776828 0.0244794696110826 0.00626637839471438 -0.022820863756182 0.0310368710399799 -0.0263485851718251 0.0426963503646708 0.0601959676744145 0.0388952043291 0.0554610212849865 0.0431944170659769 0.0597479951684465 0.0431815872281967 0.0506485812040312 0.0422657767167658 0.0270259359270535 -0.0132835066267654 0.0394890826990405 0.0337060901206798 7.12949689324232e-05 0.0419863667519956 0.0488020226144176 -0.00286898010320994 0.055067791808803 0.0318326261055914 0.00485970728101635 0.0368823827976041 0.0476662580380087 0.0158356159772574 0.0539878966731111 0.035530043597557 0.0310467424429194 0.0390831845843171 -0.00698003953751471 -0.0383929840473915 0.00732848193171952 -0.00408977152655344 0.00828451798615667 -0.0223725318290277 0.00365580524581036 0.00561822950385548 -0.00452089555388761 -0.00509522591554666 -0.0445103644752858 0.0181262929407466 -0.0016890019121004 -0.0478216106911596 0.0303725851329185 0.0216119608323787 0.0185401835232492 0.0199136104662765 -0.028142091628101 -0.104309766121444 -0.022286881842188 -0.0257081074772968 -0.0598748940034308 -0.0261731083026173 -0.0252671817949821 -0.133058369935436 -0.00112363494314038 -0.0240601140577592 -0.105215653741917 -0.00719437633588404 -0.0375358491303901 -0.115386890074973 -0.0522188348315669 -0.0314528375694949 -0.0526672295490754 -0.0388745641109234 -0.0150579188659752 -0.0123929274575753 -0.0324534674545311 -0.0248560803563741 -0.156807198609979 -0.00218525322739525 -0.0261256234687618 -0.137274541974095 -0.0113135196692684 -0.023148656236633 -0.126004666480269 0.0250967950872946
  2 58.2940240085909 ""  0.113094944859035 0 0 -0.0274682208490649 0.000522421473384509 0.014592533272997 -0.00995768895131918 -0.00386771982421541 0.0196805758844469 -0.0073418818170976 -0.00362597548056248 0.016720419686723 -0.0268697975771503 -0.00338435175926871 -0.00426244242555956 -0.0217840791774359 -0.0035630502110663 -0.0069367680711448 0.00582998277439002 -0.00415990345497407 0.0132714711315429 0.0236303194873515 -0.00392660313361323 0.0327252668058817 0.0161255829433015 -0.00328636518983101 0.0339191195312202 0.00275017297685602 -0.00263786684397954 0.00262114002659595 -0.111205455562827 -0.0109440908895178 0.0339449104556348 0.0223978407030922 0.0203338047308498 -0.114722033316996 0.0873848182996152 -0.0146366719118094 0.0723042424307219 -0.0299562913372231 -0.00421845179335958 0.0167233143135602 -0.0371965927621701 -0.00632330227311968 0.0173430822389894 -0.0449189272857771 -0.00324003924563216 -0.0178379303762952 -0.0393218618580262 -0.00314900785345314 -0.0251411844707853 0.0419744360448341 -0.00394521570007856 0.0466334525097589 0.0245251207892183 -0.000750948591949553 0.0460006458973755 -0.125082658294908 -0.0309144671586503 0.110836603187517 -0.123007560226871 -0.00858717413001865 0.0234280501013456 -0.166922975309287 -0.00286625822978695 -0.00962226067325202 0.0987594071419991 0.0298225467885922 -0.135898049542467 -0.0310783933665268 0.0280497469854883 -0.162059448964385 0.0149093940880574 0.0228767913644173 -0.129672688615798 0.153611047533219 -0.0281251822436893 0.0479467451435226 0.0957700167018171 -0.0159786692553575 0.0741296506418353 0.0742207116432664 -0.0085989571213979 0.145314444344212 -0.0157484709279944 0.00614560950798753 0.000168827951987516 -0.0206555066861652 0.0414385069892642 -0.0225962395322857 -0.0306300055803061 0.0207053691974977 0.00119838034985361 -0.0193603477625939 -0.0131611363403627 0.0201848720897644 -0.0242001445174596 0.0208702439168314 -0.00472373417399072 -0.0515929624607788 0.0306587961920029 0.0112392689423566 0.0391575221648372 -0.0119339852762393 -0.0384967878732498 0.0138213333701697 -0.00126787131368493 -0.0230342471993115 0.0594023122674868 -0.0269328338587927 -0.0169987502142928 0.0327508733205937 -0.00575806686408772 -0.0534742650116569 0.0491852121992601 -0.0148910809689366 -0.0537694290243493 0.0225756730712212 -0.0146714919489607 -0.0119107043891734 -0.000897019512920277 0.0378879313817444 -0.0306412500747019 0.0752603181529182 -0.0366278413924305 -0.0284116247517096 0.0643472518120923 -0.0309968678437196 -0.00491203983636992 0.0533501012851832 -0.0239776466199507 -0.00224881230815665
  3 70.9884895979291 ""  1.1148883277194 0 0 -0.00127709789684804 -0.00510848905179237 0.00481347968430107 0.0317902387332116 -0.00490082166506943 0.022347403748977 0.0402726195047232 -0.0080466447870821 0.0341541326649522 0.0598259570114144 -0.00958512613836905 0.0535301286439886 0.0527151585482497 -0.0084153680141284 0.0508098340016105 0.026372967603114 -0.00515628863598034 0.0297444033060007 0.022369499424924 -0.00662138612109151 0.0237388007287326 0.0299975231458501 -0.00768869923095778 0.0265318112946352 -0.013831812542505 0.00272208768844582 0.000358448073271997 -0.0365483893435016 -0.0388816668197758 -0.0156944409091702 -0.0238357271313268 0.0544981043782024 -0.0079138569981582 -0.0301879050795108 0.00256398697944857 -0.0118044843199787 -0.0129663786926575 -0.0172218043800693 0.0115153161647133 -0.0134866946038899 -0.0139605171788634 0.00865738327174445 0.0737412612734896 -0.0103897143465602 0.0643995490477065 0.0613964397419464 -0.00867803275195929 0.0597248796802926 0.00830286052591071 -0.00601579984351827 0.0127398436916203 0.0207522232184455 -0.00601650569705234 0.0165478154975454 -0.0320435650340192 -0.0707583981655121 -0.00745686389010795 -0.0633049974933306 -0.0335153775382646 -0.0413143414368765 -0.0310515954861745 -0.0441013487006359 -0.00978398014998424 -0.00762729455056297 0.0807178250214891 0.000455775544254092 -0.0144614197870504 0.0606424166672467 -0.00266141172306016 -0.0562098414933473 0.0608205181217379 -0.027553228647024 -0.0248335654421514 0.0221616447391077 -0.00400750100749357 -0.0522934197616891 0.00702117230954072 -0.027522562527741 -0.0260992932706475 -0.0214072355659561 -0.013351309866197 0.0164571652924528 0.0117178221509978 -0.0288992582436447 0.00347988156191572 0.0436887791594394 -0.0557875280506553 -0.00422087862539632 0.0217252647695541 -0.0241574668570115 0.0161363435027873 0.00142936394051085 -0.0146596120662988 0.0126188081024915 0.0187747834426261 -0.0347418999286324 -0.0334309600146902 0.030917725854831 -0.0172174784225852 -0.0326950361996677 0.00884166840292076 -0.00512821536572378 0.032859552195087 0.00503723545533244 -0.0461824614001555 -0.137777134251628 -0.0624076352642749 -0.0149161033942086 -0.0422882521414228 0.0668926529764484 0.0592318293419331 0.00330448598480012 0.00858900395349409 -0.0262648533931009 0.036877348183564 -0.0183887837227127 -0.0859702561805286 0.0376230130099327 0.0419212231916688 -0.0681857267712509 -0.184746633924266 -0.0592135761987099 0.0179824473912081 -0.129894367056096 -0.121239099631306 -0.0814274039902929 -0.176997262034756 -0.0610997264280708 0.011981658014305
  4 85.9178950231121 ""  0.908481398243888 0 0 -0.00352717581142071 0.00778900509170798 -0.005117997736955 -0.0300667658782563 0.0183502985782159 -0.00957391308896745 -0.00705482258332574 0.0146148657558731 0.00415611163661979 0.0670545699955914 -0.00594813642808882 0.0651839391800771 0.0816522547725858 -0.00806674971706564 0.0698656961209884 0.0255525658725828 0.009363575089471 0.0176338087915057 -0.0433286682159073 0.0284150004570185 -0.0368831072463633 -0.0605775589947888 0.0304058341756931 -0.0454711398565228 0.0170558081753612 0.0136418462918338 -0.00497896594213689 -0.0332083324985145 -0.0189867534288011 -0.00768207404230149 0.0201562682975782 0.0471871779261238 -0.0550661385743036 0.0447770202109195 0.0200131323956669 0.0126175379562554 -0.0246063587155994 0.0237320561264801 -0.00679578928158348 0.0286566517312603 0.0263991161716649 0.00602818994754177 0.105543308558279 -0.0193452573336603 0.102855990054721 0.130704775376506 -0.0220989722860609 0.109811895299021 -0.0832254536788037 0.042439647374305 -0.07524293180689 -0.103721977802957 0.0395917269324476 -0.0865061856651514 -0.0374125779370405 -0.038617517396987 0.0273782982711043 -0.0444606903223767 -0.0150003988944199 -0.0351002979784303 -0.0530522280836892 -0.0327844446125814 -0.0172000501843039 0.0581111485858794 0.0653312078271689 -0.058478369307302 0.0061662931247821 0.0556694851483934 -0.0697222032701826 -0.000372746621190714 0.0514546801923529 -0.0714426691487781 0.061538553774478 0.0160668980629733 0.00637720094002098 0.0531525184475317 0.0191048682471058 0.00903271020572812 0.0397156776737261 0.0290457729995038 0.0351811114392476 0.0164274984567294 -0.0295924893616273 -0.0165966981574097 -0.027061624556929 -0.0889228722154516 0.0114752414623276 0.00997481523181473 -0.046104972889581 -0.010785092636224 0.0397757466379584 0.0112583030428985 -0.0346504186567183 0.0371201649313786 -0.0657387249108232 -0.0260009287251785 0.0448157738073624 -0.0635973236776985 -0.0288723189739764 -0.0309904094442851 -0.0128790318987248 0.014285748797037 -0.0354682606147611 -0.0201209416873121 0.0174101976569191 0.00479065940850383 0.0521109527681377 -0.0100656730195746 -0.0143096259290168 -0.0598796768665998 -0.00176314960987054 -0.0714673902845205 -0.00982788919563423 0.0470469047267325 -0.0518998974266739 0.0184965024937147 0.0307800619525023 -0.0573824528222127 -0.0911132063397189 0.0188744148692284 0.00814339102396257 0.0591190834623446 -0.0121808471253156 -0.00965071089213859 0.0973905835758144 0.00945946689139568 0.0426744414188568 0.0484498245212659 -0.0449299952325122
  5 93.3352660908017 ""  0.205834372811372 0 0 -0.0015826575124291 -0.00474799054998796 -0.0622075092850517 -0.0202274103652856 0.00538202367390848 -0.0635040194962963 0.0298251329462326 -0.00487491047114133 -0.0210777159373898 0.0488377184183473 -0.000908633727569375 0.00331843690740318 0.0553379285372736 -0.00337265281538808 0.0253546966881754 0.0415853751841018 -0.0124806260681303 0.021954236950824 0.0496050133700707 -0.0233891221915015 0.0190814433555757 0.0461475716520688 -0.018867272044846 -0.000637819779252065 -0.0110287945019736 -0.00498611772593363 0.00625147819040231 -0.0229871011652899 -0.0417409282378582 -0.0105661551896145 -0.0286078614109018 0.0570086863129128 0.0207599436148784 -0.0499318395532637 -0.0194556442417348 -0.0155183807498952 0.0521045824054099 -0.0276429212202672 -0.0646456560487626 -0.0303255520794031 -0.0157130117010178 -0.103997637379907 0.0478626239890933 0.00826560680325927 -0.00346132558664239 0.0605745207045823 0.00323239970035628 0.0364490741574176 0.049449910078616 -0.0332270575028238 0.0245249344039523 0.0451029581777042 -0.0239688734484826 -0.00735684435893706 -0.0137149709093176 -0.0809272501752596 -0.016426194151339 -0.060341559067314 -0.0361325219889865 -0.0275045065395256 -0.0046286580675891 -0.0354909042288814 0.000457192125638375 -0.022324174686877 0.0840767839043968 0.0330090381625355 -0.00620762431658823 0.0677243538193581 0.0346920033055886 -0.0697102301099454 0.0640975411396684 0.00444755843496678 -0.0513065793789114 0.00222166289718268 -0.00495279949928926 -0.0863211769514724 -0.0133359453739658 -0.0268492893022792 -0.0413442400034895 -0.0565350790331366 -0.0314126361691439 -0.0883264573199017 0.0140869414152953 0.0304475255489258 0.0243455840192505 0.0463119806422344 0.0389884870429918 -0.0174155720779255 0.0266785988326298 0.00579943259861369 -0.120235275521925 -0.0119931086685154 0.0139053781274413 -0.10107776478175 0.0355598239037307 0.0745935397889058 -0.00504079212250852 0.035128773561909 0.0221852736085077 -0.0176555098211432 -0.0265262593066894 -0.0243916965700387 -0.0840675356808989 0.00737463833252626 0.0169538348412036 0.0762920109315866 -0.00680664167819275 0.0139902292779514 -0.0148965678802111 -0.0612622818491489 -0.0748903523251136 -0.0374715870033768 -0.0348439565070757 -0.0395171438450912 -0.0794614911195178 0.0105025468590246 0.0437845580080805 -0.0172403537834338 0.0391397388798063 0.0483972621215313 0.126819478392209 -0.0264437182786494 -0.0218899240013077 0.0772759007942004 0.025113747256463 0.0700441379383698 0.0942822058111949 -0.00240028583481278 0.0204034414231012
  6 112.553113824622 ""  0.20743563560174 0 0 -0.00790530132587882 -0.0192112919307618 -0.00861574490827942 -0.0462136160129495 0.0215078392416499 0.0144226585555977 -0.0166723677217473 0.0117976952231031 0.0483780880492741 -0.054597015173792 0.0112546631770441 0.00703867463705063 -0.038285445867894 0.00860960309911098 0.000724147294601272 0.0158393219060276 0.012635167465072 0.0362074679139741 0.0693334571770316 0.0115247650528434 0.0958574150616121 0.0506819276582983 0.00917251598538152 0.101172474456453 0.0151398339701635 0.0197834710774017 -0.0129567170176343 0.0347152973618034 -0.0237092960464058 -0.0442991813888811 0.0124385993004718 0.0288033480712534 -0.00794614700743381 -0.00254882781283639 0.0630790484457077 -0.0484127912924427 -0.0181589162575172 -0.0405637965463789 0.000632205130595093 0.0174178490211396 0.0013980329483501 -0.0328663776014594 -0.100066402530162 0.00979691055551266 -0.0258126458234509 -0.0710928003881647 0.00565872788196918 -0.0362960079872613 0.11407645799939 0.0146264904377842 0.128500382012789 0.0734949855184414 0.0099408553747218 0.131133129481544 0.0402952647874311 -0.0366947746992973 -0.0567896746590819 0.0261155736421367 -0.020221588598061 -0.0724313665514222 0.0512813215020964 -0.0406051278016229 -0.0253788512826426 0.00284515060371682 0.0591909700459827 0.0114927595114561 0.0180931430080396 -0.00124152601637471 0.00885953110245918 0.0136820549631838 0.0326769579252153 -0.043077432670848 -0.010092606685913 0.107894215780077 -0.0252721324488211 -0.0133370358276782 0.0682213665949008 -0.0922996984680933 0.00147663817367917 0.0429644382288888 -0.0544883714992649 0.00695933215095798 -0.0386869600625237 -0.0259877628249391 -0.00065069022601903 -0.0482931155555723 -0.0164774832649208 0.00165133770777676 -0.0431219689998175 -0.020431727477443 0.0179455268384304 -0.022764880046769 -0.0307407197479671 0.0164872819115846 -0.0552321820124243 -0.0297215923651426 0.0065973648870023 -0.0486507062892582 -0.0273769177760555 -0.0211267671940896 -0.0271576885939207 -0.0130835511608586 -0.0163364346612648 -0.0372739350575712 -0.0155564177500327 0.00516535980735268 0.0448193046829988 -0.0479886799302382 -0.00181559424516745 -0.0761337635338139 -0.0225216209684764 -0.0662205791531601 -0.0232380541177645 0.0246467563066785 -0.0248556726529249 -0.0173312854254063 -0.00887529959956035 -0.00173261260865963 -0.0446234478972153 -0.013570318194151 -0.00221751172166738 0.0514688900628506 -0.0427054495055882 -0.0148722572571892 0.0967031614358951 -0.0389281657650698 0.0525386474613045 0.041134491639639 -0.0876675923585468
  7 141.431356874964 ""  2.18496156401716 0 0 -0.00174056746980794 -0.0169638389302958 -0.0404928886176722 -0.0271996419726642 0.0144307061997549 -0.0222082199488238 -0.0171534326785051 0.00784374781049202 0.00329079329052397 -0.0164070054439531 0.00793439232459949 0.00470255947838873 -0.00700312030771088 0.00447986583498752 0.0112052598214594 0.000739799993620665 0.00426649121848122 0.0164199325152699 0.00365928326246048 0.00442746304672161 0.0214369254917074 -0.00618432146325393 0.00394777896899187 0.0143845995321119 0.0049496002163009 0.0066237124503806 -0.00220155913797077 0.00493148664366801 -0.0129643925387257 -0.0137183187038098 0.00641298273941185 0.00993074161192812 -0.0109997696080031 0.00723745532740403 0.0259803852173393 -0.0106842464976997 0.000198822621075669 -0.0381021188955878 -0.0335035530344455 0.0125689465303017 -0.00224464024606997 -0.0689985783856405 -0.0246829050438998 0.00823571931018643 -0.00156510039113979 -0.00789665994940334 0.00355322261037863 0.00976922922903544 0.0115752640441519 0.00517514304067657 0.0274200752013177 -0.00181091454553128 0.000799272291990096 0.0184706192562843 0.00571366100428555 -0.0184982627178158 -0.0121634569287951 0.00249327419303306 -0.0113458431054346 -0.0282044739281075 0.00655048236480504 -0.0224839562823604 -0.0087596340440601 0.00906536138985535 0.0228128638588346 -0.00507120873831985 0.00411550368384965 -0.00112122160488783 -0.00827931875139154 0.00700433961394532 0.011554066369184 -0.0264020666214065 0.00660867853857731 0.0391961189645139 -0.00421840419519595 0.00921531162480218 0.0269649136438341 -0.0262444802191249 0.00691792383264222 0.0247386013178418 -0.00794590821444156 -0.0169157623763551 0.0397256283737663 -0.0377017771919564 -0.00765958057113916 -0.0902473481874425 0.050649665460085 0.00280634058908425 -0.0391938207367649 -0.0336463054628119 -0.0345152373553965 0.0409088375179701 -0.0673664853599491 -0.0287029058021885 0.0593729093930574 -0.0533597150404604 0.0324075586815915 -0.0770008996554897 -0.0843972724135661 0.0553239142121499 0.077884806930395 -0.0244759169703087 0.00769080653036232 0.0688619977942163 0.00721972076900142 0.0028152603621475 -0.0995106219640443 0.0668245848790441 -0.00939063774840784 0.216086011235249 -0.037683151085161 0.198926883990032 0.0771472294085634 -0.107032862566776 0.0186168896325809 0.0565524645155736 0.0352030641223731 -0.0231866567115959 -0.0309983939070982 0.0972230721496506 0.0462321312286527 -0.0837026425109487 0.0372219141538054 0.0719362401355278 -0.252449321208319 0.0780704988688181 -0.15305501134593 -0.099351209185166 0.150668885818859
  8 166.452150161665 ""  1.88900067809136 0 0 0.00146671119228596 -0.0168116534491052 -0.0409268044126799 -0.0490241095910457 0.0118884014368298 -0.0408400351445037 -0.0299658252561396 0.0080679608199936 -0.0150284772260349 -0.00881230416860505 0.00416175457334189 0.00487900384783632 0.00920882598383544 0.000364577280689563 0.0196321210687668 0.00189246965077261 0.00335428422638636 0.0121267576383891 -0.0150901163495086 0.00683904756382476 -0.00232969096318326 -0.0281521547891027 0.00875670956051786 -0.0137541416933023 0.00195824013028275 0.00505987470846036 0.00394744038537391 -0.00117933759896135 -0.0100193708265808 -0.00377094895732352 0.000686506311802609 0.0151844529721722 -0.000451148049478196 0.000867164010237192 0.0139556459672517 -0.00126574263807623 0.0443212841406764 -0.0315083624336231 -0.0440071462065572 0.00102082050496477 -0.00894925858416373 -0.0849506736544754 -0.00617078449483806 0.00392523029417903 0.0070235748062695 0.0249938362133408 -0.00400781805025687 0.0326763668250773 -0.0179071514524685 0.00780870618707194 -0.00478573519562949 -0.0309208671271349 0.00946033957060728 -0.0169470615695449 7.35520407743346e-05 -0.0179877537405557 -0.00215130920225455 -0.00677808965053419 -0.00834916994498187 -0.0146971018916948 0.000832933784842926 -0.0159372673798655 -3.42148229260377e-05 0.00409994607859003 0.0263638328334282 0.00432235794544381 0.00237615175239563 0.0115514760664185 0.00251457032477625 -0.00532009560372585 0.0171203785738984 -0.0112849992131497 -0.00131298612204487 0.0193764378060577 0.00195423044670565 0.00215231766784459 0.0143338620064046 -0.00805550858767349 0.000911500996870263 0.0143549267090656 -0.00175738849304621 -0.0700482203393385 -0.0686301617424945 0.0571759622243311 0.0311323877071688 0.0230409021107327 0.0136781542751809 -0.00649663712533862 -0.0179549354796139 0.0285652809268856 -0.165824923398772 -0.204125355167142 0.0850585672831107 -0.145075322127263 0.0619882368261698 0.111458127696284 0.00242406586955963 0.0130512975860524 0.0771692212148448 0.0760518275721075 0.0444445725464655 0.0180638691733572 0.105785493674122 -0.072010297445606 -0.00147294656264327 -0.0304697689955052 0.0356807773214168 -0.0356548588106305 0.0415194691916707 0.125307331507849 0.0225152449092842 0.161500918740811 0.0743400508497776 0.0624816032322031 0.16079015887371 -0.187888597925232 -0.00145261403683231 0.0852494754401835 0.0394477636042127 0.00846658578435284 -0.0685840085860011 0.105282443645966 -0.00708144621416562 -0.0134950054347449 -0.0228341839997712 -0.0670810733690217 -0.0888903392334213 0.0176396600182962 -0.0714055039156436
  9 180.962048335717 ""  2.72640283082756 0 0 -0.0461536684800884 0.0530839267931997 0.0460639304846262 -0.0278832445196289 -0.00119987278528079 -0.00706137160098111 0.00882611616118791 0.00398855160455734 -0.0463099499601636 -0.00231425674913347 0.000867500835081741 -0.0656008289269832 0.0270396772387086 0.00171680601163679 -0.0479113734685397 0.0643624351665976 -0.00393350916889885 -0.0148701834132012 0.0762407696908797 -0.0066936308883465 -0.00551134537912626 0.0414576518233389 0.00528924494718968 -0.0266364682429123 0.0138015134834757 0.000594891756482701 0.0102923139146278 -0.00847742519371361 0.00201606778136633 0.0189200446069969 -0.00919108730405687 0.0767159231268941 0.0338897128871865 -0.0309645763312756 -0.0593667971456084 0.00808211851637828 -0.0805194203572327 0.119377925083759 0.0279315635099062 -0.0231289520406654 0.0543715500865948 0.12090241832557 -0.0286251010173765 0.00353479197085041 -0.0871830738027302 0.0151854682842343 0.00306400780136617 -0.0605430812566744 0.0986706799153939 -0.0122912699123865 0.0130152754095206 0.0338868740153437 0.0138796743932057 -0.025544241600058 0.00469460486192384 -0.0460333390941407 0.00430603616878125 -0.0632561861791778 0.00594350567281832 0.0383418787724791 0.0168734008887755 0.0465744994654387 0.0202322505604376 0.000536907954266707 0.10139746034298 0.0437057742578184 0.018598506275136 0.100250398654143 0.046180670798422 -0.0646617291714097 0.0847373047970796 0.026113554964204 -0.0243892614702462 -0.0602278298958863 0.00570707415065785 -0.080455522672371 -0.053932318840847 0.0270950073776453 -0.0206055043219853 -0.103301429279448 -0.0106697471346559 0.0291090816789059 -0.0193545062123653 0.00844313200611845 -0.108675862249042 -0.0538701872033561 -0.00642174928027208 -0.0339501261258108 -0.00538228572303354 0.0212134277804313 0.0572041335817038 -0.00446729897759111 0.0331523795139022 0.0372870754567002 -0.0330411015557821 -0.027909109660743 -0.00565329788632284 -0.0102578400212657 0.0197948377905923 0.025265980337877 0.0144553568480083 0.0249975341604628 0.0401626038760394 -0.0152772605858872 0.0133285287701894 -0.0091316133452467 0.00853476734020238 0.0110793266196895 0.0174315126911074 0.0362547648581199 0.0325186147980736 0.0461596117570545 0.021951915917543 0.0364706790846095 0.0419661878881157 -0.0205580769327931 0.0158366553964988 -0.0732568124482668 -0.0436974772467291 -0.0111677448425176 -0.0226114186780803 0.0235615581618435 0.0209338338959571 -0.00493914296185695 -0.00929242436059999 -0.00227472826838173 -0.0245838392359432 0.00484070988830969 0.00592925041452605
  10 201.831186639066 ""  0.560431457804067 0 0 -0.0177897566745371 -0.0346619014340988 0.000317971146290987 0.0607265123055688 -0.0184958258035914 0.0485286672995156 0.0654863607807866 -0.0130723418987087 0.0399838450181013 0.0536861146504602 -0.00539694835953131 0.0268612051812749 0.00602474333799129 0.0118145937371628 -0.0268935761212771 -0.0146332796488429 0.0293119615360422 -0.0506450711533645 0.014581967014866 0.0173548155031984 -0.0270860869613261 0.0559590558829967 0.00401584180242451 0.0215906055357474 -0.0144498725513323 0.0347445543468556 -0.0198476940556507 0.00257982630430212 0.116995642180423 0.0196363523423967 -0.0103075788987863 0.00688013362404992 -0.00757005480489126 -0.00547754889572586 -0.000268568014983876 0.00612955360352139 -0.0400257246032103 -0.073721153151299 0.0190604239265439 -0.0327494133506935 -0.042320571599844 -0.00952382001065179 0.0686738606031135 -0.00799157385693105 0.0394899943006679 -0.00808410638584844 0.00812252089505008 -0.0462342513649482 0.00306855388956126 0.0184498338378493 -0.0368119006009476 0.0655611515612627 0.00775846636029267 0.0387875782623927 -0.00994381459810478 0.181012441490144 0.0179104263895255 0.0552516173002053 0.105963115110569 0.0759275027136833 -0.0188455641993458 0.131662439554619 -0.00225899596085918 -0.00957463331457074 -0.0437174504774393 -0.0348691639729645 -0.0173766434046245 0.0431480071590132 -0.0286693920602225 -0.00161079976765579 -0.000340391283974208 0.047463098514357 0.000893500799444954 -0.0296440804578184 -0.00968631614025647 -0.00232405189428358 -0.00334196871392862 0.0381319211153756 -0.00735093868011295 0.00834490055430341 0.00884147160535246 -0.0861256531330715 -0.0237106891177126 0.00555872668416417 -0.0271291599061721 -0.0538314658640128 0.0451979703226435 -0.0279902921162539 -0.0274056427047529 -0.0111003017600464 -0.14185035668747 -0.0869204729072118 -0.000172596267053469 -0.121226495466865 0.0363742318328023 0.0494751222859662 -0.00244146398529285 -0.0395370593211207 -0.0221095546346042 -0.00100240831545602 2.03229356178633e-06 -0.0369714058247954 -0.0238562545600542 -0.0269329870744113 -0.0175333405425882 -0.0127023408916085 -0.00298751976724503 -0.0443796923962906 -0.0162695741698793 0.0234603952864321 -0.0566964968181065 0.0299259317570073 0.00791890419677069 -0.0296066311298898 -0.00389605883522146 -0.0581980714494282 0.00119444548541403 -0.0326285351541515 -0.00845126556570525 0.0809417950748701 -0.00997945725716097 0.0262920437988371 -0.0455222170919758 -0.00157123941582873 -0.0241776627212092 -0.0365696487337118 -0.0407145922818757 -0.0108484326330552 -0.0591292333438456
  11 242.000877759164 ""  1.85737790089446 0 0 -0.00932719164519202 -0.0444217475035026 -0.0218566852777838 -0.0518064641493653 -0.00590183370739075 -0.0103085866050067 0.00126895448060598 -0.0118215770871432 0.0224301880835397 0.0152913603831333 -0.0223809096988322 0.0255534125980293 0.0107225386225424 -0.0130545467323843 -0.00709201977467285 6.10768185118905e-05 0.0091035229135361 -0.0285872375234278 0.0147382418612636 0.00988133568800218 -0.00729097942963813 0.0151560535318834 0.00520291307399227 0.0220123695989465 -0.00709615166069079 0.0156341134941262 -0.0157054447883706 0.00259870047607842 0.0721494254041472 0.0114570650210133 -0.00817628454909689 0.0132869271351465 -0.00903598902493996 -0.0103285950597565 -0.015818663288157 -0.00140696948637918 -0.000610473364731822 -0.061333986201713 -0.017960261250552 0.00187627107805679 -0.0321924583124388 -0.0522235506111719 0.0163695080795727 -0.0339932273905558 0.0338919308607532 0.0131867651431142 -0.0260405581977567 -0.016805665547801 0.0155623319387826 0.0175526039642914 -0.0119234146236889 0.00708499318894932 0.0164961738353747 0.0233840244539848 -0.00724263939592942 0.120331964577857 0.01196151246197 0.0427268014943601 0.0640689870641335 0.0512906234284769 -0.0142355515840767 0.0805633011561067 -0.00463808106180998 0.00220532886635151 -0.0222910604356843 -0.0316736628532449 -0.0119412651884348 0.0511606394557339 -0.0282710499581588 -0.0156374854355404 0.00947402601536713 0.0338575443254329 -0.00401335992915654 -0.0311342081952049 -0.0105730821076873 -0.0209102751637836 -0.016028428909327 0.0193815577097647 -0.00899411116253123 -0.0222183863439259 -0.00294186352106648 0.0146605889984672 -0.0569696832473436 -0.0211429300542039 0.0249615438750695 0.039234807476397 -0.121305659304882 -0.00864407837870707 -0.0347051347291136 -0.019155027176445 0.0486202088924692 0.00393963569796433 -0.045054759381454 0.037218761763075 -0.0958809373750523 -0.0511191389247822 -0.0490722131466448 0.000308927204262525 0.0241075007300495 -0.00434948161649388 0.0367741423667549 0.049341630795478 -0.0273182729629517 -0.0220893960020087 0.0557517273317582 0.0241662234553172 0.00911846290602189 0.0934829257722555 -0.0326449652643042 0.0798560342735687 0.012665432069921 0.0594822264859903 0.049403775698207 0.0540011289305592 -0.0345141317815876 0.005030387453695 0.0852684028103891 0.044432052221077 -0.0451175070708682 -0.191528545761065 0.120961051225875 0.0848309385235124 0.0289548230358279 0.0907549985047759 -0.075422342882288 0.206353896035052 -0.0992225822840536 -0.00981873212698831 0.0863878860757891
  12 258.509607943249 ""  1.13665396645841 0 0 0.00725109563570941 -0.0594078793179325 0.0276775103355787 -0.0395453215678443 -0.0230952472726579 0.0462693321343387 -0.061788250323997 -0.0155822100521261 0.019503274611398 -0.0584228218839231 -0.0420773525687948 -0.00373438516224182 0.00680196306124092 -0.0403742417876473 -0.0232463202528679 0.0416227487978899 -0.00109736795905397 -0.0232047417785469 -0.00105667312463925 0.0282229064527373 -0.0341596175970411 -0.0527749068990004 0.0291336412420258 -0.00184791482986455 0.0292146805261245 0.00766193766212728 -0.000267655833259541 0.0237541954132848 0.0309232446012216 0.0149474988458486 0.00547981244386723 0.10729013775007 0.0129784120404141 -0.00611313213555896 -0.0646405449508195 0.00965129694436142 -0.00159985698519557 -0.0799526017206243 0.0375157269612564 0.0236456203078082 -0.0433507802157419 -0.00233190382103259 -0.0794276026614028 -0.0744413680258881 0.00189070567940743 0.0269384707726417 -0.0756791292155946 -0.0345770840339156 0.00604563757168539 0.052251470255612 -0.0452450343265504 -0.0565122345503016 0.0604299359223078 0.0222389448751948 0.044861404688943 -0.0201766219070104 -0.0301442874718779 -0.0414402303847239 0.0336224624599029 0.0596435974077958 0.0744562579500978 0.0964216578903734 0.0257733816776355 0.0298241601114102 0.166896994729358 0.0361989967447136 0.0361876939568952 0.122804646400075 0.0305427090668196 -0.072545481679964 0.121806322744284 -0.027107953696708 -0.0060498953963397 -0.0968258092326116 -0.0057840728142422 -0.039386280186402 -0.0640200642411363 0.0585150766458386 0.00153044453151136 -0.0860378411773127 -0.013103589229867 0.00766498129993253 0.0288812445454635 -0.016879117553143 0.0904815920174841 0.0193164501414845 0.0383626262824821 0.0138117151634784 -0.0253774696039058 0.000297444672634467 0.00866734338694316 0.0343290188892775 -0.023117243657344 0.0108207296007846 0.0232542751780509 -0.0261969574148889 -0.0392639717939707 -0.038392099211552 -0.0322637653071622 -0.00606373346868267 -0.00847663361173763 -0.0283925816988058 -0.00587427368998859 0.0251793019912071 -0.0227917466282645 -0.00496135720863636 -0.0100685255840033 -0.0309224768911055 0.00290910873981073 -0.023447741160593 -0.0193051544237286 -0.0272046618590196 -0.0162069502299199 -0.0405398455250053 -0.0117115404453576 0.0333762200966585 -0.0313128335280585 0.0662540847472632 0.0291698733460354 0.0542689656029096 -0.0308800735620671 -0.0441024083228017 -0.0140721540254214 -0.0255730613836674 0.0162232241566371 -0.065564658149987 0.0344553352779373 -0.00122109963918525 -0.0184531986105156
  13 265.804561679922 ""  3.74435872982465 0 0 -0.00875001080025863 0.0274030557553589 -0.00503423529304572 -0.119899659247689 0.0414381261812184 -0.0399376286075942 -0.00223034619327809 0.0139594931042244 0.0248617682902687 0.0434306238116446 -0.0227434134874105 0.044901044070209 0.0345414702881542 -0.0182237128581882 0.0057888296459342 -0.00689877976637623 -0.00557734792327158 -0.0354399978357265 0.026858923701587 0.00999128783066242 0.0131260688916627 0.0290635649415896 0.0124357873459371 0.0456688192427187 -0.0236658699080441 -0.0156948909750481 -0.0310018007898178 -0.0182922631473232 0.0457312345032431 0.000933886139742653 -0.0156632717290777 -0.0777403274413352 -0.0195386033451374 -0.0285299715654208 -0.0587301654115925 -0.0155138531027247 0.0197672076914173 0.0442400884040534 -0.0178953880951725 0.0157867428240889 0.0458993024476752 -0.0221467488030462 0.0467680914751742 -0.0493985557179437 0.0654324965415619 0.0440952352434513 -0.0264959592311317 0.0088218349062615 0.0395805373142213 0.0248083232222207 0.011781718568993 0.0320224813934084 0.018364663634602 0.0549879616183038 -0.0444173137464476 0.134121792858532 0.0354647059421531 0.0686144066426775 0.0340051846788425 0.0268400989626164 -0.0748930524407947 0.0199842233414167 -0.0307093676724247 -0.00792235084083548 -0.210465991563131 -0.0929288890544447 -0.0408767092428302 0.012624161605067 -0.0778787954688586 0.0137327091326476 -0.0972046125221829 0.120289558606597 -0.0118278842830664 -0.0669624412674052 -0.0242810353881789 -0.0582542907136439 -0.0561395070566102 0.00272349025588826 -0.0246230156631556 -0.0839806695650241 -0.0144608978116802 0.0425500511628974 0.0368431450694258 -0.00154259723302528 0.00953697274753116 -0.00101136556881226 0.0421402154220554 0.0056871164982866 0.00754660051991776 0.0158343185786546 0.0635671291298455 0.0448036660809723 0.0197172633082636 0.0509339250929162 0.0229237153240566 -0.033711947513762 0.0022295064052647 -0.00658401879385053 -0.0078986854754525 0.0126597524685553 -0.0153586915605533 -0.00120070665804379 0.0417092238191657 0.0269692291081158 -0.0200927574706585 -0.00497981187384449 -0.0060777351783182 -0.0205065406069166 0.035674805171312 -0.0476271687015347 0.0342224853257141 -0.0369713973720502 -0.0269351692506985 -0.0102762309382663 0.0368454143159112 0.0255781270093342 -0.0404076587494634 0.0172695367016699 0.0283905957310056 0.0612706592837483 -0.0870999541965279 -0.108002448916738 0.033263993284124 -0.0685958434899564 0.0759563579651732 -0.126683523810158 0.119225652134749 0.0204312994978895 0.0146332017414934
  14 290.586013774857 ""  0.116701978650445 0 0 0.0170737693670551 0.0451609523220041 0.0389008042814095 -0.0128289777003931 0.032544640570292 0.0204350337079892 -0.00174008461644725 0.0280566686058331 0.0117309307889547 0.00359035985411271 0.00697876409961869 0.00036399766620681 0.00979618728707456 0.00407833498512536 -0.0120888972997738 0.00853635499825001 -0.00287766339369751 -0.0115025381495199 0.00785233859966507 0.0189695340630874 0.00106308433998271 -0.000694183682295227 0.0254150330024173 0.0110898331208905 -0.00100111949325146 -0.0199786549530379 -0.00641520256075068 -0.018697218608849 -0.0345409939352239 -0.00686688625131344 -0.00076365250631234 -0.0417426004179025 0.00583440847566456 -0.00977864749008137 -0.0474511234999541 -0.00215537488093524 -0.0192729450440167 0.0807767642467894 0.0333537592128808 0.0524457642254969 0.0605250370799325 0.0789978634992551 -0.00435927840537807 -0.0101173299282583 0.00611861848045899 0.00821458011482072 0.00410331024901036 -0.0131591531038384 0.0152074547964374 0.0311070398476894 -0.00245653642518487 -0.00293166900275025 0.02751053370093 0.00946990504101959 -0.0119523552354441 -0.0717914492045452 -0.0040094712096095 -0.054666910854362 -0.0299961771185211 -0.0144114589994891 -0.0100339721848108 -0.0208196264450105 -0.00564376031407255 -0.0102939075519711 -0.0850456307965657 -0.0138068841738206 -0.00314259768538956 -0.019096229799289 -0.0054109527598924 0.0138569823139233 -0.0486291068383908 0.0505795550655174 -0.00587500271064786 -0.0573679031352973 -0.00804618805171278 -0.0252004701341776 -0.0467440946641606 0.0144098450530991 -0.00686820874291491 -0.0589023517208621 -0.00779479731607781 0.0183440152930733 -0.0139191637613534 0.00762586699169736 0.0327692012082219 0.00968148908267163 0.0245787928336346 0.0303303121379209 0.010313998859265 0.017163339887603 0.0464074335283298 0.0230489208639461 0.000364472891997371 0.0474836242000858 -0.0656962577895205 0.0255946135683328 0.0382532844050101 0.00948284251224451 0.0184896697355469 0.000243973680586096 0.00978164841705062 -0.0459598727639602 -0.0548960705905165 -0.0302035291678384 -0.0014798810568974 -0.0197256048684803 0.00304523893363435 -0.0594406827972143 -0.0421471340035124 0.0726043265580644 -0.104073411592892 0.0868973516925264 0.031307335711353 -0.0267418304565951 -0.0759642213406447 0.0314315748133638 0.047119990767913 -0.0254392116163341 -0.0227590152127367 0.0217872652782672 0.156484696151675 0.364403840369381 -0.170998227979823 0.159931302028439 -0.253866809387067 0.199870748481257 -0.397116230767386 -0.0922616553328317 -0.22027726917306
  15 312.509734122669 ""  0.0432670553509156 0 0 -0.000155462021920491 0.00941605601848227 -0.014677359601519 -0.0132640783994777 0.0296785649490967 0.0019104517064838 0.0200502784935962 0.0194228523079275 0.027780802074831 0.0244877616727219 0.00618526219674416 0.0209256408155372 -0.000866134658920542 0.0105823536943333 -0.015894803788963 -0.00937324502218804 0.00619507248643051 -0.0222594162309737 -0.00278634512700032 0.0198461880072844 -0.00645804959934161 0.0148729276173068 0.0178062749543464 0.0227848426547843 -0.00645700779647061 -0.0086510583300578 -0.0122720775507915 -0.0173124592520447 -0.00284656782441594 -0.00649261315044423 -0.00253960741542081 -0.0455371924201394 -0.00567308532074766 0.00848237931588292 -0.0361936056283658 0.0100263378637448 -0.000212763503858505 -0.00658092281169338 -0.009009183581511 0.00667632437493657 0.0165532205395035 -0.0309926755184513 0.0229011543109175 -0.00698758667442451 0.0287251919283828 -0.0168432683173464 0.0136630936540415 -0.0296574391292437 -0.0103144463620999 0.0316206078487016 -0.0205273208364174 0.01372635702485 0.0170914647283908 0.0212969282093845 0.0925970004317157 -0.316501972309082 -0.203563527257518 -0.382027396707629 0.0233516863906288 0.120769748791218 0.231614364532801 0.278107412783766 0.0653787364306744 -0.111074785483921 0.177574896518068 0.150961364929269 0.0257337320807311 -0.32378268917747 0.135478992463608 0.084199946349559 -0.0247717476878541 -0.287619421784871 -0.0888830033360815 -0.179348453340476 -0.0317331703423355 0.137220164503641 -0.065897795919664 0.146467490233683 -0.00425324195491286 0.112572062840062 -0.0579997443366435 -0.0115448758373603 -0.00639388607785129 -0.0019629628569053 -0.00293373466123617 -0.00622655064936749 -0.0114135603644699 0.00164444063636462 -0.00267605729176536 -0.00918227846946099 -0.0252209629895846 -0.0183723857673791 -0.00735032036745048 -0.0200564304740916 0.00829678672983742 0.00800184390168299 0.0121535176675931 -0.00125158862555254 -0.00433826045031952 -7.18456787018582e-05 0.00533472993223066 0.00648457073439676 0.00221909817121645 -0.00149521972630585 0.00310317955377176 0.00162834514015057 0.000855994530487252 0.0123253047798885 -0.000264470024031322 0.0066221771807638 0.00818149740004024 0.00110146743144714 0.00519534040421992 0.0052831165447524 0.00709060382988624 -0.010293351518144 0.00493870153748483 0.0038301661755643 -0.0042724702910182 -0.0125465639052879 -0.0254508520526499 -0.0597334189476332 0.0293185962337094 -0.0255762785285925 0.0379792092030372 -0.0298029492231795 0.0587303581487788 0.0169641233395058 0.0430929426529024
  16 324.71615099483 ""  0.918574008082457 0 0 -0.0106373576683022 -0.0130090451430128 0.0138868853768613 -0.0505339006882701 -0.047566406508535 -0.049010618394079 0.00602381240974533 -0.0505241380692502 -0.0314489717465333 0.0190832159770795 -0.0311959337431108 0.00147541738195776 -0.00187175171567591 -0.0238614684837606 0.0224433318242202 -0.0181888471110658 -0.0101634875900529 0.00953505890434883 0.00302039032050529 -0.0471151592348289 0.00547795374932962 0.0223548710600452 -0.0516775586551892 -0.0154428505898444 -0.0163697684764515 0.0193220852073477 0.00452053580591435 0.00374379216021792 0.0712927621561164 0.0228502842789115 -0.0134703061540607 0.0235124443875872 -0.0140643900878269 0.00839171649007141 0.0804742983392999 5.45632540414637e-05 0.0307016375586852 0.0253703880598057 -0.00922266744038919 -0.0264170320473517 -0.0254076218690759 0.0264331046174369 0.0376029096115839 -0.00466181788993207 -0.00277509863333087 0.00200686908457951 -0.0207801088473568 0.0281754282699027 -0.00494394827967479 -0.0674417551743602 0.0148100415384916 0.0255200574329312 -0.0551861851021199 -0.0156628719807175 -0.0120853636157386 0.145325158877397 0.0271048514975635 0.0697308754666139 0.060462207845648 0.0611765444661325 -0.0231059551102455 0.0656730014867544 0.00490625548474469 -0.0732380978424719 0.245238400685994 0.124636171833755 0.00729507536359446 -0.207303560377864 0.10028113474841 0.0283963200520259 0.0480923202042901 -0.280785651262225 -0.0405838065299283 0.0630538268486784 0.00503442668452254 0.0944027906903862 0.0687514560910116 -0.00106145561972384 -0.00302417436293126 0.163367660381955 -0.0135852713146837 0.0555155082913465 0.0251516453228463 0.0052755800539512 -0.00453646321354733 0.0162877519458731 0.0405496598072325 -0.0115894149843434 0.0109771567820776 0.0332700154894944 0.116124647174348 0.0740863398746618 0.0342392594751861 0.0894169793920977 -0.0329441960286394 -0.0507643865608341 -0.0351037387723256 0.00549974462574658 0.0177998230163649 0.00385356389957767 -0.0212005085085849 -0.00420640929092477 0.0130653306799836 0.00987648349789496 -0.0079972809323037 -0.00988316188785155 -7.29283709065984e-05 -0.0318076960066537 0.0144349232227817 -0.0391538099190505 0.00644991733191606 -0.0209197961883645 -0.0243898446544402 -0.000352364894057056 -0.00430514979781545 0.038926010309482 -0.0168610115534045 -0.0102370087243694 0.0203356869387541 0.04587306999886 0.0506240705988264 0.163682027393087 -0.0689653043834637 0.0570424209302226 -0.0921243497719022 0.0705530088559818 -0.152853657622613 -0.0438907812982312 -0.121837146030654
  17 338.550711824378 ""  0.10883967872469 0 0 -0.00806259715321843 -0.0130668872815119 0.0262345604125995 -0.0241951577867169 0.00188730834132786 0.0296689484869188 0.00540613475801668 0.00754511077703403 0.00240859120444422 0.00963119677922872 -0.0127856083644996 -0.0210003549690549 0.0273649959492762 -0.00642105985855643 -0.0444903323166171 0.0343227409873876 0.00903332392430065 -0.0385454852865724 0.0311698438539906 0.0331995870195281 -0.0368969213057739 0.0136365009917434 0.0356459761116287 -0.0132881676601161 0.00408372887295085 0.00323815337340238 2.36408369226598e-05 -0.0902750791343408 -0.0346342059545815 0.0121788748301832 -0.00753788654384358 -0.0388162411075487 0.0896292399303548 0.0193057105912455 0.049633173570981 -0.00405212769906654 -0.051430047005917 -0.00149012458811773 0.0305575404985733 0.0273475289652979 0.00641437566132167 0.0442270516735822 -0.00287300090317664 -0.0320832923916375 -0.0177933727970803 0.0290903280661794 -0.0213128704486382 -0.0569637837789046 0.0397295444660491 0.0582646246656905 -0.0453032929708773 0.00741477279750559 0.0518275769223852 -0.0055169767401874 -0.162660403506078 0.0759961223675205 0.222625377769655 0.0617319909838103 -0.0399990988812316 -0.100080600152846 -0.291775925030828 -0.188350800297274 -0.0742087594688143 -0.165182068780847 0.0749276693802898 0.205284496295741 0.0686875237287756 -0.218084323005106 0.228279007947146 0.0619470518425353 -0.0320235869874653 -0.0509811984808802 0.0214319273698822 0.088967677425716 0.0137294472946684 0.0515745578834473 0.0499535400263437 -0.0565822100839234 0.011720093356425 0.0745961686322173 0.0192394171203763 -0.0134155951344659 -0.0155983511152078 -0.0106306887920906 0.0384870452430272 0.00191933005339734 -0.00834783311247082 0.00172581523200835 -0.027403853548109 -0.00623776257690431 -0.0162021092714982 -0.00907819902926376 -0.0231579869729497 -0.0126808606510981 -0.017421048491799 -0.00659437059625135 -0.0176352417568062 -0.0265225355239471 -0.00905334386095931 0.00533813446442354 0.0210554505913853 -0.0142385028172058 -0.0211098695935875 -0.00560254800873127 0.00594687754041504 -0.000345564498900015 -0.0032495966056094 -0.000898523679381286 -0.0143461776161463 0.0530619475975931 -0.0361988848401762 0.0468681723119116 0.0277931112691439 -0.0162499784447178 -0.0212608237751903 0.00583540728070888 0.0336714251607279 0.0229912585476134 -0.015206556131991 -0.0155575464023875 -0.0539312290144509 -0.105444462160751 0.0331407831035336 -0.0433175864042479 0.0448117136508276 -0.0840360064357095 0.0840829733069599 0.024184091153107 0.0585896972321821
  18 350.766204087657 ""  0.258768000958932 0 0 -0.0153957939305515 -0.0299290230571324 0.0215410177044226 -0.0305832474296942 -0.0345416881781271 -0.00238640867055244 0.00468558025887807 -0.0258113620660809 -0.0192226664237806 0.00829925277784814 -0.0172688777806439 -0.0149898287431679 0.0124579771859854 -0.00784166545840242 -0.00944265238487702 0.0116634962853924 0.00690643541623167 -0.00939731250752245 0.0165706787056157 -0.00372133274206637 -0.0183495426371164 0.0159540621100971 -0.00579572826559166 -0.0224688474594227 -0.00294832761326833 0.020967991179264 0.00794333051120206 -0.0488486608647567 -0.00139401680876772 0.00991780598249458 -0.0023931556987556 -0.0176251463095683 0.0439221798721473 0.0215774880258032 0.106826435669874 -0.004242841634222 -0.0164278073588926 -0.0128367924227623 0.0150353831866689 -0.0103780724902243 -0.0282693360367429 0.0306010157056527 0.0119677390429146 -0.00723528144439731 -0.0195517371907513 0.0164717177031079 -0.013438414295148 -0.0111295337324213 0.0160095080829087 -0.00284888688516405 -0.0166360089516277 0.0146117508630773 0.00147052010539172 -0.0173428552400833 0.0353422870305127 -0.279922209770609 -0.109137541787599 -0.364570592079355 0.0246016973424851 0.0893003005903738 0.128875128964007 0.221522987281305 0.0530544714721919 0.0343018102357837 -0.282596726620872 -0.109689833880631 -0.0183349507293465 0.232152349995427 -0.0741217735476868 -0.0234951586456968 -0.0499839637687711 0.358052637303597 0.00724601218145092 0.153968478164156 0.0222520687882224 0.0783887745073856 0.104183891147381 -0.0737399652565409 0.0104736765926005 0.151157643062192 0.0175631766851586 0.0153706056574846 0.00242858886958719 -0.00509226016722143 0.0180593369476495 0.0107417303023588 0.0130040662998546 -0.0138145849361478 -0.0153605415339802 0.0119712862608393 0.0443736055152529 0.0298709503586907 0.00392749254919318 0.0310882890468538 -0.0246824894683791 -0.0374847361010423 -0.0435677621220969 -0.0165589695195753 0.00254013874967295 0.0042653456954392 0.000108143565477545 -0.00555333504525993 -0.00279899591695131 0.00310874477284635 0.0010204981326419 -0.00293119594970508 -0.00278683072348366 -0.00976046576614934 0.00148190258200422 0.00446008869817853 -0.00890368617992055 0.00908041265467499 0.000647828096484178 -0.00646023420699458 -0.00931116288061182 0.0185439647766001 0.0091067368773864 0.0125291328479098 0.00485183703444154 0.0107074790186618 -0.0118747457570713 -0.00050810585145034 -0.00355215044196814 -0.00411075485264405 -0.00613229220424667 -0.0193619403034319 -0.00438628918819503 -0.00342294543563186 -0.0111922279875399
  19 360.001928391758 ""  0.38915297017098 0 0 0.0104255563970629 0.0300979511105951 0.0403542594121179 -0.00713578236826057 -0.0094248242053684 -0.00921607470485332 0.00642950386628208 -0.00741191220574391 -0.0178329403711936 0.00723837814876629 0.00369319731339719 -0.00346829492704713 -0.00872857213085972 0.00265366528689504 0.0204911270990516 -0.0124232505094422 -0.00805643285110958 0.0230553501793658 -0.00368426581896102 -0.0258935271052151 0.020448510689409 0.00296478948829546 -0.0215178537515647 -0.0109264368786431 -0.00732378655641077 -0.00210171227251313 0.00742216291352994 0.0294088175612965 0.0185033655324937 0.00631677141736289 0.000468328440240676 0.00522077578393278 -0.0384732173416023 -0.0149352329935565 0.000950397036276516 5.19926212675845e-05 -0.0276681803982422 0.0994696618527182 0.0224772811354076 0.0435292119974615 0.0382055294366307 0.113432670746197 0.0162680416302224 0.0224842798502024 -0.009146289278718 -0.0133745062838238 0.0155977662752707 0.0273466768253876 -0.00743978117854011 -0.044161014833093 0.0291711274474065 -0.00443865921914947 -0.0310831670189461 -0.030211763696687 0.0374097850267754 0.0333874990923514 -0.0397563339867626 0.0347990115426669 0.0149945097304145 0.03655321382138 0.0617382077839759 0.0362115438892349 0.0228377172453157 0.0440100163454618 0.0214386578830871 -0.0450883905259942 -0.0306663178288247 0.000385129154635518 -0.0621433685226021 -0.00200807637484297 0.00821921269621554 -0.0623284636739762 -0.0282175543426904 -0.0024695307071611 0.002092044868353 -0.0174700965680481 0.000832431752572627 0.00525837353205858 -0.0122239222154872 -0.00122503826168936 -0.015401333249712 0.0148368550405841 -0.0448270268942682 0.0129996101289964 0.025484573414441 0.018897846669638 -0.00470275871970663 0.0177528375003168 -0.00276833926612002 0.0264821405980633 0.0799574145250432 0.0385783562029918 0.00470449139296743 0.0666754040110604 -0.136300448685452 0.0081244307353199 0.0200793939572624 0.0112251700966974 0.0491706833755896 0.0441740362900026 0.067998389966409 -0.058135817190922 -0.0893483101063262 -0.0392816028248515 0.0419966046615927 -0.0167521505419361 -0.0108822148586841 -0.0462107178973687 -0.0485358909642803 0.215456083741663 -0.166895978129397 0.235278158325058 0.105445237517309 -0.0478647016655001 -0.116448676496532 0.0681809753467257 0.178568364324348 -0.0643074172247763 -0.0722753883143296 -0.0398330048387484 -0.183142089760473 -0.222562397191634 0.0623718685071802 -0.112111356141087 0.0619313163362959 -0.28399577560957 0.146822025132335 0.0461047887617374 0.0854253489230165
  20 382.155779217963 ""  0.987946998235857 0 0 -0.00519590238516975 -0.00678001778943522 -0.0157835898006503 -0.0347189258897805 0.00656084416512735 -0.0207343314998523 0.0422294090872439 -0.00805362414473277 0.0267030045520117 0.0323278724771494 -0.00398613005853173 0.0205403497102968 -0.042927741892331 0.011763258981753 -0.0336933283983203 -0.0572796820840383 0.0103474348564537 -0.0436881087817691 -0.0376726611937896 0.00205469121618015 -0.0288073878262984 0.0355464114075295 -0.0118253666597514 0.0233739145037694 -0.0286732761098622 0.00539645333444556 -0.0209634579891794 0.0426301683937409 -0.0475818935926305 -0.0748413221130116 -0.0569358883240689 0.0523686802698939 0.0541681329064841 0.0868987675228102 -0.0159469439700799 0.0769789068098724 0.040428393359977 -0.0267967159072106 -0.0183109666954112 -0.0244943505767027 -0.0126417006594699 -0.053560874597964 0.0447485309597486 -0.000653233967441783 0.027624652285373 -0.057395230149563 0.0191509588197154 -0.0425239535419458 -0.0545168005736436 0.000830515858078416 -0.0406283480251157 0.0449071702667765 -0.0211727984955041 0.0261685598404713 0.0523317426213235 -0.0371043845558826 -0.125365712082446 0.0741937262916448 -0.043479407409467 -0.153777282722648 0.0837599342153702 -0.131230411031448 -0.0130745674786325 -0.0926633208128636 0.0520654583337434 0.0662491086285058 0.0183288242436353 0.113117970015137 0.0910160619013979 -0.132501162738608 0.0576189007431372 0.094787962605796 0.26682171126846 -0.0218851724666643 0.0260454112042169 0.0762439347641657 -0.013495615218288 0.0655174605408864 0.0607890951619456 -0.0415727917689919 0.261230651329525 0.0238756057529543 -0.00217203327968066 0.00383392237671419 -0.0129978322625889 0.00800102990671555 0.010216437539875 -0.0106772275784077 0.00648467506660621 0.0145131147820183 0.0663410889927047 0.0358542699304196 0.0191690324012151 0.0484902011883272 -0.0447021233316425 -0.0303877768042027 -0.0104670394556906 0.00906715105739486 0.0179807177178157 0.0128391099846399 0.00200332480571278 -0.00283121909402257 -0.00600511339323086 -0.00517887841658979 0.00962647250757987 -0.00502561519740762 -0.00181587779926573 -0.0131186706508711 0.00307089810548235 0.0169139901300626 -0.0148294583552119 0.031229944714857 0.00644468326631811 0.00071234871762498 -0.0173382363367628 0.0270806626115058 0.0359077211109894 -0.0208870003373332 -0.00166507784766078 0.00590953181479702 -0.0278327258897577 -0.000658278568336161 0.00261679562864235 -0.0100678840422771 -0.00575093682101917 -0.0379840087975469 -0.00331922076653389 -0.00228730555339028 -0.0151997658364005
  21 390.715727849659 ""  0.0140095846588954 0 0 0.000685306721687524 0.00270788821268754 0.0035145214433606 0.00378427301645931 -0.00101448655831533 0.00222286162595602 -0.00810399279336139 0.00102937548207779 -0.00481604940801454 0.0138864039139304 -0.00451453784108467 0.0140473608256761 -0.00354287800740267 -0.000716866470313483 -0.00316234912011889 -0.00339922623969452 -8.00326246336573e-05 -0.00339747476409629 0.00905861707377622 -0.00206507546290311 0.00806631300972936 -0.0217694913736502 0.00462001097469029 -0.0171834606568363 -0.00123284848063158 -0.000471493019215914 -0.00164934000627202 0.00140719024325823 0.0278641369888469 0.0108984855838438 0.00372016355002634 -0.0279802091382627 -0.00561475249279145 -0.000217789660487944 -0.0010734293689571 -0.00101447108249076 -0.0108531470762083 0.0107987820325575 0.0030181817040194 0.0068290375719762 0.00467371054111329 0.0146316973682639 0.0321870324550338 -0.00977523918991164 0.0311763277524108 -0.0081628862918917 -0.000218359164192266 -0.0076343661940516 0.0423032914108857 -0.00852373206474411 0.0369259107049096 -0.0272638899797456 0.00709062273782708 -0.0215706521976851 0.0357543540849974 -0.0581438846823691 -0.0621700814538463 -0.108382471102888 0.0322406533049107 0.0804497956902684 0.0825403084189872 0.136479881501835 0.0276307683749422 -0.0424553955294166 0.0627621111483745 0.0584148064774198 0.00626349773512068 -0.153453270993929 0.0495182074676641 0.0536406218458376 -0.0203026642957736 -0.125969798915197 0.356838390920129 0.372061409052377 0.0786749881988119 -0.403183922688094 0.0848694974648464 -0.347374438306743 0.0305486582917738 -0.456288653077406 0.252507848235267 -0.00581783972362299 0.00144354280617443 -0.000998265771925535 0.00408750597468439 -0.000979392741401829 -0.00229763035621253 0.00267608484079954 -0.00142765069127393 -0.00331638977718331 -0.0162821470511601 -0.00799088254945866 -0.00468950938814102 -0.0119082199012915 0.0119572617400429 0.00725773662651701 0.00210015166590576 -0.00206174533433739 -0.00435109216958328 -0.00290892726981004 5.64690417220628e-05 0.000125634391736621 0.00157051854480139 0.00208292167894698 -0.00276722217303601 0.000812836763873299 0.000908412703668923 0.00219989384660551 -0.000569773862941247 -0.00346200506372574 0.00312313531070909 -0.00736713516187228 -0.00104362997646889 -0.000810201296157491 0.00431417427955107 -0.00563423789187904 -0.00872887164619896 0.00394491575684151 -0.000472302806513427 -0.00190861799886102 0.00591102477459442 0.00124429367024531 -0.00130189232369565 0.00211316450760818 0.0014632698918455 0.00790176676053643 -2.90701666887645e-05 0.000854084766452824 0.00230354104272185
  22 410.438990318644 ""  0.468837907074881 0 0 0.019436185927594 -0.0571448176577734 -0.089541698078849 0.0473987352517807 0.00783729702261125 -0.00847012839654237 -0.0179659267349807 0.00602866892290421 0.030650896834947 -0.0293538695020078 -0.000870015344734966 0.0134711431721386 0.00879737482726154 -0.00666148419505192 -0.00776831510480374 0.0216429073036067 0.00449378581650614 -0.00866365276376754 -0.00366821941997652 0.0244991815572011 -0.0133172536707683 -0.0237455304262279 0.0147134728491536 0.023803564631475 0.0301796399858354 0.00103482654123665 -0.00827770429358623 -0.0341711317108724 0.00563861807057379 0.0144248461167351 0.0310081159827046 -0.00322870901557931 0.0204523030893435 -0.00423019768141059 -0.0137914148736256 -0.0344827301738957 0.224309126640789 -0.23229852266918 -0.0654562714719564 -0.128214352450836 -0.112085982863426 -0.313051910389921 -0.0511089972329581 -0.0256436192486399 0.01391625062523 0.0140140222473595 -0.0238990447331068 -0.0177362826356986 -0.00170617868402357 0.0471872737960743 -0.0262791520653814 -0.0228243042326279 0.025335819030213 0.0377490635698872 -0.0421253723578791 -0.0240280125128225 0.0731368902482107 -0.065403557779372 0.0081369857509866 0.0230373053556176 -0.0739082099981077 0.0337367746126295 -0.0251060683250434 0.000519121157251122 -0.00916094033809388 0.0279840919142065 0.0488692527265783 -0.00957409622969443 0.0375525078032326 0.0375015392473685 -0.00496058213372832 0.028231044820865 -0.0185021643221788 0.0125899286034461 -0.0184248059158311 -0.0463948660024359 -0.00657547596194966 -0.049817603365219 0.00704543412202297 -0.0521886171955777 -0.0644414960949646 0.0615959263471448 -0.00428138789338232 0.0224561109952139 -0.0745590355454666 0.0181168468524661 0.0230067759863723 -0.0279850373780899 0.0445928769904749 0.0350682562323623 0.177831025952318 0.0988087210858259 0.0658397407415193 0.129174370048639 -0.120902776927301 -0.0661661285893591 -0.00354671128481645 0.0548375707561033 0.0563514308656789 0.0376761147053829 -0.00379715699097536 0.00139413289988615 -0.0185583232023462 -0.016236165479392 0.0366379201501698 -0.0120303997876795 -0.00513781204091335 -0.0341609691574439 0.01505845783836 0.0284989861748239 -0.0303277235584698 0.0783504808703465 0.00707390761378084 0.0127304372522989 -0.0503017262825807 0.0734022489339126 0.10359156512633 -0.106455876188736 -0.013491915224924 0.0111625435256893 -0.0736852357869505 0.0201671379767524 0.00911078628374552 -0.0216901761243127 -0.0211608240329324 -0.0951614946707174 -0.0187989224780139 -0.0126213788164598 -0.0575127100942573
  23 440.913099450595 ""  0.221015719529677 0 0 -0.0276526111467562 -0.040367049275934 -0.00139618059381203 -0.0372237324810104 -0.000169251584106467 0.0110300460799325 0.0562724839005471 0.000591583530319791 0.015664685799867 0.0921226664090793 0.00725568887420096 0.0479427007121736 -0.0953184941066471 0.0493282739761979 -0.0836778353656787 -0.011702894861177 0.0189215405831402 -0.00161282893017843 0.0293759871566404 0.00344871551365932 0.0190751153802504 -0.0347454607688057 0.0270922610478986 -0.0733103051994763 0.0199249632165235 0.00132520255625275 0.0506920960388016 0.0200416552189913 -0.0546333795022879 0.0386464943120136 0.0446160334438593 0.00751925245061934 -0.0272565311168114 -0.0493649560826145 0.0041121284814619 0.00714728829763688 -0.0108399598963537 -0.071248742442466 0.00572185963638459 -0.0340752351311123 -0.0362020632734149 -0.0475272644013834 0.144667279602972 0.0212431040300976 0.077410852355362 -0.199042573056204 0.0798854237948341 -0.166434712758805 0.0698056350015644 -0.0211367422870344 0.0639714124164235 -0.0925147507739057 0.028514707004115 -0.140870207557543 0.0151870965673843 -0.0576584906942799 0.062726712447553 0.0345379082194999 -0.0502784781640054 -0.0233522032403673 0.00215845032403322 -0.101776725459606 0.0451216993543129 0.123528163043768 0.0190881855361969 -0.0483365526367176 -0.0246663053662297 -0.0043347536286057 -0.0801347107602878 0.0524986141539952 0.00981783106424792 -0.0564051390980471 -0.127947698671603 0.0124832640117122 0.0324115393736427 -0.0670893705174204 0.00631959455484031 0.0120408705911282 -0.032196417287747 -0.00867166352343832 -0.0840357551577015 0.0106762381676418 -0.0004008234032086 -0.0113050927081498 0.0172890073206404 0.0144764438657058 0.0180514624640202 -0.0301073099146853 -0.0193924419027425 0.00451631951028714 0.047590570977253 0.0283573795139078 0.00763451019253458 0.0264724534879206 -0.0276840327742503 -0.065107762538323 -0.0568346657003509 -0.0201531333700068 -0.00352845447348187 0.00577557004160834 -0.00839520033569296 0.00737920378720833 0.00853197941195953 0.00261504337049177 0.00295428922378461 -0.00177549757372258 -0.00149220834330284 -0.00297059956860943 0.013173386263645 -0.0207656592695955 0.0158718236048769 -0.0115664498537137 -0.0117078876762257 0.00701675107576567 0.00434246382125357 0.0141790356479982 0.011529491534013 0.00191392438633196 0.00521676325564375 0.0163534932860211 -0.00730500827413476 0.0158063962533021 0.00138565440300416 -0.000172239095947793 -0.00569104221928887 -0.00356194830261257 -0.00883181599674675 -0.00643856525759775 -0.0178839790844396
  24 441.673516411297 ""  0.15229572896433 0 0 0.0426351682746069 0.0466366076102234 -0.00878100500317559 0.0344394953955622 0.00325623482989473 -0.0244585637912943 -0.050034379923217 -0.00762133465894737 0.00537210158831811 0.0316299024138896 -0.049776621406768 0.0748341011715241 -0.0507607122765468 -0.0333281674194854 -0.0434154973290451 0.000383156497124107 -0.0279474606037639 -0.0118179781139692 0.0702021292009324 -0.0322696235066777 0.0740652807926522 -0.0956783792165446 -0.0069011035322661 -0.0224844437524736 0.00513585740100627 -0.0119991699378407 -0.0406090843125166 -0.0249153152917626 0.0359932242787221 -0.0151057041102322 -0.0204213608064741 0.0240307437026502 0.0406359263941589 0.0486747087466924 0.00271485940442703 -0.0284358384192765 0.0348694571957265 0.0881940093094931 -0.0208959533173314 0.0429396281710828 0.0380564300387499 0.0369181294112639 0.092295635061954 -0.100199926356851 0.153975805263093 -0.0927486756032237 -0.0338464168277627 -0.0894394436297556 0.170470427608544 -0.0277399659682511 0.147825239617151 -0.142489056366952 0.0187863986403962 -0.0539536855165937 -0.0314779202926118 0.0438372226151613 0.00614623300323476 -0.0310877480173479 0.0312530997536827 0.0400796216871531 -0.0454458062944354 0.0865140648891269 -0.0498020458638268 -0.0714091634923559 0.00104219206510187 0.0462367381697286 0.050678019135572 0.0788987627614847 0.0757611897490191 -0.0726395470711659 0.0242484840706275 0.0993547601901308 0.034149588399953 -0.0389314156270067 -0.0441852532142031 0.131253634411107 -0.0118615262492723 0.00413715761277204 0.033515663510368 0.0829628795919268 -0.0138326198796661 -0.0154983158217201 0.0114899193354082 0.0220297378371288 -0.0191043271757849 -0.0141771787588844 -0.0244978165096158 0.0442255582256076 0.02695296249187 -0.00180709747567086 -0.0732663966818639 -0.0333184396131503 -0.00748641702162502 -0.042054212701483 0.0572239190131171 0.0957384953030716 0.0772741390129688 0.0276171875890541 0.00765496107444021 -0.000709762342771095 0.0034224877192339 -0.0061579576223086 -0.00681091197101208 0.00744353700891606 0.000875216726533291 0.000260607026693571 -0.000587338795317247 -0.00426520060628067 -0.00376625160084334 0.00819030257299117 -0.0104341390330649 0.00557325849731592 0.00349315584631372 -0.00971254061605601 -0.00138301903625077 -0.00574859039662964 -0.00625564955017046 -0.0351525802801296 -0.0367948517544974 -0.0354130871906253 -0.00233030086805281 -0.00371399861310959 -0.00259050748956635 -0.0011352236539224 -0.000116563641298631 -0.00863502076508453 0.00168749060658316 0.000346006021067802 -0.00189417863559677
  25 461.369610757586 ""  1.40577802554748 0 0 -0.0310692598093119 -0.0513660439071228 -0.00206609532361972 0.0344906977388177 -0.0224888376352221 0.0307629506305499 -0.0560691986026563 0.0170131829764599 -0.0616055135530038 -0.000748713706884097 0.0299092139772299 -0.00936384310840324 0.0411182374730055 0.0250985235915466 0.0313645894196781 0.0294606278089339 0.0287970974911113 0.0226198216922061 0.0905187022354266 0.0105669696861378 0.056822070523405 -0.0362758206507043 0.0378364372024433 -0.0618511425161348 -0.0558524606587616 0.0331357113404172 -0.0202454606801042 0.0122814426612514 0.0174328092533369 -0.07058252860394 -0.0598344227425026 -0.048255912546669 -0.0165860958774987 -0.0026622395114994 -0.014720919655818 0.0553547876082272 -0.0163684016595998 -0.0999690578338789 0.0129425045414686 -0.0576578387944698 -0.0582928932985462 -0.0534801429764141 0.0488909991620262 0.0390130175847434 0.0210390530989878 0.0667281602203219 0.0132742377002045 0.0487132496010759 0.15706781444022 -0.0160684899132384 0.12214791481791 -0.0333646222404411 0.045887883929862 -0.0505554053117764 0.0209394732677526 0.0511902480857488 -0.136267308296622 0.0545246600384202 0.0157005109210789 -0.0997762011461172 0.0592104034079264 -0.0375300917654352 -0.0158721682276134 -0.10928217538866 -0.0820021228714706 -0.01743874917244 -0.0769683481573532 -0.102162520448147 -0.00701852073077817 0.0309370894990668 -0.0605036530072317 -0.0106744126183639 0.0554205844936754 -0.104189193882462 -0.00257388747286831 0.0382899359696025 -0.0275908033646316 0.142409973083609 -0.0190764928601545 0.0244442886519349 0.116875521292307 0.0160926722562651 -0.0140696857049671 -0.0191964028299168 0.0139278922498852 0.0175058041889211 0.0299573350911646 -0.040880525852222 -0.0153566266240397 -0.000289208345322398 0.0791706417191727 0.0331436121230286 0.0154183599069656 0.0460312523223924 -0.0657821525728569 -0.0914848679822118 -0.0647631980646656 -0.0143177104136726 -0.00451976939038552 -0.000119648970582319 -0.000478298250146217 0.00440481141251465 0.00456664052834264 -0.0133522963877215 -0.00126789188800206 3.05857445909624e-05 0.00154455713038467 0.00591055957200969 -0.00111726861091426 0.00179402059218985 0.00459510311400346 0.00339296639160225 0.00210045040740849 0.0108598770032291 -0.00113432107885983 -0.000723820938938856 0.00236733651899314 0.000953704384629785 0.0244940574667748 0.0396170956759304 0.00367614839112709 -0.00188770030561956 0.00334562744711931 0.000665725234232899 0.00236382480764738 0.00956989395684538 0.00130567552055331 0.00249457901751937 0.00946885396831789
  26 479.209251923289 ""  1.63015735216421 0 0 0.0444113052958331 -0.00742622602643564 -0.00366491373393046 -0.0071335634662632 0.0168835744878814 0.0144734870217961 -0.0170244105245068 0.00892128449213525 0.016231519755211 -0.00769224990055762 -0.0308925636065822 -0.0121533549018043 0.0432859127311323 -0.0310062685492312 -0.0436580234520563 0.0348091099035031 -0.0154321691390381 -0.0344014415377455 0.0359272664100226 0.014866750882859 -0.0304476425067285 -0.00776469759850589 0.0191392786530585 0.00922608752920735 -0.0538521667108157 -0.0162741234315183 0.0490023088453693 0.0452903898134694 -0.0295600040768539 0.0323698458139726 -0.0580250207249618 -0.0178662441021112 -0.0442345465707134 -0.0425171637427595 0.0580254130058447 0.0684201953504935 0.093071896680745 -0.0513184306418936 0.0039115416186893 0.0258845536029177 -0.00852081219252031 -0.0676042446279362 -0.0350663629366853 -0.0796653867256848 -0.00032443799304984 0.0559701321126084 -0.0645198608110772 -0.0588895903109869 0.0549079185891536 0.0618174263939765 -0.0443869319078429 -0.0195979049947889 0.0398752288395746 0.0160147268744995 0.0588649850237311 0.013970883054745 -0.0620744305269787 0.093417049959105 -0.0328294155877117 0.0124254848186093 0.109925918931987 -0.0776598441358662 0.0974638108134319 0.0284838826530818 0.0018906339576275 -0.0638101374309227 -0.135169850786276 -0.0395717312652204 -0.0988535320417054 -0.0364126911039476 -0.0155765480370876 -0.0900819420496568 -0.0442295671072452 0.10192778330163 0.0897016179474898 0.0214178189559388 0.0548497111354188 0.00146748734046796 -0.0562721784811701 0.11043266255361 0.100170488767295 -0.0207662769262655 0.0355455382058294 0.0367324780142712 -0.0277487004683928 -0.0227841836116297 -0.0563286654284675 0.0353848014097094 0.00186548210082143 0.0125074441080209 -0.0962337659479587 -6.0327147608193e-05 -0.0301732631469944 -0.057154831262981 0.0983615454200101 0.100662396461246 0.0414200286585128 0.000357061115344842 0.0127411203315315 0.035969274080937 -0.0263575119231131 0.0116841469762727 -0.0139685845032773 0.0500062971925177 0.0451746574220139 -0.00502622863994982 -0.0142121205762965 -0.0396669445764421 0.0502955481379333 -0.057572320788356 0.0149833715988542 -0.00847604687897176 -0.0416431936189815 -0.0109913113544139 -0.012339173899392 0.0568870862804096 0.0662693202045659 -0.0170332471165056 -0.0617536103724046 -0.088822866328501 -0.0717976393091016 0.0595264879870029 0.00862607224890289 -0.0121159142015092 -0.0314627459229683 -0.0930948086296302 -0.0271726423896778 -0.0356589172570634 -0.111492436970391
  27 487.291497987555 ""  1.47453875246522 0 0 -0.00506002946268755 0.0387832937728596 -0.0311941242152702 0.0263013163010733 0.0244778507092994 -0.00198627754608391 -0.0189531510601186 0.00728539052947593 0.0237765088160122 -0.00344381313822112 -0.0364637834545069 0.00912050496575014 0.0188435839371572 -0.0373087930584155 -0.0444067125718941 0.0143758536344836 -0.0270617585957374 -0.0369513981095121 0.0133582892201752 0.00378480550600111 -0.0235812573696343 -0.015587948456383 0.00328767129334506 0.0267111518001248 -0.0254019421870161 -0.0304606636813576 0.0320700598533887 0.0275133543731853 -0.0208026711648816 0.0425333330563922 -0.0351670513253514 0.00246471254990229 -0.0226794812351439 -0.0183456086513665 0.0431574909954926 0.0280699081108915 0.00743054194435827 0.0198610291943584 -0.0262443437040839 -0.0288782674000352 0.0243745449883302 -0.0378485983653204 -0.0176494789126958 -0.0927009236446279 0.0360947158907984 0.0272081574393306 -0.061885496264341 -0.0567080187812047 0.0395390776111536 0.0489548836769039 -0.0306655355375865 -0.00824111266409948 0.0209246085370317 0.051110731454753 0.0339258158917669 0.0083939717550123 -0.00944625400917678 0.0532179828777888 -0.0246388706468966 0.0534978185192916 0.0601756895754014 -0.028208547951311 0.0688472386568198 0.0341226774544158 0.0284818713996212 -0.0329157078054668 -0.0705309571350266 0.0126195050881399 -0.056460619507547 -0.0604250194361592 0.00893210076575856 -0.0520256853203494 -0.0351433562842323 0.0959094766192657 0.0575587592613848 0.0362485459477358 0.0415317996364867 -0.0439492503139916 -0.0281000677147897 0.0886069868256842 0.0424901458914799 0.0309497148091764 -0.042810741333109 -0.0269411879965042 -0.00424688269688528 0.014267796726909 0.0591239889793168 -0.00380009154529735 0.0406844666002062 -0.0123524323433192 0.0989516839903907 -0.0273947483500553 0.0536985674428252 0.0683543420175622 -0.107216855562528 -0.0479849424932766 0.0316227285597228 0.0423421516966407 -0.00190425826183665 -0.0613889113324705 0.04862823900667 -0.0298081583910733 0.0130888937335615 -0.0779770095249463 -0.0745884627743163 0.00762857368501762 0.023426596422541 0.0579645281460984 -0.0922989682215565 0.111816217407417 -0.0445337171961388 0.0279001979737821 0.0765216295570338 0.00654361843647345 0.00955753145132844 -0.0881446696316668 -0.111981043154691 -0.0134888740071973 0.0638102511251298 0.0993635495991213 0.117950004116051 -0.103487710020606 -0.0220613313276716 0.0190726347429022 0.0510222274374821 0.143744616189101 0.0444077571765302 0.0605079516403718 0.182631409406882
  28 533.21670205161 ""  7.9291029986486 0 0 -0.0840453642862998 0.0413757296189853 -0.0462289191498463 0.0364166426674604 0.044431514636399 0.0188035548299881 0.00824525672663327 0.036296603983041 0.00838135298972006 0.00994159650920242 0.00307673762937503 -0.0210176238174586 0.0149681755747652 -0.0096552876967738 -0.013941991642741 0.000513575757376687 -0.048552643908834 0.0012508509639378 -0.0133500912346816 -0.0149842751868033 0.0159064597584257 -0.016994027061536 -0.00384233987345081 0.0109722916555249 -0.00884874158646607 -0.0663423020092272 -0.0106914559123385 0.0104836384859841 0.00251646153319672 0.0364893068564687 -0.0440132189440219 0.00783141605651515 -0.00390576536033627 0.0330286241769808 0.00547669584592479 -0.0356551724545513 -0.205938916708644 0.0543005232130132 -0.0280028963535844 -0.0337872603913249 0.0615762052302219 0.027436383180859 -0.011504265556443 -0.023309268699949 -0.018811146071999 0.00130361329158779 0.0198839930427076 -0.0019827267710386 -0.00564323889775052 0.0129138753134538 0.00527275717469196 -0.0149468406246369 -0.026337894990131 -0.0107523587002303 0.00577920953993731 0.0533267232464373 0.0131296723901006 0.0359202111600103 -0.00940145591016701 0.130988758620203 0.0111500974411222 0.06520430154232 0.0130001168296007 -0.0164110046570914 0.0445885010787158 0.00602077803608437 -0.00550638352120198 0.0602819360470797 0.00598103426006916 -0.133680216385817 0.0198620951982041 -0.00987370238769181 0.0258167077647758 0.0553057082256817 -0.0101743078086054 0.0966966878478237 0.00191410593583442 -0.106268184363505 0.0193370843221229 0.0600770688001069 -0.00599560696041962 -0.0128162432024488 -0.0212363289948077 -0.0483113238515206 0.0519140261621591 0.0258942123474163 0.0315793700643118 -0.0506695795465789 -0.0139483048415493 -0.0695227318295522 0.043669640600847 0.0363441714976066 -0.0404636512568893 0.00971183464608234 -0.0619535365553193 -0.141559631800898 -0.0210429745606919 -0.0111224570918082 -0.0587009112935061 0.0615241601394546 -0.039958128990313 0.0566410309154831 0.00318182433724562 0.00577160637737941 0.0599796200872586 -0.00388740277624631 -0.00955610126727559 -0.0123036389935895 0.0820480844424141 -0.0845488621477073 0.0665114189036433 -0.00108107627311681 -0.0537882110718064 0.0496721544947477 -0.00381472300631667 0.0487746483964398 0.130098015583415 -0.0436109315471666 0.0248433170610248 0.0635043408568593 -0.0970880394124774 0.0851493831512249 0.0552995344336079 -0.0163962499939442 -0.0263106444556356 -0.0855208470094172 -0.0249635099246777 -0.0381146717352387 -0.110845240865259
  29 545.323039394137 ""  6.75557983310551 0 0 0.0353287383306615 -0.0494404443454802 0.0267365053519606 -0.0538281153146033 0.049931379666946 0.075057228379481 0.0534212935776802 0.0441832161643683 -0.00502937176278137 0.033296199022387 0.0253942808526984 -0.0679866172965429 0.0127219414587039 0.0150159615570261 0.00513559243373169 0.0117722739046551 -0.0520526320748334 0.0454818869930851 -0.0207955734002188 -0.0224611231926562 0.0393912149244844 -0.00924361543116842 0.00627007850806768 -0.0441169818459184 -0.0121310530697349 -0.0687026065480763 -0.0245341531755625 0.00643701818995772 0.0151881177722424 0.0206061032146143 -0.0551209915984423 0.000244280135475519 -0.00390983812923347 0.045728866618325 -0.00693568797445517 -0.0488895116976256 0.153700601257597 -0.201500679114339 0.0595343943564131 -0.0111578948949911 -0.0432139286530526 -0.176854755356537 -0.0119407744872452 0.0498875920909838 -0.117635577930227 -0.0449523075309586 0.0917496452802846 0.0113879220644665 -0.0515896315837881 -0.0198810936723409 0.0148705800820253 -0.031950307408824 -0.0583623093021183 -0.13142525817414 -0.00124474225052971 0.0823541622571546 -0.00388462491759728 0.0416434969553859 -0.000192394217431736 0.140379826787096 0.0034121128785925 0.0938354782858369 -0.0113170058856391 -0.0475832135846778 0.0291701426603058 0.00884153973802324 -0.00262450546260611 0.0535806647194847 0.0174750898761784 -0.141448903456791 0.0106118633027264 0.00115707119199306 0.0534502592745015 0.028762651013544 -0.0340355043974632 0.107625028691385 -0.0116134111956839 -0.104971803139813 0.0301704879117644 0.0456503795953897 -0.00593031546322502 0.00648675410893642 0.0106540144984738 0.0205517460625964 -0.0187859395003132 -0.00837977629879254 -0.014595565668582 0.0118196782813778 -0.00528554186629517 0.0404276512117923 -0.0133921266564784 -0.0130656403738976 0.0229638821825964 -0.00236263917580816 0.0266277311902186 0.0482155435678967 -0.015890731554692 -0.0106277312180569 0.0269094738685124 -0.0310541003135007 0.0176043039021232 -0.0276376691776712 0.00163649629092421 -0.0019720239949508 -0.0307638362313427 0.00135514689878458 0.00396813352484638 0.00556426431577324 -0.0374590237151015 0.0338982319337326 -0.0276511747163587 -0.00779864905898069 0.0229418601504618 -0.0241792719107009 0.00310181901839294 -0.015709552276858 -0.0578149086864726 0.0178159739665964 -0.0253642499770463 -0.0397763342319734 0.0492998493551012 -0.0410602127183636 -0.0290545103901839 0.00835531618024039 0.0119322114465167 0.0443531171064937 0.0106368004824772 0.0176198279866691 0.0531292270341434
  30 585.966453594902 ""  20.9186204102335 0 0 0.0053291833008289 -0.0227705199331558 0.020385302120982 0.00804787276191245 0.00401339155788234 0.0279513612514465 -0.0974176598533383 0.0396709724548969 -0.0982922736414799 0.0360751922927295 0.0166733119607664 0.00258742118559434 0.0110172209418726 0.0181610400456632 0.000933978938666853 -0.110002905403758 0.0142857861222976 -0.0869611975961166 -0.00283196240361863 0.00204845785439338 0.00975716024631283 0.0373537472022558 0.000202869107482597 0.0214270107482748 0.0148390749647123 -0.0330437279491848 0.0108974980716031 0.0106359186838442 -0.0340332220726932 0.0497294506335396 0.0177265876761021 0.0180185512471369 0.00125911474929597 0.0123603372405214 -0.00494572399432005 -0.0240969382955795 0.0373988256711528 -0.0726349854302247 0.0325666322552881 -0.00279163970342162 -0.0156037922401655 -0.0424414549996245 0.243909099019889 -0.0215455783470466 0.182963449291144 0.186162969218993 0.00140650628671734 0.172533371732118 0.157745456365825 -0.0331000912680581 0.151799510368671 0.208119875530665 -0.0521660494954895 0.176132380167055 0.0111375409574562 -0.0537896748007805 0.0641568514576389 -0.00880909796732571 -0.0319264014356936 0.0479204650336998 0.000785829598281625 -0.0277016937452527 0.0400646102873066 0.0602917940838109 0.0709377720757213 0.0144450161850297 0.0395613886163109 0.0596193324731295 0.00260746943324924 -0.0662745493213543 0.0319938939419241 -0.0284028586636145 -0.0306767034107677 0.0261724915701837 0.00211369229112704 0.0286632587651137 -0.00489497454678259 -0.0561206851548823 0.0156942983899588 0.00941037666897473 -0.0582288361851111 -0.000135864670781252 0.00117650973234831 0.00509071833324198 -0.00659306257903566 -0.00721060786858574 -0.0114722265272499 -0.00614287917474951 -0.0129779388633654 0.0151773678229504 0.00125611663620483 0.0104352184971709 -0.00364951651621001 0.00157913384781603 -0.00108703121000816 0.00139176199066341 -0.0242593989635018 -0.0112047876375564 0.0134795563939102 -0.00331599253587422 0.00151128523267647 -0.00530144408027316 -0.00631749726439217 0.00747236221826517 0.00393197749014136 0.00097250100472709 -0.00160251290263591 -0.00447114774745398 -0.00560759307660106 0.00524195066276685 -0.00947159069893912 0.00223634204340191 0.00129767018103455 -0.00904203668285988 -0.00148778736388491 -0.00911603549837512 -0.0155296230627186 0.0822373089755264 0.0417653482866878 -0.00695835774449667 0.0013422135391082 -0.0027980517974298 -0.00485007769875578 0.000483797324418488 -0.000816553126180473 -0.00507795624611748 0.00158857083816506 -0.00125669681357397 -0.00366280931896015
  31 646.75409249108 ""  0.91963811155661 0 0 -0.0032608664540545 0.0281876922208574 -0.0252521885505101 -0.0102145539605667 0.0458721383097336 0.0567175083236835 0.0167614258236215 0.0174749129334715 -0.033603007572237 0.0403491096172514 -0.106967595199463 -0.0826898975054576 -0.0362231438053389 -0.113190049124983 0.0225429498954508 -0.0418562968670678 -0.0219523300995802 0.00963907506833762 -0.0380630653075549 0.0183683212058331 0.0581373870698012 0.0307718307014662 0.0313826744576536 -0.0328321464080148 0.00831790699928762 0.0465559994559734 0.00409603178810365 -0.0147651570298666 0.0241543968120296 -0.0416880277489223 0.0550109406745468 0.0143899349042449 0.0127578697839804 -0.0370554466545859 0.0178425452282661 0.0470651195910331 0.017078510018266 -0.0729872231011089 0.00877447148579114 -0.0299862850421054 0.0256227159265704 -0.113020080036592 0.0720202381819472 -0.113680584220036 -0.0541328372708537 -0.00968338307894635 -0.0831131334031906 0.0747641647082222 -0.0262134715560721 -0.0276762130159664 0.0951558515978063 0.0680244513160149 -0.040837511048977 -0.0570788722672608 -0.00920724340955092 -0.0185970195923726 -0.029760878979286 -0.042208579602131 0.0335393545223932 -0.104011032190018 -0.0110524248068409 -0.014551238918857 -0.025496317169281 0.0384645164415578 -0.0138420575220685 0.00367960502190666 0.0331137894572164 -0.0126121241707852 0.00476672284046585 0.109721560875521 0.00658494500863842 0.0242788341560135 -0.0350298702363618 -0.015954856853497 0.0309663318430927 -0.0792690868831243 0.0202445743636737 0.0970340574553393 -0.02850785325503 -0.0173758735383728 0.0272631639448121 -0.000327796769881267 -0.00237557326314475 -0.0119300125725528 0.00248118050208532 0.000704962790168987 0.0053379102536902 0.0184799377618278 0.033556252320115 -0.0363839058263999 -0.017756377372568 -0.0233831792674442 -0.0143350774213159 -0.00680154543687368 0.0073873989385157 0.021652066320353 0.0545997128538849 0.0245753397027508 -0.0399355591255095 0.0133566040229575 -0.00532462784001238 0.0136515395408697 -0.000787067017744387 -0.0156878190309721 0.00333281122160044 -0.000603297236631138 0.00186144811783917 0.00646452906754855 0.0113902307032406 -0.00495489545884649 0.00950127690790957 0.0138884341393669 -0.00341568666497522 0.0192669410869966 -0.013334384945608 0.0207689713127945 0.03627277243099 -0.0817893427977711 -0.0183428506615844 0.0214951077507865 -0.0172872989817486 0.0146440844254129 0.0185472079074212 -0.00334960591840742 -0.000163341439439721 -0.00718678943985517 -0.0028519969264238 -0.00218205809701378 -0.00772440932369475
  32 656.959357516205 ""  11.8504579039379 0 0 0.00946874481850722 -0.0124408043605992 -0.00378415021607475 0.0265665212306501 -0.0581621807958681 -0.0619001232549845 0.0208144474467858 -0.0231357271102391 -0.0121815581814403 0.00483110531136447 -0.0465397087144953 -0.0108722399850805 -0.0547835411986272 -0.0496562400900268 0.0452305390270388 -0.00367911735694129 0.0299907854791094 0.0276956028684162 -0.0167097180456006 0.130470081418963 0.0459672463568761 0.0528846504721987 0.123855544355549 -0.026305522218319 -0.00374466147244481 -0.0373769125334996 -0.0058186243997782 0.0147563931928639 -0.0245494446791189 0.0496969834134905 -0.0593377085989673 -0.0113867430913561 -0.0109469018971166 0.024055451900433 -0.0227435454658178 -0.0334229948067945 -0.0118537263549985 0.0851293733106633 -0.0355781441496258 0.0157744899811481 -0.0260164122632072 0.0912482642249608 0.00939972427167286 0.0110893529949104 -0.0453678831021453 -0.0754107136647301 -0.0414306178167943 0.0312166919259508 -0.0410830313599296 0.108965119960837 0.0381939282517268 0.0467685781057968 0.147475395895213 -0.0094122826489129 0.0120789924719207 0.00498698940970993 0.0371175905180813 0.0318406714166984 -0.0318102723226519 0.101782913431614 0.0174920538401173 0.00596285949462314 0.0405824765406673 -0.0426709373989574 0.00911707973450172 -0.00611259949131861 -0.0456063404244516 0.0134763220842537 -0.00950816919802235 -0.107804080338059 -0.00496190887085023 -0.0167343663267639 0.0236387201373245 0.00748582948118227 -0.0196120541780483 0.0561494602325674 -0.0249240612844207 -0.0719955392422633 0.0174071129018506 0.00841228301099905 -0.0201017800049902 0.00193166332133747 -0.000488402977974385 0.00697705749240319 -0.0114758012132385 -0.00532394814342769 -0.00306219810224278 -0.00378765596744912 -0.00678772713019159 0.0120097912449668 0.0134390945092221 0.0158600628287112 0.00411321836942454 0.00863136518898196 -0.0109237592399814 -0.00491227094200492 -0.0140685967754998 0.0020141536386578 0.0211336855591035 -0.00427753747527101 0.00180341330361207 -0.00450211100056543 -0.00321709772871967 0.00675372378491761 0.00263139677376832 0.00070846184816935 -0.0011475935132877 -0.00375537953562593 -0.00614266638896017 0.00556611210471294 -0.00701272543606675 0.000562922140320202 0.00166829460809824 -0.00809873572844545 0.00498528493537017 -0.0171359702479299 -0.0189863599177578 0.084995098473507 0.0540215206535166 0.00647854063943027 0.00443596588648859 -0.00389347383495488 -0.00655254000892235 0.000982642354565168 6.82499458855639e-05 -0.00110309484966802 0.00211327344838775 -0.000227716965969699 -0.00111411096965508
  33 691.909951930676 ""  55.3037212147799 0 0 -0.00807814112854232 -0.0143130692645662 0.00484177035662148 -0.0122101782717891 -0.0267339574131088 0.00202472068678996 -0.00653423503059603 -0.011892180428497 -0.00577875332346916 -0.0137483923428004 0.0113501715069078 0.00660074434865747 -0.000705584500659937 0.0131355113168866 0.0148736325608743 -0.0192339816262688 0.0221265459765469 -0.0170704082409194 0.0138381409708238 0.0135931422021876 -0.00160693243481316 0.0232272603350401 0.0101870490482143 0.00293409642498188 4.06917604826782e-05 -0.00736553195476242 4.28640053752626e-05 0.00646780744672525 -0.0129566977529537 0.0215484593226888 -0.013697526912094 -0.00256821386613078 -0.0032780364000402 0.0110658471102342 -0.00736630049888393 -0.0150968880768768 -0.00229262739403321 -0.026270879878187 0.00869602438316682 -0.0349845260255811 -0.0327256937222609 0.00447759136511678 0.0151500265433878 0.0295135406267085 0.0157852437108522 0.0376306239032365 -0.00349802659476988 0.0412814082292406 0.0117095190528145 0.00577868752095246 0.00121562398223944 -0.0348669386470173 0.0273699766803865 -0.0509612822387604 0.00663831192944328 -0.0148261549793877 0.0225093703667067 0.00483242467964829 -0.0130601152268574 0.0234844502285575 0.00571860139236004 -0.0124368293175111 0.0211059454726398 -0.0076906178123162 0.00824879015059419 0.000202442568359509 -0.00806809816299646 0.00623968033996001 -0.00177246205253609 -0.032097062253863 0.000437114540235683 -0.00901964986821394 0.00728038827303741 -0.00111749255172519 -0.011411720338566 0.015867652811833 -0.00743995702068292 -0.0239807450327833 0.0109617492614563 -0.00367672598309331 -0.0171110530705685 0.00245349340365597 0.0264842508953995 -0.00126323423625527 0.026582128062943 0.0242347114041821 0.011673113234034 0.0194429021810371 0.0225482833511219 -0.0207036288042251 -0.069370883419716 -0.0843957828892041 0.0311353377180053 -0.0443087105734263 0.100931782771075 0.0589860483787005 0.0323054953752554 -0.0262119137962304 -0.0795784821097895 0.00911566882899312 3.13293458499923e-06 0.0069143635900493 0.0291715094007103 -0.0291941130567917 -0.038455127056757 -0.00741849699925335 0.00995140428969608 0.0187206483632067 0.0248595089109479 -0.0279590806287154 0.030537949897812 -0.0271627097177581 0.00103584154066983 0.0314368775524837 -0.0298039419794106 0.130781365997451 0.0985878907548839 -0.696928263805991 -0.48716666312189 -0.103334427432021 0.0037809766441401 -0.0052329821458842 0.0109426862121432 0.000393899834682996 -0.00207510875598661 0.0310066558323176 -0.0162800044292314 0.0148385530100884 0.0436364659653453
  34 744.540696207271 ""  51.4924547513649 0 0 -0.0233088341215696 0.00390847309925774 -0.0213981127441554 0.0550723104248039 0.017880077287767 -0.0396869234418692 -0.00315811267871978 0.0437287370449722 -0.000264642130259009 0.0289966203853038 -0.0130395507519759 -0.030383348708606 0.0189205739949583 -0.016553448139871 -0.0323860323638808 -0.00160702965063755 -0.0381448593636002 -0.00206851507130246 -0.0336724193474924 0.0129800838463641 0.0391486256630843 -0.0148829111593394 0.00479376145329227 0.0477961939336098 -0.000823379015835021 -0.00788589400595505 -0.00112841998609463 -0.00818895174218816 0.0135234914805991 -0.0260885747621971 0.0300856386126664 0.00575580102133369 0.00622388425838016 -0.0207851191751232 0.00897365997718093 0.0265588918690189 -0.0347682932821299 0.0810985572118331 -0.0480835747240354 0.032071622299625 0.0306950298635773 0.0386490730804112 0.00879388851787756 -0.0636191610349253 -0.0125350785412889 0.00472445648890198 0.0182322429405402 -0.0179678422698602 -0.0447686318850008 0.0585629925959049 0.00410910528601761 -0.0514471161859628 -0.0224221618505052 -0.0206309722245884 -0.00835391690772948 0.0174439253923132 -0.029993258653637 -0.00612671151991098 0.0133087473572321 -0.0231439180505399 -0.00833695685373683 0.0165846279863975 -0.0280452498441752 0.0349227536153283 0.00832021240709097 0.0062296976467508 0.0318834173864743 0.00749872648403027 0.00623166304764 0.0273106618604082 0.00656423470732361 0.00486548096715238 -0.0213888816831623 0.0168618722466095 0.0307601084845058 -0.0167200008469073 0.00933882857706195 0.0193363102041885 -0.0230604409737853 0.015930878787148 0.0314613787979205 -0.00676713339329816 -0.0112232974605099 0.0468098331615427 0.0330458441876116 0.00596049192961183 -0.0135491423931421 -0.0626499565388499 -0.104771640779758 0.104680770587504 0.0743732517838245 0.0657997181511513 0.0830631343502662 0.0167428746316995 -0.0486066608347736 -0.121349918594195 -0.047820487938763 -0.0847924175912706 0.144557748831101 -0.0400660155520298 0.0239007637069271 -0.04090269782626 0.0269399199210603 0.0601132865185824 -0.00378884138231585 -0.000464034219853103 -0.00671422959001705 -0.0254531527191057 0.00144329552483988 -0.0376536398322089 0.00841415040347161 -0.115963365304031 0.00786369647624524 -0.0455769513439685 0.0658255157372456 -0.0419148181552114 -0.077461229373564 -0.118393838790349 -0.244490457847508 -0.143286701774106 0.0654293974648749 -0.0685364480038868 -0.073207936791075 0.0200681314132409 -0.0261751650357549 0.0211552104831538 -0.0116918187433667 0.0121969529220533 0.0547436912912694
  35 760.259099239357 ""  1.78056321531466 0 0 0.00320752983066526 0.00307763149693423 -0.00965305837223336 -0.00379157039069388 0.00235204574090255 -0.0147356229310986 0.102917003500206 -0.0237076139574414 0.0925989555544078 -0.0602427701179638 0.0124297976583186 -0.0400289203062196 0.0565665046158309 -0.0129507441887022 0.0482263746530121 -0.114230890154576 0.025630134194893 -0.102179270321327 0.0528937495320198 -0.0116717912187669 0.0424611415538059 -0.0615239912705954 0.0113631756341965 -0.0488678232084471 -0.000491990302179118 0.000402434619643835 -0.000474204259320349 0.00406754429011091 -0.0116518780731145 0.0192405416321397 0.0201281485636436 0.00589028369260032 0.00272286305552016 -0.000404204115012345 9.17194379960611e-05 -0.000465585912703018 -0.016038961443875 0.039332130015022 -0.0196471244425971 0.0162909466369852 0.00399793651861095 0.0291064225931421 -0.157159813452726 0.0298850082437332 -0.123742414361476 0.163083056753617 -0.0434216687745065 0.135002057279938 0.175913433026864 -0.034677457184052 0.149216088463854 -0.114022443620069 0.0257942517810315 -0.097488965357344 0.00882598375959666 -0.0433742119955607 0.0250024635970781 -0.0166816176695362 -0.00615666027536973 -0.0188687873004797 0.00472698878260769 -0.0380912398018458 0.0292651038061711 0.0333254357733508 0.0333723817846071 0.012413264372967 0.0353635954563202 0.0283358022187896 0.00646588385332172 -0.0197057920773133 0.0129293957942053 -0.0116810532484983 -0.0122327711870948 0.00248691465046178 0.00372710841313504 0.00174375771216016 -0.000259988179216567 0.000102452431075044 0.00148751159301007 0.000806408115602516 -0.0129413400408883 -0.00165225161463054 -0.00472907095526443 0.00383474276325998 -0.00189975634013789 0.000961412132619953 0.000823836197543633 -0.00558446680623877 -0.00906824765345301 0.00928317954021662 0.0147117069229511 0.0126887581192846 0.00703815555622615 0.0056402979539283 -0.0164180290922916 -0.0194829496400631 -0.00310365443162076 0.000151483905202117 0.022534637750468 -0.00521507827879943 0.00289787276830901 -0.00449756176275237 0.00162837163411724 0.00753716903412469 0.00196971936647962 0.000354410701195084 -0.00144059118630904 -0.00401755606297599 -0.000393296334974336 -0.00436364532378107 0.000650384113627643 -0.0140302502307149 0.000757202546707123 -0.00589806160229912 0.0107685185177442 -0.0134216654705819 -0.00990082215455779 0.0488684464164015 0.0236870278589709 -0.00105824716385596 0.00799937405259068 -0.00849648057331538 -0.00959100339534203 0.00262039504249148 -0.0034948267396898 0.00106666713722348 -0.000629686803292051 0.000630844531849766 0.00468893415709599
  36 787.919836352083 ""  16.2240703719297 0 0 -0.122598469244749 0.0465710631103132 -0.0675788220679806 0.00639378642605933 0.0207971360841098 0.0438715592238056 -0.00255496445382253 -0.0247305455998202 -0.00438136067726882 -0.0255951618168144 -0.00950676514052176 0.0275541428107715 -0.0336956610889393 -0.0152707856264212 0.03471112185864 0.00282693975041652 0.0326356544136765 0.00606413731216444 0.0320351884239328 -0.0209742409556322 -0.0430230323987987 0.0298583047903185 -0.0124773489603463 -0.0384861338960411 0.00385611313112879 0.0258344371251867 0.00173963348476934 0.00882475077941388 -0.01034435037193 0.0277311127028948 -0.0305002576893353 -0.0021759873270198 -0.00568527205751267 0.019767817307692 -0.00441236329626947 -0.0241935171376168 -0.114175793697264 -0.0547578189793407 -0.0329844172259341 -0.17355360666086 0.0243990433760538 -0.12641379483751 -0.00757246770326148 0.0255349335713489 0.0192687997874789 -0.0242553024331262 -0.0559375573364243 0.0100901586674173 0.0145130070743725 -0.070841237739231 -0.0270239612115441 0.0319979290129192 0.0128805693649187 -0.016141360882501 0.0110272787019133 -0.0317533825444242 0.0380720937366214 -0.00317583951236658 -0.00640618095670868 -0.000661920121691153 0.00937072240393976 -0.0294551634025768 0.0358811103959824 -0.0458607469977974 -0.0204202771042467 -0.010434349422454 -0.0432184984430027 -0.019048098859739 -0.00866372765353456 -7.2424557719879e-05 -0.00700357891454814 0.00195028828993171 0.0239221902648569 -0.0283961969613828 -0.0370049376073113 -0.00239021659198585 -0.00357970599237358 0.00252118575249523 0.0257765420233364 -0.0284691926095239 -0.0351371906531365 0.0399705830459471 0.0259524575758006 0.106000441165073 0.0559589093749437 -0.0491412457965431 -0.0385767372362137 0.0142666514990235 0.00579230931016701 0.0100245005114465 0.0568223957893055 0.0350473358261622 0.12712938075419 0.0536525962818038 0.00731825222851901 0.124072121977865 0.125528869633207 -0.0100439699575247 0.0235196824172253 -0.0346193362679751 0.0044427372591647 -0.0197949575271573 0.00599532801430109 0.0215745948261499 0.0149709753187203 -0.00110740466633887 -0.00853744506082594 -0.0224613120805412 -0.0700843657236945 0.0902394778539956 -0.0232913223228253 0.0623306462367854 0.0171382821114065 -0.0355853400070968 0.0223123854670888 -0.0506773650383137 -0.0993396450122112 0.0576670176587947 -0.0492092229976304 -0.0412039167817697 0.0601805358069138 -0.027907093212791 -0.0657726028609176 -0.00497753094068607 0.0412830889142228 0.0411829165528392 0.043281194758963 -0.000388335686852389 -0.0158195725929731
  37 807.148173029332 ""  22.0359480063273 0 0 0.0512309115961917 0.037683509650954 -0.00318015620147968 -0.00222743849021803 0.0452003020496609 0.0315669312809214 -0.00555106243945362 -0.0136939019189279 -0.00708509052098536 -0.0292526870239513 -0.0199653107164615 0.027450706415766 -0.0431458386815281 -0.0289965789683051 0.0361289731954193 0.00641001040788077 0.034552062090496 0.00818393577110167 0.0343175979478386 -0.0285475264703091 -0.0473774821235405 0.0337854571795523 -0.018443971015415 -0.0369171094524197 0.00745980431624799 0.0450437542065357 0.00237463545968909 0.0125104890766094 -0.0114518478473901 0.037771255694869 -0.0418518256262919 -0.000822099903772384 -0.0078856111689109 0.0256975071526464 -0.00307998193530891 -0.0306487140441924 0.0954638528700532 0.00155428053525828 0.0028286117442374 0.0678174082416596 0.0596150135592379 -0.0669754198705804 0.00481430564515875 0.000842128511763179 0.0414066478131934 -0.0174833086796979 -0.0825257446475572 0.0175559606707772 0.00108612819824552 -0.0829121191122124 -0.040499714286858 0.0218549405766034 -0.00103510458500776 -0.0387398960786923 0.0165860916334569 -0.0504172742466457 0.0557807818641918 -0.00942473732431346 -0.0039870821238402 -0.0158851024464599 0.0125477328378982 -0.0470386666664247 0.0519488385362131 -0.0697777605791888 -0.0348026861288604 -0.0167682964636068 -0.0645308322197293 -0.0329396506181942 -0.0126450563866477 0.0172438978490883 -0.01000137298631 0.00596896906896663 0.0331063373336021 -0.0450468003059249 -0.0529578730131234 -0.0160356515277639 -0.00124459951955891 0.0183044346488601 0.0361597089761746 -0.0456571196728569 -0.0497935980285827 -0.0326412912250856 -0.069054954462565 -0.0513447641660146 -0.0143551777558399 0.0247201849586121 0.0176294448173118 -0.013750936196185 -0.0249681431236436 0.0357113005262213 0.00755991958779927 -0.00626379336091556 -0.0675267031415271 -0.0199251850499376 -0.0904246759342281 -0.135452014993669 0.0135345463685683 0.0169806035087252 0.103243112257292 0.00884210214606395 0.0450142836620981 -0.0229353132363682 0.00620986664628362 0.0347123561708089 0.0111375685401826 0.0102847367025168 0.00962811739322365 -0.0145626728049282 0.149157816578079 -0.257344893615229 0.0146607502788188 -0.313783070805374 0.0103117521671823 0.0588590405331618 0.0473100672237829 -0.0372463665427244 0.029208238143491 -0.0247151669134576 -0.0323244197829359 -0.0202175400145288 -0.0232903082647978 -0.0980186992380658 0.00543786006317998 0.070615727466491 -0.194809067160196 -0.111422074488229 -0.148867819360999 0.0335843156254508 0.17301772581024
  38 824.005857762834 ""  39.0191707887737 0 0 0.0583863555937913 0.0123261071066149 0.00735906514084932 0.00445021025350753 0.0335751711307684 0.00899775326842877 -0.00285663515858104 0.00267606594169107 -0.00302053075593161 -0.0136644242598909 -0.0146814701734124 0.00578820601330533 -0.0207944524510722 -0.0201705872144377 0.0135650063144273 -0.000295865975930236 0.0167582600244856 0.000660786583316841 0.0177706507377103 -0.0173239638353245 -0.0155959617878453 0.0185964229622407 -0.0137526763476296 -0.00757359445150783 0.005973809146525 0.0374530920401395 0.000921806403114055 0.00955068442610378 -0.00705964686759495 0.0280852552070103 -0.027994506824149 0.00141147104380937 -0.00569921168533865 0.017047872329353 -0.000280527980298288 -0.0201854520235283 0.0704133893757418 0.0238868458301894 0.00183823153739957 0.101466218821126 0.0433546873766468 -0.00968216351464701 0.0143948914892279 -0.0185441634121545 0.0303193308581063 0.00710715400781259 -0.0502816034504135 0.0169174106712137 -0.0306278795203931 -0.0362609436353592 -0.0407239207707316 -0.0354624297134339 -0.00551051948770087 -0.0661887791920521 0.0134498069966112 -0.0432126649681279 0.0436271991424996 -0.0107937779141604 6.1101529495434e-05 -0.0228447508321767 0.0087307429600769 -0.0401431722938611 0.0404399428912295 -0.0521150825937369 -0.0273757988064458 -0.0130130606267745 -0.0460495378417509 -0.0263304379628973 -0.0086712198935668 0.0235158103121959 -0.00635506388422723 0.00566558255388145 0.0242235628609221 -0.0364836874651806 -0.0396019999977455 -0.0212321641231358 0.00167396497205201 0.0229329068191204 0.0258365598842989 -0.0372732605558239 -0.0358670456482176 -0.0313631655346506 -0.00995773727472756 -0.0505907864009297 -0.0141766510228626 0.030366678637154 0.0170407442833618 -0.0250200958429547 -0.0369397592315084 0.0244241953444581 0.00987083821518253 0.0710574529837828 -0.0898554840537327 -0.0103367359458847 -0.0457155626980228 -0.155169069129541 -0.0412104181165139 -0.0205867196071296 0.0421260364422764 -0.0189796090783251 -0.0501298369208744 0.0287167475691263 0.00604443839558902 0.0323389648771964 0.00894277706118856 -0.00718025599157407 -0.0307917509462234 0.010384530110913 -0.161450295345611 0.295324889869171 0.0486086002700657 0.319118090382227 -0.0428158613376841 -0.149861457423717 0.0715052077636505 -0.154440265841992 -0.157805677268144 -0.116553384644059 -0.0940502691168611 -0.0367858970147414 0.0341480311260146 0.14652452372303 -0.0128226455295953 -0.0983638895039607 0.265418335848342 0.133357682926135 0.218735884801841 -0.072654148505533 -0.289718141758654
  39 849.790260276728 ""  5.43819020879434 0 0 -0.00867821830468788 -0.0200069569783082 0.00776519093237224 0.00664653391905811 -0.00873913685241207 -0.0202812155523678 0.0028631701845326 0.0226454373207871 0.00396176570339692 0.0446288560296655 -0.0204936286197973 -0.0537967076267422 0.0436414476785815 0.00146743301344455 -0.0466697538215315 -0.000802406108066669 -2.04172288301696e-05 0.00028162418169667 -0.0439917520858103 -0.00219073141880215 0.0488744762980708 -0.0524839086030035 -0.0290208640701727 0.0499037855233589 0.0223315177078951 0.122446691267513 0.00302361693191677 0.0293351714476565 -0.0134447754843932 0.0744654467049889 -0.0778806160157691 0.00951124090403682 -0.0177245350218696 0.0441043897959315 0.00474955207297451 -0.0505906825012365 -0.0328987173311957 0.0132141776771968 -0.000385775039375508 0.00432724560263076 -0.0174430884183346 0.0453933569708704 0.00346477378640001 -0.0799529041546727 -0.0486000702050982 0.0289901330816781 0.0239720986987612 -0.047313114185101 -0.0297189267948048 0.0162427053307264 0.0524698148782088 -0.0374284804714411 -0.0778229794032573 0.0275137596986389 0.0412602347609404 -0.134116313200619 0.130209874814072 -0.0383390028389787 0.0111737868576381 -0.103864792240289 0.0180249467324349 -0.12102166882029 0.108492337951454 -0.161333867978982 -0.0922064698031539 -0.0437616058193171 -0.135800817520007 -0.0900622374222543 -0.0227685157373916 0.109700712638499 -0.0186108271575828 0.0213174923225398 0.0687640834611241 -0.122876841582156 -0.118174569466192 -0.0956227068787861 0.0111198717243874 0.115192154367832 0.0750237308884207 -0.123556968592374 -0.109276553939427 0.0103446601700518 0.0287162376077408 0.0176208466903918 0.00178000824803619 -0.00672708219635251 -0.00604280646779097 -0.0062395615059095 -0.00281731695253284 -0.00669647419109727 -0.00673003076289897 -0.0165272048187916 0.0467724879835037 -0.00170079649332895 0.0480180337119614 0.0425331427125624 -0.0394571260610762 -0.0182131879156598 -0.0390656458600332 0.00875513491283145 -0.00290658116588052 -0.000884090826802937 -0.00270513361737743 -0.0266050596731762 -0.0163753305338535 -0.00299681462900574 0.00904386108527738 0.00809903028450804 0.0104252620883127 -0.0188724685141161 -0.0170340593305493 -0.00122838729230873 0.00434764947114875 0.0281417333674859 -0.0535932339540932 0.103005151584815 0.0721238094155794 0.055637889630168 0.0425742855492592 0.0108122182080161 -0.0127584669949535 -0.00430696173607226 0.0145431407648669 0.00483889466199622 -0.0176802784176461 -0.00304872951531215 -0.0239646543999752 0.0126052120480211 0.0349879137457892
  40 862.892230585476 ""  14.5735954987991 0 0 0.0023344667744508 0.00578258808734201 0.00782425468721194 0.0093448789159 0.00505633107152197 0.00752897952929171 -0.0428170450686598 0.00817853535916853 -0.036113954822297 0.0701304193314162 -0.0161824165839486 0.0632222423160563 0.0552577229286169 -0.0170870062189285 0.0534463454474618 -0.032912712304889 0.00683130997475692 -0.0270654272073596 -0.0182779033218001 0.00221542557959091 -0.0213046958972527 -0.00863785478601986 0.00241979044220322 -0.0153670667999349 -0.00493902358285152 0.00174926728837548 -0.00448023422647088 0.00384269625349078 -0.00845732531627716 0.00939578305501293 0.0109530017719819 0.00553331347483347 0.0035778587858732 -0.00214343508984595 0.000949674543465099 -0.00215907071265976 0.028122254661079 -0.0156177977601671 0.0107033092607514 -0.000535285068456493 0.00961870182785348 -0.0211093443951403 -0.457327163351219 0.0973379334275912 -0.405227919103338 -0.375291862341336 0.0760575952213703 -0.321882068779097 0.147665567023437 -0.039965766872648 0.129004592693913 0.151475837766998 -0.0336036148484522 0.140258356394648 0.00334715052743562 -0.0117371452211098 0.0140618292150744 0.00285652779051975 -0.00743743957342596 -0.00218858435231268 0.00101701399699336 -0.00468653859817506 0.00589468280821966 0.0149132326131097 0.00666272323810849 0.00273384888883219 0.00617357809738562 0.00256347758460607 0.000874514235022899 0.000572403109198301 0.00687710841474793 0.0053963715815454 0.0104193933661382 -0.00767595348722314 -0.00963140773417529 0.00807920967904426 -0.00136017605054274 0.00829806382484208 -0.00523871290879109 0.00541805007510751 0.0121120136002358 -0.00319469472344275 -0.00191215838115363 -0.00899273801846378 0.00204786534686804 0.00213600276747632 -0.000976634706222955 -0.00382500451030378 -0.00454610452138131 0.00807114738680993 -0.00837493037416583 -0.00336668026816193 -0.0145647802986428 -0.00744956886379674 0.00498297188919694 -0.0149432565269849 -0.0039810761541515 -0.00594367791115119 0.00702053395711251 0.00151344784225405 -0.00268247257316761 0.00111054937789635 0.000818189109672547 0.00179116464175538 -0.0027916278867469 -0.000512079573725574 -0.000905818771796442 0.00290257482190215 -0.00272964269467776 0.00902244608146461 0.00449409406377048 0.0104046706178669 -0.00408186399345941 -0.00917460189474148 -0.000590712911108791 0.00476642347699153 0.000979801491320888 -0.0373682306379111 -0.0303333183702753 -0.0098828277376275 -0.00131021969633072 0.0104447666305429 0.00384341378914585 -0.00509714222737944 0.0122673646435174 0.00604432091088444 0.00929874225314941 -0.0035710935582481 -0.0139542656791086
  41 876.840450089926 ""  46.3988784705957 0 0 0.0184263253908256 0.00716010864072011 -0.00100908189510978 0.0202792514076048 0.050656591421069 -0.0160249189309729 0.0308387234750832 0.00225147440455514 0.0245670830714752 -0.0304703039257204 -0.00446718114257937 0.0132367231157601 -0.039017335544797 -0.0238072556784122 0.0162105958676413 0.0310858589543873 -0.00169643113340217 0.0264716381535401 -0.0127122619784203 -0.00865053933241282 -0.0605264133695797 -0.00888819848478676 0.00517527582415941 -0.0476415247035264 0.00948012966596866 -0.00967944841080458 0.00884834872078915 -0.00488521864769391 0.00901729068352683 -0.0182548863819059 -0.011257848890032 -0.00470024197002371 0.000105424322535286 0.000749901842012343 -0.000395408378262312 0.00530014558997828 0.0201922513037459 0.0447902794503027 -0.0164694711126332 0.0907417507748267 0.0576331322702967 0.000735533489873996 0.0384741729851504 -0.0159411898042268 0.0753319521715232 0.031902236493977 -0.0646042018400716 0.058026719459983 0.222290452988267 -0.0846081006203998 0.160907925686025 0.222522605328894 -0.0384912482176499 0.182666299536598 -0.00756221384864445 0.0205874834056654 -0.0157173237499841 -0.000113367336290808 0.00642558021446361 0.00557652018123699 -0.00637446008554238 0.0218805524512995 -0.0244536630507484 8.86328360437625e-05 -0.0018852496513197 -0.00199301958429222 -0.0157244638968544 -0.00116942814176607 -0.00531111918151327 -0.0150501400066911 -0.00430028256342747 -0.00302340951177858 -0.0226589056756386 0.0169431398132004 0.020404807525737 0.0124833368907503 -0.000916745146791682 -0.00931909639907318 0.00346000770624044 0.00513657868236599 -0.0135757824760852 -0.00400581307836347 0.0672236327697936 0.0109169858965006 0.00759770098996818 -0.00564822992062131 -0.0162033092016243 -0.0592296516267645 -0.0606386733208483 0.0435138754974837 -0.0118831831506756 -0.0145747524200562 0.0968964556055714 -0.0332557853865229 0.112690677578139 -0.0553547945146904 -0.110998173373936 -0.085178722306436 -0.00867008507188076 0.0281938593801372 -0.0285178138603195 -0.00367025025123402 0.00134244597869864 -0.0553084484780861 -0.0649749971499638 -0.0163481023980784 0.0205958846630597 0.0408501949358217 0.00414477415192253 0.00915943319200107 -0.0212724398073638 0.0652953428356026 -0.018681563561466 0.00376020347375477 -0.153078127437974 0.337155670419905 0.203054294031793 0.0901741261814933 0.0101994643074433 -0.0315030808647922 -0.0429663220359735 0.0566836771083925 0.0606977533890164 -0.0260890030325402 0.0418693557406758 0.0430696509433575 -0.0069555642438661 0.0140076113430233 0.00826915173725286
  42 886.332446330578 ""  12.311779185062 0 0 -0.00679827606528934 0.00336198863004003 -0.00245552296994517 -0.0218859101742876 -0.0269272460388916 -0.0033878157822309 0.0425209540128515 -0.0154982757727644 0.0364690651931384 -0.0005228494427375 0.00527513761462009 -0.0208331593596496 0.00315503990419667 0.0186227630327419 -0.0289249959850193 0.044856200098192 -0.0144732949798362 0.0383108584539982 -0.0755708585712962 0.0200757433058202 -0.0343007334971375 -0.0512068451959309 0.00970704963890463 -0.0226136725129349 0.020977214972433 0.00299537709035165 0.0174088041643241 -0.00186819238881943 0.0136158315803493 -0.0204348277939942 -0.0305764132416364 -0.00676339259469932 -0.0033195919599828 0.00814230800138809 -0.000798130951482618 0.00247941769920675 -0.00600424625646045 -0.0106836969252792 0.00248958325563635 -0.0380649680276839 -0.0246338964412514 0.0253345217796991 0.0695031601648269 -0.0157663454249758 0.0436041613974344 0.0830569981107023 0.014241884737558 0.0508490615646933 0.350537801224356 -0.0595096309126424 0.33589138611557 0.293009570015153 -0.0790217684956661 0.305031591501604 -0.00433172388446519 0.00630812295988748 -0.00153291428970136 -0.008449724193841 0.0149182969695728 -0.0206520203029119 -0.0128167020532557 0.0143792646560316 -0.0285140304060634 -0.0215407514484497 -0.0159519684911777 -0.0108117379299055 -0.0460588665099176 -0.0169315273550195 -0.0116705840114272 -0.00615322655782646 -0.0100480431422238 -0.0058610079931543 -0.0308816971747861 0.00546044137534942 0.0169428248061249 -0.00617760932721217 0.000410041054700087 0.0128236754036067 0.0203318961284833 -0.0188993350220549 -0.0482519049354138 0.00238893425839066 -0.0487589721583796 -0.0139954049338293 -0.0041142709662826 0.00994535740532876 0.00887998623183156 0.028271307526092 0.0298658038086652 -0.0165393302921107 -0.00918756578737371 -0.0170391802486963 -0.0679405871134564 0.00420087219826117 -0.0495804625993835 0.013291068416659 0.0692322957112143 0.0475189592838772 0.0237155515478921 -0.0314731444296406 0.0221953074182734 0.0087791582071462 0.0116247671355598 0.0401752411171268 0.0445219622165837 0.00820364994383649 -0.0247513055004669 -0.0409618268995458 -0.0215791153271053 0.0288630489671633 0.0510469803518037 -0.0329004393363503 0.0154845196347357 -0.0093301449187232 0.0894162975143841 -0.154266031555635 -0.082248215891905 -0.143663497814039 -0.0690502328267745 0.000490711508901042 0.0749318130846052 -0.058847671391462 -0.088435172789105 0.01135041889149 0.00493619568519831 0.0142347159102231 0.0436934569519345 -0.0156775474714883 -0.024488776574156
  43 907.226134830745 ""  15.5388982206364 0 0 0.00292741660712513 -0.00866383219673176 0.000425299097888515 0.00661236707217937 0.0138712714609006 -0.00389564272727049 -0.00776924067341488 0.00601703474319725 -0.0068778193233229 -0.00187285154332045 -0.00195342770328824 0.00530206615007799 -0.00497552317296219 -0.00774365299180597 0.00889888530028516 -0.00600822487684095 0.00285490793649958 -0.00497638287442711 0.0163477189018145 -0.00653769425372626 0.000908683025251569 0.0082001505200057 -0.00191492841410514 -0.000762086639999297 -0.0054312254371511 0.000408405427370517 -0.00470374140944961 7.06387034155121e-05 -0.00362793135062817 0.00495127374173112 0.00651089930586666 0.00209166107809968 0.000391736541595471 -0.00213863275931843 0.000417255616321164 -0.00132048933155687 -0.0164203337972875 0.00826365979721373 -0.00275099631411702 0.0337029243193462 0.0121008253725372 0.00379803456653188 -0.0100160523122017 -0.000487174486947578 -0.000818580209473781 -0.0215937167129064 -0.00955505177837992 -0.00971764332703689 -0.0582655950513407 0.00395571239602909 -0.0621076149609375 -0.0302749096827763 0.00927468162384057 -0.0366342889428301 0.000392168190773101 0.00194802820795996 -0.00159623116405929 0.00402704852665346 -0.0046053737881816 0.00920458227236308 0.00421547504080762 -0.00154611714340521 0.00715225085376572 0.00056741012219037 0.000615930686834904 0.0015534183027687 0.00969078334759147 0.00171191383106957 0.00309846268640062 0.00612668469366551 0.00180204143134382 0.00342194216003034 0.0101189268431037 -0.00318532683987431 -0.00651950448156102 0.00311067167540623 -0.00040395331686681 -0.00099386219859004 -0.00558325195223398 0.00518806556089766 0.0138540203013635 0.0357556855552573 -0.0095183573862295 -0.0243058764884309 -0.0205250468061918 0.0220923848312695 0.0132569901717441 -0.00367041624091974 -0.0208117479685861 -0.011590814470083 -0.110274114257951 -0.174647184960717 -0.0390034079152162 -0.0705183949107262 0.171156750257042 0.0330396068002348 -0.046889445821757 -0.0081501106861529 -0.0101859012300823 -0.0716348117004623 0.0429731266643976 0.0478494490897566 0.0439866951443196 -0.0159036960533943 0.0468124457310062 0.00167037015501306 -0.0572588129077838 -0.107747142957164 -0.0698914496831055 0.106650454696233 0.161666279938057 -0.0215538199342132 0.0629541596937338 0.093596209317307 -0.0935920755434842 0.330967441998264 0.272094023321615 0.066977954223903 0.0729922507072345 0.020532862400318 0.251434885382572 -0.211663293402621 -0.284835458239348 0.0270624891622815 0.038922284857273 0.138611982729125 0.128316908553442 -0.0107372525515474 0.00850661952261827
  44 929.450605032783 ""  6.77948304216654 0 0 0.0804858571054481 -0.0655988344296341 -0.0192082785481365 -0.00861900505555151 0.0314774241234617 0.00776982746478322 -0.00682151734552217 0.0165133206550744 -0.00243455342364265 -0.000824442742234087 -0.00323611407257444 0.00769651017898222 -0.01008796349737 -0.0113142934835489 0.0121832874545629 -0.000939570535374712 0.000248088874963355 0.00121738753854 0.00613871921716106 -0.011895059277692 -0.01845769161452 0.0132270288461022 -0.00140067474725744 -0.0100717109690913 0.00489768862604944 -0.000833858350628836 0.00628699820061916 -0.000279767368610309 0.00491824774681117 -0.00479119959588141 -0.00467397352459959 -0.00239080633608176 0.00149686033342225 0.00364181603555737 -0.000315937318871707 0.00113447953023812 -0.203411454874469 0.0647483131540779 -0.010785690844286 0.285517819944088 0.0351549427391316 0.169730617368413 -0.0226422378699436 -0.00233570446353021 -0.00766814564242854 -0.0237865604821238 -0.0138670047080996 -0.00371530232220493 0.0241928461639615 -0.0316228993144326 0.00620888153437118 0.0153062408097605 -0.00910819770149343 -0.017437232471105 -3.3119988634256e-05 -0.00609458947025038 0.00362210110301012 -0.008016891721141 0.00683650729181187 -0.0161567561008989 -0.00457841807981537 -0.001403930063098 -0.00562657603020806 0.0105184415263096 0.00494105560352617 0.000156956066581138 -0.0116566216937394 0.00203462918727093 -0.00613729124656759 -0.013549519907575 -0.000364179279283895 -0.00609522629515218 -0.0121392283063799 0.00578718688231578 0.00834283414775513 -0.00162853341375183 0.000996666458541406 -0.00544207021942961 0.00724262075151236 -0.00488829069842232 -0.0158838500877108 -0.0274395453485256 0.0616515791900051 0.0949377987713551 -0.0188307731880269 0.00926724297256367 -0.00392985972851701 -0.0370557776331261 -0.00288506959725749 -0.0975936885276456 0.172402782099941 0.19038488915238 0.228030897237282 0.0901125174763034 -0.139838394326679 -0.0284603169663626 -0.115223506815574 -0.0508629196316106 -0.193810202137766 -0.012547147016933 0.0171610330464634 0.0222980023011382 0.00215929584771134 -0.0266981491308233 0.0235050068904996 0.00854715582818677 -0.00408616888034195 -0.039939513797979 -0.00800675501826124 0.000505947103806677 0.00685845370967781 -0.0113319071723855 0.0435417236574689 0.109948671153206 0.0730711107850037 -0.204790764473393 -0.0764654450856739 -0.106109615597963 0.018228100834989 0.0332517443062 0.056292838306247 -0.0925570933962917 -0.0751497619301545 0.0415578698414049 -0.0689233227491222 -0.022101163819932 -0.022161793528963 0.0190550965151192 0.0759821819279388
  45 932.085993249305 ""  1.90641459875236 0 0 0.00545337071576581 -0.00224915150814833 -0.00222448097122631 -0.00357116807226482 0.000503794226342714 -0.00114288951388718 0.0113114559373551 -0.00224689772150827 0.0094695319338782 -0.0116685829274301 0.0025876587508234 -0.00973272023638773 -0.000278588748018597 0.000743396433310705 -0.000576250356487525 0.0171142507672194 -0.00465872677081638 0.0146380977415531 -0.00963997399692896 0.00103177536324849 -0.00772345960408218 -0.0119002666717738 0.00326506793140385 -0.0114218254248728 -0.093917300722221 0.0200664538756362 -0.083820351699774 -0.00913269842066257 -0.0697494299867856 0.0721583575489754 0.0837101658109665 0.0531331035544268 -0.00986943278830874 -0.045304007969471 0.0107346061379505 -0.0363864229366048 -0.0113901700928668 0.00568066297799114 -0.00184756703703497 0.0171445894005682 0.00197503611023675 0.0156005791205509 0.0657899893489637 -0.0148297265407365 0.0596027963845627 -0.00682052046649834 0.00309314257209734 -0.00544990365680457 0.043897866324887 -0.011240834254699 0.0399702500379884 0.0856364692492075 -0.0196837580199072 0.0827701446162968 -0.00640845636979093 0.123318366011726 -0.103717350906271 0.138192350702941 -0.102236117982054 0.25421788010954 0.0976818729813509 0.0154123152257428 0.118180479747008 -0.138664500082479 -0.0954416650782385 -0.0116371382769686 0.131449397001329 -0.0580475137571607 0.0748346402863457 0.279618781509097 0.0137409693445009 0.111735243936165 0.216663177352155 -0.10491638920226 -0.161885766072957 0.0747152815283164 -0.0152549547066729 0.0717720649244414 -0.105535687972831 0.079001307694962 0.259646101183367 -0.00362530038107309 0.00170753180451262 0.00615899857461725 5.53840895500644e-05 5.6244368163237e-05 -0.00110466596606425 -0.00249434287369743 0.00160191961704136 -0.0047926844656116 0.0144881247166005 0.0165441241849379 0.0146194117735769 0.00720383119535844 -0.0168118682873147 -0.00610364534133289 -0.00152138464294823 -0.00102674685817301 -0.0079730728451389 0.000207463762878933 0.000384940204616496 5.15592829034569e-05 5.84640863709623e-05 0.000946773938497176 0.000883512677444154 0.000312088057890063 0.000251753488038838 -0.000477458058037241 0.000827344904211756 -0.00111679166920292 -0.000408637537813043 -0.0012159316614948 0.000509319503261835 0.00118601980918238 0.0104392975849241 -0.0241062952902866 -0.0124115009545068 -0.0249767474423988 -0.0114465398939979 -0.000519017063733769 1.46633584638007e-05 -0.000912409113373836 -0.000317660694649993 0.00112745366816445 -0.00251232245880161 -0.00206339306162385 -0.00165238518610351 0.000564664399608163 0.00216196839123925
  46 946.598837023055 ""  0.467019007711246 0 0 0.000417544739590715 0.000581360655368073 -0.00254787013556251 0.000274947269023241 -0.00133624954422326 0.000207464010933303 -0.000682873914723066 -0.000225145522054362 0.00113963343161113 0.0048564890234806 -0.00920156423050866 -0.00789375001541846 0.00584322321714045 -0.00138048549247596 -0.00707591639774351 -0.00287044893226266 0.00792859556746312 0.00580731662705861 2.31326336740976e-05 0.00162781860725502 -0.000126179666005457 -0.00212385173890126 0.00244927399525749 0.00278850980347159 -0.0839593741707115 0.00743022591207802 0.0958911278995282 -0.0567240531115203 0.043377797771856 -0.00995692394982528 0.030366832993597 0.0282510921367846 0.0612305095272446 0.0487596637817199 -0.0712498157506067 -0.0762158458730407 -0.00193799225404131 0.00411922428401295 -0.00329831015211897 0.00178729147380189 0.000431618657507189 0.00240789111084025 -0.000231151373125298 -0.0207373835016448 -0.00487436505813192 0.0103817737057138 -0.0198318208579658 -0.0183254088067998 0.00340672507728805 0.00800000853468869 0.000396493367006596 -0.00164391578650936 0.00418030819023966 0.00516949665660382 -0.00350982394394876 0.0500659875386609 -0.244309017163425 0.0390869474461645 0.0512946312864128 -0.202156909575442 0.123925697084701 -0.163208259581955 0.199400499844528 0.242968270937789 -0.00593098295418387 -0.0298422144041555 -0.240716892811336 -0.0886514987624213 -0.114356428492155 0.212637449569189 0.0178810953670839 -0.0584509644671264 0.0468770729470241 0.0683460268618007 -0.0107462173813736 0.208169399270536 -0.0787043008226932 -0.25834543285172 0.0170012099106647 0.0775215878255663 -0.0233433652868327 0.00053432637341352 -0.000956214730722274 -0.000313799331588407 -0.000607484053405525 0.000516712348745059 0.000302471763582044 0.000709052474082658 -0.000863221866326488 0.00106641474681417 -0.00134159220532492 -0.00259882986737972 -0.00104300294678833 -0.000962349729362101 0.00165928913525424 -0.00066662002835236 0.00255570764868163 0.00095343839884427 0.00413800427348156 0.000290768867489925 -0.000439044801448384 -0.000817668509620773 0.000223193358095498 0.000627426298617365 -0.000741308765142035 -0.000448211749468779 0.00027545444051205 0.000844079780519505 0.000239625748422954 6.1276953977398e-05 -7.4181213205061e-05 0.000148909054548154 -0.000997041290512685 -0.00264546612736364 -0.0019756411138064 0.00606533174942027 0.00252091281371315 0.00146920468879588 0.000175214857054988 -0.000592380113483164 -0.000671216802392049 0.00175339909161061 0.00103540275094542 -0.0010223175769313 0.00189663525562861 0.00132281295037137 0.000502289405729193 -2.0834571260454e-05 -0.00100377248244788
  47 976.662186442416 ""  19.2002572125522 0 0 0.00751639363381932 -0.0482972596024421 -0.0813917138208096 -0.0104359462152566 -0.000834661975904331 0.0328869651698667 -0.010574713752626 0.0047091980048399 -0.00125020396636229 0.00785347083743238 -0.000242728936267387 -0.00493382071560241 -0.000106416047981678 0.00397872851401827 0.00287567531247595 -0.00111148659232757 0.00164622825570872 0.00432852307580096 -0.002282328779393 -0.00401402571991736 -0.0114498849379152 0.00942050651551992 -0.00181661628404876 0.000808607511259606 -0.000221724711660287 -0.00053909072279969 -4.43448729954856e-05 0.000141796269995975 -0.00170424258920409 -0.000962503761008253 0.00043987528100958 -0.000755250029954231 -0.000629846906573606 1.86139331580403e-05 0.00155916258056972 -0.000281309586796571 -0.291625456367898 0.0679827045630248 -0.063880445703662 0.196327799841466 0.0310849675075953 0.145417650124904 0.00315955782213769 0.00689349704958816 -0.0133769317937758 -0.0115569514317818 0.0169562003713552 0.00183108339455627 0.0340412542629481 -0.0226160213472102 0.0267377159161903 -0.0164708956306881 0.00269357455587431 -0.0266849909832572 -0.00132441167750518 0.00459347047717917 0.000130624355202278 0.00232856634813437 -0.00293850795802325 0.0100650766507452 -0.00135522403084936 0.00699449277781086 -0.00528353873375695 -0.00104701309423822 0.00119679053840565 0.000921258625989638 0.00467754024302999 0.00230166198301037 0.00167047248574036 -0.00449269170666801 -0.000273242954806351 0.000576092493084696 0.00177244853258429 -0.00452701967764431 -0.00354576129685741 -0.00264620935575994 0.00125033283519113 0.00702930055919465 0.000876636464405916 -0.00369363708842624 7.48990446440764e-05 0.0728110365136015 -0.0709164454338545 0.0443605612458479 -0.061046933149458 0.0618119780274921 0.0352823852341562 0.0463551830694843 -0.0545891110234646 -0.0330033260605043 -0.0668253548098572 -0.203282023949097 0.0057324578925619 -0.0155215579260531 0.0849125807872199 0.142155797319643 0.0511029654028115 0.0182648943311833 0.0695795626204528 0.00550009419316207 -0.0261523968310848 -0.0774665485537013 0.00571509791131813 0.0582571871966126 0.00332226393628139 -0.0255052113392011 0.0235991711184832 0.0496333493592335 0.00392402397753541 -0.0212901313263507 -0.0763400485143791 -0.00583905927777369 -0.0554588436636156 -0.170195147114072 -0.0357970218185282 0.150563946434481 0.0180135314773824 0.00837046956683512 0.0441844018781628 0.00190769062660827 -0.0503758513461389 0.0818851784388881 0.0674576179359042 -0.0471460937215282 0.0700437397712752 0.0472521739282893 -0.0122683294592852 0.0113246630344371 -0.0126160346656232
  48 985.025133150714 ""  0.873820909120127 0 0 0.00303266816497444 0.00214861314335621 -0.00461554369796365 -0.00476684635364516 -0.00284086294407195 0.000660311252353359 0.0104810635217842 -0.00376037898819788 0.00836416725674177 -0.0351692366197208 0.00692835678966799 -0.0315274248680384 0.0412148758975901 -0.00601283236291513 0.034069449926459 -0.0100953333465071 0.00154557769704385 -0.00918561931920336 0.0111425408169114 -0.00375453148825538 0.012362371285697 -0.0155477669457085 0.00486721278998195 -0.0137236070278047 0.00215841346326443 -0.00032038965059043 0.00190756381273779 0.0559426506061652 0.00155259470847054 -0.0179204734660673 -0.0106155579729693 -0.0111263755390483 0.0567287680804418 -0.0408178123167535 0.00880949402953074 -0.0352390891690007 -0.00506787529138311 0.00502634197236069 -0.00393631155895813 0.00699438859248955 0.00164963637892883 0.00985299824629099 0.209514163729573 -0.0473421270031449 0.186728263956776 -0.233629371450235 0.0570222953076769 -0.202697664003344 -0.0778904019859195 0.0146932370242897 -0.0659095676647386 0.0999278172793682 -0.0191651494144874 0.100812999282699 0.00700845219242842 -0.125319013979063 0.291328040762741 -0.13292916164815 0.0181672008022056 0.0122674208709611 -0.169027862805403 0.104373479212872 -0.218179483536649 0.311785136820679 0.0594412815964108 -0.0192945414488949 -0.255831500092148 -0.0162430146897753 -0.145757263750132 -0.00963274535341086 0.010730344535471 -0.134604845371035 0.220172776292808 -0.0928629884245206 -0.152086862608363 0.0851158537881468 -0.0180343895985711 0.0729830332877878 -0.0971763943595735 0.066791960931254 0.257123336392096 -0.00301122768912682 -0.00302564121092608 0.00217295956433101 0.000293460588284811 -0.000494742414845038 -0.00120369536080085 -0.0010484793129996 0.0018661887048821 0.000115610322909575 0.0065317027200961 0.00357165758844045 0.00830079307362645 0.000801919579741921 -0.00951655763047376 -0.00956605527623969 0.00786954030122437 0.0047091770717362 0.0072786882284206 0.0011098046449106 -0.000302974316809122 -0.00214064369880648 0.00149322010440257 0.00285363966317464 -0.00149268233172772 -0.0016080959400675 -0.000139667418509564 0.00104809393861705 0.00269179235185557 -0.000133471346927588 0.00471014452716492 -0.00258325808338222 -0.00290919883558195 -0.00868688489197173 0.00151497663456493 0.00610828636789771 0.00725153142067531 -0.0148301954737543 -0.00757735894772548 -0.000776193573659435 0.00258742780143839 0.00232855669980745 -0.00180878868697183 -0.00274720461150092 0.00653116423220287 0.00737159301732917 0.00372439384207362 -0.000122830080537391 -0.00211446849138452
  49 991.106076620574 ""  2.11230889723539 0 0 -0.00724302555548167 -0.00444513631381608 0.00986388135707988 0.00821869048484182 0.00601193673019134 -0.00313471178032222 -0.013818633166824 0.00686382544673538 -0.0108743693036403 0.0469428757048426 -0.00905413850196392 0.0429644149024098 -0.0609986286700704 0.00714071346213664 -0.0481105606982788 0.0174250610266219 -0.00275402524923889 0.0155759247870576 -0.02311387096902 0.00751326446390844 -0.0258740170614109 0.0286437859719257 -0.00904130035211818 0.026157331533753 -0.00365445517272825 0.000302699040468332 -0.00366989409884601 0.0307427079226369 -0.00411532120561761 -0.0123117838862827 -0.00673549431454074 -0.000660731070630647 0.0329269431145103 -0.0337735701252386 0.00668775830505709 -0.0282874164419056 0.00978643612122098 -0.00920022844040649 0.00786312200831754 -0.016098828480123 -0.00433944044854428 -0.0175156688999951 -0.284441933768712 0.0654825882683701 -0.253128466673388 0.364784784830629 -0.0913214197084441 0.318103125555495 0.170396055624997 -0.0310255927264088 0.143271327472687 -0.188783678444132 0.0357670396022443 -0.189847431822284 -0.0022006621044655 -0.0471321425664491 0.161090558745494 -0.067324018547321 -0.000865681903172958 0.0647227130798937 -0.0961177477639777 0.0785277931747097 -0.13429896897574 0.166545325954161 0.0132742935294095 -0.020574250001965 -0.159856256406671 -0.0248439561869925 -0.0852191945975617 0.0531607809827618 0.00361775039364051 -0.075907337388414 0.169300448162646 -0.0710366685470239 -0.118073466722668 0.0752656313644509 -0.0161544175044713 0.0609131252070125 -0.0776713288867261 0.0543762204370565 0.200044910417886 0.00674429873222823 0.00643597267521616 -0.00510786852628584 -0.00108206363315218 0.00153366043380764 0.00226336712867027 0.00181638916034026 -0.0037824283723874 0.000325817971122427 -0.0146459890267147 -0.00792471725001041 -0.019338758568462 -0.00166206271435018 0.0207217923798488 0.0213101952985124 -0.0169141864938138 -0.0101717401726063 -0.0152116235936238 -0.00212933373149473 0.000511663807584773 0.00413637383501534 -0.00315726430743485 -0.00579629471183328 0.00314467514478837 0.00475038736104895 0.000206758076939193 -0.00230322274711483 -0.00606635409931225 0.000200467162129864 -0.0126198683156142 0.00691791236688209 0.00632156779827373 0.018275809972684 -0.00162584399059209 -0.017205497769104 -0.0201724087928716 0.0266990444968112 0.0123638909249041 -0.000194423707428326 -0.00615235862379154 -0.00456016830896095 0.00511882962387253 0.00717972523596011 -0.0154427768485765 -0.0179268032951295 -0.00839394402640558 -0.000193599159525842 0.0040844396444423
  50 1005.75991844118 ""  69.937704732399 0 0 0.0440817153741367 0.0389546245120323 -0.0593695749584237 -0.030244375499196 -0.0497732215003936 0.0532720748832832 -0.00852759171501382 -0.0358331185078745 -0.00247400357376834 0.0330624220633556 -0.00576841152012153 0.0156333457351643 -0.00660929605478055 0.0356494278178364 -0.0459983468384049 -0.00196033806914366 0.00514043340487581 0.0045117099605486 0.022088568692879 0.000389531533631794 0.0521409849670374 -0.0336675290488661 0.00924217450073572 -0.0311401390005021 -0.00408183412504868 -0.000739088061534045 0.000250554951126679 0.00301440674536325 -0.000141473680503312 -0.000609471183676425 0.00245390645059026 -0.00761751619566311 0.00237539926978213 -0.000902752121280765 0.00190035545572509 -0.00369111977659709 -0.0268246906394235 0.0505141795750794 -0.0449580475218301 0.0570070132893366 0.0242885477817552 0.0361921015386222 -0.12775948043092 0.0390245338647454 -0.137255506087775 0.190500816522192 0.00524260152941286 0.134384354791375 -0.24025907316958 0.0427170184623219 -0.170189919144106 0.206906436851964 -0.0310358115928016 0.218704349964595 0.000378484146630408 -0.00598323972108462 0.0146707438639423 -0.00852019764641567 0.000372995718242235 0.00487148083634448 -0.00958689760544498 0.00257089263198035 -0.0102016560177302 0.030509071887924 0.017892250761171 0.00582277144900322 0.0053772435249689 0.0166904028676224 -0.00513802435118885 -0.0290723224107303 -0.00117841911030146 -0.0170617519611148 0.0181290368733891 -0.0148944391787972 -0.0170539929738023 -0.00906092637450009 0.00172549497704411 0.00917755402878277 -0.00335963893942844 -0.00253736101710405 0.0133849973303742 -0.0650659531925658 -0.0187086740150209 0.022606547007004 0.00965939374829067 -0.0214665849386593 -0.0151638147983994 -0.00233449717464256 0.0271508291110718 0.00443028009123574 0.113731050812999 0.109368790952523 0.128193729225453 0.0113062326310117 -0.148674161039932 -0.189350976778063 0.121035997612034 0.0742674697751022 0.109243614670227 0.0198346999584814 0.00211684548930883 -0.00886244055101916 0.0199212314066149 0.0134088730722503 -0.0314308274634847 -0.0293055999499587 -0.00828884406391369 0.00388112375362842 0.0510432317387972 0.0020908048723761 0.119374339914864 -0.047278462116311 -0.0302706003307283 -0.0766939800915195 -0.0164224504445323 0.161629238148903 0.197474819588841 -0.0013225417588568 0.0100701465834635 0.012600867574593 0.0662567343867693 0.00663975644139987 -0.061039925456665 -0.0394924708864781 0.0959579229622805 0.128310197459743 0.0691185872081085 0.000513704493092687 -0.0200903996821005
  51 1010.22607185458 ""  43.6109117459513 0 0 -0.0276990030288021 -0.0344046030115061 0.0499897551375605 0.0217214214535054 0.0442062868695427 -0.046270437302156 0.0158059330818865 0.0254120158662981 0.00850454487762984 0.00980436339754331 -0.00345182743461554 0.0320506618388897 -0.0393548751948659 -0.0142273960824831 -0.0168511082794601 -0.000798133502416565 -0.0137373698489734 -0.00522498937479451 0.055312606874031 -0.0255966037089023 0.0372424914039527 -0.0458248503786334 0.0183493701384667 -0.0567567682058355 -0.00114510965622993 0.00369347897993085 -0.00314037982296559 0.0040574458331422 0.00805093910376082 0.00521600488698151 0.000296474300412444 -0.0008592721637737 0.00245171103881867 -0.00100975869479805 0.00208709994701315 -0.00115052335094896 0.0117936653022601 -0.0471909093217944 0.042809255193277 -0.0164036639684903 -0.0125875414282754 -0.00303347418689901 -0.143825296085678 -0.00156693069284971 -0.0810247437737193 0.148578233322991 -0.0709801333374881 0.134977541216963 -0.302016207301623 0.044172334874154 -0.275407965644665 0.34351204401258 -0.0800190140431824 0.309185026041283 0.00711844679895544 -0.0300045931745385 0.0228486892025934 -0.0215956163315399 0.0146830115995717 -0.0382133689932583 -0.00579832361125485 -0.0249755805690252 0.0104555065702174 0.0142051911692973 0.00467833674957174 0.000357931234152434 -0.00676875182146953 0.00413954203047904 -0.00599796519523741 -0.000527166571837993 0.000791715752503539 -0.00826784174777877 0.0102030518229863 -0.00648684693000947 -0.00866348403064939 -0.00783509321560388 0.00333076282832936 -0.00188075194893914 -0.00390028905029096 0.00264444090322958 0.0119882615582216 0.0542591597001463 -0.00511848693823597 -0.00562904988844907 -0.00473760173927369 0.0164784801477805 0.0083770792104675 -0.00873097925680373 -0.0144097151308585 -0.013423115111466 -0.0807256358752088 -0.112726540136715 -0.0694876359049971 -0.0083289674464041 0.101541367527201 0.153271970741141 -0.10158596893597 -0.0506924925209939 -0.0902166904965295 -0.0139682059589569 -0.00454721488250307 -0.00915609449659229 -0.0108470706249049 0.00638331343369403 0.0284900442624217 0.0144090206357293 0.00839479722678703 0.00419150551598042 -0.0328751939848949 -0.00544397656316556 -0.0893968676950293 0.0248079542705887 0.00950883523296343 0.0142664928157703 0.0250024549103652 -0.119534969456953 -0.140211545171398 -0.0810876262303105 -0.0347745896145768 -0.00127633896630831 -0.0469054020362586 0.00744853594087437 0.0457929452475591 0.017326857465398 -0.0491118761277637 -0.0740575105594863 -0.0447341486736711 0.00103872885044371 0.00958936069780032
  52 1029.84374839211 ""  13.4470102867137 0 0 -0.00250744894749968 0.0355307536700071 -0.088313097720913 -0.0114455147035588 -0.034491052458582 0.0511678826212879 -0.0069932548283434 -0.0279190962962411 0.00206850101553419 -0.0202557278978205 0.000943627892544376 0.0268454913900924 0.0412948623999324 0.0277871060219591 -0.044213197442118 -0.0050641714556523 0.000712364352999868 0.0065214076338672 -0.0284141368979615 0.00846599271969155 0.0433191837793757 0.0264029863401829 0.00823315850866262 -0.0388939837339292 -0.00495986186140065 -0.0014811427064072 0.00480517330906896 -0.00327566121784278 -0.0030706777243223 -0.00250157660116349 0.00263892174719162 -0.0052574842231207 0.00219332768544715 0.00489105202769786 0.00724328972126254 -0.0040503471776946 -0.0783318702616621 0.0685578280176638 -0.0824735853543998 0.069994847172199 0.0591372340402129 0.0133134214189807 -0.0558888809846153 -0.0573781749017099 0.0364830575334841 0.0616674004143276 -0.0113377042708319 -0.059080725497032 -0.0901697695881205 -0.0541157946098966 0.0358217732472251 0.0866815484849511 -0.0418749199827927 -0.0157503928861824 -0.00423736501094608 0.0161173749251696 -0.0147581813548269 0.00854917651253851 -0.00598385877323059 0.0175903164981086 0.00322939981722772 0.00830835851094119 -0.00187393807434344 0.0212290317911462 0.0139748861399022 0.00588599815507949 0.00599752834544268 0.0111679103653974 -0.00161788989640715 -0.0247593220977205 -0.000273448163736684 -0.00790869511040146 0.00699398102533508 -0.0245809594049777 -0.0194755970373 -0.0264908936583091 0.00836376411296647 0.0315114865673396 0.0115013032347386 -0.0251973929913677 -0.0140321098787714 0.0136844393177332 0.0725584710629635 -0.0323949941556659 -0.0325615386538106 0.0414102542302718 0.0158784691774128 0.0381100622215756 -0.0705260424146711 0.0482339523404857 -0.0627993744830909 0.0679882034237542 -0.148764152524351 -0.00663836938669779 0.107207075592377 0.00139318829374472 0.081396813880638 -0.0659650214750668 0.0560321757952474 -0.0203575789161249 0.00947611623414133 0.0702120374061526 -0.0214906300421469 -0.0489994679552236 -0.0201608532622211 0.0516932576329622 -0.00379326352594296 -0.0233256004829311 -0.0663001860138712 0.0334367889242743 -0.0707986010538399 0.0787233869393689 0.0635874561309516 0.187676337230646 -0.0469427099716202 -0.0655767188149107 -0.188787613797363 0.0526286666517229 -0.057107691305878 -0.0815844771507338 -0.066616646007567 -0.025185566403779 0.0574311231218453 0.0682789559240906 -0.138810143737814 -0.174911356588817 -0.0652318703151472 -0.0148064612205749 0.00590284178567839
  53 1030.76369359106 ""  9.41396419355969 0 0 0.00169241987002308 -0.00961587530955858 0.0377829174792799 0.00730106880482656 0.0187955548108943 -0.0202858114093895 -0.000430139115181409 0.0059219064534641 -0.00388520079184999 -0.0816054216315134 0.0117410498495813 0.0903041701626102 0.0693394821039658 0.00820741135599781 -0.0711065952443511 -0.00538052064823995 -0.0253195201836133 0.000170467993163094 -0.0689873841585951 0.00463433160759466 0.0672389995106779 0.0900179774639735 0.0186542336710099 -0.0795784588365568 -0.00253510489857228 0.00117017555787827 0.00451406833893348 -0.00362688588606199 0.00168921366814349 -5.01031814205178e-05 -0.000203465911081534 0.00285428796298935 0.00380070143585666 0.00670731242518919 0.0122782431415653 -0.00434679635660403 0.0355494146789078 -0.0374353900776859 0.0396708225332986 -0.0215076506275194 -0.0113523842318303 -0.0202758907859585 -0.159479759490899 -0.183993663548722 0.164353497121412 0.086698249664905 -0.122959194777678 -0.167093118542178 -0.0904735096114838 -0.143044710455476 0.141267502046631 0.0755370643054964 -0.101768478291232 -0.217109311913229 -0.00170377518337233 0.00733862330152181 -0.0136386152647155 0.00283507544353219 0.00176045328604568 -0.00350313873813815 0.00549492945092659 -0.00467644521877249 0.00862052933308904 0.00996085378394183 -0.00115310788230338 -0.00158987090316075 -0.0156880847558845 -0.00731148926144222 -0.00512080585941032 0.0134869754283789 0.00183228546417461 -3.11247543168166e-05 0.00732484746058731 -0.0317572098286642 -0.024661165228909 -0.0367886252203951 0.013968816730528 0.0478870549114621 0.0164766881694495 -0.0346161510557026 -0.0206129597655549 0.000770266694613458 -0.0292230152041307 0.0150723513062727 0.0123345408769161 -0.0147305010632883 -0.00549706102511836 -0.0208363132678582 0.0227499028787017 -0.0236661765733689 0.018520068699304 -0.0439705970688813 0.063496928625109 0.000169265413377985 -0.0281869982405911 0.0102078020261044 -0.0465012742474611 0.0176006907025352 -0.0348006425621681 0.00702494727106735 -0.00574913670088116 -0.0318017351578373 0.00868466752219283 0.0197828185909185 0.0119786039870214 -0.0212536813900819 0.00325350032090423 0.0101975080952333 0.0235037952817311 -0.0141190285800141 0.0186608046378867 -0.0282493280639758 -0.0258748431188731 -0.0760028317459697 0.0157974925828023 0.0302558077911989 0.0724825105958619 -0.014288724532873 0.032071024035127 0.0362060389332309 0.0249365634167493 0.009136254532856 -0.0213925651425496 -0.0270879671434172 0.0539569829076221 0.0691254394017769 0.0221258343912327 0.00811940676869102 0.00222226723789393
  54 1059.86739868496 ""  1.54579818481347 0 0 0.0010902968430683 0.00471723590418357 -0.00927498756120265 -0.0042741921233063 -0.00515333328723675 0.00920308818165173 0.00834566671399624 -0.00412593104007168 -0.0129802583297255 -0.0150127947108672 0.0163901878934485 0.0221585521659158 -0.00525751892943328 0.0033605702666918 0.00658558246777395 0.0170808361752775 -0.0127078028984312 -0.0220867586915688 -0.0231649162409264 0.00100269552459427 0.0275508977062012 0.00492536006513906 -0.00839416382716049 -0.0083693674620217 0.0378027249648461 -0.00104114939182165 -0.0448151751125885 0.0493260052721815 0.0361094928269662 0.0214256470264385 -0.0180071593623233 0.0490773994689011 -0.036820456913363 -0.0478625786680485 -0.0762092777619446 0.0368817162388004 -0.0160023656436379 -0.00384341408288514 -0.00245469733565373 0.0125260542943705 0.010210657456625 -0.00150925451406321 0.0017102666769982 0.0578720734056231 0.009592111482367 0.000642515169992445 -0.0161125268029818 -0.00273317660730935 -0.0187525108514451 0.0168870239579571 0.0233358629654732 0.0275777052262627 -0.0722543156517435 -0.0399420833989494 0.0507052997167585 -0.194526627888356 0.206749870193689 -0.117736275031337 0.0720638126412132 -0.197041725613153 -0.0747552853014223 -0.0818942231006178 -0.024089332730004 -0.249151889027922 -0.129624471493585 -0.050193457108435 0.0160145245758675 -0.0976388878341018 0.051950742304075 0.216481154337492 0.00177439451946326 0.0924676321305538 -0.0596270611457769 0.238678591538593 0.186535635352348 0.261877600932613 -0.0855233568005276 -0.326076217139705 -0.11519665446829 0.250744184341967 0.138644919770818 -0.00269741982032419 0.0032509409871154 0.00119770820084668 -0.00377696984468622 0.0041368932398114 0.00141568008670727 0.00574202815592877 -0.00654278635585686 0.000802094886623536 0.00334819196746503 0.0121041843058458 -0.00159065574773819 0.00150021089826409 -0.00366735442881686 -0.00879219252345652 0.0198356741750539 -0.00168969197601378 0.0106839896778162 0.00023420384311664 0.000707368168386289 0.00347116679188497 -0.000316909708820247 -0.00192878651004561 -0.00390622590278674 0.0013451705746308 -0.000505607834177836 -0.000938362957326203 -0.000561718324184578 0.00205717595566665 0.00285177202989892 0.00173564205924576 0.0020593832776939 0.00686892574964255 -0.00518845938530963 0.00835498010596438 0.000306722104898813 0.00902005326497777 0.0005326443269291 -0.00539396130720639 -0.000706970683507822 -0.000710625441501068 0.000518962314424965 0.00173878857356327 -0.00281040485459876 -0.00320908831436799 -0.000238172269217356 -0.000708227269918426 -0.00060769479240155
  55 1068.86782421426 ""  0.0497105286737284 0 0 0.000268213680176979 0.000567991034847922 -0.000489625274519109 -1.19333969165089e-06 -0.000322663995341166 0.000594307369061516 -0.000388241161548084 -0.000244211390540686 -0.000500756552527179 0.00111105403786237 -9.89239585967232e-05 0.000214328197323273 0.00479298104948429 -0.000886255543480393 0.00482402349382102 -0.0291542445488621 0.00652259181790796 -0.0258859061738642 0.0103964073764233 -0.00255009848690815 0.00921686503970117 -0.00240070675708145 0.000359831946516337 -0.0012665311718812 0.0425499593742385 -0.00879141984450304 0.0359442388622662 -0.0017773948202954 -0.0669096355882011 -0.0627778664672086 -0.0452162523360515 0.0771132764442933 0.0222259604114034 0.0317597210086935 -0.00726793698033349 0.0277530991347795 9.33670957647049e-05 -0.000435347349388661 -6.81272183865834e-05 0.00139080959498095 0.00122913123941026 -0.00028477910881528 -0.00949122398220154 0.00420939206709924 -0.0105823863376909 0.000188371333694302 0.000551070159870089 0.00122195642323759 -0.0546730929958898 0.011718872297655 -0.0484076251486462 0.0116243309802082 -0.00205805246040237 0.0130544076942473 -0.0621517629607285 0.196020917026097 -0.0257014972605911 0.0824270333778216 -0.112568070004932 0.369369129301969 -0.0460271762303975 0.268214482618163 -0.220583559962296 -0.0803040048373299 -0.168313814247253 -0.0946350276023145 -0.281266496312068 -0.201401155857245 -0.0587414126884299 0.394509658535875 0.0140864232082013 0.0379333376447362 -0.122251187369283 0.0568443808336797 0.0985749201983427 -0.0403468552663214 0.00845818612862594 -0.0382583590193284 0.0649361053249856 -0.0416268491360785 -0.14449786445595 0.000242879841370692 4.73892094901782e-05 0.000241048841563094 -0.00014570008443904 0.000366018632097119 4.71906661020111e-05 -0.000100337223797655 -0.000610252158226542 -0.000124456324752601 -0.000110686635508509 -0.000307764917392354 0.000157631941396946 1.59743423351342e-05 0.000434899274183873 0.000124391041557002 0.000207784173857936 -0.000815122867639323 -0.000372682630584663 -6.77795397875729e-05 -7.22567276788018e-05 0.000137296928540091 -2.07471563680282e-05 9.5120890797816e-06 -1.94168780255717e-05 0.000194862083269938 -2.26671981276872e-05 -2.44691970902495e-06 -0.000297389297509726 0.000122611974322419 -0.000445922825173178 0.00033708773359328 7.28255657371758e-05 0.000330070411527683 -0.000145420463979101 -0.000105271074325539 -0.000895935030922418 -0.00126279976404193 -0.000686951688444942 -0.000230997296642971 -0.000229132698996877 -7.33616673348391e-05 0.000281180399782054 0.000248344339574995 -0.000479306128478961 -0.0005401263168501 -0.000197802984370846 -6.62764341534046e-05 6.27504908325191e-05
  56 1080.25915685772 ""  43.3214429815967 0 0 -0.0327707642860662 -0.0889160341394347 0.00966997569586473 0.00953035920533747 0.0346161138247283 -0.0266871709008289 0.000872909425958173 0.0437283818143769 0.00308304220362725 -0.00777008621977331 0.00766434458617341 0.0116392635521588 -0.011927263607161 -0.018143139399753 0.00937692193661091 -0.00293084320565368 -0.0253101438204358 -0.0031411098337099 0.00819064214244537 -0.0179921704825007 -0.0136528615557122 0.0127913921605756 0.011510733071463 -0.0104397694252378 0.000429358946623417 0.00150123138253064 1.02275553444938e-05 0.000203985966911426 0.00461405785187423 0.00231913454669813 -0.00128504345202238 0.0052275694913312 0.00132118679353472 0.00239619517108918 0.00611938878284969 -0.00103103243696472 -0.217755909082681 -0.0113198693185904 0.0175188174558685 0.0243542811571599 -0.0714072946185249 0.142708707858424 -0.0318178241045661 -0.0318224977649941 0.0236971500568659 -0.0143312300033647 -0.0165230196632306 0.011430365989153 0.00522233983026032 -0.0223833159759871 -0.0156202059526339 0.0193694825316001 -0.00163061254993622 -0.0197923835344317 0.00299035122550959 -0.00934033768326287 0.00148467397118182 -0.00619119700954097 0.00746690168248326 -0.0214173880917398 0.00116153466902834 -0.0112949357556418 0.00856066806938864 -0.0041904336712133 -0.008638280608104 -0.0048106572049962 -0.0122736220158688 -0.00961057144990095 -0.00213345126715598 0.0247312382331595 0.0014864582355433 0.00380675503411369 0.00147708974846335 -0.0121515243287039 -0.00905581213867875 -0.0163422167957509 0.00691647467848965 0.0203540109133249 0.00604890890190295 -0.0132466059445256 -0.00644823899438644 -0.024798490201618 -0.0397633453101643 0.0114626545565685 -0.00320306210956059 -0.0166428689875953 -0.00251377099938744 0.0489942379239726 0.0462787907772904 0.0323266006746695 0.0410390274940439 0.0323830601401994 0.0238342449686391 0.021133283894968 -0.114470978417041 -0.00307646981405837 0.105985599995914 0.124359356401077 0.17412513119819 -0.0204244784395336 0.0727429481510953 0.0821026062388243 -0.0192419089205047 0.0158905297678567 -0.0951150851586201 0.0627019805836332 -0.0535366786110317 -0.0011500494791017 0.00659212175531612 0.0314859674095522 0.130607560158424 -0.106157651328558 0.0284725854049792 -0.0258106861214301 -0.0598884143049666 0.126307190134209 0.0135869860393418 0.00147183049605889 -0.0111191941002697 -0.000575391149760648 -0.0955050719549258 0.135514774720867 0.109884194008977 0.00649314975166207 -0.0164952536350669 -0.156311352720659 0.0504641588384772 -0.111811784752629 -0.225830933082463
  57 1087.08331400168 ""  12.3112522666545 0 0 -0.0577396571745255 -0.0647069413417727 0.0052502880446736 0.0104835668251063 0.0210295827552002 -0.023872303368123 0.0032543379466573 0.042530249148156 0.00385449510036065 -0.00753164328524186 0.00715560971879748 0.0108682610935766 -0.0119704244117653 -0.0160195012430169 0.00907100391415311 -0.00178851999863073 -0.0239245843877675 -0.00373495828415089 0.00883368713074164 -0.0155271689596855 -0.0115500044477258 0.008143048782954 0.0115647712309201 -0.0103238205148945 0.000258462999476299 0.00132195238879812 5.64044885217688e-05 -0.000337762714677857 0.00412986296687788 0.00216248023177236 -0.00113003420547765 0.00442938522777817 0.00161464259979229 0.00244274031765084 0.00613901778364677 -0.00107958116674831 -0.183341914669865 -0.034819538652118 0.0180630167927795 -0.0244817691388517 -0.0540680361957112 0.0843317683980725 -0.0271050189213552 -0.024958117093479 0.0210999232975981 -0.0124697107590218 -0.0148420889073832 0.0127528388248732 0.00086588478431521 -0.0139825872494038 -0.020857044125205 0.0351244544602657 -0.00979446136029773 -0.00196917161386606 0.00246510767639286 -0.00738581575735673 -0.000528015777997909 -0.00459983423878767 0.00649761964319934 -0.0189538728765556 0.00189848255995405 -0.0105426627516287 0.008865425982535 -0.00126295161245248 -0.00688203016437292 -0.00414979002546213 -0.0120734445652744 -0.00818029656229452 -0.00273121079816185 0.0213708804268161 0.00133492467420013 0.00237132975717497 0.00179666435193832 -0.0126332632327603 -0.00944445677520759 -0.0167994534689134 0.00693803134392541 0.0208206504082447 0.00618265241444109 -0.0135798302043823 -0.00640874878140917 -0.0480708881786623 0.0590677787545024 -0.0415416120952713 -0.0282402783949644 0.0184839935610802 0.00823694013398245 0.102330235262623 -0.000692856365722798 0.045628139193991 0.00331721353181207 0.246908318377825 -0.213837188120542 0.0315071488222737 -0.0765232386743674 -0.0296267272878282 0.172312110709513 0.0326453061874707 0.113333444401766 0.0568781086402589 -0.0416484569100543 -0.0338668675700754 0.00555447961613419 -0.0336344831204391 0.018554285678625 -0.0684337099838959 0.02939878765733 -0.00737169766909017 0.07636406052492 -0.0344973547249771 0.0500526829284321 0.0411425007020723 -0.0222900819264703 0.0489641813569523 0.0728133848089577 -0.127680584994553 0.112842268650776 0.0549581714157395 -0.0409442139093593 -0.062892130333586 0.142684778476337 -0.131879519083907 -0.152364723889202 -0.0227287330463358 0.064502340293199 0.214220692932998 0.021654860429207 0.0885622884389424 0.175058750981133
  58 1129.84250723516 ""  16.4763783434575 0 0 -0.031072064861215 0.0214685294900937 0.0420062961008085 0.0116980007074025 0.0142297262381363 -0.0222226340469352 0.00440551991195267 -0.00606254038278195 0.000159495974845758 0.0119187096162722 -0.0289875967048477 -0.0215451966255799 0.012140222472517 -0.00379090613750254 -0.0157261280076166 0.00971133066058004 0.133804988713355 0.0228696422979067 -0.00710568088999324 0.0272044616185231 0.0190904696395484 -0.0284003025512744 -0.059578187398963 0.00886080619078703 0.00182121378683352 0.0139241560917727 0.00136170201239857 -0.00392625539215957 -0.0260579544454871 -0.0120568598161262 0.00606692538888936 -0.0285447964107158 -0.00369825062236103 -0.0101380188800668 -0.0294775868000521 0.0042598907588776 0.050301276254258 -0.1113118429643 0.0707978427790986 -0.0446791624311306 0.0446529494070763 -0.122302712777009 -0.00927478340296643 -0.0832969142819067 -0.00596986991123909 0.0558419187089887 -0.143194642857624 -0.100212554573324 -0.058102788418673 -0.0488461270235346 0.0344594977003702 0.0199856607898116 -0.155721846135631 -0.015237682622181 -0.0201093561687569 0.0581950728701275 -0.00814705487590757 0.0340042895431848 -0.0422685751868943 0.127095783511956 0.00569067977208054 0.0605166535583778 -0.0354084622625606 0.0237167597963722 0.04991270434523 0.0300658920152138 0.0490750597864809 0.052712209992756 0.00078921099396268 -0.138511779913328 -0.0071182416935538 -0.018583179208273 -0.00507206907932965 0.0600640966023262 0.0428291106867839 0.0868291642496039 -0.0328746744833278 -0.10923700596817 -0.0267431990922698 0.0650976145808167 0.0258986756788778 -0.0174425113317242 -0.00262737361066678 0.0342443705517518 -0.0287491716837275 0.0455931689868807 0.0170258969126006 0.0507619506084042 -0.0690931685091588 -0.0351830626256283 0.0373315176339536 0.0952543851336886 -0.0125836421593658 0.0654015338174718 -0.143628752348459 0.117849992359583 0.0533870106836285 -0.149246503658888 -0.159604626021132 0.0210608196654935 0.0392561888025159 0.00969509758573333 -0.0141149006796406 -0.000328720622897273 -0.0385611061655837 -0.00455538774209402 -0.0254964192039038 0.00512649325339152 0.0765353025535059 -0.0230393733247 0.125711874069768 -0.103130255603562 0.000526546248659606 -0.0472318415964978 0.0203021187571461 -0.0290531592327267 0.0761955847413964 0.0592066660530622 -0.0133449452533207 -0.0537109260434798 0.0190524727850213 0.0495210658925598 -0.00896148956650986 -0.031629175296525 0.062229232250452 0.0361899303034729 0.0657858576290742 -0.0360088350523083 -0.0804716313804661
  59 1133.80999693446 ""  13.7489424531117 0 0 0.00977765539553583 -0.0579536783982669 -0.0206591492494785 0.000592999413342014 0.0339615812587921 0.00199426315576788 -0.0123005485763393 0.00845966906058583 0.0111161407632648 0.0198916896044174 -0.0409148467971147 -0.0313634386929847 0.0160748542699438 0.0113248816737494 -0.0161152570345534 -0.00443676661998872 0.127105281714971 0.0368779943350463 -0.000814687126208412 0.000456959680971507 0.00231200027776343 -0.0102627172842254 -0.0398483388638071 0.0012066990286269 -0.00261470640119795 0.014343638210056 0.00653085759755625 0.0046756492257899 -0.0223336662601586 -0.0132437254031949 0.0069167874259486 -0.0227539756005641 -0.0112349197873534 -0.010279431748903 -0.0336098164381032 0.00386155589384023 -0.128648776128783 0.0871154306477235 -0.0440144824395951 0.0642927969982462 -0.0512396192088726 0.15368256839596 -0.0611498600938617 -0.205353767515484 0.0106987307291352 0.0367242518823055 -0.0471815130468686 -0.0553978291333069 -0.0757985109160155 -0.1506730086063 0.0431069435036907 -0.00164463488251622 -0.0631968554365159 -0.00905342662950227 -0.0149323130384579 0.0378167974108598 0.0233522299358573 0.0146394317727463 -0.034253757895797 0.110721995806708 -0.0120847916121081 0.0623950453948587 -0.0543941735918843 -0.0115915799909762 0.0372023991546702 0.0257820938625127 0.0680791215867894 0.0455749348740291 0.0142765450849458 -0.116304426884776 -0.00698104020684749 -0.00166798665043665 -0.00723774098215716 0.0685700881570035 0.0488223714730756 0.103401993100976 -0.0376224624610603 -0.129886601747729 -0.0294121294588821 0.0733295706222268 0.0290731861025226 0.0112461309962969 0.00378079246654083 -0.0389135814534869 0.0268019072879208 -0.0467501580907066 -0.0166005771114143 -0.0319379169626546 0.080197257012368 0.0456908131417623 -0.0358866193945892 -0.0627422531070149 -0.0205147736512162 -0.056065013232378 0.118779402859895 -0.100165308887614 -0.0423435369422612 0.180762613321117 0.201257952910461 -0.0159387022976696 -0.0348014602859994 -0.00688537156071232 0.0119378315837865 -0.000765743129660098 0.0311681988769439 0.00257978022939825 0.0224509469756807 -0.00501674110272899 -0.0629170353231577 0.0190313543017465 -0.103256518661364 0.0909706780544258 -0.000779501335803398 0.0448978141459829 -0.0109879701304227 0.0134604019239121 -0.0626064981248572 -0.0634168725577782 0.00734431515371357 0.0503097370339273 -0.0124265839110397 -0.047403036915273 0.00350914422917343 0.0272572960116632 -0.0525908441944764 -0.0260961558977235 -0.0557107957074262 0.0328768378131425 0.073007952018582
  60 1153.06410371882 ""  6.2019957747929 0 0 -0.00190076937420833 0.0151741869665851 0.0037506096467962 0.00605501261418236 -0.0157056640702436 -0.0081417292903198 -0.0119421087369345 0.0154544999205662 0.0209203629981663 0.00804444449173567 -0.064069960008916 -0.0254945603701667 0.0113449776447927 0.0704861589762618 0.00361316999691875 -0.0296086133702941 -0.00600715887973513 0.0323076889765423 0.0164578216013468 -0.0637091784193155 -0.0384621161777347 0.0218143237469663 0.0677587415412141 -0.0031030168134092 -0.0186511473333688 -0.000587264510398835 0.0217309559128434 0.0215646336761631 0.00544932859404079 -0.00638755453308821 0.00451865311684634 0.00911664969399155 -0.0207167044712502 0.00174443677665347 -0.00936801725680539 -0.00445327915920936 0.0690950482008928 0.00748215846489859 -0.00816604866845789 -0.0441907633537139 -0.00812816492112861 -0.0296644083816348 -0.182869191000085 -0.462790149823331 0.0870402084496423 -0.0641768333545626 0.357668713983803 0.170865819592232 -0.0535580795622439 -0.250875244880693 0.0174404091194852 -0.0606175921898592 0.298789588918024 0.105147491455843 0.0105659696172008 -0.0388929635114503 0.0717246841891464 -0.043469235476314 0.013859441844939 -0.0251737589467628 -0.0468953063745966 0.0155100234058703 -0.0575022828098536 -0.0795161957198546 -0.0207660539703094 -0.00576589398783473 0.064209759129501 -0.00801876284988657 0.0382003531901516 0.0347870302994416 -0.00188693369340216 0.0398797616881194 -0.0010995159390587 0.0130506689592211 0.00654159711672831 0.0396107896581517 -0.0114568303161697 -0.0477582278067316 -0.00300318991761618 0.0131390784638125 0.00472996503522527 0.000780688918203706 0.00337036242146079 0.00551755228240113 -0.00526952748268404 0.00993614002347264 0.00416239654308025 0.00347623907741663 -0.0178887160280828 -0.00751749785555226 0.0026470507745928 0.0157544892637307 -0.00982568145701055 0.0204755870838023 -0.0311569153170693 0.0571175591351969 -0.0181514932057289 -0.0698994626097163 -0.09356218498022 0.00386071722334643 0.0186984961215572 -0.00624267078247107 -0.00277464311234522 -0.00692091789398598 -0.00160144983681056 -0.00195276686579416 -0.0123856154631312 0.00532118757966807 0.0315643179552281 -0.0202137617648209 0.03688513357366 -0.0534772979378517 0.000954474061336483 -0.0305918055275327 0.0166470281646947 -0.0320435800618444 0.034988776979199 0.0219304937601871 -0.0112179550386184 -0.0198857407496444 0.00392347692036966 0.0306727743716182 0.00215931116256996 -0.0185938141643729 0.0325483366432827 0.0121186588481645 0.0283825887206524 -0.0193307438387434 -0.0427375877140075
  61 1160.54484560115 ""  43.5565393543637 0 0 0.00495581568213372 0.00790161516666232 0.00736397390136615 0.00295472179946154 0.00145138585045913 -0.00279607892221465 0.000425562655434445 -0.00292386145933132 0.0014070158148341 0.000299984408799372 -0.0044695217956317 -0.00217027717849894 0.00135313923060937 0.00512391029342327 -0.000323669745519141 -0.00201380756443389 -0.000357194735355662 0.00212304674121096 0.000333412269980294 -0.00359196221574741 -0.00200554394170751 0.00115880945919791 0.00417457888994624 0.00087815794326691 -0.00141071486810905 -0.00016843896265969 0.00152335527654851 0.00140961647999439 0.000355003276825585 -0.000378363936340316 0.0003087683864463 0.000559880625647999 -0.00135413052088067 0.000155311563262664 -0.000554236155152874 -0.000310541825214078 0.034823479873311 -0.00924968090522099 0.00732041038530666 -0.00333480659863024 0.00729065063758371 -0.0228495074869559 -0.0102964333447959 -0.0297161060622084 0.0058051320256374 -0.00349726507906642 0.0251365379529572 0.0116604829457365 -0.00179179577903027 -0.0149464734556523 0.00313749607072706 -0.0121796305583727 0.0267249157625656 0.00523509741053316 0.000742496965431398 -0.00257223859319732 0.00455867762165966 -0.00288896175873386 0.000915212588122156 -0.00161789117791311 -0.00334022069629074 0.00108772096949353 -0.00393004337638892 -0.00502952669044137 -0.00127481800345919 -0.000340257580963226 0.00437335287673261 -0.000394137236622515 0.0025695866718776 0.00222146596051825 -0.000138148147182111 0.00258338605413316 0.000136264465195835 0.000544685277453855 0.000229463000305456 0.00211863561658199 -0.000685958536956837 -0.00250018148580227 -8.30174718727387e-05 0.000587877746648694 7.66893097768569e-05 0.0243352940624641 -0.0607974405782382 0.0300509753526904 0.00649927387751338 -0.00229803219380042 -0.00348929272698178 -0.0199774327360926 -0.0180590151620614 -0.0118947434729433 -0.0253804934860109 -0.0704291800890857 -0.01369320742362 0.00375763365834335 -0.024612250728224 0.0921290166220793 -0.0564789099017819 0.0414440904736235 0.0722876147826346 0.0949599144469904 -0.0482506739732751 0.0962314331380721 -0.0795480415873033 0.0758320543668469 -0.093402694872659 -0.0382005396549311 0.0367643585396001 -0.0430655174089595 0.0426410854250823 0.0734601119606844 0.104617984346789 0.169417109577168 -0.00744159280034685 0.171389093370248 -0.0826166947479076 0.0394422130294288 -0.225779827923091 -0.0711715573080578 0.0491719440972517 0.068236517848847 0.118406194155393 -0.184611679934082 -0.150408783670667 0.0508229588640072 -0.0580743553245313 0.123541059608697 -0.0069180619788236 0.101802715570824 0.213637484657714
  62 1188.12032027386 ""  1.79280338787021 0 0 0.0102220178078243 -0.0127231520151716 -0.055733782340317 -0.00225879326748013 0.00548390710582682 0.0291268491299223 -0.00978841598234363 -0.00838648857820325 0.00662664935302248 0.00427426225075938 0.0110862581890919 -0.00234764044213127 0.00436265532342224 -0.00885417711832328 -0.00702811041992799 -0.00395158147038326 -0.00118531881307055 0.00437972740973048 -0.000986699230294853 0.00540683114371329 0.00208303283017158 0.00417462497356934 -0.00696506941811158 -0.00501452207824312 -0.00182225043872636 -0.00203895564331417 0.00084693754698489 0.00157469789352349 0.00148827741052517 -0.000342061175648414 0.000666337324490082 0.00177455186768674 -0.000878207896732648 0.000547082869071287 0.000198746373472071 -0.000143729467914043 0.0268852909580737 0.180856073166463 -0.128385240045028 0.0625217315131059 -0.00675751174288392 0.0969783105942102 0.0407349665864499 0.0830699492304793 -0.0223033268718581 0.0129751022102789 -0.0415307430788911 -0.026789361877797 -0.00352352749436538 -0.0015935121232379 0.00458258919533656 0.00126233875422048 -0.003905263888639 -0.00722456282125553 0.00100936400924357 -0.00444267878402409 0.00635257273494038 -0.00502086257518289 0.00234826525168793 -0.00302115639699686 -0.00325033857364674 -0.0010670319655288 -0.00290610759061857 -0.00616453801673493 -0.00254985434598515 -0.000647442876598649 0.00216410360657031 -0.00236350943906797 0.00200348376528009 0.00457669195332601 0.00059550859352282 0.00437636088030276 -0.000675991819024992 -0.00129471076290899 -0.000484744066281758 -0.00154359445495939 0.000319586901549929 0.000907399591525253 0.00102213946761006 -0.00182586780018857 -0.00166177149530129 0.0566931360613272 0.0246726017226813 -0.0279913338430367 0.0190614923752936 -0.0242676923306943 -0.00851889109465542 -0.054435964468931 0.0272886035000352 0.0516117840346369 -0.0824244750789281 -0.0196977418008563 -0.177558757754466 0.0498319391797273 0.0312434250074533 0.317579355264267 -0.2514725037574 0.00482874781344595 -0.0375406098183902 0.06393787988204 0.0755540880606874 -0.01212225237658 -0.0522732423806739 -0.0337752407416733 -0.00476694507388634 -0.0367377801773346 -0.0501810491744022 0.0133194873273617 0.191622224978549 -0.118704048875933 0.158749362250368 -0.196765811121987 0.0238919898788553 -0.0288788546662245 0.0474091470374689 -0.224539471905983 -0.00465871245789901 -0.0393805389515965 0.00632202656215571 0.0310637989307372 0.0839583606615064 0.0776323615159558 -0.064323313973205 -0.0885966820730733 0.159446290074712 0.132063376097957 0.151325667919001 -0.0531905068696083 -0.11934390432395
  63 1213.83752636439 ""  145.718458204887 0 0 -0.0156276742617481 -0.0219014378322453 0.0261394330109275 0.0142010001427362 0.0595605755608705 -0.0127005296859518 -0.0315368850286277 -0.106556485469527 0.0136935566179577 0.0172308361480506 0.0158139754243214 -0.0181723219827216 0.0391892843565079 -0.020241725622131 -0.0492653165919959 -0.0328431684509552 0.00343392548632039 0.0387717457505262 -0.00846960218968496 0.00113216189523098 0.00744557568170802 0.00580358636870638 0.015846551862993 -0.000235300940510776 -0.0585932511919087 -0.0355101841602125 0.0603029484000973 0.0346230411860144 0.0170381728426232 -0.0180638051032775 0.0170059941855272 0.0208462475114387 -0.0332449930807046 0.0140988725580737 0.00696509816023636 -0.0150463919359128 -0.0445463180326963 -0.0127400963465316 0.0256137381814672 0.0736575369884019 0.0661158171288075 -0.0853740323470416 0.168081438850796 0.306265319839641 -0.103370631567546 0.07783266434884 -0.155605696217627 -0.132940528366399 -0.0908927378831089 -0.188866887916136 0.0624891304997175 -0.10657258313703 0.348615560761684 0.176022565137474 0.0124252780188254 -0.0565486002136614 0.119658178497793 -0.0970129617812453 0.0311704654923179 -0.0263205079793063 -0.0816767603666353 0.0124105650899131 -0.0975182997879031 -0.130735325600627 -0.0273752940033405 -0.00253568142447219 0.106948095906337 -0.0274348302335882 0.0644730913886035 0.0454045574596885 0.00207101410129884 0.0956288533039647 0.0087897019353492 -0.0482106610632278 -0.0390208821299659 -0.00781268344989114 0.00500514625883988 0.0114468552914806 0.0244015452242395 -0.0515707824559813 -0.0237342407439555 -0.00821803234572581 -0.00126780321465877 0.000806574230910143 -0.00424565585588659 0.00429124267077042 0.00151230749945303 0.0100272990567695 0.00210531340006054 0.000153042309874753 0.00738840689151984 0.0174101748100077 -0.000109454463305365 0.00152086069749256 -0.0168391037313267 -0.0144414323663449 0.0395702157412025 -0.000204289545321872 0.00658722090729811 -0.00267985414638645 -0.00340449508666623 -0.00102349158024144 0.00510697392556934 0.00102883425524603 0.000682308418565921 0.00140214824198667 0.0022027118044164 -0.000314089965718617 -0.0062714279259606 0.0051791509360994 -0.00146650438230215 0.00780057854641064 -0.00103269897006097 0.00177277905022181 -0.00487250855085402 0.0185583355295041 -0.0019833282593121 -0.00462936702669923 -0.0142148021511139 -0.0113950464797236 -0.0027395013983041 -0.00395967105452734 0.00244937240062802 0.0032051658798273 -0.00565182779853684 -0.00492467212541044 -0.00690344101995307 0.00211665023746456 0.00482558604846802
  64 1225.15064956685 ""  3.60985957479513 0 0 -0.000114913271701626 -0.000617965685189813 2.37678645795413e-05 0.000285530041386391 0.00126596585833986 8.09724272516267e-05 0.000573930991656156 -0.00199877254194025 -0.00268427234363137 0.000316908938876296 -0.00160895411126414 0.000712928663877237 0.0026687337759158 0.00139449987863553 0.00320477862786774 -0.0168059499909853 0.00534535857065322 -0.0203520785149682 0.00240747427516257 -0.00501319762921045 0.00620775928276293 8.30842423646972e-05 0.00287036388873105 0.00271189265075433 0.151080205041855 -0.0302301112490592 0.119282169320091 -0.0564542236599548 0.0127926506896046 -0.0193111246535531 -0.0317006368424441 0.00343324622748549 -0.0480115421767015 -0.0681583211107095 0.0145414436774549 -0.0558634012679065 -0.00321938563635954 -0.00143806662014823 0.000908002617477435 0.00394763136556814 0.00268816574465614 -0.00221890204045948 0.00398670088338994 0.00732229242478807 -0.00253878058378652 -0.0142733743829119 0.00186150785003914 -0.0145543349961237 -0.0375181373746898 -0.0134456061352448 -0.0185803577185038 -0.00420587659778098 0.0154782653156624 0.00936489945631323 -0.0261517469644294 0.0937110801376844 -0.197496293640582 0.0942877945162506 0.00356250720795442 -0.0499762996107798 0.0843462672341409 0.00681563419185793 0.0774263432020315 -0.19721291099296 -0.0435615179833253 -0.0112107231100025 0.0628298899033552 -0.0419130397183509 0.056257815871581 -0.0382006837198339 -0.0144880173610142 0.084693356601984 0.240999429573913 -0.063978900924643 -0.165793263720991 0.137251191951745 -0.0287015010188682 0.116583503959169 -0.118662220329121 0.0429704521166037 0.279026402596 0.000325304481876739 0.000237689129449585 -0.000190070933106356 8.04304659510515e-05 -0.000201380386111495 -3.40464812715426e-05 -0.00033977246307176 0.000361570773047977 0.000382266060281358 -0.000450796094591985 -0.000137904656144094 -0.000834506469248431 2.75937734785401e-05 0.00073915817427715 0.000815245617361164 -0.000242889766200425 0.00130534292560264 0.00189768995865001 0.000419452386222616 0.000435528638127258 -0.000114246584177399 -0.000273250470320211 -0.000280437994388854 9.3016663230191e-05 -0.000249866816368496 -0.000348599418897521 9.06965865485586e-05 0.00120531796540456 -0.00104749116970586 0.000431161015321718 -0.000957542710160213 0.000367599787034045 0.000540173326988033 -0.000157547535217841 -0.000882375349733287 -0.00100298321234355 -0.00062120743720129 -0.000394323582449152 6.57968685648151e-05 0.00058920166864133 0.000473227395384273 -0.000444584729569829 -0.000619220576218732 0.00104741250311345 0.000835130919653949 0.000908229347415833 -0.000341566548908249 -0.000601975567194576
  65 1226.2833100827 ""  24.7145981237962 0 0 0.00431723086826554 0.0109297710820378 -0.0069890160819049 -0.00598993503418629 -0.0248681597944053 0.00216285909891675 -0.0141461640361591 0.0421999798052111 0.0274607557028642 0.00418625436416756 0.0161190631289202 -0.000384652807839759 -0.00278478152895751 -0.0253039524253019 -0.00332370941636615 -0.0376027213837001 -0.00953517139992084 0.038590679068627 0.0388916016969307 0.0581041455487134 -0.0268023124835253 0.00875869823562478 -0.0479772608617745 -0.0257214199711012 -0.0826184791951454 -0.0216997221708335 0.108979683495381 0.0452398293431501 0.0136498916810073 -0.0303617722902795 0.0233056205384753 0.0181010167146114 -0.0520998501448028 0.0190183109564199 0.000374342587617205 -0.0301797672620803 0.0420395587095265 0.0171385948293167 -0.0156720780638683 -0.0495589882089809 -0.0383415343391324 0.0472271537865714 -0.0670306102916913 -0.130673457959765 0.0451070296740737 -0.0206659816198285 0.0262593732716248 0.0264784830914542 0.148595211075064 0.321725216221865 -0.106842847271136 0.0982760685814937 -0.292375343248914 -0.148154121365453 0.00831699887128406 -0.0441729976976774 0.150520120770691 -0.122566041334988 0.0291502040674255 -0.00821254171988118 -0.10730457731674 0.0476495167257212 -0.148378152824243 -0.180396116355363 -0.0154089958647897 0.0079316576194643 0.175757901364217 -0.014920704899524 0.0943239168249468 0.0266458106097757 -0.00379868158705391 0.133349441428408 0.0416864674471819 -0.0624884342130844 -0.0652108233971888 -0.0125990600556346 -0.00428376162756436 0.0293320605173324 0.0288963518814429 -0.0575389198239356 -0.0314339413483578 -0.000883277788622152 -0.00183491594983466 0.00137337251903513 0.000697166987056694 0.000439224504377845 1.2613758509629e-05 0.000523621439381688 -0.00296708679788461 -0.00338610843922894 0.00284022171802535 -0.00473904780998332 0.0105451397059045 -0.000843450822830176 -0.00208340211334099 -0.00485498028180098 -0.00688977249392779 -0.00933839164866113 -0.016095132068756 -0.00218493875563295 -0.00282126707051164 0.0013953254523364 0.000768911562180395 0.0022724832820042 -0.000914726184505443 0.00146309336198615 0.00207986517694656 -0.00075337216307887 -0.00717300066953756 0.00618232021823037 -0.00240647861755409 0.00663073528887571 -0.00252063028411177 -0.00317536452954334 0.0013601768486865 0.00367795972230849 0.00625655114179559 0.0068511857872067 0.00608402482111796 0.00160986443818526 -0.00318480111893464 -0.00324033516726718 0.00218471253749041 0.00390358966233325 -0.00655235589276512 -0.00475100030786199 -0.00556716972692739 0.00232005299001621 0.00472532258097611
  66 1246.89335062162 ""  163.203090993621 0 0 -0.017076930009437 -0.0183224138275328 0.0286390417476291 0.0161182065691508 0.0724498515324059 -0.0116326817332735 -0.0176683335669459 -0.143148206276255 -0.012030335212 -0.0064974723618414 -0.0319919649449166 -0.00201174202143215 0.0139235558393642 0.0476259090122553 -0.00420014773479521 -0.00686599115317947 -0.014051369725021 0.00442184867652699 0.000793750941103377 0.0709165230645812 0.0172798163585773 0.0064510851588458 -0.0567469025552852 -0.0227652106376688 0.0201165190519294 -0.0131927957951421 -0.0264306520382332 -0.0101352477994332 0.0030957205392591 0.0114456350276194 -0.00915450689879016 0.00289404613664985 0.0123630900446233 -0.00304141251734869 0.00284372524565051 0.00420396864525608 -0.116802267712004 -0.0761437434421039 0.0670101640971851 0.173831574401669 0.151620748627618 -0.141015906731461 -0.053044322780356 -0.148726457934832 0.0296323133140341 -0.0705091174600866 0.355991061288955 0.171962194663209 0.107571131279802 0.314210482141306 -0.0469520019846517 0.0045164891737102 -0.063544791060252 -0.0245533832104453 0.00712532529991266 -0.0080463770365091 -0.0487390104395762 0.0300965625580549 0.00331195513730836 -0.0405181798424794 0.0168743367578191 -0.0201760856438398 0.0374118064327189 0.0439100082201723 -0.0160982874584703 -0.0170887870865683 -0.042719959698133 -0.0077670806780031 -0.0135542262607298 0.0364668113775114 0.0019080187855598 -0.0356137770857757 -0.00426027609171391 0.00241729198617868 0.00538983447703135 -0.0302505410562113 0.00452683496436497 0.0357290398446199 -0.00429779873680625 0.00276865206019032 0.00586415475448949 0.00302967945438511 0.010583375441995 0.000259880883684115 0.000728675541443119 -0.00214355460338043 -0.00358835092288851 -0.00242897176612499 -0.000515794644650547 -0.000675802432852735 -0.0115231311036978 0.029379372513438 -0.0454925050843309 0.00416692383025852 0.00988918078460762 0.0133699436658467 0.0151553318299084 0.0823696014974711 0.131150558931727 0.00497689332575438 0.00993632769917537 -0.00638365223068561 0.000160296085148593 -0.00911998273640165 0.00327255764695782 -0.00409655309896821 -0.00776881413397778 0.0038178296878949 0.0202384108777061 -0.0232302600861244 -0.00449367392043323 -0.0219286633227284 0.01316600747379 0.0214989369854906 -0.00656184395690863 -0.00659348802286754 -0.0218077692053117 -0.0510794302302651 0.0248272831789364 0.035021932436821 0.00936728044870226 0.0135987251528033 -0.0046677507126577 -0.0144083239831246 0.0226437319564028 0.0118570602834939 0.0179748433298528 -0.0101294565793945 -0.0197658407396208
  67 1272.20819962368 ""  48.8758742537638 0 0 -0.0109569716574285 -0.0301442924049548 -0.011759006539032 0.00109238309625107 0.0218709672870613 0.00480850584440668 -0.0232518258984565 -0.0201736678521381 0.0201450355319534 0.00894510818059813 0.0108854426217465 -0.00755275862239402 0.0080185856091685 -0.00744699590677165 -0.0111614036448361 -0.0191569817703321 -0.00299423831568048 0.0215391177300484 0.00909721376038831 0.0225053673541712 -0.00434028083546042 0.00991975002528406 -0.022885256933059 -0.0182718284873611 0.0188883033379009 -0.00422552800119098 -0.0224565721287412 -0.00743946208634037 0.00249033994471992 0.00711727672033564 -0.0054948051661766 0.00215219724347637 0.00869345888840889 -0.00409327332245037 -0.000466823948613711 0.00454295230709831 0.00826838693180289 0.0950217397235768 -0.0612741069842046 -0.0249239592396424 -0.0579201300945186 0.0983507135253621 -0.00300971751914484 -0.0167807325220612 -0.000288884882419236 -0.0110212511722287 0.0596553093891551 0.0261556991599398 0.00944088859560787 0.0274745082045169 -0.00785801165047314 0.0118280315509972 -0.00490691874810434 -0.0010422297704087 0.00300638293379233 -0.00581926547475971 -0.0254720536662124 0.02017759939524 0.0014871841413441 -0.0182793608544735 0.0154640122209887 -0.0135489638229597 0.027959386280327 0.0223292923975931 -0.0102841735451029 -0.00877056514141409 -0.0319455004357702 -0.00408622868102131 -0.0124958673505925 0.0153728641230916 0.00238913327665352 -0.0220951662177267 -0.00620445597594407 0.00954265039741624 0.0101706447144058 -0.00364645714024809 5.56080875168206e-05 0.0046509673765975 -0.00695695621204464 0.00968171506513191 0.0103679892154963 -0.00644719537331784 -0.0229745027323258 -0.0400009320294412 -0.0104033854434316 0.00970695520712566 0.0162502814576731 0.0204909182870644 0.0623078856711398 0.0544990907451385 0.0742389026651358 -0.237092646345665 0.358674001136066 -0.0726676543280391 0.0904314702779558 -0.205101064580937 0.166324675855453 -0.288700400022296 -0.435921795772847 0.0285498157237451 0.00243905122744032 0.0111920854332807 -0.0338234003600791 0.0168672347980069 0.00944744620342934 -0.0154905154996158 -0.00824181010979417 -0.00694047149157638 0.0366770677095317 -0.0253337787468622 -0.00536016444415787 0.00132889690154166 0.00785528860610269 0.0466390940762653 -0.0306202588249958 -0.02434042637836 -0.113074655798289 0.229670249722172 -0.190254181648737 -0.224310972400727 0.0271039380449092 0.0113559767114746 -0.0331193604573906 -0.0120727881805324 0.0224134468373304 0.0480575109898575 0.0416991755703807 0.00589124018976809 0.0154934820154801
  68 1278.37229099598 ""  3.15337662602138 0 0 0.012907168277239 0.0168177499333971 0.0174774029705209 -0.0021030864556891 -0.0177001527133815 -0.0152281694285887 0.0432450235567682 0.0162163238525543 -0.0442309660871052 -0.0187835599056983 -0.0241263770116826 0.0160493355085675 -0.0139189609089333 0.0192390302448992 0.0209651793767696 0.0360333279168837 0.00196007019970874 -0.0413105002245206 -0.0185091705393867 -0.0307562643745306 0.013175514830404 -0.0179214175687727 0.0300098728937198 0.0285871309488051 -0.0324629835273867 0.0134183814197057 0.0397279168028775 0.0121262688553867 -0.00691446186227005 -0.0125403094503559 0.00922950261136964 -0.00638855080610264 -0.0148653303043974 0.00693075144734867 -0.00147011399370852 -0.007960937556918 -0.17967899058113 -0.22586907466929 0.146567559574235 0.0728074667703609 0.078946938302343 -0.101326019846575 -0.00912695190703565 0.00357818267475152 0.00744204972140385 0.00983397559547833 -0.0646901072977592 -0.0256232391681821 0.00596853484363179 0.0198600065025238 0.00321334541301379 -0.0143444315476559 -0.00377149916299317 0.00508550529526297 -0.00714778138110014 0.0169811326555569 0.0411894182861454 -0.0317600432209961 -0.00562407450632309 0.0369668098428963 -0.0242357974689537 0.0289969190449721 -0.0491973755134193 -0.0331765279496723 0.0231280070768719 0.0174685720564713 0.0571085258279972 0.0126867222627505 0.020222342252041 -0.0328288719070682 -0.00515149347290075 0.0350654154856727 0.012557695742091 -0.0120142587592297 -0.0152147185584304 0.00720893838737374 -0.00199274234327669 -0.00998251512954121 0.0110033139199203 -0.0116738907261053 -0.0190582657686922 0.0244962897791349 0.0240664806923672 -0.0033900623412234 -0.00145103951927441 0.00120868765109314 -0.00276918562996203 -0.0036628993078008 -0.0127289127297793 -0.0135456617478898 0.0143053787036173 -0.153714511749726 0.208350599461546 -0.0879993715153715 0.219580632659741 -0.282141768403217 0.16439752973007 0.078637893425849 0.173605347953045 0.0420487588830285 0.0463048765590834 -0.00805927905990101 -0.0363543061936444 -0.0173806400046338 0.0183488290944296 -0.0332281843519205 -0.0471833633055403 0.0119066293602876 0.0866314236181472 -0.150736407966634 -0.168579186087909 -0.0828640050731847 0.0880822016962847 0.201151247832707 -0.0519255529013816 -0.0601979558719592 -0.197173003723412 -0.0168591145589699 0.010762059600471 0.0141412050393366 0.060616074745268 0.0850036163428322 -0.0476174393462026 -0.0783316383463864 0.119745313152418 0.0946152417526893 0.131528856369323 -0.0453224805374884 -0.0821328138993485
  69 1285.17253559794 ""  8.27362438805697 0 0 -0.0041261568774264 -0.00680121209480742 -0.000315273979658344 0.00296997882872944 0.0116754411150733 0.00106991336893313 -0.00540564710577372 -0.0236855761482244 -0.000300819753530604 -0.0128500430598547 0.0114664956384643 0.0169969655512843 0.00818095998861281 -0.0128520319963051 -0.0123208523194923 -0.00962168436932257 -0.0945182343129508 -0.0125803333584339 -0.00858554173916804 -0.0130563771046162 0.0056833936685942 0.0168166708540381 0.0217753513720336 -0.0120616070948968 -0.00411706601257243 0.177339730565535 0.0498656754305507 0.0017997406546997 -0.0549656817856558 -0.0201450079242591 0.00595352270035969 -0.0559889299227713 -0.0168063219037449 -0.00678852197044244 -0.0594701190265505 -0.00733869439559124 -0.00121453358990444 0.0228182093433746 -0.0121740358697072 0.0204724067738347 0.0131417448113434 -0.0104812742163795 0.0391813339026011 0.119619657384112 -0.0134728114315759 -0.0227062807904032 0.0951025971193055 0.0506800919651481 0.0515204228065036 0.117205684210876 -0.0281296951930809 -0.00198396174950911 0.0788752095121185 0.0142306949047098 -0.0462814547676977 0.142022114953269 0.0274958238885796 0.0241583476814723 -0.0647493847956625 0.162285853329039 0.0263635994907359 0.155450471732648 -0.0760095205716585 0.00973816186837993 0.129965708347553 0.0776555453838269 0.106978487828489 0.138475999264379 -0.00748939474271667 -0.175609263720544 -0.0237149942068425 -0.00648652302418826 0.0510486625252579 0.11602364131497 0.0543013725959764 0.120616305770092 -0.0575496176212992 -0.153690002717275 -0.0314763782755251 0.133761032632474 -0.0142171124378455 -0.00322738810587626 -0.00458554368343538 -0.00309951055053457 -0.000282210795828142 -3.59615324234843e-05 0.00137155778442712 0.00030847364107124 0.00831480926861535 0.00798229929130979 0.000853115922408287 0.00974937338834123 -0.0148412835892954 0.00937034503548206 -0.026783963271885 0.0358931947667466 -0.0142359488258798 -0.0267166022030111 -0.0487820461614876 -0.00443036657138372 -0.0063771281693146 0.0016560986881613 0.00315336301420612 0.00298851249897768 -0.00181292734362287 0.0040873642755079 0.00662789991047956 -0.00221448055987982 -0.0093917419810032 0.0210937897525635 0.0289204367067716 0.0112867044612219 -0.0137611675232655 -0.031495771977615 0.0069787065703117 0.00431845267164883 0.0222821137306415 0.0138328687408549 -0.0179150817626777 -0.0179045218691584 -0.00767264418880751 -0.0121196116410565 0.00527465426548379 0.0110500742938982 -0.0163785462216479 -0.0110399183037895 -0.0173301893130841 0.00718491426538019 0.0131515757197266
  70 1296.98286404945 ""  21.674114548608 0 0 0.00933916772723323 0.0201287475264575 0.0181616740688425 -0.00206714782861944 -0.0225333284067699 -0.0144097738684263 -0.0651351986306551 0.0276587057942041 0.0885357518264959 0.0350777171518794 0.0661305125906255 -0.025218160810885 0.0221478506119263 -0.0613417043357327 -0.041230379905583 -0.0792088403376833 -0.0278919825031269 0.0849324067650254 0.040299366779639 0.0350590380272569 -0.0372970345652742 0.0301746911212138 -0.0287272217060998 -0.0427344562916691 0.0475715323674359 0.0257886001118564 -0.0474175384502152 -0.0158052076789384 -0.00152731186866123 0.012237400487531 -0.0104668426603551 -0.00254571342831346 0.0165493330364998 -0.0118426110791943 -0.0143215957045457 0.00970250484054844 0.0489723539061699 -0.0329491131304844 0.0294521854623389 -0.103261990836805 -0.0562512671971669 0.00138090849037349 0.00886397347885491 0.00116334014563933 -0.00240950408029896 -0.000458778898385955 0.0148887981279283 0.001194337189611 -0.0177402994236063 -0.0923800317431124 -0.00993057443394072 0.00630411923654735 0.0715801216633321 0.0136886509781722 -0.000780178614823767 0.00456702493217081 -0.0418781124672004 0.0480991881117455 -0.00575980400679609 -0.0121538346948517 0.0407776785351021 -0.00397832664904204 0.0508361327904847 0.0391696265797 -0.0046285027364281 -0.00563214592380042 -0.0549697815193421 0.0148801491283952 -0.0308669050731194 0.00336254384925942 0.0031152055266224 -0.0483859168965405 -0.00836097520775832 0.0492262603763774 0.0383562750710307 0.0253681318824887 -0.0131971160650552 -0.0315064001588963 -0.0249702418058057 0.0527387439675253 0.0267073112522473 0.00737687782713693 0.0151580972369967 0.0225779184296222 -0.000464925343727478 0.00504518791088229 -0.00635261950901736 0.00566091595872441 -0.0439231493095753 -0.0425587577386548 -0.00757094706469476 -0.00369260343288166 0.0203602898823916 -0.0322008037972795 0.0856865159352961 -0.14801986475816 0.0637969888590912 0.107315764624107 0.203703293057055 0.0122883400848585 0.0234571732251561 -0.00645945518409536 -0.00417564626773339 -0.00934745596360144 0.00572392022010077 -0.0152949756518671 -0.0262681734947211 0.0101270963655013 0.0226825453714605 -0.0899223811800371 -0.157877903607592 -0.0375794054268841 0.0603367086961797 0.141432354163063 -0.0263135393148788 0.00144559241266652 -0.0822531623883644 -0.0897202988033724 0.0820747463816877 0.0900427503602484 0.0269910722811979 0.0474070478271928 -0.0173095846595414 -0.0438645865989047 0.0629172843251586 0.039900110412558 0.0665490186778405 -0.030529381186317 -0.0558913442659178
  71 1334.82156848522 ""  48.3729293075783 0 0 0.016999074871645 0.0349013901376588 -0.00225627539179493 -0.00265088726530834 -0.0538033140850173 -0.0183180141966049 0.00287626433967426 0.0339147953160456 0.0123832569021297 0.0125597191625644 0.0330162235629394 -0.00675786091219873 0.00245970874658406 -0.0200766351966662 -0.00835828778332707 -0.0374852160860921 -0.00786846419960115 0.0412937186880953 0.0144658221582806 0.00383914158148361 -0.0159068547555537 0.00324173154752689 -0.00837867143973711 -0.00542290144371964 0.0142346655121182 0.00257086368132429 -0.0156908528823495 -0.003805001901481 0.00283239168007826 0.00240536980772813 -0.00116435469851912 0.0023061666433453 0.00451456241981019 -0.00223784772078387 -0.00441431162173907 0.00147243081363952 -0.314870742066942 -0.31738468679667 0.198346824374453 0.25174693081563 0.234810299547418 -0.210816557980508 -0.0425382208025513 -0.0849873101881592 0.0305371945556757 0.0266139827842768 -0.108770834934276 -0.0587312261589579 0.0270008924757163 0.027703128699212 -0.0235076412978091 -0.0308290578869078 0.0891560461298294 0.0422424143446077 0.000584773980128599 -0.0071900804022933 -0.00311064322123633 0.00992142003760503 0.00116586458089843 -0.00150168809562799 0.0112286858123513 -0.00943882622992907 0.0171997704712899 0.00088266004774027 -0.00714727453774551 -0.00238859245069235 -0.0203977125357009 -0.0033397098470878 -0.00976545424926262 6.95859433289278e-05 0.0030808999076382 -0.00907224486118811 -0.00550238014631821 0.016548395555124 0.0126783621592008 -0.00250258733677434 -0.00357572053501999 0.00230341171894389 -0.00763681122150177 0.0169613631419224 0.0111299005612363 0.0206472348630711 0.0197772994922997 -0.0374735673319837 0.00437117912377174 -0.00933351016950558 0.00165241406188782 -0.0270679020994389 0.0248193696443664 0.0304408345228558 0.0096266304388161 -0.102866367016917 0.105017325602559 0.00495674676554683 0.0424976020518466 0.0782215103372231 -0.00180986742883675 0.0124425622274324 0.0190605190576805 -0.00216038205171287 -0.0107232559995232 -0.000620328849079971 -0.0271631924108155 -0.0143595019099425 0.00601915829205934 0.0194527320535773 0.0285702813834839 -0.0133409284208935 0.0265479558633354 0.128571148754658 0.354268860025709 -0.0124257858385594 -0.0951924937223058 -0.268660860956149 0.0367964164738226 -0.120269585303129 0.0619846479403683 0.0455013817983987 -0.0577257896531978 -0.0517047894930335 -0.0327707773717833 -0.0353201830414053 0.0219622907655324 0.049823496969033 -0.063969416744572 -0.0460016843612121 -0.0730238050015113 0.0373313148029641 0.0697426149032882
  72 1352.95850401259 ""  0.82540420822193 0 0 0.00164657923403439 -0.00182620833454907 -0.00894858081142296 -0.00609503905666743 -0.00821819117088534 0.0115400656618013 0.0498308055568953 0.00162519394248284 -0.0580462230545706 0.00781389812703129 0.0294953317854241 -0.00127155219311697 -0.00414988838010297 0.018770677528246 0.00933063451580152 -0.050111716383214 -0.00966261505472619 0.0549611736035938 -0.0054381258947119 -0.0250189268538314 -0.00127423284220806 -0.00168119773107369 -0.0123324795681975 0.000436674462292885 0.0171125759884694 0.00311091061829059 -0.0186672576883323 -0.00404451111854077 0.00446759728150081 -0.0016732461933448 0.00329996612442808 0.00318045842583729 0.00437629203547056 0.000853178690656628 -0.0105063333242515 -0.00365290632907258 -0.0600236024576692 -0.00397282450287839 0.00427133676601591 0.071336173937405 0.0577339031714228 -0.0630286338030124 -0.122863668599199 -0.244330868896343 0.0793809915773905 0.0927354155501928 -0.327566503011205 -0.190088502907496 0.152644189220206 0.319954808390807 -0.0915684280056463 -0.0870921784067261 0.257782839111303 0.148752117336451 -0.00259944344672132 -0.0111684643445352 0.0113608892399661 0.00761970074521717 0.000119329831802635 0.0215068510853057 0.0176434674926564 -0.0224902711947913 0.0248767708121264 -0.0144929200215876 -0.00932479315788125 0.00233585960333955 -0.0324067145095594 -0.0133100135843367 -0.0175251796080915 -0.0227340410449455 0.00641457764633191 -0.00308022450935959 -0.0116095760624289 0.0414342596451872 0.0262831504167113 -0.0325677400471368 -0.00661974924108848 0.0360037286186384 -0.0141615691779226 0.0422823515582592 0.0245676093557843 -0.0133212414917763 -0.033918472986171 0.0217520752395567 0.00185083786336463 -0.00410088120824208 0.00433230709189453 -0.00419700734123894 0.0327240719495871 0.019142958833955 -0.0288958030602486 0.125706413397231 -0.200848968708952 0.00753439105146748 -0.0697007165607742 0.0421339202274368 -0.0972108596029627 -0.0613843617565105 -0.150686156265762 -0.0025913566626714 0.00148872981462427 0.00928173084166298 0.0306423557412619 0.0166608623642832 -0.00946065551055444 -0.0148777219074444 -0.0141819345206085 0.00874832939665272 -0.0358929108278278 -0.0977128185769512 -0.29860290424771 0.0301917391977358 0.0557549565736325 0.1658306127645 -0.0191155573294024 0.112048525740423 -0.0164545229700749 0.0341004437089354 -0.04714386569631 -0.0438336004860383 0.0282203684754088 0.00192210220668698 -0.0219060292802026 -0.0278227971429771 0.0291581249443216 0.02785855786023 0.0454855921943168 -0.0217306569569606 -0.0487320696165832
  73 1359.63791992216 ""  16.4891904709622 0 0 -0.0010893751040247 -0.025794816691311 0.00907253257587703 -0.0047493430068537 0.0364835334312776 0.0177949965171411 0.0340967199321653 -0.0237326084890343 -0.051112873183534 0.000429700657419315 0.00526357535446637 0.00119081336276096 -0.00252311632368507 0.0258188689222526 0.00962981266377122 -0.0235998842878602 -0.00434862528614335 0.0258412178374918 -0.0116729225483191 -0.0220859508488079 0.00696859292665439 -0.00117008148468042 -0.00563434842712383 0.000912286391016716 0.00811768035842597 0.0023931729271941 -0.00849968025428213 -0.00196219451262042 0.00195521478159254 -0.00229429194011794 0.00298621759328815 0.00106426233735316 0.00183022014152405 0.00156094905369749 -0.00712607074875613 -0.00358342994295321 0.20836370016322 0.200727333204175 -0.119282880675543 -0.200051312433547 -0.190012828214905 0.137830492742985 -0.0701609531790732 -0.14274417700516 0.0432513575414502 0.0610038699105615 -0.199486385214617 -0.121100453449895 0.108711457501576 0.243071576180563 -0.0618760304346317 -0.0548359648124805 0.171049070879646 0.102000886246286 -0.00258417647822833 -0.00535877159309195 0.0096086938493752 0.0033871442078395 -0.000981212787672035 0.0192333545650001 0.0100662875894885 -0.0134828637650297 0.0131114068812836 -0.0109272067314542 -0.00392382759681963 0.00318696950568263 -0.0176232083226106 -0.00830480335740412 -0.010376455476231 -0.0194392475324721 0.00377529732005568 0.000274958209956726 -0.0076225890975059 0.0282238072403738 0.017068128910169 -0.0251085834421846 -0.00414890014882032 0.0279590029337792 -0.00887056407246958 0.028776209720125 0.0163906776931271 0.0165211741441723 0.0410910887914675 -0.0131808727505315 -0.00353317644547454 0.013093567502208 -0.00662437994108305 -0.0024574230844323 -0.0555962123691371 -0.0405484104382193 0.0216728369686357 -0.125053634128166 0.198877003496115 -0.00656687194853269 0.0812258470644423 -0.0676964883653772 0.243865958808024 0.0547849042584043 0.199336023701936 0.00317217195956981 0.000493811797093653 -0.0149008644576854 -0.0329317082230228 -0.0200772170610076 0.0105695945111147 0.016107385005304 0.0124106579810028 -0.0073668151586389 0.0419925647148718 0.103476634393676 0.322773679709596 -0.0385824091975362 -0.0490796722694662 -0.151263496452521 0.0159264493685587 -0.11936805575108 0.00576487102161291 -0.0706533326949081 0.0788794679470016 0.075041466398822 -0.029183147677747 0.00478748647254051 0.0250678344231234 0.0243791812792766 -0.0225894048043913 -0.0304501887428738 -0.0467609362693305 0.0188127549452391 0.0456102685543157
  74 1378.17228618703 ""  2.09893673959189 0 0 0.0751792489214654 0.00573241399792248 0.00937484729036749 -0.0085899484018517 0.0148718872614567 -0.0101030995379601 -0.00545031776890787 -0.00726059300867437 0.00050646918708669 -0.00126888842393067 -0.00270321082737373 0.00179313510362969 0.00173566548369413 -0.00423072173672741 -0.00260457840560887 0.00460653515109446 0.00223751310022188 -0.00491159086531603 -0.000445449527216663 0.00772058564866455 0.00236886771046313 0.000696215452609059 -0.00714886337506482 -0.00149848896809625 -0.00177300726783028 -0.000990373988660963 0.00180025944043784 0.000500182218562404 -0.000557990562106117 0.000651448103627909 -0.000826246859698634 -0.000255630189512981 -0.00041370483424264 -0.000387406594640099 0.00124058844655296 0.000771935740282211 -0.191112169469144 -0.0916056939179568 0.100854003051754 -0.194850359663821 -0.192402994820988 0.0963900251369117 0.0074675529814654 0.0214778790410051 -0.00735509021279855 -0.012418033819033 0.0435102601433154 0.0240086548190629 -0.0125151288709047 -0.0188249107924849 0.0101305837665154 -0.00596644071027621 -0.000495003138210573 -0.00441062067779724 0.000750199818198214 0.00156796664063675 -0.00315981621302337 -0.000884002852706931 0.000215988485284592 -0.00461502995169758 -0.00297750232385102 0.00338989284009168 -0.00356683704439528 0.00345333953349116 0.000776364830369247 -0.00112654548413583 0.0046986928215945 0.00175485326262395 0.00309445851059988 0.00459770742682766 -0.000875124540714111 -8.93808806650034e-05 0.00304271249640216 -0.00571195718293676 -0.00373302207112049 0.00413086003012519 0.000666886303927334 -0.00468273730190852 0.00188571160266108 -0.00547493812337199 -0.00486326055708084 0.0353671642587385 -0.0113280777551938 0.04001508884319 0.0101344456581146 0.00803879084334008 0.012028021178737 -0.129130646408967 0.0191310780140438 -0.0162708510680109 -0.107230664175891 0.131925976215781 -0.348093233866436 -0.00304546805125854 0.0472036987263632 0.0569744586057311 0.547886558717744 -0.12487439429823 -0.0413228465237274 0.00249870295773224 0.00494029494128755 0.00280968226226021 0.00388286618594613 -0.0132436162587757 -0.0102246465813415 -0.00297397628986667 0.0072314793435535 0.00513381464082268 0.0099188569040813 -0.00618547692468198 0.00946423223230286 -0.00717753595955954 -0.0148966113394751 -0.0562257824349672 -0.0123784486165519 0.0188750505940314 -0.00295851533033309 0.121264589275091 -0.0953552321005037 -0.115698645003992 0.0223045432575178 -0.039417712926564 -0.0149282330906683 0.00263980011486589 -0.0159502685763559 -0.0151217946956772 -0.00390009889902772 -0.00271215052380869 -0.0280833967455456
  75 1386.51905763376 ""  10.1555578823714 0 0 -0.000941978673642498 -0.00793044429511127 0.00530208084849138 -0.0010929365213206 -0.00927048818492163 0.000394299497002685 -0.00144188587150367 0.00693778380674112 0.0032896859786727 0.00197226200450366 0.0042439920037929 -0.000917429442333991 -0.000788339454651926 -0.00373060038013459 4.94543884103218e-05 -0.0013184562791175 -0.000943371478901546 0.00125458496830655 0.0024858423708267 -0.000411512242603485 -0.00284398058598717 -0.000544222372809975 0.00346643278990763 0.00165260739400557 0.000378628234938638 0.000804937202271345 -0.000292714464669168 -6.27483419187763e-05 -0.000167600067850615 -5.61526725345922e-07 8.81505291239446e-05 -0.000126854865231966 0.000139468082401622 -0.000284051846163666 8.21193279894803e-05 0.000367646446838379 0.0496407485340426 -0.00299891340893114 -0.00290903373384144 0.0924405818336413 0.0525187056322157 -0.00416093472636773 -0.00345353446994428 -0.0051125333605928 0.00146924477944338 -0.00067567912333955 -0.00519996909027071 -0.000770883043742427 -0.00542128113360653 -0.0183431069529948 0.00159488049551928 0.00359685722249497 -0.0135448232502112 -0.00946854430865191 -0.000360286557504085 0.000944534083176355 0.000349990780955738 -8.44710885306144e-05 -7.32665722081188e-05 -7.79287951934609e-05 0.000952123595448624 0.000624738967379343 0.000400567008336372 -0.000322494389116862 0.000305969596811728 0.000427913379941981 -0.000529296156681976 0.000526083199319225 -0.000659394428137314 -0.000647007617815921 7.28359139702149e-05 -0.000273358665644499 -6.82797341012381e-05 -0.000951561783536991 -0.000299706148867051 0.00247736886664652 -4.6094590902882e-05 -0.00300770163968839 7.59426697853059e-05 -0.000941861368174364 -0.000335960039694118 -0.0174058573362277 0.013570978386258 -0.0707475622636248 0.00266219377463724 0.00146986039381364 0.00541073147415967 -0.0489040416443138 -0.00539717005079169 -0.00977245521804763 0.0994789544674557 -0.0538526630106025 0.201872595034663 0.0859512637010811 -0.163773102365715 0.430399332441031 0.236670626133851 0.0221067983782823 0.116019476683746 -0.0181610953824206 -0.0359729372534258 -0.0604439739468138 0.0105886609534539 0.0448205809531961 -0.00650114281547806 0.0237886967357356 -0.0322253466473996 -0.00111941520662047 -0.0218862703701545 0.0552163399163089 0.0803510547436017 0.0804526458411097 0.16964663126077 0.549220382249597 0.0617683033749055 0.000642242312688374 0.120218818685433 0.0555515567181773 -0.0497850856310409 -0.0527833032758841 -0.0860619083899953 0.103931202700427 0.0834983663777549 -0.040112035606363 0.123813657650998 0.04324282422336 -0.0534894860848518 -0.0264681244368941 0.0403785288639568
  76 1400.52885063015 ""  6.95792979876142 0 0 -0.0188553153584341 -0.0163262384776286 0.00713590113964738 0.00120887718369895 -0.00755152484921656 0.00263861926587535 -0.000217804716350358 0.00614470520698555 0.00228303471933829 0.00175785632428256 0.00408907018219831 -0.00110761675871362 -0.0013855139647032 -0.00251968659973394 0.000960904009049209 -0.000256384316515086 -0.000779393109879697 6.38606525414714e-05 0.00180032594557431 -0.00154364525240838 -0.00235037695687274 -0.000712217724871363 0.00414223516763031 0.00224109119353784 0.000132432823837307 0.000524912302028238 4.79355788096109e-06 6.99262221473996e-06 -9.75766325383296e-05 -1.5681884148383e-05 0.000178449666712358 -0.000114866522375774 2.94542359911455e-05 -0.000233083484612617 0.000222021864470867 0.000420395766763913 0.124332676141486 0.0320339746649892 -0.0356124361643675 0.132822499207802 0.0815968150424642 -0.000223273536101757 -0.00442635191162676 -0.00859937096471988 0.00288574010985347 0.000173728075349993 -0.00843121620955125 -0.00211880082404351 -0.0039540576735536 -0.0155233511675417 0.00137856414927313 0.00265261762259408 -0.0156903535266781 -0.0124657889276049 -0.000288168518887148 0.000781384911195202 0.000486159534735508 -0.0004320391139738 -1.8005595557417e-05 0.000190858231544083 0.000517054288893211 0.000322782936145435 0.000199544652616938 -0.000649277549280892 0.000470221110321793 0.000598974557065163 -0.000493120396265441 0.000325390375774789 -0.000682742640340324 -0.000580455872367406 -7.1097944971745e-06 0.000275220915701417 0.000570488984385412 -0.00145463888630451 -0.000676863823884948 0.00230818613271453 4.52240530438171e-05 -0.00261795971602454 0.000311862383130971 -0.00134728309858183 -0.000876300148672972 -0.0164841994166208 0.0258060885854085 -0.067187675597705 0.00131924767536833 0.00502634424170312 -0.00444158030588396 -0.0325682036731732 -0.0159521566844986 -0.0062720001606535 0.109738166048336 -0.0445974316407466 0.227572094364939 0.0616629026540815 -0.0996035286455927 0.343015926178193 0.260956790029208 0.0088316192824256 0.117354651378921 0.00257102619837206 0.025294928293841 0.0878521616312146 0.0185129467713958 0.000289721444076389 0.00491372027904125 -0.0392145001410267 0.0190141658308366 0.000557671945389958 -0.0282473246500059 -0.190254443190673 -0.433211557607167 0.0336367228625211 -0.119465136317907 -0.385412295191993 0.0142816449241709 0.0100308565106511 0.00882178776939091 -0.0140998185654484 0.0197117330971101 0.0156404278882562 0.105867835475818 -0.0834313501362912 -0.107454208917259 0.0250507207840728 -0.118544508426715 -0.0131999413387229 0.113058465424285 0.0184772445286895 -0.0566239439945429
  77 1417.66648767799 ""  7.44349113445553 0 0 -0.0213008431177149 -0.0154765567202933 0.00450068889176145 -0.00229313712339372 -0.00835801429108561 0.00843777848316189 0.0181665357404465 0.00674519272874993 -0.0185900270466929 0.00588081045746714 0.0338570369345504 0.00144128178535996 -0.00900923326466906 -0.0199108230962105 0.00513216188323238 0.00502360108031289 -0.00199825904409927 -0.00592240976546951 0.000953080311948102 0.0187425195183854 0.00339888338295773 -0.00550928813094848 -0.0222755521860391 0.00066685636383125 0.00318699262269549 -0.00181810485741332 -0.00453857452568281 0.0123699737997633 -0.0242114347332511 0.0453313242359012 -0.0366504871333646 -0.00794918495679009 -0.0049567581435554 -0.052459416074803 0.0341077642312332 0.0701855863652327 0.103324076699764 0.0612448157465604 -0.0474698930214492 0.114503946431816 0.0809077467640434 -0.0321123705295587 -0.0567547587865636 -0.0953954110103983 0.0423071651343299 -0.00435963467207838 -0.0400664694905391 -0.00255125843356931 -0.017210018741237 -0.01960466248287 0.0152628371101909 -0.0354704483132849 0.0679682428357124 0.052090741624486 0.0262325329921527 0.13213642294556 -0.186415908694516 -0.07288017530525 0.0190453229674244 -0.21620867018514 -0.118712390695209 0.145848266385066 -0.125392339766339 0.147965497898162 0.0626900288627786 -0.0239091876270723 0.121653442920878 0.0665219747032052 0.0863455152855888 0.159958237290844 -0.0291322669854857 0.0175315596513005 0.279060235319484 -0.227827252605847 -0.159007449347679 0.256756192519735 0.00543839493774296 -0.302230603037056 0.0647325438685756 -0.178678462044478 -0.343360654541812 0.0051181499637558 -0.00383683226087428 0.0123156267364473 0.000574353376087888 0.00104065031367271 -0.00179249851438601 -0.00582195085170018 0.00745035710141304 -0.00454316647567359 -0.0181136508680741 0.0150766111523386 -0.0467529595625108 -0.0137688462573968 0.0282821110623607 -0.0552663547627372 0.0781597891837843 -0.0106125468447528 -0.00918477502093939 0.000664344596753713 -0.000672511403357442 -0.00517417023261429 -0.00256275504583135 -0.0022380105765413 -0.00137776143633987 0.000727918416962876 0.00188875575377464 0.00381900682266906 0.00177853714246418 0.015540066704082 0.0304531346883321 -0.0090287473484721 0.00362234182457082 0.0131576350877767 -0.000328615133983537 -0.0061517530931815 0.000195245874725192 -0.0126698478169712 0.0143044324016471 0.0118500615633946 0.0082052631574705 -0.00934372196862069 -0.00240625579271247 -0.000618602272698267 -0.00577466228905772 -0.0143100167718138 -0.00293949670878306 -0.00408785986907056 -0.0161304140523706
  78 1418.40013951444 ""  6.5445475974205 0 0 -0.00435367490225551 -0.0029143502659911 0.00104136148224979 -6.76428279697995e-05 -0.00166058045558298 0.00102624550776204 0.0014204556642188 0.00132227818467586 -0.00155000257593126 0.000682436411941629 0.00359338586690091 -3.35074487743372e-05 -0.000154319788111211 -0.00232416147230304 0.00125051507500264 -0.000966370542186489 -3.23589046870818e-05 -0.00179771748792642 0.000791638905286326 0.00135023737907936 0.000587122093227456 -0.000382921989807822 -0.00160604307689794 0.000416446333330435 0.00317947033414999 -0.000579163685530728 0.00217886413778772 -0.0265006516291176 0.0381786020117882 -0.0668985078993321 -0.0833962701312322 -0.0182450333991354 -0.0225106159679329 -0.00702536896239164 0.00336422432740163 0.00344998812835428 0.0209655394663529 0.0101665098787546 -0.00854805450755985 0.0241148250155071 0.0170951820587169 -0.00545816722015396 -0.00428624201069536 -0.0097043402027364 0.00528083685417383 -0.0127902514406992 -0.00168799130842585 -0.0111370367994462 -0.0054290220499995 -0.00231296204955586 -0.0017168315369907 -0.00274850587359475 0.00445036256499594 0.00344162530765637 -0.0395802299297213 -0.231334230115882 0.279007942028673 0.161656644707287 -0.0324792105107284 0.316428193806394 0.191067472750245 -0.196076454855884 0.195591538144565 0.345297153849521 0.185309853612006 -0.0455053505739921 0.280637575213371 0.114424311427418 0.205015236043027 0.361479376203145 -0.0751382015443525 0.111610665296585 0.0279305396496256 -0.00678635052361968 -0.0123208007942159 0.0372415538573446 -0.00297836152858072 -0.0112345422116064 0.00377346466161622 -0.0273344426959952 -0.0259881765541248 0.00109129542458523 -0.000824449954666478 0.00247424452454381 0.000149331608065791 0.000123277548889113 -0.00020892131452148 -0.00156831484066693 0.00172397195064683 -0.00107747872861532 -0.00356703236781302 0.00350176889626023 -0.00990023992323108 -0.00286603676842259 0.0059225696143991 -0.0103598820040585 0.0165519386264615 -0.00168315911817711 -0.00138918725722496 0.000148686530180616 -0.00011634576948686 -0.000922750401584289 -0.000493570682393145 -0.00046097980410562 -0.000352779049630211 0.000115852629379661 0.000346569625683473 0.000729819367931683 0.000309908694994617 0.00286892424321632 0.00548475877208053 -0.00172677584025241 0.000723295669262891 0.00265041273483191 -9.69034729296213e-05 -0.000975266110486935 0.000303503036909024 -0.00117239481543066 0.00184555541228098 0.00127973759655428 0.00166752781404512 -0.00185926441712071 -0.000537679049992128 -0.000179116853115911 -0.00103461927399879 -0.00271106330894517 -0.00056635189392079 -0.000803649676319441 -0.00311244557029652
  79 1419.31162162068 ""  8.38429865738139 0 0 -0.0784187916857128 -0.0480175752124729 0.0206592071982098 0.00557935476573594 -0.0283116722595534 0.00668402725087533 -0.00356115594095152 0.0204958367182283 0.0133807253946145 0.0050416594297176 0.00833165373567286 -0.00460106478360181 -0.00399328278238857 -0.00482529199297589 0.00316243783583822 0.00118985775995411 -0.00232118443147721 -0.00188811646374917 0.0055528091964991 -0.00810734503343112 -0.00827802539781107 -0.00287754655544608 0.0189713435446927 0.00807498592276781 -0.0017462052981467 0.00284924948113033 0.00244338159265874 -0.0021042947892764 0.00442887736936722 -0.0104322923511761 0.0163651277114342 0.00261892121304015 0.00252712304403298 0.0142148542049158 -0.00841523927683872 -0.0185686016934293 0.366151617107579 0.142053262139759 -0.131853987335067 0.439689270452253 0.313767119053429 -0.0815252556575447 -0.00208116207408125 -0.011081867407591 0.003587499272252 -0.000670669525793808 -0.0143704366001587 -0.0010642798963394 -0.0136094162263296 -0.0546395947114915 0.00369196662535213 0.0249886449007177 -0.0840137064150717 -0.0563896545056364 -0.00718302931333141 -0.0229033232792629 0.0427414719750664 0.0109694741546435 -0.00419844071632527 0.0486520643966791 0.0271612142007982 -0.0307221466573499 0.0266258198648765 -0.0664324456129456 -0.025487383991998 0.0130677525717668 -0.053083238350929 -0.0240515339753808 -0.0400632602215317 -0.0706136764350081 0.0126668710583903 -0.00945455959344463 -0.0789367429141202 0.0570525941433833 0.0417207261869115 -0.0641895595551742 -0.000787434060590384 0.0741722598029688 -0.0167746481565345 0.0441114899997464 0.0946678936144873 0.0199095920517142 -0.0160891344737516 0.0455766633689679 0.0027896374259933 0.00180494326498109 -0.00449951899901649 -0.0301205850407697 0.0332957561344803 -0.0161558297942803 -0.0677960420660142 0.0655799098710845 -0.187866396342014 -0.0526124736685713 0.106952872110124 -0.1902570433091 0.306301358846858 -0.0407402161035156 -0.0381657234769818 0.00305205962922156 -0.00293758229447215 -0.0193678948389201 -0.0091056187427322 -0.00850844944450504 -0.00593725123946934 0.000283546649837273 0.00975825305098531 0.0182330736183447 0.00779065616202959 0.0564570148396909 0.112762947438433 -0.0315060752860038 0.0138153841341583 0.0513859738654073 -0.0035839767929581 -0.0162569609134654 0.000600172126709632 -0.0198215425341327 0.0386285890918385 0.0246037407836309 0.0468995162912454 -0.0488515238970509 -0.0193089725908089 -0.00190907027140651 -0.0353149542382005 -0.0680260906806926 -0.00423559134759231 -0.018268526833319 -0.0804306468373913
  80 1423.9648926526 ""  14.4831145410919 0 0 0.0121396138724148 0.00871625815353973 -0.00391253097993134 -0.000791319903482536 0.00392725746568331 -0.00125680789728534 -2.53111712648628e-05 -0.00306159459481031 -0.00137349206154963 -0.000843966940947837 -0.00198856460044782 0.00055182371340033 0.000807640010621398 0.00125425114650522 -0.000587361059282828 -0.00045393878111978 0.00019210716246679 0.000584109212531936 -0.000704852684562276 0.00053589466067472 0.000946126254881541 0.000500090325660798 -0.00172876127961357 -0.00108845989588164 0.000205489566249047 -0.000152168193057747 -0.000253157970405555 8.51417268854944e-05 -0.000218010384921746 0.000558940174442021 -0.000902387272421537 -0.000122258762091019 -0.000107775607337462 -0.000583761288774645 0.00019379084750282 0.000706010663216277 -0.0616969576492652 -0.024044123907987 0.0218544720043669 -0.0724921639421344 -0.0498595646735166 0.0109750088413527 0.00225414017229217 0.00418926523677217 -0.00130495696022831 0.000440657747095364 0.0025014787806647 -0.000138934902630141 0.00223019420253097 0.00782243319881393 -0.00108317241097295 -0.00196575701135801 0.0097520192315567 0.00701116419046273 0.000447381207361942 0.00104161860588478 -0.00247750501431908 -0.000432999209505772 0.000200702227424047 -0.00238270107197573 -0.00153797380099591 0.00141702467589181 -0.00135662322656372 0.00370056593625288 0.00114802962961669 -0.000870221129794245 0.00282334956933666 0.00115101398934706 0.0022481515629994 0.00362139214540938 -0.000619393175838703 0.000310166197848495 0.00336872297045596 -0.00176762703271605 -0.00145465676560387 0.00209912583867844 -5.2334963757901e-05 -0.0024952097856617 0.00052639117636874 -0.00115125193461708 -0.00384251561091876 -0.00508745145441839 0.00485823154351024 -0.0115605241909633 -0.000903665996914639 -0.00134600701448141 0.00160332604455798 0.0091931949421321 -0.00573730909857454 0.00258552048761406 0.0129473523630267 -0.0419572996843621 0.0740550683942885 0.0179115643245514 -0.0356742930417437 0.0329144007335011 -0.073728271032586 0.0166818522792515 0.0140917440222612 0.00101475409230531 -0.0188476004812598 -0.0369500266784135 -0.0037017761843251 0.00943796157121014 -5.35626221542126e-05 -0.0394028375301316 0.054088361276832 0.0991366051030525 0.00799075244745198 0.0647821358772964 0.127743801534445 0.00783709543053926 0.0485108834308434 0.183946513990807 0.00379937759468657 0.00314100806511688 0.0208487776526496 0.0135264630533904 -0.0157850172970804 -0.012363410250888 0.361001062229724 -0.242202005378816 -0.208733435184977 -0.00421751336853559 -0.296583555699226 -0.398330069662557 0.134341900056195 -0.0769962975718302 -0.450163454837206
  81 1445.20418520794 ""  4.84506178955275 0 0 0.00424809610128968 -0.00480202487309311 -0.002337061833086 -0.0110422042702314 -0.00270480429856096 0.0174200642153132 0.045021130975417 0.00470262731576806 -0.0517421371090377 0.0106473060138471 0.105108762921246 0.013731557483195 -0.0256231707054084 -0.0861292956281762 0.00790695257985546 0.05391015003444 -0.0101978887450374 -0.0641932903011678 -0.00104493594518363 0.0910978648937555 0.0238807219574765 -0.0153361313932972 -0.0947249494913681 -0.00664880596293417 -0.0217495173999693 0.0054925402196397 0.0266806242379236 0.00116768639503318 -0.000413733597409796 -0.0140482034542946 0.0135217360185461 -0.00285980293162839 -0.003570272282306 0.0190212717170316 -0.000667294805194055 -0.0224787907593136 -0.0170101652280193 0.0592695392729569 -0.0233631971407603 -0.0268523008066533 -0.0188275761849921 -0.0387125275147612 -0.149207154402435 -0.214758689787262 0.117317150251068 -0.091211764777229 0.118455675869755 0.135347823147648 -0.15166465781504 -0.228564730983929 0.11441697186689 -0.118541438973171 0.223666077921687 0.181445266872634 -0.0162639792317277 0.00332086289270913 0.0616185053810628 -0.00902366089697952 -0.00512852645308178 0.0419067973864248 0.0348570387110808 -0.0126796313623122 0.0179647276029798 -0.057316537827857 0.010664412255795 0.0268276005586641 -0.0250937374119828 -0.000942901285493047 -0.0332193870722691 -0.0417748091502397 0.00172941434273094 0.0142588994441836 -0.108060835266666 0.0277177438666375 0.0290347147124637 -0.0533037094580975 0.00468223367202975 0.0644537724045825 -0.00808206208316386 0.00543543201791124 0.114902880014301 -0.000701742322710719 0.00191645022050448 -0.00180550883656925 -0.000125063002271954 0.00143093122912405 -0.00166290436456741 0.00484214378154259 -0.00420637902213321 0.00133310807636016 -0.000246676142042181 -0.0116551361077508 0.0139966544545424 0.00520229552921318 -0.00832289671275965 -0.000440937766266521 -0.0131769497379793 -0.00195702966236484 0.00102927684141725 -0.000716166093770285 -0.000363557930561452 0.000420224631612918 -2.48220261808045e-05 0.00135332486777888 -2.51893804748333e-05 0.000107870054833305 -0.000332942027353523 -6.60143969849996e-06 -0.00234814817207155 -0.000289311339503129 -0.00562174393388988 0.000671931651601637 0.000663881349841286 0.00273172296455628 0.00494040128116218 -0.00666537997931176 0.0065205258438952 -0.018647479594486 0.0100388044129409 0.013352154360723 -0.000120449936995636 0.0022064476224125 0.00015580641584624 -0.000299658857408535 0.000225270298421647 -0.000760945171499912 0.000498624451669879 2.25313802135662e-05 0.000986195448465023
  82 1450.60013173069 ""  4.56304411843968 0 0 -0.00182574226945663 -0.000698523227727499 -0.000143831171126747 7.47325752914958e-05 -0.00116038452159759 -0.000108564837373192 0.00183228096919644 0.00480881515774192 -0.000887695542976756 -0.000460775921782396 -0.00600013585220173 -0.000879523550259067 -3.48992538684676e-06 0.00273891613559085 0.000690420968772157 -0.00123073820996538 0.00926002707964472 0.00368688170150164 0.00138158530235797 -0.000415413493758022 -0.00161384810208871 -0.00207725233833214 -0.000945883759681031 0.00202043893203415 0.000574288836797219 -0.00115476293881448 -0.000980769932404384 0.0213248353944206 -0.0342842595211876 0.0574216264781538 -0.0664389789796196 -0.0161301328315243 -0.0175046429698427 0.0392015916949478 -0.0260793976854136 -0.0522808093632726 0.00924453583495743 -0.00312018661197777 -0.00113914818740919 0.0101629281879527 0.00602792999425709 0.0043261707922391 0.00491308736601691 0.00528253232961549 -0.00452139252956312 0.0108714146720645 -0.0358149572273052 -0.0215727053276434 -0.00755167184052644 -0.0208319561148056 0.00362544640141521 -0.00102653224002262 -0.00475711275951747 -8.44165487072453e-05 0.032085362858055 0.204142317631397 -0.234714875219087 -0.135923982574065 0.0228415200168015 -0.273891373700557 -0.15520791087798 0.173305925772068 -0.159991360769488 0.272270540350386 0.15519390603137 -0.0323182122912041 0.215582677603227 0.0958560064632979 0.157802659669258 0.287215444560655 -0.0647604373568384 0.0891687303380425 -0.211450479298236 0.171275395239309 0.118132669355896 -0.193893100825266 -0.00763747351107699 0.22555837674977 -0.0469022968997352 0.135040556434642 0.259184305410005 0.000521690115881475 -0.000292333539030442 0.00052523325571466 0.000142168288625116 3.59144635612771e-05 -0.000391600016089688 -0.000634625428351352 0.000598573855323205 0.000185409802091941 -0.00086267953463038 0.000489346237773509 -0.00253313697177668 -0.000949741679221313 0.00217435361095738 -0.00263414511783391 0.00684735453285216 -0.00193456615925799 -0.00153340356708152 -0.000108855734585455 -0.000114373461862366 -7.32371074769533e-05 -0.000237042421453934 0.000151508904489221 -0.000331297976911507 0.000118109073374411 6.0342169537298e-05 8.62118516055121e-05 -0.000603072321659435 0.00069998635431664 -0.000203053895347967 -0.000460563386711884 0.000228181880198373 0.00114441217948581 0.00167858754401914 -0.00236418321347194 0.00271326059221475 -0.00227094013498023 0.00279716019712453 0.00240506387575551 -0.000401908492148562 -0.000726599726062124 0.00036865792006005 0.000104075949009434 1.00847245760375e-05 0.000144135000807077 -0.000436189916023748 -0.000290264187643594 -0.000826144380702135
  83 1469.60650015278 ""  104.365530506314 0 0 -0.00740924591742755 -0.00245611739394569 0.0148253984791866 -0.00114647355049377 -0.00130151985324236 0.00467422085212436 0.00150555743588057 -0.000732900611040343 -0.00139093212877618 0.00105014980287998 0.00348901799253584 -0.0001291209390319 -0.00127651993282507 -0.000812509337197838 0.00120486656070193 0.000567705520994608 -0.00169812739165503 -0.000819211844876338 0.000707746419574181 0.00206378033073275 -9.93588889954731e-05 -0.00145821553423404 -4.28989932486107e-05 -0.000380559058279141 -0.000253752273147207 0.000618357479114056 0.000308471309281626 9.13052619746601e-05 -0.000677280597935105 9.44044288543078e-05 -2.13885365267741e-05 -0.000373042229135377 -0.000102003908527105 0.000438583025099094 9.13132270640551e-05 -0.000472211597067914 0.11811018029102 0.0847680023045214 -0.0457771637109283 0.00624687632202646 0.0139649601608663 -0.0327960759197475 -0.00677538868056674 -0.0110971037836481 0.0034828411229412 -0.000174951027437997 -0.00562110997630211 -0.00138425335496154 -0.00344004817487463 -0.00587688984148615 0.00140732932591761 0.0116172690204997 -0.00346089421072997 0.0137109727036733 -0.00146953947183447 0.00490077971340873 0.00200785353054406 -0.002718371613527 0.000226518179965681 -0.00291108217088647 0.00244983297954652 0.00291143442494435 0.000416049225772448 -0.000257265636155043 0.00253637688234219 0.00151808626078397 -0.000126181772818326 0.00169732550953607 -0.00107456414566424 0.00109769560527484 -0.000472994069387984 0.0012033445754632 -0.00550690985545528 -0.000131791311802757 0.00116091295861319 0.0011912678454527 -6.15067909186835e-05 0.000291624257588265 -6.29027995866683e-05 -0.00261673039384251 0.00506597429617276 0.000997986900246272 -0.00391730799024542 0.0115325957753813 -0.00641906160989638 -0.0113590446164469 0.063155632788163 -0.0106580138676203 0.0158194600487518 -0.0942353342967201 0.0812292472725626 0.118215294614099 0.00188636432939334 -0.0639928956171441 0.120669262613138 0.0433569810559132 -0.216541503418649 0.293400395408779 0.252416664211747 0.00759451718031908 0.00538780073898893 0.00322589327104656 -0.00337833307645719 -0.012861433951425 0.00120077994430473 -0.00546153070273516 0.0010612479980738 -0.0031944760076523 0.0259667728998048 -0.0151902361877543 0.0307016178848 0.0046327522640459 -0.0164758320357773 -0.0596243695388411 -0.03979209613954 0.033380739612441 -0.0733139095625922 0.377936934913973 -0.460362633423809 -0.41537692099977 0.0116397892251272 0.014736174123543 -0.0125086072863126 0.00399024414474102 -0.0148596657652799 -0.000516263610322802 0.0235151072654626 0.0122646057580165 0.0225548173414216
  84 1496.4930161582 ""  0.805776729806451 0 0 0.0179475026466402 -0.0170748519690952 0.0251970319093674 0.00077385787856286 -0.00913024828429482 0.00504883052858243 -0.00154596346849743 0.00601380621807004 0.00381085920855426 -0.0018216901121752 -0.00573214982669594 0.000466222588274545 0.00114900310110334 0.00195531649729981 -0.000969687900636968 -0.00052081742880039 0.00264104204796036 0.0013951312474085 -0.000194455529383141 -0.00499603553122146 -0.00116832065471933 -0.000103416132779134 0.00400273826864404 6.31542904523749e-05 0.000289235715826018 -0.000582988105524072 -0.000459970775455672 -0.000846581013557475 0.00206030496262008 0.00198781631245609 0.000153020564952459 2.91934252358495e-05 -0.00107688708408473 8.33770028383643e-05 -0.00104907798288154 0.000642885680021547 -0.157796680007696 0.290275151928086 -0.059997999777407 -0.0728434417560227 0.00125815648977342 -0.324375661909968 0.00855100381728243 0.0151767877152532 -0.00527176742904449 0.000947880302632458 0.00497239065777985 0.000756087723758141 0.00494467040110361 0.006545365384758 -0.00489795625101155 0.0193033352396679 -0.0278238454901799 -0.00734327584680921 0.00968024961614195 -0.0259511659245104 -0.0190783879287793 0.0210924644249531 -0.00161631038989872 0.005456669026687 -0.0196414709515965 -0.000440965366433646 -0.0119879774383046 0.00173974669191641 0.00973879230305743 0.00390567467944537 -0.00565266665373807 -0.00653395852257331 -0.00234591930447296 -0.000104448418705213 -0.00160152743762303 0.0137287200957704 0.00951571209289586 0.00167923592271357 -0.000996956603941323 -0.00979679393110949 0.000704658815544052 0.000975510860104938 -0.000700097553750511 0.0126287862022588 -0.00746447620287413 0.0287929212000979 0.0372932534699632 0.017473330303454 -0.0015788236764559 -0.00217679252378939 0.00729792807619876 -0.00221801516799468 0.00327143478674137 -0.0108318097818196 -0.21195932914116 -0.250981220462918 -0.00936511014977501 0.132318342128567 -0.153002074975749 -0.177744392607654 -0.00231008083819684 0.0419426268623092 0.0461536613465724 -0.00822787169897383 0.000448232215894215 0.0155999112204109 -0.0190516454143721 0.02349939795245 -0.0325823489974476 0.00277595647665066 0.0233663931975929 -0.0115180615636994 -0.039806590483149 -0.022632044888683 -0.14545068398279 -0.000897320665053451 0.0148599441705985 0.0585185479446041 0.170635563039913 -0.215282950597716 0.312709722677319 0.0608746328518331 -0.0603086557297385 -0.0569724137090667 -0.198823852919102 -0.270878774534084 0.12292084296379 0.113080839759978 -0.0790771637519643 0.27403448181858 0.0199148382697882 -0.0456565190184638 -0.232663812682186
  85 1497.13122450848 ""  0.00238595251925122 0 0 0.000911475040426809 -0.00105201886163138 0.00147866028365954 1.27983222397512e-05 -0.000601778521673076 0.000226746687348024 -0.000105635496226209 0.000424343279398329 0.000104454529076826 -6.47285776517645e-05 -4.75941796825349e-05 1.80227017770774e-05 0.000182390082577353 -0.000170220702735144 1.83340887255655e-05 6.07954015178909e-05 9.64047880777042e-05 0.000263468206129047 0.000230325935045955 -0.000369564762231199 5.3453946850037e-05 -4.94888684458871e-05 0.000366933785274812 0.000123116764098966 0.00133384893693112 -2.4167446698787e-05 0.00105485854774079 0.0254744202308471 -0.0172516657133065 -0.0234983166856866 -0.0156586166542153 0.0159498212302283 0.0319687872173575 -0.0165225186176735 0.00295899112466187 -0.0137919112281886 -0.00863595731830022 0.0165331697902643 -0.00344596660728993 -0.00351537589045213 0.000489260507650054 -0.0185323559167391 0.00113425650163099 0.000393880878933496 0.000646588447431604 -0.00863730548382006 0.00175719124111023 -0.00776592689318042 -0.00511309758050053 0.00136934989405583 -0.0050898128823552 0.00120682040057889 -0.00204056659038038 -0.000658835428008119 -0.0990981465953413 0.3783414849839 0.143106227149039 -0.409843751460627 0.030707117399798 0.0351754440773811 0.151842837846157 -0.164906769835289 0.146780777819272 0.0428438372595885 -0.370368321068537 -0.199711903853711 0.201571706457904 0.0847194370621638 0.159051247113055 -0.0307150542740929 0.0593270993585221 -0.406663043362148 0.0191888133067679 0.153945859108891 0.0547906488869572 0.179246491510789 -0.0388371838432256 0.157682791791213 0.0181344775180329 -0.153930321593259 -0.0316065278288263 0.00108335638826271 0.00212860059237994 0.000989131634676343 -6.66183667935406e-05 -9.55890045452318e-05 0.000211133666949477 -4.32266563134729e-05 0.000210125845000344 -0.000371129323121193 -0.0130543385608256 -0.0143967751722667 -0.00106711240281356 0.00857055463677011 -0.0118730452532372 -0.00953385672894129 0.000573978175271927 0.00144530809053041 0.00164799211704511 -0.00142021845495503 0.000731832408347544 0.000652905391825759 -0.000800990237169171 0.000992440336660305 -0.00121458972840303 0.000577524879351802 0.000777401706356862 -0.000143674889041433 0.00418342045697722 -0.0124842709488459 -0.00174234839633573 0.0128052959826173 0.00255316139413348 -0.000198338422198644 0.00579181060991047 -0.007362169019087 0.010375005743063 0.00199563287854976 -0.00191596861637235 -0.00185046811338549 -0.00475747150975135 -0.0127650440910079 0.00290067640252247 0.00099307858950827 0.00328426584820092 0.00760467988591872 -0.0069791988037774 -0.00301778365961007 -0.00911167069632552
  86 1499.64416187547 ""  3.83080561362107 0 0 0.00595665009677317 -0.00890285775483995 0.0125969111667514 0.000267148325981488 -0.00454204591774219 0.00102488679182198 -0.00186007196833764 -0.000617200470007357 0.00292044146624061 0.00328295928999741 0.00360037767669994 -0.00280858809054931 -0.00204214331525125 0.00221530484625372 0.00279421150404353 -0.000680986650255406 -0.00288023965370373 0.000269227964245197 0.0023930650874764 -0.00150288548257815 -0.00316144219503014 -0.00206983383759322 0.00797912157821568 0.00383289303798102 0.000397056811917033 0.000297571006476745 -0.000860842637559301 -0.00248102552250287 -0.00326958484361875 -0.000612581567278068 0.000327693782401164 0.000745834915088634 -0.00186109912701202 0.00244058415263397 0.00146758561555103 0.00137056815758939 -0.060922345584356 0.128177731891425 -0.0269218748876269 -0.0238342959028235 0.00592405907535513 -0.140958283172269 -0.00452652817119462 -0.0129206069601441 0.00155298226941159 0.00458620197915824 -0.0184337826889828 -0.00792778459108643 -0.00213685872458076 -0.0138012546098168 -6.34778723873727e-05 0.015491995750746 -0.0375270132959246 -0.0176456965763448 -0.0116060833937809 0.0109340533153772 0.0323599398814951 0.011966932090318 -1.85277337707591e-05 -0.0321087316081014 0.0340154656474589 0.036928350556147 0.0104033355904669 0.00912307272723258 0.0105641430200618 0.00109896110614995 -0.00535557056289771 -0.0193196977284297 0.00250689695762498 -0.008268559160491 -0.00123451651070262 0.0229324102725718 -0.0204216539314638 -0.0295895908239111 -0.00769958866683694 -0.0128655376538378 0.00530136395808775 -0.0291316672154591 -0.00233708154748203 0.00375155396542741 0.0196191090503382 -0.00157420896438926 0.0166513426528083 0.00838091392332698 -0.00047486402527756 -0.000581378168604531 0.00102825639444642 0.000738860366905265 0.00279159246732954 -0.00237001256152879 -0.121538833513527 -0.116280244707308 -0.015634078130669 0.0855927756234417 -0.151754076305248 -0.0669494929115921 0.00587019107386087 0.00678776243550006 0.00497889320345874 -0.0412154818792672 0.023964264213076 0.00545601081073051 -0.00264940677649336 0.00221442504307261 5.28137020103448e-05 0.0195286151162673 -0.0134472501072791 0.0160645024874856 0.209527993165294 -0.431765986699903 0.139127313755228 0.484521165914542 0.0695923899870072 -0.0978601727036989 -0.0303296921767681 0.039048466492877 -0.0527045111852687 0.0105997513204184 -0.0119337879051916 -0.0114294508723122 0.183862674908691 -0.0195931708526477 -0.11508162030129 -0.176933654188461 0.292752640192327 -0.206195953361302 -0.333244638801008 -0.0414508860232452 0.0601947163064527
  87 1500.89998281485 ""  0.0129183568199465 0 0 6.85435751707273e-05 -0.000292506284466421 0.000404546668995545 -1.58932402540008e-05 -0.000200127577730858 3.28873343864948e-05 -0.000218511602766337 0.000173553518002383 -8.93014055148214e-05 0.000331731193529695 0.000320103851684633 0.000135456300244414 0.000549064385788134 -0.000407028743773626 0.000603544949085763 -0.000818093303146598 0.000193062238893752 -0.000901846880648529 0.000246577803727474 3.00038500810117e-06 0.000149823900437801 6.57660120180751e-05 -5.46661077665262e-06 0.000144882703473479 0.00236009260416858 -0.000412305882013453 0.0020241726535665 0.0203543694764236 0.0294777887199835 0.00863472894909031 0.00373004914861849 -0.0335633546724272 0.0117679434711968 -0.0186801543564894 0.00319931503130872 -0.0156477183160246 -0.00118971788146683 0.00382953080550376 -0.000945008765234333 -0.000360257699276921 0.000440979990443497 -0.00404445084924708 -0.000131699647125873 -0.000537251067005792 0.000386986461183614 -0.011083884591312 0.00230491262375909 -0.00937965542022221 -0.00752017078493187 0.000942092309831319 -0.00632443416480858 0.000847767880500799 -0.000725868217746564 0.000378334928453986 0.109183995749749 -0.114985754254655 -0.299595717857279 -0.0815133558289639 -0.00103426481534516 0.273115115067119 -0.311403507634398 -0.309510274585251 -0.105195876717366 -0.239411334605889 0.142267018919076 0.175566246300137 -0.0666325413875163 0.375511243778699 -0.214287947613336 0.246468050996244 -0.0344670353149904 -0.11953204776641 0.0198546436313415 0.192113161658868 0.0740553782046225 0.22007054552241 -0.0478553058933548 0.195816879728697 0.0275651005018013 -0.189970775883797 -0.0456684069031168 -0.000134850910455897 0.000818136077207378 0.000526407635048917 -1.76593103808887e-05 -4.74725613629234e-05 0.000139832073539088 4.7498492085014e-05 0.000192478070418102 -0.000235887429677808 -0.00660527085432922 -0.00613342988376208 -0.000895846778497603 0.00448684726969479 -0.00831526108724735 -0.00386204599400451 -0.000146536539196126 0.000698387482231295 0.000392487777368343 -0.0032996117472272 0.001771730475952 0.000598691257143134 -0.000234151514518866 0.000144652105353813 -7.13562519956432e-05 0.00166989142870137 -0.0014709853192163 0.00151791269262995 0.0164419851619105 -0.0342023404006085 0.0109233706791742 0.0387573288423958 0.00530031365856711 -0.00811962056933726 -0.0023191846333661 0.00304459095688065 -0.00359484353424993 0.00110229803507826 -0.00131187779028274 -0.00117095316887515 0.0181726854318622 0.00146415096551629 -0.0113354061350008 -0.0165883010208432 0.0261705757215794 -0.0209795969482563 -0.0289435415927574 -0.00308825406317954 0.00784459322331515
  88 1504.56526464207 ""  3.99396657868621 0 0 -0.0228104992255706 0.0198197119081531 -0.0295132736580988 -0.000911623364535441 0.00843912029526547 -0.00254927614358847 0.00567489333274171 0.00608093403474013 -0.00705692492871733 -0.00760206982052394 -0.00269479485401853 0.00810725336225923 0.0040234543319485 -0.0138650958911622 -0.00805510526781345 0.00599098387756298 0.00896695320198862 -0.00475304114290531 -0.00678630196359252 0.0034972505127235 0.0087356826397016 0.00503314286665182 -0.0214728578547144 -0.00997119109769162 -0.00299372063161413 0.00311309355303658 0.00378093549920316 0.00616287875921616 0.013761704183774 0.00562547545228976 -0.00270194340419156 0.0167174986599818 -0.00330948049928569 -0.00720488935034486 -0.0226570899022019 0.00358882419098229 0.195666784080207 -0.322927707034198 0.0600949905137752 0.0888896360250615 0.00571146266773483 0.366150293224222 0.00592164939882369 0.0302283462401605 -0.000656581033536089 -0.016117020300202 0.0599983014740979 0.0345392179399316 -0.00177312304821391 0.0164667212302852 0.00761950851533483 -0.0408085323068325 0.09960756882714 0.0484862567991015 0.0558588533309319 -0.084581860044864 -0.146647020759961 0.00200087098609786 -0.00438983650203084 0.122119032347239 -0.150928384691227 -0.12187744900894 -0.0580980748252294 0.123605447551486 -0.0958717312177665 -0.0994541003619698 0.0449383250939823 -0.180046200464089 0.116880225811142 -0.129357396695193 0.0211925926059839 0.0311134462734149 0.227241860783317 0.137620125414573 0.00975612188396817 -0.110733980781086 -0.0060572879427473 0.118592399739928 -0.004989124171365 0.194340975735173 -0.187873794111438 0.0055363704014701 0.00125983704324801 0.00479203096878732 0.000383047734598928 -0.0013608909066131 0.00313051232918239 0.000554854324003293 0.000178841268491842 -0.0039191269627617 -0.00934192180752796 -0.0134664827998564 0.00362594682536879 -0.000174621556892751 0.00999410604502273 -0.0272991572539949 -0.0349234483456468 0.0182736732526961 0.0087969292893159 -0.0125375560116593 0.0140673033583883 -0.00027598822937683 -0.00610473819624965 0.00349006402377487 -0.00682797053927497 0.0137067155869638 0.0177968264945793 -0.00188475871231253 0.0708862477764518 -0.152267847681475 0.0181315360784108 0.147639986732217 0.0376975611795196 -0.00267231446105706 0.0265895110290852 -0.0382695086938204 0.0501471601058741 0.0214385293307503 -0.0228758456941755 -0.0199790652579326 -0.113205221667672 -0.279034243392745 0.0728557885923631 0.029108668396364 0.0649478444176683 0.173074901072629 -0.144265528388051 -0.0659308198819889 -0.207531763441517
  89 1505.18210968797 ""  4.76959366079186 0 0 -0.0155394199133841 0.0165150538566374 -0.0226087886201802 0.000370681066634047 0.0103465099917971 -0.00350011709799376 -0.000775210397982734 -0.0112418187196338 -0.00337234032628485 0.000835566615913116 -0.00473301350664466 -0.00199693620543979 0.00030412831028988 0.011280903592944 0.00256407715179511 -0.00588310286636082 -0.00514311024741963 0.00529409643866851 0.00132085992347682 0.00415944940394611 -0.000321757869652872 0.000513305968076831 -0.000765943682811349 -2.53538689152799e-05 0.00177515445912408 -0.00547162860219762 -0.00301970006020936 -0.00897763536891644 -0.0168945968335494 -0.00719998468302022 0.00373632670644794 -0.0205511956165186 0.00526668490482846 0.00938859977954223 0.0283037926148012 -0.00453429313719355 0.138310435628213 -0.252649674357107 0.0510071042251847 0.0586930631034512 -0.00152514982025728 0.283152189183869 -4.40191203187442e-05 -0.00816784526417133 -0.00246474573241636 0.0109716846375328 -0.0289353970751157 -0.020966106180022 0.0101760455710406 0.0221626721990101 -0.00511056297824918 -0.0108764305204639 0.0141040558281313 0.000990616300047907 -0.0689598929334847 0.0923133285149712 0.18826033703876 0.0147528957711876 0.00423187640721831 -0.157483245623483 0.19136715225933 0.163159389623896 0.070827510816275 -0.159411327267646 0.106088557660996 0.11930853256429 -0.0511513232068182 0.231163455627517 -0.144136045969454 0.160554621459826 -0.0241613809762746 -0.0558149461699378 -0.282998681727281 -0.17524126878463 -0.0140102468779469 0.135210590590376 0.00790107464186431 -0.149085618493347 0.00660257622784725 -0.242226943666833 0.233596209074017 0.00157823437493318 0.00123376218026308 0.00236123995011206 0.000326002871881958 -0.000969923521436592 0.0015483866081074 0.000752556143992402 -0.000383430711664473 -0.00107506204268474 -0.00639937761224924 -0.00810192659646555 0.00431992948759796 0.00359088218350362 -0.00325892931582505 -0.0111296643405797 -0.0281982831407636 0.00949646199881553 0.00229227887424258 -0.00689846759002448 0.0123724275870998 -0.0045101518127814 -0.00259333295696357 0.000392564076632189 -0.00121750671362256 0.00913856895666057 0.0189097726893919 -0.00455942138188782 0.0549628420929003 -0.102652536091511 0.0234832728117151 0.0929804618712778 0.0303806583557192 0.00351835397385157 0.00389034365898238 -0.00921971995439718 0.00480648215546025 0.0115780031304792 -0.0114310344128816 -0.0101713648223234 -0.136631707142975 -0.254122206360011 0.0871388417528872 0.0569457454857137 0.0112885165525643 0.196174720629807 -0.0769875208506227 -0.0533781412147225 -0.201275759360129
  90 1513.39797033043 ""  2.82561243353118 0 0 0.0130344876658645 -0.00779944831176953 0.0129102618061064 0.000202112580974577 -0.00393090593074588 0.00190581928167286 -0.000710910170717544 0.00188053393444298 0.00219328774394307 0.000434340206708345 -0.000392262646567315 -0.00069234242198057 -0.000303899507132173 0.000961127336366405 0.000531556397737655 -0.000196735960101637 6.20110857418968e-05 0.000326366240252685 0.000634155042206462 -0.00202481135788495 -0.00136445340528841 -0.000805257414689598 0.00377321988391184 0.00138852287992245 0.000148719419122985 -3.27749643062363e-05 -0.000119445525190708 -0.000150390653890957 -7.54429850505688e-05 0.000116694037203146 -0.000174724991745418 7.85855580458555e-05 0.000177652162322147 7.95852045474031e-05 0.000179463342142078 -7.65462487639717e-05 -0.107092120549015 0.157331274467633 -0.0282844584869833 -0.0612724961775254 -0.0151249585729675 -0.180580290370404 0.000994793778399042 0.000112607094850503 -0.000680496571025948 0.00105601817765084 -0.00351110932237072 -0.00199645500523547 0.000273113527824333 -0.00283160485879097 -0.00160047324278131 0.0112117838214019 -0.0213693110293627 -0.00803257229737004 -0.000108727327605159 -0.000561953520468875 0.000804375571757154 0.0015698945915895 -2.26565058641633e-05 -0.00190922428581094 0.000829879088843193 0.00220272849238582 -0.000101075528157502 -7.81421545539617e-05 -0.00178700321326526 -0.000912895923793921 0.00120458598252899 0.00129695472130388 0.00067315425788909 0.000867946531550933 0.000205100734790892 -0.00245568450832679 -0.00206971660419484 -0.000947640269148838 4.6384298085329e-05 0.000867037271510684 1.36859976058829e-05 -0.000847519680530237 -3.8332779111571e-05 -0.00147818558086631 0.0018746218736216 -0.004404115042953 -0.0417670758187311 -0.0192863500680087 -0.000458557464081257 0.0025844415344591 -0.00519244447560752 0.00668308173066798 -0.00718823974327756 0.00696338674916876 0.290247120162878 0.251669903019403 0.0849017172231058 -0.202929084452077 0.328155873517684 0.13101559307762 0.0101659168333732 -0.0292624479557343 -0.0184592923337177 0.0284828254853679 -0.00204603042198101 0.0144339489121282 -0.00558937705532329 -0.00350122219927057 -0.00381064676001764 0.0339759327309124 0.00728668327235384 0.0107332564223757 -0.0562704007633251 0.121060998896605 -0.0918710488724534 -0.168893740340768 -0.0405998188229833 -0.0103417594312653 0.0143390041397076 -0.0340250622487154 0.0236969634346801 -0.0432650807850295 0.0466735272353785 0.0426246049952203 0.0301628951813178 -0.335164942282471 -0.0119334625636051 -0.112536389008761 0.319695484490683 0.0269642476072426 -0.441081389831547 -0.110850112433558 -0.183686147472153
  91 1513.76403952034 ""  21.3423584858248 0 0 -0.0118428787500418 0.0111775419187543 -0.0169649068390103 0.000165239623637851 0.00460396610920229 0.00025608650109334 0.00560960327368468 0.00972336104115113 -0.00639486142011212 -0.0121850321990618 -0.0167424293586963 0.0096266657098678 0.00769453654323691 -0.00543650358529295 -0.0102578108687486 -0.000197610430409652 0.0120252091154851 0.00317366758013639 -0.00733045297671819 -0.00229888950811488 0.00780532950810836 0.00593874661146205 -0.0181957662965436 -0.0106243229026814 -0.00400085326668107 -0.00243825556908741 0.00405654910365162 -0.00669470531325428 -0.000512787811219708 0.00212023043137528 -0.00146013794908611 -0.00111613809001427 0.00682651358903611 0.00245951330440149 0.00279261547247469 -0.00204878357626203 0.10282411576213 -0.168398602715202 0.0290648324164931 0.0458060294973158 0.00364425743478128 0.191528425295197 0.0212536756589826 0.0553543656350055 -0.010377322814461 -0.00768245760459571 0.0514459456651289 0.0216927798794649 0.0187937473203894 0.0569686561231274 -0.00626868803429344 -0.0291279824924293 0.0852813491415397 0.0429105829658515 0.00350024629361916 -0.0572455463474347 0.020923522689503 0.0872185138215168 -0.00521679382425204 -0.0442240981358513 0.0150696760408949 0.0742570633281703 -0.0140018795657601 -0.0314824825263586 -0.0545897440968619 -0.0146560130301847 0.0313908288474053 0.0685208310585793 0.00104848274624328 0.0274823011498047 0.00724192277372832 -0.0958127626981064 -0.0384250899293429 -0.0222721014691897 -0.00164938721819918 0.0125230614253557 0.000151468402097159 -0.0160415695100468 0.000751670567314034 -0.0293524117239076 0.0326562505885169 0.0303561959597522 0.0185353855597266 0.0135859929391368 -0.000372856410750017 -0.00238111835615881 0.00720163435557089 -0.00278337048790642 0.00221478405555068 -0.00826652275526215 -0.112606894481078 -0.136556400296836 -0.0203200102804555 0.0511992282072637 -0.0185022721404254 -0.131037542800015 -0.0309635967075555 0.037212143049721 0.0307088464059696 0.0101268876618305 -0.0254894984176413 0.0404284666265671 -0.0187276232682149 0.0242432265276085 -0.0391707177241281 0.00941647172794857 -0.0233978702636878 0.0124674488362975 -0.149091462387403 0.160174992585553 -0.233513939527622 -0.169651503460111 -0.062714228253461 0.0165832461168966 0.192961071558315 -0.236439407983785 0.376015365144465 0.0572261300850529 -0.0525854479254743 -0.0496800755829513 0.225148729038358 0.133895676189015 -0.141806390462934 -0.164274722789746 0.203736994494762 -0.269408015103408 -0.195283366746969 0.000127585708369441 0.169396150006213
  92 1517.97861506361 ""  10.7685421975647 0 0 0.0021643386593078 -0.00542375463914362 0.00490757998281619 -0.0013754801056595 -0.00529399595875107 0.00219261727611712 0.0137259589563085 0.0168973352289989 -0.0114407507467453 -0.0112201299765665 -0.00563317517506798 0.011587618209002 0.00660418249979922 -0.0185634738154498 -0.0122260604248523 -0.000360314877841484 0.0138506208811279 0.00392808372391234 -0.0038359727716497 -0.00750867079629002 0.00238283116772955 -0.00101298624469251 -0.0033568111351104 0.000227614867213319 -0.0210492842036168 0.00452737437010171 0.0250809648159887 -0.0281876815471794 0.00736062639544822 0.0154473543891232 -0.0093207290604059 0.0035715136915249 0.0310142280790651 0.00577602010213571 -0.00631539770131833 -0.00920818650547988 -0.0233368277558665 0.0608833833666243 -0.0152592746109822 -0.00753064127508681 0.00226341399532774 -0.0637941386971846 0.00843319091535771 0.0404927241478807 -0.000298233648160148 -0.0078862752246665 0.032583419302265 0.0173547643128019 0.0118164337692334 0.0299135286514326 -0.00658305124537732 -0.00971050489022463 0.0313430950115391 0.0213688578949159 0.0642024443430689 -0.354543285257667 -0.0234233622770115 0.441888195012887 -0.0308243542230487 -0.116863399506738 -0.0551745532153924 0.281768490944432 -0.128120878163007 -0.0678476236302292 -0.323431152992965 -0.134145560818196 0.194051968006495 0.227221446809154 0.0854962962838922 0.0490894066505215 0.0488223475725354 -0.447455988611065 -0.00419789077550399 0.0280981781679805 0.010705881972479 -0.0167574132691423 -0.00683877558809257 0.0303345300869103 -0.00134713086639778 0.0169253408621792 0.00896679108749365 -0.00550619600941758 -0.00777961276138428 -0.00293619735793819 0.00010515071129003 0.000710581171524785 -0.00196565725455891 0.000816285555527711 -0.000449604229882073 0.00152198570224922 0.0440055208470526 0.0482447248266341 0.005681740797505 -0.0284702659918426 0.0336361240405849 0.0310977655747219 0.0118056438194809 -0.00978644781812626 -0.00749949523668446 -0.00681286394452347 0.00571814413169305 -0.00871622127104441 0.00278471202115453 -0.0042133222658386 0.00624800029960147 -0.00359695499517903 0.00356609197785955 -0.00226766489660897 0.0402000514443273 -0.0577406867744359 0.0586497302217434 0.0671525936984494 0.0193289807086131 -0.00311397388089234 -0.0333068895994212 0.0405943227486728 -0.0633450553737468 -0.0167638606621613 0.0155589488739496 0.014870331714878 -0.0395645870847744 0.000547548508667285 0.0247921745577991 0.0349126106394064 -0.0562085631878364 0.0407299824610159 0.0618421159327734 0.00693923558709584 -0.0176048744878246
  93 1523.77366363967 ""  5.5721371397095 0 0 5.08827890111932e-05 -0.000169610347227118 0.000190121860439774 -5.88036930419196e-05 -0.000318922225520616 6.55237022271146e-05 0.000288219151439521 0.00107268473022062 -6.20081621377294e-05 -0.000309012184870579 -0.000400653015138155 0.000688078392847393 0.00058717166437777 -0.000981616535113765 -0.000467586508348914 -0.00170885523870599 0.00121170035579406 -0.00142815153959708 -0.000785889975754318 -0.000557181525923765 2.06729815485313e-05 0.000476050421158324 -0.000591593887032001 -0.000293663231602605 0.0233837381560248 -0.00449916547494736 0.0203973539896618 0.0150331969046943 0.0109418973515651 -0.00924694251782418 -0.0101353314652085 -0.0112941663586988 0.014365689969025 0.0312345424838838 -0.00665240917212417 0.0262916322350801 -0.000665010072968705 0.00248454741378343 -0.000698336232227084 -0.000217259490830487 0.000217187570361542 -0.00263244845325378 0.00192932319110617 0.00239204917354746 0.00072622859071451 -0.0106341997456289 0.0052517201923289 -0.00703765441464328 0.0120118813533317 -0.000118345690609929 0.00957473375692817 -0.00166860236162129 0.00349020484552383 0.000843244907369796 0.0125202959063986 0.0915312046311695 -0.0979079536942086 -0.192888087626235 0.0137477174064004 0.159385885504501 -0.0855470448992459 -0.22769837611366 0.0168988866443642 -0.10884437289034 -0.0808788135815098 0.00346257237288819 0.0654185941791549 0.229453218662924 -0.032718259534627 0.121390866775138 0.00128089443134672 -0.223953089830116 -0.0107771315163707 -0.377847892845354 -0.155565137605639 -0.432143593702172 0.0921053707124909 -0.371561294057242 -0.0612148418892808 0.391609495087441 0.0998316851985092 9.33549958608009e-05 -0.000528531614252963 -1.26840689116439e-05 -1.59103220402412e-05 1.67892004774466e-05 4.07276363395598e-05 4.96425313278324e-05 -1.12799637559238e-05 -9.9857386812526e-05 0.00295405495499967 0.00284666423580195 0.000296687758658121 -0.0024635830202643 0.00412438486649298 0.000656226253011973 -4.16228122489498e-06 4.9235418420165e-05 4.47292214012692e-05 -0.000597750631308373 0.000130839661138553 -0.000101062393700245 -0.0001576983154079 9.18321678053167e-05 -0.000229060645403195 -0.000178884520897494 1.57202893210468e-05 -4.48268389415579e-05 0.00143740775904056 -0.0034400586352049 0.00148115030278184 0.00425545865021526 0.000907973065715954 -7.27725993258762e-06 0.000887204311570371 -0.00122325337474381 0.00178713134388445 3.76681643940123e-05 -0.00014925834313075 -0.000158596125983618 -0.000579560899389655 0.0017016278695346 0.000344425787929001 0.000946353381871162 -0.00229916994023229 8.20153206868524e-05 0.00281790944560083 0.000593928608664125 0.000636504661148422
  94 1527.82851628677 ""  61.6659518396562 0 0 -0.00290610795647082 -0.000446160375839806 0.00034940476748643 -0.000300077499373566 0.00179558710440717 -0.00166508846505007 -0.0028253720718625 -0.0161281365175454 4.28990821575248e-05 0.011697127118947 0.0178318567281171 -0.00867797721973145 -0.00780593772836915 0.00521431028681242 0.0103749383868237 -8.91595718999016e-05 -0.0141343075124903 -0.00349626552099541 0.00805015532610726 0.00693155479241278 -0.00724385784255 -0.0069419688172899 0.0157208276740744 0.0116204090823508 -0.00261126073849355 0.00348944321854123 0.00438216311353645 -0.00275019640781154 0.00128736893398738 0.00147070196195623 -0.000880813457274553 0.000353618222331027 0.00347707652017653 9.70927585076061e-05 -0.00386666979108389 -0.00038320198619724 0.0252010384903757 -0.0252026857652713 0.00605464488901515 0.0198724078317943 0.008392533823947 0.0325718135759479 -0.0245112518128215 -0.0595374000097453 0.012420677543733 0.00961389917708409 -0.0608969479027651 -0.0267233702363283 -0.0217712759161509 -0.0607389767159124 0.00960293320371206 0.0166044364890737 -0.066595797278905 -0.034577532612864 0.00882091382468438 -0.0413563552516698 -0.00857282548079421 0.0478594421623751 -0.00356595397966743 -0.0055525728720711 -0.0127058202599185 0.0266609844383085 -0.017724490303534 -0.00627248210516325 -0.0382529939328778 -0.016184384959943 0.0251647078663564 0.0256328855214242 0.0119529713309363 0.00274827170216805 0.00609918393634522 -0.0514776441010539 0.0298302987064271 0.0195764171387752 0.00169730102625899 -0.0210890871011015 -0.00034888314174477 0.0154238025810598 -0.00176248987899835 0.0339596114866314 -0.0226377672466704 -0.0219262180918305 0.0441115266655939 -0.00112587336209134 0.000124796897867746 -0.00161218929092464 0.00365563560893424 -0.00564516084966286 0.00450871705354516 -0.00463899788815187 -0.239771499531536 -0.211279095400114 -0.0246891375582277 0.214897620660978 -0.3879158666207 -0.0127797502745206 0.0048958317911247 0.0248005724687304 0.0250640167776027 0.0540503891283032 -0.00291106020790298 -0.00577619911141054 0.0233580586333592 -0.0205866186335826 0.0407916730795746 0.0147223334680639 0.00146111452748851 0.00220328139491563 -0.0694230810832465 0.256398737762243 -0.035171875543175 -0.325127135582089 -0.0682557354769067 -0.0296298745046305 -0.178689623714046 0.227986323557387 -0.363352818670721 0.0339446568375747 -0.0486430792485819 -0.0405339065155964 0.0215651237752084 -0.16156483811987 -0.011902248994738 -0.0633523318300971 0.18264400676101 0.028199090627495 -0.225934902866383 -0.0500483607984031 -0.0705440473871964
  95 1536.10194118766 ""  3.67290460875621 0 0 -0.000554416552399711 -0.00190127841722501 0.000974166527505587 -0.000638079220612641 -0.00292659860131243 0.000751273115209802 0.00708410070798445 0.0120530837661781 -0.00520167729089209 -0.00993910163303529 -0.00561419714135887 0.0100033863285341 0.00845103345255702 -0.0136386498021118 -0.01311625251609 -0.0065553249974704 0.00233164785593467 0.00823266837631321 -0.00573085476429764 -0.0111383294291494 0.0035672546071473 0.00341695223498613 -0.00256354859242957 -0.00434772626259774 0.00989572648152765 0.0411564902819464 -0.00187871587027557 0.00921589364432877 0.0146628820649365 0.00971744872592901 -0.00685565725891684 0.018181673601521 -0.0046751058988352 0.0122044239193183 0.0289777452320748 -0.00774789756496883 0.00174182276348678 0.0124754902839977 -0.00457570557520088 0.00369399362460135 0.00302440178364265 -0.0112077591976959 0.0115942817540578 0.0432560470326187 -0.00313734032426307 -0.00910910307296983 0.0534617316219639 0.0243289067980004 0.0322876376782371 0.0732979539926411 -0.0182445165623215 -0.00770819951070432 0.038003540510345 0.0180151633180644 0.0847583431206095 -0.106223429837348 -0.232882344932214 -0.000217047823562145 -0.0111842001969673 0.203424133526782 -0.230103347464956 -0.180332385335036 -0.091410195298846 0.190434876543743 -0.125959312601841 -0.142770839105668 0.0730917220266015 -0.24771540055593 0.170548236894206 -0.201348034292944 0.0300621320065371 0.0384577139094145 -0.391041781388298 -0.217268857992574 -0.00762753075915435 0.201904149738823 0.00547409608578303 -0.22375848313387 0.00431520409546038 -0.310140654803751 0.328755330858358 -0.00265239442214848 0.00228947997683003 -0.00051458303841925 5.06390220211984e-05 -7.30142513350188e-05 -9.24941621958927e-05 -0.000449709433575103 0.00044251561443136 -0.000440217117009403 -0.0125196116333679 -0.00940130290570156 -0.00119719804391799 0.0127249386382818 -0.0259156408977284 0.00364675680302136 0.00445629271505524 0.000723123825257835 0.0014787092525792 0.00323091303284976 0.000601516044010975 -0.00172969136675822 0.00238426710944498 -0.00237790770212814 0.0043259983565488 0.000680450669904979 0.000292319996536598 3.39090470129982e-05 0.000849163934231755 0.0111258750880994 0.00641478430360125 -0.0148098349498509 -0.00246742549966395 -0.00315013405632089 -0.0204397958974427 0.0260200201746317 -0.0403882162217637 -0.0003929687634486 -0.00106589971658607 -0.000310416989074772 -0.00120564713163852 -0.00977278177259016 0.0008997129005921 -0.00184321168681152 0.00823332077179918 0.00441379013675397 -0.0102252214877092 -0.00263998079385002 -0.00547205760622114
  96 1546.67049451104 ""  120.905044223578 0 0 -0.00313071408429281 -0.0110425040611324 0.00775298830124967 -0.00272411641515452 -0.0220490938944733 0.00182806621189494 0.023512864653042 0.0926384825143443 -0.00334671185126091 -0.0492724470946825 -0.0533789247367948 0.0433555568000181 0.0358150350138229 -0.0601154172697976 -0.0562014485221682 0.00183732594827435 0.0826023103741622 0.0185483113707689 -0.036763219295317 -0.0508355632932473 0.0285992292172824 0.0252305112834214 -0.050434909623149 -0.0408829032972077 0.00221589479627232 -0.0259720797670907 -0.00909792890621747 0.0021348880131447 -0.00567725949497396 -0.00305639593517787 0.00147336672969129 -0.00544130279988186 -0.00380271156397964 -0.00198097630385297 0.000500435468152837 0.00211346229545715 0.00513723226037039 0.0839071333525755 -0.027968374531075 0.0235848331852751 0.0229353687231359 -0.0849354858267841 0.0812654841295715 0.24161458359235 -0.0370277487096438 -0.0600869823503681 0.29450723722481 0.143443499159789 0.0976649584545968 0.254864846351789 -0.0467845555461939 -0.0611878318377397 0.258618599289272 0.131448505766074 -0.0318530437201174 0.0882807833481036 0.0644424909365062 -0.0737020623953788 0.00821345843866657 -0.0455405887701457 0.0731387995104902 -0.000388310852506504 0.0505302628043839 -0.0367481783828222 0.0906077838569376 0.0596108166302845 -0.0588929697096563 0.0248038918173838 -0.0618412902710564 0.0544054793229256 -0.018439286298353 0.0669117006693068 0.0275539171037377 0.00524342420852617 -0.0033781900314166 -0.0141960652593557 -0.000364553476541253 0.0205743951449101 0.00168820816292214 0.00717277758295925 -0.0269630354131392 -0.00997675878257989 0.00557786155432959 -0.00230744438813948 0.000477848547648869 -0.000100635892368623 -0.000844432509883623 -0.002546978606445 0.00237425232692085 -0.00278710568095606 -0.0312028559180728 -0.019432598556611 -0.00323241560103392 0.0344614090616228 -0.0767118552678131 0.0192782609085486 0.0302245747616168 0.00137818710739164 0.00665261814395862 0.00954559443548388 0.00284528991041843 -0.0078428009750904 0.00873015059982994 -0.00907460970667024 0.016247958653176 0.00150627245856393 0.000989188381367881 0.000217746425572128 0.0100428072530746 0.0277313188383341 0.0342751845593252 -0.0374150882044242 -0.00433749084912191 -0.0101016825131789 -0.0776613924774215 0.0986504262692704 -0.154063697254378 -0.00651112232582659 -0.000665462992982286 0.00299778228826521 -0.00596534953606135 -0.0247745529033599 0.00429279657179841 -0.00253380209388991 0.0180660559949928 0.014178531629003 -0.022105945278639 -0.00644432246035071 -0.0159852814426085
  97 1593.33440468403 ""  12.6369024676978 0 0 0.000143185521335812 0.00413756019898058 0.00509601499676062 0.00643794868673962 -0.00809039677149024 -0.0127993405571131 -0.0950135910612052 0.0110085813323172 0.115706182078618 0.0550429506751961 0.0233144313929389 -0.058090116803549 -0.0447780714325745 0.0417242409201588 0.0620202269699447 0.0795014958241057 0.0127681525163202 -0.0884286590204471 -0.0619612220386643 -0.0492383455604896 0.0579537471221735 0.0613628602876979 -0.0436669529636297 -0.0800856628956078 -0.0123337414894336 -0.000941204133893993 0.0137973946570259 0.000130755311440139 -0.00156794833590727 -4.1549879584422e-05 -0.000279937216107287 -0.00150370521079159 -0.00040590171137626 0.00317191532478283 0.00509093740809483 -0.00249923625159408 -0.00354113249657438 -0.000501487095007447 0.00796901848905537 0.00798560352853047 0.0159991943010099 -0.0251897310279451 0.00669247670886199 -0.0895243313648158 -0.0293226301169304 0.0080694110485499 -0.145410090419035 -0.0433670972116927 0.0448504106595057 0.190905257051667 -0.000455901218345674 -0.00168182586077978 0.186141972917616 0.0393236341841644 0.00446097192248878 -0.0180778978571271 -0.00724445017480082 0.0206158487595157 -0.00409986742978682 0.00221131531434673 -0.0148467923147619 0.0166323465881041 -0.0184700964757932 0.00253108807746311 -0.0177926418072286 -0.00925878493164375 0.0237031562802536 0.00855218604534707 0.0144978865461535 -0.00613219433443512 0.00136365640015526 -0.0204769911921199 -0.0160289869620432 -0.0141007239290101 -0.00546575759621861 -0.00195594657255402 0.00380050201263819 0.00421893482917998 0.00402461619967903 -0.0194050541759442 0.0112903591435358 -0.000664066339550248 0.000302914248664477 -0.000401117381687507 0.000311970007994156 -1.25915674122234e-05 -6.22815098515346e-05 -0.00132864027313129 0.000124428672626903 -0.00144348920627213 -0.000743241546090171 -0.000588091522855879 0.000590199866221902 0.00123020748699218 -0.00349808966686111 0.00243319398741722 0.00892239661672962 0.000407621507191184 0.00235756030533258 0.000380939376531993 0.000157096433064975 -0.00074746225870154 0.000544804514025302 -0.000708736464549075 0.00122014873325777 5.49943845176281e-05 5.62675002586767e-05 7.53538487712964e-05 0.00097222097010815 0.00105959612205706 0.00305916534042401 -0.00122019259851242 0.000347682907494977 0.000203007146848163 -0.00507491395145727 0.00682923344708244 -0.010067907755044 0.000404483652090423 -0.000874912563788945 0.000388581422382738 -0.000510939203566541 -0.000727325408707912 0.000385922321206889 0.000151080413092503 0.000219597450409348 0.000574225131233365 -0.000275406322781011 -0.000243465805304467 -0.000985357748764217
  98 1634.8962816901 ""  47.8920646951273 0 0 -0.00316480475744617 -0.00731314244378254 0.0050321496371821 0.000109121989609543 -0.00681450703199749 -0.000401478860379459 0.0132530032172308 0.0800426638346489 0.00495703126469217 -0.0342935525383728 -0.123437796286481 0.00899116173207878 -0.00482784120542864 0.117719467682804 0.0349272226284352 -0.0170018776344987 -0.0808074935438981 -0.000526098704081441 0.0358751053894733 0.114408664329583 -0.0120375892270996 0.00485546689097081 -0.105666400338021 -0.0329468270428705 0.00184875221397133 0.00927745182598647 0.000165793517905177 -0.00052641023502161 0.00225902501397354 -0.00156942586011141 0.00206110660475813 0.00170182088293607 0.000685416462600059 -0.00104918947829253 -0.000370592801289587 0.00113288021282372 0.00801224624167531 0.0389749387595315 -0.0125030154032126 0.0140184179499854 0.00953973304385735 -0.0335738539604868 0.0873971601474339 0.13256465618906 -0.0704047163091664 0.066173861524188 -0.128760851941868 -0.109072234663477 -0.0832174244501767 -0.149039116590271 0.0562291161349632 -0.0642999435693257 0.126722875080879 0.105118492393273 0.0015211964567127 -0.0112950471334838 -0.000759381482583377 0.00801523618819085 -0.000148212320370323 0.0104370870999957 -0.00316786143945713 -0.00564514125888761 -0.000815782296216948 -0.00214446624547699 -0.010676479727409 -0.00387355581458595 8.39667840570173e-05 -0.00599970064918383 0.00194113308776009 -0.0108363525234768 0.00380352161966095 -0.00617511478983302 0.00108966985541558 -0.00153957238198994 -0.000149473359040016 0.00726432248320209 -2.90763039233644e-05 -0.00876520699596567 -0.000386924207850485 -0.000973605923140403 -0.00131294464995733 -0.00178558561605501 0.000216660828294927 -0.000517196113002072 0.000756768388600542 -0.000263578399214207 -0.000821653583761247 -0.00193219014724469 0.00173501083173985 -0.00130515057015992 -0.00405503393216243 -0.000970465375270703 -0.001544675736242 0.00354325802985319 -0.0107807314046315 0.00477067729478612 0.0194348227025825 -0.000753666045037045 0.00260679186801121 0.00125203754386983 0.000717836325036502 -0.00204975102630081 0.0017763017803762 -0.00201849650558387 0.00350521609083932 0.000170864624552659 2.54404061687797e-06 0.000257817825849336 0.00380828024737765 0.00184505103565527 0.00966751907608069 -0.00242864693789128 0.00109292315896374 -0.000677697267253319 -0.018010332606097 0.0234700081142191 -0.036881132441527 -0.00501544586305033 0.00418834231907529 0.00517946888035153 -0.000554157809844892 -0.0012160508778285 0.000482359989465414 -0.000384447371414913 0.00174626602091913 0.000551588128796787 -0.00159344561394496 -0.000592221526509134 -0.00165111444591001
  99 2939.54604446085 ""  33.968516173372 0 0 -0.001485668021904 0.00299969169329513 0.000347975855072298 -5.05469412932828e-05 6.79665747037988e-05 6.88117907971416e-05 -2.24818309655091e-05 -0.000173450560642216 3.52053843323585e-05 -2.46968208577951e-07 4.72149086548059e-05 -6.1604495485475e-06 -8.63635125293913e-06 -8.88513298540077e-06 -8.39325783975598e-07 -1.91473154951887e-06 8.39130230988856e-06 6.25102056785211e-06 -1.99143633583455e-05 7.15075111360061e-06 1.49826315984532e-05 2.01360575914912e-05 5.39542125581082e-05 -4.25149922352188e-05 -2.17666424927469e-06 -2.74969043954958e-07 2.47529861448272e-06 -2.3156062315249e-05 -2.5192630795238e-05 -6.16150629447232e-07 -2.38029973367619e-05 -1.24441035387181e-05 -6.88706987512762e-06 -2.26892264156858e-05 -1.94060350682916e-05 -2.11638771630342e-06 -0.0017783675446415 0.000878460074024111 -0.000844839308781874 0.020789845503919 -0.032955494212486 -0.00722933667502171 0.000172419763549406 -0.000231237134965522 -0.000128521790860437 1.61563079067029e-05 5.15474347032751e-06 8.51236202361908e-06 7.23515680041641e-05 3.01932454415289e-05 -4.4614143114708e-05 -7.05938975018805e-05 -0.00016965446135036 0.000451837787287575 0.000201209925175086 5.97877285569315e-05 5.06764408244526e-05 1.52906940549933e-05 0.000270411944106177 2.05780561728743e-05 3.51565470485927e-05 -1.47027951984503e-05 -4.99103374974633e-05 7.61327368201421e-05 -0.000129893869355301 0.000236138680024731 0.000149496707725135 -7.87044076434786e-05 -0.000185851651029393 3.63483134284608e-05 0.000359844797495458 3.777500014156e-05 -9.75127746527704e-06 1.69174810702034e-05 -2.56717056927433e-05 9.03731174068712e-06 0.00015826776056507 1.80946961621114e-05 0.000247318726747007 5.38091396088609e-05 4.93851099582419e-05 0.0363568760313732 -0.0500317878511849 -0.0346494272864129 -0.00039216176280042 -4.51834272252162e-05 0.00115746574776849 0.00364999439336769 0.0102169288866542 -0.00738645355895055 -0.641665623700015 0.517542766692262 0.410575409379007 0.201266654831792 0.0981396121343626 -0.0127242595465335 -0.0254990629124473 -0.129852299681668 0.0805820017777821 0.00228223477689394 -0.000619663601742066 -0.000775253933841658 9.44911545123318e-05 -0.0019095432710404 0.000611146437447019 -0.000742304060928708 0.00351415364467543 0.000994090706636381 -0.0290938504824695 -0.0132238785958041 0.00880478940232447 -0.00223071398438976 0.0193135394852809 -0.00450669314349647 0.00134633801584595 -0.00057345263346598 0.00745286138084878 -0.00424929346178664 0.012339464396893 -0.00693394516458922 -0.0152241329090047 0.00372476441167898 -0.0194306695254157 0.0178998559584831 0.00846326329421845 -0.00501956042271994 0.00744876906388393 -0.052605116540481 0.0146501272045289
  100 2961.93089147443 ""  30.8106848276382 0 0 -0.0147426524114379 0.0111043440395342 -0.00816669126608871 0.000521427640291486 0.000913448203766289 -0.000792998594919495 -2.79018776657061e-06 -0.000334875873943375 -6.02483186026841e-05 -9.69559085973706e-06 7.70284933305236e-05 -1.27375499562115e-06 1.456208000323e-05 -1.88041906981146e-06 -9.50331900324509e-06 -2.18434185729341e-06 6.27511470180525e-06 2.94610950172409e-07 -3.61745238041451e-05 9.94203512415476e-06 1.4253943150818e-05 -3.87278911100027e-05 -4.2366384541705e-05 1.42349188843524e-05 9.09775397204867e-07 1.25378629661257e-06 5.16182243695735e-06 -1.14821548120315e-05 -5.68849716056677e-05 -5.67628429767661e-07 -3.76426403906218e-05 -4.38079127397817e-05 -2.12622617302356e-05 -2.54363999743759e-05 -3.50272147528254e-05 -1.1760536124052e-05 0.0253001360305876 0.0619932751972989 0.161303573825042 0.133324308861027 -0.211459957122133 -0.0466752511012349 -6.1413024222819e-06 -0.00015779054010378 -4.63755390842625e-06 -0.000102174851646861 -3.9217803560358e-05 0.000138148647747495 -3.08114155468628e-05 0.000166965714747786 0.000149867106324904 0.00127459782724008 0.000740912248275172 0.000493743145083166 1.3777560015007e-05 1.39819062563225e-05 7.81381286427455e-07 7.38816847005303e-05 0.000669088100193974 7.16735579756973e-05 7.53945950233793e-05 -3.62289150640652e-05 -0.000100745400406189 0.000140495935468377 -0.000234895423098638 0.000437392518012739 0.000216930186303021 -0.00011369219076983 -0.000273129097739186 9.70039587301153e-05 0.000863507407278748 8.93535294232909e-05 7.06141774590807e-06 -1.04713559992387e-05 3.96987012053283e-05 3.9232159653984e-05 0.000367947243575836 3.02032067990999e-05 0.000244350682732276 6.12234445928368e-05 4.45976896876307e-05 0.0132009152540288 -0.00445398672904808 -0.00567754543195649 0.00104929644527616 8.56892368874434e-05 -0.00214676741240548 -0.0115756835947363 -0.0608761432769743 0.0418688204078666 -0.103262790746237 0.0869611452619501 0.0720294681115029 -0.0560161688022915 -0.0330296632948519 0.000868164396271459 0.136852415564819 0.733550332017019 -0.486815592935329 0.0010396436779669 -0.000572704663650943 -9.381958309731e-05 -0.000143008302213688 0.00022739929618463 -0.000358295481951494 -0.000438489196255264 0.000831495628429572 0.000691680917723995 -0.0127462720631462 -0.00571540588714262 0.00317134774208627 -0.00211672983786427 0.0127494929474737 -0.00371675708036135 0.00162777847382729 7.8738013147083e-05 0.000532132754227081 -0.00296925631997291 -0.00901244780122299 0.0174039543928098 -0.00677563719184942 0.000813696441455519 -0.00892424738154897 0.010505117349185 0.004781314934857 -0.00270473674095293 0.0020911063280172 -0.0154377319315144 0.00408441153390529
  101 2981.74778320188 ""  33.0554799740867 0 0 -0.00201006875507655 0.0015330869827104 -0.00154200150755575 -1.02339336368846e-05 1.29742422881107e-06 -0.000106508584186595 2.49159103428899e-05 8.76982065995875e-05 3.70380131323034e-05 -1.72248938663327e-07 -1.76414776245362e-05 -7.30649977186354e-06 -1.77097102406144e-05 -6.20047804530276e-06 1.54559408728073e-05 2.13781800167901e-06 1.90632490205665e-07 1.694783660194e-06 1.43213936712006e-05 -6.17316627049132e-06 -1.89024517466794e-05 -1.23897535888636e-05 -3.80813387030103e-05 -6.01780494676895e-06 2.64611409982915e-07 6.60752253868233e-06 -3.02935692729011e-06 0.000151280074025415 -0.000351012621398893 0.000255143395577347 -3.38478209714344e-05 -0.00010051913945803 -2.22903993414521e-05 -1.28775672471452e-05 -3.78496079948589e-05 4.44149524109771e-05 0.00453063038767956 0.00989347191916065 0.0255199949027599 0.018706333071676 -0.0286482206554217 -0.00615438910776871 -2.71950737942679e-05 9.57369193142193e-05 0.000103490871350551 0.000137344066217011 0.000137030514569247 -0.000155473920355663 -0.000203614895811061 0.000165202003658302 0.00024714106242776 0.000286984176713999 0.00025856563569671 2.22234640075535e-05 -0.00466194617081528 -0.00103954792863728 -0.00101640941805903 0.000742200935575977 0.00630815426503237 0.000767456158648612 0.00211481330924163 -0.00118168579687281 -0.00277507632742554 0.000122448704980335 -0.000158722043916216 0.000307381075186272 0.000151485468639702 -7.35555762080422e-05 -0.000180318789707183 0.000141526339725747 0.00135309657045804 0.000142634588924525 -0.000180085514143918 0.000324655824787314 -0.000590956332277211 -3.56252075357939e-06 1.21071973170019e-05 1.85267727251079e-05 0.000314910828661508 7.01690093688712e-05 7.00663565620073e-05 0.00411049666251949 -0.00195091262703681 -0.00117167284053611 9.04607447266548e-05 -0.000171496088209777 0.000147574267602024 0.000308656208925837 0.000209694450306871 -0.000108678403349756 -0.0310478720028881 0.0261563674907697 0.0198333817951927 -0.0163138386498719 -0.00695976749731569 -0.00234628079763253 -0.000976619414191113 -0.00196093348723571 0.000119828378842616 -0.063357016378355 0.0178496908158374 0.00163305444304202 0.000269421839467457 0.000175259002739299 -0.00154629653307797 0.0124294010455798 -0.000588154996773751 0.00249877427452113 0.685372490461743 0.317900223358173 -0.176457947867707 0.076643097182006 -0.5259282763512 0.165745630502007 -0.01374629250744 -0.00572336609518272 0.00445747493814999 -0.00337076691237842 0.0047921284691119 -0.00198151600829818 -0.0339623193759851 0.00579686638425231 -0.041612269011252 -0.110499509201583 -0.0517857532594505 0.0303585454374538 -0.00296577440045022 0.0529227931296405 -0.0127286107423281
  102 2985.52673948434 ""  29.3266087721673 0 0 9.73398848454507e-06 3.0364655689195e-07 3.38428114440941e-05 3.69671209693437e-06 1.35122617419879e-05 7.02975252009656e-06 -1.67205212699083e-05 -7.46684007517506e-06 -2.94459718635069e-05 1.60194658591214e-05 1.54765984518884e-05 9.04419116424754e-06 4.44318760245954e-06 -0.000143763220608868 0.000203309478626578 -0.000122670882578216 -2.35570595242479e-05 -0.000174340338641836 -9.73451377226321e-05 9.82939501913896e-05 5.17335270609149e-05 8.46248447367392e-06 -5.10563712922517e-06 2.36389446374946e-05 0.000491781180379719 -6.39455959449728e-05 0.000580213477689164 -0.0111358174494468 0.0283008540975928 -0.0242705273716985 -0.0242279709832593 -0.015392477822881 -0.00914739358927563 0.00290191822608318 -0.00189502500188847 -0.00270858119265302 -8.23466218505717e-05 -0.000146779920106332 -0.000420074115444967 -5.52594244331613e-05 9.3886131523152e-05 1.46454602489077e-05 4.10470898802478e-06 1.21132032814759e-05 9.07292517318763e-05 0.00206074744201298 0.000683540699222081 -0.000433762768204398 0.000614804252666877 -0.000587586547093776 -0.000923420617936813 5.9469607294144e-05 -4.29524226651684e-06 6.09532114932323e-05 0.395815818434908 0.0899549247704926 0.0832934047270959 -0.062065235056389 -0.540089838450362 -0.0649515318072212 -0.203610146551457 0.115161056700669 0.266594827868807 0.0830899937830934 -0.148653741100101 0.267553079527566 0.158599354349153 -0.089927352209061 -0.205718039850584 0.0432896405827466 0.42156918956467 0.0451704641253371 0.0123573790261738 -0.0205432563349584 0.0385231399359862 0.00837854616420734 0.0516945295705672 0.0028794873535954 -0.055498591332984 -0.00903704527320712 -0.0100010121870294 5.83244319674651e-05 1.28715883170244e-05 -9.3788905275153e-06 2.35644596152958e-06 6.21011299447739e-06 -5.15575902649575e-06 -1.94330211864102e-06 5.05952314212435e-06 -4.33182467786223e-06 -0.000152916538883042 0.000127207541502348 0.000107883035185516 -0.000523373659643086 -0.000286310194161825 -6.98715289501083e-06 2.27882614109887e-06 -4.80776950012337e-05 3.54328369865293e-05 -0.000440199284804387 7.69815533912457e-06 4.57615651201356e-05 2.00192439405387e-06 -3.69793656561144e-06 -2.51780398697327e-06 0.000127500989902703 -2.25890612802195e-05 -5.6350908775201e-06 0.00494701383123527 0.00226410905562234 -0.0012604318528694 0.000312559442699969 -0.00229882769434374 0.000739626439052966 -8.15373261633719e-05 -1.08770958655657e-06 -1.72725026307477e-05 2.07397303535456e-06 -7.39748647235787e-05 7.92809669134772e-05 -2.36909987593427e-05 3.22144206743413e-05 -1.20112067378889e-05 -0.00140770263399822 -0.000639832558625025 0.00036266201549144 -8.40962434612645e-05 0.000858399707383494 -0.000229207107867512
  103 2986.80199418928 ""  29.1689573617351 0 0 -0.0009019700702059 0.000651826878871005 -0.000653854655629283 2.5073056137337e-05 9.91729644405832e-05 -1.19461273069701e-05 3.07449926646287e-05 -9.10283267381993e-05 -5.05846643456668e-05 4.03107319898117e-05 9.36267531260566e-05 -3.18216759915665e-05 -0.00081278204201426 -0.00084173749849548 0.000685835768735184 0.000227990763458277 -0.000227188634119721 -0.000271114471913405 -0.000480766126663325 0.000671202969625061 0.000715998803542864 -1.78900800508369e-05 4.85554694405413e-06 2.80636172114949e-05 -0.000522026586282869 0.000417124077888781 0.000534918985223179 -0.00593668357265208 0.013675651759336 -0.0124070328417081 0.0245610756991615 0.0147427091046088 0.00943905837562266 0.0180334924430308 -0.0130948899418134 -0.0240513161284414 0.00198399444516902 0.00417734960952887 0.0108406797351764 0.00821511456190666 -0.0123440572864976 -0.00264649708983351 -0.000478568122280323 0.000298586157218472 0.00058930883045769 0.00820436672520818 0.00617858016537464 -0.00812530976348674 0.00552134687717039 -0.00490194188009421 -0.00745504074510398 -0.000486370606606769 -0.000340468712696842 0.000370463649007603 0.203365496940159 0.0449782757517012 0.0436424912905711 -0.0303351487686598 -0.265239890625937 -0.0314743267258988 -0.102618576542352 0.0583059078679414 0.133313868064561 -0.086699927637118 0.151092791098431 -0.274357689821662 -0.158716990224024 0.090758205282419 0.207373416403249 -0.0433704954328349 -0.416878306819401 -0.0447564058697863 0.100013494027868 -0.167382586453908 0.33412946658457 0.0632659968728841 0.385956698474156 0.022381187729842 -0.37586230284911 -0.066809670288516 -0.0734370511262221 -3.20139429857652e-05 8.93984413259554e-05 6.01257538897308e-05 -1.66438174382485e-06 1.10348987919357e-05 1.58695922277426e-05 8.79614497993172e-05 0.000380915697525569 -0.000258858064640711 0.000974539811832316 -0.000812265735871079 -0.000677241219356166 -0.000530364525037763 -0.000281653783238679 -2.76378640623892e-05 -0.0009768415522729 -0.00454775951593894 0.00298598207434002 -0.000295954525985867 0.000108293531662259 -2.10937613302185e-05 -3.48915912211733e-06 -6.32317297328504e-07 8.18900070259253e-06 -0.00021655451646782 0.000158952012961987 0.000471062913991721 0.00311558901024776 0.00147775583182291 -0.00077375831710149 0.000408491210202526 -0.00279724149691111 0.000918717924408052 5.07835056621025e-05 7.63965850961696e-06 -6.77101052208038e-05 2.06320595356783e-05 -9.57448793767381e-05 -0.000103363247229526 -0.00398971178611593 0.000267328122756353 -0.00543078432491225 0.00595782542093405 0.00268660147290625 -0.00146511681643907 0.00061130150028133 -0.00481131259220021 0.00139883754240123
  104 2987.98518175144 ""  23.1832581903799 0 0 -0.00524881868780493 0.00407152266045372 -0.00400176354577206 0.00010156968992821 0.000192460435082844 -0.000170230340563365 1.08470760066707e-06 -0.000177409629974734 -4.4367506418138e-06 -1.20277313781227e-05 4.9875209475734e-05 1.70530108804558e-05 -7.60533890843083e-06 -4.91200351794397e-06 1.81613991509529e-06 4.43935235332398e-06 5.76840815139401e-06 -5.57968490780397e-06 -1.83917580550026e-05 1.05922787912245e-05 1.55977155582412e-05 -7.89591726113006e-05 -5.11912275838174e-05 7.47003322143816e-05 -5.92672806731981e-06 1.21593234772702e-06 5.698854049997e-06 -7.21976196470942e-05 8.88930812188446e-05 -8.48061993999324e-05 0.00024333071096098 0.000151965064970341 0.000103825758103913 0.000131248884060864 -0.000129201544280237 -0.000207431818857175 0.0114696390271211 0.0250244708538478 0.0650477880776583 0.0489622051955597 -0.0744753746572639 -0.0159601048631166 0.000203818913510396 -0.000265075797493642 -0.000287832719319098 1.17183000059152e-05 1.61245915333268e-05 -1.56036657003159e-05 9.03171670293486e-05 -2.74887508114062e-05 -6.71594010306354e-05 0.00104364252277982 0.000601736198781094 -0.000626098240684732 0.0017402626390405 0.00038805038299618 0.000382629069058475 -0.000219703157172836 -0.00179505841749444 -0.000219644108614152 -0.000658739854023326 0.000371384888448827 0.000838612587562536 -0.000887376116640095 0.00154349331824082 -0.00279674865940487 -0.00154404698414329 0.000884488505695508 0.00201749093826267 -0.000430545427185029 -0.0042147739739686 -0.000450118149167842 0.000838642994692467 -0.00141345501716655 0.0028188227331806 0.000552347354550449 0.00344515104259231 0.00020581676875502 -0.00292919731580316 -0.000521737904680567 -0.000575336251466752 -0.000834838660366915 -0.00327177144520226 -0.00113418735951515 1.39728858459247e-05 -0.000113921905618932 0.000227020741710473 0.000401589316127028 0.00147449107376356 -0.000952089441054761 -0.024400215658966 0.019781978033078 0.0161206062162888 0.0349105932148189 0.0189146652907225 -0.000730079630673548 -0.00415428424880865 -0.0173730909700246 0.0106412125289788 0.00323125569259178 -0.00721271594393853 0.0030215301187713 0.000228400649374223 -9.94989224803614e-05 -7.05645247641864e-05 0.0256042066204233 -0.0146892263694788 -0.038324012630811 -0.0222958459024468 -0.01389476977083 0.00469708443770803 -0.016044878198601 0.103966819687452 -0.0353815413754871 -0.00316867987543838 -0.00151937147583896 -0.000336631229523579 -0.00117814542000235 0.00271932094606862 -0.00215449334041307 0.322361491905506 -0.020376141850965 0.439472745531093 -0.570942849411791 -0.257949696283275 0.141153872242358 -0.0562236014013423 0.450655806448137 -0.129891315237506
  105 2991.39520374228 ""  98.5176162096466 0 0 -0.0411808736062134 0.0296149592941243 -0.0344137197358892 0.000952433952888632 0.0015688278255619 -0.00131457462369737 -5.73047343316882e-05 -0.00163229607554393 -0.000117612458454842 5.70809859014827e-06 0.000305156209699717 1.7151636152788e-05 5.69709047323426e-05 9.3977422730094e-05 -6.86483862429893e-05 2.99586405098044e-05 -1.18745269925253e-05 -5.86869848891873e-05 -4.05434283334407e-05 -8.67405970403207e-05 -7.87997580047086e-06 -0.000751943274144021 -0.000455049039258566 0.000824943488465656 2.09566724876709e-05 -2.88145947730891e-05 -1.81507565269234e-05 -0.000345053703131554 0.00129937148942133 -0.000825618905395282 0.00102997432576476 0.000809312940903893 0.000432405097825074 -0.00189437333133087 0.00133376422882184 0.00256703749899292 0.0978380187657854 0.208106141284708 0.54182817452681 0.37471432609286 -0.5678025467057 -0.121415183462595 0.000226658612883932 -0.000719421253186825 -0.000326342210450892 -0.000853540452607007 -0.00058752515954547 0.000800307888357648 -0.000444438804753506 0.000557880084314181 0.000754494254416593 0.00973623626196048 0.0057814710050014 -0.00753652657535839 0.0134325626364207 0.00293791028314708 0.00296552822604175 -0.00247930070564273 -0.0218109183083379 -0.00259209030585657 -0.0069294071116414 0.00382984048585418 0.00936655009697335 -0.00365462267934034 0.00607695280993382 -0.0111036109573785 -0.00652521793603677 0.00349049726812861 0.00810978434567608 -0.00193335937627839 -0.0187927591243007 -0.00201948549597373 -0.0103940293945093 0.0174414351856685 -0.035327660851374 -0.00637942878901296 -0.0395091555164072 -0.00238449389557166 0.0391618472628304 0.0067393056647062 0.00742655987497675 -0.00864075931040398 0.00246719474498198 0.00394678045323652 -0.00022735003658786 -0.000325145853560201 0.000911495006635702 0.00430948806990071 0.0199017373573127 -0.0130203625619944 0.0646482829692802 -0.0543816244032206 -0.0444852993963724 0.0412603251498119 0.0240948387142737 -0.00111218531745119 -0.0508456013510381 -0.235828580269947 0.153864136601849 0.00236590031933764 0.000858638026963471 -0.000572576384595858 9.88610565206695e-05 -4.55415497779377e-06 6.62942503503292e-05 -0.00391212898844312 0.00104640484511026 0.00452163225334355 -0.027785416070198 -0.0125062470861359 0.00719576669363209 0.000369705761678099 0.00109660364842486 -0.000181129880171341 -0.000193564735155772 -0.000308001865893003 0.00130182426094764 0.00136580162237464 0.00352337367173039 -0.00770248289700953 -0.0356672173248238 0.00168982823545221 -0.0489433955093369 0.0763554792292177 0.0344996903205741 -0.0189532342164133 0.00557719310542626 -0.0483102733939346 0.0140376326647729
  106 2994.27188107421 ""  27.5313692549325 0 0 -0.00315292316710427 0.00231572002269316 -0.0027854214222072 3.70236105697229e-05 -3.12914188733633e-05 -0.000107205904234902 -1.27903685916224e-06 3.42579443081821e-05 4.04340832406791e-05 6.2559748723413e-05 -9.81279366178891e-05 -8.70245211017549e-05 0.000866611335701892 0.00063770896972667 -0.000834332717791079 6.70578649116702e-05 0.000997275272645656 0.00015722002007629 -0.000752259174655702 0.000660926047052889 0.00100971107308059 -8.45012601076526e-05 -0.000124580355360929 6.11639376437761e-05 -1.30203427416197e-06 -0.000191537381915427 -5.38305732692632e-07 0.00692978171835715 -0.0167827173864688 0.0153958494985356 -0.0208777528248671 -0.0121932822454872 -0.00765503316350429 0.0204778736327668 -0.0111923144761672 -0.0261309675127864 0.00768655306825976 0.016419351236926 0.0428503763854538 0.028880641395623 -0.0439805430541523 -0.00935202793952504 -0.000372413650351663 6.91546274907369e-06 0.000433599488085925 -0.00995706442218674 -0.00698325456740063 0.00969767224606493 0.00907762249670736 -0.00738848927177497 -0.012052063018306 2.05308113734849e-05 -0.000399253050670769 -3.42533752530847e-06 -0.240477601635389 -0.0528306372983584 -0.0522806047385134 0.0361346488901056 0.319073056426637 0.0372902147781342 0.123559931461577 -0.0687841738967747 -0.164685163127054 0.0721434399644547 -0.123151121133359 0.224758165112392 0.135491085529268 -0.0746870971876932 -0.172289948919819 0.0363833242709391 0.341943802024199 0.0370271020117652 0.105889088465588 -0.177887959700026 0.361195977384276 0.0608802411240017 0.377379617065338 0.0229980857361465 -0.408162365523664 -0.0700020571713096 -0.0768026070533721 -0.00111536819227283 6.80017787402803e-05 0.000365478440013652 -2.9294315426739e-05 -4.31089804746229e-05 7.81387390549575e-05 0.000343648539290891 0.00157472900903215 -0.00101818854448479 0.0060536834540679 -0.00513657172453963 -0.00416264922528988 0.00745024346045728 0.00428519111942377 -9.76236272893562e-05 -0.00407163812291515 -0.0186710694445519 0.0121353161926246 0.000478504393250999 5.12509261202595e-05 -5.82369709082662e-05 2.61553524403923e-05 7.99195238061172e-06 -9.11823165319918e-06 -0.000455922120329642 4.17385643853157e-05 0.000290925830263 -0.00541022888890805 -0.00249635093755862 0.00137557948830926 -0.000160631768778038 0.00172763775538087 -0.000545974025819421 -0.000271940045023624 -0.000110331650314245 0.000339618114444388 0.00020865848798503 0.000441956396057962 -0.000693482509328302 -0.002087122288178 5.33375397614151e-05 -0.00285629542867995 0.00707863974865666 0.00320552409705477 -0.00176803813783125 0.00038929639829357 -0.00373286634225349 0.00108393478671385
  107 3008.33537486156 ""  6.35828050517988 0 0 0.00097277951052293 -0.000829109075474123 0.000271724429444422 -4.7072851209631e-05 -9.98573365812486e-05 -3.70878271530389e-06 1.58555130717817e-05 0.000177395752681055 1.88978873293275e-05 -3.46333947495244e-06 -2.65937439665441e-05 1.59396313376532e-05 -2.46229101868816e-05 -2.79084453332853e-05 2.929382201194e-05 -3.54824508381853e-06 -1.3443731541462e-05 2.57038099696292e-06 2.03532461868059e-05 -2.92441822154539e-07 -1.85654254023637e-05 2.48836743920032e-05 -2.25942790157153e-05 -3.48291274707811e-05 1.93772203957439e-06 7.24688487392948e-06 2.53112185579679e-06 2.51099375637535e-05 0.000131121972119886 -6.17460821310422e-05 5.81025936996434e-05 -5.90376019887527e-05 3.22862081546497e-05 -7.33870176849763e-06 -5.52691339245358e-05 6.70515160809049e-05 -0.00137192131593595 -0.002627563757794 -0.00589093219181425 -0.00849503686347414 0.0127078043409476 0.0027496976409917 -2.56291382354257e-05 7.11575440833129e-05 -4.17709709109241e-05 0.00027289997256093 0.000220734953020879 -0.00029446169986702 -0.000176501356663986 0.000128790477021658 0.000208033346175308 -0.000189952231420254 1.22289658321462e-05 0.000236092091334701 0.000523716797093578 0.00011829342149879 7.66552929496239e-05 -0.000203420019046104 -0.00211013775189589 -0.000217165367395278 -0.000629388601220467 0.000368121634112768 0.000824179101060826 -0.000267391960978681 0.000458884114558419 -0.000857650046206383 -0.000379817682489623 0.000204367713083372 0.00049206235685638 -8.48487893525751e-06 -2.33262232919398e-05 -2.84355274782608e-06 -0.000235608501368886 0.000414592927898548 -0.000851856758226671 3.41895757713606e-05 0.000171265089302183 1.90645860206381e-05 0.000293472317935277 4.52769726277424e-05 5.02550628758889e-05 -0.0162152154537119 -0.00742537121056589 0.00146197190541999 0.000117208022729586 -3.41492783087905e-05 -0.000128583485042051 -0.000818082947939536 -0.00206907868784261 0.00167953980907173 0.0155174035801427 -0.0166185051679246 -0.0122336898126677 0.177485832481522 0.0977708095227645 0.00127520148697482 0.00524136359517171 0.0260671750821608 -0.0179967510783268 0.0267441961016326 0.0723132687160716 -0.0265145843283786 -0.000564381422755326 -0.00022141633953912 -8.54243646541563e-05 -0.00995035432820962 -0.0260248327997499 0.00481165153773278 -0.438646776399219 -0.187522289621741 0.109728135977389 0.119831742484487 -0.674907494008919 0.208320828985206 0.00748391201471456 0.00648084831907778 -0.0069416939085433 -0.000456565541901743 -0.00028796356133585 0.000936374257433666 0.0281967556313704 -0.00829563710781118 0.0475099753755289 0.132413524464681 0.0551657011878637 -0.031207137129643 -0.0394884906949572 0.267645259236553 -0.0754680091002108
  108 3014.55128325994 ""  39.7654264525196 0 0 -0.00261222706973988 0.00319413004790958 0.000645463708376852 2.50205445808735e-05 0.000113175989331673 2.8211759709894e-05 -5.63355036166073e-05 -0.000345000536119358 -4.48709298121642e-05 -2.55025015065505e-06 7.80834156835939e-05 1.92519601317531e-05 5.84443100957328e-05 3.57422790736061e-05 -5.9166790018782e-05 -1.26732662361903e-06 1.6350589377787e-05 6.49171146210239e-06 -4.86828940269864e-05 1.39590894710437e-05 5.20547661630416e-05 4.35623419328639e-05 0.000101805850533278 -2.51214965280195e-05 1.81413984792701e-06 -9.38324377649565e-06 -3.45207661140175e-06 7.50921032728632e-05 6.50556320615791e-05 0.000196204047583461 -0.000181396682744902 9.30776163925153e-05 -1.85710781738787e-05 0.000125525010810591 8.67226634872449e-05 -0.000119311046035965 -0.000832705036858202 -0.000241803118069466 -0.00356196604224737 0.0255792111351086 -0.038422132807678 -0.00811533512931335 0.000165976021113674 -0.000328481125075723 -0.000302826850950123 -0.0006599955666682 -0.00050804662060385 0.000631621120741225 0.000438225466872906 -0.000295977477209262 -0.000574394338765601 -0.000493976933948841 -0.000565066842854355 0.000465832186110567 -0.00232307589920734 -0.000499266300636033 -0.000485178252620335 5.99445022239116e-05 0.000548113287151534 6.94737207735735e-05 0.00138864983379366 -0.000759550833564417 -0.00182660328105263 0.000599532819739781 -0.00104237752926701 0.00194044558586892 0.00139250042225907 -0.000764785962149107 -0.00179499026278463 8.39004926454135e-05 0.000785515304465628 9.25807765830486e-05 0.000520050358258668 -0.000871481241148614 0.00177395188732937 5.1970503486141e-05 0.000221667506351777 -4.19024325738495e-06 -0.0020284696965684 -0.000347447762105471 -0.000385541120571717 0.0754780286749934 0.0283141744853173 -0.0067647024308963 -0.000524844448455898 6.59737209907262e-05 0.000364823935714084 0.00275145084872342 0.00705627456684946 -0.00552501284232599 -0.114406866394599 0.110695895001709 0.0848790745085945 -0.785675275834646 -0.446415572407343 0.0019830053816867 -0.0183690567705887 -0.0903816358281632 0.0632825925077129 0.00742730964137346 0.0150936575503244 -0.00532955731508816 -0.00135696340063982 -0.000488102778414973 2.30526688312511e-05 -0.00350522552879402 -0.0065879183355065 -0.000798432788046404 -0.117184143827953 -0.0485907267430477 0.0250459448475655 0.0208676249063969 -0.130630698316973 0.0392928682652176 0.0251983890448396 0.00868454168523359 -0.00268186932256185 0.00203329154678169 0.00294759591100701 -0.00185184475933757 0.023660673265246 -0.00306116009001156 0.0350050486376212 0.0291799486003958 0.0116946590294675 -0.0069143912106948 -0.00969002373979903 0.0700043915782654 -0.0209521171665871
  109 3033.31503892448 ""  21.5612168557378 0 0 -0.0160441146639052 0.0616273115187613 0.064461236107253 0.000637792110537486 -8.02279744373669e-05 -0.000188136185796114 -0.000627017881413129 -0.000261202371192557 8.42637425737933e-05 -4.15773407073833e-05 -0.000136650908553776 -1.03381680634365e-05 -2.93089945457119e-05 2.41506950459815e-05 5.15064128614664e-05 3.30759257404134e-06 -2.79735745449917e-05 5.85990107760221e-06 -2.09338301699898e-05 1.97608794121162e-05 3.79075108362657e-05 0.00100411078589299 0.000833041877916421 -0.000960128332785307 6.55944684404361e-06 8.31065593529058e-06 -8.71414743227978e-06 1.17579551138006e-06 -9.96049203646935e-05 -2.60408869417242e-05 -7.76551590780249e-05 0.000181506950055911 -3.92012495824793e-05 0.000168957104950045 0.000455136127198363 -8.65666687669887e-05 -0.138379757845233 -0.248598056384627 -0.671815492888818 0.33258542180123 -0.488436105775969 -0.0965782649942381 0.000474488719805394 -0.000115777177592413 -0.000486132327368423 0.000511812406640729 0.000246542350379686 -0.00039223081381971 0.000805725510954903 -0.000779815401685915 -0.00128552197662497 -0.0125741890694292 -0.0102983907831941 0.00951378772409142 3.98568708273562e-05 -2.3124170914593e-05 2.31325909966563e-06 0.000124124077405213 0.00114333364701951 0.000135389960827188 -0.000155309339015739 3.84237138651219e-05 0.000192562163629784 0.000441904757694342 -0.000720896108614689 0.00139571612275438 0.000617191212560512 -0.000321561360563233 -0.000810707579818117 -0.000164778431212224 -0.00113199885000308 -0.000120316769986549 0.000523816246274336 -0.000771060638149748 0.00173442868501456 -0.00062665105532517 -0.00438143306788751 -0.000352102541717139 -0.00190775734862779 -0.000249216268514587 -0.000356147486874453 -0.0044030438371351 0.000577016194355304 0.00105197668194154 0.000269787931574827 -0.000589482392353808 2.05785561281925e-05 -0.000335516327708416 0.00311131818103248 0.000417791065475412 0.0241017855659811 -0.0218537145448183 -0.0181330991607201 0.0248276505574072 0.0133386246480462 4.00647393829477e-05 -0.00234072635812752 -0.0183977808596658 0.0109628891175722 -0.000160499879357016 -0.0003805709440734 0.000108170076088001 0.000146113822225648 -1.42106053711866e-05 -5.38868378919443e-05 0.000205244946810931 -0.000731303964939683 0.000834397701152627 0.00297120916301095 0.00129032898814367 -0.000619643221259299 -0.0003831555932887 0.00280406775916563 -0.000662628507616439 -0.00138558507350124 0.000304823300861489 -0.000172007509142777 -0.00162217564166966 0.00269489875143545 -0.00364870769252064 -0.00523055210122645 -1.95783935209863e-05 -0.00740575341926867 0.00369529270994698 0.00149586576156879 -0.000793422697962325 -0.00107607071905919 0.0072396734874627 -0.00186037473967915
  110 3040.2090151877 ""  6.41454919204484 0 0 -4.64440489462541e-06 0.000137162759437631 0.000217558893366442 1.63296676252047e-06 6.27802518090675e-06 -7.14284936639435e-07 1.38191527008268e-05 -1.24063525193922e-05 -1.17234603968705e-06 -4.3359532846105e-05 1.77754300806565e-06 7.84199967636419e-06 2.67781309041298e-05 0.00014297472713957 -0.00026412068657762 4.71200139115105e-06 4.58774692066245e-06 8.00662374021524e-05 5.79807010237544e-05 -0.000159406604044711 -0.000242396728348313 -1.00696699260097e-05 1.24074895342299e-05 1.78784159852579e-05 0.000445700487078701 4.90996701823657e-05 0.000421771698660675 0.0246524084878804 0.0564666048293419 0.0313245208268529 0.0155509935918925 -0.0490140502794647 0.00329658911628333 -0.01131407173641 -0.00687029973964053 -0.00512592110094003 -0.000472837133599245 -0.000895842229611693 -0.0023987141284075 0.000556893429976415 -0.000793179369119369 -0.000147732456914231 0.000278273369119827 -0.000223058400371388 -0.000375521504819078 -0.0014042868942856 -0.00130539923581634 0.00162155364664438 -0.00149509697490094 0.00162544544387199 0.00236212149314678 0.000363379551774534 0.000158776678612159 -8.81382958144571e-05 -0.426535256458552 -0.0760756366777776 -0.0875420873138792 -0.0545506184326864 -0.516329448327189 -0.0529910049999898 0.185879320103074 -0.0829328702712795 -0.234320863582725 -0.0857645610489936 0.133735373450573 -0.273009984576014 -0.147812373190435 0.0683995475797165 0.190216723772231 0.0467136781172033 0.38383616337913 0.042612825682052 0.00748126438764985 -0.0212127758182586 0.0357689544002589 0.0095631780429345 0.0829724461334601 0.00365667680971556 0.117381556907438 0.019877751259012 0.0206790413027026 -8.19565896544414e-06 -9.97455763059609e-06 1.77782711771181e-07 1.74843087535561e-06 -6.61523654206527e-06 5.42881573884487e-06 -3.57847958084193e-06 -2.26436526987009e-05 2.07594737159219e-05 -3.15294827554792e-05 3.42193973227466e-05 4.4680379741445e-06 0.000105721368899217 6.7822601432019e-05 -3.87582953068133e-06 6.47205186465826e-05 0.000314473164376598 -0.00020918407734035 4.79280727893585e-05 7.31158702593708e-06 -6.40413709685426e-06 -3.88600612301044e-06 5.41706343168109e-06 -4.18366111133588e-06 0.000217458088123111 0.000310002420042363 -6.15342934175504e-05 -0.000494445978512864 -0.000206226507054779 0.000133370571994956 -3.63681285497043e-05 0.000107437655411242 -6.14120903850108e-05 3.14241492935106e-05 -5.57228149369872e-05 8.3410048020913e-07 -6.38046846696049e-05 9.52775430676512e-05 -0.000111998539717895 -0.00041366986177653 9.05248061042523e-05 -0.000675440341619496 -0.00261839607775203 -0.00112861151472847 0.000671499960134128 0.000428877570573388 -0.00264698232041472 0.000729660175211148
  111 3041.50765644486 ""  7.60731314586346 0 0 -1.55395384718674e-06 -9.85139668656521e-05 -0.000206602103946656 -1.5322734909866e-05 -3.18962231484276e-05 9.68304663017811e-06 -3.20405204595224e-05 5.69754932846167e-05 6.12354373681936e-05 0.000137443300391467 2.1042509990997e-05 -0.000157284870876044 -0.00116858802074653 -0.00091917294878338 0.00106114943996355 0.000212618792045456 -8.36652086078695e-05 -0.000250594105002596 -0.000732434013677344 0.000964535793134789 0.00103180692444763 7.78462507272358e-05 -8.08924856073311e-05 -9.90380499979602e-05 0.000198725402863736 -0.00066091114887173 -0.000173835371804666 -0.0164989646151823 -0.0282005278258203 -0.0145040981243417 0.0166198552598629 -0.0547086461973802 0.00792602115862846 0.0202865230437507 0.0506247894753171 -0.00999302924373769 0.000446714561730676 0.000831334300027878 0.00221680000302637 -0.000372780184022655 0.000472610985884068 0.000105335509705362 -0.00175998017712408 0.00143616835692144 0.00231266432515248 0.0119496534000254 0.00979945371690119 -0.0111910039856796 0.00920688597718772 -0.00945028617857406 -0.0126777405205526 -0.00148573952498252 -0.00114681120926153 0.00125456319114816 0.246520751875823 0.0464716449915128 0.0520269072450539 0.0254157979823005 0.261958434252223 0.0270967806821029 -0.0759325128809374 0.030285977503446 0.0931172958561593 -0.105162100306445 0.165615714107345 -0.330513848907522 -0.144435047810738 0.0634094154745719 0.186613650914914 0.0521453293454604 0.426149585457478 0.050091132091056 0.0643896930347207 -0.0878692957251633 0.203859682144726 -0.0728522103864694 -0.486152998397932 -0.0358695207759459 -0.235306715983107 -0.027368162228627 -0.0464132871126019 7.57186304745408e-05 2.08180883884582e-05 -9.38413244219511e-06 -7.06073018175278e-06 6.80255280228391e-06 4.44748135575706e-06 1.70481711569717e-05 1.90250028535753e-05 -2.30187823231296e-05 -0.000182919678334669 0.000173073170294364 0.000150313883041102 -0.00072088670278635 -0.000406713509146358 -1.34944689338965e-05 -9.39871578157907e-05 -0.000330922367804643 0.000215346305850808 -7.25616092716562e-05 -7.17043637412015e-05 3.12359080047944e-05 8.83492364810728e-06 3.05416775215995e-06 -2.43997935571155e-06 -0.0004972992187806 -0.000217148415728202 -0.000172103181564977 0.000863370711532373 0.000361779598774458 -0.000247521259982101 -7.05263373514557e-05 0.000477280792697309 -0.00014291912488811 -7.77231901396953e-05 -1.82193464930552e-05 8.88616621525996e-05 6.19737710316183e-05 -2.27200213823316e-05 -1.91506470475688e-05 0.00234729876533041 -0.00018725793198794 0.00342561234867362 0.00387608020022874 0.00172570576485938 -0.0010562466409932 -0.000270908160094044 0.00104320963080793 -0.000332166030794236
  112 3045.33737344665 ""  50.0951877990444 0 0 9.15456106407784e-05 4.84907393774967e-05 0.000312273479828987 -6.24902919589236e-06 -3.11067086151754e-05 -3.00714818847499e-05 4.96816002844603e-06 6.90133044423194e-05 1.78932673247904e-05 3.94707812623573e-05 -6.20528520662838e-05 -7.55393005016107e-05 -4.77942847045292e-05 -2.19506892495764e-05 4.39652538780595e-05 2.04212452242502e-06 4.59185822922132e-06 1.54543885833496e-06 4.10947211392598e-05 -3.06652627986065e-05 -5.32519194771259e-05 8.99013432713553e-06 -6.11945101963656e-06 -1.64332790118189e-05 -8.07993177027616e-06 -3.81554875322319e-05 -1.37893005740785e-06 4.26674817081042e-05 -0.000264255329585738 -0.000230689337564549 0.000205476914543005 -0.0004769467393138 -7.2520986092896e-05 -0.000738919987993723 -0.00145047918306273 0.00021860994365481 -0.000573974208645371 -0.00123206778482339 -0.00338852931096465 -0.000354421666974371 0.000523869920647639 0.000157035667324781 -0.000503335376244956 0.00059001030147686 0.000888548870384162 0.000542832184895862 0.000437905051622334 -0.000498643057045606 -0.000440353649253049 0.000393983257914921 0.000590479619018077 -6.08117308517212e-05 -2.07874554543162e-05 0.000116040021365893 0.000962965749443623 0.000162195362688423 0.000185969328969922 0.000250346171352807 0.00214089622807353 0.000148397352807351 -0.00173481713907548 0.000947884280650535 0.00235449715409475 -0.000683159703484101 0.00107884214464201 -0.00221800193429493 -0.00215136374880442 0.00109372009120037 0.00271774388276302 0.000496723140409208 0.00359110886828795 0.000375101616229997 -0.00165649071058074 0.00222691090713408 -0.00523480317393676 0.00200622168848502 0.0140134612971573 0.00107022953075852 0.00845984433187561 0.00112621792752744 0.00159284542615519 -0.000897950466565984 -0.00141513671342703 -0.000152043331328404 5.16926057431413e-05 -6.88810272470164e-05 5.12668925723433e-05 7.7782001814833e-06 -0.000282225491985144 0.000171748888538444 -0.00689028231861961 0.00483531703038822 0.00504793502845624 0.0180255321063878 0.0109744866226645 -0.00120700490869355 0.000599482321948686 0.00338487314000492 -0.00259645324309642 -0.0148349025475615 -0.0120000276863814 0.00508028527181268 0.000825107808271587 0.000226442216928328 -0.000123634454693385 -0.0759859143864457 -0.0226080563289484 -0.032471618581802 0.17639979819308 0.0768348739111995 -0.0473604725618558 -0.0122469403240842 0.0656662818735613 -0.0194446280778374 -0.00482285586908101 -0.00176613064216335 0.00597316899459682 -0.00123612526214276 0.00185011381238043 -0.000830371850930718 0.386791221581181 -0.0275897535449081 0.561798499427136 0.549052647281204 0.246106004913215 -0.152793190863591 -0.0261621517481134 0.0498878355243376 -0.0218738993706428
  113 3049.39107360375 ""  68.1503907741194 0 0 0.000150866964958334 -0.000345652956175615 -9.06411263852866e-05 9.60658298615265e-06 9.05726395831354e-05 1.27666087065915e-05 4.47800020324422e-05 -0.000102353147264834 -3.73802723810622e-05 -7.7233535805583e-05 6.64118740438178e-05 8.43696684708662e-05 0.000328297237039012 0.000149036738827325 -0.000453971433377221 1.09364220226866e-06 -0.000325883820370308 -8.49343672421444e-05 -0.000796206503021024 0.00042055415208171 0.000799689305002878 -3.51242694178577e-05 5.94373450987931e-05 2.837473753237e-05 0.0010910524960623 0.00206230819083942 0.000597040306899031 0.00105791940126952 0.0304689631126601 0.020724655182161 -0.00380572633270961 0.0262410560888304 -0.0171383588433676 0.0576221154421165 0.0380275081433804 0.0241084592517543 0.000253230231744372 0.000254042443751298 0.000751706392076921 -0.00221805517239691 0.0034501473195023 0.000690800021387564 0.000750053752537997 -0.000575080567880423 -0.00098356882773357 -0.00338619152510567 -0.00234544298926173 0.00314820429545292 0.00721080468539462 -0.00695686329324097 -0.00953931774623118 -0.000602840594633246 -0.000422956344833826 0.000368863716126677 -0.132402391457358 -0.0201457921509264 -0.026314564627654 -0.0305162739191271 -0.275652967133136 -0.0252089352235313 0.148601953074595 -0.0739523862090656 -0.196176011669026 0.073842780368837 -0.117007771570029 0.225346462799748 -0.00689334667246265 0.00971826822912893 0.00449426245259747 -0.0276206169831367 -0.211077327430779 -0.0274839628666288 -0.033708909763279 0.0887862487275023 -0.157239122438365 -0.0559935604320458 -0.452803121621534 -0.027886299238382 -0.599332546288986 -0.0944195642845183 -0.103730496544273 -0.000121442039980839 -0.00011907402421786 -1.56897564694016e-05 1.06265978026528e-05 2.48046241019197e-05 -3.39729709013174e-06 -2.63272226775206e-05 -0.000132312752159144 6.5324209743839e-05 -0.000418589825789446 0.000292238346623071 0.000260239758105434 0.0018884642473152 0.00107379493568865 -1.55327137651195e-05 0.000324141464963578 0.00147426757793801 -0.000945577201836486 -0.000271734805078707 -0.00015704771966492 5.54807735077449e-05 2.83671495756911e-06 4.14267549961555e-06 1.51765373145133e-05 -0.0011350385687449 -0.000194391231542585 -0.000606629718997553 0.00310655435487561 0.00138023106715585 -0.000793100325273509 -0.000125217839729287 0.00049690308452302 -0.000146008851272293 7.18033856403451e-05 -3.00917175834235e-05 -0.000102942302193758 -0.000104958222101197 -0.000201916665783623 3.08522947853267e-05 0.00649290963216498 -0.000407982377942041 0.00939217416079158 0.00733515215211376 0.00331764973128619 -0.00210764124393071 -0.000208587267606763 -0.000600435049502979 1.26262675393427e-05
  114 3049.94629179218 ""  47.3986221741927 0 0 -0.000110211353722391 0.000303117514836889 0.000136692398809509 -8.5549857002873e-06 -7.48412902690676e-05 -7.0221855788021e-06 7.42275777410107e-06 7.76531784503806e-05 6.23769522028525e-05 2.9925058151937e-05 -4.83254493918529e-05 -7.2551090587137e-05 -0.000334254091928205 -4.72962913594228e-05 0.000216033024251079 9.07763091715432e-06 0.000276751017858968 7.53354357926972e-05 0.000431323127340941 -0.000293660069762016 -0.00079798592762862 1.85431064334602e-05 -2.25623076121065e-05 -6.53335943295427e-05 0.000334229428612993 -0.00193582555235385 0.000614508293453354 -0.0256586546572201 -0.0124656627679961 0.000821990138649516 0.0128844748271971 -0.0277135030490088 -0.0149091168575927 0.0300885593940137 -0.0503310129880108 0.0482717594790298 -0.000339719720755119 -0.000475736444895445 -0.00132826139879919 0.00181235413505435 -0.00281699336116858 -0.000547365696350404 -0.000474212060295084 0.000355052276779347 0.000625878712838142 0.00198410244631141 0.00146803536665843 -0.00214320123568233 -0.00538167431061866 0.00553142011159044 0.00785576437427694 0.000176085466590872 0.000212002233839886 -0.000200436724422507 0.238935178762532 0.0487713334881182 0.0535885306183983 0.010122854813446 0.141526873188557 0.0141283135826124 0.0554397761365356 -0.0362783737755447 -0.0817529294659494 -0.0160362617019804 0.0211621864726474 -0.0553017969713867 -0.168268266821682 0.0849093014982079 0.209783856815955 0.0307486469964791 0.230159855736242 0.0228752498816253 -0.159674981629815 0.27460673288429 -0.577974271293704 0.0674558938445126 0.388367809229894 0.0402845778797048 -0.267091142637256 -0.0584599730421919 -0.0389678884114483 0.000101442473059154 9.44813603152384e-05 1.6339133624698e-05 -9.85607477488447e-06 -2.43844530808963e-05 1.0220194142919e-05 2.13236260266355e-05 8.17146517225281e-05 -3.70953390848582e-05 0.000335593054699942 -0.000219090271895439 -0.000211317217217515 -0.00157608425650089 -0.000887407947994481 1.34870723420827e-05 -0.000215313809319201 -0.000904039363994898 0.000579894247152012 0.00024942235936251 0.000238600188684948 -8.65577375192148e-05 -1.70541766077375e-06 2.33880113474462e-06 -1.5469745877216e-05 0.000737843906389704 0.000676258500537866 5.42365646905232e-05 -0.00306076580666155 -0.00134994853458825 0.000781784410244535 0.000288040703780462 -0.00148409014182953 0.000409969185106313 -5.85813002013052e-05 -1.23019025581257e-05 9.87625424446782e-05 5.30883952960284e-05 0.000246366984602121 -0.000166147643463588 -0.00271086825503711 0.000301161476010777 -0.00407131835434569 -0.00705964557367061 -0.00304914556656727 0.00188653971400074 0.000938780590651051 -0.00531624813574935 0.00150477714219079
  115 3053.42434146924 ""  42.5886702752599 0 0 0.000243223144550632 -0.000831593157476532 -0.000634610250459565 1.3715536501669e-05 7.67210521223186e-05 1.16097783366864e-06 -2.81498593817924e-06 -9.96869516392469e-05 -1.41977269024638e-05 2.28734552701774e-05 -4.29381213575624e-06 -4.62253303147042e-05 2.27063942519913e-05 3.05171681110584e-05 -3.13745059680925e-05 6.36998980855676e-06 8.24533457471226e-06 1.48292744022106e-06 -6.01829907941128e-06 -5.29431933068687e-06 3.07448596161161e-06 -4.27092071925109e-05 -1.94870427931269e-06 4.63819478688758e-05 -1.66624715394266e-05 -6.25359139194923e-06 -1.44379063783071e-05 -0.000928407638678016 0.000261134435382565 0.000560799232259856 0.000343982563655717 -0.000139958461239962 -0.00110110868882174 -0.000161278343298549 -0.000168474261401941 -3.11031275705795e-05 0.00159013264531346 0.00265411694037125 0.00674322423141234 -0.00479461611385381 0.00703172531361183 0.00130936351229475 -0.000227297392853673 0.000193806769259657 0.000440949215259746 -0.000279004388137576 -0.000227309416333461 0.000297537096609877 4.75542493237783e-05 -2.87332074759474e-05 -4.33155508701257e-05 0.00040484003914984 0.00021387912501569 -0.000399742957003651 0.00566740397458851 0.00132647971849683 0.00147822165303593 -0.000375344023711551 -0.00126148973799437 -4.5935383771446e-05 0.00587676803804011 -0.00320986280840949 -0.00799407299252867 0.00199613134691883 -0.00318968566731265 0.00556717142012087 -0.00625861219560769 0.00332780596106394 0.00769842381851718 0.000286586937791835 0.00163067157645507 -6.5981929207093e-05 -7.41642572416356e-05 -2.25698597543831e-05 -4.37840367836761e-05 0.000226131996241708 0.00179858703051564 0.000114519155778293 0.00179954070913078 0.000257572566572846 0.000311687027516874 0.00133280534055007 -0.00139344885316859 -0.00111888150631191 -1.03667692236919e-06 2.19856149404796e-05 0.000162301763584727 2.8049293360135e-05 7.71322613223934e-06 -0.000148104335954658 -0.0203807848072924 0.0164129296693647 0.0134924636663708 0.00471267828507486 0.00254143662384336 -0.00130134069609804 5.44896459136278e-05 0.000284226666095762 -0.00047257757413849 -0.00635763918401731 -0.0237305470914482 0.00870696655258375 0.000187563024484587 0.000142613696519619 -0.00014802360999324 0.00588393744914859 -0.0699683980093122 0.046366331306875 0.117424674596639 0.0496292058250271 -0.031411202240106 -0.0396848154338975 0.227139790212551 -0.0667566795965927 -0.00214790077452915 -0.00210779580994431 0.00322186380004441 -0.000381077856671204 0.000578552349093443 -0.00120792360164415 -0.224840068233789 -0.00381263109522695 -0.3074767540949 0.254913254497258 0.0954592459062747 -0.0542237692655201 -0.10275047461302 0.743391032617812 -0.1954141558866
  116 3055.10011692475 ""  25.1089233658407 0 0 -1.0348476255399e-05 3.01256115796681e-06 -1.20777587232814e-05 7.06111746687808e-06 8.11124495483939e-06 4.37460494560511e-06 6.92787818911794e-06 -1.28392010671017e-05 -2.81313528429821e-06 -6.56831157770317e-05 1.19552979589733e-05 -1.7991013374034e-05 7.02478245677857e-05 0.000205384854546607 -0.000305262371429291 0.000211418400424323 -4.85685926571504e-05 0.000164421630259295 8.10861302411979e-05 -4.29622304126606e-05 6.11230645250096e-05 -2.20482455383835e-05 7.82625989513463e-07 1.77642199726728e-05 -0.00150938240388288 0.000426019597327242 -0.0011474793742576 -0.0549995599211354 0.00669222301913174 0.0247992330077738 0.0125934272085731 0.00475720601792778 -0.0525527174632049 -0.0239628866754314 0.00732757494449683 -0.0218337865605911 2.4734499605775e-05 5.90268131784057e-05 0.00017555753707819 0.000106070481766493 -0.00015901281037026 -3.26801820805919e-05 0.000114778214670793 -0.000183424637468151 -0.000465630843086631 -0.00275226116242032 -0.00173981096161804 0.00175281223438792 -0.000320888718150989 0.000139316044646088 -3.70353392796507e-05 0.000244170118312053 0.000152378345318503 -0.000157331029202709 0.392629729031004 0.0870453004054659 0.0967703066351674 -0.0143705957745416 -0.0148924853859313 0.00456930519195912 0.282453288545672 -0.157884273033637 -0.390159067284239 0.115769503512509 -0.182022702316596 0.32731773194062 -0.25916743623924 0.140213732486865 0.317092334877196 0.00189228931403931 -0.0126776703149311 -0.0135333113895444 0.060438088042078 -0.112693554411133 0.231813748403353 -0.00929206525115308 -0.0178431962325374 -0.00719504573599906 0.237117924575509 0.0422807703578924 0.0371832337285538 -4.96880179159248e-05 2.88342603096559e-05 2.41099013225777e-05 2.66014205963684e-06 5.5471441312541e-06 -1.35973314157564e-05 -4.34803758589372e-06 1.60219615628114e-05 -5.2371055542415e-06 0.000505540168379401 -0.000430225284430083 -0.000331909790155743 9.75945163531937e-05 5.09653544462278e-05 3.26396468794335e-05 -1.54821255877695e-05 -0.000163693603952364 0.000112970935783529 8.92458804510752e-05 0.000458660954634853 -0.000165146351539836 -4.16038521315925e-06 -1.00434604719376e-05 7.41673558148014e-06 -0.000141562806349626 0.00116746278415072 -0.000788828037596592 -0.0019244221060558 -0.000802840058578047 0.000521411367377937 0.000784690833146856 -0.00451048429544277 0.00136090612953421 5.40540093287669e-05 0.000103548741503027 -8.82959037840116e-05 3.73965522909524e-05 -0.000115645736552761 0.000193452405994901 0.00392859949671074 6.07037193835516e-05 0.00540015045373451 -0.00392968665654681 -0.00143725121726381 0.000811326328146732 0.00172683738926861 -0.0125601818706711 0.00328900447854871
  117 3057.2191665879 ""  39.7537406320431 0 0 3.12113213581644e-05 -2.8366631430554e-05 7.66925063423853e-05 1.38980252747302e-05 2.53086270143156e-05 -2.1587731607817e-05 2.21182944887404e-05 -7.10333934755482e-06 -2.93840886676053e-05 -0.000467663420003056 5.33636088278304e-05 0.000550079774221938 0.00427313840260549 0.00384600852051087 -0.00393281435686388 7.63150807713405e-05 0.000280283813548779 -3.70377482459156e-05 0.000189419171716809 -0.000348707010249748 -0.000304668445071225 -4.66638748346788e-05 7.09243291160905e-05 5.92369956027864e-05 -0.00123997168441526 0.000372940407845064 0.001686558285184 -0.0507843309323323 0.0117094246644733 0.0262392765572506 -0.0174765255673137 0.00353611552623605 0.0625632748572418 0.000721534082532334 -0.00127148477319186 0.000648840488130121 -0.000126259626649491 -0.000300287502431848 -0.000778618107874361 -0.000258270636531768 0.000466480802726853 8.78870379964312e-05 0.00601813733560794 -0.0050323302412376 -0.00795971175305209 -0.0486026560290303 -0.0398182216567721 0.0458454899664921 -0.00296475993735712 0.00316275117324693 0.00412363594089601 0.000882503903824776 0.000687170346307269 -0.000719177147623501 0.338560507337896 0.076237490466101 0.0831422454925151 -0.0190123592714959 -0.0592480557897805 -0.000468289333575441 0.287270864314825 -0.159468636799299 -0.399858202733143 -0.12084354011068 0.192366394414863 -0.342352441147364 0.342475500718133 -0.182154369611686 -0.415271043075231 -0.0108622723234484 -0.0559653484288952 0.00864226678468043 -0.00221732839047513 0.00664500772998567 -0.0143038755258299 0.0016869466225446 0.00535443866144468 -0.000109242018851601 -0.00178254404120705 -0.00023274154367898 -0.00169042352778232 -6.32807645424947e-05 -2.87009278829941e-05 4.53678212628867e-06 7.68533609720802e-06 2.07976322092906e-06 -7.90226987365508e-06 -1.53311595318606e-05 -2.34037453970239e-05 1.84250906449818e-05 5.73144128207424e-05 -7.95267384811293e-05 -5.10718641437906e-05 0.000697404882198361 0.00039761957910359 -2.93814363662131e-07 0.000107438389389617 0.000350570118332488 -0.000222341573865975 -7.97237724983452e-05 -4.92021400268771e-05 2.14695387511558e-05 -4.28904921298444e-06 -5.65139792871577e-06 1.75261418025423e-06 -0.000200967802278638 -0.000150943027950599 -1.9412347484533e-05 0.000948946496341104 0.000426428808778157 -0.000241643835659106 -5.51212707907618e-05 0.000188827256742119 -3.50544641399669e-05 6.88295402780019e-05 4.68043415852114e-05 -3.70466794767352e-05 -7.35960428066141e-05 -2.46770213222714e-05 7.61873507747631e-05 0.000700540070745941 -7.3404966959268e-05 0.00105123704564094 0.00189877742336297 0.000820228509082423 -0.000510057308125971 -0.000191075444440805 0.00103090957061631 -0.000300936392570099
  118 3121.75365723553 ""  14.1358693142789 0 0 5.40710320935094e-05 -0.000215078995454383 0.000112625378394552 1.48080860694665e-05 2.3559416422184e-05 -4.77242970230022e-06 0.000254526583500979 0.00100357831921436 -9.76217729456888e-05 -0.0201423558530981 0.0151261308039978 0.0263423109382859 0.0454426862675435 0.036110810537994 -0.0431538386916026 -0.000445603253774588 0.00157097689592515 0.00092482193138883 -0.000737604544320221 -0.000433007615518299 0.000727149217019973 0.00119908918339164 0.000650148642940249 -0.0010679926652454 0.000391132311282368 0.00015656284925442 -0.000422271184798921 0.00339009089816838 -0.00127709471406198 -0.00299842359282515 0.0022282149223846 -0.00105293521092383 -0.00415999899808443 0.000115059345547137 0.000476182533798372 -2.81604794820279e-05 -8.7118566816444e-05 -6.40404190306221e-05 -0.00118923895755037 -0.000807381467775999 0.00119650667658375 0.000269445202334536 0.23277652390517 -0.199162024855832 -0.310149563071687 -0.528759596599327 -0.434329803946312 0.498414702370576 0.00506626803422538 -0.00272169951414533 -0.0064598715649058 -0.0138779944637362 -0.0102040336091893 0.0119480049097014 -0.0137921922381101 -0.0031813858128286 -0.00366853454861798 0.00110496986688565 0.0042742772130585 0.000783209032683797 -0.0299395119074467 0.0160004498621512 0.0403145942114838 0.00466674048838337 -0.0071601385491249 0.0123689843389043 -0.0322881210301778 0.0169623046724008 0.0402763082239469 0.000102199232216435 0.00444386768202001 -0.000136201810479484 0.00054792603634146 -0.000706830360782608 0.00222691487641804 -0.000731838919443623 -0.00651927465512294 -0.000773515540074448 -0.00225039419054997 -5.6703971621392e-05 -0.000274072091442451 -6.77627362250694e-05 -3.67473182165228e-05 6.56052434331053e-06 2.58844845365269e-05 -7.50662519652923e-06 4.60630140785483e-07 -3.57647165793554e-05 -1.05718948649399e-05 1.90328566820744e-05 3.13695000127521e-05 -0.000111289696438441 -8.12470954958318e-05 0.00079775426754493 0.000449967258366583 3.76279122719037e-06 0.000243240602553582 0.000488930060647318 -0.000306354607633213 -4.90256633522866e-05 1.29981102370847e-05 -1.59108588760264e-05 -4.94547354365505e-05 -3.44827923667838e-05 1.8463605910743e-05 -7.90625090851795e-05 -1.50254605368225e-05 -3.31460012983207e-05 0.000500710490560873 0.000231722927982815 -7.08475168827275e-05 3.83762467550757e-05 -0.000313638336187098 0.000116824786130104 0.000558762969966039 0.000431213010317648 -0.000278098690154696 -9.79688545864045e-05 0.000142526707031673 -5.07955474212272e-05 0.000468387114686033 -7.36373736604242e-06 0.000652347272993624 0.000510356811506206 0.000238829954883573 -0.000198566824114961 -1.58969913327804e-05 -5.00076910916193e-05 -9.59507133180604e-06
  119 3143.06362212204 ""  13.6638701611567 0 0 -1.40846244236747e-05 0.000218195564962944 0.00022528412845493 0.000175978211880332 0.000426165108044171 -0.000138589921755263 -0.00174595901168238 -0.00293189276527654 0.00133332939312764 0.0389322108277464 -0.0350818453590672 -0.0523681652815133 0.0234945032419673 0.0220808880471304 -0.0214816264889795 -0.000923561587385792 0.00074956649870991 0.00125408801359724 0.00535645017074833 -0.00439193598056954 -0.00711023564321422 -0.00246522862444277 -0.00100459516196247 0.00233184461929746 0.000293944640698246 0.000103812902150883 -0.000314901516438192 0.00119385157033171 -0.000366426722719448 -0.00110699039629217 0.000852883309676594 -0.000306637906513931 -0.00144616156871119 0.000146513555077328 0.000301740116480421 -6.32623269186242e-05 -0.00036984518231468 -0.00107063255460237 -0.001476017162425 0.000451678479203421 -2.26007656836245e-05 -0.00029466976787935 -0.445245856393336 0.390364482192969 0.595734066544979 -0.267945599394369 -0.224766618646616 0.251269136937919 -0.0635931545225602 0.0516312977804132 0.0845356709125375 0.0273942867298088 0.0198769755170746 -0.0237094991934932 -0.00443047531472766 -0.000976266436774127 -0.00123650973750807 0.000265511108548428 4.84437744900779e-05 0.000276726056278053 -0.0111458299755162 0.00602634918792032 0.0147849134864514 0.00153275244250825 -0.00222497817017706 0.00386137283863113 -0.0117532750159896 0.00631859065394374 0.0149403020547588 -0.000286343117515801 0.000177128602837024 -0.000214534845826389 0.000710837250478977 -0.00120121685889219 0.00252334448252924 -0.000574036511752899 -0.0045906798499901 -0.000463876779379206 -0.00311647866194188 -0.000523676116891836 -0.000544019903465113 1.1948483886524e-05 -5.19905258344321e-06 -2.52738715413792e-05 -3.45210019514951e-05 4.14480705933601e-05 -3.02672852231087e-05 1.00289456490639e-05 -2.53968451073437e-05 -1.32090578804245e-05 -0.000178217721417598 0.000196846971903206 0.00017518103196066 -9.92284894025882e-06 -3.69708627589712e-05 2.3532082335434e-05 3.85368937796353e-05 0.00011447699250382 -2.5440979457688e-05 1.39292460222489e-05 3.24300553204032e-05 -2.38406862086371e-05 3.69901055813051e-05 2.84649622461703e-05 2.07657101665527e-05 7.26804607232241e-05 5.91264464433334e-05 -2.26882916313017e-05 -0.000308201970442071 -0.000132099616713418 8.27051056871292e-05 8.17681751435887e-05 -0.000299953350608267 8.52933350203096e-05 -0.000334301198646235 -0.000383783653362727 -0.000139736719314172 0.000209848691371551 -0.000770799337269873 0.000506962294199737 -4.51684738160843e-05 1.26469512311716e-05 -9.52367284370634e-06 -0.000830118053050692 -0.000340606524817552 0.000252229828090805 3.88704854978368e-05 -0.00034154004087732 9.05964863271273e-05
  120 3149.92605044012 ""  6.05315633931215 0 0 -0.000164921057260863 -0.00043404286689927 -0.00069004626598154 8.94402489486919e-05 0.000235769027027247 -4.35742275627782e-05 -0.000444746971919559 -0.000163236539940394 0.000463156101938959 0.00542826129757696 -0.00494900122527272 -0.00732964939112945 0.00255640709115647 0.00172391717836246 -0.00251297229753834 0.000916585842987093 0.00167492041781367 -0.000618600431760254 -0.0412577135544181 0.0306108077724994 0.0541389426330303 0.0210173487182194 0.0144370392877757 -0.018383562296133 -0.000277496715724388 0.000246480103353856 0.00039414967390809 -0.000192146231815763 0.00018738132210087 3.31443153036394e-05 3.82733770520524e-05 0.00014298457481858 0.000213398827310551 -0.00118418024584548 -0.00116492658128601 0.000924192906234082 0.00143959741672725 0.00371676881336315 0.00885657429988857 -0.000805162829245713 0.00161111124924041 0.000536402071671812 -0.062355559213882 0.0547910902290191 0.0833617516405901 -0.0267462791714267 -0.0216356882242695 0.0253032504859573 0.47146209587947 -0.377279637511831 -0.625484533722751 -0.246439261739315 -0.189022726153944 0.208531661981455 0.00163103978168493 0.000439348369926482 0.0005003016542625 -0.000276933057290096 -0.00373629317448213 -0.00011229709740111 0.000777752955302823 -0.0001398922069798 -0.0012123827176589 -0.000533211566180484 0.000822488322696518 -0.00128614086587562 0.0009633650110222 -0.000173492250333023 -0.000894405414217567 -0.000697816270639566 -0.00355621499767497 -0.000479560063032519 -0.00488133228966581 0.00934649257894965 -0.0169649394904421 0.00249527558449185 0.00916818274553599 -0.000672029912798366 0.0208574326610419 0.0046251192435974 0.00392615140872682 -5.20935454776224e-05 -3.61301100624274e-05 1.47936701207432e-05 0.000306883814627453 0.000113537556225974 0.000121392327827804 -9.63492819067458e-05 9.60083145843674e-05 2.55437473304264e-06 0.000187232834965219 -0.000280927935292417 -0.00037577581987348 0.000767120178748849 0.00042712531099901 9.10633827273789e-05 0.000137035432207214 -0.000597521441150488 0.000194410247912866 -1.59146686813849e-05 8.74232729173023e-06 -6.76914857369723e-06 -1.56719796756621e-05 -1.36170148395372e-05 9.17774728307712e-07 -1.10348370082963e-05 -1.15260640379514e-06 -7.45100429065895e-06 0.000233576227380084 0.000117694651109506 -1.30685670502324e-05 1.06290118142512e-05 -0.000151344623697305 5.43855780905626e-05 0.000306745245977868 0.000133981046300962 -0.000448974745130208 -0.00116844610601864 0.00140273265105325 -0.00188731524222068 7.9303760083633e-05 -3.72046564931461e-06 0.000119627314888771 8.31947617694617e-05 4.04936586143629e-05 -3.34224595922358e-05 -3.09148245276387e-06 -2.86347877518102e-05 -2.51329450234841e-07
  121 3168.8327165686 ""  4.97057521375558 0 0 0.000382570117295781 0.000626703806308504 0.00158590324209132 -0.000207995226165877 1.39790831925018e-05 0.000221580672481276 0.00161179827289129 -0.00155339338002351 -0.002189814049911 0.00028460172358175 0.000228427439803354 -0.000279646178153788 0.00112524337489343 0.00070309765466839 -0.00112102762078523 0.000876563950673484 0.00109335273744107 -0.000799867909260647 -0.0171205601506925 0.0163756730352308 0.0234663885897177 -0.0503952299086252 -0.0394947396999703 0.0429450569918867 -0.000151186271204811 9.99234612707306e-05 0.000166284303735943 -6.04795564199707e-06 -2.15394445943137e-05 -8.35324229425867e-05 8.26460232981715e-05 -4.70091303596771e-05 -1.85818467858354e-06 -0.000367247291543315 -0.00035718099355824 0.000335237000069035 -0.00286072400910939 -0.00832724802136227 -0.0190150435784977 0.00053150785389332 -0.000885377416804551 -0.000738297133271171 -6.44715389250645e-06 -0.0001208909809481 0.000227324850096607 -0.01116766972778 -0.00890700239556108 0.0106455494400269 0.202183909868403 -0.165953092883801 -0.268402463972848 0.574287499680538 0.449402719610947 -0.484574927626722 0.000434837162409511 0.000113855905273258 0.00012014813109355 -4.74447886496751e-05 -0.000639797320945818 0.000111768945835499 -0.000476347743005003 0.000274941202286799 0.000620233263039238 -0.000180917253431335 0.000306121789421868 -0.000539992413763393 -0.00047472154368103 0.000279822966643888 0.00063860266387609 -0.00030450336604027 -0.00071359763661833 -9.59062906566672e-05 -0.00167986469399932 0.00344627495705592 -0.0059965965452544 0.000891192529548499 0.00303697848022286 -0.000300606815914855 0.00692422813507587 0.00171622974599586 0.0012951163468938 1.15592841221964e-05 2.11424079793443e-05 -4.53834064434934e-05 -0.00064120879582789 -0.00012168236386628 -0.000379924824344474 0.000168200696571883 -0.000311958868956344 1.32207205108558e-05 -0.000444445882379523 0.000557716135147302 0.00082091702123514 -0.000419045783967247 -0.0002621248017939 -0.000135399621694883 7.54269660979261e-05 0.00227750794302821 -0.000978434642128101 -4.17801573119862e-05 3.26102677494684e-05 -2.65657988390338e-05 2.32974638202161e-05 1.06676274393596e-05 4.36165946804095e-05 -8.81271242106886e-06 1.59018736104274e-05 -2.30264793820421e-05 0.000113915750000745 6.75660231827418e-05 -4.6736800290703e-05 8.73373702465909e-05 -0.00047478359225383 0.000197546401783065 -0.000369174396776675 -0.000128046312361586 0.000368639458063523 0.00257959712595468 -0.00435223818271335 0.00592772015713788 0.000237371021729218 8.73311723253545e-06 0.000391066079002084 -0.000119880489509271 -4.80165017965208e-05 1.72144807758902e-05 9.49534464626375e-06 -0.000151922162700985 1.06464290362755e-05
  122 3479.13310239294 ""  19.5083046100025 0 0 -0.000228125383414608 -0.000296175641191495 3.75575429756349e-05 0.000446028095655603 9.5680053123839e-05 0.000120780991271487 0.000224076013845059 0.000320631940363438 0.000293930047698792 -9.79867294612706e-05 -5.2579613722555e-05 9.82464088310962e-06 5.01614377623396e-06 9.566815320521e-05 -1.50340934905657e-05 3.80999167544397e-05 -9.38850540168349e-06 -3.90814751890372e-05 -7.23667452351479e-06 -3.842795509325e-05 4.50012979846448e-06 6.41816720508252e-05 4.16181549154475e-05 -6.47896247655109e-05 2.34401436280562e-06 2.07604848400186e-05 2.95318379425668e-06 -8.46398135585149e-06 7.293778108913e-06 -1.56561908521249e-06 3.52260813288885e-06 5.85852618444406e-06 3.27517473452333e-06 -4.49508088891563e-06 3.74372063232288e-06 4.18228910968579e-06 0.000114383698216881 0.000480412073763675 -0.000630702516946352 0.000602534167556661 0.000218773929908646 -0.000300933581987168 0.000771050035791466 -0.000212084766315943 -0.000390671757858784 -0.000264738866722788 -0.00023498609367088 0.000246865522016655 9.5383393659599e-05 -0.000146476798747476 -0.000169089503405986 -0.00107351695593979 -0.0010794543555682 0.000382149592834174 2.82567084424733e-05 3.51203130430849e-05 -2.01867733677545e-06 -1.96090435779412e-05 -0.000250545772847434 1.09996500155874e-05 2.05084456929997e-05 2.57031700349108e-05 -3.59784397418234e-05 1.42019679433452e-05 3.02733866519818e-05 -3.92538323181994e-06 3.84278061916993e-05 2.33285474260593e-05 -2.17182305588568e-05 -6.69991362862179e-05 -0.000237122480806937 -3.32312778843985e-05 1.6074732685341e-06 2.67770134067663e-05 9.93361455532566e-06 -1.69917694362691e-05 -0.000190438506649733 -2.6406623953535e-05 2.28831900830476e-05 2.96691418978278e-05 1.32562548169491e-05 0.00263132927009811 -7.31246508659597e-06 -0.000938083816754059 -0.00167828538912821 0.00360260848522358 -0.00496193215364692 -0.000229119364193506 0.000908275961872627 -0.000279140058770386 -0.00377638016497537 0.000940147930040961 0.0026339079669777 -0.0180211431014133 -0.0119909464793225 0.000773720862258271 -0.000196495851456774 -0.0030776111470635 0.000939306971214216 0.00190237861938961 0.000345735672360784 -0.00145693279213535 0.0589823108077112 0.0322058523070398 -0.00994476971223787 -0.000328473073794077 -2.71507896135217e-06 0.000106936055305735 -0.0191651192465495 -0.0101723406588133 0.0025213047305131 0.00220441282316904 -0.00399336865386085 0.0039482985688694 -0.839252861120726 -0.432379969467534 0.155597761239045 0.0309473886688439 -0.0609840762048181 0.0779107138008734 -0.00121407737405737 -0.000514887922638375 -0.00217275191478569 0.000926175500569108 0.00167269550500696 0.00140020305210029 8.16895910657141e-05 -0.000183225001968832 0.000168096925357585
  123 3516.40046908936 ""  180.250005798368 0 0 -6.23225359561549e-07 0.000121333697882019 -2.11095973584537e-05 6.48886254974546e-05 -0.000157454632395218 0.000178615325847697 2.31080202712958e-05 0.000114149520628978 3.8353656404228e-05 1.9753502919802e-05 -3.2445064647204e-05 -3.58945363014409e-06 1.14626297694974e-05 -2.07930064317301e-05 -7.95416171056637e-06 -5.00319740666828e-06 -2.62295751475279e-05 1.40334041011728e-05 -7.01897923482962e-05 3.94466793671379e-05 9.62120156605143e-05 -0.000321223222112968 -0.000377487845116331 0.000161742792252915 -5.27174067074973e-06 2.084569278164e-05 6.36879681093885e-06 -1.95744709810049e-05 -5.28188538326784e-06 -1.45124049415175e-05 3.66063213400144e-06 5.18662327144809e-06 -2.61800129435559e-06 -1.08018990210634e-05 1.26786107982465e-05 -1.37478845691143e-05 0.00131155146893298 0.000345374551955446 0.00149064572638183 -0.00496724725384292 0.00347159641172341 0.000762874587667748 -0.000387002319647738 0.000199793714733782 0.000268919349939503 -0.000243255611345386 -0.000208951233385186 0.0001863321595214 0.000233475625536705 -0.000120937873213973 -0.000492960082841471 0.00568687595427109 0.0059478589470449 -0.00237685306142897 0.000242283502041559 3.08681405199728e-05 7.68275725876851e-06 2.90551806368106e-05 -0.000190262327034413 3.89543298281749e-05 -4.29480976066824e-05 3.16100567774615e-05 1.38711860974756e-05 5.6931863568752e-05 -1.47904735728745e-05 0.000100386406175707 1.33141202928576e-05 3.55109438514569e-05 2.53378072223371e-06 -6.29191178498531e-05 -0.00022376475761328 -4.08765621262455e-05 7.973218115945e-05 -3.65568797277204e-05 0.000192541643914961 -2.64163906970726e-05 -0.000212046554328294 -2.26112970662844e-05 3.53705434113309e-05 4.63149801769264e-05 -3.77978216378921e-05 -0.00039946729352615 0.00145753753667977 0.000185767406263648 0.015910798334176 -0.0329599656477413 0.0463014392867508 0.00162120394308399 -0.00426948872417202 0.00101547599701046 0.00580302300872278 -0.00962807870911538 0.000893227819899327 -0.00325103880402864 -0.00364839600063057 9.35117085366754e-05 0.00225753808333623 0.0188628363184583 -0.00642294075764363 0.00122282702871119 -0.000209156490655116 0.000232885988801576 0.0062679431704473 0.0032136701421606 -0.00194560943964515 -0.000217386117366326 0.000166212096914994 -0.000125753479307936 -0.00576121164672367 -0.00243098433201688 0.000481226572645548 -0.000163361450715505 0.00085661760389335 0.000139024325373674 -0.0907977516413539 -0.046466842148917 0.015257815009136 -0.27300054235775 0.552879516290322 -0.737788655489012 -0.000632409957321721 -0.00105838323558467 -0.00271515650285276 0.000516686168312529 0.000547644141665809 0.000299650218068435 0.000378423628927182 -0.00230784721387416 0.000436267671692602
  :::
 } 
 m_exists[123] { 
  s_m_exists
  :::
  1 11111111111111111111111111111111111111111111111111111111111111111111111111111111111111111111111111111111111111111111111111111111111111 
  2 11111111111111111111111111111111111111111111111111111111111111111111111111111111111111111111111111111111111111111111111111111111111111 
  3 11111111111111111111111111111111111111111111111111111111111111111111111111111111111111111111111111111111111111111111111111111111111111 
  4 11111111111111111111111111111111111111111111111111111111111111111111111111111111111111111111111111111111111111111111111111111111111111 
  5 11111111111111111111111111111111111111111111111111111111111111111111111111111111111111111111111111111111111111111111111111111111111111 
  6 11111111111111111111111111111111111111111111111111111111111111111111111111111111111111111111111111111111111111111111111111111111111111 
  7 11111111111111111111111111111111111111111111111111111111111111111111111111111111111111111111111111111111111111111111111111111111111111 
  8 11111111111111111111111111111111111111111111111111111111111111111111111111111111111111111111111111111111111111111111111111111111111111 
  9 11111111111111111111111111111111111111111111111111111111111111111111111111111111111111111111111111111111111111111111111111111111111111 
  10 11111111111111111111111111111111111111111111111111111111111111111111111111111111111111111111111111111111111111111111111111111111111111 
  11 11111111111111111111111111111111111111111111111111111111111111111111111111111111111111111111111111111111111111111111111111111111111111 
  12 11111111111111111111111111111111111111111111111111111111111111111111111111111111111111111111111111111111111111111111111111111111111111 
  13 11111111111111111111111111111111111111111111111111111111111111111111111111111111111111111111111111111111111111111111111111111111111111 
  14 11111111111111111111111111111111111111111111111111111111111111111111111111111111111111111111111111111111111111111111111111111111111111 
  15 11111111111111111111111111111111111111111111111111111111111111111111111111111111111111111111111111111111111111111111111111111111111111 
  16 11111111111111111111111111111111111111111111111111111111111111111111111111111111111111111111111111111111111111111111111111111111111111 
  17 11111111111111111111111111111111111111111111111111111111111111111111111111111111111111111111111111111111111111111111111111111111111111 
  18 11111111111111111111111111111111111111111111111111111111111111111111111111111111111111111111111111111111111111111111111111111111111111 
  19 11111111111111111111111111111111111111111111111111111111111111111111111111111111111111111111111111111111111111111111111111111111111111 
  20 11111111111111111111111111111111111111111111111111111111111111111111111111111111111111111111111111111111111111111111111111111111111111 
  21 11111111111111111111111111111111111111111111111111111111111111111111111111111111111111111111111111111111111111111111111111111111111111 
  22 11111111111111111111111111111111111111111111111111111111111111111111111111111111111111111111111111111111111111111111111111111111111111 
  23 11111111111111111111111111111111111111111111111111111111111111111111111111111111111111111111111111111111111111111111111111111111111111 
  24 11111111111111111111111111111111111111111111111111111111111111111111111111111111111111111111111111111111111111111111111111111111111111 
  25 11111111111111111111111111111111111111111111111111111111111111111111111111111111111111111111111111111111111111111111111111111111111111 
  26 11111111111111111111111111111111111111111111111111111111111111111111111111111111111111111111111111111111111111111111111111111111111111 
  27 11111111111111111111111111111111111111111111111111111111111111111111111111111111111111111111111111111111111111111111111111111111111111 
  28 11111111111111111111111111111111111111111111111111111111111111111111111111111111111111111111111111111111111111111111111111111111111111 
  29 11111111111111111111111111111111111111111111111111111111111111111111111111111111111111111111111111111111111111111111111111111111111111 
  30 11111111111111111111111111111111111111111111111111111111111111111111111111111111111111111111111111111111111111111111111111111111111111 
  31 11111111111111111111111111111111111111111111111111111111111111111111111111111111111111111111111111111111111111111111111111111111111111 
  32 11111111111111111111111111111111111111111111111111111111111111111111111111111111111111111111111111111111111111111111111111111111111111 
  33 11111111111111111111111111111111111111111111111111111111111111111111111111111111111111111111111111111111111111111111111111111111111111 
  34 11111111111111111111111111111111111111111111111111111111111111111111111111111111111111111111111111111111111111111111111111111111111111 
  35 11111111111111111111111111111111111111111111111111111111111111111111111111111111111111111111111111111111111111111111111111111111111111 
  36 11111111111111111111111111111111111111111111111111111111111111111111111111111111111111111111111111111111111111111111111111111111111111 
  37 11111111111111111111111111111111111111111111111111111111111111111111111111111111111111111111111111111111111111111111111111111111111111 
  38 11111111111111111111111111111111111111111111111111111111111111111111111111111111111111111111111111111111111111111111111111111111111111 
  39 11111111111111111111111111111111111111111111111111111111111111111111111111111111111111111111111111111111111111111111111111111111111111 
  40 11111111111111111111111111111111111111111111111111111111111111111111111111111111111111111111111111111111111111111111111111111111111111 
  41 11111111111111111111111111111111111111111111111111111111111111111111111111111111111111111111111111111111111111111111111111111111111111 
  42 11111111111111111111111111111111111111111111111111111111111111111111111111111111111111111111111111111111111111111111111111111111111111 
  43 11111111111111111111111111111111111111111111111111111111111111111111111111111111111111111111111111111111111111111111111111111111111111 
  44 11111111111111111111111111111111111111111111111111111111111111111111111111111111111111111111111111111111111111111111111111111111111111 
  45 11111111111111111111111111111111111111111111111111111111111111111111111111111111111111111111111111111111111111111111111111111111111111 
  46 11111111111111111111111111111111111111111111111111111111111111111111111111111111111111111111111111111111111111111111111111111111111111 
  47 11111111111111111111111111111111111111111111111111111111111111111111111111111111111111111111111111111111111111111111111111111111111111 
  48 11111111111111111111111111111111111111111111111111111111111111111111111111111111111111111111111111111111111111111111111111111111111111 
  49 11111111111111111111111111111111111111111111111111111111111111111111111111111111111111111111111111111111111111111111111111111111111111 
  50 11111111111111111111111111111111111111111111111111111111111111111111111111111111111111111111111111111111111111111111111111111111111111 
  51 11111111111111111111111111111111111111111111111111111111111111111111111111111111111111111111111111111111111111111111111111111111111111 
  52 11111111111111111111111111111111111111111111111111111111111111111111111111111111111111111111111111111111111111111111111111111111111111 
  53 11111111111111111111111111111111111111111111111111111111111111111111111111111111111111111111111111111111111111111111111111111111111111 
  54 11111111111111111111111111111111111111111111111111111111111111111111111111111111111111111111111111111111111111111111111111111111111111 
  55 11111111111111111111111111111111111111111111111111111111111111111111111111111111111111111111111111111111111111111111111111111111111111 
  56 11111111111111111111111111111111111111111111111111111111111111111111111111111111111111111111111111111111111111111111111111111111111111 
  57 11111111111111111111111111111111111111111111111111111111111111111111111111111111111111111111111111111111111111111111111111111111111111 
  58 11111111111111111111111111111111111111111111111111111111111111111111111111111111111111111111111111111111111111111111111111111111111111 
  59 11111111111111111111111111111111111111111111111111111111111111111111111111111111111111111111111111111111111111111111111111111111111111 
  60 11111111111111111111111111111111111111111111111111111111111111111111111111111111111111111111111111111111111111111111111111111111111111 
  61 11111111111111111111111111111111111111111111111111111111111111111111111111111111111111111111111111111111111111111111111111111111111111 
  62 11111111111111111111111111111111111111111111111111111111111111111111111111111111111111111111111111111111111111111111111111111111111111 
  63 11111111111111111111111111111111111111111111111111111111111111111111111111111111111111111111111111111111111111111111111111111111111111 
  64 11111111111111111111111111111111111111111111111111111111111111111111111111111111111111111111111111111111111111111111111111111111111111 
  65 11111111111111111111111111111111111111111111111111111111111111111111111111111111111111111111111111111111111111111111111111111111111111 
  66 11111111111111111111111111111111111111111111111111111111111111111111111111111111111111111111111111111111111111111111111111111111111111 
  67 11111111111111111111111111111111111111111111111111111111111111111111111111111111111111111111111111111111111111111111111111111111111111 
  68 11111111111111111111111111111111111111111111111111111111111111111111111111111111111111111111111111111111111111111111111111111111111111 
  69 11111111111111111111111111111111111111111111111111111111111111111111111111111111111111111111111111111111111111111111111111111111111111 
  70 11111111111111111111111111111111111111111111111111111111111111111111111111111111111111111111111111111111111111111111111111111111111111 
  71 11111111111111111111111111111111111111111111111111111111111111111111111111111111111111111111111111111111111111111111111111111111111111 
  72 11111111111111111111111111111111111111111111111111111111111111111111111111111111111111111111111111111111111111111111111111111111111111 
  73 11111111111111111111111111111111111111111111111111111111111111111111111111111111111111111111111111111111111111111111111111111111111111 
  74 11111111111111111111111111111111111111111111111111111111111111111111111111111111111111111111111111111111111111111111111111111111111111 
  75 11111111111111111111111111111111111111111111111111111111111111111111111111111111111111111111111111111111111111111111111111111111111111 
  76 11111111111111111111111111111111111111111111111111111111111111111111111111111111111111111111111111111111111111111111111111111111111111 
  77 11111111111111111111111111111111111111111111111111111111111111111111111111111111111111111111111111111111111111111111111111111111111111 
  78 11111111111111111111111111111111111111111111111111111111111111111111111111111111111111111111111111111111111111111111111111111111111111 
  79 11111111111111111111111111111111111111111111111111111111111111111111111111111111111111111111111111111111111111111111111111111111111111 
  80 11111111111111111111111111111111111111111111111111111111111111111111111111111111111111111111111111111111111111111111111111111111111111 
  81 11111111111111111111111111111111111111111111111111111111111111111111111111111111111111111111111111111111111111111111111111111111111111 
  82 11111111111111111111111111111111111111111111111111111111111111111111111111111111111111111111111111111111111111111111111111111111111111 
  83 11111111111111111111111111111111111111111111111111111111111111111111111111111111111111111111111111111111111111111111111111111111111111 
  84 11111111111111111111111111111111111111111111111111111111111111111111111111111111111111111111111111111111111111111111111111111111111111 
  85 11111111111111111111111111111111111111111111111111111111111111111111111111111111111111111111111111111111111111111111111111111111111111 
  86 11111111111111111111111111111111111111111111111111111111111111111111111111111111111111111111111111111111111111111111111111111111111111 
  87 11111111111111111111111111111111111111111111111111111111111111111111111111111111111111111111111111111111111111111111111111111111111111 
  88 11111111111111111111111111111111111111111111111111111111111111111111111111111111111111111111111111111111111111111111111111111111111111 
  89 11111111111111111111111111111111111111111111111111111111111111111111111111111111111111111111111111111111111111111111111111111111111111 
  90 11111111111111111111111111111111111111111111111111111111111111111111111111111111111111111111111111111111111111111111111111111111111111 
  91 11111111111111111111111111111111111111111111111111111111111111111111111111111111111111111111111111111111111111111111111111111111111111 
  92 11111111111111111111111111111111111111111111111111111111111111111111111111111111111111111111111111111111111111111111111111111111111111 
  93 11111111111111111111111111111111111111111111111111111111111111111111111111111111111111111111111111111111111111111111111111111111111111 
  94 11111111111111111111111111111111111111111111111111111111111111111111111111111111111111111111111111111111111111111111111111111111111111 
  95 11111111111111111111111111111111111111111111111111111111111111111111111111111111111111111111111111111111111111111111111111111111111111 
  96 11111111111111111111111111111111111111111111111111111111111111111111111111111111111111111111111111111111111111111111111111111111111111 
  97 11111111111111111111111111111111111111111111111111111111111111111111111111111111111111111111111111111111111111111111111111111111111111 
  98 11111111111111111111111111111111111111111111111111111111111111111111111111111111111111111111111111111111111111111111111111111111111111 
  99 11111111111111111111111111111111111111111111111111111111111111111111111111111111111111111111111111111111111111111111111111111111111111 
  100 11111111111111111111111111111111111111111111111111111111111111111111111111111111111111111111111111111111111111111111111111111111111111 
  101 11111111111111111111111111111111111111111111111111111111111111111111111111111111111111111111111111111111111111111111111111111111111111 
  102 11111111111111111111111111111111111111111111111111111111111111111111111111111111111111111111111111111111111111111111111111111111111111 
  103 11111111111111111111111111111111111111111111111111111111111111111111111111111111111111111111111111111111111111111111111111111111111111 
  104 11111111111111111111111111111111111111111111111111111111111111111111111111111111111111111111111111111111111111111111111111111111111111 
  105 11111111111111111111111111111111111111111111111111111111111111111111111111111111111111111111111111111111111111111111111111111111111111 
  106 11111111111111111111111111111111111111111111111111111111111111111111111111111111111111111111111111111111111111111111111111111111111111 
  107 11111111111111111111111111111111111111111111111111111111111111111111111111111111111111111111111111111111111111111111111111111111111111 
  108 11111111111111111111111111111111111111111111111111111111111111111111111111111111111111111111111111111111111111111111111111111111111111 
  109 11111111111111111111111111111111111111111111111111111111111111111111111111111111111111111111111111111111111111111111111111111111111111 
  110 11111111111111111111111111111111111111111111111111111111111111111111111111111111111111111111111111111111111111111111111111111111111111 
  111 11111111111111111111111111111111111111111111111111111111111111111111111111111111111111111111111111111111111111111111111111111111111111 
  112 11111111111111111111111111111111111111111111111111111111111111111111111111111111111111111111111111111111111111111111111111111111111111 
  113 11111111111111111111111111111111111111111111111111111111111111111111111111111111111111111111111111111111111111111111111111111111111111 
  114 11111111111111111111111111111111111111111111111111111111111111111111111111111111111111111111111111111111111111111111111111111111111111 
  115 11111111111111111111111111111111111111111111111111111111111111111111111111111111111111111111111111111111111111111111111111111111111111 
  116 11111111111111111111111111111111111111111111111111111111111111111111111111111111111111111111111111111111111111111111111111111111111111 
  117 11111111111111111111111111111111111111111111111111111111111111111111111111111111111111111111111111111111111111111111111111111111111111 
  118 11111111111111111111111111111111111111111111111111111111111111111111111111111111111111111111111111111111111111111111111111111111111111 
  119 11111111111111111111111111111111111111111111111111111111111111111111111111111111111111111111111111111111111111111111111111111111111111 
  120 11111111111111111111111111111111111111111111111111111111111111111111111111111111111111111111111111111111111111111111111111111111111111 
  121 11111111111111111111111111111111111111111111111111111111111111111111111111111111111111111111111111111111111111111111111111111111111111 
  122 11111111111111111111111111111111111111111111111111111111111111111111111111111111111111111111111111111111111111111111111111111111111111 
  123 11111111111111111111111111111111111111111111111111111111111111111111111111111111111111111111111111111111111111111111111111111111111111 
  :::
 } 
} 
