# Supplementary material for: Cut-off Scale and Complex Formation in Density Functional Theory Computations of Epoxy-Amine Reactivity
Source: ACS Omega. 2021 Oct 25;6(44):29424–31. doi: 10.1021/acsomega.1c03229 (PMC8587129; doi:10.1021/acsomega.1c03229)
Supplement: Supplementary file 1 — ao1c03229_si_001.zip [file ao1c03229_si_001.zip › Final_structures/Primary/A1_E4_B3LYP-D3_CC-PVTZ-F_ canonical/Epoxy_frag4_product-6_isomer17.vib]

{ 
 s_m_m2io_version
 :::
 2.0.0 
} 

f_m_table { 
 i_j_atom_total
 :::
 43
 m_column[134] { 
  s_m_data_name
  s_m_column_name
  i_m_width
  b_m_visible
  s_m_units
  :::
  1 r_j_Frequency  "Frequency"  10 1 "" 
  2 s_j_Symmetry  "Symmetry"  10 0 "" 
  3 r_j_Intensity  "Intensity"  10 1 "" 
  4 r_j_Raman_Act  "Raman Act"  10 0 "" 
  5 r_j_Raman_Int  "Raman Int"  10 0 "" 
  6 r_j_x1  "x1"  10 0 "" 
  7 r_j_y1  "y1"  10 0 "" 
  8 r_j_z1  "z1"  10 0 "" 
  9 r_j_x2  "x2"  10 0 "" 
  10 r_j_y2  "y2"  10 0 "" 
  11 r_j_z2  "z2"  10 0 "" 
  12 r_j_x3  "x3"  10 0 "" 
  13 r_j_y3  "y3"  10 0 "" 
  14 r_j_z3  "z3"  10 0 "" 
  15 r_j_x4  "x4"  10 0 "" 
  16 r_j_y4  "y4"  10 0 "" 
  17 r_j_z4  "z4"  10 0 "" 
  18 r_j_x5  "x5"  10 0 "" 
  19 r_j_y5  "y5"  10 0 "" 
  20 r_j_z5  "z5"  10 0 "" 
  21 r_j_x6  "x6"  10 0 "" 
  22 r_j_y6  "y6"  10 0 "" 
  23 r_j_z6  "z6"  10 0 "" 
  24 r_j_x7  "x7"  10 0 "" 
  25 r_j_y7  "y7"  10 0 "" 
  26 r_j_z7  "z7"  10 0 "" 
  27 r_j_x8  "x8"  10 0 "" 
  28 r_j_y8  "y8"  10 0 "" 
  29 r_j_z8  "z8"  10 0 "" 
  30 r_j_x9  "x9"  10 0 "" 
  31 r_j_y9  "y9"  10 0 "" 
  32 r_j_z9  "z9"  10 0 "" 
  33 r_j_x10  "x10"  10 0 "" 
  34 r_j_y10  "y10"  10 0 "" 
  35 r_j_z10  "z10"  10 0 "" 
  36 r_j_x11  "x11"  10 0 "" 
  37 r_j_y11  "y11"  10 0 "" 
  38 r_j_z11  "z11"  10 0 "" 
  39 r_j_x12  "x12"  10 0 "" 
  40 r_j_y12  "y12"  10 0 "" 
  41 r_j_z12  "z12"  10 0 "" 
  42 r_j_x13  "x13"  10 0 "" 
  43 r_j_y13  "y13"  10 0 "" 
  44 r_j_z13  "z13"  10 0 "" 
  45 r_j_x14  "x14"  10 0 "" 
  46 r_j_y14  "y14"  10 0 "" 
  47 r_j_z14  "z14"  10 0 "" 
  48 r_j_x15  "x15"  10 0 "" 
  49 r_j_y15  "y15"  10 0 "" 
  50 r_j_z15  "z15"  10 0 "" 
  51 r_j_x16  "x16"  10 0 "" 
  52 r_j_y16  "y16"  10 0 "" 
  53 r_j_z16  "z16"  10 0 "" 
  54 r_j_x17  "x17"  10 0 "" 
  55 r_j_y17  "y17"  10 0 "" 
  56 r_j_z17  "z17"  10 0 "" 
  57 r_j_x18  "x18"  10 0 "" 
  58 r_j_y18  "y18"  10 0 "" 
  59 r_j_z18  "z18"  10 0 "" 
  60 r_j_x19  "x19"  10 0 "" 
  61 r_j_y19  "y19"  10 0 "" 
  62 r_j_z19  "z19"  10 0 "" 
  63 r_j_x20  "x20"  10 0 "" 
  64 r_j_y20  "y20"  10 0 "" 
  65 r_j_z20  "z20"  10 0 "" 
  66 r_j_x21  "x21"  10 0 "" 
  67 r_j_y21  "y21"  10 0 "" 
  68 r_j_z21  "z21"  10 0 "" 
  69 r_j_x22  "x22"  10 0 "" 
  70 r_j_y22  "y22"  10 0 "" 
  71 r_j_z22  "z22"  10 0 "" 
  72 r_j_x23  "x23"  10 0 "" 
  73 r_j_y23  "y23"  10 0 "" 
  74 r_j_z23  "z23"  10 0 "" 
  75 r_j_x24  "x24"  10 0 "" 
  76 r_j_y24  "y24"  10 0 "" 
  77 r_j_z24  "z24"  10 0 "" 
  78 r_j_x25  "x25"  10 0 "" 
  79 r_j_y25  "y25"  10 0 "" 
  80 r_j_z25  "z25"  10 0 "" 
  81 r_j_x26  "x26"  10 0 "" 
  82 r_j_y26  "y26"  10 0 "" 
  83 r_j_z26  "z26"  10 0 "" 
  84 r_j_x27  "x27"  10 0 "" 
  85 r_j_y27  "y27"  10 0 "" 
  86 r_j_z27  "z27"  10 0 "" 
  87 r_j_x28  "x28"  10 0 "" 
  88 r_j_y28  "y28"  10 0 "" 
  89 r_j_z28  "z28"  10 0 "" 
  90 r_j_x29  "x29"  10 0 "" 
  91 r_j_y29  "y29"  10 0 "" 
  92 r_j_z29  "z29"  10 0 "" 
  93 r_j_x30  "x30"  10 0 "" 
  94 r_j_y30  "y30"  10 0 "" 
  95 r_j_z30  "z30"  10 0 "" 
  96 r_j_x31  "x31"  10 0 "" 
  97 r_j_y31  "y31"  10 0 "" 
  98 r_j_z31  "z31"  10 0 "" 
  99 r_j_x32  "x32"  10 0 "" 
  100 r_j_y32  "y32"  10 0 "" 
  101 r_j_z32  "z32"  10 0 "" 
  102 r_j_x33  "x33"  10 0 "" 
  103 r_j_y33  "y33"  10 0 "" 
  104 r_j_z33  "z33"  10 0 "" 
  105 r_j_x34  "x34"  10 0 "" 
  106 r_j_y34  "y34"  10 0 "" 
  107 r_j_z34  "z34"  10 0 "" 
  108 r_j_x35  "x35"  10 0 "" 
  109 r_j_y35  "y35"  10 0 "" 
  110 r_j_z35  "z35"  10 0 "" 
  111 r_j_x36  "x36"  10 0 "" 
  112 r_j_y36  "y36"  10 0 "" 
  113 r_j_z36  "z36"  10 0 "" 
  114 r_j_x37  "x37"  10 0 "" 
  115 r_j_y37  "y37"  10 0 "" 
  116 r_j_z37  "z37"  10 0 "" 
  117 r_j_x38  "x38"  10 0 "" 
  118 r_j_y38  "y38"  10 0 "" 
  119 r_j_z38  "z38"  10 0 "" 
  120 r_j_x39  "x39"  10 0 "" 
  121 r_j_y39  "y39"  10 0 "" 
  122 r_j_z39  "z39"  10 0 "" 
  123 r_j_x40  "x40"  10 0 "" 
  124 r_j_y40  "y40"  10 0 "" 
  125 r_j_z40  "z40"  10 0 "" 
  126 r_j_x41  "x41"  10 0 "" 
  127 r_j_y41  "y41"  10 0 "" 
  128 r_j_z41  "z41"  10 0 "" 
  129 r_j_x42  "x42"  10 0 "" 
  130 r_j_y42  "y42"  10 0 "" 
  131 r_j_z42  "z42"  10 0 "" 
  132 r_j_x43  "x43"  10 0 "" 
  133 r_j_y43  "y43"  10 0 "" 
  134 r_j_z43  "z43"  10 0 "" 
  :::
 } 
 m_row[123] { 
  r_j_Frequency
  s_j_Symmetry
  r_j_Intensity
  r_j_Raman_Act
  r_j_Raman_Int
  r_j_x1
  r_j_y1
  r_j_z1
  r_j_x2
  r_j_y2
  r_j_z2
  r_j_x3
  r_j_y3
  r_j_z3
  r_j_x4
  r_j_y4
  r_j_z4
  r_j_x5
  r_j_y5
  r_j_z5
  r_j_x6
  r_j_y6
  r_j_z6
  r_j_x7
  r_j_y7
  r_j_z7
  r_j_x8
  r_j_y8
  r_j_z8
  r_j_x9
  r_j_y9
  r_j_z9
  r_j_x10
  r_j_y10
  r_j_z10
  r_j_x11
  r_j_y11
  r_j_z11
  r_j_x12
  r_j_y12
  r_j_z12
  r_j_x13
  r_j_y13
  r_j_z13
  r_j_x14
  r_j_y14
  r_j_z14
  r_j_x15
  r_j_y15
  r_j_z15
  r_j_x16
  r_j_y16
  r_j_z16
  r_j_x17
  r_j_y17
  r_j_z17
  r_j_x18
  r_j_y18
  r_j_z18
  r_j_x19
  r_j_y19
  r_j_z19
  r_j_x20
  r_j_y20
  r_j_z20
  r_j_x21
  r_j_y21
  r_j_z21
  r_j_x22
  r_j_y22
  r_j_z22
  r_j_x23
  r_j_y23
  r_j_z23
  r_j_x24
  r_j_y24
  r_j_z24
  r_j_x25
  r_j_y25
  r_j_z25
  r_j_x26
  r_j_y26
  r_j_z26
  r_j_x27
  r_j_y27
  r_j_z27
  r_j_x28
  r_j_y28
  r_j_z28
  r_j_x29
  r_j_y29
  r_j_z29
  r_j_x30
  r_j_y30
  r_j_z30
  r_j_x31
  r_j_y31
  r_j_z31
  r_j_x32
  r_j_y32
  r_j_z32
  r_j_x33
  r_j_y33
  r_j_z33
  r_j_x34
  r_j_y34
  r_j_z34
  r_j_x35
  r_j_y35
  r_j_z35
  r_j_x36
  r_j_y36
  r_j_z36
  r_j_x37
  r_j_y37
  r_j_z37
  r_j_x38
  r_j_y38
  r_j_z38
  r_j_x39
  r_j_y39
  r_j_z39
  r_j_x40
  r_j_y40
  r_j_z40
  r_j_x41
  r_j_y41
  r_j_z41
  r_j_x42
  r_j_y42
  r_j_z42
  r_j_x43
  r_j_y43
  r_j_z43
  :::
  1 42.2163831778867 ""  0.657514476639265 0 0 -0.0073281320665187 -0.0162152448041315 0.0354896585298034 -0.0393315250968217 -0.0134539414163872 0.0828313495256536 -0.0319747696084242 -0.012537756971111 0.0607560074411156 -0.0379906702571137 -0.017492037616187 0.0574932723870782 -0.0287358522927228 -0.0162723490159765 0.0276889753995131 -0.0129569025430309 -0.0102154178457059 -0.000553134314288179 -0.0105982460436311 -0.00491604362136585 0.00891097163043067 -0.0203669359473093 -0.006400780066735 0.0396424921458624 0.00123247581121072 -0.00912042840622442 -0.0422739661954394 -0.0202828247487145 -0.0407656777662304 -0.0617749720554114 0.0167049081471602 -0.0011226961291832 -0.0684907461554406 0.021647945933523 0.015291225435212 -0.0401081600147398 -0.00231412242675195 -0.0545649873084024 0.0366159984603584 -0.00744779156113515 0.0223600038115102 0.0266959035295761 -0.0478902924943425 -0.0227056412424921 0.0755675754903779 -0.0319649115440181 -0.0201553295182241 0.0239160902721717 -0.000788768209493484 0.000406095902276363 -0.00814465902678249 -0.0187190279723065 -0.00267683854369348 0.0454772360248066 -0.0302054448949387 -0.0500245332956341 -0.0473394476789816 -0.0140173021819608 -0.0392858825106341 -0.0898118673229702 -0.0320057866609404 -0.0558635276330882 -0.0624091960906019 0.033254559058779 0.0169894163186865 -0.058680688399408 0.00432498239848908 -0.014247262452676 -0.0739318746264432 0.0240301348136636 -0.000500249920846001 -0.0926411829121118 0.0316689422770703 0.0335062122557213 -0.0297204263071775 0.0338681486717387 0.0146491444850923 -0.0625551127687646 0.0141613480954278 0.0155371875100553 -0.0268056021377274 0.0278057979374753 0.0291066995919136 -0.0136531174658325 0.0165991032182438 -0.0712886925028588 -0.017897975411905 0.0194472849732778 -0.0197896375374505 -0.00982463972056699 0.0292618911375789 0.0530912837963992 -0.00255389144061835 0.0358261865002834 0.0344499811735912 -0.0475145158987944 0.0357081590774731 -0.0182691678866338 -0.0379293498254383 0.0355101321547001 0.0757178064563231 -0.00178441065192792 0.0232140032219458 0.0325989652385462 0.00962188251195037 0.0296672660702404 0.0827660326304146 -0.0447041967960378 0.042927533609101 0.0857102688046968 0.0179658912555951 0.0426795115043197 0.0934062635503304 0.00348140405411962 0.0146218688610855 0.0305599225370573 0.0462276625377119 0.012763372710607 -0.0553539512782018 -0.00286612945674972 0.0434030198837604 0.106889618314604 -0.053011341406526 0.0222759753355911 0.0757816872867606 -0.0571252033419504 0.0197391799441851 0.0703669716926627 -0.0538606636234434
  2 55.1461549401023 ""  0.229008072166122 0 0 0.031210073872992 -0.0111392735748175 -0.0206852098890808 0.0202273122955297 -0.010589395462275 -0.00565357459603486 0.0118619065738255 -0.00820489342095349 -0.000819703325460759 0.0224335089914639 -0.013516409032909 -0.0277054165201608 0.0137918350847427 -0.0108402399166049 -0.0246970080277582 -0.00705719690051883 -0.0025001035250581 0.00742431470300297 -0.0170417425698144 0.00273928446304033 0.0334758007453642 -0.00741389428831102 -0.000287433995482866 0.0288329244287872 -0.0115462668953632 0.00015966074030056 0.000199669991244446 0.0806802761101117 -0.0453690573953679 -0.00570183656466862 -0.0628214099673486 0.0136238616141597 0.0845721419041045 -0.0538225312921332 0.0343136099042256 -0.092218563289491 0.0333488658815481 -0.0250084868955838 -0.0204237464217803 0.0309707322015622 0.00336486123098745 -0.0246683012134889 0.037284207196294 -0.0194450656366965 -0.0511811294627102 0.0237246980921161 -0.0152067172163208 -0.0480151672899503 -0.0316986447716865 0.00914508083368251 0.0564799769779441 -0.0151030228570203 0.00351800642563981 0.0476169709107711 0.115014292749775 -0.0531232103623528 -0.0591910287201993 0.0854425967433421 -0.045634770587707 -0.0158886799599663 0.106587664875165 -0.0725224030148171 0.0541217617453321 -0.125085506280231 0.0277571500530621 0.0834809076375416 -0.0296556843421999 0.00707327353202662 0.142550043433 -0.0710514904888073 0.0157063067540523 0.088821249730219 -0.114408903489723 0.0678531679456631 -0.0884234952451764 -0.0548565439878869 0.0365722453752384 -0.10498541847222 -0.0222945025632514 0.0257482305624138 -0.148693606986129 0.00846448880534767 0.0196578643246661 -0.0289961703832726 0.0514421726373991 -0.0419435708701915 -0.0107226167874006 0.0381853115501256 -0.0123782388295949 -0.0323099831214569 -0.00559671922906982 0.0424004478887478 -0.0431390466777209 0.0141304724931099 0.0218774446020412 -0.046153328983957 0.0530322165836689 -0.0124210216786322 -0.0623048545002024 -0.0474986187867957 0.0294196407233719 0.0300608016476611 -0.00870782883074432 0.01575596200166 0.0153451685476559 -0.0629799725198954 0.040199397741183 0.0509729712476129 -0.0436186975497724 0.0368752391039122 0.0487674156977161 -0.0691108712354309 0.0241019709920778 0.00904242958426544 -0.0137103213746306 0.0163007171851984 0.0215887626275831 0.0364194032046134 -0.0352481593944186 0.00885853164778444 -0.0791802967804386 0.0392437651020093 0.0582874298335349 -0.0698107047085876 0.0357344383671716 0.0487131956228448 -0.0505009965465704 0.0529656639153762 0.0627972725880798
  3 61.4238743252648 ""  0.410556538178562 0 0 -0.0228635171081622 0.0339745046882076 -0.0127813622044654 -0.0502102934408476 0.0331872913516481 0.0171468240944669 -0.0433843667672547 0.0298938456213308 0.0252713532128395 -0.0341580109147495 0.0410866064414798 0.0376135527161816 -0.0147460269207508 0.034548553682217 0.0367344318156229 -0.00358809315273762 0.0173630614650967 0.0238753092832523 -0.0192241123923413 0.00753615809083145 0.0211085553496552 -0.0387811105902508 0.0152276453691941 0.0226312799733797 0.03343766991218 0.0071742419723531 0.00601377689200725 0.0477182593286477 -0.0176079734078878 -0.00366523941004998 0.0370872537805557 -0.0164747893327805 0.00160027068311587 0.0579772598032165 0.045746588155919 -0.00150367099209977 -0.0250006651237055 0.00923453151504523 -0.0117594478350089 -0.0194946819196068 0.0701224252801647 -0.0126910966500974 -0.0395013738661239 0.0550753806283085 0.0428357224594241 -0.00623275118995305 0.0424553421652073 0.0415870097319604 -0.0142749121311636 -0.00664947276896332 0.0153823732907096 -0.0465061159818948 0.0092376677442474 0.0197554958851372 0.0486049624227849 -0.0083779895224775 -0.00431834828165886 0.0679998737368293 -0.0228897651387762 -0.0179804843047987 0.0368207465292644 -0.0405697874208976 0.00434337138756877 0.0311749892197417 -0.00717148894688127 0.0049559495089611 0.0242960863091886 -0.0364479813461389 0.00272313695131685 0.0591219481197053 -0.0224459372384126 -0.00653844451684048 0.0502306240496073 0.0638530216309434 0.00540106381422871 0.0844519046189888 0.0391763946678716 -0.0167868544775658 0.0570829082362143 0.0626393948672722 0.00165912417067665 0.035397213541319 0.0256206866572482 -0.0439559830116635 0.0139586133839781 -0.0413820620987339 -0.0554182384178406 0.0195481081035371 0.0153007186792367 -0.0408097252330444 0.0291980765313077 0.0699879478192824 -0.0366587095400443 0.0786490562435896 0.0163048891647742 -0.0577826934676199 0.0475993832101899 0.0312072826656646 -0.0486299951161447 -0.0326872696282717 -0.0777713604765056 -0.0177292572396532 -0.00148336828736282 -0.0192703975445799 -0.0392230616443352 -0.000447317724054083 -0.106897068359209 0.0483131261209942 -0.0644285111172962 -0.101723284551422 -0.031383471862884 -0.0514918818607345 -0.0809098923687291 -0.03610931492842 -0.0361491187254509 -0.00450754376861541 -0.0661874254998931 0.00825228433572309 -0.0492719181029262 -0.055696194874814 -0.022179890317228 -0.152570742696447 0.0620336443376933 0.0296038031113654 -0.0856312042178293 0.0669369647960391 0.0146761316600571 -0.103879222504144 0.0642559087836765
  4 83.2049842930201 ""  0.0296130771081841 0 0 0.0146654360455674 0.0140584425840702 -0.0412817798008812 -0.0123616188875096 0.0118673142301545 -0.0151963809366228 -0.0124901089361663 0.0125540787640911 -0.010440159886899 -0.0359704649043022 0.0206272436056276 0.0403790063668795 -0.0325846833207976 0.0184955961501232 0.0499811058327175 -0.00777425912862464 0.00824948549704523 0.0120706595297786 0.0138963137174072 0.00025459151276169 -0.036843079064406 0.0126588937680708 0.0032776088315242 -0.0492505211460477 0.010096978622203 0.00297759185181571 0.00637674343931415 0.0546238026595718 -0.0282133712269361 -0.00103300914346678 -0.00889303285811025 -0.00790991764378528 0.0388299616908684 0.00970487659370131 0.0394185326084041 -0.0324690094542579 0.0618513978945745 0.0175065514863049 -0.0440531967681877 -0.00244163369988719 0.0191448653198525 -0.0846321490469669 -0.0537720037028211 0.0292325890066923 0.0681086340464882 -0.0474650403691458 0.024345428150701 0.0832752178389966 0.0324656762026851 -0.0085993100330009 -0.0659725540398673 0.0313570168462711 -0.00173134328412187 -0.0862101837451373 0.0681586998948585 -0.0303740961683221 -0.0224101807164701 0.0654239430774545 -0.0302193799563751 -0.0138799359969008 0.0602074906619735 -0.0506994973447589 0.0279021588481778 -0.0367297533340062 -0.009124487178483 0.0351472274227484 0.000818338021707945 -0.0115897674834524 0.0578593936225846 -0.00442087609861648 -0.0103379530734472 0.0470991120708317 -0.0206609951209308 0.0610263291038792 -0.0283412648256159 0.0289513101432257 0.03444466156083 -0.0431223665597626 0.021820757658927 0.0530750745081753 -0.0522528371466352 -0.0526531279639888 -0.0283284105327002 0.022258099482339 0.0425843702456923 -0.00500037193149875 0.0688868830530263 0.0085735952094943 0.00191449433007199 0.00751908194991565 -0.0728609676560148 -0.0329837350745677 -0.0142404877642177 -0.0543003579472666 -0.034748087018663 0.0513777696262813 0.033402656042284 0.0139409612888195 -0.00538879280089421 -0.00996482791102764 0.014756170246916 0.0080010226862754 -0.0688367870448674 -0.0400520104173822 0.0426552968066584 0.0570082763607004 -0.0295240389918301 -0.113023225849386 -0.0464385274876118 0.000872947966823101 0.0431932087593895 0.0260970762685209 0.104037033034882 0.0336102803371496 -0.0831515334140082 -0.0394299595442031 0.0838920924125309 -0.000104429938042262 -0.0367031813762779 0.0936908234224511 0.0965759707675407 0.0191739356034844 -0.134980363302509 0.0975329439141157 -0.0168413132726338 -0.161843410069971 0.0256433235015673 -0.123232280549186 -0.134718802924505
  5 86.4969732749051 ""  0.896717483587622 0 0 0.0236903584574178 -0.0180055206841276 -0.017740558983683 0.0325244559851651 -0.0133985984342338 -0.013482847542948 0.014102229484416 -0.0121645519430426 0.012938741417568 -0.0397752186735223 -0.0122287788069046 0.0877532362661228 -0.0543011090775646 -0.00881918501897355 0.0961491366757525 -0.0179461695703628 -0.00524521342385455 0.0341427702184343 0.0281888994300535 -0.00460948637200196 -0.0263815185659368 0.0441334253113517 -0.00938722466061807 -0.0378669458981482 -0.0128102106726173 -0.0022289260621528 0.00013292551224178 0.00427858087247771 -0.056073604968609 -0.0238521628219893 -0.020674339568704 0.012962334535244 0.0119441700326323 -0.00974680363740336 0.0383967594846605 -0.0384479943867081 0.0429416199767682 -0.0109251779225317 -0.0189344410148265 0.0150127522001528 -0.0416486541353291 -0.0342796441839811 -0.0655950685598191 -0.0176196077883916 0.132820398767323 -0.0891090771503419 -0.00920689959630799 0.144275467737873 0.0539779648938134 -0.000543877596957204 -0.0693880561390161 0.0796439386611406 -0.0107165155963989 -0.0888954797687106 0.00804634747216629 -0.0758546114798093 -0.0316603390321527 0.00963584631847934 -0.0529532775812569 -0.0605251746832095 0.0049818818023881 -0.0832129796656346 0.0032516528063201 -0.0295417612754497 0.0226107684823762 0.0152697558835088 -0.0127454103904829 0.011154435428281 0.0262891756102267 -0.0254299711671049 0.015629568259671 0.00244597144279492 -0.0277954906669536 0.071643016945715 -0.0265380451866073 0.00554900257637503 0.0373529450395729 -0.0659125972423156 -0.00338051878540674 0.0406764050420584 -0.0489697228531978 0.00533284777849797 -0.0281900848418931 -0.00119833165229743 -0.0328208858504882 0.087723298618766 -0.0195062509092566 -0.0180301091394253 0.00421001985134213 0.00245520169872038 0.0251484994346979 -0.0881635829284288 0.00890345269940905 -0.0375384847929536 -0.021315193643819 0.0236106851029672 -0.0638179557139277 -0.0142066396960439 0.038419788815207 0.0314047127113941 -0.0243668899208036 -0.0318710192337689 0.0534979242511955 0.013043396692066 -0.0474661095612382 -0.0341381669791743 0.0216289264550346 0.0404999713254202 0.0751662716227191 -0.00654299311364609 -0.0696950633869988 0.017731498509953 -0.102911401363596 -0.0365924315462019 0.0963811956790559 0.00397492626511398 -0.0896017920027061 0.00325549383766819 0.112299185346365 -0.0403360046561729 -0.0555644564121954 -0.000121496309785746 0.0520233672286163 -0.0790274134574054 0.00304633351628595 0.0732662413536367 -0.0162928798427243 0.0964948597073598 0.050056832863301
  6 107.795349502304 ""  0.452402977628693 0 0 0.0474723215259215 -0.00957726562979169 -0.0575109180616663 0.0486949373584137 -0.00730543098900461 -0.0517272300684662 0.00673704799814104 -0.00240947274389615 0.013472444529798 0.0200931648415223 -0.00662073681783612 -0.0141338073802071 0.00294949376248237 -0.00370027633585053 0.00608565548186955 -0.0255664324713732 0.00393376045631469 0.0511017601241036 -0.0604719815991921 0.0105963923905462 0.114760940816569 -0.0449292018387766 0.00713924635840313 0.0966794479561836 -0.0020639766906655 0.00355038658785894 -0.000996941921138638 -0.0424375814906967 -0.0371330226680558 -0.0291723640270439 0.0311849354768012 0.00750706081500715 -0.056554447634369 0.0373162625596055 0.0392073202033932 0.0137863301138915 0.0708384964079422 -0.00571736338798989 -0.0592066881111077 0.0380874263350116 -0.0211522864414828 -0.078995418951647 0.0497505702481005 -0.0129918051576782 -0.0623946193563399 0.0189219085565792 -0.00791463139606868 -0.025292807585364 -0.0891382212368543 0.0172083673933882 0.160911817855986 -0.0614650165373246 0.0107542262442 0.127408057683219 -0.0618356456675683 -0.0324609717815903 0.0016867443203016 -0.0183864580732406 -0.0407722557480476 -0.0671532125980383 -0.0733247863898133 -0.0650351057399264 -0.0422468242569622 0.0650623634051274 0.0449164753181373 -0.0363687608406863 -0.000804098174584002 -0.0260218980078404 -0.0710957497360191 0.0544391578441844 0.00599504999760299 -0.104427222847746 0.0666555750135751 0.0695995898538921 0.0336070777138011 0.0529762991308859 0.0405960090200076 -0.0283448141641724 0.0192075121352876 0.0308027677870986 0.0443481086554507 -0.032376393897049 -0.0384316053495503 -0.00504739118579463 0.0327598608911159 0.0541910046332775 0.0255220230403453 0.0122636582643372 0.00013968247311122 -0.0151438889144375 -0.0406234377251216 -0.0770610880024615 -0.0337704567212921 -0.0620731926306807 -0.0385935937435529 0.0323489476076368 -0.00117191028400819 -0.0067449554619754 -0.00863916481365988 -0.0113328863781222 -0.00697532801919298 -0.0125567399544846 -0.0188684068859796 -0.0216634472796831 -0.00610236445385154 -0.0225226674635012 0.00278315734648724 -0.0348630450631288 -0.000879754496708755 0.000561500752906198 -0.00929981861053096 -0.00531312387698289 -0.00728100337885983 -0.00661731238455466 -0.0003259587266194 -0.026941609061145 -0.00827734775196846 0.0211296513135426 0.0459594925525429 0.0330583718959087 -0.0161171071939109 0.0208606680570245 -0.0393177235664868 -0.0327602687514289 -0.00510928164729599 -0.0441755163818459 -0.0270186067978953 0.000529286744651523 -0.0394327137412812
  7 116.867935185509 ""  1.40439166993833 0 0 0.00137839530805338 -0.0304697484344279 0.0290419091782328 0.0500831899215817 -0.0156916216710011 0.0132493837704029 0.0494429685395604 -0.0205740575172136 0.026383855246669 0.0364284252151371 -0.0291455425719348 0.0269091157270521 0.0206061541824581 -0.0250635897446943 0.0219702646162642 0.0197360254381025 -0.00888494417165497 0.0171083674184948 0.0343673823258478 0.000499450531694046 0.0221923451828548 0.0478085649649338 -0.00855192804787321 0.0270674209469646 -0.00857138259082294 0.0050281294797335 -0.008129487534834 -0.0259365391034388 -0.0169903960048409 -0.0228098737739525 -0.00918450110692118 0.0482638454537055 -0.0108250526054447 -0.0260130978294181 -0.000983889736401114 -0.0244440896510419 -0.0292452399260314 -0.0388637639504552 0.0312411349508671 0.0103108810303048 -0.0615850899151234 0.0574949088791879 0.0368699571963367 -0.0421787929762257 0.0297722534365218 0.00988876097694887 -0.032884865272922 0.020851485585879 0.0344013245195142 0.0147164083575397 0.0204880131123297 0.0545370354716987 -0.00453716507773019 0.0282502288867385 -0.0294471789432715 -0.0410211412929768 -0.0192046943715417 -0.0402942435555989 -0.0091517409322386 -0.0433182995301792 -0.0206867817359065 -0.0165316056950081 -0.0164139368503069 0.000748555587192109 0.0612539769001093 -0.00392365298143944 0.00111345333237608 0.0557756655740685 -0.00289576048391662 -0.0303292021953108 0.0570649219337513 -0.0279463742140306 -0.0217574746045556 0.0108477616437122 -0.0181426473025682 -0.0435242811149806 0.00717326019312854 -0.038921149466341 -0.0250804372368048 -0.0242101217025485 -0.0280153325609021 -0.018050596035889 0.0752384891856481 -0.0268260942647742 -0.0471530604827657 0.0319084428945872 -0.0393052839220399 -0.0343044471124876 0.0100388366840827 -0.0164541106188216 -0.0242593240183108 0.141936280848689 -0.00989628828648689 0.0281934773025908 0.0745001179043435 -0.0775461084187349 -0.0686007981882849 -0.0212145206567921 -0.0404718564407062 -0.0702551523761114 0.0201538726386916 0.00742429177136282 -0.0577248244800586 0.0391422927266736 0.00100613660605299 0.0657899378594753 -0.0836025267197895 -0.0153773412236673 -0.1750064559023 -0.0348960078197447 0.0516929307794935 -0.0784310317016839 0.131081074734999 -0.013692595242396 -0.087964668657479 0.050130252919615 -0.00256522671081482 -0.0326164199144632 0.023958010617819 -0.0619920062360958 0.0491483401608315 -0.0900191684524764 -0.00708423567182181 0.172399975805612 -0.0342489490795303 -0.0713926788765306 0.0740275536663132 -0.203856492678191 0.00935972318690035
  8 147.135002077741 ""  0.754499495010597 0 0 0.00298336807450279 -0.0171368862403374 -0.0127161392280001 -0.0245393391622764 0.01037714319583 0.0898570689721484 0.0205063008974385 0.00185117645414121 0.0578855508011619 0.0354441754631635 0.00134018579029008 0.035465526247895 0.0484931503617223 0.00107030640611747 -0.000699301873771078 0.0502497970274171 0.0145831696607322 -0.00816848911329385 0.0494144430334579 0.0169726363643032 0.00406792388825268 0.0352742487920737 0.0107407045223697 0.0364867483590279 0.00991852869477312 0.0331020315853869 -0.00709834141992797 -0.00357479443617761 0.0538054003569104 -6.39848487628349e-05 -6.59377597171093e-05 0.0806366803149881 0.0064207256006252 -0.0281827345036664 -0.00618371941252368 -0.0146734070077009 0.0630194398402619 -0.0761814780217713 -0.0135364233234706 -0.0174465927147771 0.00760850913201831 -0.0696812132968502 0.030808648062598 -0.00101473123865639 0.0439559042538977 0.0502732038648747 -0.00592357371680056 -0.0178027755844485 0.0546995406001023 0.0224509282417813 -0.0039469527425806 0.0334407829360522 0.0145237154602546 0.0493979145144934 -0.000564596158681715 0.0285482631192666 -0.00675476138920666 -0.0406144873826752 0.0651985260154458 0.0132738418603321 0.0206245340247282 0.0863623589833086 -8.37931273671397e-05 0.00340381174963144 0.0785820639397323 0.00599211805883449 0.0225470452148539 0.104285957181331 0.0163179269739246 -0.0348966355642291 0.0916362658005552 0.00706033834582503 -0.028524079602643 -0.0200674937544562 -0.0212399773168913 -0.0608434948603286 0.00276003318406902 -0.00114581937646918 -0.0219469300222478 -0.0294337652570227 -0.0274394741669263 -0.0332683672804179 -0.0460502435955726 -0.0136004479310741 0.000886542560492634 -0.0217282527289284 0.00159901111721131 -0.0103944171265733 -0.0138585678769504 -0.0183686537835101 -0.0378141907162591 -0.0669152643746056 -0.0297191837351703 -0.040500945509935 -0.0521181141127324 0.0172258063057752 -0.00120269397830247 -0.00995958477768311 -0.0227824985011565 -0.00298645889471691 -0.0574869613885808 -0.0521374392598056 -0.0336272948233411 -0.0542534559864929 -0.0343696068252699 -0.0800039423565861 0.000344345196666973 -0.0618064778814696 0.061074323296696 -0.0283615593959437 -0.0954689218272879 0.0195505201778334 -0.123174098867971 -0.0211226554512581 -0.0388036316322256 -0.051337538272746 -0.0348710329603231 -0.015159068618217 -0.0282563548626751 0.0159208406826824 -0.0401005948303446 0.00410016678192454 -0.0803903335691772 -0.147732258542947 -0.028121507858878 -0.0124246020272849 -0.107623354885744 0.0708815905940704 -0.10115675953641
  9 153.951393296358 ""  1.94615230390863 0 0 0.0567150738848779 0.00301793265978022 -0.0572232939190805 -0.0615409526652168 -0.000770913513064264 0.0919928642703212 -0.0384349495560778 -0.00478088079222502 0.0364256810935495 -0.0187514790053138 -0.0107200578749887 -0.00219394063198519 0.00686774083715026 -0.0149888319799054 -0.0414355652322645 0.00543392347242157 -0.0206724102057224 -0.0376567630275757 -0.0088534986626977 -0.0167362400874369 -0.0127261496053855 -0.0301101353174911 -0.0109809668293583 0.0217121024077138 0.000292318443082194 -0.0264139617315442 -0.0134593327893341 0.015461860056532 0.00732963204354999 0.00705738260243861 -0.0121699763220758 -0.0387438014419005 0.00746673608429087 -0.0195922764322235 -0.0590932492425193 -0.00650398550682988 0.187976266154248 -0.0605669507837617 -0.062227169389554 0.0101361231095435 0.0649202187176833 -0.187302435528478 -0.0200087717137862 -0.0126821166820998 0.000467961192329841 0.0252273703511209 -0.0143109281087698 -0.0656167596821632 -0.0084703007937687 -0.0165883169572052 -0.0141288001221329 -0.0426262772798893 -0.0104928172383563 0.0386129676564955 0.0245277272580171 0.0116512440542406 -0.00665949086176282 0.00290463628244803 0.00798584846453278 0.0356161791906683 0.0303874275716263 0.0278398168822272 0.00651227017571469 -0.0271261974367679 -0.0534430642267474 -0.000812866990422257 -0.00421962170887951 -0.0307065574694721 0.0112624027004624 -0.0141489008969798 -0.0406654040844257 0.0281914707937146 -0.0301973245759564 -0.0909455324105052 -0.0233433800967816 -0.0331423979954033 -0.060111968175606 0.0297733355730284 -0.0116749414191932 -0.0539481680162184 -0.0198705970212671 -0.0173001752049402 0.00434999238657637 -0.010565584599845 0.0412240539718979 0.113503889946196 0.0223508637939727 0.0202915814623387 0.0249665402270015 -0.0186885796123226 -0.0156587647907155 -0.0540143674465003 -0.0311208634969796 -0.0636424316755521 0.0111926631355818 0.0216120241745564 -0.011438661293267 0.00436665943172939 -0.0171167284458895 -0.00955641143750074 0.0146646633938202 -0.0056863745055489 0.0171487642497918 0.0407954053639672 -0.0217911444366636 0.04195157684352 -0.0266669690143594 0.0233755464371379 -0.0540669255091 -0.00991721038115066 0.00855759720849135 -0.0273076948779436 0.0434674211289619 -0.0278888605524742 0.0497941464524693 0.0341668987291594 -0.0538484127099117 0.0474308702155383 0.146817514669111 0.0401105900221477 0.000220023064621805 -0.0323586348172432 0.042922961540992 0.0899410639253344 -0.00728163906527341 -0.0162012305759013 0.0716919421843159 -0.0710797447674835 0.0615207770678627
  10 205.064381104046 ""  0.52805233170725 0 0 0.0268134054639404 0.0271406783777303 0.0402928755739625 0.0168758482066252 -0.000375868149178654 0.00391592679642809 0.00156727188099643 -0.00030636928117582 -0.00285852130630266 -0.00906736873784159 -0.00937237681429654 -0.00282302444830213 -0.0123250566768453 -0.0110690340895169 -0.00145069167775738 -0.0104909086388296 -0.0181734773625825 -0.00419593661782514 -0.00156954027647732 -0.0108015911874289 -0.00581411774757337 0.0019518710996853 -0.00689318242155063 -0.00525628282988256 -0.00899355537893542 -0.0276095780428091 -0.00248402658837382 -0.00904464998267593 -0.035717048598999 -0.00536935646699611 -0.00835788043862982 -0.0387172358065991 -0.00453584680349779 -0.00871086391349018 -0.0347124602301648 0.0033378982473292 -0.00331128735522078 0.0383617083377794 0.0417223409449283 0.0374310836379032 0.0319275355854487 0.0653216974499424 -0.00954240199888992 -0.0164237172310166 7.86364337066233e-05 -0.0120884262481622 -0.00863917704963363 0.00406598009040803 -0.000948642446528669 -0.00609972019635809 -0.00882482335770364 0.00158409218255618 -0.0073416596857844 -0.00778352738925181 -0.0104713993850569 -0.0333272944785265 -0.00284163221754066 -0.000616546311044661 -0.0375537931957838 -0.0140807647959268 -0.0155337872555116 -0.0460278630524569 -0.00392801459843542 -0.00981701280401723 -0.0419152967087042 -0.00614726149186646 -0.0122382538111542 -0.0411554973410249 -0.00786025040931286 -0.00169168704027864 -0.041360103747443 -0.000558793077672842 -0.00790478367314717 -0.0450513332395368 -0.00124695523909266 -0.0111537485669226 -0.03546809252655 0.0134657960545554 -0.00890240968055386 -0.031821714508655 0.00411124762178587 0.0383329445143682 0.116152259860461 0.00280021582314059 0.038859031035009 0.0520442721593243 0.0240080968351188 0.0318810786777659 0.0476888000843601 0.0130874168410622 0.0175452913378488 0.265988753269555 0.0267080045322681 0.165609350611576 0.09584751800206 -0.0749589634637661 0.0228245264602995 0.0287123709396157 -0.0241080624333163 0.026845817603893 -0.0555060114733293 -0.0268280245127246 -0.0695572997658367 -0.00760933407714724 0.0162726290722624 -0.0503300868064666 0.00283826318953449 -0.0396568893560276 0.107907588860134 -0.0344131780784058 -0.140449326888422 0.0944778809971837 -0.151430612276758 0.0548486991013709 -0.171569357875633 0.0240202742731611 0.0326710588301577 0.012969421354684 -0.0184585753661048 0.00284127723326678 0.111296760251319 -0.0850016555450501 -0.105481100470208 -0.147184469595727 -0.00860902822286138 0.166949340036004 -0.168008828052641 0.146522343742023 -0.186625291454176
  11 227.204850514737 ""  1.83640754886027 0 0 -0.0370694400418641 0.0446977832843853 -0.0346334315476561 -0.0447012249383169 0.039748127075205 -0.0289426411720869 -0.00218813535465892 0.0176528481818523 -0.0237845172598056 0.0235491187494365 0.0322805949298707 -0.014799003948845 0.044754986755334 0.00836231021576975 0.0241354870939542 0.0377151419506351 -0.0286998324916419 0.0426091322599223 0.0290001878737702 -0.0395964335934269 0.0224005264437548 0.00244654341673518 -0.0259680677066608 -0.0165283734468383 -1.81193934597821e-05 -0.0206125634228654 0.0148176247584737 -0.0444048648299691 -0.0849370633108595 -0.0252179025810132 0.00369533612321127 0.0668293683479293 0.000189694434567921 -0.0355305994157616 -0.0484836662437425 -0.00286674192621115 -0.0191926148145989 0.0522808910548063 -0.0358802718492829 -0.0421533403018813 0.0523616254992252 -0.0489338111674341 0.0261066737398493 0.058738278578522 -0.0257709363688409 0.0658147730644114 0.0267346235426198 0.0379793277964076 0.0290784339771236 -0.0580467016763547 0.0287515239615092 -0.018284625910215 -0.0457453807664926 -0.0321421698776488 -0.0565701698014902 -0.126999725309745 -0.00820551690186265 -0.0527940076251755 -0.0733336440665745 -0.0906879059026666 -0.0521747832796514 -0.108994341008057 -0.0121917357879287 0.0316130453375491 0.0907758353561653 0.0142787932129933 0.0225684716115822 0.084402309973986 0.0104156871267688 -0.0419219484948678 0.0857043600851134 -0.0353339789447584 -0.00505846434017295 -0.033190411674236 0.0103040528281231 -0.0856214966351397 -0.027149574243561 -0.0315532950451367 -0.0427410396413778 -0.108570377128693 0.00590712777677613 -0.0471244071723137 0.0189723662018051 0.00921117526453064 0.0254409503999002 -0.0547483949399725 0.0536559478775951 -0.00919108386081531 0.0235113425542277 -0.00793078714617988 -0.0385295861134115 -0.0498074995554251 -0.00548993051586198 -0.099713344459689 0.0276583635366566 0.0412643281363398 0.0395818460891866 0.0465290665130615 -0.0377303556619217 0.0340159081538084 -0.000909441141976291 -0.0276873057822531 0.000950961888501811 0.0624821873752366 -0.023520565955972 0.0345744843299031 -0.00446145218709137 0.0401703708404808 0.0428882951959791 -0.0137800925381816 -0.0967912538209672 0.052161987333541 -0.0545382641762385 -0.00437804236186618 0.0406220699464728 0.0540010483000567 -0.0652750577740215 -0.0133255049683654 0.00135952905133273 0.137327306639485 0.0464495086288008 -0.0754847668232057 0.0411721542644334 0.0295751403594558 0.00877718365249132 0.112027833530332 0.0265703235611972 0.0487225366790747 0.024497635483386
  12 240.529498070702 ""  0.612887535101249 0 0 0.0150915194165317 -0.0493878033828365 4.91534291032525e-05 0.023781283276156 -0.0311227229479085 0.0316322709070147 0.0240292322500362 -0.0225872325079063 -0.0013791698357382 0.0114946283514941 -0.0345045614164216 -0.0193775086039391 -0.0262073540009093 -0.0130329903282515 -0.022090336531926 -0.0386281072146985 0.0219406954755049 -0.00861991707028319 -0.0171302978152588 0.0282145722343001 -0.0144267519953685 0.0223392950609452 0.0123039941433006 -0.00958236047750281 -0.01247110800358 0.0204419569178746 0.00570762357711574 0.00865038160539682 0.0416590172872552 0.0201607526748319 -0.00746770786218698 -0.0441642764753801 0.00324076383833316 0.0361841441511657 0.0771765227250831 0.0130576502775203 0.0447993141798499 -0.0718416309174854 -0.00073567325840823 0.00230100976374711 -0.0648368214982294 -0.0282409267147594 0.0173682771181746 -0.0583326402049514 -0.0232734334442436 -0.0454673974957842 -0.0293179050201453 -0.0331336263288732 -0.0202954204794692 0.0444967333376964 -0.0143338022097722 0.0434763071106394 0.0276876118930101 -0.00316418871598195 0.00443200583161054 0.0930470041070687 0.0297068218769612 0.0493963252997832 0.0239019288766181 0.0449622125385604 -0.0174762717812176 0.0280460865883483 -0.000275539141911348 -0.0207369534456851 -0.0578390345723339 -0.00446281725588836 -0.0277898146838132 -0.0616771666990627 -0.00924664142596378 0.0307021021173561 -0.058711686036607 0.0227367249711235 0.0344564164334625 0.109478574610262 0.0276273022397294 0.0858222385249851 0.0652304816264873 -0.0176443664599822 0.0287898255226678 0.106578632344175 0.0272034247422431 -0.077199374647123 0.0354484487293302 -0.00100496766000825 0.00900025801972216 -0.060400329526418 0.05428978922545 -0.0270920034044506 -0.0203519599023446 -0.0126079040281047 -0.0661437637447641 -0.0274377839891446 -0.00880426446336471 -0.134020716758268 0.0521273662364549 0.00353038922125826 -0.0233249969962123 -0.0401598196557529 -0.0796058978249382 0.0286299875557114 -0.0125279716038811 -0.0518619268490337 -0.0250730355503826 0.0856036304694333 -0.0384106612614092 0.0296998246283867 -0.018881610123228 0.0311041512520148 0.0433866092893849 -0.0319361164887992 -0.158796365719986 0.0628234314191027 -0.0895786694874369 -0.00935798709998789 0.0238531836480392 0.0770865072400241 -0.100795039892904 -0.0185329017538499 0.0316714840663322 0.151528157986169 0.0848016900637698 -0.13344939194101 0.0163938785739705 0.0138693101766686 0.00231193150725111 0.167236796748946 -0.0102621494786994 0.067649314585018 -0.0237416737222106
  13 250.64334699065 ""  1.45299004479066 0 0 0.0038571246982218 0.00220664431823609 0.00816842520974408 -0.0575705162914912 0.00484530619625621 0.0924250796599995 0.0229811371268951 -0.00375036855779461 -0.0375145584330157 0.0530764555504304 -0.00662154754015162 -0.0859997783891537 0.0177752807356942 -0.00265537460115289 -0.0285935946565743 -0.0268247545132665 0.0030044453030641 0.0441980597054343 0.0104073910642264 -0.001362849985822 -0.0169194299857445 0.0400067121247226 -0.00480895902047673 -0.0650049645353081 -0.0265181071973288 0.00319480946026782 0.0436521916923399 -0.0490816476446645 -0.0780689399447992 0.00138222921340615 -0.0117434907492675 0.000904631957021652 0.0192127822308386 0.0268770637693217 0.0827121857742662 0.0361636850364798 0.0664827634804275 -0.0364571179124291 0.00649497038601255 -0.0176788531343354 0.0403845070389366 -0.0533855646340321 0.0721829875452465 -0.00794234828907437 -0.117933244183142 0.0213557472343315 -0.00342002487638582 -0.0352733869415889 0.00867529720772957 -0.00140772989561536 -0.0140547298260645 0.0464913791834952 -0.00488166864646103 -0.0742438441724647 -0.0850373502718982 -0.0108143994542005 0.0627788012187284 0.0659323485461648 -0.109055939732883 -0.0738938731820638 -0.148829105708203 -0.184757100144361 -0.0245569531884682 0.0024073848992174 0.000164719169983419 0.0207674070251482 -0.0200830673983815 0.00052737959992403 0.00717439218973603 -0.00871734513629941 0.000456230201601211 0.0150665204752425 0.0997421081689428 0.191492769378826 0.101014956877359 0.04371282731158 0.0984702302836333 -0.101269027499214 -0.0132811162581107 0.0269396770528806 0.101351085999717 0.0268237311463568 -0.00852591834052667 -0.0022139612078402 -0.00711700399778426 0.0270057675767191 -0.0212635188220262 0.00644776756333481 0.00190898574206105 0.0046995678460215 0.0250984134746166 0.0159801521913857 0.0047266075986705 0.0496647921175989 -0.0139922189518909 -0.00945730275007376 -0.00388763178878607 0.000659201799168589 0.0224300656947854 -0.0120851615792764 -0.000656839732254441 0.0108975706822216 0.00792555857399611 -0.0291203726185734 0.00614137814315978 -0.0144393072658988 0.00211628666326671 -0.0159030578721062 -0.0166646680306944 0.00569579014960074 0.0454459635669451 -0.0244461628019599 0.023145539177011 -0.00391478468943142 -0.0145897040048099 -0.0241699810244434 0.0275842190772213 0.00811873124347431 0.00572482102247023 -0.0533489890550476 -0.0370680951421549 0.0449849438578988 -0.00952251491834456 -0.0095747827151573 -0.00649502913948042 -0.0672111925864912 0.00208283913708353 -0.0282589416543211 0.00600693715787948
  14 287.485463729965 ""  1.88188958231524 0 0 -0.00998933854190579 0.0253072408816085 0.0662845432594495 0.0263034881273444 0.0118820562829775 0.00456417992544784 0.0167458136920793 0.0109117616715419 0.00644215577112732 0.00304754079644476 -0.00139148559872132 0.000638549634459548 -0.0100651873856453 0.00162340498637749 -0.00431955348594923 -0.0101971463344175 0.000977357080600843 -0.00681090716464542 0.00341441147698926 0.0136968533279703 -0.00234793335601691 0.0145542954719198 0.0124131629030618 0.00691159425729366 -0.00843995716509727 -0.0110407385404089 -0.00432466081956158 -0.00121374891674462 -0.0201436006345237 -0.00630085022348227 -0.0106354291011523 -0.0374648666166282 -0.00212749907631933 -0.00729751003793994 -0.0170350273995331 0.00145191228095816 -0.0896159458009569 0.0358170731616309 0.0709295095279745 0.0193101742196087 0.0174113883795901 0.141027470212777 0.00375096656801961 -0.0183925757170007 0.00429907812572682 -0.0142592060827922 -0.000350652508519216 -0.00232196227171039 0.00247372006552859 0.0254621679775179 -0.00488279367374261 0.0160860575265417 0.0158917105212685 0.0116435635412569 -0.00411380619629055 -0.00224913531030573 -0.00044836275460525 0.0244694578238577 -0.0281522061371262 -0.0147976923088088 -0.0188848461679073 -0.0421360393516464 -0.00803443656803943 -0.0195570994192808 -0.0455777525323766 -0.00682634617197267 -0.0178163515193486 -0.0439440036225025 -0.00620272935720887 0.00548931214663655 -0.0441069301507585 0.00953386814029763 -0.0172256862539683 -0.035929842435175 -0.00919871551520155 -0.00320946165262195 -0.0220132182826711 0.0245068000022521 -0.00305128750319205 -0.00188958278862424 -0.00470487189452377 0.00384460069146949 0.0267436637126537 0.00827509724515657 0.0333082133958974 -0.0172015245285938 0.062858013337667 0.0110797478616712 0.0290038598181995 0.0215049616947075 0.0238802995315586 -0.00743782208186955 0.0263581789884309 -0.00315298761337206 0.0218983092443283 0.0334293340982754 0.0278159820610364 0.0294601480839827 -0.0103878231983279 -0.0226178762277491 -0.0239324214705915 -0.0550809052453335 0.0193086098632772 0.0185096617085552 -0.0673364443972142 -0.0492721464047241 -0.010924030745326 -0.0422661672842775 -0.0255315684338941 -0.0208311419914769 -0.0368499675058718 -0.0535870539355068 -0.0313509890151127 -0.0857223731179581 0.0218225993053514 0.0231690484079719 -0.117136496840544 0.00560381920871163 0.0199340104965688 0.122083636191674 -0.358477321732695 0.231286046265577 0.0756750922219166 0.00151772752613969 -0.0664740336417641 -0.42914026280447 0.179226018662102 -0.167308396890295 0.226436716703632
  15 313.133561707884 ""  0.00409648329943802 0 0 0.000912187802617297 -0.00122174210108948 -0.000109933247596479 -0.0172058615914275 -0.000617717951299437 0.0239432727145329 0.0124624753115993 -0.00388380248944486 -0.0230788690317779 0.0186427196830217 -0.00365918658693588 -0.0311271416099363 -0.00308325871290621 -0.00129158443713014 0.0059937037584082 -0.0122040290913263 0.000627094914787789 0.0210656413541064 -0.00453080210444202 -0.00149670120491131 0.00648249685333086 0.0126010662995781 -0.00360553146687747 -0.0230645392223004 -0.00713292289179508 0.00156434826304801 0.0126641954688846 -0.0181209728056938 -0.0189864986628676 0.00284322093511035 0.00954121093350609 0.00211059629453127 -0.0146775614756594 0.00980305606089116 0.0254967851742937 0.0148817633209167 0.0233034821554501 -0.0105379938398987 -0.000898255190649505 -0.0070803408273349 0.0079199788899614 -0.0217319932414297 0.0238690988198795 -0.00297947532776597 -0.0401666669848452 -0.0120789271949398 -0.000508606522492914 0.0202327205809983 -0.0125866737291867 -0.00142086486665046 0.0199542241341208 0.0132851572818652 -0.00360819422830706 -0.0240281734750952 0.0618845278239136 -0.359244435251556 -0.144726448376659 -0.367417399641659 0.108353821307654 -0.0167562017274154 0.251163999630598 0.179418432332517 0.159188856610022 -0.0134384282775403 0.169827964081627 0.0564800471546948 -0.051079284517632 -0.154293176600161 0.0562494539360485 0.112110711780025 -0.00913621617939247 -0.188332686185957 -0.249132171546846 -0.157207136793013 -0.120929200378787 0.177295199810481 -0.0765406235315668 0.304045242502713 0.114190698822302 0.328271842357075 -0.145560968332366 0.00298756102035151 0.00368007012532669 0.000242508650049587 -0.00041285375896358 0.000956469723720977 0.000751895536063746 -0.000211255353947384 -0.000331494470408654 0.00143611416760035 0.00357091382475306 0.0105318256769843 0.00370877936962012 0.00874519658520255 0.00323557475346388 -0.00538226242297115 -0.00106419471615464 -0.00125817421453936 0.000444336878203651 -0.000213805851832059 -0.00138155473708256 0.000173221799387862 -0.000403393178929477 -0.000893165401032224 0.000351453439997954 -0.00261347922115671 0.00026053830903819 8.83448207489864e-05 0.00107588962990969 -0.000654724983099324 -0.000138762920465722 -0.000340497191913048 -0.00259483934679294 0.000255050017499624 -0.0055299731131104 0.000495940998383174 0.00243247965232323 0.000194650752999611 0.0012217894670588 0.000305325771344422 -0.0150748400098951 0.0105992537832462 0.00478389739466444 -0.00164392245296057 -0.00257070490794616 -0.0153009584690721 0.00668212213531469 -0.00506098229699636 0.010860845221859
  16 325.260410951216 ""  0.0198987508272552 0 0 -0.00541709825889133 0.0331914707688843 0.000237334651817338 0.0315912608537353 0.0545009504363439 0.0226983230612094 0.0491366486355331 0.0440869808508106 0.0266987867903609 0.0252676966168218 0.0214874260094625 0.0109885018097075 -0.00693718398772423 0.0278851364821554 -0.00725101822970262 -0.0133485924205375 0.0205756008767871 -0.00826576091583933 0.0192129648228094 0.0527684641531892 0.0059449295268928 0.0490581881253451 0.0458768521893578 0.0236346892405176 -0.0202433298371262 -0.0127956111584099 -0.00935668088506571 -0.0166643268677125 -0.0515668065945745 -0.0254416359500222 -0.0250186945997307 -0.0902411704683818 -0.00874075871185202 -0.0310859128121322 -0.0451232662098691 0.00634639608213769 -0.00962458233112085 0.0125221979839124 0.0020607944307966 -0.00203126615735078 0.0201413828971756 0.00979802592234561 0.0290854576032618 -0.0175677153180149 0.0158550775800418 -0.0118500149716797 0.0227685819768329 -0.00941339277049263 0.0154867621900705 0.0812167274362935 0.00157591588795334 0.0561720942423588 0.0518574814247604 0.0276053776393728 -0.0563284561721201 0.0860414060957863 0.0463524573827947 0.157301779603284 -0.107959565616257 -0.0672140356589103 -0.15250407938576 -0.180264985387381 -0.0771696225969033 -0.0531562390738336 -0.104061546958873 -0.0182528300716944 -0.054422119487781 -0.124427409232985 -0.0178747150892552 0.0347950157454061 -0.112617083771794 0.0143976584468279 -0.171288169005363 -0.19240369431653 -0.0893962519747445 0.0288556837546001 -0.0972576434303254 0.210779961525966 0.0304445537831213 0.113130917825371 -0.0888924945375539 -0.0214298815125008 -0.0466796615277476 0.00140016270615197 -0.0120442284916868 -0.0259238040329643 -0.0300173332872977 -0.00130287004734573 0.0183528287971321 -0.00872150107429188 -0.0269979824271398 -0.125474472357527 -0.037346765452281 -0.079774802968679 -0.0465292174923311 0.0754467295259121 0.0214702858571203 0.0395282370542653 0.0104304724844053 -0.02320405111983 0.0151765086220258 0.0092410763073219 0.0111072354001846 -0.00648626993323017 -0.00368956788356712 0.00425974611352418 -0.00496910938054216 -0.00113592975422522 -0.0477246259334391 0.00945450644561875 0.0457794195625598 -0.0413509369457796 0.0485461086029 -0.0135934790404809 0.0479997168284521 -0.0168906525426258 -0.0101890278841448 -0.00736899091096959 -0.0181334395929164 -0.0300830036643831 0.131150069060341 -0.0965170180592485 -0.0502207590682509 -0.00115072851739221 0.023153328022669 0.140868698001762 -0.0907921543276081 0.0346294883998038 -0.10937367973037
  17 338.218175143163 ""  0.173098024075357 0 0 -0.0162878681264045 0.0160542343019557 -0.0282830618357301 -0.0323480380020151 0.00693698113238861 -0.0228569522747227 -0.00238102391363116 -0.0135764307470039 -0.00152711019132835 0.0216373382324338 0.000798319741269238 0.0151617364168846 0.0445510626084498 -0.0156356536245294 0.0300051869595232 0.0396045199516394 -0.0300967768704466 0.0266949307191037 0.0265612680674174 -0.0531665279561476 0.0233445534244722 0.00220933782975501 -0.0456186639173424 0.00563069077991433 0.00218023341527351 -0.00478159106837696 0.000305686790045079 -0.0734347140745259 0.07288754468116 0.0218839051348989 -0.00234222294970278 -0.0541082871545051 -0.000178072686369059 -0.0136377433665629 0.0615038463275599 -0.0853644041890294 0.00510589062041982 0.0271976468339363 -0.0301137095798293 -0.0233027197620332 0.0244115633014586 -0.047755619252934 0.019791815169433 0.0252723798209363 0.0120958124686656 0.0583553827170141 -0.00443422369568416 0.0369937057308372 0.0272753270538285 -0.082531480710489 0.0276385931902335 -0.0112567476504917 -0.057632191173426 -0.00265727706039378 -0.154286827010897 0.245356272003223 0.158473254105116 0.0546869993307064 0.0192524338432555 0.0824135311406745 -0.216279058456595 0.0542372506548058 -0.143549540139805 -0.0260703018127997 -0.0798144817489243 -0.0139251188883094 -0.028704494392714 -0.0804652820841809 -0.0138116712467236 0.0477901130553721 -0.0743445141606959 0.0305325759299107 -0.227775984066036 0.0478827929153 -0.134331977418191 0.0913092876159744 0.0116972667917708 0.00682642405286943 0.0795833523337174 0.211311820193454 -0.238430518632073 0.0104524620647889 0.0169335706881263 0.00170642357288858 0.00175994326949643 0.00852541771479651 0.00288800054777691 -0.000948625022903896 0.00791617358784462 -0.00158728878419299 0.00662820314258368 0.0587218623324523 0.0111320614418059 0.0414337655969542 0.0140730374187411 -0.0259412954376871 0.00759293607434144 0.0154833761353188 0.00340928395301537 0.025496253021925 -0.00874821492041982 0.00533724871573327 -0.0108369242737209 -0.00725985415904211 0.0173051116058463 0.00629583151353186 0.0074390286350469 0.0104615695247263 0.0472515718447817 -0.00261000155737114 -0.023044424381513 0.0450684230907235 -0.0330892132738589 0.0283150025063825 -0.0350190515112887 -0.00153448998425138 0.0341066968970815 -0.00662320227404082 -0.01909033446452 -0.00756056601218155 -0.0674853308553823 0.0580126246491144 0.039341106744025 0.00607839027238848 -0.00981335527457106 -0.0675771233504174 0.0619241340305348 -0.0096179294170269 0.0729934311528218
  18 347.627783174019 ""  1.87588858542423 0 0 -0.0269068027661059 0.0314547082789295 0.046462633767896 -0.00668288558655838 0.0129544531246604 -0.00772422915026395 0.0049729765391549 -0.000262124983714086 0.00282824158187645 0.0108735274787447 -0.0013133409525448 0.00469454444078484 0.0162407905143143 -0.0104166844486529 0.0118990473846342 0.0146993618600141 -0.0187291605625319 0.00841869108645377 0.0180687786739332 -0.023699328332262 0.00399156647417289 0.00718719563805932 -0.0191466554261246 0.00504116373802709 -0.00475331876760125 -0.0114256875552509 -0.000976474885499332 -0.0387564179806055 0.031778799513865 0.0138615595934552 -0.00963802154876541 -0.0579068703553443 0.000403216545784925 -0.00024475456751463 0.0327569093581821 -0.0393642969479547 -0.118817734085481 0.0394706189341073 0.0518211809068094 0.00811042096316778 0.0476070269760067 0.130768967716594 0.0103584845613291 0.00117266850269464 0.00537451923543139 0.0198055588766873 -0.00527900295007709 0.0190573403923082 0.0199079401493528 -0.033394341537277 0.00149874795941909 -0.00220481623789145 -0.023803368368339 0.00652342636840886 -0.0156618383911031 -0.122269912633528 -0.0334895582873005 -0.231992611903211 0.0958745641194374 0.0492458245989149 0.0919357691965809 0.176442120915099 0.0437604344742049 -0.0314351644547443 -0.0774087991813876 -0.0107593092140166 -0.0293220887734173 -0.0775780623571988 -0.00910768983266829 0.0307067321336538 -0.0736766213872908 0.0261003475811615 0.0934488842894005 0.181333811982066 0.0477218826286981 -0.0477670404358772 0.0786176605318765 -0.230964244256148 -0.0400639727859369 -0.106142630026136 0.0190955004992753 0.0171410111249743 -0.0287865689425477 -0.00492067136712229 0.0322208886118733 0.009656131136933 0.0307814258486219 0.0203670003118344 0.0186218817916408 0.00897690787319303 0.0358763072071222 -0.103012003819954 -0.00364081590637041 -0.0208013012501816 -0.0311570394847852 0.0543541424239867 0.0335342521031121 0.0295893603115846 0.0151445226928044 -0.0738883562348294 0.0303710824500609 -0.0078590383581839 0.0533409604100255 0.00313714316472029 -0.0523408034860429 -0.0194996333453973 -0.0138795193075243 -0.0277078762674059 -0.143993055736795 0.0171897352118659 0.107652473578099 -0.148703233337101 0.120718585401402 -0.0951256744288718 0.0831437551191911 -0.0045815388965463 -0.0782721492285949 0.0254499039827813 0.0388911626562383 0.0598585031775784 0.173963433312707 -0.143517765621144 -0.103819252019808 -0.0128762435810147 0.0334906602343189 0.172414593351383 -0.165382709576812 0.0221977473371043 -0.190498188986667
  19 352.707805515749 ""  0.870498966508337 0 0 0.00209590339326203 0.0234523833006802 -0.0485940613648023 0.00764264506330591 0.0417965979537938 0.00601894458169752 0.0341939971254338 0.0241898424786175 0.0183979432595494 0.0210727199237392 0.0100607555894263 0.0128582071094093 0.00288614634887648 0.00908384056663866 0.00103548781908566 -0.00343422690228935 0.00361251353731456 0.000453382371162634 0.0142178921753301 0.0215133993962141 0.0145185765086285 0.0344202805522326 0.0164511995081864 0.019494607200632 -0.0160145850028684 -0.0118412161646243 -0.00875917920510659 -0.0173120496441886 0.000816833808393641 -0.00224034070019535 -0.020959053514719 -0.0955799815982819 -0.0109122436940688 -0.0168652472861277 -0.00433040397904695 -0.0189250196002598 0.0722074938280084 0.0107632342748232 -0.0517652337962091 -0.0221659300576502 0.00818442554405076 -0.107889337104628 0.0239130192215415 -0.0139441299224311 0.0153483201034647 0.00201997085995402 0.00614413338550112 -0.00274510588604382 0.00991141706673751 0.0351226134692784 0.01487684413951 0.0389364111391768 0.0181800675602956 0.0174248273024395 0.033179463250415 -0.201264595203245 -0.0950119173765311 -0.240071050333049 0.0784599864064484 0.00979804137083632 0.153427259906377 0.139765477172875 0.0844702116966523 -0.0475536960521865 -0.125490796760081 -0.0275321688949742 -0.054535292370857 -0.124206770589855 -0.032068581826162 0.0426557129318479 -0.12034997931275 0.0282959212317558 0.153651954007628 0.141843624164297 0.0823592468895773 -0.119581366533948 0.0644733417653311 -0.238187270349165 -0.0873990271926971 -0.211071815266205 0.0885726023793954 -0.023762492218421 0.00187590477877216 0.00779068108254053 -0.0282427913255504 -0.0192332859733384 -0.043527313856712 -0.0133101777005543 0.0155274626546635 -0.0139472819423173 -0.0464608384046597 0.0188239592019292 -0.0219004177548604 -0.0226263873297103 0.000541339323866083 0.0109491513950156 0.00408248642643386 0.0307371775523889 -0.00221587835524709 0.0553126565232716 -0.019076012054338 0.0128237582751606 -0.0407830808622735 -0.0093124293043377 0.0454221456198642 0.0182426937787242 0.012608818375508 0.0235488479933037 0.106839477104169 -0.00857272640286933 -0.0690171277813789 0.112150020808497 -0.0822221198856345 0.0782885391884125 -0.0511825218255573 -0.00706261347087557 0.0665525040821422 -0.0281366801257618 -0.0565161774436804 -0.0709961982797428 -0.104247293370862 0.094400559140502 0.0718949442592645 0.0110188226096575 -0.0186325378662228 -0.101426165343151 0.1107418458243 -0.00641632985141491 0.126280531051693
  20 381.6209768755 ""  0.164338992435807 0 0 0.000993891779978999 -0.000492194344191228 -0.000973629637163494 -0.0197538889443622 0.00177303855213047 0.0301543893855221 0.0261294520739028 -0.00327009572639147 -0.0410238348861492 0.0203003918974261 -0.00248964629979784 -0.0316983066293619 -0.0290360247142512 0.00341165422630468 0.0467040974378548 -0.0394314648086504 0.00532634231479724 0.063547525503766 -0.0270489091968173 0.00425600019176095 0.0438085247048711 0.0235974454298487 -0.00204170402967908 -0.036960605458823 -0.0189183775728566 0.00296429677356771 0.0304649882954721 0.0781418294594212 0.019847112646877 0.0582337923832396 0.0617168838878867 -0.00601889381769376 -0.103025383559628 -0.0891662351216558 -0.0197896691038746 -0.0366152259580084 0.0413146415110382 -0.00705164242297377 -0.00276772378681074 -0.0136984806459292 0.00349246429798243 -0.0380508159507518 0.0297033104276513 -0.00412832058277611 -0.0471416138566173 -0.0367116512749922 0.00374428889473224 0.0580306176914908 -0.0372138437410764 0.00594857731436871 0.0602432441633603 0.0338650464465092 -0.00257778807282998 -0.0521569589393685 0.126635044301752 0.0940860246458205 -0.0105003168411014 0.130856149616132 -0.00761484990290885 0.124835409503531 0.0944103067791097 0.00021379905064619 0.098250785810899 0.24104340134636 -0.0820358960220885 -0.116042501006203 -0.0057103055864257 0.0575133612399362 -0.274728345229139 0.0498367600845079 -0.00459166016090159 -0.0840133633307285 -0.132014766803461 -0.0051454781125483 -0.0381318602089995 -0.169718480609096 0.0088397857714344 -0.0465260935163823 -0.0549993093679215 -0.0976433739838398 -0.103945635718084 0.00975120000155789 0.0043999112128225 0.00275328279225391 -0.00589962505208129 -0.00462936656530469 0.00741180525408834 -0.00504993240432046 -0.000188931169437676 0.00855401635961001 0.0174071525310581 0.012642618087306 0.0180098691984979 0.0202381108503581 0.00378500896169137 -0.00784176436924069 -0.00488264849092402 0.000277820178310362 0.00941500362787423 -0.00809841968294307 0.00147013960209661 -0.00120408200856673 0.009436669453105 -0.00034225082139379 -0.00731099209674743 -0.0045743812989457 -0.00211729511956873 -0.00475285585897686 -0.0160308505648843 0.000630444794609665 0.014251400340206 -0.0189998070337331 0.0121905456513454 -0.0135322465584692 0.00305288166024099 0.00141867322405983 -0.00695795939687213 -0.00454211120998413 0.00281234872114205 0.0113397333785955 0.00925156772316453 -0.00762988995885847 -0.0105915253070717 -0.00371582042064024 0.000661640301649758 0.00609486396738973 -0.0151055366693432 -0.00246474318110154 -0.0161149611622613
  21 390.390414669664 ""  0.00863809428691518 0 0 -0.00141411989702181 0.000799940000334632 0.00230318487120073 0.00251974792188102 0.000117399272746525 -0.00356606073381725 -0.00452205565888843 0.000573085672257553 0.00771852498858573 0.0110995062764105 -0.00131495006999308 -0.0178583008235308 -0.00282170397902213 9.14728343323586e-05 0.00489511902721647 -0.00162942872939205 -0.000245797173654646 0.00279188241493058 0.0080389449406518 -0.00137793757515232 -0.0128005543484453 -0.0153764167956035 0.0013495106975475 0.0254065905803591 -0.000934805708498367 -0.000223003847386654 0.000773611326082409 -0.0138510750512338 -0.0244201709326495 -0.011380875821436 -0.00241129143253963 -0.00030404346612897 0.00236842524796974 0.0183189335660697 0.0244679469642302 0.0045140966003945 -0.0143750754243114 -0.000711719343924877 0.00304735054604948 0.00345495538160435 0.00311249364484328 0.013822640613481 0.0244979445915943 -0.00277250288792055 -0.0400496566642392 -0.00730880457008805 0.000646850712187799 0.012417952240185 0.0318539950790557 -0.0041857775267629 -0.0515510588084931 -0.0221564029175638 0.00203398875352009 0.0361454775952606 0.00760129648025579 -0.15250750832954 -0.05359507558128 -0.132343727914891 0.0221923611555062 -0.0398829284405449 0.0725112973239006 0.032862750502415 0.0454236864230247 0.127512418764354 -0.46642296522789 -0.186623209700115 0.131688003526068 0.435373387339641 -0.246859525654934 -0.279969936857714 0.0315112878912123 0.461953096712152 -0.0762784101551127 -0.0324305829581462 -0.0401910301309088 0.0982632538796534 -0.0182341866375216 0.10104814843024 0.0527301211595615 0.148686755479232 -0.0463652728157108 -0.00439771355733991 -0.00250665475770679 -0.000506726727079214 0.00193019439629009 0.00280856185264678 -0.00300118336344383 0.00181978684201751 0.000641062228416033 -0.00290456736322134 -0.00746929128994701 -0.00759101756586026 -0.00733762220972876 -0.00965748326338468 -0.00235329316885211 0.00544028808713186 0.00170259264285578 0.000516538897248981 -0.00289514878965168 0.0030042897608437 -0.000705346011372297 0.000480221905949163 -0.00368018793445683 -0.000179749997635175 0.0028024341429007 0.00176144106972436 0.000587518394553682 0.00209947316384918 0.00597412215727589 -0.000409574302927169 -0.00538250270453377 0.00713511789929787 -0.00482619732978848 0.00514837750251049 -0.00109309986846474 -0.000955544495231791 0.00303346871865878 0.00184134087047674 0.000538462008505991 -0.00453109558440578 -0.00247188694440152 0.00155429315900249 0.0039613004315905 0.0013172061944526 -0.000192887092898661 -0.000475740773399556 0.00503003096262539 0.00143230648155057 0.0055218112125817
  22 415.25061248945 ""  0.856593494589081 0 0 0.0195882824764408 -0.0170329887329236 -0.0890518254494509 -0.00340984230891123 0.00846405264052594 -0.011910033313322 0.010034799092305 0.0054666765681882 0.00422725112157319 -0.00014853647260581 0.00903416799379244 0.0240982126855771 0.0126708061087995 0.00903691548146391 -0.0134012102502254 0.00442578497835684 0.0108187341242503 -0.0052324924669004 -0.00954864532363073 0.016292289501054 0.0254347097119522 0.0146709604555861 0.00963392930620653 -0.00149212077391323 0.00245405717453212 0.00607382080736663 -0.0137868183923083 -0.00608894450797036 -0.00207471998559732 -0.0228357090096178 -0.0148215847417292 -0.0160094202609742 0.0110138443884474 0.00782751300559236 -0.00854547355481641 0.00665610294161279 0.248675269753358 0.0212173994448532 -0.104399266738557 -0.0656570741449273 -0.0817384938667917 -0.28956709011183 -0.00836263881360331 0.00667318400538552 0.0386937123437565 0.0200953674779751 0.00510092398849146 -0.032067287502796 -0.021862162574545 0.0205192697965443 0.0438938822677343 0.0326965694690092 0.010565809440105 -0.0228256885839359 -0.00760135211372163 -0.0250561146908155 -0.0221869562468968 -0.0228040397840262 0.00574152911654913 -0.0371942612796926 0.00144818316961418 0.00153426165015286 -0.016602606109086 -0.0443165262189689 -0.0532187066150628 -0.00874408035978388 0.000127224296464561 0.00305868510763878 0.0144037111537982 -0.0200695360090548 -0.0206522994262238 0.0622719771105166 0.0278118174040224 -0.0273053932332024 0.00195148031466932 0.00343795009460431 -0.00908107692771751 0.0196295563959824 -0.00181553384310465 -0.00797619502412797 0.0239550815907339 0.0773869118091357 0.0451858808631443 0.0131865459589356 -0.0606801697631639 -0.0440353038683583 0.0747354823509338 -0.0640806571307731 -0.0159066247303442 0.0541661489584681 0.140298693416483 0.187481958117638 0.167128074037401 0.212075834330186 0.0413453988608867 -0.139310250694886 -0.0611255510000787 -0.00771487973483677 0.0685738630584233 -0.0278563497549959 0.00802810500764984 -0.00535374702395863 0.05361476451499 -0.0143926527062475 -0.0348302152192345 -0.0171644333196679 -0.00337537009673143 -0.0146058970705273 -0.0640074407115196 0.00777573135198496 0.0781494936383443 -0.0850671369487571 0.0626061338493972 -0.0696058610897526 -0.0151652661875663 0.00247871840290823 -0.00617542434988465 -0.0720865709491679 -0.0319948164887135 0.0964089251272639 0.0182025076256558 -0.0191332962695303 -0.0296691149665585 -0.0100983123551166 0.00631455371473208 0.0142836142640521 -0.0439460101477441 -0.00825931186077196 -0.0429271677723364
  23 437.128272373337 ""  0.13080790855007 0 0 -0.0213470989764274 0.00648443435594165 -0.020389799253958 -0.0215143883175861 0.00943249015973463 -0.00120622105003139 0.0259397391663286 -0.0103223383025901 -0.0111427324238147 0.0743082265892995 -0.0208824598680405 -0.0916445542980124 -0.0727313949236747 -0.00221088140087792 0.114374433059754 -0.00999282026347368 -0.00054532689171962 0.00538327385558131 0.0492632712980325 -0.00350013636501562 -0.0737595627902506 -0.0374967366661152 -0.00259730616867878 0.0976280988086021 -0.00252371482538916 0.00409718777263737 -0.0282767016968276 0.0210092003004282 0.0258569792382765 -0.0233913260160387 -0.0258333084110453 0.0012120422197023 0.000608596591319207 0.0129458881527765 -0.0178091537796052 0.00833628462633124 -0.0111459349537986 -0.00206629007232921 -0.0207916207363104 -0.023682299483824 0.0178338548393092 -0.0293771786123007 0.127176585679024 -0.0407686336261111 -0.175220478700619 -0.151243544970609 0.000364257089478072 0.229316806377261 0.108006307638351 -0.000244114111005869 -0.171161885397931 -0.0929733665661723 0.0113842832610219 0.204374830648286 0.0228645573187111 0.0595771871940729 -0.0250061514808004 0.0519796105890163 0.0117655638286301 0.000606989226532908 0.00860548741575913 0.0159096887950079 -0.0302193572358496 -0.0779102982558395 0.0497916858152389 0.0157364299144414 -0.0200123048264781 -0.0442683201152971 0.0572678973180793 0.00163499579547359 -0.00291451932567789 -0.0374061737044108 0.0636379153756471 -0.0383476326992527 0.00868012779050096 0.00669845298290834 -0.0165462361080082 0.0132061871874788 -0.0125073022831715 -0.016718992983889 0.0544011969414007 0.0134120464039874 -0.000570396917780925 -0.0110356732044965 0.000435147075376109 0.006990277420198 0.0240169788023356 -0.0123208884850999 0.0011760955779034 -0.00414374152344904 0.022860900532026 0.0430100172259475 0.0196466626379077 0.05725715363667 -0.00628176180285792 -0.0420696063681994 -0.00328359884918399 0.00934008717438113 0.00180306347188779 0.00134409946292545 0.01154267474584 -0.0118801417388779 -0.000925905979070174 -0.0238796542155596 -0.00912904820297599 0.00892792747657557 0.0092381770053088 0.012756126092814 -0.00376880385774655 0.0141163657586996 0.00984154082784092 -0.00619893871889426 0.02471913782483 -0.0207728183472806 -0.0313501570823577 -0.0197822196548586 0.0338492621592921 -0.0224376638666451 -0.0317286731487989 0.0226626496349353 -0.00904387648058152 -0.0221585893221971 0.0238230593829113 0.0216905369691589 0.020148033523995 0.0297151365991414 0.0240204471706974 0.0210907390625261 0.0274334174628358
  24 440.212488421639 ""  0.84652377356762 0 0 0.0717794212305349 -0.045335403357277 0.0210412972940151 0.0459178788759975 -0.0288961020449034 0.0338281323731193 -0.0356329675556668 0.0313708734702609 -0.0327743900177574 -0.0116392388102274 0.05422605747059 -0.0570677210689078 -0.0109263159660331 0.0489058609144261 0.0424710084919617 0.0167399474701551 0.0193431277347338 0.0137850329096775 0.00588344795122624 0.0086207877521023 -0.0277380022122672 -0.0651422862535196 0.0421843472202638 -0.00363604486879175 0.052036571323906 -0.00801044836711241 0.0214294986627747 -0.0550266007613574 -0.0111089901060795 0.00654476953144226 0.058141541088675 -0.0165632900988374 0.043172067224692 -0.00996965009730207 -0.0320239784072594 -0.0569949440823717 0.130535861620104 -0.0491534796336814 0.0171604387170782 0.0461898869300855 -0.0687398036379706 -0.0363948794913529 0.00121910053251275 0.103033425567147 -0.0927623938293272 -0.0179182407845336 0.0649484856709309 0.0890975063319557 0.0271454386912593 -0.0280753596597314 -0.0564349319635368 -0.103335859836665 0.0256862211176683 0.0132412903821759 -0.110488902316673 -0.0688684496095607 0.0879779728878221 -0.108385222082582 0.013275293109345 -0.0339464001183281 -0.0763453157674544 0.0278202767021182 -0.0582091322243188 0.032816398896531 -0.0114132379248099 0.0426634886629822 0.0565225986884154 -0.0341122264358499 0.0586938977664529 0.0730108518648357 -0.0208827682355691 0.041605512793734 -0.0539545572991737 0.0042178672287828 -0.0490547444223556 -0.0816050189085005 -0.00306189221584386 -0.0878852394331384 0.0235534809970375 -0.108105450077417 -0.121432202894104 -0.00996378331638249 0.0141146842147446 0.0252953064961032 -0.0251125452895137 -0.0273988173493579 -0.0296165839416145 0.00234374720310577 -0.0250723659810779 0.0233340530886414 -0.00970930459256226 -0.0285901771498274 0.0114017986709562 -0.0619594611554175 0.0285325868672518 0.0299930898335059 -0.031706843637288 -0.0519425076528285 0.0104343394883263 -0.00774432695812087 -0.0244967263655666 0.0242622639749575 0.0151194666605057 0.0490331670230606 0.0117087291810644 -0.0234025197882808 -0.0216233928759508 -0.0303689734623629 -0.00436279022477431 -0.0303720908843292 -0.00593323377018486 -0.00429482700174935 -0.042607171522982 0.0292596307079555 0.0606320160681297 0.0447333631902556 -0.0698112044735347 0.0297460272334338 0.0821057201136519 -0.0143596187133729 0.0210955141376989 0.0451717624179415 -0.0568932945361695 -0.0503381921225466 -0.0441742485287517 -0.0633540025100908 -0.060155887649491 -0.0484253196334525 -0.0664574449163718
  25 453.047971854898 ""  1.08772678961185 0 0 -0.00914449361941962 -0.046973076100415 0.0147823523224802 0.0269001441939113 -0.0176013472225389 -0.00808111040976873 -0.0412714882776792 0.0165930888191398 0.0402178043744203 -0.00985366780075688 0.0327317084299424 0.00754289790516382 0.0315881939756583 0.0298519443918099 -0.0307044931719982 0.0196559522885126 0.0259377739511194 -0.00958411097375427 0.0306374779607199 0.020180932318234 -0.0551738400189486 -0.0297720414882149 0.0334986645525749 0.0137314635510853 0.0004994502201781 0.012607207407 0.050693822965513 -0.0225253869948333 -0.0458672479666081 0.0342510973692541 0.0442436530012928 -0.0239147430375996 -0.00521394906273686 -0.0508768170740044 0.0199734793798576 -0.00535775930526813 -0.0778852666158249 -0.0633595042849242 0.0182473354915614 0.0127185510861163 -0.0524920574878125 0.072828836511479 0.00462182660619405 0.0569244796301097 -0.0238846670981327 0.0503613229364056 0.0279719885481402 -0.0601013025846913 0.0573299458507935 0.00140586239117058 -0.0967380597647249 -0.0283652768901235 0.0296837079043019 0.00566059623872066 -0.0286825080403853 -0.0964025499570108 0.041203773565375 -0.0360240005948197 -0.031782922220115 -0.0354798489074259 -0.0248612671839403 -0.0726455555974683 0.0570387943595407 0.0962251221926617 -0.0149698889383956 0.00467231476436065 -0.018285459137924 -0.0633444890567551 -0.0606101150768455 0.102700349400856 -0.0380361782296224 -0.040413260228936 -0.0988753552727634 0.0573848250933174 0.00252534047602491 -0.0858862839226395 0.0361961160454193 -0.0336994751648397 -0.0197319087847076 -0.0270018031247362 -0.0647538796547576 0.0070916963947249 -0.0204983171885194 -0.0456193066310291 0.0115780189995969 0.0282533031103377 0.0517194031336625 -0.0219238490152794 -0.0351781048125704 -0.0208905089555755 0.0189089216389791 0.0835147856982775 0.0111177501839577 0.108709083391725 -0.0346303948602715 -0.113921819262353 -0.0365661920565131 -0.0489771855948701 -0.0307133535575045 0.00528772953051539 0.0408253701466458 -0.0593212207020285 -0.0334818315413341 -0.0734050397439508 -0.0307373016314468 0.0350199246927578 0.0307598024337811 0.0459490024364853 -0.00282611652091542 0.0477064556672227 -0.0136237325586388 -7.5501028992675e-05 0.0682624852582964 -0.0663836039564097 -0.103579743757164 -0.0675803198671516 0.105754253966519 -0.0421687736284458 -0.0831325824222837 0.0347241230348817 -0.0473119313027296 -0.094422792489919 0.0950474957017939 0.0861023559788033 0.0733481077773147 0.107292268828472 0.103047117991285 0.0793333390882094 0.112773642962718
  26 458.079069941261 ""  0.400489143506925 0 0 0.0113236950642864 0.0217831062548644 -0.0327363142721758 0.0127944452820323 0.0083301695181949 -0.0438928404158959 -0.0380700014178487 -0.00113556879896468 0.0766791712484094 -0.000315726391088529 -0.014438653798252 0.00923598494438466 0.0221688451759518 -0.018759402507272 -0.040411411803569 0.0112445376406802 -0.0160154573079539 -0.0259727363497528 0.0587983901572272 -0.0201463580541225 -0.0877655076020322 -0.0265478175154628 -0.0137918523626494 0.0636855557701238 -0.0491483085796355 0.000461550911441618 0.0438530244536188 0.0190404131711366 -0.0370040538734171 0.0562123826931406 -0.00217679585050049 0.0070934662328877 -0.0474614924560775 -0.0416803967987377 0.0600982419297802 0.0335927819715908 0.0582095848395498 0.0522466005238772 -0.0368367391293905 -0.0042005358809271 0.00180409157860268 -0.0702431790641097 0.0315800893470856 -0.0293347688490702 -0.040217515380396 0.0416041162012171 -0.0196843186660283 -0.0701069223134507 0.108601003081511 -0.0189453251956076 -0.169441446759126 -0.0252794855432243 -0.0130296415309354 0.0626623359500312 0.0591093541695935 -0.017685185099832 -0.00318199799418455 0.0590165854570827 -0.049447356155553 0.0430094604002215 0.0301617800026979 -0.0885167737660745 0.119984864685534 0.0946725063193954 0.0523493782029182 -0.0165260977010391 -0.0664766432516765 -0.0299040942658978 -0.108223480394753 0.0374609111372571 0.00518102103135293 -0.135438048975368 -0.0720939561588385 0.103540490314765 0.0477590963303714 0.0116590845918388 0.0470062199987372 0.00166788023842765 -0.0327509780015935 0.0922288806175473 0.0191064241550103 0.00592680743969243 0.0204237794189202 0.02895399806314 -0.0160137850871769 -0.0235247084714739 -0.020591219126391 0.00271840332828616 0.0147626665440708 0.0171175012231662 0.00795164997867927 -0.0199479191209627 0.0179011198453481 -0.0394578622769914 0.03129243901353 0.0405276131307707 0.00993303506848721 0.0235762172866317 0.0262747283104947 -0.00367243040458019 -0.028090321321067 0.0428033948910937 0.029946564666227 0.0486745573951132 0.0193739757217697 -0.0247099132103302 -0.0210692047582928 -0.0319118203169653 -0.000623015167192962 -0.0326163677676398 0.0179991531250517 -0.00509141300985157 -0.0428441455442545 0.0419285859867807 0.0696229227060467 0.0466897816199744 -0.0707261402751969 0.0173044386255135 0.0559020150389664 -0.00293968771859857 0.0342922407642689 0.067385434206923 -0.06703756719431 -0.060795735381896 -0.0511021104802495 -0.0746151623319613 -0.0733346664975699 -0.0556306759003761 -0.0796969435212614
  27 484.058407552097 ""  0.0334279010580757 0 0 -0.0070616261776913 0.0515586044432846 -0.0221820980136828 0.00710184684138087 0.0345835046924247 -0.00164593111411986 0.0362962933600583 -0.00383894955694329 0.0266474941994118 -0.0107892454045542 -0.0545745146594309 -0.00368258737654369 -0.0763295013114165 -0.0287978395703169 -0.0459846525519059 -0.0584964330911024 -0.0164483127154287 -0.0373757984484808 -0.0298372978038961 0.023701147010561 -0.0267724797540017 0.0318707996632548 -0.00224194674148562 0.0274557011377197 0.0431444448630062 -0.0631663259983431 0.0337460599594117 -0.0360507128418019 -0.0191307570180383 0.0716214356206623 0.0767712777475208 0.0443458011894143 0.0417079329923671 0.0402617122659977 -0.0225599305612742 -0.0607720856853987 0.0398118775520545 0.057640261231939 -0.0237141605365474 -0.0202127923993985 0.0332768915160313 -0.0554834744772346 -0.00150409307765414 -0.145125808294582 0.0053155419942587 -0.108271352210441 -0.0576742147693147 -0.0630332830576745 -0.0304972246534674 0.101374240896853 -0.039885927683071 0.0575985966277313 0.0217202802446814 0.0419134714222484 -0.0830575176959035 -0.0248579529671646 0.143058119655822 -0.0771382414152197 -0.0077617189161819 0.0953728287663549 -0.0555493763581693 0.0448112627219911 -0.0147290842249394 0.134353396998666 0.102577053485766 0.0739408745533676 0.129838869079383 0.0996518474664914 0.065595205923637 -0.0318722174453235 0.0881529605968392 -0.0313263605490232 -0.0454896580598272 0.0536099412240658 -0.0425037485460187 0.0458643643289355 -0.0163149410115655 -0.113601115120418 0.0827541450329268 -0.0369772678400135 -0.1377236632336 0.0021810385426411 -0.00266083526378418 0.0116413573215263 -0.0113509924533508 -0.0149367931474805 -0.0026702692744804 -0.00384933422493671 0.0447986431896048 0.00931772645157186 0.00171742274642382 -0.0132183137023643 0.00667434011710999 0.0123453804663781 -0.0143937405287845 0.0485998118484027 0.0269191491604019 0.0686661818295933 0.0203891363649402 -0.00385552680651237 0.0118491311733536 -0.016578791929424 -0.00531129863431612 -0.0201127284305622 -0.0114600453081667 0.00569831365693833 0.00823008521581607 0.00822292788268379 -0.0106062991188376 0.0141246701411661 0.00764729493622679 -0.0118515231978645 0.0271643777222852 -0.0259576147019154 -0.0277497429627144 -0.0169136947583553 0.0198495722569639 -0.0343370212972596 -0.0816718992993893 -0.0237788248887768 -0.0115095817908824 -0.0262122308455787 0.019275006753118 0.0213001490987732 0.0212475814374964 0.0272008182257581 0.0198543754939948 0.0192859497375837 0.0220756921491297
  28 513.79133526979 ""  0.142718663295966 0 0 -0.0880944782095662 -0.0323857530224618 -0.0276489553851241 -0.0620827015819794 -0.00545397108220636 -0.0324973720059904 0.0267035379554077 -0.0346138590388027 0.0113780801584446 0.0396578059145763 -0.0222519017907252 0.0277736945388565 -0.0131091752322398 0.00670767558657995 -0.00890857839170439 -0.013700026770801 0.0501156738462754 -0.013051615609937 -0.0233266055515833 0.0513957579701452 -0.0138831027491844 0.0297179663796271 0.012285072783942 0.0106326484618247 0.03293916906534 0.0339999968966146 0.0174335571145803 -0.0153613580529298 -0.0116566089424035 -0.0140110368931357 0.0525882832581078 -0.0158840953174047 0.0327218951541268 -0.0196312836940864 -0.0111085957751521 -0.00603586303811757 -0.193736067642458 -0.0472196412746266 -0.0225592562611214 -0.0486100491082462 0.0217592623051312 0.062644667116893 0.0350468183615484 -0.0456234398111501 0.0410608626000788 -0.0613499539825688 -0.0341518150027123 -0.0299601057683695 -0.0308640590589191 0.0735664030446753 -0.00679522781083076 0.068506253812462 0.0520941816336945 0.0465434370114492 -0.0455307700031528 -0.072269956487007 0.027648650940782 -0.035413627826273 0.00602550814517458 -0.0932174600191534 -0.033690201731015 -0.0307741627574222 -0.0193258403506796 0.035052625007228 -0.0353271324607553 0.0220663354795473 0.0347472089612515 -0.0315946491306344 0.0218642588661638 0.0857812410193302 -0.0289441239736857 0.0566175079834938 -0.0339179270915599 -0.0309289344438974 -0.0179997945537309 -0.097508923557191 0.0125138592464988 0.0114060477372854 -0.000433980520766822 -0.0762637843720215 -0.0456827618755898 0.0146045029948473 0.00581107449141206 -0.043862760506597 0.0310680526701509 0.0373937026851464 0.0294927322156996 -0.0133554073161083 -0.0521163076880023 -0.052270410179292 0.024106318415131 0.0529106432104339 -0.0130473562094895 0.0141212394680719 0.0293044004487077 -0.143488130169778 -0.0206711067178486 -0.0517287092720248 -0.0432983215490314 0.0192696020654953 -0.034297245455911 0.0719105375336112 0.03602453906035 0.0368981302988174 0.0381756458317182 -0.0128625458858401 -0.0175922418442597 -0.018016690979459 0.0364055222356965 -0.03703200615488 0.0214982101419014 0.0314736851649812 -0.0672621048876566 0.0855743453870675 0.0803290774094949 0.0316934263820147 -0.0348038231290317 0.0383237030578018 0.158107851301351 0.105645252929517 0.0518357502689792 0.100501126734725 -0.0584106278115685 -0.0676056884071779 -0.0622032499451968 -0.0788962805175615 -0.0656950427824901 -0.0543091912188488 -0.0701687783940678
  29 565.021642457655 ""  2.19984772573851 0 0 -0.028167432345463 -0.039105122842388 -0.00400679441911898 0.0404401052405201 0.0370077731267108 0.027776879697477 0.00611884136203951 0.0641419708843663 0.00520426625185117 -0.0263512049668755 0.0524003172055651 -0.0225832727263181 -0.010855887260294 0.0352808741020283 -0.00812575786388562 -0.0118106623766223 -0.0446729788908602 0.00503269529784614 0.0285301437832646 -0.00641815115238873 0.0203881065785197 0.0130149016765578 0.0197606843280935 -0.00142250549947225 -0.0337450400913314 -0.0916938725094959 -0.0167166400451318 -0.00246925413568852 -0.0114002658077234 0.0596465260279488 -0.0640641718039708 0.0176381251087309 -0.0395637532098065 0.0543280737290324 -0.0218903433998735 -0.0311827382210286 -0.101729206101348 -0.100092613932004 0.00112360327475591 -0.00588555372188807 -0.0472009574857423 0.0565236669157002 -0.019228652815834 0.039678303049165 -0.0304621187244437 0.0412278629119826 0.0759448463409079 0.00909777879362476 0.0293619788393647 0.0227732503049031 0.0128269889524175 -0.0266519610818235 -0.0199893734604843 -0.0314159931893595 0.0240688702986193 0.070442946678613 0.0259772415808094 -0.00329781301913294 -0.0293824366116898 0.195052774272062 0.0250254593082145 0.0562981112573401 0.030329924370954 -0.0171361283475266 0.0718052791594171 -0.0105394960946935 -0.00968174037084672 0.0710401652454342 -0.0112425812249541 -0.165256345792062 0.0566791997183958 -0.101998629867112 0.0474690508249754 0.0440120355867467 -0.00213036228455088 0.167628767253571 -0.0516609982906276 -0.0877628608797392 0.0407183872174195 0.06137621415952 0.000970778361086819 0.00710873083555044 -0.0114805135252033 -0.0577456523059313 0.00317655965624288 0.0109884395566217 0.0331367756448034 -0.0379607740252708 -0.0388591072049228 -0.0538840427043146 0.0200046036555395 0.0575293988404407 -0.0144482081689645 0.040638198942149 0.000647504816866045 -0.152424973779675 -0.0515101346771681 -0.0429068401301536 -0.0450371503598151 0.0166230231848747 -0.0170023800110424 0.0434728562188007 0.0196892171337454 -0.00181120083570895 0.0206856351466974 -0.000487311076986804 -0.00570916539452479 -0.00185113892299201 0.0278193617253745 -0.0163572206127954 0.0200119454869581 0.0237540038023147 -0.0333784599569327 0.0505496975066786 0.044762928667864 -0.00675406709019131 0.00591633526557768 0.00190843515656227 0.158092550119062 0.138168849358929 0.0324694821928653 0.0556883219210713 -0.0224832660695642 -0.0319535222083036 -0.0303316537597638 -0.0324259111161231 -0.026469990605518 -0.0216285085194017 -0.0279093835948705
  30 576.91829120338 ""  15.4863237923396 0 0 -0.00214368678283213 0.00248072067983704 -0.00144273405615115 0.011861429592661 -0.00231012909588465 -0.0242294756216027 -0.0775633657486708 0.00470081574657978 0.126935482010661 0.0187402192128091 -0.00610973939457204 -0.02576039755249 0.000495386466697419 -0.00296762891298687 -0.00142847058360083 -0.0762906625033979 0.0108699472063153 0.123034692050991 -0.00113794136551485 0.000305444828408971 -0.00237293635431143 0.0217707998708251 -0.00402978733317242 -0.0341774316173856 0.0160819717654128 0.00339856851827968 -0.0218458061345312 0.00642932997110602 0.031333531228965 -0.0374986514464087 0.0011387224721152 -0.000278239501309046 0.00836748725583411 0.0227972336301435 -0.0331311165661224 -0.0169461013574442 -0.0124357319034808 0.0215824515352283 -0.00192488890047248 0.00172667350006811 -0.0136675042122394 0.0102582887420046 0.174847359299076 -0.0218966076823292 -0.284752291513414 0.126625348671469 -0.0205052734366698 -0.216186829495657 0.118788169836977 -0.0137173105656977 -0.197174247172681 0.175081490789486 -0.0188104382105639 -0.276603861008342 0.00441620403914906 0.0477092884642129 -0.0326515000385309 -0.0130081242404418 0.0325162753516608 0.00601010394061359 0.0179982838657109 0.070509348551515 -0.0599469335246127 -0.0499564941867051 0.00375596596516427 0.00429880814075356 0.0233951001417305 -0.00659147088764112 0.0494891747153621 0.0007899030036357 -0.00152645394726194 0.0198853739784738 0.0353646076906073 -0.0817915268148931 -0.0368467081579732 -0.0205320789627682 -0.0252222030629086 0.0262705211258858 0.0204465098103259 -0.0594734051620845 -0.0157490454192035 -0.000105412020057977 0.000535703205167769 0.000779202781621331 0.00164227910115186 0.000107643676255597 -0.00117871939845615 0.00126080484886058 0.00238359297602931 0.000541804297082755 -0.000861373343356666 -0.00302619035630616 -0.0018065201422917 -0.00276498534736217 0.000400930578073455 0.00482634893828428 0.00309191327898215 0.00350424777267956 0.000258945471494986 -9.24269695259652e-06 -5.54403147964153e-05 0.000193981551435932 8.42370315308975e-05 0.000716082590105723 -0.000123702366828587 -0.00010796917261638 -2.46485653800448e-05 -4.15330842451772e-05 -0.000304286263062008 -0.000273206134425403 -8.68833380736244e-05 -0.000101937655211938 -0.000247533137907976 3.27358271433188e-05 -0.00114016643645551 0.000881110217597721 0.000148533751599922 0.00075657191965762 -0.00133496978301964 -0.00115553727290551 0.000167240430075335 0.000351836981991097 -0.000205835983220319 -0.000243392201818383 -0.000123751663273383 -0.000195093670415803 -0.000300770619649115 -6.18536956407891e-05 -0.000264692888714388
  31 620.679795535056 ""  97.3639714702296 0 0 0.0174891874534253 0.0245097356220228 0.011182813273873 -0.00437735749377462 0.00281363798096494 -0.00707371356369549 0.00243993262502324 -0.002952885323175 0.00066908318172401 0.00130051700585229 -0.00915736834014711 0.0031674175841522 -0.00260530412423943 -0.00757482301512364 -0.00148220974460966 -0.00127323459773524 -0.000519034696139914 -0.00229550753393923 -0.00381923483021542 -0.00509858127719968 -0.00216634037065756 0.00185017536378894 -0.00931365772851832 0.00302750683168472 0.00324028781625097 0.00939806898212171 0.00147036032209919 0.00133625205871121 0.00324443578440631 -0.00809466150382516 0.00886626014827515 -0.000175127039519551 0.00533388873094558 -0.00675530920243652 0.00478511693630429 0.00469698311618148 0.0244216936668273 0.046480467379568 0.00992158302458835 0.0142187262645255 0.0348326761606059 0.00124949007574551 0.00426208244822165 -0.0171321462964897 0.000380805464233558 -0.00703996783991008 -0.0122511464206576 -0.0054127496306245 -0.00400249991236082 -0.00399850271291633 -0.00191923488849524 0.00665351665849646 -0.00477380178075319 0.00478955135375083 -0.00112104318434183 -0.004168103819265 -0.0050975726609634 0.00186425261104433 0.00477737121265581 -0.0212158818973093 -0.00145118685735469 -0.00348757454711214 -0.00524005560029951 0.00479206897725044 -0.00500188778826004 0.00280338328203334 0.00401793099132433 -0.00504274703254384 0.00286494685157036 0.0181882401498807 -0.00376190425135108 0.0109566473309637 -0.00628595855617859 -0.00145984809488773 0.00193568301726536 -0.0172482874925344 0.007420778119403 0.0104149020772398 -0.005479385177664 -0.00258286260570225 0.00155496893290415 0.0166373404870641 -0.0122710553119503 -0.000671106639539617 -0.0157694091164929 -0.0446956822239492 -0.0379413628499825 0.00590007156094044 0.0110922593632282 0.0149634124367438 -0.0118447250149383 0.0753349280220541 -0.0139161067725023 0.0914697393124794 -0.0322204667413847 0.00112492527033061 -0.035289201472685 0.0119980553013537 0.0723823725583068 -0.00636247022952044 0.0109401731866932 -0.025239067062356 -0.0456760391986719 -0.0472964857454009 0.0129698195545364 0.0118200214764858 0.0176548029108756 0.00343710490162948 0.00322935658472281 0.0236767202347017 -0.00431698926875885 0.0131069273049697 0.0303938163395679 -0.00705614142370731 0.0173948517254091 -0.0555841158306778 -0.0616406842634901 0.178268026459703 0.792282756582388 0.336725385403277 -0.0249910147360871 -0.0467594681594632 0.026304773655886 0.042716324611687 0.0437887114579004 0.0419053770468732 0.0484228848850041 0.0375661420240279 0.0394645449068835
  32 649.483801353853 ""  1.50925735459051 0 0 -0.0180741112219026 0.0217731952588193 -0.0133409917411709 0.0217014512184202 0.016091963909006 0.0140841722238909 -0.028010196212788 0.0243732969812762 -0.0192612416427648 -0.105533274783534 -0.0790593439669502 -0.0603947923966552 0.00837013655393113 -0.136047392478892 0.0151362416293657 0.0275538777909191 -0.0264519980054034 0.0175575111709495 0.0885844494638488 0.0374818045975941 0.0521789089698618 -0.0194106536335766 0.0946978416593307 -0.0195356651730897 0.00569134033991193 0.023872400013173 0.00191395121338422 0.00618188448014921 0.0122938930855678 -0.0206956889724209 0.0320026566766466 -0.00615767530020349 0.019735462857888 -0.0148878387376572 0.0146726816960959 0.0138937011221748 -0.0302286623078362 -0.0129303729470792 -0.0105969045127564 -0.0128029356531677 0.00293688982294701 0.00124814048235214 -0.108669283790201 -0.058775410221959 -0.0596078618680038 0.0370165900593553 -0.107513049324666 0.0342006275650799 0.0888308047121166 -0.00805219368935673 0.0596249947384567 -0.0707700575673078 0.049860384551218 -0.0435079248198166 -0.00242822445528414 -0.00445591543522356 -0.0100512921190169 0.0114641432248799 0.0149313537583354 -0.0525774098290118 -0.00410805654383915 -0.00633870513267088 -0.0162463738027504 0.019682095005528 -0.0192677777116999 0.0127105226216391 0.0191769786264408 -0.0185809699554886 0.0126690097436375 0.0599065588430079 -0.0170641656051107 0.0378107874424795 -0.0167308107232114 -0.00449272302902382 0.00476025167179203 -0.0402240001933604 0.0205955613024095 0.0326232884209073 -0.010473504652239 -0.00315440573849649 0.00314367254688576 0.000611923192556848 -0.00255056884121617 -0.0272010039205363 -0.00719840070361307 -0.00450190398787587 0.015490921371538 -0.0252070520940542 0.0373709239074045 -0.0340533957010612 0.00449631298334574 -0.00327568912143156 -0.0247968886899721 0.00711661221678804 -0.00676805207543293 -0.0192984667309771 -0.00693942891374916 0.0519918257734659 -0.0303457124492919 0.0100429237950615 -0.00747884300362825 0.0266210319916898 0.0145151891809335 -0.011500403487975 0.00298050410641775 0.00257314611303888 0.000811545946540662 0.00288284559200639 0.0106122967670161 -0.00685058395314744 0.0275972093797708 0.0057489319868043 -0.00748104730084516 0.0204119536655423 0.00907926828877203 -0.0115586244354883 0.0152759946707824 -0.0434853256401221 0.00187573105876921 0.0610866832677631 0.0226272846231059 0.0358432220588296 -0.00939937675271 -0.0158863557088127 -0.0132950528716217 -0.0135105982687519 -0.0134843898569964 -0.00665878700259357 -0.013409196962135
  33 663.243230353327 ""  7.07428665355603 0 0 -0.00467332569869485 -0.0111546406717276 -0.00128918270103768 -0.0783926046967052 -0.0413614378087561 -0.0488251041545293 -0.0185138420632984 -0.0267923872507912 -0.00814843426284751 0.0141957657087181 -0.0192248011057757 0.0107389716661041 0.039412472833283 -0.032264827738663 0.0260112769125989 0.02048606173781 0.0348243336882089 0.0114811397115908 0.0459333909222806 0.0950977696630699 0.0207807006462632 -0.000662464926866485 0.105029952202796 -0.00554533745315949 -0.0140643969579125 -0.0376891089100001 -0.00612070519956398 -0.00957262736200803 -0.0285420209901161 0.0593559274826651 -0.0493370427979824 -0.00546753888938937 -0.0294033141206499 0.0461960139106679 -0.0346527843726143 -0.0330884528915514 0.0162806458701317 0.0667625582949004 -0.00631043685528946 -0.00829699486250052 0.0438722234532105 -0.0194182858080928 0.011770654674862 0.0389502892712446 -0.000511160981632998 0.0300658783850771 -0.0434771152041543 0.0167340279130518 0.0478121950514353 0.0782501553154394 0.018086619970331 0.0403770734191353 0.137566588355554 0.0114810766952417 -0.00146004938930178 0.0018466590501252 0.0503996465037934 -0.0114011546440573 -0.0357851441776312 0.114928650709569 0.0013714147021898 -0.000975662939682481 0.0475829026984697 -0.0293776016497281 0.0211556930358737 -0.0160847794343542 -0.0264098889179129 0.0204259388178779 -0.0199193955814741 -0.0940362940708693 0.0113502405541095 -0.0577816397536734 0.0425192519883381 -0.00564747948374353 -0.0207312960032404 0.0937196472859698 -0.0470971517209552 -0.0595593888759378 0.0437243530743448 -0.00360217682670913 -0.0247424862969795 0.00288992628157697 0.00347429623608857 0.0448621971547484 0.0139413878382256 0.0090760281187952 -0.0251186612975392 0.0425117162327246 -0.0591092193577567 0.054810267032121 -0.0049424027500976 0.0168989339315989 0.0436665933631597 -0.00160056840804002 0.0111523726183562 0.0222666145073866 0.0243801985311007 -0.0694238998630979 0.0620849875501792 -0.0162596770517392 0.011829542989554 -0.040725633009023 -0.0248467176931742 0.0210233887565427 -0.00116233642287438 -0.00390829426877076 -0.000606388902850867 -0.00518422858788192 -0.015477685537183 0.0111971108973462 -0.0458720716046893 -0.00686894900855535 0.00987235496401458 -0.0279778718011056 -0.00311572467907213 0.0186805356018349 -0.0390818090669279 0.0794104445158249 0.0249058502881831 -0.08775284925985 -0.034996207892324 -0.0558143427679967 0.0139566097978993 0.0266403486908303 0.0224477529548577 0.0204459151053907 0.021241023294595 0.00925920349091624 0.0205592984829217
  34 736.826650268023 ""  21.061423235401 0 0 -0.0170663656626404 -0.0106012911840281 -0.00982261099377016 -0.0109209500149233 0.0486071416941597 -0.00750677271742637 0.022203028800433 0.057335406703982 0.00883021485330655 -0.0573789257146236 0.0155071152387243 -0.0371114283415596 -0.0504352132100996 0.00911890912138957 -0.0332870478805327 -0.0194989846056358 -0.0543929321724442 -0.004273843128434 0.0525000492069661 -0.0263001768345612 0.0327845069835601 0.0461114292831313 -0.0240930221168253 0.0310260282844108 -0.00209416213471298 -0.00771144758756711 -0.000754383017793176 0.00730982899041168 0.0210150196831684 -0.0448148417580889 0.0434715799274894 -0.00291658838731042 0.0264619744972707 -0.034161483262475 0.0248431857477699 0.024606339638506 -0.023699755107311 0.0268147333236837 -0.0120621545754808 -0.0105526631583925 0.0275978835619645 0.00108933696532401 -0.0562473362289535 -0.0625258621630055 -0.0192090015166973 -0.00541904493720914 0.0508897403742227 -0.00807040278385913 0.0521268402939526 0.030051034413403 0.0243988427100033 -0.00371760417023072 -0.0688492966544748 0.00466276163700504 0.00807138380700536 0.0240451701230057 -0.0470710009585105 0.00560160893754256 0.0216490978394262 -0.0419403731168665 0.00795181561651934 0.0263712291755922 -0.049895570976519 0.0489436150402521 0.001574404697494 0.029634718124751 0.0495228875102414 0.00182691741802041 0.0297353049726672 0.0394265649409188 -0.000875987359492523 0.024212650097563 -0.038012321263262 0.0291273456146672 0.026273697976603 -0.0338650980235454 0.0253651203838533 0.023086731239406 -0.0355636526611579 0.0271366309210109 0.0258127535220267 0.00946065373997727 -0.0276257660788228 0.0275183456836905 0.0185043652631385 0.0207152552633412 -0.0117662465467916 0.0373430457881109 -0.132448276549349 0.0603173893776628 0.00960487190549274 0.0805996745477151 0.0796676603305376 0.0394402803599064 0.00165650578668869 -0.127535535028864 0.0289228520528598 -0.123687062674135 0.109797921275832 -0.0232828530246105 0.0175667506483919 -0.0515242947675057 -0.0313777854754409 0.0470023291162066 0.0201167674808604 -0.0118605890960505 -0.00996940866663922 -0.0110925205548517 0.00444680664770722 0.0205874514393159 -0.10566624267446 0.0107529704318152 -0.0280521052425634 -0.00645299473970475 0.0773058025518756 0.0271579229636193 -0.0742713854821194 0.0979356146534864 -0.0206459373166209 -0.13239984338335 -0.0471454477109544 -0.0851849813818598 0.0117882086548319 0.0420131306261544 0.0266021643804354 0.0157434550206458 0.0165672541440772 -0.0184634522915336 0.0204294721570204
  35 756.404642516542 ""  1.33671808215747 0 0 0.00179501846955364 0.000163038200690671 0.00146399562695813 -0.00740187673568973 -9.09674082630001e-05 0.0118274042686395 0.0711459519047358 -0.00801346577152533 -0.116192503099874 -0.0387361019365398 0.0043210359619809 0.0630597678887192 0.0400957960292613 -0.00440401372502498 -0.0648222599277377 -0.0835302541591521 0.00981562142202526 0.13717370570153 0.0366820472980834 -0.00392900349750137 -0.0592489405384849 -0.0393500573377239 0.00491763109610019 0.062077250645674 -8.75420280214681e-05 0.000168595897657536 0.00030401038822261 0.0023248337873542 0.011603505339954 -0.0190367070877254 -0.000663295439600947 6.98025044228869e-05 0.000338251548766783 0.0157969495052583 -0.0141004867221064 -0.0102937862728469 0.00362241086283162 -0.00885726548609072 0.00218505172251341 0.000787938248847876 0.00885664307323634 -0.00151210845278928 -0.101173608276629 0.0103813360893789 0.166669023922061 0.11902596917215 -0.0130311303387447 -0.194053967903502 0.122889092097495 -0.0150882932955936 -0.199130896948752 -0.0937803193135267 0.0110683936419921 0.150059657882864 0.0102989590944408 0.0370558622945424 -0.0284983080128593 -0.00697297861817157 0.00949614169831329 0.0246795599765367 0.0177840265994804 0.0405035868543248 -0.0262731480391426 -0.0138587200441502 0.003353931040955 0.000357991368598372 0.00522314257119261 -0.0023796891025206 0.0121925695041727 0.00011953063567944 -2.35360266611577e-05 -0.000939807295731824 0.0135042473644687 -0.044523832948299 -0.0245044585098709 -0.0189169965800292 -0.00713435834964826 0.0178433026428725 0.0191206165989376 -0.041316692370432 -0.0194020295183639 -0.000538415480609429 0.000442240758415793 -0.000975040650436186 -0.00138544921070619 -0.000522734246681793 0.000757644450904529 -0.000776988305832656 0.00217097755804739 -0.00156600787646015 -0.000441802498124557 -0.00109116147119166 -0.00173268298862665 -0.000506811662184555 -0.000180052350969783 0.00138228689351092 -0.00205863435603876 0.00116046640300651 -0.00230915007842089 0.000539255821877058 -0.000416712902036047 0.00117390263307515 0.000651722768539161 -0.00111763242814399 -0.000541036575763122 0.000341139306968719 0.000239163635349295 0.000270617964222803 -3.64486054449185e-05 -0.000471283573549737 0.00238085030561574 -0.00020776890021454 0.000627744882725438 0.000158372717181786 -0.000884795977930846 -0.000883226541968712 0.00145724971554061 -0.00290154789826572 -0.000387444622298595 0.0026076284478541 0.00114084969410112 0.00205771676978749 -0.000257990197448868 -0.00102037019183541 -0.000683394669611834 -0.000391999329324862 -0.000340625536839928 0.000467027994470166 -0.000483118317346927
  36 810.065469871156 ""  26.7567050640846 0 0 0.0420308128568603 0.0716305446313805 0.0210243538363628 0.0200403235181241 0.0263753833113176 0.0129549262662607 -0.00517945746795943 -0.00801975299657495 -0.000572461569467228 0.0219325990499115 -0.0239657550480946 0.0111962201225733 0.0245960346805396 -0.0340876491454496 0.0157940281048808 0.00770259616627848 0.0207576208225982 0.00472902393561399 -0.0417018288080727 -0.00851037369911875 -0.0243156440770818 -0.029394543312946 -0.00354847073968504 -0.0170489889798891 0.00847099929511522 0.0297953194018371 0.00329191413546513 -0.00237683854103368 -0.006678607822563 0.0261905312894339 -0.0215653414926076 0.00770082331936848 -0.0135497442078604 0.0219056057507953 -0.00976658264196534 -0.0136542823633966 0.0550723108942684 0.107219835371494 0.0207867219350933 0.047175756985996 0.0959800284784808 0.0225617982036561 0.0105712285800333 -0.00973479632236711 0.0290899315673856 -0.0110752678303195 -0.0606539052297799 0.00950366921174057 -0.0366249680789632 -0.0512015438953691 -0.0252945690481304 -0.00785805002788572 0.0146067392754027 -0.0148939929552962 -0.00950063030086615 -0.0305168796697953 0.0357646526529909 0.00172192738328833 -0.00284114827572166 -0.0140117920915178 -0.0119253552887201 -0.0319255619624588 0.0386044794800891 -0.041824294744554 -0.0147958337121752 -0.026049654444264 -0.0437245277842947 -0.0148877159373039 -0.023562076334531 0.0140641488344647 -0.00634040760390081 0.00843958198294846 0.027194813337979 -0.0369043147979009 -0.0254967551902633 -0.0121878883412133 -0.00171103592847368 0.00831917376296864 0.0255187235937129 -0.0348571795145189 -0.0216955247005835 0.0228370324789777 -0.0673807416096558 -0.106508005856426 -0.0448491869660072 -0.00358404009186009 0.0407241017260587 0.0103951713942249 -0.0269379215152549 0.0275541889467559 -0.0193697008304753 0.0526106076983733 -0.124306631701089 0.0614334969181762 -0.0541257268030865 -0.203997586511433 -0.00423849932072895 -0.00139881661531499 0.121534668448041 -0.0364253680757234 0.0247901789519232 0.000366991571656422 -0.0245812592193931 0.0333522706240803 0.0295068766329928 -0.0108613017351054 0.00536452239086966 0.00218582278591609 0.154953846120756 0.0891869034874567 -0.208812218954343 0.0427253716784254 -0.235108104873061 0.109317736998996 0.199826048336869 -0.0159663204748249 -0.119330641739985 -0.0268016977593887 -0.0865274433070981 -0.04078722816162 0.0491324791699203 -0.0587591727004007 -0.0189422892618872 0.165465581413701 0.0963846815883507 -0.0368555123415397 -0.0416914552621331 -0.18926265672403 -0.0078965604243277
  37 836.563259849047 ""  20.6387048532943 0 0 -0.0740420087270921 -0.0336570107238696 -0.0476426436153035 0.051049721718873 0.0354333734960871 0.0303532976223207 0.00565248842362105 0.0154970242161186 0.00707460011449499 -0.0235738805224925 -0.0156660439452495 -0.0155412808388717 -0.00164344030061196 -0.0217219057579729 -0.00119036750631631 0.00818972958693275 0.0199684117074245 0.00978151287034663 -0.017268639338117 -0.0268010118402394 -0.0136453860028467 -0.0115832063756173 -0.0278515932772657 -0.0129653972782152 0.0258861213577504 0.0969534677705587 0.010360906781734 -0.00635554771924051 -0.0114885737308168 0.067820413472289 -0.0502558675909154 0.0233874400100875 -0.0316866310315656 0.0584260741603292 -0.020061526469584 -0.0370828854980491 -0.0965570914493775 -0.118365275677558 -0.043756210821207 -0.0705171187260134 -0.096695755980138 -0.0249095380151762 -0.0288889946696103 -0.0351315515442521 -0.00098457296380145 -0.0201006649689923 -0.0340327836805439 -0.00507275371468778 -0.028936037992399 -0.0674841941001705 0.014949124302447 -0.0726471986721073 -0.0569349421246887 0.00811499040486819 -0.0266340916094544 -0.0950631879416419 0.0938607457881535 0.00504540068507367 0.00396710125401286 -0.0777724106562741 -0.0388929514607909 -0.0990621957877069 0.111238368086907 -0.12068011853592 -0.0554157178702348 -0.074937613844592 -0.127880780778746 -0.0548087928810464 -0.0683354675043815 0.0823747672614531 -0.0288731308362045 0.052046567900286 0.0756248719352633 -0.114448531059918 -0.0781058385443611 -0.0670433674985493 0.0104233505925532 0.0402468487676859 0.0676978364954386 -0.108435174799641 -0.0597499448034379 0.0169547299116616 -0.000943740838618508 0.0888565438328837 0.0477532592807426 0.00869497343986559 -0.0293413666366439 -0.0140257481382016 0.00156469314013208 -0.0130239132869578 0.0488439089613461 0.0350963209482703 0.159335152073796 0.0610949795092079 -0.00524379063589371 0.058132730677114 0.0526488029941399 0.0452964621925701 0.000746340639461486 -0.0134583459154608 0.015940430659481 -0.0310654890420259 -0.00157740563667918 0.0086423305696371 0.0214100959941301 -0.0177670114553286 -0.00717584048961865 -0.0121428902419502 0.029683473718889 0.0413061012263846 -0.0373328153950421 -0.00164891944354825 -0.0193270389071994 -0.0108649940904084 0.0389032070588523 0.00385064359724341 -0.0276774460500261 0.0356890757765997 0.0246080515498299 -0.006479327527394 -0.0434862788795358 -0.0949834285706209 0.00768537318738621 0.0595587479157297 0.0427014992613968 0.018489112101805 0.00826311067937014 -0.037962967184751 0.0197188767243081
  38 839.089210834275 ""  6.9282962482796 0 0 0.0346408599801728 0.0423934544558129 0.0147224203829439 0.00356240016917737 0.0295197473359906 0.00155379763937942 0.000556644250076912 0.00863775260807554 0.0036487654390396 -0.0038844567664217 -0.0137361680071103 -0.00525650254894812 0.000915443931277242 -0.0195012603955035 1.2703923736304e-05 0.00264443983513378 0.00820657726258452 0.00345140406150184 -0.0115869472190689 -0.0134537989781167 -0.00665646260260368 -0.00232306984449025 -0.0161709944377179 -0.00226802607238474 0.0121585701424631 0.0472671291988846 0.00464026312514542 -0.00266220401762045 -0.00504141881763688 0.0324955151386752 -0.0230284884037587 0.0115137522355622 -0.0145043987344456 0.0279223156053776 -0.00900957879466483 -0.0176154727840237 0.0232708042941529 0.0783516958605135 0.0145854499478961 0.0455010278363526 0.0898179619646186 0.0305450363040182 -0.0123914629124379 -0.0296596022052705 0.0141231453814606 -0.0184417110583572 -0.030340404843147 0.00278451648510911 -0.0122592486551137 -0.0308476823969154 -0.0014301647534736 -0.00787650694019805 -0.015233083967272 0.00345009153567564 -0.0128266764745857 -0.046340283411686 0.0454439150853961 0.00336842996389387 0.00241316197325747 -0.0391722076971596 -0.0188470579406956 -0.048428353684959 0.0538659668780389 -0.057035257050718 -0.0264270256309565 -0.0353383884393209 -0.0604179096630276 -0.0263336770875643 -0.0320203201449536 0.0412207755937755 -0.0137280835704082 0.0256601211382249 0.0365018826691278 -0.0554531553014368 -0.0377730258418561 -0.0333336262980316 0.00582596288227826 0.0204805966546894 0.0323689127267388 -0.0521811625166075 -0.0286718751744059 -0.02778825333146 -0.0110095070126458 -0.0429879036288269 -0.0218567444167677 0.00135919211282463 0.0133254059811697 0.013312724788051 -0.0537301605913311 0.0198627920929983 -0.0473525442389885 0.0680059637004493 -0.0426801777270181 -0.0142033032698768 0.0101449424485831 -0.152759583840027 -0.0112766397671807 -0.0603059845810011 0.0413101906366976 0.0486247816940748 -0.0387184404606255 -0.0048812999616593 -0.0219764826862203 0.0144417081647525 0.00405893704198883 0.0343166101645837 -0.0155601672056842 -0.00410321639506367 -0.276621569074288 -0.187275624677516 0.200485388803994 0.00883243954726061 0.349549291087234 -0.0856706716815243 0.0655510291227131 0.00277194526073863 -0.101119312254405 0.00921176585447995 -0.0301042842528735 -0.0435195462936403 -0.0816674991333939 0.137507078270409 0.0347994518952242 -0.323178773633254 -0.204667810841707 0.0478518179788811 0.0814414861691461 0.349903592850802 0.00369135962385351
  39 842.031210253514 ""  4.24478711615456 0 0 0.0144125258679319 0.00582832687028275 -0.00833996308375995 0.00209127872752821 0.000613624988363147 -0.00538209001256472 -0.0150721699955171 0.000519659778442785 0.0226157412780538 -0.0222294001474666 0.00196375367857986 0.043813914020575 -0.0158368476266207 -1.40156848527465e-05 0.030735606684686 -0.0135399883533874 0.00100101999809002 0.0205206653952376 0.0315707199706118 -0.00304533513106593 -0.0566523470246377 0.0477838392597729 -0.00364698443540456 -0.0799205489659939 -0.0052689746395698 -0.00475436879663998 0.00577634887237996 -0.00059110633454938 0.00400982676388539 -0.0122029043632802 0.00224007119574094 -0.00106458605710273 0.00241299310460451 0.00486776216711905 -0.0032409810338916 -0.000866300039251029 -0.0271218214682979 -0.0126044374497299 -0.00524997817662882 0.0314151504914194 0.0404520603384007 0.0269241152149554 0.176378483175311 -0.0140980424111971 -0.286258304913081 0.131976763793925 -0.0176822476873593 -0.214076691258042 -0.224089837489598 0.026599444960428 0.358493645033612 -0.332007751550295 0.0434799880190942 0.542855549330804 0.00556512284954844 0.0179024489394852 -0.020567909062934 -0.00336080117933301 0.00279553950773942 0.00616948332545597 0.0078483282264626 0.0143158819467015 -0.0107344006792015 0.0142359921323463 -0.000685783260450382 0.00457728700846136 0.00329307409880741 0.00664562682343029 -0.00294415212769939 -0.0125688035938029 0.00278505555621423 0.00933295092094713 -0.00280985794299826 -0.00363063881963499 -0.00220117096535065 0.0035419404201975 -0.00344896849531187 0.00160732381097225 0.00777133835331604 -0.00881667547147158 -0.00670180197308155 -0.000666921036943145 -0.000745609431834332 0.00213188712066574 -0.00884533643963124 -0.00232470124167149 0.00337531307923846 0.00153648819355899 -0.00381416938215827 -0.000970183401555692 0.00310342617055147 0.00297000192961439 0.00948771532508747 -5.05775015649311e-06 0.00168858814584073 -0.00900642947146918 -0.00520353079076728 -0.00591328985513895 0.00352955112369514 -7.3354554887586e-05 0.00142442336242536 -0.000640520912342368 0.00143176027009213 0.00191144233339469 -0.000273226037814104 -0.00181697405395344 -0.00155638330672911 -3.47553583912978e-05 0.000874682304043994 0.00147898696839767 -0.0026198280242313 -0.000713099102043219 -0.00161716208117113 -0.000917742043348813 -0.00813294641895953 0.00304014937533608 0.0119389686844258 -0.00486001858356039 -0.00300097108028206 -0.00148948740210188 -0.00173770171222446 -0.00307758030837352 2.41365970467905e-06 0.000368381690249616 -0.000386602058472945 -0.000323674749721754 -0.0017060396482904 -0.00363334402259304 0.000316160819415865
  40 857.953825502747 ""  14.5960306511017 0 0 0.0454380936428522 -0.00065306823042231 0.0358412642055442 -0.0524919795797187 -0.0281216728189981 -0.0264281075672125 0.0191324211659466 0.00548823724073645 -0.0280634795182229 -0.0681459022515558 0.0158974877566011 -0.00273436097231444 -0.0641272942625725 0.0396762368092585 -0.0124502882288716 0.0106151355886808 -0.0110827653105285 -0.0273241448022086 0.0612575037042158 -0.00744124734293683 0.0498244811275737 0.0494330218597697 -0.0387645880264026 0.0521704571408794 0.01995894206667 0.0727529885673948 0.000518458000409147 -0.00662806352205126 -0.00979980770806917 0.0542921309286887 -0.0266149684517774 0.0158265071313757 -0.0191538912613663 0.0328132630114084 -0.00435398167733723 -0.0211906939243944 0.0683985130629617 0.0663806193610896 0.0316849341743813 0.0357672720820853 0.0416647767817294 0.00556455147504606 0.0600046458065577 -0.0486120768299963 -0.207309661671478 0.0486401316130066 0.0525461955027223 -0.149091671959889 0.0915814246424159 0.0358962959282669 -0.00329318377246802 0.0856951289659139 -0.0622120193903834 -0.0399255784468784 -0.0199595468762782 -0.0787494253593725 0.0703440601175345 0.00148558632416873 0.00435093040675882 -0.0741581313673274 -0.0341761756618801 -0.0842433715949164 0.0907445056485612 -0.0930191322962557 -0.0440661714163778 -0.053587598009592 -0.0808384667854724 -0.0443184154086793 -0.0396503675448978 0.0819156112052481 -0.0271883406449368 0.0519372346323721 0.0494928493961373 -0.0759540543902278 -0.0516169957976974 -0.0596914109546336 0.0182265993244643 0.0369953686162741 0.0364326894134224 -0.0705359081213429 -0.032311908563192 -0.0136688822397094 0.0252246157262872 -0.0406508763116857 -0.0242377083589039 -0.0049219847488128 0.0106094449563699 0.0121016864208517 -0.00482297704268113 0.00780998596159923 -0.0167998112675348 -0.0909432152297605 -0.0978743997323343 -0.0957213651025156 0.0283000429909112 0.0404223651942533 -0.0473204238938816 -0.0558199236280438 -0.0361723767078121 0.000114521523838875 0.00131913802090023 0.028772232767875 0.0236290081747428 -0.0184133631624429 -0.0365015945202314 -0.00132603790403094 0.00716883422512333 0.0137513740604141 0.0715252959379491 0.0318528612566626 -0.0219201600167958 -0.0147048907398425 -0.0991065189824661 0.0196588170362852 -0.190021769223978 0.0167488354094063 0.182081968881252 -0.00842341496827991 0.033617335463828 0.02305972654579 0.0683197288426023 0.0338720005926889 -0.0209155734724064 0.0567024465309037 0.0291216809804686 -0.0350467752044718 -0.0435251645795524 -0.0978707665359764 -0.0198343086963309
  41 861.882671328678 ""  45.5146626033897 0 0 -0.024635043375778 0.00187890450234281 -0.00847438202401175 0.0146764406561307 0.0210451191187086 0.0300972634414917 0.0485768706237921 -0.00500597032379981 -0.0768567734603882 -0.0241085262128094 -0.00361603360289564 0.0850087874927731 -0.0118675964041564 -0.0179208767239104 0.0690079592476742 0.0410787016159834 0.000111402690595938 -0.0625332672594191 -0.0463678927546827 0.00215583116831997 0.00581303483647691 -0.0494099885714912 0.0171718760030096 0.0210020353795243 0.00344098857152728 -0.0232889414536382 -0.0154959030269194 -0.00193205364399878 -0.0110799433945565 0.00602829221999866 0.0105183259554599 -0.00479990607484315 0.000858430631553393 -0.0271001808829019 0.0176250578618938 0.0194700861699211 -0.0165156242227112 -0.0153226186721158 -0.00792634122018602 -0.0278378136492218 -0.0255063169524474 -0.0107289271803378 0.285276359781764 -0.0147868781466293 -0.43039438903885 0.208311463445519 -0.0552969712183052 -0.31742818616323 0.0493925211473568 -0.032443505690549 -0.147454754557391 0.100385230750072 0.00498362900622907 -0.215311079494465 -0.000574439415547107 0.00461615364640302 0.00472908182564414 -0.00695281992549187 -0.0119056629486391 0.0214133425278116 0.000433473255361134 0.00344698136357895 -0.00573535744240407 -0.000663607061243973 0.015156190936481 0.00783930332454792 0.0450926133393615 0.013449273698538 0.0338933379007967 -0.0273792388640697 0.00914689145300937 -0.0151093749318498 -0.0288803803832732 0.0486499948123713 0.0332366608856639 0.0244102085487595 0.0048379440104768 -0.00733301785817122 -0.0290219598665372 0.0438952016166316 0.0249009204365249 0.00498809951241444 -0.0108514724132426 0.0117584090120844 0.0130626355194401 0.0039319162456747 -0.00554124010863328 -0.00418242762829069 -0.00728997826771732 -0.000271449773308668 0.00858387513979074 0.0241433151951407 0.0332973692286318 0.0228613418364847 -0.00664534463582347 -0.0261329572094688 0.0199008939507108 0.0144397390353919 0.0210843551942864 0.00283021339169479 0.00325161411166752 -0.0135705245549181 -0.00577044680291806 0.0115319530939188 0.0149500546132062 -0.00350480970671466 -0.00923962245954539 -0.00670324256929869 -0.029531302313828 -0.0125138417457385 0.0029404701173315 0.00986759919356302 0.0440371896512178 -0.00859644895370047 0.0469941104037636 0.00191507373720111 -0.0297497203838554 0.00952728824163514 -0.00638167697606391 -0.00972582547894433 -0.0361749864204311 -0.0218065752434011 0.00936100808652139 -0.0312543120702323 -0.0200038538530159 0.0153239622820197 0.0161808826529354 0.0392974570944243 0.0089303165874913
  42 884.23341124776 ""  26.1445258268359 0 0 -0.0136691789381503 -0.019038262857016 0.00263534815795768 -0.0151282999645953 -0.051457410584242 -0.00425293818759533 -0.00163497857080738 -0.0147702591264248 -0.00691008862251595 -0.0238325528939071 0.0170552635032369 -0.0071259568834004 -0.0275038761905008 0.0399625838259168 -0.00998274654305942 0.00131923286313979 -0.00483718298576913 -0.00525203483081422 0.0393211875129565 0.00562059724551086 0.0234907153921607 0.0247136983797765 -0.00877343492167617 0.0165042797707021 0.0022809867588935 0.00584925064311022 -0.000866139202897976 -0.00158147486314482 -0.00169906742574308 0.00554088678092965 -0.00197676009556097 0.000405143856619262 -0.00192997948942907 0.00155437288472583 0.000449106082191067 -0.00170546899889956 0.0256267421715863 -0.0373508198434488 0.00224137654193966 -0.0288013203311372 -0.0709879161042838 -0.0291434223077792 0.00544389009761725 0.0023713605185871 -0.0567480796664254 0.0221283494897496 0.0560795826983249 -0.0481892806875466 0.036636981584578 0.0339376988412503 0.0248686740947625 0.0188789279962199 -0.0158566993199331 0.0174566721541957 -0.00139152683753127 -0.00732563617390497 0.00515197014824363 -0.00191153908864173 0.000140612359899426 -0.0071164009099536 -0.00352120680786483 -0.00794353645964068 0.00896898504490912 -0.0119420291481637 -0.00546566683662554 -0.00570442945333669 -0.00613886105692786 -0.00538596407969123 -0.002343284655735 0.0104287554413757 -0.00475605560624583 0.00818954959492605 0.00365578485485179 -0.00645438415574886 -0.00453957584252175 -0.00748974888407896 0.00277244605169462 0.00374015895867197 0.000896873995302537 -0.00590840574934652 -0.000709496901400285 0.00168620482951489 -0.0184170777077084 0.0103957791793857 0.0162673041779298 -0.000716162960561461 -0.00248988316589128 -0.00989574099806399 0.0649417354694639 -0.000483437440221589 -0.0423536120912522 0.149783761155123 0.0128187324400493 0.16867022777254 -0.0654432211281466 0.0146918844093536 0.0285354248289596 0.083273474100363 -0.00944016128460145 -0.0390861170963076 -0.0553772442567913 0.0221866398132012 -0.0566194633700055 -0.0171891459205594 -0.00265897435320279 0.057778140433159 0.0748377030314927 0.0181301221372081 -0.0469298167817784 -0.0543825089327415 0.0330394391237037 -0.044348092163193 -0.0502902848584938 0.0117385289871078 0.384664740436653 -0.0887017372177274 -0.50896479518882 -0.034311689902956 -0.120650733424448 -0.0338198368445287 0.114452780574331 0.154278976255918 -0.0131080194875002 0.0478054464181732 0.0603333504959478 -0.0261191947175074 0.0171332472431187 0.0443227352878594 -0.0225153668741415
  43 901.361493433421 ""  14.1780658497708 0 0 -0.0191594818484769 -0.0193814373250709 -0.001093395244878 -0.0110439358693132 -0.0568560801647916 -0.00500561695409504 -0.00663001962661894 -0.0196227776502711 -0.00287179787391409 -0.0172421356659192 0.0149094479662167 -0.0103496090162951 -0.0213016249644281 0.0388170371919285 -0.014175464017483 -0.00109495225385056 -0.00245354600925669 -0.00054291008807425 0.0381330356954294 0.00782864265759539 0.0211111813681685 0.0219771019806566 -0.00667483240437651 0.0136590807494943 0.000202701472720059 0.0017157231972003 0.000218760856237721 -0.00117918838765612 -0.000598588026452797 0.00139680549281278 -0.00081175184178371 -0.000737477590339361 -0.00035755557280433 0.000718702700728148 -0.000820295801172375 -0.00144035281125 0.0227849372885031 -0.0386673097138757 -0.00202183997384496 -0.0368996618711784 -0.0767926778032541 -0.0387011123845404 -0.014700360970996 0.0158481033303073 -0.0192424083738063 0.000959881172062963 0.0555409719060367 -0.012487106745248 0.0322680961573817 0.0343668022999998 0.0278867778462226 0.0172507192610336 -0.0108086908349572 0.0195468848656046 0.00036079128037955 -0.00155459414384301 -0.00072682462241133 -0.00145829173867853 -3.8607854636045e-05 -0.00194135770539427 -0.000943183520409658 -0.00217564683923555 0.00321091056017893 -0.00345169649124233 -0.00244934070937545 -0.00141872068106272 -0.00304253175006603 -0.00235723514727709 -0.00208357053421834 0.00524641516947003 -0.00322077579148388 0.00394250008229513 0.00178970625927949 -0.00243907625134958 -0.00199080435824028 -0.00224134547664268 8.26429601141394e-06 -0.000247551520046851 -0.000249405598656556 -0.00187904280195419 0.000532289234191087 0.076291608150914 -0.025543365669469 -0.0473087701664359 -0.0219193428632328 -0.00554891341415575 0.023924240150918 0.00512532035388045 0.0810325178783563 -0.0142204199935118 0.0163894371943112 -0.105479834023792 -0.1694098689516 -0.0169388795818852 -0.0273352714896379 0.0804572103540213 0.0160314344611242 0.112806150692128 0.0559506539204381 0.0280156154456662 0.0555526662289183 -0.0514040779517318 -0.00600246005736458 0.03738463536657 0.097266764544146 -0.0505786123119046 -0.0754290075683383 -0.0458256783664885 -0.0193109967426286 0.0288266661178643 -0.0389438220856152 0.113605067696136 0.159540948961418 0.0359848195049005 0.161957655693536 0.00381094208514622 -0.00581759656402068 -0.0542549514938818 -0.0360547928710076 0.0369229253703626 -0.229687158079875 -0.234159498092438 0.0503688792373556 -0.090023841700274 -0.0686164153470268 0.0902393643386444 0.0664021295204798 0.095648423928487 0.0624547884574193
  44 930.782405568883 ""  0.594557094676486 0 0 -0.00879533413440775 -0.00239226006365999 0.00386050374244597 0.00112116281128767 0.00099089942802581 0.00225764525364154 0.00634184661451199 -0.000101292344119907 -0.00913208455366771 -0.00851756220774931 0.000858435079754643 0.0142454594397823 0.00234241336181023 -0.000902495615201078 -0.00295676302602425 0.00636011341620368 -0.00080047723392568 -0.0103122655703383 0.00464676445300821 -0.000849977675767083 -0.00961033086930334 -0.0113485626509275 0.00168877566687275 0.01639774052797 -0.0669598977761622 0.00719951260704938 0.110504540806998 -0.00290001100960718 0.0766118050828715 -0.067527769674185 -0.0302822881115566 0.00331791224925971 0.0505109998426092 0.0565141543259384 -0.082364577714236 -0.0213641802231473 0.0204140747868446 0.00698040788559216 0.00181112433002296 -0.0200388820461504 -0.020695761851098 -0.0207958503751407 0.0495497001540252 -0.00431353048052664 -0.0820886993543642 -0.0181735613948817 0.00118195708467233 0.0303445244446951 -0.0402576824152497 0.00356195171151957 0.0634179924308306 0.0564260226182795 -0.00742248419596422 -0.0964180892238204 0.0449947099937078 -0.0277461131426609 -0.150955599054994 0.0832803618608707 0.0728695794194949 -0.274758710096434 -0.0197602298926274 -0.118983761825245 0.098374315856674 0.281201363947866 -0.00841515117026547 0.0816959638304831 -0.201925395362485 -7.12851603405735e-05 -0.210712643741836 0.0510028881884815 -0.00577174470731403 -0.0859820290141712 -0.0704820087295948 0.128463115757044 0.0511766235225496 0.200133477226213 -0.103534543384567 -0.193363758476482 0.112989760312764 0.0111424665301764 -0.111320584623942 0.00220140152040751 0.000226409849747237 -0.00601050432219074 0.00383341920703085 0.00093213735815882 -0.00108125710945496 0.000901791532244204 6.70592571469668e-05 0.00607264285423507 -0.00280267823488322 -0.00843296368669644 -0.0170469424704469 -0.00699177955121902 0.000657370990410918 0.00339528451395433 0.00491079031451833 0.00364601856024441 0.0100687122889855 -0.00106840699103542 -0.00176191924350767 0.000711284236177172 -0.00171697470872779 0.000648819785681317 -0.0013698368436889 0.00225971286477035 0.0016472197947251 0.00112142724500683 -0.00391078996674549 -0.00449119056294399 -0.00306450631433459 -0.000701478770091329 -0.00192933182582112 0.000980531761088187 -0.0068736750107567 0.00190759908310936 0.0013955689568205 0.00546340914560242 0.00213462633811817 -0.00207132022413264 0.00484993643283923 0.00915503123944708 -0.000769422926002087 -0.0027080263497425 -0.00176763565101946 -0.00213439958825655 -0.000221028465008202 0.0032386207785771 -0.00181502993665894
  45 945.775984439949 ""  4.96132588610495 0 0 -0.107967506198888 -0.0353284636302819 0.0242338122926531 0.0328822268629093 0.00812297416431806 0.00269499972031079 0.00547057698354225 0.00642174333646748 0.00613977274522536 -0.00431919816886311 -0.0012546716640127 -0.000424856379664794 0.00513299081267032 -0.00524970741993492 -0.000347753886676164 -0.00102199963833167 0.00334310794462909 0.0103520728725326 -0.000272338949025811 -0.00342331960663076 -0.0240777402572849 -0.012313518001383 0.00551756618332655 -0.00220932925953834 0.0307425137606318 -0.0110929231342606 0.00865043036046295 0.016534674992683 -0.00139844048009161 -0.00489026807091714 -0.0212168424347447 -0.00911718857001653 -0.0179445430317706 -0.00246217663435181 0.0135762376679792 0.0176358478324272 0.204150966999434 0.0374932015564365 0.00338554447748826 -0.227010364238599 -0.220430596239781 -0.23902194743638 0.00207359822089312 -0.000808138705532397 -0.0106436688421545 -0.00905636016065605 -0.00700316603445858 0.0162272781694234 -0.0712252984121819 -0.00615895410279111 0.0930256670187969 -0.0291402185303638 -0.00995375443117192 -0.0125799856248093 -0.0310899231331825 -0.0237180584387198 0.0665853757345873 -0.0267486065735281 0.0152203819835872 -0.0133378309692577 -0.0080822769255452 0.0363147984155523 -0.0728980775709798 -0.0245726768736072 0.0210858309457085 -0.00515629066057543 0.0171423690625951 0.0201614190945181 0.0114750157276812 -0.0795371329355305 0.0114560976505277 -0.0346118840095651 -0.0472758049959152 0.00792459300400199 0.00650648927371464 -0.0670488225376082 0.0344495046000572 0.0219945090597484 0.0259206917162321 -0.0424191371208923 -0.037816222695965 0.0483195076688314 0.0114267775532361 -0.078531351853161 0.0287576993608148 0.00810793027752027 -0.00334535433961821 0.0274282454012603 0.000407982388731793 0.0865811095455321 -0.0266342912437391 -0.166158766265207 -0.261425204977773 -0.129937125077052 0.0222769721889928 0.0933072853802272 0.0713301037791881 0.0533690801104768 0.168459273932538 -0.0200220693604313 -0.0273857778223011 0.00625076949188135 -0.0257246464708541 0.0100205529773743 -0.0202470921147896 0.0335514423597479 0.0256547861654236 0.0173514755605977 -0.0604286347195268 -0.0682799518571399 -0.0549345126615147 -0.0164248378949906 -0.033563062698069 0.00982275727573145 -0.169617688615795 0.0451254575536386 0.0598304701850919 0.0775909929234071 0.0493647758588892 -0.0287133800661146 0.0727392244948704 0.13525439134904 -0.0111381579936851 -0.0358395783477955 -0.0226440230588607 -0.0312820190630163 -0.00335812256090177 0.0470435995403232 -0.0261081560456218
  46 946.884080430406 ""  0.29510132272211 0 0 -0.0271831875733589 -0.0105379799230512 0.00719466211218135 0.00911655631168445 0.00342710043360181 0.000967211004218767 0.000601514513901283 0.0025709605370439 0.000918336034972355 0.00927486192592274 0.00540888753190462 0.00610610962507939 0.0095551928908272 -0.00325732055966722 0.00469411069471515 -0.00820659673908905 -0.00480162246558913 -0.00157449742160058 -0.000461668667942116 -0.00260775793754484 -0.0068945412788548 -0.00719907710185827 0.000359448490768373 -0.00254757603272781 -0.0987064621846912 0.0357568288388051 -0.065011620722142 -0.0611811039211701 -0.0224474183173401 0.0293420993978719 0.0921822894299043 0.0356926892206435 0.0516531533719077 -0.00545299075739288 -0.0248662915976209 -0.0650498069810913 0.054185725877309 0.00685694993323462 0.00175007250349155 -0.0587146827543308 -0.0605890587544524 -0.0620910011130934 0.0109297803242041 0.0182801723135087 0.00125570380159983 0.0203744828601294 0.0107224329104353 0.0199079478075755 -0.0211036497384679 -0.0104472489926349 0.0258708142506627 -0.0126995815947212 -0.00572363884139632 -0.00846997925891406 0.106801990786347 0.128087249924073 -0.216575178283464 0.0686763672688061 -0.0891118062410797 0.186757505625426 0.051344616552476 -0.0672344210132264 0.218668869106646 0.00469594795998269 -0.0795593793919139 -0.00797832448799998 -0.00076934697607872 -0.0772682335090308 0.0248275017060677 0.277099937325725 -0.0381702634688948 0.174221844777773 0.218075925260152 -0.0938706472744811 -0.0536612235237414 0.179106732176892 -0.0962156438672495 -0.00524351947815699 -0.138590224549761 0.150388951174582 0.186387678679142 0.012662746567799 0.00261958596253321 -0.0198276467293922 0.00812450179143935 0.00210898713662989 -0.00108021814908 0.00625660420478425 0.000610274047520124 0.0219106866006339 -0.00648033857186411 -0.0419690506311973 -0.0661519319588201 -0.031901206251762 0.00502863945004692 0.0244201055482239 0.0177260043004507 0.0139139352696699 0.042154209505554 -0.00525011278166194 -0.00703331809280777 0.00135552174412516 -0.00674296817790457 0.00259679414204362 -0.00453944145495313 0.00857726333939989 0.00647336362038663 0.00424681038730665 -0.0155594663415285 -0.0174425581573951 -0.0141771041735515 -0.00389700179133383 -0.00832783951751131 0.00273086138154478 -0.0398225719080661 0.0109364565356128 0.0126420545607821 0.0194655719132173 0.0113708248554527 -0.00727983540479159 0.0178031695341004 0.0335542275492876 -0.00258105429022479 -0.00895577583058898 -0.00561744281988493 -0.00751296179382987 -0.000306751405048097 0.0124797845306207 -0.00631633701080904
  47 971.381775891632 ""  0.634490211266481 0 0 0.0112037784222984 0.00721647384753772 0.0121387665287204 -0.00765082651282304 0.0002133311700985 0.000685319055446482 0.00644482911044673 -0.00135546170913427 -0.0129263827124746 -0.0159877734155336 0.00152234711324364 0.0287345456442115 0.020720518458929 -0.00263022991089432 -0.0362463642168181 -0.019629337446257 0.00151645819224393 0.0302801660177238 0.055074700845358 -0.00589147874765326 -0.0856751921478606 -0.037006560323966 0.00365104263418466 0.0634174530236214 0.00617377177372095 -0.000353203990237435 -0.00925149578093941 0.00793202976794142 -0.0151975482178119 -0.00104862100636714 0.00183190772160512 -0.000473728897804233 -0.0038609529537736 -0.00114035216982569 0.0151142012032652 -0.00847512626987051 0.0186297984340752 0.02540997767793 0.0108987153487506 0.00780774448664675 0.0057714639209021 0.00417414924511377 0.106948303225777 -0.0106201458968405 -0.175122082446825 -0.143122115212906 0.0137405010339974 0.228673089931691 -0.31876512367587 0.0396788310503673 0.521460460833696 0.222274467414187 -0.0233098986649069 -0.351085415726365 -0.0194973110081248 0.0181781450165373 0.0437274319921286 -0.0308329472332625 -0.0112221264707802 0.0792305552730858 0.0104808379920468 0.0615469349198199 -0.0701903037102695 -0.00848954904691074 -0.000139246081623866 -0.00405448480550709 0.00799138818170196 0.00118254427149466 0.00565494292542919 -0.0131983492874777 0.00156109968408517 0.018566692663792 0.0518155682737454 -0.0692185502348347 -0.0363395306454611 -0.0593111791496926 0.0225810512636265 0.0644048905837338 -0.0280719587261498 -0.0165415519241533 0.0363291675699679 -0.0214326040549118 -0.00344410469300407 0.00763004197857453 0.00860154250161185 0.000615281662725687 -0.00641188959949596 -0.0141928987879952 0.000499802495018002 -0.0097754613318192 -0.00586455262728853 0.0523056397215362 0.052075357234045 0.0313776991522733 -0.0074068300373154 -0.0408246790359245 -0.0159296192760912 -0.011171605845254 -0.0396708623048762 0.00968841985293676 0.00982122573803037 0.00245950305612224 0.0087847670897491 -0.00471975024105469 0.00185502619974908 -0.0102941207099926 -0.0096187469182466 -0.00384546476521095 0.021800268520998 0.0217814399355943 0.0200189382992025 0.00958146701374323 0.0119664969613515 0.00166897942258885 0.0512292245174537 -0.0165379492094584 -0.0114316898190961 -0.0101505420009931 -0.011371127576256 0.00582094922690103 -0.0189941766069565 -0.0353606521452354 0.00267291780734522 0.00465950211147378 0.000843023466725597 0.00736108728810623 -0.00220891604721082 -0.0157097363665574 0.00596231176263638
  48 986.370952224409 ""  0.529006011791599 0 0 0.000253693109744798 -0.00150101458241335 -0.00899500042092777 0.000658052422177638 -0.000462996245402987 0.00294300619306514 0.00166412237604986 -0.000516905239446914 -0.00215270728719603 -0.0135288236830163 0.00191830116735119 0.0207795367039864 0.0153578887731787 -0.00173151174872308 -0.0250529993383343 0.000141856917777799 5.9894546920268e-05 7.76607983559897e-05 -0.0135118960772226 0.00164170984662413 0.0213936933775186 0.0086238354558802 -0.00117983662792261 -0.0141598623281507 0.000149632358987712 6.25822107224114e-07 -0.000454440088650246 0.0591665906054435 -0.0235543110608563 -0.00013621197493566 -0.0339155602009162 0.00383623210082558 0.0563331008712786 -0.0261889161544556 0.0197478713780268 -0.0546367723423178 -0.028753201897861 -0.01560656054937 -0.00671314845331637 0.0117147054626942 0.00951470485898651 0.0172955632834224 0.0710258035980666 -0.00382105096983187 -0.120121328582804 -0.0803995125417697 0.00894989193110746 0.132222158801442 0.079888210786854 -0.00894680855283084 -0.130414977286758 -0.0487400418400662 0.00477191972945191 0.0776016396321535 -0.13504953831661 -0.0794241429172079 0.290884509019062 -0.136990056766784 0.0461620340568842 0.00299003734123751 -0.0430557672302103 0.150187928734406 -0.295784783754557 0.323232586192785 -0.0211031825088791 0.0843295918211263 -0.223940235078768 0.00983021134189865 -0.248370766044719 0.0737997890639527 -0.00851610217364213 -0.122169632078235 0.273088962168967 -0.174321589404222 -0.0838621085566956 0.0595395417499715 -0.0377836273148342 0.126730388613445 -0.189369723853565 0.114719567378607 0.245936969069004 0.0114552694935758 -5.35409579329533e-05 0.00182426643292087 -0.00796884487874596 -0.000531032769300169 0.00454965332317643 0.00692588090217217 -0.000559583458428781 -0.00167320029705781 0.00780790702867104 -0.0222273281604904 -0.0116081709031632 -0.00893332561196948 0.00193609838852562 0.0189213470009052 0.00486271755198097 0.00326775449205906 0.0121645710118205 -0.00555691536384356 -0.00535854450996387 -0.00278852270444347 -0.00448256208701573 0.00345914689194264 0.000937371067297344 0.00535210090432767 0.00503244176247886 0.0011970032401389 -0.0122152993926497 -0.0117698502480568 -0.0119900557259442 -0.0055235288895829 -0.00687674634693493 -0.00218428004073929 -0.0179476048317612 0.00769219031273871 0.00121204610379161 -0.00080129891525111 0.00235080202956942 -0.00120041998353253 0.00864135683016506 0.0157509402760588 -0.00137785927036643 -0.000916412704159782 0.00077659619500764 -0.00305967168585272 0.00220568606340211 0.00861110146047244 -0.00282304183086664
  49 993.125809869974 ""  17.9612500007966 0 0 0.0225798713403212 -0.0149369966651612 -0.0715553740703599 -0.00197886277450872 0.00630768154781309 0.017107455014368 0.00689161189696184 0.00229490887742567 -0.00463393388073153 -0.0206752203941691 0.00314071822732979 0.0299498684787993 0.0271194147713274 -0.0059570559591261 -0.0398918772418321 -0.00394024413413575 0.000164164551633038 0.00797446946836471 -0.00884355710987315 -0.000314215154796266 0.00407000718197279 -0.00178797294502193 0.000631070325611512 -0.00157735827450974 0.00148540584873619 -0.000128661598722716 -0.00224541683596311 -0.0123255389266517 0.00494750454727479 0.00021499740882767 0.00901559257662946 -0.000596991980759151 -0.0149688990933773 0.00518041016774224 -0.00407102310784279 0.0114330233615946 -0.250949050397077 -0.113552989081866 -0.0526795151292523 0.128632314902671 0.0915951147872146 0.172497404994289 0.106535486906763 -0.00557603818023134 -0.181503702313729 -0.151708837678792 0.0150499249310138 0.256209532509076 0.014801555364743 -0.00535800504027715 -0.0342785533247035 0.00817734630348323 -0.00353563435630076 -0.024604268857591 0.0282790305115108 0.0166311033929185 -0.0604146786780988 0.0329519496296206 -0.0124730225508775 0.0102725041443409 0.0107723896642069 -0.0289395762596607 0.0618087335395006 -0.0847485545558791 0.00457881170796397 -0.0230104295313427 0.0579583584211161 -0.00292961534384017 0.064145771666477 -0.0168096527073079 0.00203298372355005 0.0304652689842583 -0.0578073936296372 0.0338976526257808 0.0161921292665285 -0.0230348013970344 0.0111883676374022 -0.0253891323056282 0.0387988393834065 -0.0231222491406455 -0.050738271079568 0.0932775526649841 0.00904659943200011 0.0268237977069319 -0.0717449850814816 -0.00532580148578198 0.0418548712951463 0.0579564169575237 -0.0131573328354962 -0.0383749915195546 0.0710296405934413 -0.188605023161495 -0.0781519977708128 -0.0756294330979659 0.0229656757602176 0.178166406020977 0.0199713512416296 -0.00845737390897436 0.0344299033995786 -0.0482281319963548 -0.0441695858429127 -0.0238047281542334 -0.0324737896038168 0.0214287766553836 0.0164642873727602 0.0374485763680298 0.0425265339253937 0.00569701287536691 -0.0907940877050125 -0.0837574041292183 -0.0775613021959373 -0.0489465101883213 -0.0499248928796993 -0.0196511223520231 -0.131367532826581 0.056833047076979 -0.0103025829425388 -0.0171525817419419 0.015547737317492 -0.00251048902116253 0.0492877110663489 0.095197099521888 -0.00490268642560035 0.0095195982948341 0.0241562511136219 -0.0126793676735995 0.0270234246231313 0.0682828361991632 -0.0100039177114874
  50 996.170485503956 ""  6.86405888972907 0 0 -0.0160046085143391 0.0116429433092266 0.031371917367289 0.00334186075282636 -0.00935940403025077 -0.003357737784701 -0.000154613312938549 -0.00528060004945809 -0.00449842991821824 -0.0360226714923026 0.00454281465863639 0.0577239950451931 0.0440548385244958 -0.00150448748979023 -0.0770961741848434 -0.00605929194348028 0.0011250216673314 0.00931223136504825 -0.0200392137312027 0.00411244777388543 0.0417868548693796 0.0206581032503735 -0.00343231856718113 -0.0287597108375201 0.00253644878969817 -0.000429315454931259 -0.00411985690399179 -0.0128724017148572 0.00758022699174346 0.00184477538016758 0.0101392253903609 -0.00162084068454846 -0.0169284393027265 0.00394525525075259 -0.00660283309326497 0.0128800747567518 0.119537791437876 0.0506615501548181 0.0230502095537161 -0.067467227700803 -0.0433432949688326 -0.0874825353338613 0.19745220614472 -0.0111726144324935 -0.331943878461378 -0.278736232905449 0.0335387012719052 0.450373503228865 0.143872374099095 -0.0115864626351803 -0.224837354547056 -0.101682864156099 0.0122515740829501 0.173972787269086 0.0301470585064545 0.00912781324652829 -0.0630357514969864 0.0409183271897632 -0.0116633149392936 0.00168036018006628 0.00886982049114021 -0.0388276253802517 0.0734040168800479 -0.0972603709727827 0.00640466794507066 -0.0255455720758019 0.0690433133443121 -0.00179655416701427 0.0749235242247779 -0.0183979133110911 0.00196578329413397 0.0278251685239227 -0.0671808286339717 0.0449598626770505 0.0221434488581398 -0.0201781011587504 0.00933801627903637 -0.0365594666998536 0.0409891835676616 -0.0169599398482234 -0.0547781615270152 -0.0465349045158553 -0.0110493228648468 -0.0150491339444419 0.0379881101425654 0.00226038687396982 -0.0223653356021661 -0.0289765737781877 0.00991411687823403 0.0246168008481431 -0.0346465090311241 0.101873658262589 0.044453539995515 0.0445822850482443 -0.016349565170944 -0.105255720316366 -0.00100487363500014 0.0196779500683613 0.0070594485138434 0.0236711029474066 0.0230438230153065 0.0119746873346688 0.0137833770423436 -0.00606767724553835 -0.0112636281794151 -0.0169861741996733 -0.0220859159222249 0.000189048507478272 0.0377449811129244 0.035420809797613 0.0273053343176205 0.023449804325692 0.0219069245458168 0.00942263115452362 0.0580253937940677 -0.0246321647634223 0.0189715554811731 0.0105506826008465 -0.00717687442643462 0.000730136209099392 -0.0158663038784891 -0.0302724695015846 0.000362676139794797 -0.014498509196074 -0.0212381175214552 9.990302289168e-05 -0.0192929404251254 -0.0336768577197896 -0.000362975590237142
  51 1009.58724758328 ""  70.5542167706102 0 0 0.0283555479644899 -0.074158625785326 0.0621831375562041 -0.0369793537802044 0.0849584963894969 -0.0385259639015936 0.0100657186144901 0.0438193898398982 0.004333888705482 0.00508970106523118 -0.00293445142396018 0.00965053051130706 0.0208312218600004 -0.0463164990983829 0.00910806458506195 -0.00780097860328458 -0.00903270440358214 -0.00342110859155734 -0.0324294959458977 -0.00545776737458274 -0.0141688556771147 0.00297840105030841 0.0011410046837403 -0.00431465434130494 -0.00143741462286544 0.00388093368257421 -0.00147068087601146 0.00154293645086078 0.00442122626860756 0.0033563532716821 0.00141009587739878 -0.000609893323708549 0.000336660622034357 0.00354359594621885 0.00344325687102787 -1.97535642232061e-05 0.146602531957401 0.00738099549203501 0.0449425716157266 -0.0319772612734377 -0.0555085532377369 -0.0763329999463776 0.0295463895317559 -0.027403436414152 -0.0192028678957501 -0.0068763582390154 -0.0526090389811139 0.0391014377487724 -0.0171119688091359 0.00454866868825642 -0.0435940714823351 -0.0227144935921798 0.0026885326170767 0.0288118144246441 -0.00269684533245243 -0.0134273642523151 0.00782644455331772 0.00493112248814999 0.00673525739976884 -0.0236162276333746 -0.00623799561814182 -0.0133626012712048 0.0101107894451354 0.00183991297482875 0.003768674924108 0.00232025984560918 0.00739311916588255 0.00355355526927385 0.0050868246836973 -0.00656163208504948 0.0026893266678037 -0.00354758372618185 0.00150223546190078 -0.0110470495220307 -0.00705114712218903 -0.0179074429526703 0.00892056963673686 0.0111953722503158 0.00596827588716857 -0.0128648271754286 -0.00652096092229628 0.00985969736630136 0.0816254094177929 -0.0106164685736176 -0.0115816636709397 0.00635760502991225 0.0142133990805857 0.000130590096897086 -0.0260590052776484 -0.0214275919242708 -0.0401819188551135 -0.105849173367021 -0.164217662978733 -0.0972695416787783 0.0577985454061696 0.21601525406518 -0.0885093717966579 -0.153226974731433 -0.222387464979661 -0.00448599425924003 -0.0259638772397076 0.00279973000496171 0.0182610490295083 -0.0502296663350451 0.0392369559825535 -0.0106149749520222 0.0229917948791838 -0.0375575911999451 0.070899578786151 0.0555322796210183 0.135462793204337 0.011956878546521 0.0281104557210478 0.0168621743526284 0.158403223127272 -0.0546880987011094 -0.249515077997555 -0.0114664240055469 -0.0370315977105901 -0.0185908578358867 -0.100099112286706 -0.190674021142051 0.0266184191746866 0.12061277170864 0.120919592278203 0.078320164352949 0.0849829538550071 0.0214982476011727 0.0672142677501445
  52 1027.02395592845 ""  4.39982430239162 0 0 -0.0045061652586464 0.00229695184536124 -0.00363996278366512 0.0017549602510208 -0.0114278599231686 0.00211577376710972 -0.00156902847793805 -0.00306145641222513 -0.00138650686097336 -0.104386914885784 0.0341449550133541 -0.0670978148585107 0.0817428909927167 -0.0523542754107427 0.0547007296765143 0.00469837957066249 0.0266082493846282 0.00118976214225759 -0.0833281038699173 0.0330156903028169 -0.0542281145496424 0.0937062008527072 -0.066391953738443 0.0631620271976132 -0.00552151149653326 0.000324183594086785 -0.00314861834451122 -0.00407235584410774 -0.000836324915785639 0.000514856120398624 0.00251311420568135 -0.0156310853957039 0.00268180808939081 -0.00110072068832659 -0.000876352951762589 -0.00379566002023833 -0.00467468884708885 0.00787425507503115 -0.00317032277503252 -0.00154288537532153 0.00794267296091189 0.000767116733040123 -0.129533268809909 0.267809675429116 -0.0898296041863032 0.198886807037777 0.0491615120387275 0.111364127700449 -0.0948817656041622 0.200437825777557 -0.0687728772636539 0.236790347953974 0.0552796586735595 0.136679576336422 0.00457445114468662 0.00665342794894805 -0.0117750760468552 0.00195096114413195 -0.00420840287685363 0.00673774960907457 0.00092382998490327 -0.00567005083964124 0.0119692959770172 0.0318263698327543 0.0258010775380655 0.0236310025878538 0.0368222432919451 0.0251379138951784 0.0141003759024034 -0.0575370275638137 0.00831975273540311 -0.0352950429776846 0.010827991849438 -0.00773730361911834 -0.00482369812309094 0.00527126046122718 -0.00405033211631524 2.62926272513315e-05 -0.00730469636702412 0.00650885053604425 0.00828067607940871 -1.4699230588152e-07 -0.00703688932914037 0.000944919561375163 0.00202257176571517 -0.000410700099762448 -0.00158061468234691 -0.00130345881933805 0.00559885079505796 0.000622436848577538 0.00295034379753253 0.00960054910172078 0.0123382691548394 0.0121254491566756 -0.00731206628763547 -0.0121534144741459 0.0042794478811801 0.0129405529113734 0.0118431035782054 0.000807968176966448 0.00316656175563768 -0.000197451080710367 -0.00215366470541202 0.00386442484940424 -0.00243398556124988 0.000416688218432268 -0.00260941487495507 0.00300686111295594 -0.0053605434987239 -0.00357790836461073 -0.0117447190949021 0.000373598840687654 -0.00123978386521585 -0.000475029151350122 -0.00316413097500792 0.00195078070331589 0.0149208637381081 -0.0020250432438126 0.000384830667199865 0.00374485605129083 0.00710889138070732 0.0146654840147608 -0.00196490149954885 -0.0105580546839612 -0.0106945946012054 -0.00614362168975969 -0.00736106625865198 -0.00214399865793691 -0.00550250137607108
  53 1050.1031588049 ""  38.4920549785753 0 0 0.0637093030278214 -0.0522151183938559 0.07018300972902 -0.0462395451271768 0.0489492435153019 -0.0390581258349447 -0.00492331841486338 0.0268220486385247 -0.003085517013507 0.0214836708028185 -0.000186604806690528 0.0121972161272958 0.00631142757330853 -0.0259325954375197 0.006006807649801 -0.0174006536712868 -0.0124093706807931 -0.00961210843663688 0.000283652024362509 -0.00482697348080751 0.00106075823012561 0.00204640306242824 0.000797356195671812 -0.00068560810600202 -0.0127293715656476 0.00702102299342804 -0.00837334611454685 -0.00257477314065008 0.0145072002968212 0.0112204013795339 0.00632361213937379 -0.0200459803573096 0.00506918299080297 0.00911469941073891 0.0129340477854669 -0.00876864618303694 0.118692733186923 -0.00433275363585589 0.0599237246965589 0.0187213363689627 -0.0615680932614603 -0.0230800393096832 0.0209215552696995 -0.00688360710654129 0.0196952867572666 -0.0101948836271319 -0.0440609039007519 -0.00582271951842162 0.0013913707321024 0.0211578851702961 -0.00600042902821198 -0.0207806401293579 -0.0108076946420746 0.00454001209591612 0.00141166297237351 -0.0357664598488606 0.000224093686432373 0.0171876730077336 0.0178925610995694 -0.0727089003125179 -0.0197443100905176 -0.0513834504563908 0.0515339093107748 0.0474633012614913 0.0393891804919225 0.0355263324501003 0.0565044389986029 0.0384317121275367 0.0219762951130866 -0.078175086782634 0.0146184665189168 -0.0481831044123873 0.0335722325079141 -0.0561535735318858 -0.0354729987799955 -0.0535941870148133 0.0248580865393792 0.0462995885283071 -0.00182096853867319 -0.0340630064781974 0.00542680497258414 0.0635457374090242 -0.0722852346246197 0.0152598161304901 0.0465227129810071 -0.00282377541594199 -0.022986636417426 -0.0820739898248314 0.0358303857567447 -0.0321339800844844 0.143704716115344 -0.0842777318712872 0.149208695103238 0.0752165784315358 -0.0740064899539583 0.00789999585326476 -0.144065102060831 -0.018682222827944 -0.0491105539705659 -0.0309449636483309 0.0153014000756027 -0.0310680498824075 -0.0338274226672382 0.044887266551513 0.0177583928346271 0.0271766825031091 -0.00995994035578327 0.0297500103691796 -0.113536904212671 -0.0843742449399641 -0.217947307393399 -0.00433294394174993 -0.0500933695748553 0.00790742856345345 -0.0314169320553817 0.0299344290696753 0.150397802732049 -0.0862063541672281 -0.0401336756684338 0.0974589497280584 0.0762055480808869 0.191942676486563 -0.014876680234671 -0.118026978602843 -0.110225056827541 -0.0639296364712467 -0.0511614589944611 0.0407567596103573 -0.0618592164667278
  54 1060.19021765059 ""  1.06318673145328 0 0 -0.0152651442750259 0.00881145118109789 -0.0236315918223265 0.0134717846332612 -0.0132940413410052 0.0126538303331565 -0.010377002399998 0.000521222841789693 -0.00697672760602088 0.0215956611276284 0.00716150982467656 0.0124276922843312 0.00954288255583606 0.00152741727989756 0.00598475360268629 -0.0241432574752189 -0.0011428292431249 -0.0147273347560741 0.0249843166768412 -0.0102282699970582 0.0157864465650932 -0.009649936062527 -0.00548061334970385 -0.00474880667670186 -0.0448226493580594 0.0186672525291848 -0.0289472933587816 -0.0211743205917173 0.0470427494435247 0.0353593458244274 0.0211580345558282 -0.0902977726399984 0.0183712146799509 0.0225769248069431 0.041419568419282 -0.0397570440708746 -0.0532108021947576 -0.0214866723851228 -0.018948728942952 0.00202235979264646 -0.00106649108812031 0.0181896723750038 0.0175395996222988 0.0557001481020409 0.00923650618498647 0.0023055580616988 -0.00675571915234915 0.000188947170436006 0.0238501894273328 0.00824905308624289 0.0166980060052594 -0.0613178920662973 -0.0562103263335614 -0.0407607723446667 0.0238472965020936 -0.0964612460591928 -0.0459433789901923 0.0683096031328735 0.0457018924244405 -0.21670211525988 -0.056747364601298 -0.179868565116351 0.204785277357794 0.196344776811427 0.167905582577842 0.149603490807454 0.236956233663587 0.163357487033497 0.0901488781258424 -0.350152939443423 0.0608543460172034 -0.214467813102894 0.145058889657234 -0.198629307054336 -0.125382852947149 -0.151493503242496 0.0673063866999081 0.153446488331635 -0.0375319710148659 -0.0853254605716048 0.054576745834171 -0.0193372316601229 0.0151378284568456 -0.00495947519571819 -0.0139205970283442 -0.000378649759530775 0.00637345590775666 0.0270735641569722 -0.00359999518075573 0.0141368898185239 -0.0462935547557757 0.0378440328914193 -0.042283954804483 -0.00996447878401836 0.0145248516749727 -0.0127186468170298 0.0523767598308719 0.023725954021397 0.0402296802994157 0.0112953959793757 -0.000618385996184531 0.00942239941875132 0.00713082119942254 -0.00965711852228174 -0.0094933178363151 -0.00816979109197647 -4.19310357805841e-05 -0.00500571111737989 0.0302856559875307 0.0232950189824534 0.0561544648573322 0.00198803500268493 0.0152943571145272 -0.00376890925021427 0.00533547912612364 -0.00704023535349224 -0.0317449310360352 0.0276928172346316 0.0129520785249001 -0.0303362084625234 -0.0135664775682728 -0.0407553180486157 0.00196669005882781 0.0240879030010889 0.021168971267415 0.01138683394402 0.00550252651015947 -0.016965619185841 0.0119475569457115
  55 1068.94429090733 ""  0.052710336704954 0 0 3.07292233320889e-05 0.000379421095310592 -8.85941440113103e-05 0.000208900106478284 -0.000169791996242561 -7.24972577167232e-05 -0.000392642831982446 -8.4643139901863e-05 0.000651191429532022 2.77632787196676e-05 5.04850250530797e-05 -0.000889810885661815 0.00376026895410933 -0.000457827676496089 -0.00581190544975739 -0.0204242284090108 0.002547020124156 0.0336312652408646 0.0067864382648734 -0.000679164563704012 -0.0115223612447677 -0.000593966498715526 -0.000142678920444705 0.00154440515326464 0.0294408987825643 -0.0034350309371955 -0.0479546297764083 0.0442440183138126 0.0536868780206034 0.0595721337174938 0.0219609173817449 -0.00157851466220495 -0.0367161074152469 -0.0767873732515637 -0.0509882742583634 -0.00568825656185248 -0.000191040128700111 0.00119728307754164 -7.85137103245034e-05 0.000184081533396449 -1.84723322825408e-05 0.000342803668441623 -0.00748878143359351 0.00152918013905254 0.0113445734257138 0.00031505617787834 -3.24286801698917e-06 1.64005746191222e-05 -0.0370434787028916 0.00434241266080731 0.0596858312331803 0.00661916105827493 -0.000292562881877597 -0.0086802834922453 -0.0800911790396534 -0.257424484151272 0.223370319392568 0.00404165569049295 0.120579035896761 -0.375342943955049 -0.123982503834502 -0.159122800215083 0.0443811764498597 -0.15890457928748 0.00641791914065591 -0.0530607953938088 0.116032648743399 -0.00537648524138225 0.114725837585496 -0.0253316972670644 0.00275574899972405 0.0500079449653702 0.0254157744526083 0.173017289891409 0.116654348526656 0.325679690635399 -0.156614679423808 -0.167712559598206 -0.145204533434021 0.283026345050117 0.148024594982983 0.000212755833232301 -1.80468529424593e-05 0.000135674650331004 -2.6209912623378e-05 -2.85082293895172e-06 6.92919524590135e-06 -6.64797019490866e-05 -0.000241271078950988 -0.000441904203214082 0.000617662339639087 -0.000599186041780489 0.000573230981573449 -0.000235374974208685 0.000127181507849526 3.75282745705894e-05 -0.000182920170729713 -0.000414992840413427 -0.000801543184507067 -0.000172655424867476 -0.000140069700440687 -0.000143122791579528 3.67457484080446e-05 5.41076427158202e-05 0.000130830073011733 0.00012632198143837 0.000131607408113512 -8.19347479800296e-05 -0.000259191414371181 -0.000245144483298689 -0.000319713956232558 -0.000159348713162159 -0.000158071477382196 -8.86680905230109e-05 -0.000537178074166134 0.00021807421897068 0.000312271614371561 -0.000123032163028991 0.000106386756360419 0.000196856726105425 4.76517856932887e-06 6.85643358961797e-05 -2.04075056722452e-05 0.00011421893058542 0.000147217934048483 6.93037916101268e-06 0.00022655282031851 0.000276593605182428 8.94549166799378e-06
  56 1083.54706578604 ""  43.4995304685329 0 0 0.0245972922517212 -0.105996619169322 -0.0240978892759683 -0.0368675292002456 0.0455470398302896 -0.0159216260361671 0.012095397704581 0.0388025376461932 0.00446163151121329 0.0099594539397822 0.00260062674896123 0.00566908434912279 0.00812952573205979 -0.0267939531246818 0.00659879129578787 -0.0093846446800558 -0.0163919585610474 -0.00465222444470228 -0.0164828098383182 -0.00287309683106447 -0.0104189345617979 -0.00232630605060793 0.00897921881049734 -0.000458648873856761 0.00214471384318004 0.000464919704273517 0.00120978323881383 0.00464953300385804 -0.000631996276308277 -0.000397168254163486 -0.000661079023493992 0.0113151011785516 -0.00133364021683097 0.00160123066413877 -0.000504258806739287 0.00428853948711608 -0.140776442402673 -0.161620331182717 -0.0170368865282192 0.0624931956775467 -0.12439416325266 0.0933392355551336 0.014938967735712 -0.0257552982456692 0.00983706190138647 0.00508654074976296 -0.0308395015644945 0.00715700851739604 -0.0210637804984862 0.016910146434368 -0.00954991019348538 -0.0185435190517666 -0.0130901718925762 -0.0274699770501678 -0.00628876407615256 -0.0039952029770083 0.0154200476602584 -0.00540091343290667 0.00336949395148531 -0.00288381936721308 -0.00135466370687803 0.00786136504659895 -0.0163207534046541 -0.0204656740672169 -0.0183743762120878 -0.0161821324596749 -0.0244619889348609 -0.0179238330152185 -0.0083113418171599 0.042774847093558 -0.00628046449361344 0.0264610385764018 -0.0144321537856568 0.00971659266764028 0.00586097927917276 -0.00389131412174111 0.00280977625654299 -0.0043427379486428 0.00996443103120372 -0.00492344125339407 -0.0116742484411868 -0.0190020420091361 -0.00492443700798958 -0.00250248206854499 -0.0345533634753893 -0.00847693850046394 0.0145710147402278 0.0784353712356569 0.0539489764422715 0.0424191632359666 -0.130584222455897 0.153793860665555 -0.121868792868216 0.125959205272549 -0.0589186770125906 0.0582577845677719 0.0892821920163807 0.0825627190711772 0.111621139579431 0.0657723202006909 0.0740500734686178 0.0105316180269164 -0.0324124084041965 -0.0081847487449976 -0.0560594219795057 -0.0302449100399773 -0.0528747314136231 0.0516298910977 0.0537124628934244 0.0737428885002308 0.0317637901341538 0.0300327663508321 0.0660484690484163 -0.0358411201553601 0.0982436028381407 -0.0510924973322487 -0.0296111677646335 0.0405103755402201 0.0123618424598206 -0.0531253925533513 0.101507038692471 0.126405692160388 -0.0287160651726427 -0.0882164318562339 -0.11751346239608 -0.0912465540897078 -0.154526097833122 -0.14745462351985 -0.0728346051963857
  57 1116.10084052668 ""  22.9844082049051 0 0 -0.0545266313292711 0.0538988983390606 0.0448093179015776 0.0321724935160219 -0.017061426347647 -0.000997418408081495 0.000883707177987522 -0.0150502543716377 0.00171656007194928 -0.0129573524822581 -0.00674514762462962 -0.00614163694940867 -0.00540774533271645 0.0165665632612891 -0.00437899181995643 0.0172027656073394 0.0242100967440072 0.00889539703637591 0.00403235230606384 -0.000920783618487274 0.00278211840264645 -0.00262020856049816 -0.00722417618419675 -0.00257019440685105 0.00169321973904708 0.00118465797572426 0.000980837077223665 -0.00532617760132779 -0.00212581805304953 -0.00176815303353622 -0.000705593069017985 -0.0104852864004408 0.000304066612610578 -0.00415020808570974 -0.00216160840353167 -0.00385475061602645 0.223140643033434 0.0530433618154839 0.0291221322035293 -0.134040868492425 0.12367082478638 -0.185922026930318 -0.00796106523849972 -0.0384614208902755 -0.00965585103171017 -0.00655878845398544 0.0172158751005298 -0.00628765847521914 0.00927063031284743 -0.0504816756928928 0.00582735680710829 0.000898542065986425 0.00356271608315149 0.0155011250828472 0.00691415773502373 0.0121927936038197 -0.0182673849326603 0.00473671566011505 -0.00831735345700824 0.0185517241592924 0.00659494787262846 -2.46175315368822e-06 0.011808086302114 0.0158298525457416 0.0165202854221469 0.0134443028883855 0.0204764224292064 0.0160028810397974 0.00638734288117267 -0.0426484969335487 0.00637885277326589 -0.0261927451611797 0.013452323018654 -0.000847424629933122 5.463407314044e-05 0.01814318025828 -0.00965849090817493 -0.00359003430948623 -0.0122424357197824 0.0141150035091646 0.0132214408230408 0.0286716817518892 0.0134424376996758 0.0416770820704974 -0.0444965741618196 0.0136236399896237 0.0273761946720856 0.0451646576245926 -0.0568525129921809 -0.0861255641486607 0.014462056683738 -0.0310031449899945 0.00358695190677992 0.0505771450743551 -0.0202339414378964 0.153359080602854 0.0575613411215075 -0.11845874206298 -0.308635877677496 0.0362194290113693 0.0514279302226943 -0.0503712046724004 -0.0304581422584213 -0.0176368026428152 0.0130869148726764 -0.0163916170826519 -0.0322836351452475 0.0655886852145211 -0.00721306756901797 0.0345592082056817 -0.0169677436605114 -0.0226443600584678 0.0396308288941219 -0.109435446322831 0.111725242181863 -0.0504211057280658 -0.0482663721617767 0.0129768975507563 0.0371485865039651 -0.0175907319482221 0.152250521283227 0.184982626416852 -0.0369834247682683 -0.0707591519912122 -0.104399269494663 -0.124942714725613 -0.174580343307711 -0.147198500882202 -0.0960579622243172
  58 1131.04425212377 ""  1.49881757344191 0 0 -0.0235134234115114 0.024022842497891 0.00309027078910728 0.00701763920321672 -0.0384190480864312 0.00172248561566789 -0.00497272534601629 0.00549945424399253 -0.00342426414143042 0.0452032157334014 0.0252673811821669 0.0256026179903899 0.0248415625059189 -0.00771316597905737 0.0159697600675915 -0.0810904839805719 -0.164419569190991 -0.0381942133354085 -0.0238709273400406 -0.0220617575495675 -0.0129792824256222 0.00576464999739945 0.0833725275170199 -0.00240704083782276 -0.00842487255692504 -0.0173500093172687 -0.0037883790136849 0.0179206447688315 0.0296355693231179 0.0166174280664214 0.0032718791026852 0.0459425712303464 -0.00109363915201226 0.0247624037893719 0.0289807242249204 0.00517076071817929 0.0473625065802716 0.0100051999901287 0.00114660022626411 -0.0379127312212321 0.0370706338823182 -0.0440675593172761 0.0368138152794861 0.150205225372102 0.0159945491331814 0.166874033944807 0.109844516667227 0.0932297776585674 -0.0378622180534432 0.136182063057495 -0.0346504381475927 0.0880449014138545 0.162779715505281 0.045521551178701 -0.017074172059064 -0.0856085420847829 0.0557325212249736 0.00275285270563708 0.0583408503452398 -0.171742775351704 -0.0516291834875855 -0.0544947958428526 0.0039205813175378 -0.0622460645025395 -0.0699510063923773 -0.0561978816877615 -0.0831702513920976 -0.0674634417356956 -0.0220860889270307 0.180226253095318 -0.0254095321751524 0.110381107453547 -0.0235446572542291 -0.0577318775786457 -0.042281131346581 -0.147149013788279 0.0743126894699745 0.0762891568215464 0.0364140355632581 -0.0912979498488563 -0.0322353801402169 -0.00257169197701471 -0.00207937752842249 0.00749225926040571 -0.010794314723442 0.00287767715005439 0.00584267930621817 0.0127418414813326 -0.00737922645012285 -0.019249168583024 0.00410435987911045 0.00642756747872771 0.0202533277164598 0.00816578977950119 -0.00200297109639606 -0.00643052742384371 0.040428075210558 0.00299210748665466 -0.0482029767809937 -0.00221410438668005 -0.00195781317170469 -0.00655806524750705 0.00331860607716689 0.000716338851611179 0.00588717373367363 0.000801584736395247 0.00131760147377573 0.0016218707352273 -0.00716526490887346 -0.00475900086325744 -0.00479755894604181 -0.0090809270193391 -0.00485787510742074 -0.0126338742920123 0.00251318616757259 5.59085872837258e-05 0.011933523275938 0.00830504370009394 0.0135037312159361 -0.00740814063092011 0.00653898861795614 0.00703396736902184 -0.00178637940582658 0.000688422127120228 1.98130530693839e-05 -0.00436410061631431 -0.00342124790165815 -0.00205189919282948 -0.00296205569257298
  59 1142.53437074013 ""  21.8110095087025 0 0 0.0049452445939385 0.0301796301126825 -0.0148787878337234 0.00759150073187185 -0.00760005665897795 0.0107900705712634 0.00184137689411818 -0.00808455848130629 0.0014494751820166 -0.00515677613809417 -0.00512217220716838 -0.0025249044975733 0.00104988924270329 0.012825996016861 -0.000452625938381831 0.00317086955392827 -0.00955981021486241 0.00260064440872063 -0.00607978051436465 -0.00840553644349866 -0.00311109596390152 0.00014089975731536 0.0132927766632297 -0.000730288075288671 0.00243802099241669 -0.0029347293910957 0.00170492057722112 -0.00238121179937709 0.00387562541177136 0.00106740139109757 -0.000716748517981853 7.94044623486007e-05 -0.000462767873348701 2.52570643408863e-05 0.00357625182378143 -0.00288498640805899 -0.0264463180696796 0.0795468023657056 -0.0134616952388419 0.0284207151572579 0.047139829216363 0.0350232014195426 -0.00136781892886948 -0.0467847642464016 9.03754366803892e-05 0.0363423911538518 0.045736985127693 0.0206569718779519 -0.00491323135496188 -0.0389319141701844 -0.000180410558032422 0.0405247228800276 0.0501290088128613 0.0201585256945677 0.00420425127683203 -0.00352647154022739 -0.00938694859769876 0.00630462240393813 0.00270723687130796 -0.0144153571811028 -0.00309819888064966 -0.0101657773564919 0.0129986119268188 0.000131051761075442 -0.000279219685775118 -0.000450318923124969 -0.000277932725183372 -0.000191320037194316 0.000368018339624462 -0.00316641609267161 0.000985472548256324 -0.00199248608883558 0.00962976907089015 -0.0116106359677167 -0.00765810968965249 -0.00957380615262142 0.00435453734250892 0.0121111941265015 -0.00660555710936838 -0.0023352899397766 0.00859908446793158 0.0859480945281771 -0.00736859183113216 0.0139685872507244 0.0297949435271298 0.00247887136377814 -0.011544735774953 -0.0523598373047508 -0.0419355460269525 -0.00131167732913348 0.105424657196235 -0.175305444201307 -0.00362402515091972 -0.023897358733247 -0.00429537428039448 0.140117571296235 -0.137504797428034 -0.08205115636411 0.0533813263840263 0.0544519506716799 0.0449089044732857 0.104194404098566 -0.0976379878373142 0.0117783896708519 -0.103277883978503 -0.02466929253 -0.0248941781993954 -0.0111987986380743 0.107750423550965 0.080651364321189 0.0928973434711597 0.138640239013277 0.116080941647024 0.170779005886936 -0.109823818694703 0.0345729174368841 -0.268961223705123 -0.0716485720759045 -0.0520472246999726 0.0678545659229739 -0.0626869821204011 -0.0845413743406016 0.0144743377464528 -0.00918195067401622 -0.00651779005155698 0.0439536477315042 0.0101478315923506 -0.0308586909097793 0.0326148902777001
  60 1152.16084492483 ""  18.4170358807594 0 0 0.0226909430912609 0.0100630756182202 -0.0460492006448551 -0.00691287049626205 -0.00553468548662203 0.014552491479146 0.00788562470765566 -0.0110903784412546 0.00553162937858508 -0.0203158238236649 -0.0232828537218162 -0.0108747764098919 0.00549198674409439 0.0368721900035457 0.000244997285992871 0.0167979476899431 -0.0134144565851778 0.0112259577017397 -0.0217257666187613 -0.0238646087245005 -0.0115793938295394 0.00358331226288496 0.0361040847963206 0.000183639642568944 0.0106467012592607 -0.00736715754916657 0.00703031231353109 -0.00905814043858605 0.0083656494346835 0.000986717228129535 -0.00312815545442917 -0.00284271215500918 -0.00178428814181974 -0.00294913892633323 0.00766027689359877 -0.0093542067367382 -0.148839105269515 0.11462736240546 -0.0386546505266919 0.0876986064632401 -0.020817843762613 0.126143695264158 -0.00564073253152975 -0.215955494505263 0.00877521042221054 0.115457202602941 0.139174992850566 0.0644119650144393 -0.0172354494629046 -0.133406594831995 -0.000400871916988857 0.119296229123442 0.140434714841584 0.0594109249359379 0.0148563014815265 -0.000861064290442807 -0.0350177687394577 0.0189385062845713 0.00166318503448006 -0.0248657216688922 -0.00327916108265363 -0.0235764906772201 0.0375096460065991 0.00292973255848705 0.00358948282506413 0.00163208183067825 0.00343213745474583 0.00353520967111737 0.0018836111851128 -0.0233254288732286 0.00497067146784444 -0.0143684537069593 0.0307230193957162 -0.0272753158589896 -0.0179649478661654 -0.012695945039358 0.00493638576009678 0.0282091817691057 -0.0242911202536655 0.00352051424606876 0.0296871834804285 0.00687926598490456 0.0547106259531445 -0.0305098333170876 0.0491407460623397 -0.00413413135738182 -0.0257519903786407 -0.0766026257521934 -0.00966091666192131 0.0524588839332591 -0.0218031277093678 -0.0731416502639377 -0.121073595386138 -0.143160206712508 0.0789496770045776 0.0424545159835853 -0.174578980659329 -0.0422288533941548 0.147902010095163 0.0318638597248955 -0.00276924563048507 -0.0803381237218062 0.00832129418358516 -0.0314505291223681 0.0660166120638202 -0.0194635580280322 0.00276386158619639 0.0512726861194716 -0.0188956396356294 0.00910640122532256 0.0874147969391313 -0.0829858408682804 0.0392328078730328 -0.196334069874469 0.0890611638589065 -0.0374917285165815 -0.0469797148125678 -0.0595886056248743 -0.0505266540814144 0.061168796890273 0.140283782617757 0.0921636848627149 -0.0343568491509611 0.0311245206562532 -0.00401350931278188 -0.108498085954485 -0.138861706078208 -0.15734362535837 -0.0646778168521771
  61 1154.1822890123 ""  28.6532492383436 0 0 -0.00753085388349244 -0.0253499215103085 0.0219097073594545 -0.0151362792135851 0.0036112379163299 -0.0177642674521396 0.0232672134633693 0.0112626424555391 0.013742887388099 -0.0403386213156091 -0.0473366824144286 -0.0202410753102597 0.0118505339499082 0.0572477931532229 0.00273324985246715 0.0389265196266594 -0.00194176295571197 0.0240617576788754 -0.0446059386131867 -0.0442558572484282 -0.0242711446405581 0.00762891141335677 0.056834520625886 0.000334597525700221 0.021708394485416 -0.0065116133375859 0.0138446927293116 -0.0182662482171883 0.00952574269757796 -0.000806550932489453 -0.00630444265373209 -0.0113267036454781 -0.00333165153057985 -0.00884823087848285 0.00839857435776028 -0.0169861629528383 0.064758642579191 -0.0591054561329648 0.0174263039421021 -0.033944570412876 0.00371514443039458 -0.0477731619121056 -0.00422391264961267 -0.462785121573993 0.0182710199769146 0.191138904174888 0.22343133942742 0.105047047904058 -0.034218745120559 -0.264110514407954 -0.00296494013034862 0.178979212721874 0.215922148025673 0.0968661023792563 0.0277389854683724 0.0123631205055744 -0.0677488193830044 0.0319563833168137 -0.00633146238346716 -0.0165475474247011 0.00305541339243022 -0.0311678084029676 0.0637030209799143 0.0123398735526073 0.0168788803453897 0.0104742204844359 0.0173934006613544 0.0163620288046512 0.00567176268063806 -0.0670236191085506 0.0125115350580884 -0.0410785246382894 0.0571258717198261 -0.0371371221120405 -0.0238608218362123 0.000892318524241766 -0.00334759780644809 0.0368277170848008 -0.0468719634097856 0.0208581284532588 0.0553473362890434 -0.018967875871845 -0.0287620092330896 0.0102374808700859 -0.0254431502719277 0.000107098497124046 0.0120379592681624 0.0437507897329031 0.0222385990037287 -0.0178119081981269 -0.00748386565944584 0.0716367861898118 0.0620987933571853 0.0864360853781415 -0.0460973501718972 -0.0411330201243305 0.0944269682309099 0.0373581658901937 -0.0719847708198782 -0.0321144684705832 -0.00268504907211598 0.0321951455180015 0.0140345638916691 0.0147709372917453 -0.0223892311658694 0.0183853937217219 0.000134362942490474 -0.0298836990884171 -0.00650794008566004 -0.0179097410340959 -0.0841452596546338 0.032484850522702 -0.0497877235248019 0.10184100026654 -0.0300103497535035 0.0122644997043837 0.0819537856878856 0.0377215453572908 0.0296758930789104 -0.037526128002041 -0.0793197837000408 -0.0361618669300945 0.020269190271868 -0.026932518395104 -0.00478592282603702 0.0603101302465923 0.0855520991002644 0.111597635953353 0.0324257561354699
  62 1189.41721816148 ""  14.4363324931483 0 0 -0.00150236066428595 0.0117385356509501 -0.0416993074902153 0.00775569441658188 -0.0050165553854633 0.0178598395205918 0.00120627099430226 -0.00881928338838643 0.00122338148259116 0.00104684107362443 0.00480290711334754 0.000102314365187911 -0.00264957411252674 -0.000564722399296987 -0.00159164175298192 -0.00066948260509481 -0.00403476417266867 -0.000136819336044618 0.002422251881733 0.00339666738802355 0.00123084828447701 -0.00351787047847756 -0.00113234373606158 -0.00190113850786173 -0.000631166625696392 -0.00217965001052142 -0.000271737614736929 0.000245416127114672 0.0014361061843584 0.00051285361378929 8.45768078832017e-05 0.00128916394400904 -2.09673361915973e-06 0.000672576380129129 0.00133635860766107 0.000130004066876437 -0.105038245601545 0.109880049954771 -0.0385729417338858 0.0431934084800168 -0.00788812610902278 0.0738130951111008 -0.0030890703516751 0.0461400950288365 -0.00371418542074014 -0.00818715261102373 -0.0052652971853418 -0.00398610554124436 0.00180238657212302 0.0113889443278019 0.000593188555885574 -0.0080490872391515 -0.00568224937757501 -0.00614748336325024 -0.000204858946044872 -0.00294918841965998 0.00061577083999094 0.000950080527019009 0.00190649529120602 -0.00576684341813596 -0.00192870009379894 -0.00261338303619229 0.00138861835256544 -0.00135168969774048 -0.00235157688326265 -0.00165743420965351 -0.00254242362865463 -0.00217831941453394 -0.00065479663497446 0.00550143725452617 -0.000920992965222944 0.00326963635990022 3.08521864804599e-05 -0.002903407126993 -0.00185405298792671 -0.0046837439542265 0.00251377402358155 0.00348363340117677 0.00034513149288621 -0.00317578900610859 3.47051721248762e-05 -0.0180973719377161 0.0612760766440813 -0.0129461002117203 0.0110036091116297 -0.00183493519021369 -0.0020457090369279 -0.0250646437529786 -0.0176265581405003 0.0452552320806541 -0.0068108151729884 -0.0252446556862631 -0.0363552747386369 0.0166805456923145 0.00732559967176696 0.166964129686085 -0.0404922518638589 -0.0916014328967151 -0.150193308242524 -0.0896250192955056 0.0822960829570569 0.0085401802644805 0.0414169133889246 -0.0643230215854474 -0.00612218741525098 0.0598485384059956 -0.0573751279808797 -0.000963044036084809 0.0621675437971825 0.0954941950002066 -0.302816361209169 0.126376175723309 -0.131927611209961 0.254360156803149 0.153805695392402 -0.096247450163472 -0.0363232426700613 0.0669985915948526 0.0127279625118287 -0.0627520734990622 -0.0740395718608164 0.170587816625485 0.038153680832279 -0.227882247961233 -0.207986918875124 0.0234548302147026 0.040932817620885 0.230428862949121 -0.0512849127224353
  63 1215.8245915516 ""  107.004007330668 0 0 -0.0015433122909215 0.0292270736001268 -0.00394641779306664 -0.00927224364065888 -0.0495543354896387 -0.00157705090165282 -0.000238953820441537 0.0809809712339264 -0.00543233441897774 0.00683678854079864 -0.035169978935613 0.00723934544972612 0.0604752691100433 0.0138578374521448 0.0355852702949206 -0.0433819431878148 0.01237874914399 -0.0274009857116055 -0.00664627949085015 0.00718199335394951 -0.0044555896630568 0.00182554395421356 -0.0170232891863398 0.00220612551451699 -0.0565847732467851 0.0644638315748197 -0.0388463297582224 0.0293888693472544 -0.0324258788989329 0.00636101663921934 0.0141715480516416 -0.014315216916977 0.00968639885483597 0.0174346000206168 -0.0310723198950318 0.0263426828611346 -0.0042921014198312 -0.0272227077260919 0.00190164689110781 -0.000214784823828883 -0.037272429404946 0.00204651974936206 0.0430859485761463 -0.400346934816793 0.0466470373534117 0.237911822098395 0.171168870140704 0.136718212166529 -0.0203730540334812 0.243828836953387 -0.0302753760850124 -0.25883179234745 -0.25013368196295 -0.140917667534239 -0.0463739677367613 0.00791151682606535 0.121581629280218 -0.0940456686718427 0.00581061921012404 0.0557311069113363 -0.00479556089504953 0.0646206157557982 -0.12235886031584 0.0397129551935155 0.0375953650184158 0.0348199475449409 0.0510441344199755 0.0363181865459075 0.0146398348462327 -0.0117695302811012 -0.000861507005131795 -0.00715233730348236 -0.107197232236266 0.0759147141622102 0.0463705804234328 0.0054775796891487 -0.00497982185442467 -0.10966074648429 0.0861455004652652 -0.00594603238715302 -0.0979139308605279 0.0028162851266725 0.00554925217520325 -0.000103972414803602 0.00259188151902909 0.000744390385983089 -0.00114672330511488 -0.00552726846857954 -0.00617351248917291 -0.00138931112894551 0.0096487515737615 -0.0170808842536717 0.00190745939400804 -0.0163439450863244 0.0099173060171929 0.00292567232135155 -0.0168810593923558 -0.0129779750209263 -0.00192124000241136 -0.00160521305997861 0.00228398744887929 -0.000708845379492332 -0.00053418762689893 -0.00325109628413106 0.00156311115977899 0.00127625741164213 -0.00130482074090361 0.000716144658589572 0.00029540716200174 0.00204679225452008 -0.00709968978325632 0.000783148519842879 -0.00368601842870615 0.00238033310203241 0.0112559475935456 -0.00678110916329487 -0.00252773125250794 -0.00743905621804226 -0.0057251842137415 0.00633456784976038 5.09797165407074e-05 0.00551037418596641 0.000446549274899019 -0.00505128160199692 -0.00498555280476233 -0.000655832794159029 -0.000985708492186337 0.00322184983381826 -0.00215085129124638
  64 1225.36969677378 ""  3.56527688943272 0 0 7.75409885401005e-05 0.00031638642783379 0.000151905397123524 -0.000101904270922665 -0.000436259809414787 -0.00018827212138162 0.00134730566970987 8.70815360155415e-05 -0.000248683511156188 -0.000453054969444687 0.000289647398628585 0.000797679090244148 -0.00216162805052927 -0.000191666268598135 0.00311114615656594 0.0149771848792547 -0.00258628397754018 -0.0216956387181136 -0.00390718837382425 0.00303531634738532 0.00521862295546535 -0.00181148057793682 -0.00124134741230448 0.000437631308175731 -0.097844814057154 0.00925154147123956 0.1684659542184 0.0442467865946744 -0.00446783099705052 -0.0381180936723986 0.0452960492486694 -0.00478583516366454 -0.0768435085837621 0.0116638721187363 -0.000165727253639587 -0.0592009891979591 0.00040926868014773 -0.002541262044076 0.000279249222853057 -3.6716693598897e-05 0.002301535277483 -0.000665759258567297 0.000425888501332325 -0.00547501211368524 0.000824388799083555 0.0129432972623754 0.000724898941548106 -0.0158254565693792 0.019088029834219 0.0120713745818286 -0.0345287332170321 -0.00942003982007568 -0.00749298274573693 -0.00261023073649274 -0.0408244443521775 0.0306844950968292 0.0854598655035593 -0.0856353590190655 0.0433129115047311 -0.0189430828104448 0.00234500948611586 0.0974667099760512 -0.182531161627338 -0.289880874136938 0.0513024167194597 -0.0806146519746605 0.198901211566356 -0.0439813373470099 0.221926352959983 -0.0925115835524042 0.0102956154772334 0.156402117543612 0.16198778230816 -0.117734566010239 -0.0792841044650616 0.0550283344154903 -0.0403378778200175 0.0782825444718109 -0.0650463875364231 -0.0177744341361938 0.0864368499132725 -8.15347210165194e-08 0.000131007272510297 -7.02002859497271e-05 0.000136539136845699 -2.98950013176893e-05 -7.39431902932058e-05 -0.000264886250089782 1.86316961452822e-05 0.000162471300954132 0.000375819559312735 -0.000506961781102459 0.000305861899881388 -0.000761170711058429 0.000411480650472516 -0.000349959006892856 -0.000847478300921338 -4.98777748489395e-05 0.00106923840664927 -6.04400401049351e-05 5.89386174385272e-05 -2.57847145453419e-05 2.64488156389748e-05 -0.000128853053037575 4.9915302585995e-05 4.48451657713007e-05 -4.6941837044323e-05 4.40081120365973e-05 0.000204902042703688 0.000201451379827102 -0.000118080458074571 0.000134334053628559 1.34401825759957e-05 0.000209357546600133 -0.000146412966970235 -4.41625714188608e-05 -0.000267161205000646 -0.000178716509007383 -0.000153164594576781 0.000184796885862828 1.81296436846337e-05 0.000141910743705549 3.62481860379118e-05 -0.000193911152874514 -0.000195725718747291 -3.31981511683638e-05 -5.73507306767551e-05 8.4974883989862e-05 -7.52289141236928e-05
  65 1226.54076485314 ""  11.6938890429027 0 0 0.00312373017935192 0.0102294357677082 0.00191316777438456 -0.00550755664435824 -0.0146188414636149 -0.00264083512953609 0.0277006032955028 0.00802485544564066 0.0169564710235696 -0.000521695253243401 0.00628827255434464 -0.000574804537586101 -0.00298471227290961 -0.012220669287048 -0.00121595586638982 0.0336350563334651 -0.0291721828033677 0.0238051960373569 -0.014442493492563 0.0756861674748023 -0.0144495810061658 -0.0337161856207776 -0.0382747840636306 -0.0182780398407609 0.102982824491694 -0.0680201821185048 0.0596354588195363 -0.0457689498095812 0.0341348980037819 -0.00941134934755753 -0.0291557529514621 0.0131997035978554 -0.0152727072174793 -0.0285449645952884 0.0321637915826216 -0.0357240796035766 0.00217623398117433 -0.00121447345884918 0.00365966538452047 0.00179683637535007 -0.00467818089431907 -0.00205358523956446 0.0166048758766337 -0.180950037037136 0.0197440591118129 0.0906166806629572 0.0700294536998087 0.0513875880969195 -0.0351428663301854 0.40593280851468 -0.048553176230905 -0.23696540018329 -0.218764439811006 -0.129832486927023 0.0700669954177644 0.0171704449566678 -0.18047096429005 0.119326700525631 -0.0195901290650901 -0.0526388581177696 0.0171937542009103 -0.0660462651556237 0.156440480893697 -0.0561059205753935 -0.039581618213321 -0.0414858314823925 -0.0779502521325152 -0.0360466270491139 -0.0403296528888553 0.0332114326423295 -0.0147346696972393 0.014557414840466 0.132728077848727 -0.0721499495485498 -0.0458284230645189 0.00499861575078628 -0.00497577353238579 0.127096328088343 -0.121716277290954 0.0391442393638461 0.138238099338347 0.000652576299429452 -0.000783509927209823 -7.81478789356022e-05 0.000508518139435667 -3.34359911496704e-07 -0.000635840098630582 -0.000986900605542752 -0.000264916371138721 -0.00131439415665368 0.00472685150592784 -0.00420382158379582 0.0050475332389165 -0.00312933288543667 0.00130998999019254 -0.00470518037334142 -0.0124181075922934 -0.00834199810481771 -0.00431545410618708 0.000767167123310519 -0.000894361941976254 -3.8645739843345e-05 -0.000534965422377723 0.000647035865917936 0.000662275728593251 -0.000551097146415764 0.00075296970739735 -0.000145925834349424 -0.00275680459289517 -0.00289576972524972 0.000582756609907346 -0.0014165009469512 0.000679971211118934 -0.00236543617997338 -0.000662389748160122 7.95814308798231e-05 0.00339946166117028 -0.00639267109100193 -0.00266582725828574 0.00571288446226342 0.000532543897550531 -0.00203129690722731 -0.000393096112104366 0.00232131436134767 0.00235385170648397 -1.05121318975284e-05 -7.81125816867002e-06 -0.00212224165616691 0.000778771066078994
  66 1262.0532610765 ""  121.930876918688 0 0 0.0161090282529259 -0.0311789040364232 0.000201437274919097 0.00507739801807815 0.0558421606745692 0.00335632759807318 -0.0143591417503331 -0.0872966873984438 -0.00337462909287037 -0.00826129121416233 -0.00663184574875278 -0.0044223701340568 -0.00845432142121044 0.0217805629834463 -0.00667883763026182 0.0152095757756767 -0.00892480462226357 0.00994187167007391 0.0162936471516984 0.0370234535481349 0.00737280791467251 -0.0271321354655213 -0.0260096557808355 -0.0147897098675263 -0.0326931950258875 -0.00568932967053934 -0.0195435136140413 0.0128374649912361 0.00077842111742246 0.00683952236245367 0.00633118843169727 0.00211872986074505 0.0037147029860747 0.0121119370295742 0.0008630094491714 0.00825278096986416 -0.0264936602070845 0.0216891587719098 -0.0025363638344929 0.0231829475565229 -0.0510750023806842 0.0334398676522999 -0.00807300397027594 -0.0466276368990364 -0.00318370615849149 0.116499273889637 0.136410480035945 0.0620102169291893 0.0130724339739531 0.109924436932485 0.000429168799056939 0.0242195938859858 0.017073064430869 0.0135180814842302 -0.0114774642551603 -0.0222227602706972 0.0387958064716967 -0.0288239923701972 0.0192207444928886 -0.0280731094901091 -0.0236567914189315 -0.00614118364975811 -0.0321484010362643 0.00980301791830657 -0.00369484094479802 0.00246738628577138 0.00620624720996627 -0.00327331615855605 0.00737231881186391 0.0270506462484284 -0.00587238771838094 0.0166409567341838 -0.040093904465267 -0.00440147218884392 -0.00534008864383749 -0.0369932682454407 0.0199899663681032 -0.0144921734123822 0.0277264950292192 -0.0264205084490465 -0.0257899977385514 -0.00309870356432698 -0.000464129100902858 -0.0388526639893952 -0.013060401658888 -0.00426253546169607 0.0138641876021564 -0.00691041820990714 0.0310003665172783 0.0381867362531381 0.274180266247526 -0.216403771517701 0.317888851675616 -0.199197344036775 0.102773879386701 -0.231137379334456 0.259757332524483 0.103030711530126 -0.25402027931325 0.00840353139621068 0.000395281507908939 -0.0120683027824265 -0.0199802693084461 -0.0210688334018011 0.0130028480780427 -0.00914713909753946 0.0033751882030799 0.0186812990228238 0.0189712760245979 0.0187441673977229 0.0304682943731715 0.0963089537193829 0.0994645387844451 0.0769987260950508 -0.0627318856681908 0.0140769033573704 -0.141713515795901 0.206840062315584 0.0773233237016086 -0.185862568827759 0.041654748358316 -0.000350845729678091 -0.00430625932732434 0.00984363484362432 0.00191039456530408 -0.0362099260338683 -0.0424675978865251 -0.0611080662210523 -0.0113269160872491
  67 1264.4156893661 ""  196.989358802809 0 0 -0.000843665122359329 -0.0256158421898631 0.0118605455081577 0.024459819107571 0.0763814015820367 0.00433815892884197 -0.0104497985018344 -0.133364176793713 0.00255156514345753 -0.013511290405619 -0.0034820413453194 -0.00792077984220991 -0.0173176458446557 0.0303053601008316 -0.0126095690737388 0.0295307520753627 -0.0177265876475902 0.0193806867977767 0.0224871519127952 0.0609425619466731 0.00950043618508322 -0.0483308433483493 -0.0410976799463058 -0.0268276378572608 -0.0563390122195872 -0.0068140607294204 -0.0339277040638058 0.0221494128083868 0.00113031280504886 0.0116597326076142 0.0108964947598228 0.00252798183259117 0.00655313628409792 0.0206213471303274 0.00129851057424457 0.0141761238768723 0.0189762998262213 0.0266261646499793 0.00374555190433695 -0.015281772510559 0.140378694225438 -0.0417170937002883 -0.0147912114984329 -0.0536850227429992 -0.00582479158297817 0.176506256351369 0.207646979368 0.0932180265930477 0.0176709030897345 0.158681966889216 0.000429787124900348 0.0243738290314444 0.0201061795143655 0.010839480642128 -0.0199780819609196 -0.0372483610058971 0.0672287628677837 -0.0490128475929954 0.0322816517903707 -0.0459204886465834 -0.0394506074643797 -0.0104740754719705 -0.0538810320441338 0.0184663069752055 -0.0041698659824864 0.0059519378172123 0.0131061078246342 -0.00353928150936766 0.0134939383713033 0.0413729855257481 -0.00909772255338753 0.0255642089884804 -0.0669855534949333 -0.0072977085960808 -0.00866818301790582 -0.0614747240910185 0.0334369618481466 -0.0255417414186776 0.0481199882504329 -0.0441386405502014 -0.0453650643757319 -0.0017088486421509 -0.00515261375302968 0.0254632950877449 0.00526698430432534 0.0013608749181109 -0.00754519331249961 0.00891534522505129 -0.0162141093883507 -0.0225834617750746 -0.187533207749746 0.156335825442039 -0.206588300984162 0.142684507182125 -0.0748675977221838 0.143858248719232 -0.144886014077877 -0.0491643467547465 0.174694610284556 -0.0059041895855209 -0.000532584735951978 0.0075787206762427 0.014826367270332 0.0151284846500521 -0.0104712500039666 0.00587498854968674 -0.00272305974358133 -0.0114728074803316 -0.00190226364370976 -0.00373327271466166 -0.0109396767227952 -0.0556034931671926 -0.0576589216500962 -0.0427742709284136 0.0107668973883008 0.00334586349974764 0.0815078556261923 -0.121832335939067 -0.0408912342412948 0.110034711570207 -0.0265098484385776 -0.000227765074594473 0.00348875995912717 -0.00700932391963332 -0.00269608922604179 0.0218424060448046 0.0264148518552247 0.0396561667883536 0.0065075688106093
  68 1277.47550665672 ""  8.74416626670088 0 0 -0.00523587248691582 -0.00276318720602875 0.0388501844151226 0.00870402665429676 0.00399427363389078 -0.0301282330477698 -0.0109671935985208 0.00334282637796454 -0.00848394916809893 0.000654791647989887 -0.00609145961543066 0.00193391616692796 0.00473518140474692 0.0023319274928024 0.00315425272942321 -0.00572232489356936 0.00784484659416516 -0.00420711246689257 0.00233800348610726 -0.00543426841680891 0.00187305661122088 0.00685979226397061 0.000480350850409042 0.00536151703032899 0.00500250649707947 -0.0074288315533529 0.00258393055266065 -0.00206469432031791 0.00185017580218654 -0.000659292526120358 -0.000956837276587953 0.00263430326124998 -0.000413603323562704 -0.00160271960232251 0.00171453532615378 -0.00132536885366186 0.0955219599106222 -0.514070104699492 0.0572572228118039 -0.0409677301598729 0.387986100140914 -0.12034334521389 0.00395425874234573 -0.0121800709159093 -0.00191664427798199 -0.00970241802736208 -0.0115009173794709 -0.00678239176833609 0.00142286102085509 0.0033422927200319 0.00273771314325235 0.0237411370321681 0.000860808461374033 -0.0144410755754802 0.00269731791102367 -0.00218478847082906 -0.00777440957923573 0.00677869331352963 -0.00126011960331666 -0.00173432184040084 0.000416483947502194 -0.00324035424686266 0.00658709912213528 -0.00388869333235907 -0.00580132028221691 -0.00438796281472708 -0.0071997661192157 -0.00513218766360357 -0.00221313164221984 0.00557291433269165 -0.000220818729502503 0.00260367405287795 0.00480493709755321 -0.00286659858488495 -0.00173829973392692 0.00149450292134855 -0.000563242368467167 0.00624848545562458 -0.00546344044897182 -0.000863005651228211 0.00579090198494809 -0.00776752458918326 0.0367649818813953 0.00888874781982343 0.0043600332494818 -0.00204356819858635 -0.0080133764551803 0.00802594591227083 -0.00342551358903738 -0.0222322618910355 0.0749401518874924 -0.09216632805917 0.0901849806425953 -0.219755737777969 0.144163094588978 -0.180901340605634 -0.0223901167864217 0.121884309379786 0.413376595337576 -0.0273934884784285 0.0266978425321749 -0.0107213989564528 0.0044333376594746 -0.0386694966722832 0.010231467727132 0.0255535456693611 -0.0229716120060392 0.00955777103423701 0.14278285836921 0.147159078683202 0.0352222632040433 -0.00708044903090465 -0.051035722656581 0.0188606130571503 -0.0267649030157415 -0.00844329838511041 -0.163781768665518 -0.0868786753689227 -0.0440460775583548 0.0715861311273026 -0.0093282596632709 0.0598129895006876 0.0167080436858535 -0.0854431363818965 -0.0885881617674518 -0.0104044421172416 -0.00650431318334902 0.0620318045055779 -0.0352427793776009
  69 1286.25343966086 ""  1.2647451968682 0 0 -0.000120748896485533 0.0113705106568546 -0.00195838266791936 -0.00570602017921258 -0.022163559369254 -0.000667598273551431 0.00312363537359699 0.0407876691976701 -0.000717635035256326 -0.0191320702395149 -0.00648288875740885 -0.0110835956135474 0.0211745016151921 0.00599270326173649 0.0124368841530801 0.0266970257683064 0.0941890682162503 0.00977966095133852 -0.00540985048255674 0.00723875494602779 -0.00383112645394688 0.0171984675113224 -0.0229439914054684 0.0120764092092828 -0.0842510737122209 -0.155420342590707 -0.0403207529562747 0.0275778516057422 0.0471310742044255 0.0168027010444371 0.0195159364223764 0.0566507784988675 0.00795137084495338 0.0305589922037954 0.0468509906904963 0.011882880774775 -0.00475415936365239 -0.00114445347548549 -4.90595820513195e-05 -0.000336109447205059 -0.0391722705606775 0.00312963747230885 -0.00819198418050555 -0.130500876899093 0.00191823493369994 -0.0876727884733596 -0.0910196037329758 -0.0470326009244392 0.00297007931493932 -0.144070967634833 0.0120126333268318 -0.0480587766690552 -0.0824143431813425 -0.0225143188107265 -0.0141506631799791 -0.159656712608724 0.0560391573005534 0.00240491301912598 0.0685557773058804 -0.156762768582035 -0.101552615816094 -0.107664137141293 -0.00670797447354289 -0.0230137006855998 -0.12049721221763 -0.0692155486335353 -0.0791560491585962 -0.113665777731675 0.0236670940499914 0.170608432793457 -0.0114637972369736 0.103587827865715 -0.0591472070415198 -0.112762248834238 -0.076396202174275 -0.133785765690263 0.0830813108575667 0.0680728994846845 0.03429152256159 -0.165060887108713 -0.0229638189636265 0.000631266347858442 0.000139636424326903 0.000148553969539394 -0.000118860219361175 0.000341379120108843 2.34165978880192e-05 -0.000110340329167289 -0.00119688214998405 -0.000844004722790871 0.00178263400603047 -0.00255255981427446 0.000640595989646623 -6.71330328311518e-05 0.000183143432007813 0.000403767591585769 -0.00120969818803522 -0.00472335506379993 -0.0102024583561839 0.000654330291915157 -0.000405780161984605 0.000466451231710519 -0.000355568447443941 0.000378584055886974 -9.35133515375066e-05 -0.000618622407609581 0.000622666107135184 -0.000307237969464625 -0.00515442396930154 -0.00489341877230826 -0.00290914522847428 0.000126493616444791 0.000637049440309163 -0.000165260414746566 0.00376182135229991 -0.00199434879197261 0.0058629354529301 -0.00109423357898475 0.000207754712134816 0.0013844764732287 0.000116264838415075 -0.00162988845352669 -0.000409203351377182 0.00196048924060002 0.00224953028189719 0.000484114916576299 0.000329443869679799 -0.00163959348471076 0.00102478227428611
  70 1303.34791669627 ""  93.791262052381 0 0 -0.00544551379644542 0.00932776984720268 -0.000941975181462303 -0.0207147605390974 -0.0551876475496429 -0.0130122776470721 0.121088370247966 0.0326355398569368 0.0729937145872241 -0.0118406853249912 0.09673219045885 -0.0137806762920341 -0.0573032978274799 -0.0590679315367349 -0.0308904575457476 0.0971194778356567 -0.0679895047208879 0.0642465016737315 -0.0459168589905103 0.052698986827766 -0.032011885626969 -0.0497790174373874 -0.00640749668431081 -0.0303705261998951 -0.0521786842542706 0.0384236566629791 -0.0344913880433053 0.0188350290667089 -0.00412700241762898 0.00751661484840646 0.00841851765652815 -0.0155791009444714 0.00622224809083445 0.0151138405201301 -0.00384144534416147 0.0137349848706291 0.0238248692036797 -0.0351904170501978 0.00343231651708645 0.00521774155793259 0.0674969695701066 0.00393621098394136 0.000755491361634347 -0.0294309732761675 0.00133346873997494 -0.0448924159292291 -0.0499310342759913 -0.0253692294006687 -0.0422429006633748 -0.114865903467924 -0.0171327556496138 -0.00794963594683305 0.039872308026078 -0.00986597028175303 -0.0238865962635564 -0.00905231171453447 0.0675548597681998 -0.0446217849183886 0.0193333875015843 -0.00575601202206027 -0.0170165366821838 -0.00241757812063523 -0.0341708557114463 0.0405805435795123 0.0293175407866833 0.0295162938056299 0.0465626858111213 0.0286711259021768 0.0189412790661719 -0.0259595139657126 0.000592856363667827 -0.0159562820790788 -0.0388114611885598 7.71134078328387e-05 0.00126820256590216 -0.0249830511355945 0.0171035015793356 -0.0392424992604861 0.0479960763369595 -0.0159843119599797 -0.051411379421288 -0.00216919276545502 0.00140054183382135 -0.00566992785172945 0.0016750853110988 -0.00130867919773422 -0.00259514026085619 0.00338034653926708 0.0121854922450299 0.00471364091912187 0.0394733895082068 -0.0281339307608843 0.0483352457957546 -0.0318407787640966 0.0173609462236689 -0.0359312577081876 -0.040129563241196 -0.0145972846475619 0.00603672275660125 0.000539444981903606 0.000245298003372036 -0.000894775420779345 -0.00159705278081163 -0.0033787736587985 0.00326830329198454 -0.000643139545518256 0.00109553494172652 0.00111327792690129 -0.0068445087296088 -0.00546417956798532 -0.00593757901558116 0.00654352084647764 0.00496856991480928 0.00550029368100182 0.00831485584345745 -0.00527361755841004 -0.00672951390487752 -0.0135266397507587 -0.00853341814764459 0.0112245719838954 0.00289784593803599 -0.0019747051102522 -0.00042618719723646 0.000689608483042097 0.00105932917573767 -0.00249105549944445 -0.00275735874963697 -0.00603660725669919 -0.000239047077476879
  71 1316.85535697128 ""  0.949746242994659 0 0 -0.0120030849898969 -0.00433277541517021 -0.00768605348804851 0.0168630641232387 -0.00472841655796723 -0.0123532599986296 -0.00126890187891081 0.00220310052701034 -0.00247553246578168 -0.00021533708990522 -0.00518024937982584 0.000849284805207833 0.00394234702027481 0.00271609412374665 0.002525984290245 -0.00700402876879015 0.0053063714205405 -0.00488226475917701 0.00115090500337257 -0.00416381576155462 0.0012022055572377 0.00279306182229 0.00259315997183006 0.00282211769690708 0.00287906322006239 -0.00301188220828846 0.00140765800122715 -0.000894719249998515 0.000454332784557994 -0.000247939607368927 -0.000227345080372801 0.00136898171538676 -0.000103690387629105 -0.000693023254596478 0.00038665307638659 -0.000638613744887911 -0.014100388562236 -0.346728033141859 0.0115480383651949 0.000670463759771345 0.44617775971301 -0.0501086486303521 -0.000280444224894493 0.0109848987782784 -0.00298512292997255 0.00420723736787677 0.00216448660662406 0.00101612653226069 0.000700121685826632 -0.00649312835752379 0.00264322024701785 -0.00423711800165703 -0.0170519163362787 -0.0299507775404811 0.00128389489143447 -0.000626592691674994 -0.00341304266249261 0.0027618966955289 -0.00084516368031326 -0.000659021193254768 0.000464493100590114 -0.000511057259298085 0.00201869939497282 -0.00229331645416676 -0.0029789104033273 -0.00228101042500606 -0.00367532722390155 -0.00263676473772686 -0.00127263984159011 0.0016760419736785 0.000451480649490414 0.000535198867213078 0.00159912177599079 -0.000147149132467295 -0.000226247208912175 0.000795069467320118 -0.000590162802105569 0.00230847444317322 -0.00232519271171272 0.00013188986156476 0.00249721459235237 -0.00842586633858147 0.008854427698525 -0.0349884591825995 0.0133125879633513 -0.00806611099440343 0.00145268100935812 -0.0418690075916762 0.00949455490663378 0.0655623089055099 -0.00556814242224476 0.0236820552229893 -0.0255398206618162 0.139130945862258 -0.0929036909806676 0.210230925143714 -0.0661947699514415 -0.0716316333456381 -0.132664088515053 0.0205316915660907 -0.0168400253417647 -0.000941948862085431 0.0152110338949701 0.00116703899264646 -0.0105474459705034 -0.0435752841721316 0.0309016453057189 0.0091266808617586 -0.283584024375855 -0.261486936843211 -0.194963316280931 0.228258484164599 0.205372589761058 0.194483538136206 0.0721315365513791 -0.0290004209699201 0.0964307042586652 0.119719421287499 0.0197770253968248 -0.111103452513792 0.0507919268771508 -0.0475321896679602 -0.0258399393742731 0.12110871305499 0.116729392825876 -0.0273140048637993 -0.042651554191365 -0.123606449653937 0.0287160024045684
  72 1344.33656868667 ""  9.11654274053592 0 0 -0.00226042513203957 -0.00305176200025793 -0.0118532583261216 0.00789748590689899 -0.00610586227926451 -0.00676195658594773 0.00880887657620655 0.00108855489678686 0.00425661442572586 -0.0012930976575397 -0.00301497951369684 -0.000275932896002929 -0.000155279816672872 -0.00102450309000975 0.00011438629639483 -0.00569101204793916 0.00430818603316999 -0.00391233852075035 -0.00092306455263654 0.000655091681115137 -0.000379812444197185 0.00127769778502829 0.00325448320440883 0.00142498136421028 0.00156006950116909 -0.0020964943462398 0.000855585199799545 -0.000323106002315534 0.00011433129648713 0.000309316545802427 0.000519198868152397 0.00128905930714986 0.00034574352014017 2.60387095114531e-05 6.83117648833022e-05 -0.000461581208351452 -0.0358124289361797 -0.196403795121758 0.00196815311345764 0.0141544018374864 0.278058384068334 -0.0121996426883533 -0.00313627111966646 0.0281035421081163 -0.00494374348884715 0.0229928472708662 0.0192852071625014 0.0119140182070062 0.000724949889214262 -0.0391844434678793 0.00427408451113874 -0.0242564621896069 -0.027510827453778 -0.0305038789581806 0.0014394148014113 0.000280336970221517 -0.00245779875959747 0.000387596084444302 0.000204395827147738 -0.0027674032942929 -0.000600099750320352 0.000146938067678931 -0.000346041993605714 -0.00303988374053307 -0.00365357700664746 -0.00238773472723545 -0.00390562637019792 -0.00344133539727812 -0.00128459190772018 -0.00217217111589184 0.00206867229052138 -0.00163054963335912 -0.00077829662961324 0.000433934245975876 -0.00030992827543701 -0.00219689040169393 0.000499481820345857 0.00130961610514728 -0.00143462825566034 0.000810582109798145 0.00210257887704345 0.0333709690921513 -0.0355786382196522 -0.0158386830591318 0.0101332352234196 -0.00614738319273849 0.00530516308113991 -0.0595916108480272 0.0242574154519782 0.0747076355856515 -0.0582619915812263 0.0457166675872493 -0.114236819852791 0.0355579460753161 -0.0515912145589639 0.0425603074088774 0.0312947916243965 -0.0632870710067077 -0.363691123106553 0.0134236597797751 -0.000611744645828508 0.0151554376875976 -0.03170781908907 0.0374036505649513 0.00693783832100351 0.0299828510574279 -0.0214982623628792 -0.0227424001446511 0.219490145399654 0.186640856968712 0.22954845954638 -0.326518997787666 -0.25028813909448 -0.312357634922761 -0.0280338312278296 0.0321362570843517 0.0651564731171016 0.164374380539541 0.0453400685613479 -0.146629982030339 -0.058835269835566 0.0133246204114101 0.0148628302669173 -0.0731774045372331 -0.0651722241095371 0.0537003713198608 0.063106775157338 0.101375900533133 -0.00150895842193369
  73 1351.85332631309 ""  0.856371191973688 0 0 -0.00424868901931088 -0.00131410946111307 -0.00502377461444003 0.0157153487145872 -0.00348216039847996 0.00950487454355093 -0.0795393155096634 0.0317559019212051 -0.0515974521285687 0.00850836052184364 0.0303552471071384 0.00359639746296004 0.0178320966001128 0.0192081048762091 0.0094625076662796 0.0625305737569519 -0.0387296833091451 0.0409711123334213 -0.0014699002197969 -0.0287570195294054 0.00120254910743965 -0.00924552300965164 -0.0200948817913972 -0.0041471105231758 -0.0206457333941131 0.012946796254029 -0.0136032695507869 0.00502238978494239 0.00325195614772754 -0.00361578545375164 -0.00755429204203626 -0.0103438035388601 -0.00382136080067581 -0.000620901087350138 0.00371305335310623 0.00576705030238673 0.0018854480998019 -0.0233979876055195 -0.00416714757932816 0.00340317226535666 0.0183085576367442 0.0115615979569374 0.0405800157419252 -0.344842722645887 0.0447758615721267 -0.312167242116076 -0.277538036062049 -0.171950318823566 -0.0280490164252404 0.463272363415292 -0.0498931780840634 0.269376866451111 0.228866784727848 0.14797186637955 -0.0190511667992107 -0.020291917104814 0.0327588088974617 0.00157196769461333 -0.000703378904306973 0.0280258406446224 0.00216528346693927 -0.0145439343946252 0.0124719529314664 0.0398712984512323 0.0359204692039 0.0242983970998172 0.0419335169595929 0.0354237434400392 0.0201307694271066 0.0443627868702623 -0.0279161199138168 0.0290034360167112 0.0106308111463035 -0.0149336004287084 -0.00223477474877104 0.0246285499134024 -0.003067900151432 -0.0115850810212524 0.0187362393383929 -0.0235636670491382 -0.0296433202191101 0.00607030497244395 0.00110944387096427 0.00130952679315929 0.00166977797557838 0.00109643638933167 0.00231231880683466 -0.0199263088533954 -0.0100362318670714 0.00351718106107809 -0.0289594125525491 0.0171993677189244 -0.045076900718231 0.0117142604796384 -0.00907754795740958 0.0355339563755032 0.0777999865124843 0.0446919904834593 -0.0208961137936949 0.00170204947061828 -5.99691766330764e-05 0.00185330059134763 -0.00114543451567016 0.00309749737834467 -0.00205981652377291 0.000743585194223017 -0.00134020600038517 -0.00210271275684902 0.00620600468788014 0.00486646469238296 0.010015176164479 -0.0204440678067038 -0.0159027577865843 -0.0198221673485018 0.00341085253617158 -0.000773038707590522 0.017175827989412 0.0357486912995363 0.0129868141434913 -0.0307892314385005 -0.0037751663931659 0.00212264609695128 -0.00017062759245877 -0.000387100011527498 -0.000320336092074602 0.00528651011504325 0.00509830795093275 0.00728739445614067 0.00156098222046881
  74 1388.78616748106 ""  1.82860725816348 0 0 0.0397007213031906 0.0443876869735091 0.0193436832551558 -0.0162545583130756 -0.000544494413438034 -0.0112127640997569 0.00658827529651278 -0.00483268381497901 0.00436092653272455 0.00249832956957882 0.00476960274251414 0.00117461212184543 -0.0105498768916268 -0.0102442835943903 -0.00578626630806121 0.00173108229622559 -0.00235092543291362 0.00122717675844275 0.000295049499573298 0.0152850582470436 -0.00086453408190124 -0.00247398872847205 -0.00658819449990666 -0.00102442657732416 0.00066607933590352 0.000863809234638014 0.000333805955087157 9.33985903582726e-06 -0.00112218409103786 0.00163476811779244 0.00248180268943854 0.000139193170710375 0.00150499966966684 0.00136463212744831 -0.00121104368971227 -0.000715604888228395 -0.0208625761521079 -0.186325084928988 0.0336267719110713 0.0136380747616599 -0.174563335432611 0.000190504926620425 0.00150761892328307 0.0183135169881138 -0.00015300568420129 0.0424696229448467 0.0368965272564533 0.0231708382905821 0.0046646873051856 -0.0619754420243967 0.00733516826454467 0.0138209602947749 0.00711241627377694 0.00776090914732539 0.00424772861426495 0.00602688048414926 -0.00509758274405505 -0.0026433067914307 0.00153716669415766 -0.00841519004447679 -0.00122858913144234 0.00445019484902352 -0.00560737024265983 -0.00950363701575349 -0.00456162465645909 -0.00255752440950026 -0.00695875694299697 -0.00485513877796907 -0.00666655662767206 -0.0133997050428075 0.00592274579498671 -0.00854529189057411 -0.00530752193700249 0.00482171288336554 0.000933187836121557 -0.00837393196200111 0.00215373752171511 0.00121313952478947 -0.00213454562366619 0.0066066258230938 0.00532028961314465 0.0551751732510549 -0.0165791006865755 0.0848353137329187 0.00520197812315092 0.00564441245261007 0.00924820823629356 -0.0913632974286674 -0.0378101037925365 -0.0160566215071377 -0.300922051180345 0.128514629525605 -0.424297970529117 -0.14767785779137 0.104510934227964 -0.201860402437978 0.320942618950547 0.200748175813416 -0.0970630971629347 -0.00935489101809195 0.00992589095542275 -0.00421967191684206 0.0261514975945207 -0.0172582072882136 -0.013455304682742 -0.00113601801055126 0.0105243066892825 0.00933477207156591 -0.0584762477776075 -0.0477600776453696 -0.111055019447877 0.0825964288072723 0.077891634871924 0.0741463261819731 -0.0942982067711683 0.0242727183208533 -0.0764537375351179 0.0912180353463071 0.036424629474052 -0.0819062933805044 0.00747100667851302 -0.0333026955342307 0.00737723467700538 -0.0181737202734344 -0.00961315932984413 -0.0328876235731311 -0.0285576191902871 -0.0457993654171306 -0.0125122545026926
  75 1395.27655209185 ""  2.60564517542043 0 0 0.0302906718765412 0.00361815888976354 0.0147615106165336 -0.0101545502141334 -0.0045940782151923 -0.00517410448568168 0.0066736280014879 0.00327156900510781 0.0041759254532927 0.00327215913626962 0.00785975258213706 0.00144491074933616 -0.00776645594809904 -0.0132901800389334 -0.00384353194951788 -0.00260397665280625 0.0010421637855766 -0.00165727690464599 8.25650353695815e-05 0.0134850652059093 -0.000958173525187413 -0.00041856145709053 -0.00636176307288667 0.000102315702931904 0.00181537744451073 -9.7381527451587e-05 0.0011444371128222 -0.000466541814192023 -0.00131928891945688 0.00189478320986643 0.00388661831743779 0.000818177896841515 0.00226363512582863 0.00134322540814638 -0.00147429971572101 -0.00107700492911338 0.0425812979458667 0.0163752850301658 0.0180783959511685 0.045406453715201 -0.011868130213771 0.0396037467826269 0.0043177792245717 0.00111532484748508 0.00281994513264063 0.0411178675762482 0.0297488521965329 0.0231322958472054 0.00475153761751443 -0.0685679164369846 0.00778632559111896 -0.00487982757967548 -0.0101466520449207 -0.0016113031006884 0.00546343116864146 0.00715402461669011 -0.007386202920048 -0.00132973014925155 0.00110264236125182 -0.0101968039790799 -0.000716178525780804 0.00648830763996421 -0.00653518696712471 -0.0164417723606195 -0.00788123902988869 -0.00478803322745443 -0.012335206084167 -0.00831865919171842 -0.0115116690788782 -0.0189774223274318 0.00896811744524073 -0.0121353827863487 -0.00548208548259789 0.0066342621086806 0.00167763082286021 -0.00917327402917313 0.00189812702313908 0.00324033026208852 -0.00345675906871943 0.00784678476646075 0.00735394307388147 -0.0239385189260725 0.0422902179458046 -0.0561016968413345 -4.82894376723173e-05 0.00940830104936725 0.00584301438918019 -0.0714663660025828 -0.0775446653754729 -0.0391362257329245 0.101874911468661 -0.0245755556916408 0.132337891189773 0.190395335204499 -0.130332913105209 0.412455116339257 0.454112216741474 0.349191930119157 0.23890753205666 0.00168318019862896 -0.0140744832265374 -0.00350559725158034 -0.0122284862704612 0.018224300343654 0.000634634275582659 -0.0104439690486519 -0.0223747899748549 -0.00535712088983722 0.0565594934886407 0.04773020016609 0.104147707302457 -0.0282253407900932 -0.0275979525915099 -0.0277642737759662 0.0958482948123852 -0.0260185347083992 0.113256977416739 0.0586756181930381 0.0277178792392677 -0.0503352331396585 0.0249851434431721 0.0975370744658512 -0.0283364846638513 0.0825636285224763 0.0442447344333302 0.0339119644681231 0.0345405443813506 0.0957778400392012 0.0246475010239886
  76 1405.36078145409 ""  20.8287782330639 0 0 0.00284174983763224 -0.00279201592667437 -0.000436928152872485 -5.48455708548397e-05 0.00373265137957459 -4.66501623207547e-05 -0.00219496121032899 -0.00220695641314896 -0.00111731053482823 0.00154918462715726 6.59190659590819e-05 0.000845148842436192 -0.00129285458387658 -0.00189140213628418 -0.00067333566603532 -0.00264161711615651 0.00138928704429795 -0.00169604797283723 0.00276860997003568 0.00356416062941558 0.00145372738765405 -0.00239540380087516 -0.00437821697448262 -0.00114371604752389 0.000811335593591343 -0.000642876310076954 0.0005835889860558 -0.000299264136948877 -0.000570163344307375 0.00111871349580531 0.00158313302687621 0.000378966183748916 0.000952215271893218 0.00069711126709218 -0.000638137903063882 -0.000668842062408975 0.00852844577211246 -0.00808920774369118 5.94331554014519e-05 0.00946793263836277 -0.00205708329432216 0.0132373404099403 0.00108526923907585 0.00257633146725628 0.00144941590986862 0.0123828694911485 0.0101453258412915 0.00688000145646053 0.0037024661666299 -0.00839240816971014 0.00297976619996825 0.0107762046480207 0.00693157628057119 0.00597434218360119 0.00330720649452885 0.00281804522126096 -0.00450486788061839 6.1575286120589e-05 0.000403461473495433 -0.00571064971554012 -0.00070682380835197 0.00361664168998566 -0.00386932659487152 -0.00821646802972014 -0.00252518131366413 -0.00178208250199469 -0.00556615257760349 -0.00284617027518415 -0.00605142488911923 -0.00633423868334095 0.00308256150540283 -0.00396488919910937 -0.00304116541322335 0.00356844469851104 0.000798247687342227 -0.00469712862812461 0.000876851374856274 0.00247031814852533 -0.00204799992611802 0.00328247767451614 0.00418818298860925 -6.56634553435918e-05 0.0317745455330883 -0.00754412565565548 -0.00428420314510035 0.00711720095849756 -0.00932654526823074 0.00355900840707972 -0.0191803212543059 0.00568178322014343 0.0697331701508876 -0.0599038790611484 0.0734358604511829 -0.0929135241036674 0.0613564429364951 -0.00483840592961019 0.142511752785104 0.0746741839901705 0.0248377348248487 0.0646220971186182 0.0647329514696242 0.0648928246934974 -0.0210406002977118 -0.03290505963063 -0.00153742819900356 0.0255335710067051 0.0483177511302908 -0.0339497334951445 -0.330487602701659 -0.274986920273949 -0.25053107709757 -0.260964866997151 -0.310508980280325 -0.225599876465044 0.151612594563017 -0.0867763853024846 0.0158723164631387 -0.0816195078139315 -0.00713256087383428 0.0764059604357666 -0.173131161548104 -0.234720704871707 0.0751599869175222 -0.197763451059196 -0.0710683930772999 0.0637730427026455 -0.0165241528392992 -0.223419878422619 -0.0274873596223621
  77 1417.88875852064 ""  7.70475870828884 0 0 0.00653027332978019 0.0014962585485505 0.0037751652033187 -0.0065155438235265 0.00400467675526628 -0.00440901740728521 0.0209839751348549 -0.0135326035115292 0.0138976421758183 -0.0100871425623275 -0.0287786478968929 -0.00432893411937961 -0.000599969564159593 0.0207065440194501 -0.00168134454300823 0.00782924476159266 -0.00202663740678506 0.00484201659197981 -0.0115976458012115 -0.018788202042878 -0.00578311241674026 0.00973678378153785 0.0276663044449761 0.00408955976884106 0.00496083431893702 0.000545031425652522 0.00321113007392268 0.00626946680178326 0.0230026325915378 -0.0461378926617078 -0.083074872648601 -0.00234627100553862 -0.0501960951960412 -0.0301458932880567 0.0226274357888404 0.0191179330077909 -0.00377093978018777 -0.00300792842304301 0.00472077963351993 0.00274381820812872 -0.00593911610185932 -0.00446986484866207 -0.0236876048951022 0.10626245410482 -0.0205696946375998 0.00638510357906441 0.0300033874168008 0.000780413879419638 -0.0149812782534845 0.0129045202812527 -0.010444469388118 -0.0873728621777247 -0.0572731906399728 -0.0497149893096197 -0.121110715331535 -0.103798304778425 0.154995926898475 -0.00356441788927222 -0.0186243976801055 0.224311687154944 0.0270124490049634 -0.151754443973176 0.164829749733954 0.394015809302958 0.0828070937858959 0.0581061369545339 0.240433106484479 0.0995026278386046 0.312385066577396 0.321558874081328 -0.145549295404489 0.205490015585148 0.123752842047913 -0.130641280853931 -0.0294466800222036 0.161328059947246 -0.0342666474031489 -0.0792328264851513 0.059655172013256 -0.104923684543228 -0.137020772151345 0.000225630974295862 0.00203437329986362 -0.000379566506825488 -0.000142528900782071 0.000926582689193197 0.000132500168096065 -0.00701250445025925 -0.00576615898673392 -0.0030354302435182 -0.00241117181712285 0.0015136616919038 -0.00396157140501198 0.00323581252130728 -0.00226292545614475 0.0135538860884657 0.0415520077741109 0.0297869172492122 0.0112055004551911 0.00122130594090308 0.00127663819199604 0.00105061392885029 5.87419006495333e-05 -0.000561517230046092 -3.49222055487583e-05 0.000564765460598809 0.000880470678516167 -0.000582297360434056 -0.00678262781470046 -0.00552032859569296 -0.00480786334124638 -0.00445519684045567 -0.00576958719492997 -0.00393681074420405 0.00253679348342423 -0.00117970307806205 0.000276865880910236 0.000568758778396686 0.0016764079674528 -0.000625043606808012 -0.00441873863723961 -0.00386900893488669 0.00194786625703021 -0.0035706861417157 -0.00126049513044083 0.00139966911796568 -0.00129575724547 -0.00454179436329226 -0.00151869995434004
  78 1418.84023865771 ""  6.54004899461117 0 0 0.000351800952740159 0.000177319725245264 0.000207506033089156 -0.000362566373295156 0.000215179493361315 -0.000246938541127373 0.000961725185904435 -0.000648866985396705 0.000962304483599126 -0.000566793169744501 -0.00162554140658914 -0.000165514069528458 0.000501470163166235 0.00107010007590453 -0.001017808146405 -0.000471961060173257 -1.87407423798782e-05 0.00191632012828781 -0.000252353434257113 -0.00114319375783606 -0.00096046209607399 0.00064593952433652 0.00148350046051035 6.8883110916053e-06 0.0021499937059872 -0.000118550102043807 -0.00304588296018283 -0.018052969669345 -0.0342633202336359 0.0728936195529302 -0.00672515166705735 7.29708392145895e-05 8.87404865584651e-05 -0.0575312350770382 0.0447576594906528 0.0484969421608264 -0.000271110729346947 -0.000653028565886023 0.000300690099750503 6.3457186979366e-05 -0.00072655369391177 -0.000277877065669424 -0.000438339339666749 0.00585487662580472 -0.00253953714791262 -0.00846445393995258 0.00244439044872305 0.0139998620674824 -0.00337549086153951 0.00144639678799561 0.00346496258222068 -0.00450637924016583 -0.00288245649701574 -0.0025722592262696 0.186771500351815 0.134874146361323 -0.251104965825694 0.0577583102615657 0.0104295397437038 -0.356524750072661 -0.0270156442711461 0.267609008608813 -0.254368791643505 0.0225434824085778 -0.00787235542157053 0.00114807428519167 0.0172388794259756 0.018068229546795 0.0168408543190596 0.0298067933754485 -0.00982044972759966 -0.0059192547861484 0.237175335826308 -0.304243957053428 -0.0712720881738023 0.306417327038292 -0.0515013578053599 -0.223614385652519 0.134212262395509 -0.181952148000892 -0.284180929667419 1.34493556701714e-05 8.63481148218657e-05 -2.63611325026366e-05 -6.88210327045663e-07 4.04621843337006e-05 6.29122921810895e-06 -0.000325162651960469 -0.00028771068801351 -0.000135226901260744 -0.000129859901256522 0.000130435636703924 -0.000188936723150714 0.000135709408981713 -0.000122162567992141 0.000681164425089287 0.00187061093493683 0.00130041157369686 0.000460126874647659 3.44141844055746e-05 4.28086772597592e-05 2.27030151274418e-05 8.17760768989605e-06 -1.59679857949536e-05 6.73910048274545e-07 -1.49960057553636e-06 -1.44007970967588e-06 -1.53671404107852e-05 -0.000234582804047499 -0.000167289465545634 -0.000107037185909709 -0.000119334880931759 -0.000216524103594679 -0.000107990279687986 9.71293198115184e-05 -4.05337066981804e-05 4.01916854275459e-05 4.66295064160927e-05 8.80034690639192e-05 -3.88778552262156e-05 -9.25999367530468e-05 8.29316334997153e-06 2.22563369328106e-05 1.27232137397136e-05 2.4778757794211e-05 6.04590686586246e-05 -1.63992342933839e-05 -2.22762130002489e-05 -2.32301778908606e-05
  79 1427.83992444848 ""  41.4732731397006 0 0 0.0142619132701871 0.0700987258598089 0.00427438291685399 -0.00873024561900529 0.010656558438847 -0.00690235451459714 -0.00683090085698114 -0.0117622664569595 -0.00334728451987498 0.0027229154066468 -0.00819992901267491 0.00213013739995739 -0.0076379239210138 0.0019704330226488 -0.00479849500982868 0.00496859012517359 -0.00241978689736632 0.00322732312943065 0.00554652971096265 0.00883635888783954 0.00277372298310381 -0.00835854327692075 -0.0105136524054199 -0.00439159189413424 -0.000644706549240938 -0.000272562481323141 -0.000340037973281046 0.000221878758887987 -0.0001416857165886 0.00108700747427461 -0.00280374402440137 -0.000547199204896385 -0.00165537720198012 0.00112136273887152 -0.000312237103009505 -0.000364083446075161 -0.0687539795233509 -0.327064128840087 0.0218155006370428 -0.0381233832541907 -0.319517272575779 -0.0376656922103048 -0.00119243583526307 0.0286435163129125 -0.00156975135756733 0.0210140947133216 0.028124331252759 0.010829840716628 0.00614612241010973 0.00892125925355929 0.00315595864277559 0.0593742584575176 0.0491716383757782 0.0332504926465791 0.00269396729132747 0.00137405602474418 -0.00297835976066419 -0.0023556557417881 0.0014154752117976 -0.0045647457776864 -0.00275869264708354 0.000627409988335503 -0.0035204539941248 0.0120088013830144 0.00461975527025164 0.00277519400393131 0.0083382583027157 0.00500829359540716 0.00888028165935862 0.011846144535272 -0.00586454082036304 0.00763754574292992 -0.00455296948930519 0.00133795907364423 -0.000666174054152092 -0.00558545860157994 0.0017564927701633 0.000391966992399754 -0.0014537441217248 0.00215627205134508 0.00394750538558901 -0.000440249921588771 0.0147496195509203 -0.00169666572385712 -0.000493126013738829 -0.000391980180444537 -0.00193459406377349 0.0227865721445072 -0.00598192100242712 0.0140274832838995 0.0451587676923891 -0.0738841398665516 0.0325295426182764 -0.0284219387723162 0.0348302664495614 -0.0517876555288635 -0.110660090063657 -0.111563362373557 -0.0417445132654644 0.0312235708798817 0.0328102434071373 0.0257504905421725 -0.0137900800924937 -0.0126775821946942 -0.00104576231552969 -0.0629818869386477 -0.0665026022886922 -0.0211965461708801 -0.13339298226815 -0.101772869087593 -0.0878873865786149 -0.108591144940176 -0.136591937709102 -0.101078953356377 0.0950216113218582 -0.0492938748827239 0.0266732019992526 -0.0104613960551763 -0.00503955260778786 0.0113624551041048 0.202598746967358 0.265777092251036 -0.157698879011225 0.282151947647266 0.168480106299336 0.103245509863994 0.189434701687707 0.281881968143526 0.195123289462728
  80 1431.48233626687 ""  5.70116378209596 0 0 0.0225517473125418 0.0974238303880497 0.00874923867906093 -0.0134572456436733 0.00964902866108975 -0.00976622227824986 -0.00670925014535655 -0.0124134161268177 -0.00323684500205939 0.00291700078515313 -0.00950878074142914 0.00247131269959629 -0.0104355262655162 0.00188838898489163 -0.00648021533909746 0.00937789355646306 -0.00446922581468018 0.00605719492766215 0.00450629770369666 0.0107692993771997 0.0019767096263169 -0.00831763993018768 -0.0109852301039454 -0.00437294424612455 -0.00161118265173142 0.000265359965865504 -0.000995984868036949 0.000337219627928874 -0.000548588967104738 0.00205414414379509 -0.00238143697992156 -0.000957521030111061 -0.00138536445239987 0.00203496979400384 -0.000766281964623545 -0.00059257251284354 -0.0831606345557661 -0.421452654988455 0.0322775869995529 -0.0463956027830413 -0.42788738202216 -0.0479774199969943 -0.00113651986122939 0.0327881971200962 -0.00303362827276695 0.0220350224823404 0.0317272391762501 0.011250242485356 0.00514858900072351 0.00950299938817885 0.0024047125224456 0.068062781123009 0.0566957874815944 0.0383908590290884 0.00486219904658091 0.0035373232156523 -0.00535441902867125 -0.00352341386352285 0.00230853161376418 -0.00883566667654525 -0.00394010207972472 0.00278770513369728 -0.00683255507622866 0.0107137153507223 0.00502530417855221 0.00308996597404656 0.00805937277598196 0.00538024760425324 0.00742168674255788 0.0100228602952919 -0.0054001194974112 0.0063730690226735 -0.00825019658070645 0.00340491217124519 -0.000577286804205566 -0.00947711890214841 0.00292828093204368 0.000962113720675427 -0.00253173326113903 0.00430320254620188 0.00704343755819349 -0.0197811558096907 0.00279884587208793 -0.0342397885817993 0.00306919680432621 -0.00619808051599445 0.0102682957456425 0.0125753564305603 -0.015176753991045 -0.00124221976560013 0.0607273487193978 0.00496162056306142 0.0957887237704256 0.138246990287359 -0.0989159536075262 0.199565316354983 -0.18337002869081 -0.131677781644138 0.030727458238041 -0.0120941121386771 -0.0223901558987333 -0.0148576180986089 0.00250696193046152 0.0172412217107041 0.00694977300541337 0.0453689001180186 0.0437818902267004 0.00925281983645133 0.0869978134545467 0.0687200288872942 0.0953489624439069 0.0317265470777559 0.0437696988384044 0.0284117476315198 -0.0472658887852002 0.0313363850431913 0.0123789099429729 0.104611963480662 0.0138705069021119 -0.0913379686096006 -0.164274225415473 -0.173046460505883 0.114387291359832 -0.19422490432801 -0.112233705134856 -0.0472753951155446 -0.130128441862012 -0.195871620162705 -0.140455629469572
  81 1444.53045201712 ""  6.02128135594906 0 0 0.0147996804804487 0.00707566437325245 0.00860891314287637 -0.0164338403882408 0.0120845793715217 -0.0113510929593455 0.0465356524208069 -0.0354066731681097 0.0311659590201621 -0.0374830252217931 -0.093780734072945 -0.0167752944672802 0.00971767948387311 0.08856820140979 -6.56389648801262e-06 0.0717082300013893 -0.0206554390150633 0.0453969566590838 -0.0463969447552958 -0.0805572753851127 -0.0228920665024556 0.0329442809598783 0.0933718002223496 0.0138393774272103 -0.0295441558810715 0.0072442002208744 -0.018630922654139 0.00550647039485765 -0.0021106996431937 0.0132876640589286 0.0250350124065762 -0.009705929249759 0.0158379211493757 0.0140198566935038 -0.00311064299282349 -0.00095579587342635 -0.0312129756594958 -0.0244871913286142 0.0118431352063236 -0.00500002174026153 -0.0298834339293431 -0.030407436034427 -0.0761022883388487 0.255076288547091 -0.0613496120718218 -0.171352376936844 -0.0610656691476423 -0.100896212981471 -0.0727297449890878 0.281396302095034 -0.0648138519066037 -0.229436417830045 -0.133063632317538 -0.131853237575996 0.0304680372268381 0.001847701049935 -0.0290172221553762 -0.018586216422565 0.0139116835460317 -0.0383952341930075 -0.0341295755218117 0.0124522730888502 -0.0539496070371817 -0.119374582714369 0.0188667753570079 0.00783338680823791 -0.0477932282327847 0.0107922387312557 -0.11086524200626 -0.0739358167037649 0.0268394578943246 -0.046857510280839 -0.0621492979028444 0.0155121851605693 -0.00607629112227009 -0.0418148885872572 0.0162693056590444 -0.000280810025086967 -0.0109478275147017 0.00701402419765423 0.0393863321638214 -0.000769161692404421 0.00190132775130491 -0.00118345086688122 -0.000498135205551526 0.00119734971224965 -0.000413684618489426 -0.007338153085344 -0.00729041122364379 -0.00270080434972535 -0.00101007589944664 -0.00135015931416414 -0.00249951058702596 0.00945933973814686 -0.00528521166783646 0.0151778798103062 0.0467603757803118 0.0303310163484485 0.00862843020893363 0.00195411458725163 0.0023909036969534 0.00118757712768409 0.000636692312953818 -0.000766020524550331 0.00101911046513992 -0.00097063200779443 -0.00103045020343466 -0.000831151260392094 -0.00950970721061881 -0.00724315664312098 -0.00717756284523828 -0.00633753141256216 -0.0082451218032862 -0.00609598576179118 -0.00360135409657106 0.00178931124851798 -0.00667551229444132 -0.00548492159626133 0.00069055506207866 0.00446104608013545 0.000114807755033576 0.00424334196049964 -0.00165947405437504 0.0040551700904407 0.00297010626380203 0.0038015114811545 0.00219151679235446 0.00267736289272422 0.00220303534308296
  82 1450.92383704184 ""  4.12606613903099 0 0 -0.00108144191060652 -0.00437359905061987 -0.000450939152123011 1.66709854477808e-05 -0.00134105719822264 0.000128081811517336 0.000626643937579476 0.00551411624907434 2.31204525314756e-06 -0.00258638735812983 -0.00566507490628986 -0.00119316670411735 0.00173134908812369 0.00280333939260998 0.000873185099179018 0.00603373858082694 0.00763767322184101 0.00316922587727905 -0.00238003421898816 -0.000647985837876188 -0.00142342520905206 0.00273289752098307 -0.000738344145600109 0.00174043951233453 -0.00144683096959294 -0.000747597095054311 -0.000868688397819055 -0.014738821132556 -0.0308592563599072 0.0614843389344401 -0.0598284276243743 -0.00225178520135013 -0.0359227534319703 0.045828425302697 -0.037616670820441 -0.0384921021826453 0.0056423301115189 0.0183284144777234 -0.00140587170476257 0.00299236137247617 0.0192939807353581 0.00394630543528466 -0.00389349392647886 0.00745778134280262 -0.00281748263864826 -0.0321666640253644 -0.0275614077138527 -0.0179333833270041 -0.00157185990808133 -0.0211788967098803 0.000541002527919491 -0.00618015285571755 -0.00863678150111863 -0.00326034727934952 0.155630966980536 0.119883360787356 -0.203336341967316 0.0446705108923966 0.00534723564655462 -0.303493703457629 -0.0181854797127909 0.230951360352148 -0.21259289905903 0.284852493501253 0.0600028475531846 0.0402191044399536 0.172619931871312 0.0734579753622381 0.226496584423413 0.23227698546856 -0.108997835727633 0.147467990640556 -0.183802299682098 0.249874504973196 0.0602115228351497 -0.248242060641874 0.0368597969340017 0.17931420740385 -0.100361898916096 0.149290046455048 0.220150375818735 0.000632333216507788 -0.000230539429577038 0.000838049206595269 -6.73088087632459e-05 0.000298626190533632 -0.000427814521062353 -0.000841980070576407 0.000465710548515847 -5.63871143199859e-05 -0.00193059466921931 0.000880393713942226 -0.0027975065386537 -0.00350784992769321 0.0021394545965752 -0.00416480294710238 0.0087312573552772 0.00652181742324839 -0.000334290153811916 -0.000608479458126338 -0.000504205929226991 -0.000286502850461243 -2.5450350626668e-08 -5.89501609189624e-05 -0.000312190645176575 5.18885626734209e-05 0.000127941255005404 0.000275484948112035 0.0018894591153449 0.0012686886551412 0.000201143099267667 0.00213113946519145 0.00295972444485386 0.00197821637949744 0.00155111274427729 -0.00063331644287347 0.000984836518027282 -0.00447784317679141 -0.000731243926073116 0.00384173463086985 0.000692570478965735 -0.000427288306140209 5.1425224426508e-06 -0.000125628677203068 -0.000294746948763174 -0.00116690902188347 -0.000340581792963695 9.2165101487292e-05 -0.000189496618606295
  83 1470.44387378207 ""  89.8670795297062 0 0 0.000963087569950526 0.0123945296178926 -0.0122772274828812 -0.000861832868079782 0.00458233015269539 -0.00346973709471168 -0.00200080706106319 -0.0014904851825835 -0.00138247745640066 0.000825598824844355 -0.000513215289523748 0.000422930883870178 -0.000921057091782952 -0.000548274059830988 -0.000591876933685032 -0.000538294531101225 0.000494799546316965 -0.000397625873010926 0.00198355888027369 0.0013637245142041 0.00124223464180911 -0.00267027160539145 -0.00322003421595012 -0.00115625472976578 0.000375019328485651 -0.000151162097129492 0.000222816099351906 0.000145961792401911 0.000121155138351997 -0.000235035800744995 9.62168563549653e-07 -2.71779962310668e-05 1.79528856658245e-05 -0.000316085372619348 3.42795739480375e-05 -3.52286341637943e-07 -0.00996420529417118 -0.162459741632882 -0.000495145293990182 0.0145458846964335 -0.0219286240613317 0.0335393162706846 0.000132544346753562 0.00210487115135297 0.00110777973669272 0.00459878109746465 0.00434004063609682 0.0023092979193669 0.00207924432303769 0.00302726801545745 0.00144480218969532 0.0171487990276219 0.0124472563614707 0.00564181172995061 0.000201506553090927 -0.00106494562238627 -0.00039543212121765 -0.000479819523004946 -1.63330756468271e-05 0.00208221860826681 -0.000931856998306154 -0.0015297564665073 2.93973336659867e-05 -0.000652068589644568 0.000268361332494066 8.46464716196345e-05 -0.000308232680762391 2.37440495065971e-05 -0.000423121758229836 -3.35119060940425e-05 -1.41148353556787e-05 0.000220550146724852 0.00170696818666596 -0.000323714331039615 0.000219645925346942 0.000605255671006169 -0.000180608423240673 -0.000311854030299807 0.000626246629799443 0.000278920260901775 -0.00152506507404651 -0.00822808253535433 0.00221586545110017 -0.010957734436553 -0.0111549440126184 0.029566284898823 -0.0547864981276136 0.0318009894928502 -0.029738893195767 0.0851395739964558 0.0224538948392511 -0.127051445145376 -0.0356608332802148 0.135017718659965 -0.0355692660176383 -0.0581362546736073 0.306944336368437 0.0063444283363733 -0.30201825239245 -0.0170056611660888 -0.0236151957039995 -0.00966354896494988 -0.000109151801716666 0.0120128655677191 0.00412907361965705 0.00766967458553622 0.0018064679174947 0.00745155055790115 0.0865959686431272 0.0537024926844571 0.0227062782836079 0.0509349941262551 0.104103101550451 0.0419117754155029 0.017441683638654 0.00180253357894275 0.0285797352146595 -0.525184576213522 -0.0700502557439195 0.476717546348164 -0.0404134513445873 0.0104290377047612 0.0269162799493042 0.0131855205303523 0.00259861892411596 -0.0149807731435648 -0.0479092438242699 -0.00348098998576446 -0.0509969614003808
  84 1497.21372744876 ""  0.00559154969001481 0 0 -0.000116038870802205 -5.96222097953005e-05 -5.45369997245846e-05 -5.04652990460675e-06 -7.41147179148864e-05 4.48959938274538e-05 -9.2430019810171e-05 0.000347919781045369 4.35273248198017e-05 0.000169640835541054 -6.20781081286113e-05 0.000146692787205535 -0.000180683890536945 -0.000294511403620382 -0.000300980680168181 0.000137781587418775 0.000168164209480651 -0.000171217558669651 0.00022429498472869 -1.41625713758176e-05 -0.000154483488695339 -0.0001635071672596 -0.000240361798609507 -0.000112310113791202 0.000932277348215944 -2.50039942083204e-05 -0.00151987645149308 0.0360630369838707 0.00442669506722524 0.0145641128587401 -0.0108829245961608 0.000737979766826535 0.0181298019141108 -0.0296083839512525 -0.00465039817457216 -0.024830605618471 0.000904292794773347 0.00031348223476477 -0.000116864125274355 0.000290180616656112 0.000109266308968072 0.000768633426508233 0.000790747568654589 0.000546858468338517 -0.000947699675061734 -0.00515647142391117 0.00140162333259122 0.0102585608482337 -0.00356936273749182 0.000634263348949163 0.0059796272179594 0.000775160724565354 0.000643593601597085 0.00047659432857874 0.158399371652696 0.0977984575653016 -0.198315498314761 -0.372686812324935 0.128652880934805 0.112185689967537 -0.291064953213484 -0.292679321572142 -0.113093228235278 -0.0660115049772911 -0.128231446263552 -0.0514752696884785 0.0848537506134201 0.134132317131299 0.0137488999367259 0.123258221324802 -0.0150642771618764 -0.198824876166374 0.245156179556627 0.297328738509227 0.174583307506371 0.0732406986761912 -0.0964925108754526 0.393049887104804 0.092848998475145 -0.132124488654043 -0.217231154333557 4.33005928893598e-05 2.11884756652288e-05 6.38917277545168e-05 1.67149708225161e-05 -5.55201299817038e-05 0.000121504462006544 -4.98803597806196e-05 7.82786642191979e-05 -0.000171102649069672 -3.99364789193475e-05 5.76850815373782e-05 -6.50205780847008e-05 -0.000260446601637222 0.00016657222282976 -0.000127347932685973 -0.000642259839304172 -3.23014752010078e-05 0.000546574734558695 2.33353754145941e-06 4.26674400989248e-05 -6.56999622755349e-05 -5.16477110273979e-05 4.90628588861197e-07 -5.11972275696614e-05 8.50493317677581e-06 5.41758148311222e-06 4.15497251828667e-05 -0.000467105665687072 -5.78991064546323e-05 0.000804174642568819 0.000358588597383252 -0.000714851674415136 0.000416094634065904 0.000433679659215252 -0.000179440319826513 0.000239350548903957 0.00110626560374173 0.000105854077367428 -0.00102786033759298 -0.000105279378679961 -0.000269381422465258 9.76570025256333e-05 0.000129903889327122 -1.53571326696479e-05 -0.000415386512719686 -0.000184626557534084 0.00027911694365572 -0.000226967751062723
  85 1500.3320885858 ""  6.19837172503396 0 0 -0.0261987003057916 0.00711541688627977 -0.0181037278115743 -0.00461419043623777 0.00311825572468907 -0.00342848914443323 0.00272791677096875 0.00575859321736737 0.00112156623536641 0.00146077453729399 -0.0101459688327735 0.00161862504577271 -0.00413677707620059 0.000340030213355416 -0.00255744273274261 0.00150543304081755 0.00599072059184434 0.000522120919113664 0.00271746975759436 -0.00459216484518846 0.00203268895249456 -0.00635389873815411 -0.00387103363570765 -0.00361317727886662 0.000341629367359111 -0.00105922196471421 0.000214134110731405 0.000918729822775126 0.00163642122301196 0.00111811716327727 -0.000391941657137227 -0.00330847732977557 0.000468785909955397 0.00199909958356869 0.00263565277878389 -0.000257209011331723 0.27416435856559 -0.0808267573039243 -0.0221849413329935 0.0983148904455806 -0.0392121696510508 0.269732565739164 -0.00141798658288424 0.0315251134276396 -0.00329769054479741 0.0163505819452237 0.0195804974806033 0.00888180641859247 0.00150434717693323 0.0249199523667192 -0.000694654603124573 0.0157083175931266 0.0166116386964657 0.00802944857482168 0.00963656375050323 -0.0150035515060603 -0.0142479065912799 -0.00396353414997853 0.000693378707110815 0.0133952531110845 -0.0189105422114473 -0.00994239158030072 -0.0142880056775555 -0.0213743941389956 0.02723923924468 0.0104892390294554 0.00467251910011727 0.030037446088896 -0.0255436970916732 0.0207464901854148 -0.00940326403248181 0.00748064984794938 -0.0332760396277544 -0.0106389055361339 -0.012339539418981 0.0188424373088542 -0.0032681550940952 -0.00922777940594614 -0.0139107056750253 -0.0246441825451724 0.024556253361554 0.0121773925309456 -0.0319372702435954 -0.0335171158906014 -0.00104446428466573 0.00444696614422284 -0.00576716507322544 0.00543926629021361 -0.00621833284162612 0.00872641699028041 0.00463314679074163 0.339631764485387 0.131694684293955 -0.239352803302941 -0.0126803227811641 0.239508145034427 0.0238180884861294 -0.0130827240236442 -0.0420039007337939 -0.0114346258205242 0.00743907711325728 0.0103408720921718 0.017945424338871 -0.005486661233734 0.0138710180788094 -0.0244646120569215 0.0203800268331118 0.00686528193105176 0.0729658198174726 0.0334581463692797 -0.124754471368743 -0.0513543989695976 0.0756476950042319 -0.0447780709541804 -0.128534800708813 0.054033790139607 -0.12102980060157 -0.0709767879778237 -0.0146461453162465 0.0613549053349442 0.35949403492337 -0.240026590445099 -0.143457026262114 -0.193862653818107 -0.140684660911339 -0.201314194149078 0.216793204090433 0.0339710781939405 0.255161258077469
  86 1501.08439440194 ""  0.00517662302862201 0 0 -0.000373372637106584 0.000127511010323606 -0.000242229878872568 -6.39718048392636e-05 4.7896918088633e-05 -5.84620874471554e-05 0.000155265070712526 5.97040723353184e-05 -0.000232484605567204 -0.000133724904010605 -0.000203035401371652 0.000256668130347562 -0.000473478520719196 0.00012311628808404 0.000702601484851471 0.000671513277874606 4.8283166854017e-06 -0.00105361149875944 -0.000111229014842478 -5.78362157457643e-05 0.000271311685050837 -0.000157356217380452 -2.22383389993742e-05 0.000102293164206937 -0.00160641271962646 4.44913520003236e-05 0.00292285131774046 -0.00381399321497117 0.0329094741727111 0.0140864941751498 0.0129331293265404 -0.0010056954523828 -0.0214533611780141 -0.0125856071029306 -0.0316320971693945 0.0134514168861649 0.00397978245399716 -0.00106294983308491 -0.000338077367347049 0.00140787259331605 -0.000751993215311518 0.00382623487111117 -0.000198901919233596 0.000549750139379427 0.000177273027430195 0.00793075746254823 -0.00061293728068221 -0.0127190494290861 0.00525185446652203 -7.36501378103192e-05 -0.00851093986415989 -0.000219303962060792 0.000252241529768762 0.000743006928506266 0.108068575595619 -0.381595590556586 -0.193652060173666 0.156509487915286 -0.0684738820562125 0.225110499092968 -0.22121809769353 -0.0197498943373113 -0.238680047012243 0.0908100657408028 0.165998217700438 0.0717750875025556 -0.116956264164146 -0.17054213425702 -0.0235194252793483 -0.158840596121053 0.0191077621666768 0.257819332399996 0.319994464876231 0.0075656492084672 0.0831455645216059 -0.273488092278603 0.0821345368871894 -0.0451315460884358 0.143310774303299 0.362644715937686 -0.22420220020063 0.000262371489297815 -0.00053418973361869 -0.000542333662203263 -2.14386015492824e-05 2.64090277971362e-05 2.66871300653539e-05 4.30907168618721e-05 -6.07420018133936e-05 -1.97270734569843e-05 0.000119152552369092 0.00608252816725142 0.0023474772132431 -0.00446908351080139 -8.87605034642078e-05 0.00425689491015472 -0.000163103624387164 -0.00025362756310359 -0.000156748101257584 -0.000222897542010247 0.000233403983805349 6.38721062917635e-05 0.000251339130309038 -8.5706064246652e-05 0.000172100934866526 -0.000477770555912849 0.000447312440172033 0.000209576209049401 0.000535433705097246 0.000585315892217616 -0.000779998141864949 -0.000298487980983291 -4.41440775549697e-05 -2.16260783492583e-05 -0.00168176435410118 0.000722159028898286 -0.00182168647539501 -0.000115754652806179 -0.000163599367543449 -4.89470823733082e-06 0.00736332809821831 -0.00565042747756068 -0.00283170782361962 -0.00384442264886993 -0.00301545122625008 -0.00510513217123879 0.00421250186740565 0.00128005518411831 0.00490091281002052
  87 1502.97568801403 ""  15.0714559284668 0 0 0.0292564334386658 -0.0017247652409004 0.0177208101332687 0.0043184924554752 -0.00223924711512556 0.00310714558335897 -0.00342775769957155 -0.00762392348502118 -0.00143318480997347 -0.00193813788053514 0.0091700863322341 -0.00181962474254916 0.00461601364549598 0.00140882418263075 0.00272080600980647 -0.000292707066857032 -0.00755879014554868 0.000354694466234446 -0.00310354052432016 0.00549317594450559 -0.00233965769124487 0.00685528353133215 0.00424315953466036 0.00391337804751923 -0.00113593573201002 0.000618077442915333 -0.000778792129392225 -0.000895240639865733 -0.00473141847254482 -0.00268099236127366 0.000408369713773013 0.00727824597527354 -0.00010035063074772 -0.00317207693771367 -0.00429898684786913 0.000658488359450053 -0.29512812147488 0.0532265422789499 0.0241530854696104 -0.102931828367296 0.0244180445163619 -0.283969201640776 0.000673117694295098 -0.0309787479006666 0.0026057537986764 -0.0205509608786905 -0.0218288366298789 -0.0109118600034817 -0.00219586234265443 -0.0225879213681231 0.000354097977972744 -0.0158408294295474 -0.0170959475272835 -0.00863215289598224 -0.0223606803674327 0.0519991626257989 0.0357200369188959 -0.00814744690306268 0.00515767722225943 -0.0375463782886415 0.0437770683070617 0.0143374566954085 0.0400594316616391 0.0416398958366137 -0.0663652619978371 -0.0259519183511533 -0.00636026945727626 -0.0590152421284266 0.0555530224845759 -0.0383983517734841 0.0193579752626425 -0.026352829171469 0.0560238916688443 0.0151453455858564 0.0194170058627164 -0.0339713611942789 0.00681925921263819 0.0127921082817103 0.023569383086216 0.0432270475539732 -0.041170721596973 -0.00657395213342079 0.0285281398144194 0.0174750198930855 0.000145517539087376 -0.00107234309537531 0.000746159929226484 -0.00278949968171258 -0.00201825438583634 -0.00207849968096844 0.0130564148315871 -0.220875299217054 -0.0689648389707268 0.155188204121187 0.00633217603146444 -0.114419696404799 0.00795951129364538 0.0135271755849995 0.0254613216095102 -0.0234652870406324 -0.022142879091245 0.00205313607891247 -0.0160147545027332 0.00543614374378394 -0.0118037841604589 -0.0158672834891783 0.03417427935023 -0.0141205612131383 0.144208831587745 0.0748180090344339 -0.0575650075011828 -0.0254344825876538 0.134298690023144 -0.0233759516245051 0.169486742700715 -0.0699797748630498 0.149456816278202 0.0167204936602737 0.0020369591757208 -0.014914762723526 0.344929238674263 -0.125059548725958 -0.153915641802107 -0.313812543009274 -0.146124321483627 0.0420067036726962 0.275865754501039 -0.193741830803501 0.330247699658437
  88 1505.01518878088 ""  4.18388162069127 0 0 0.000283309603005943 0.00297877827109668 -0.000116475304084582 -0.00063397506420291 0.0038187733363663 -0.000712353719526452 -0.00214685372193129 -0.0142203307776309 -0.000418542529226096 -0.0071957074807302 0.00260345801343485 -0.00453952009523536 0.0110788526044861 0.0132602092480006 0.00582302060726292 0.00480117673155502 -0.0125852776006995 0.0038325951826471 -0.00538342328545668 0.0039017339221415 -0.00355920253824041 0.00928384444608814 0.00921650452009179 0.00509726658630792 -0.00629929621135037 -0.00376867789622795 -0.00381945422605465 -0.00123336177573038 -0.0234015875291559 -0.0119515701689575 0.00199778715671845 0.0372233446097445 -0.000868004043097751 -0.0129059329062722 -0.0214723137942428 0.00567975550438103 0.00947975846831428 -0.0151133406918113 0.000352049014558819 0.00360178351531063 -0.0136276240281251 0.0102060348738072 -0.00636380382356444 -0.0289807191958019 -0.00230680191829268 -0.051076174833255 -0.0427910365489341 -0.0276840070857336 -0.00704477368665812 0.00942601752365628 -0.00500197002956183 -0.036665430501579 -0.0326417318129622 -0.0204973313047993 -0.0994450986426982 0.275199419255201 0.164991554707867 -0.0778045253892563 0.039538743079091 -0.186345092339402 0.196098087082834 0.0437830257881924 0.196756762692058 0.208806597422077 -0.335403476560065 -0.131515615917921 -0.0358543823757981 -0.302185079987802 0.279059866972083 -0.192232157446106 0.0960234366969134 -0.127794137536722 0.265631615077436 0.0446186156131975 0.0805431374385072 -0.189046940033043 0.0472655351184106 0.0252505174101025 0.112959128958427 0.238589805202367 -0.190395561865099 0.00235972544806908 -0.0131159390826032 -0.0115323730471931 -0.000853580121673218 0.00132452339913208 -0.00175691110021703 0.00245667591450625 -0.00174380110144838 0.00290227633980239 0.000184544788049009 0.111960652801366 0.0435288467117195 -0.0722777344497351 -0.008360120424201 0.0741766909436708 0.00906588779502408 -0.00498538519544906 -0.0160111274064234 0.00559455073821531 0.00993228509225512 0.00112345961877698 0.00790681638013082 -0.00241096508199931 0.00636684827946748 -0.000384729576466694 -0.00605407869835437 0.0067999808570319 -0.0395056204550362 -0.0188206314911526 0.00440806740406936 -0.000383165393662661 -0.042291089295756 0.00263832861411129 -0.0772116301569149 0.0324639894900263 -0.0704820549432141 -0.0229141153153624 -0.00406541560944191 0.019575149426125 -0.0290338201250822 -0.0249939247162478 0.0180155471802431 0.059023055930951 0.0133930916505139 -0.0729711063963804 -0.0417070840281964 0.0792096948251131 -0.0517272965485697
  89 1508.28343461043 ""  8.22143780018141 0 0 0.018045491476723 -0.000669486083121539 0.010657257573141 0.00267624404195051 -0.00179181277854356 0.00193255871315374 -0.00191601040098581 -0.00315542324286484 -0.000889774560958342 -0.000194866244629303 0.00724725601028143 -0.000671589550982858 0.00167327895914982 -0.00197404641519912 0.00114434435687796 -0.00205993233838334 -0.002826762155397 -0.00105595430548916 -0.00106536037032541 0.0032476752468979 -0.000896539255260537 0.00320241893883994 0.00126751163006913 0.00190610504903961 0.000480995864258227 0.00153959682369946 0.000240533968445076 -0.000828239153313743 0.00227545125560336 0.00085293987413192 -9.94823794998491e-05 -0.00384113947782958 0.000266032383772327 0.000677745321106223 0.00225783078977485 -0.00129539501239823 -0.186285892686395 0.0291206236247017 0.0149452301225314 -0.0647283020911388 0.0125005009082685 -0.17850987359984 0.0016612582598834 -0.0192717801675031 0.00287435318517697 -0.0047808079667485 -0.0082096373630702 -0.00234336796056062 8.63745440405889e-05 -0.0208759420013619 0.00163924703735395 -0.00481335364565649 -0.00665755269666494 -0.00264632989635015 0.00613492457253558 -0.0323873621908968 -0.012066639824208 0.0192606467624482 -0.00811139477395173 0.0173774144472536 -0.0125688249991308 0.00425761795448679 -0.0185048998627791 -0.0215822644781146 0.0338121988559691 0.0132982656095784 0.00437468181563668 0.0317542518795698 -0.0283345792186081 0.019561607419851 -0.00941792615371831 0.011575069281891 -0.0242256691948448 0.00379342120346892 -0.00408048724429381 0.0244235439388349 -0.00836525665691337 0.00808506620297653 -0.0105367425009686 -0.0312735102079542 0.01594638662306 0.00720942939288104 0.00153405119069243 0.00293748299468553 -0.00135068288523639 0.00132433209449132 -0.00274476122575892 0.00195093046804921 -0.00209490683576481 0.00375767126807257 0.00956693667114689 -0.00600612691892548 -0.00350092198157128 -0.0137796119360929 0.0105408407220458 -0.0106019818985412 0.0217535165608504 0.00236540073044022 -0.0148838095916369 0.000396765349208136 0.0270501038199872 -0.0208508371517527 -0.00946608150212541 0.00576727115251595 -0.0149605269848981 -0.00784088825300177 0.00780492389700688 0.0331912414530557 -0.216469355753164 -0.031440034352689 0.336619426905999 0.128537373651594 -0.356981070425019 0.180486188839522 0.0693859869955312 -0.0289665689606051 0.0737752987914983 -0.028841312223169 -0.0010447358477069 0.0274476957285691 0.127978882738982 -0.361390041172073 -0.0117028012409748 0.0558869386164263 -0.0743354728830364 -0.498047074387908 -0.0232712550212481 0.331620111668283 -0.0468827439491545
  90 1513.84459760535 ""  35.2765524655825 0 0 0.0423969169205057 -0.00231307874782617 0.02648081231019 0.00569317044025347 -0.00237004856018699 0.00430230597258529 -0.00433660056918442 -0.0204397350261193 -0.00137900620627352 -0.00644699136811065 0.0323401496545557 -0.00601604646229397 0.0151189269224826 -0.00138066323944988 0.00931740376132851 -0.0102464072791021 -0.0151959935314316 -0.00524612644315475 -0.00563891850164689 0.0134765171017883 -0.00441051146732771 0.015339894372245 0.00905783238304799 0.00888065499005424 -0.00416330541986446 0.00587191473818454 -0.00285817542236137 -0.00900529840511647 0.00463819758529681 -0.000119778040154516 0.00213597025652257 -0.00561989233542599 0.00164006839294675 -0.00413860996112506 0.00383346325020319 -0.00821185305989811 -0.421177244893764 0.0755031094721103 0.0361938853310273 -0.146270094963575 0.0253706135346178 -0.407528770897481 0.00330911064971856 -0.0962701588195529 0.00708049131067852 -0.0406302758375934 -0.0533999738840351 -0.0212065559453148 -0.00146447728189744 -0.0836492766284749 0.00515850671478654 -0.0426568194910754 -0.0459159382951614 -0.0234787622446611 -0.018649153243499 -0.107799343091167 0.0129450386735984 0.1309393736788 -0.0489284247679441 0.0193322091324009 0.0295383574497001 0.0772007362301899 -0.0281968541592123 -0.0363301737423715 0.0519074333689406 0.0206673873216541 0.00402390962701591 0.0466654394775178 -0.0468508135048565 0.0248303060270184 -0.0109444518144734 0.0163203485915578 -0.00449089644399625 0.0810987624906621 0.0321323590881378 0.0732640429029214 -0.041872307861815 0.110694659015323 -0.00212477754154697 -0.106539810396531 -0.0137030207830336 0.00267653368904388 -0.0297778718951852 -0.0323734955830783 -0.00343334355154843 0.00360201993441348 -0.00481028753936119 0.00661593534182742 -0.00520127245801237 0.00657790035808443 0.0121082621116048 0.274176537352416 0.126109364227632 -0.184993788333707 -0.0194854827170878 0.193556721286688 0.0480907007660569 0.0035754235053929 -0.0280730492181007 0.00817964069453155 0.00187265059264394 0.0251636162397241 0.0199229133232516 -0.0091951090818545 0.0206842565781533 -0.00126451745994317 -0.0124345257089693 0.00488535545625052 0.0814402460630398 -0.012071174185386 -0.238125213154668 -0.105523166904168 0.160046816118885 -0.123735819910235 -0.18317759330848 0.077323895626579 -0.1865559542053 -0.0635486861358767 -0.0154197684878235 0.0506911319164147 -0.0609215156026743 0.0290908482676698 0.0270038476367664 0.0850897110377753 0.0357964489896027 -0.0212921488034511 -0.0556345713381384 0.0660335558863932 -0.0643604914051774
  91 1518.29508397979 ""  8.49463824169413 0 0 -0.0129723995701058 0.00514481286325577 -0.00841901781300684 -0.00328114965898492 0.00584896014669131 -0.00278880414196693 0.0101298200498594 -0.0193135065923428 0.00757640583371515 -0.0103997169100863 0.00607507467282849 -0.00677337741779967 0.0147202307958119 0.0133622175124755 0.00808682464078114 -0.00517598001581171 -0.00957769293994899 -0.00248557193878128 -0.00077649903713942 0.00571983766340446 -0.00086634599622837 -0.000935904803588739 0.00327956604752576 -0.000828990543116137 -0.0273046012799674 0.00631150919646933 -0.0175327227687539 -0.0309811774944779 0.00542333279631568 -0.00499389905200371 0.0109484595402345 0.00272939108116975 0.00551707999044509 -0.0188522187371435 0.00421348914264089 -0.0256755849966135 0.151483122866655 -0.0435935294363721 -0.0110725157341902 0.0529506917684089 -0.0252041139619842 0.147686305914471 -0.00970741521941686 -0.0259874212254796 -0.00433706562772864 -0.0194432723301185 -0.0167126240564398 -0.0105971715373681 -0.000311491099846211 -0.0200199652349098 0.000820458994753102 -0.0259707684540319 -0.0192068718003965 -0.0145769837451369 -0.118839967820536 -0.243494996167022 0.137311896289386 0.415330889748893 -0.148306203858367 -0.0373846419661781 0.199778717743049 0.288749509316932 0.00284312134907299 -0.00950432016069632 -0.0158869883051539 -0.00519710373083265 -0.0189476780753244 -0.0279081117348955 -0.0069150045977422 -0.0324989617332272 0.0183783738659581 -0.00834159493967533 0.11169823103162 0.302196375697311 0.148494496851105 0.155698763172978 -0.120512828709918 0.402290505385442 0.0524627784766695 -0.266285745787692 -0.145788959715742 -0.00285420769257596 0.00629688520773849 0.00728854443198395 0.000987242494676623 -0.000825689316197187 0.00115783812128459 -0.00218718387024222 0.000286037696830401 -0.00138893400920896 -0.00601454043531768 -0.0719357300404728 -0.0346111132247657 0.0646311684019437 -0.00416304306687637 -0.0436613904566155 -0.0132801802616656 -0.00290344227555858 0.00481986389686856 -0.000914398212182857 0.0040807308217954 -0.0112293832905894 -0.00203904132578379 0.00234544243057017 -0.0023233096510559 -0.000140205252297957 0.0033071307924578 -0.004205397073222 -0.0424471174935056 -2.01601987731316e-05 0.0851932953381359 0.0392869219854865 -0.0700492805026018 0.0439719189615822 0.015869482633284 -0.00615479102493926 0.0232188608499344 0.0159041502454909 0.00400220796078957 -0.0125843200973547 0.0226025656652545 0.0156867824990525 -0.0142211766859666 -0.0387891205835961 -0.0104768440249364 0.0425466123382478 0.0279072286559832 -0.0470887949399556 0.0342105321641458
  92 1524.08324906414 ""  5.20942258296759 0 0 -0.000323656920168902 -0.000183727685051023 -0.000138909195320896 -5.18491133234784e-05 -0.000258087240081291 9.76777235140345e-06 0.000247277167742349 0.00143241480129477 7.93313450034965e-05 0.000673663238853026 -0.00136875253289541 0.000178941055709508 -0.000968192456446737 -0.000439210206195972 -0.000888468194566289 -0.00065212345630081 0.0010889130426828 0.00231065307151647 3.28353098598358e-05 -0.000988047388748735 0.000626453831330207 -0.000723252793493957 -0.000450043909976802 -0.000702355716613049 0.0162884541403243 -0.00157914476335767 -0.0265970880404598 0.011959509831845 -0.0163959206666415 0.00440904052109861 0.0212201540606151 -0.0021374729150202 -0.0355055256374311 -0.00777865855313847 0.0163088215818901 -0.00983828684602992 0.00232213376574743 0.000496822825200411 -0.000245345820434354 0.000730455846925511 0.000742880356471036 0.00208240489356077 0.000929735252298895 0.00467300179091072 -0.00150567482987411 -0.00385293048967212 0.00415815447449211 0.0128850498584319 0.0079624717084668 0.00356283239904114 -0.0130837167873402 0.00232099183512005 0.00313097723046267 0.00245136963145843 0.0172882854476194 0.238781907471232 0.00422145554732717 -0.225088503660679 0.0822011359171625 -0.0807290339899685 -0.0056145379954449 -0.10692495617171 0.0814982831996451 0.194921711470112 0.325862999691073 0.145875157889968 -0.239825419486339 -0.32669831879511 -0.0650827913957764 -0.299543726883818 0.0349356695812042 0.492210990021819 -0.072564980019004 0.108659135459867 0.0277068500280221 0.173473223569945 -0.0748725762450072 0.161811156023402 -0.0287032452473798 -0.239254133424249 0.0172544223048668 -0.000580203043468945 0.00174240940886966 0.000915498180349024 9.19039053690036e-05 -0.000244971086613977 0.000360415271070423 -0.000243564696859174 0.000179840450613328 -0.000546194092706818 0.000808889977910857 -0.0124194221629079 -0.00301834679257298 0.00811363437840357 0.000801509651389711 -0.00685545624544229 -0.00191403736094632 0.000527099671015461 0.0031282703902014 -2.61339000258523e-05 -0.00226267112100839 0.00433194621060634 -0.000908407101532475 -0.000188871311502648 -0.000428585702267075 -3.12234130036659e-05 -0.000313029548190339 0.00199840593498128 0.0162265277613574 0.000804215503524726 -0.0265844132962283 -0.0149248280002244 0.0230562615950208 -0.0154337077962561 0.00874624765711836 -0.00392348904979427 0.00615341742858692 0.0046350859357024 0.000885602431960366 -0.00390215632370483 -0.00312712859395255 -0.01723513256272 0.00414611484669925 0.0114114121090599 0.000309213703585233 -0.0271329772986059 -0.0082415335165333 0.0222342889344554 -0.010904044549456
  93 1524.45827399977 ""  12.5328798590888 0 0 0.00928263971737884 4.28548733041185e-05 0.00519998108816626 0.00124135986430392 -0.000226221550619404 0.000736158102815891 -0.00309447381656233 -0.00630415670243209 -0.00157711511533031 -0.00166413258372696 0.0109447404010512 -0.00176143181149547 0.00471791736252705 -0.00123486338512363 0.0029234019970805 -0.00346552398580039 -0.00483070647000379 -0.00160018437655406 -0.00222809473785794 0.00435184426270039 -0.00162100790609327 0.00653252995535704 0.00361358223859669 0.00380078557581266 0.0046572913037541 0.000574073501316103 0.000265046404468824 0.00340969090426875 -0.00133715661417467 0.000749514187860927 0.000340775896354306 -0.00177291000674385 -0.00299065404862008 0.00106652984940923 0.00107162405107626 0.00137436454813648 -0.0916737572527188 0.00899489026624438 0.00794850525842898 -0.0307071949181136 0.00480203524962132 -0.0869480389432439 0.00166825160638106 -0.0325537956530402 0.00281275555944688 -0.017187880597882 -0.0212450415895662 -0.00795452130912352 -0.000222488018923589 -0.0282882677220191 0.000708462768593278 -0.0158020062479864 -0.0176242127608611 -0.00880742380090085 0.0132731087714771 0.0341294457026564 -0.0148854381154329 -0.0499137252099952 0.0176467313641852 0.0013349189820261 -0.0201793195172753 -0.0326938635995154 0.00240316406492581 0.0072014876193944 0.0373848944307414 0.0158489207946319 -0.0131991169448917 -0.00839224418730774 -0.0140660374198094 -0.0107960021591087 -0.00265312353453481 0.0399314563492148 -0.0188070499630472 -0.0186422272073294 -0.0117629120720026 0.00287801980538266 0.00398722641964912 -0.0236032183725453 -0.00890798509196195 0.00292952108979904 0.0173603184668722 0.0113593339432172 -0.0275839198134585 -0.0155255877811583 -0.00168240870386413 0.00394264785537337 -0.00586553711206972 0.00424130591273021 -0.00250481502966679 0.00868834110400572 -0.0089099644431226 0.212763560912087 0.0572760879163168 -0.154630714610693 -0.00508198716920201 0.114713650168676 0.0342399796818651 -0.00583231674748458 -0.0482845516335973 -9.12951306489262e-05 0.0305577814185449 -0.0606260985156205 0.0123958972395719 0.00240117725135765 0.00503365542682964 0.000914578149447409 0.00384183539807037 -0.0279822745019015 -0.22419927151399 -0.0103868039875399 0.371168410686259 0.211332145680382 -0.317104619288985 0.217863055394814 -0.116683173218943 0.0521573185741412 -0.0821398503333848 -0.0754258296705049 -0.0144598435198925 0.063439526300233 0.0367022994975803 0.247768406510225 -0.0551735970965812 -0.154357714255833 -0.000608608019405458 0.384728519443017 0.110678072626118 -0.311621365585087 0.147301415446772
  94 1533.22954129057 ""  59.0770886665374 0 0 0.00218083017354012 0.00161883815863166 0.000866413969996228 0.000209766001801683 -0.00333027608798401 0.0009614782624597 0.00543137033362539 0.0245163734086262 0.00194735949901373 0.00921479877735938 -0.0309205764938118 0.00753089280663576 -0.0196918894935071 -0.00257062540546075 -0.0118456119972514 0.0115634467180007 0.0163906975589773 0.00593794319605444 0.00688987767332515 -0.0152869364014072 0.00527036187557143 -0.0194820123590604 -0.0115894221178141 -0.0111957193309814 -0.00516789859310903 0.00112602054794959 -0.00300082182526999 -0.00287071672616666 0.00174398159883364 0.000711557519636181 0.00121037696870232 0.00616854032249404 0.000576943835870353 -0.000446053128251827 0.00132388043144404 -0.00294922834846091 -0.0528027443214089 0.00349321134991061 0.000525577160522345 -0.0209158754467709 -0.00587734426920553 -0.0513109382381189 -0.000190447508678897 0.0996695425986294 -0.00481524606723747 0.059997572905791 0.0713093745096893 0.0315886967486202 0.00242281168655344 0.0905504150642311 -0.00489950402553978 0.0604340720259997 0.0632234503360871 0.0332167966065282 -0.00616016418562454 -0.0442986968471905 0.00500504973139809 0.0463675480419937 -0.0175942129034747 0.00815390600761342 0.00653673486834831 0.0270232306973104 -0.0134155988583312 0.0355232934165211 -0.0647064332540457 -0.0252324563249511 -0.00682937061034668 -0.0558034783096244 0.0502752511036467 -0.038429834619004 0.0190175841354277 -0.0284066878244499 -0.00716101533653953 0.0271481706431678 0.00880026984758934 0.0259140500579065 -0.0145620843554158 0.0367552264728817 -0.000876693945970626 -0.0422230169405277 -0.00310351836876897 0.0507669825352216 -0.00428025636607051 -3.2223332629253e-05 -0.00118822922141875 0.000786533642789332 -0.00102596608102028 0.00660558775371823 0.000671207427523979 0.000853926348679219 0.0291679980393636 0.273783466273281 0.0909471743554203 -0.453539131015054 0.14401910912637 0.0567871261989042 -0.00188721883613017 -0.0127527528818704 -0.0174674676186347 -0.019301420302504 -0.0447984369945126 0.0025860537988483 -0.0404505287637775 0.00637673354761203 -0.0491564894091094 0.00995598531628933 0.00415051470963327 -0.00226890451862966 0.0977369596046548 0.0408724089069025 0.0518862541261046 0.0479212800413598 0.111218157765443 0.0502281943766379 0.436447257435374 -0.196445667730622 0.405952565974741 -0.0287456066380872 0.00343822071439016 0.0292154642840847 -0.0836822318330153 0.0360055202753613 0.0398210674204585 0.0371916895184246 0.034643808811427 0.04995544512517 -0.0457551582607423 -0.0233674490352004 -0.0567759065569388
  95 1536.35436411819 ""  8.52552688517866 0 0 -0.00155613287352713 0.00296009215336667 -0.00122064621072619 -0.000520005957495405 0.00287395143395034 -0.000511295235969359 0.00314450314046675 -0.01132934983016 0.00276614810789827 -0.00790981777086322 0.00600165263697134 -0.00524311326094779 0.0136923805690945 0.00709698210561097 0.00786458642048392 -0.00707789831272579 0.00376072975418585 -0.00455585198463756 -0.000651446216506953 0.0107371804768009 -0.00118154195821753 0.00293893446830012 -0.000962321731107488 0.00186631263923357 -0.00790782621940778 -0.0421415982289394 -0.00226435946078896 -0.000806194843661601 -0.0158314844061584 -0.0120345625957734 0.00193681603975661 -0.0317676371968063 0.00280737008980235 -0.0120521425830607 -0.0143303464476892 0.00616237090190159 0.0217124606634878 -0.013575733326056 -0.00171787357837132 0.0070246121071825 -0.0117878955679517 0.021519269686515 -0.00614048908817493 -0.031234714324641 -0.00172189366475683 -0.0285763972329283 -0.0322481552925098 -0.0149286368358031 0.00346886167830774 -0.0697512704985741 0.00717068140440826 -0.0176160571757434 -0.0205437829959149 -0.00941599633727046 -0.0998509253687038 0.241759033868274 0.163340244646375 -0.0579538503830126 0.0373678895266578 -0.194496470510872 0.187580598800202 0.035580564904011 0.192599679021495 -0.241904476762199 0.350554757338527 0.135522821524383 0.0226171081661149 0.312426062589704 -0.312515800120829 0.230965151795003 -0.108426514102712 0.154490476325673 0.258756530403412 0.0305542053946293 0.0738491652533779 -0.192967996767941 0.0503567462408284 0.0382067085819857 0.110482176245984 0.214200177328749 -0.186859839431615 0.00812246086186367 0.000872837084794253 0.00112851250915391 -2.89101891177959e-05 -0.000103456488098817 0.000189774488578923 0.00071736030644817 -0.000246346082993443 -0.000287296567358342 0.00474484226654828 0.0336433343198644 0.0105559032194055 -0.0667224674440104 0.0243997581082024 0.00288480788336263 -0.00384935553742034 -0.00343984947475776 -0.00129144104600621 -0.00334328001643972 -0.0083112286994458 0.00127153563231413 -0.00766535326179443 0.00133807493003101 -0.00900698876138762 0.00165233349169225 0.000936600972427443 -9.57611838493425e-05 0.0193572757742777 0.00708836688692032 0.00603306188535075 0.0052259954002996 0.0216159423922303 0.00600086680429262 0.081771676437073 -0.0368653786592214 0.0771714840266514 -0.00019885218540735 0.0019045577712373 0.00128727971510753 -0.0133412589816897 0.000485631704576142 0.00702680096272552 0.00707858098571176 0.00506196601463273 0.00193619655754137 -0.00809539785560665 0.000340302004224219 -0.0104839409585846
  96 1547.42110049866 ""  95.5214298133453 0 0 -0.00892449466045408 0.0161041592767946 -0.00680780125818589 0.00126495574932434 0.0228245049803425 -0.00105272425172302 -0.0168884893360587 -0.0948179551413795 -0.00390815569167401 -0.0331119675678209 0.0707070265090677 -0.0249250030627912 0.0697671431779488 0.0340907997573475 0.0402813012519198 -0.0356146951645315 -0.0724450021557809 -0.0167680200280515 -0.0183386561268777 0.0623493567384752 -0.0156901085825637 0.0517245530986551 0.0297767693079211 0.0297950512484764 0.0144599498405037 0.0211480564037318 0.0071546126161207 0.00486211586603958 0.00372598303939943 0.00215277419362675 -0.00216243174087427 0.000703130352971679 -0.00154450646346902 0.00419195060738046 0.0039488468447434 0.00285357067610902 0.131958493489525 -0.0804306304275784 -0.00902645287777681 0.0432192637723519 -0.0667214350176437 0.131995113097499 -0.01510284257684 -0.250162927251707 0.00663433608011826 -0.208117340730915 -0.221396738972096 -0.112072241560495 -0.00568135916753509 -0.264498913107799 0.0152540020751297 -0.172627185152536 -0.180898736446403 -0.0941167805807203 0.0460619757390581 -0.0180359841421576 -0.0686236091239378 -0.0521509466072468 0.0141315082196394 0.0636826879833453 -0.0787054592474176 -0.0582930479373223 -0.0474904078740202 0.0241100002721159 -0.0140212579553402 -0.00505062782404635 0.003953810403516 -0.0146209387291834 0.0243719935093862 -0.021527063439069 0.00893628151782524 -0.0109018376069025 -0.081760977866386 -0.0568446681758481 -0.0413331028387739 0.0342687046828293 0.00412586679755359 -0.0747334380079814 -0.0399567166133158 -0.0110644062997038 0.0734772750881097 0.0130442721586228 0.0051471178981929 0.00430317730299725 0.000106922463386341 -0.000882813917446212 0.00111251903376934 0.00223301914907136 -0.00186366427938513 -0.000455431103443729 0.00853742914662011 0.031236568770049 0.0088370186967641 -0.0940283048453884 0.0426860814072729 -0.00897222285207176 -0.0233020578996762 -0.0176777324643189 -0.00281624836381069 -0.00558884344356266 -0.0156876982944203 0.00386063937403945 -0.0156977712690412 0.00314761371603003 -0.0178820497609272 0.00258345794452893 0.00226794204283663 -0.000378211452555456 0.0362145095995538 0.0113175185771006 0.00881724117386381 0.00328416952271692 0.0380083850596845 0.00622741353063207 0.165014721900527 -0.075101960933937 0.160506321832953 0.00989560424455208 0.0078865181627889 -0.00489375247554311 -0.0199813119666758 -0.00889662985933718 0.0114434938527445 0.011260333071266 0.00711567908228263 -0.00466193440655368 -0.0114071596621884 0.0054691378870371 -0.0162740974930994
  97 1594.82024423771 ""  15.4861684320728 0 0 -0.0081284711567396 -0.00645296354382452 -0.00482503977004872 0.0148546330134813 0.00240140834024405 0.0093686088228096 -0.123761785932235 0.0381110695707629 -0.0790756566912064 0.0562950879536832 -0.0426704559418243 0.0373089140360925 -0.0753361017853528 -0.0176195334651133 -0.0448606761243786 0.088943014508083 -0.0511061054205841 0.0581366459884801 -0.0507375222086755 0.0722550048611523 -0.0363012064228592 0.0958066011241909 0.00968488363091649 0.0584817835394102 -0.0139261974950344 0.00716830712371831 -0.00903296700702122 0.000690838168053228 0.00142784532785648 4.71287682868251e-05 0.00141954898777438 -0.00602975340608298 0.00122458934864642 0.000433322760476629 0.00139655936079087 0.00049280950683346 0.0203429807046282 0.00893698790848962 -0.00677759476130503 0.00406933654517325 0.0122870401834788 0.0207142280616288 0.0525366393651642 0.0639220459234416 0.0289913067350193 0.0830752739287003 0.125838237580545 0.0418756651080265 -0.0406925485150457 -0.185658423552828 -0.0120039089809946 -0.084691886782024 -0.164914381720211 -0.0416365568482879 -0.0136576224652424 -0.0126492250792231 0.0218724186916252 0.0191032222732776 -0.00388860377328219 -0.00847035039742582 0.0129277005061864 0.0138198388363373 0.00516893289379435 -0.00558876770329438 0.0184687690329031 0.0102881473794918 0.00708699706306857 0.0162362251647949 -0.0116981495704181 -0.00506805522194989 -0.0020776510136725 -0.00226792615489282 0.0111206402203789 0.013908540016349 0.00765733662617574 0.00123336684973603 -0.0019081364823043 0.0207806828726063 0.012127276012051 -0.0151344976046227 -0.0207298155883453 0.00022586841764954 -0.000503874013986526 0.000308091779155711 -0.000361101796422335 -5.98301885832956e-05 -0.000344696784702201 0.00450320840573422 0.00168690836211842 0.00221956012900203 0.000543947020087129 0.00147772170741811 0.00137968708010965 -0.00404316672734738 0.00212049898877342 -0.00407180482307105 -0.0129848959509722 -0.0121843594235691 -0.00655781813787875 6.91756640143199e-05 -1.21327053470531e-05 0.000317542789240169 -0.000452572316093258 -8.19715690305196e-05 -0.000432541731576985 -3.57860444517707e-05 -6.85235440126647e-05 -9.89519099354929e-05 -0.000130595405888629 -0.000592463493953573 -0.000952459001626183 -0.000191837253933133 0.000385012192215328 2.39377418355552e-05 0.00399293261165713 -0.00161870983132381 0.000685859092233286 -0.0047318464254381 -0.00055086350112303 0.00418238503962599 -0.000598216174003589 0.000520271410624458 0.000205318336148313 0.000866648646193912 0.000620289767709627 0.0007487824398247 -0.000104977509263345 8.24975365873637e-05 -0.000184089133913024
  98 1637.51984058071 ""  54.6693321913748 0 0 -0.00184199512853649 0.0108389086361503 -0.0020047229039533 0.00156872468354451 0.00691905693030778 0.000297758575857238 -0.0202136999345811 -0.0803771863532359 -0.00700465755544813 0.0166389586936909 0.130358614656023 0.00136245090660656 -0.060146406033205 -0.102504372932522 -0.0298244255976574 0.0138529890968624 0.082746190056317 0.0027776801410516 -0.00878265331054903 -0.121549865125823 0.00310894921612748 0.0524562581581176 0.0880569861386315 0.0262010820208015 -0.00148994287690378 -0.00938866989182036 -0.000252544957975824 -0.000950372111489295 -0.00211346349987164 0.0015601929530697 -0.00114446192581161 0.00112779308532348 -0.000758145389965316 0.000818667653796058 -0.00233257370348751 -0.00136216223386778 0.0284634991859864 -0.0377605727555516 -0.00313503570788443 0.00625848260301449 -0.034786920653769 0.0311652910263755 0.0430887604725355 -0.167225882373425 0.0372138604359377 0.141483372055269 0.0752786279151922 0.0812995757273523 -0.024093119620097 0.181043102962638 -0.0278349584692494 -0.116540499733213 -0.0641683481842016 -0.0676053481922574 6.562390026221e-05 0.0060476060259237 0.0010371963129608 0.00364021425002465 -0.00168332462773314 -0.0114090030317274 0.0055962002995662 0.00929612232253115 -0.000125863576085807 0.00175805180659167 -1.3457248505652e-05 -0.000720671884585041 0.000300910358926794 0.000335562385336448 0.0019352630048891 0.00910821130604627 -0.00368154468168477 0.00559537466105215 0.0031489255662517 0.00957437567709014 0.0041102367676817 -0.00854700119315189 -0.00035266849727905 0.00856159324836848 0.00135532577769229 0.00605479266559704 -0.00109456337197301 0.00129171039743488 0.00115388850185511 0.000601782537640993 -0.000180115453625112 -0.000431403127590616 0.000342200825273232 0.00158626332827315 -0.00111416062219618 0.000515914985776181 0.00161196971534593 0.00180661006941918 0.00111730669768702 -0.0085650662778448 0.00515178055017421 -0.00112506250015345 -0.0112573595613618 -0.00980709257412613 -0.00349089129276157 -0.000211303386575604 -0.00188199262523719 0.0010146371289337 -0.00251846303959716 0.000675255039622291 -0.00292296311516558 9.13371573956922e-05 0.000333440392046704 -0.000485463852807659 0.00310049003766613 -0.000427248454366148 0.000884775805584638 -0.00187801309373275 0.00239630433470081 -0.000578900689729306 0.0275830285710035 -0.0134370692672089 0.0301391526863674 0.00371512520336437 0.00358677006798654 -0.00180279288733846 -0.00189337113818337 -0.00208980315767141 0.000967509236957586 0.00107028218854958 0.00102343385829996 8.93517627051406e-05 0.000166400781132851 0.000631139478869997 -0.000568027928611017
  99 2894.21794389765 ""  73.5283046753296 0 0 -3.68113639341918e-05 9.9491477599684e-06 0.000111652676183814 8.09372868373453e-05 0.000143052641711689 5.40134007704539e-05 -7.38433222792258e-05 -0.000220496935934715 -2.39095896336364e-05 3.87250932090359e-06 5.42113196476286e-05 -1.37197710509708e-05 -1.75460318292952e-05 1.73448062545859e-05 -1.38760485092194e-05 4.3188134518702e-06 9.03854399950951e-06 1.27859148433324e-06 1.81536694261671e-05 -1.04193880530987e-05 5.91496764649481e-06 3.47721808684365e-05 5.59829163492958e-05 1.01109308328381e-05 -7.68968923774269e-06 -1.06089393410322e-05 -4.08543036851389e-07 1.68407384140587e-05 3.12135988846154e-05 -1.76110712439322e-05 1.3841921766791e-05 3.24995090989795e-05 -1.29846688912741e-05 1.64325165952427e-05 4.22627092485475e-05 1.21849851131512e-06 -0.000242696307555795 -9.14168229626807e-05 -0.00153565298477498 0.000404610707389896 -6.38068205405487e-05 -0.000229251177033492 -0.000168246275586205 -0.000207107186747793 8.1724889523852e-05 0.000162869496963012 -0.000246504084928988 0.000159660117007693 -0.000175417287171882 -7.83588430827503e-08 -9.89101443793078e-05 -2.47626097503434e-05 -0.000211738897266906 2.97154696163594e-05 0.000185798965934234 -1.29934821156727e-05 0.000149015001594222 -0.000160403561717363 -0.000451323852907533 -0.00010416673288523 -0.000254831612063737 0.000194393831588449 0.00021624122824981 -1.92601577598035e-05 -6.42827595882292e-05 9.42989322040892e-05 -5.83493199278045e-05 2.28316367184675e-05 3.50425709839493e-05 -7.98235286717871e-05 -0.000276610509095942 -3.20889750746523e-05 -5.75485241934847e-06 -4.41784645909628e-05 4.48398939935969e-05 -0.000155530870144351 -0.000392221679496053 -4.41435125042549e-05 1.3603215773403e-05 -2.16965692732619e-05 1.32952618655035e-05 0.00469128476666397 -3.38759492611173e-05 -0.00456841848677068 -0.000238924984639506 0.000169444412184196 -0.000222515315956576 8.89344502710114e-06 2.83331245217574e-05 8.89038934409992e-05 -0.0572481952255302 -0.0215478348811489 0.0446443485118976 0.0091563477357401 0.026125695487041 0.00552019501313784 0.000443424110796784 -0.000459378937465036 0.000235401217142602 -0.0528831235002335 -0.000183489151102879 0.0525713918275527 0.000525548105695309 0.000196703554009786 0.00251665479668916 0.0020911974397622 -0.00167040002586251 -0.00468728585450002 -0.0676178317063342 0.0792531977134472 -0.00797065388437723 0.686751532649554 -0.0862246559166353 -0.651580131212583 0.00131038657854951 -0.00151697162316174 0.00374783477921117 0.00589118384589233 -0.00234928807179671 0.000977423015090817 0.0124269000800322 -0.00308001067945239 0.0325729963745434 -0.0127915470051787 0.0200351134684119 -0.00739962769666392 -0.0334029119599003 0.00594747797039115 0.0308009742186193
  100 2911.75957464767 ""  62.2056223630465 0 0 0.00715932340831064 -0.000569858537644795 -0.0018469993463183 0.000136579858501663 -0.000157582536795908 8.4326343369898e-06 6.70271366517409e-05 0.000124025707607671 8.61348654757714e-05 7.59919380403773e-06 -1.83262141564488e-05 -1.06132747094947e-05 1.02352812342768e-05 -5.74628552725239e-06 -3.3136932970377e-07 6.92945775312303e-06 -4.4373641758182e-06 1.09247454097005e-06 4.97646667148984e-06 1.53284546350085e-05 -8.72417743859487e-06 -6.51120873856789e-05 8.92385639792368e-05 -5.72619479445507e-05 2.57242497109321e-06 5.29977990983214e-07 3.04637503804424e-06 1.47772064939749e-05 -1.80929737925251e-05 -1.42716718980106e-05 9.89178816795422e-06 -2.729689205429e-06 -1.47420050372539e-05 1.30963163254948e-05 -2.68196143681272e-06 -1.21066966783105e-05 0.00315351455311786 0.000481005258630289 -0.0144828092500138 -0.0873576538246237 0.00819506055525829 0.038328984685624 -0.000365636414307009 -0.000144277348925469 -0.00013352514917293 -6.40189414476132e-05 2.37252497585584e-05 -1.33244975825599e-05 -0.000100028105148768 -1.69915869946247e-05 -1.88684556529761e-05 0.000619229934960113 -0.00130005556463911 0.000714893380896533 -4.69840705595174e-06 9.40964553842724e-07 -5.37605362197742e-06 2.92038959204615e-05 3.49820465759864e-05 4.53097726989936e-06 -0.000170220109754958 0.000148405125430375 0.000142828280613855 -1.23090884224738e-05 -5.13074220431457e-05 0.000104653351833115 -8.66987691027689e-05 6.52145324536353e-05 6.59844263183893e-05 8.04931094854651e-06 1.12754390989624e-05 -3.97340549559446e-06 -3.84683171620811e-05 -9.46140897697984e-05 0.000189225054598002 5.79267812496749e-05 0.000114496294442419 1.04929204684115e-05 -0.000166973305955127 2.01469292383531e-06 -9.3829197803852e-05 -0.0595462240292664 -0.00904764760278223 0.0425230235626521 0.000144707722520909 0.000470643898929138 -0.000768791254713314 0.000707702970247086 -0.00467900874869901 0.00111472767670806 0.784966220699645 0.206474283543983 -0.482905009164276 -0.0482903843045615 -0.11348738562357 -0.0100961304839024 -0.0273417479590537 0.0450118396762295 -0.0100161667674591 -0.00401703938800004 0.000523922877479085 0.00442351324494298 -0.00171247250138957 0.00152197408681911 0.000506474199232919 0.000292271861571807 -0.000760799387756508 -0.000819197070344981 -0.003213215894032 0.00322196098244293 -0.00195613272419627 0.050837572214207 -0.00754206452587633 -0.0581968687311288 -0.00201980725965589 0.000998521493698071 -0.00737179167073026 0.0109797430410051 -0.00613833666290713 0.000821604921901953 0.00357652642446386 -0.00013611125103598 0.00853735837144135 -0.00495153904694465 0.00822545163792163 -0.0014476488593877 -0.00188682109321029 0.000724418930050741 0.00267065367207497
  101 2944.86735583244 ""  15.611131500816 0 0 0.0622510661434061 -0.000436858603738953 0.00417431532256233 0.000703401474493752 -0.00299010615288918 0.000780733964163722 0.000850360116675969 0.00119731795128233 0.000612886563013363 -0.00015764494524146 -0.000427889742972711 -9.34839267673206e-05 9.46430190731363e-05 -2.73720612354418e-05 5.4608564026589e-05 2.5974947679812e-07 -6.19602094534693e-05 -8.06659707647621e-06 -0.00011104451771777 6.53150957846992e-05 -0.000102060931028253 -0.00095773770464945 0.00116978465367455 -0.000634536585133305 3.2555738496146e-06 3.25794370161117e-05 9.15911361780555e-06 -8.34396516817028e-05 -0.000130555592952695 2.87710279680615e-05 -8.59991929325827e-05 -3.07517365819635e-06 -3.72419179561619e-05 -3.55858854836898e-05 -0.000143521319666969 -4.4493984964462e-05 0.000484333813085191 -0.01086628874254 -0.380801951372357 -0.751744564026759 0.0633394996223549 0.322294182234009 0.000684322836475 0.000817088175151873 0.000264447922567697 -0.000967402690622988 0.00113896769515005 -0.000645356665812939 -0.000609933506529353 -0.000327289855683317 -0.000307667255675982 0.00907113516585977 -0.0168542355951424 0.00702723719051303 -0.000483677371594339 2.92282275124319e-05 -0.000321216262736156 0.000651002616120934 0.00179055107608661 0.000384292634057274 0.000670653206440805 -0.000501944526872837 -0.000535554552472367 -0.000117181792649692 -0.000429050931601517 0.000985834948025162 0.000944711860934558 -0.000651029094531415 -0.000624305414609635 0.000231097730745509 0.000985837591822271 7.57197256500452e-05 -9.82146346935904e-05 -0.000202524047132897 0.000483565217094079 0.000681019501667097 0.00166693234456899 0.00022629548488452 -0.00032957695888963 2.87336297254784e-05 -0.000167287280116046 0.00344250969128976 -0.00111820702599215 -0.00359911221761148 -0.000618396924195679 -0.000421105259705717 0.000753327667059148 -0.0144178864063761 0.0222061364089452 -0.00905654619175703 -0.0542914057146519 -0.0143203178211914 0.032384907445537 0.0101195768939944 0.0303409749113619 0.00614014289422822 0.17766671746983 -0.26793932190452 0.0934425647195215 0.000324557762526273 1.71959584407326e-05 -0.000374393111050974 0.000229319899640491 -0.000346533476582166 0.000178114539821565 -4.2361249453769e-05 0.00023625899828289 0.000109144612516657 0.000365498041701991 -0.000565167611387832 0.000186002125571869 -0.00409399881310473 0.000575810158641773 0.00464657567736721 -0.000136427867541041 0.00097681083262219 -0.000813222050786712 -0.00173848953735974 0.00379182796890539 -0.0033024402228985 -0.000837915783462367 1.0779908017393e-05 -0.00196682625359327 0.00161388892882354 -0.00272341175095017 0.000541458092867932 -0.000411213797642219 4.2368851641169e-05 0.000278834155735286
  102 2970.28603051527 ""  76.2590146559569 0 0 -0.0246182956387531 0.00188520491552339 0.000842772211735219 5.42346720807183e-05 0.000371416706825408 -9.7896711101837e-05 -0.000302185516440168 -0.000621758522291292 -0.000216251198265867 7.09792447401824e-05 0.000191150241446777 4.74355829253804e-05 -4.98094723295745e-05 2.28859748421286e-05 -2.58999950616097e-05 7.90197577728035e-07 2.98543435548895e-05 4.755971163041e-06 7.17502091207912e-05 -3.47701886420938e-05 6.01236899605272e-05 0.000382810504434521 -0.000355509480972454 0.000240216508188618 -6.15748818606263e-06 -1.79492133472315e-05 -6.26158256216795e-06 0.000115763216471887 0.000176255618698278 -7.64600357804088e-05 0.000126041591126718 2.88168125374123e-05 5.77773468882255e-05 2.14469152891845e-05 0.000179605468982034 8.56913576368217e-05 -3.59292401582888e-05 0.00465588485736273 0.105611276832109 0.2924842912962 -0.0197550451199606 -0.120671566676492 -0.000532964342300834 -0.000456647801432656 -0.000230309359732562 0.000488261293176583 -0.000630759904121503 0.000329117389090083 -0.000148039068561058 0.000138048343304252 -0.000115917139167019 -0.00358239170249468 0.00612953399221751 -0.0027822355892719 0.000871879652606518 -3.70247829715549e-05 0.000552518802491656 -0.00100113403378087 -0.00280602338670208 -0.000491900593699583 -0.00120734750277833 0.000924346714133275 0.000924461024761134 0.000172194187404631 0.000583863184625836 -0.00135105409963828 -0.0012268738137094 0.000840242549480005 0.000814415700078139 -0.000457461573343393 -0.00163145239455032 -0.000168581400646229 0.000185818649061491 0.000451366192375053 -0.000965044744183773 -0.000907848714561088 -0.00242707482562283 -0.000338666617932894 0.000553593447603036 -3.05396068514921e-05 0.000318347719155761 -0.00798537435629065 -0.0075793174889747 0.00267649133113553 -0.000213042412148097 -0.00149708937546771 0.0019036844874569 -0.0381682113960445 0.0607574842216239 -0.0209200416043669 0.0743724973834513 0.0183266999165947 -0.0517532032548193 0.0222142590458621 0.0746129374797406 0.0151039436286888 0.45825975104264 -0.72220491369652 0.24108648770009 -0.000303719836787328 0.000277476567585734 0.000250642636932501 0.000418915340786202 -0.000183180531679236 0.000300439634753844 -0.000160184970809925 0.000387065282424038 -0.000325906837312858 0.00175468397211203 -0.00299485712023656 0.000717658412253537 0.00283127323765583 -0.000552950087716916 -0.00432454457601903 -0.000528755372779109 -0.00121894539736058 0.00110584983084204 -0.00621354317368289 0.0140918632475941 -0.0137252336668037 0.000302221398337635 0.0001646635725225 0.000796437575406894 0.00281725864266498 -0.00492996743609833 0.00105299409588284 -0.00171051061097654 0.000404075757985624 0.00171782678479474
  103 2986.30383281853 ""  28.9936188131812 0 0 1.01711046290486e-05 -9.01357280680928e-06 -0.000151974939520328 3.2499754001063e-07 1.16423342147567e-06 -3.87515321596841e-06 -1.57320201857577e-05 2.37957024687988e-06 2.72806462509968e-05 7.81276341410178e-06 -5.75496448719317e-06 -1.30468058997333e-05 5.87663488587008e-05 3.56559080649941e-05 -0.00015759479501575 -9.02018576713085e-05 1.64311567782226e-05 0.000179478825589841 -4.12616850434823e-05 -7.33109259918583e-06 3.67470698774994e-05 1.31404357556559e-05 -3.47157659203105e-06 -1.79580762542261e-05 0.000368871956429487 -2.6842208533131e-05 -0.000653341478423547 -0.0124651595008845 -0.0223332106419412 0.0245740232101922 0.000918521745282685 -2.42675400169698e-05 -0.000309078494651684 -0.0139318627843786 0.0249447337421413 0.0189448814598117 8.02854094259926e-05 7.99959872718814e-05 0.00176486360165144 -0.000213573717439434 6.31711521009958e-06 6.63973381712613e-05 1.08966255149841e-05 -4.11967740387571e-06 -6.9898914398819e-05 0.000884840734767571 -0.000450596053312875 -0.000770312772405113 8.78331813422274e-05 3.27173552661329e-05 0.000115227268240972 2.69891175265655e-05 2.69961734220511e-05 -9.80621720033206e-05 -0.277861593912243 0.00599690391393307 -0.168918511011616 0.164588658872452 0.462509660499527 0.0740218885603664 0.260036223049163 -0.203976555709203 -0.193481219712144 0.00128111978870187 0.00112481360620623 -0.00110315499947361 -0.0103681591164585 0.00625524978614489 0.00597195785587674 -0.0020840039054333 -0.00698847678275942 -0.000629305934812753 0.0570568923900574 0.160041868564961 -0.319697447764595 -0.163471535414346 -0.450659887731077 -0.0648077347297023 0.269580599515815 -0.00482482693453796 0.162136869458998 -1.93989394684897e-05 -6.49959530985217e-06 1.31244695085729e-05 2.51427884767113e-06 -2.3191429205044e-06 -4.78399912654029e-07 -2.12142854760652e-05 3.43980354945404e-05 -1.22855136663698e-05 0.000239286612511954 5.88046100130878e-05 -0.000147457552508419 9.05177431252141e-07 1.71537641977791e-05 3.4442813450129e-06 0.00025836046912983 -0.000418059868061672 0.000137320487510272 -2.48921002261278e-05 1.30372685426194e-05 1.53119305827486e-05 6.35286559496904e-07 4.48538489174766e-07 -2.02050548380757e-06 1.3834347287849e-05 6.94070038937809e-06 -1.0810582141201e-05 7.40054626299277e-05 -0.000132115952291954 3.97674232928452e-05 0.000215990909398663 -3.04677261693292e-05 -0.000213737275693713 -9.08391931151755e-06 -8.42298152919501e-07 2.49550865014167e-05 -2.94088859381828e-05 2.53347613934965e-05 6.62913665873154e-06 -3.54981978824163e-05 -7.17611164246013e-06 -8.09197667183148e-05 6.56053391020913e-05 -0.000102799729882752 2.12308036219457e-05 -0.000195920749537661 3.16932787085681e-05 0.000183793111465412
  104 2987.03903323966 ""  26.9792457259981 0 0 6.28296790434637e-05 -2.80191279953314e-05 -2.11185230518168e-05 3.04307839095565e-05 5.24230674367445e-05 1.72601525692838e-05 -5.97944194090773e-05 -2.48819213734609e-05 -3.36989530657445e-05 -1.9081930930675e-05 9.90840473529493e-05 -1.76317990365609e-05 0.000506430530608185 -0.00111923276598189 0.000381641641205409 -0.000325904392623462 -3.43864559584748e-05 -0.000193215600095591 0.000978805622095575 0.000364652912945108 0.000576467425934446 -1.6276236842137e-05 4.24767913728681e-05 -1.32500246509784e-05 0.00072930709413257 0.000132849638468373 0.000419049172569033 0.00804081324487448 0.0136531728068925 -0.0160974610130266 -0.0305312793667643 -0.000797855503860398 -0.0178811363099006 -0.0102153027922336 0.0170713779917327 0.0137080746596346 -3.12255380168355e-05 3.20072334978454e-05 9.57953322582233e-05 -0.000662854462872015 6.88160409989243e-05 0.000224048689022378 0.000749668358556785 1.54197898373442e-05 0.00044879878451711 -0.00658866072793144 0.00922686270928358 -0.00466705354912148 -0.00994984722237724 -0.00162125579194075 -0.00597756523764385 0.000878745981970038 -0.00129672896631084 0.000623653722261419 0.17863448657693 -0.00340856232174759 0.107524944321176 -0.103416998646712 -0.290732090754727 -0.0460894005160697 -0.170916177309404 0.132650768820817 0.12776157685776 -0.0568273527144081 -0.170374278848271 0.380759198520189 0.303513294100224 -0.214579554480165 -0.211292934258084 0.112140387322703 0.391609527789494 0.0407238801823101 0.0419962678534181 0.114837245510847 -0.232577197064975 -0.113465988102635 -0.313943269416933 -0.0452960417188202 0.190810180561029 -0.00287626176347542 0.115816735846127 1.74453317618489e-05 5.42443598355237e-05 6.26065741314421e-06 2.30008006050606e-06 8.33814555539472e-06 -5.95777937473364e-06 1.50771142739652e-05 -5.04055696105766e-05 1.25249647274388e-05 -3.91921893810841e-05 -1.56287440889436e-05 2.48269219928065e-05 -0.000174791394371899 -0.000608045701883021 -0.000125512939075376 -0.000293783201474189 0.000515192849569732 -0.000152627505041435 5.39763098477481e-05 -6.14110621480189e-05 -1.19250650092759e-05 2.41115508237254e-06 -8.78032242058991e-06 5.6691641301634e-06 2.99345122236626e-05 2.82862127472821e-05 2.58986643318293e-05 -0.000433558439079879 0.000694964540255304 -0.000175116134720052 -0.000253152406912867 3.16439511469659e-05 0.000273407496754464 -1.10690104768937e-05 0.000117314890071789 -6.09923699808315e-05 5.55610536496324e-05 -7.7757231127731e-05 6.09753038177754e-05 -0.000269927993318273 -3.92136250905194e-05 -0.000611417521465011 0.000204923060196261 -0.000334509001014128 7.54489289792221e-05 -0.000269098980756736 3.83468430679882e-05 0.000245408649895298
  105 2994.44277084869 ""  33.0793712378515 0 0 -0.000559773309519389 0.000131012558857348 0.000579732600260229 -4.03272474375241e-05 -0.000156742600142871 -2.0330074837215e-05 8.75865482989122e-05 0.000135390894191538 4.32413272919187e-05 -0.000134341700784332 -8.15537273743203e-05 -7.19233344377141e-05 -0.000750940595357256 0.00107180031094371 -0.000533930067810903 0.000406861368388276 0.000903827041964367 0.000183402511103068 0.00113218210166279 0.000182715592872485 0.000683716896327394 3.60883714538793e-05 -0.000173952599877343 2.77973960870488e-05 -0.000112282784476124 -0.000135506049587025 -3.08453266744217e-05 -0.00894798048265497 -0.0158895504023169 0.018633000157359 -0.0283183951097831 0.00214071835165941 -0.0167345578567308 0.0113641961338335 -0.0188314302608437 -0.0147078718563165 -0.000239061119024783 -0.000301155191557237 -0.00456937360152182 0.00664987725361241 -0.000527844378154748 -0.00259937002696345 0.000505669177783456 -0.000139769434602488 0.000318081909846201 0.0088844722961944 -0.0117496869931447 0.00621387009184523 -0.0135716403693635 -0.00172523218924154 -0.00819698596145624 -0.000151091698895309 -0.000263257431805288 -8.53409168501295e-05 -0.202520079798358 0.00568965352503472 -0.125492838460261 0.117045179623181 0.328498142213882 0.0513301368089725 0.190607384221375 -0.1472415721061 -0.143397683175015 -0.0503602546116009 -0.158464629020891 0.35770866978079 0.287131845701701 -0.200086842713996 -0.19623641140142 0.095998916468102 0.331064672812061 0.0351741238068686 -0.0450728847475176 -0.120392641501847 0.245882035633921 0.121051532736656 0.336653900669127 0.0491087135454718 -0.208173204682899 0.0052033857606691 -0.123038735012565 -9.56740945756128e-05 -0.000144817036220344 7.24576057601733e-06 -1.33384906992908e-06 -2.0645966149448e-05 1.05660792776602e-05 -0.000123666979113168 0.000232970484240513 -5.44063860253063e-05 0.0006638616059939 0.000177575176451567 -0.000436271485114662 0.000454528960651096 0.00153256120026847 0.000334852363439084 0.00157360285986357 -0.00261887296000703 0.00081507689203105 -3.06248543942642e-05 3.44726901163583e-05 3.44465905565174e-05 3.29599659459954e-06 2.41395319633469e-05 -8.18584875531789e-06 -0.000231444993186612 -0.000272637841685939 -9.00900094881266e-05 0.000160682192822621 -0.00029189810476138 7.09170852101065e-05 0.000326842763813234 -7.61070815411997e-05 -0.000385632700743009 -5.24382064285244e-05 -0.000338383626818126 0.000112294956094732 -8.28260343215382e-05 0.000185377886937854 -0.000122561436670565 0.00192949517457493 0.000286857796648132 0.00437538974420217 -0.00204009370806582 0.00332701889805837 -0.000759084202742014 0.00278522917644834 -0.000422928136679743 -0.00260362428952918
  106 2998.39749000609 ""  18.5322593129295 0 0 0.000394856445894628 -5.2260391627682e-05 -0.00121596313397761 1.60717520267912e-05 5.10115572266677e-05 2.00220257720562e-05 -1.82007903495634e-05 -4.14146728781825e-05 -2.31294912410446e-06 2.01128127601801e-05 1.76413238632072e-05 1.27389288417419e-05 -1.54231258441688e-05 1.46316706556665e-05 -9.6527489365804e-06 5.58417591435668e-06 7.57028694426644e-06 1.73158786645316e-06 1.99278109553641e-05 1.44284405306797e-06 1.09964684960201e-05 1.41832257005206e-05 -9.21099268285919e-06 1.15125977209639e-05 -1.99170942435319e-06 -3.31689036671525e-06 -5.37307730856048e-07 -5.00210167296014e-05 -7.90942814969526e-05 0.000170302459271711 -0.000187629047024487 5.12380556128725e-05 -0.00010542294099334 0.000123608249804523 -0.000134471356166228 -0.000119566300133847 0.000717010820727756 0.000505748446932169 0.0129109126590313 -0.00515204843369352 0.000257158354710358 0.00197417642492498 -0.00028123729723376 -0.000113905576650643 -0.000211113395115698 0.000160156337171218 -0.000242576263726198 0.000110319514670779 -0.000183476392985763 -1.99409197337318e-05 -0.000110019028631007 -0.000115950884035196 0.000172514143279436 -7.61416977386226e-05 -0.00178746085922534 4.76458471186803e-05 -0.00110610399079249 0.000764487546938538 0.00213746633961467 0.000339075515055339 0.00162140347987733 -0.00125144705740715 -0.00121659992858786 -0.000338734302094419 -0.00106651136516155 0.00240644251545899 0.00200381171788416 -0.00139782720692803 -0.00136792971171038 0.000533271959557449 0.0018592484141627 0.000195589869289343 -0.000393044974743654 -0.00107046282964463 0.00217948344273806 0.000945718206869617 0.00262111296716246 0.000384168707819674 -0.00197513734947426 4.45434954827053e-05 -0.00117513108109416 -0.00362892083100912 -0.00763632398383119 -0.00104571265203263 -6.3280490325788e-05 6.9390792649304e-05 -7.51902844104577e-05 0.000514617104414603 -0.00106548990496732 0.000356619273621144 0.0142309429009059 0.00175598948166814 -0.00968158961302831 0.0264713580039102 0.0892727236393611 0.0198978611476377 -0.00729309990343004 0.0116873637783574 -0.00397593335600205 -0.001738012068133 -6.90260116039186e-06 -4.55467842074444e-06 -8.44674262503571e-06 0.000107289309857657 9.11913549839363e-05 0.0287189354626124 0.0382383354369753 0.0055991555873924 0.00792734802103639 -0.00828892131685068 0.0030367448095065 0.00823715965039199 0.00227839903028319 -0.00547411045931989 0.0005809651957957 -0.00128463434815304 0.000573841539680606 0.00211761419929852 -0.000768177881050439 0.000499837754146299 -0.237462678040071 -0.0350182278015211 -0.536340795048371 0.290371841034673 -0.474527959739849 0.108309930154926 -0.388641039839617 0.0601107367179987 0.363954533605301
  107 3002.63114587044 ""  28.2200017007143 0 0 0.0251417913434171 -0.00607988721200815 -0.0838082007255704 -0.000253497097827251 0.000931925625640849 -5.67480252769609e-05 -0.000522007881354769 -0.000388863373885268 0.000112743385854598 0.000101675002644549 0.000151909538384439 -3.08401499924151e-05 -4.87965038484211e-05 4.24171518997995e-05 -4.64079515815977e-05 2.06857357205038e-05 3.36920705640128e-05 -2.95451780981919e-05 6.95737312694137e-05 -3.47537377928772e-05 -1.82555215423128e-05 0.000416920725785155 -0.000602960736132863 0.000405301311425343 -1.50495735072719e-05 -9.08070897277657e-06 1.90958496482101e-05 -3.30373980375951e-05 2.83731509479018e-05 0.000159595382071154 -0.000222610515824694 6.7886107975621e-06 -7.35311030968786e-05 0.000133967173528613 -0.000185332341129869 -0.000115091500661375 0.0448985456107305 0.041054997482854 0.870028938667269 -0.345000106629413 0.0206359411186296 0.130472347105286 -0.000208380762878997 -0.000294793486543016 -0.000221563040857181 0.000566988854891883 -0.000765960297103233 0.000464944270894027 0.000258401810070168 0.00013341230108873 0.00026161262286174 -0.00502365517352442 0.00848562066132875 -0.00304679016211795 -0.0013834633222853 5.19452972310018e-05 -0.00084253494669407 0.000261489509084067 0.000779940176532544 0.00012688482367291 0.00148150677105804 -0.00114023982295361 -0.00112435236479735 -0.000296630736133801 -0.000894911118572071 0.00203360017893661 0.00221922316351207 -0.00155787301907003 -0.00151912338759213 0.000706568023533545 0.00239446230693046 0.000277694036565027 -0.000376693024132613 -0.00108979186942365 0.00220388736273965 0.001145178394995 0.00332540085917144 0.000510376759182432 -0.00224450736268992 4.98096281335275e-05 -0.0013310440164923 0.000957861741932066 -0.00207626968515774 -0.00104194135828476 -0.000495274772759103 5.57056001355689e-05 0.000404951578219818 -0.00029551576063367 0.00210206882157341 -0.00239729942495497 -0.0170702289448023 -0.00410408897436184 0.0118355175964833 0.00882194829532069 0.0313384526330631 0.00681583500731409 0.0153404575970296 -0.0291355685185288 0.0093371626507265 -0.000340318531406782 0.000531908786197529 -0.000116655255858307 -4.2390530141947e-05 -2.9272770546851e-05 5.28643882244524e-05 -0.000760357700337422 -0.000483318885962566 -0.000112894139517502 0.00411063048699532 -0.0065280612880451 0.00164734584836626 -0.000189098107099855 0.000102632624205776 0.000435732520680549 0.00076967906172871 -0.000739425503809995 0.000430516414274185 0.0020771134051753 -0.000205922759367573 0.000813307366583608 0.0044555573854853 0.000755407733832855 0.0102435541481459 -0.0038740116063769 0.00615564728233864 -0.00145687199108667 0.00806110992832426 -0.00116380959269659 -0.00764527599744686
  108 3007.14272991749 ""  18.1244282033343 0 0 -0.000126922880695127 7.70598923456379e-05 0.000471730974088285 -3.46259599434343e-05 -0.000110054993539592 -3.06200783862927e-05 3.62324885108518e-05 0.000111186405869844 7.09442201175125e-06 2.92069416803709e-06 -1.69793671036774e-05 1.38188383645785e-05 1.68535136161846e-05 -2.17999187326742e-05 1.43720533392065e-05 7.17558034424762e-07 -7.1284294756891e-06 8.71283205884789e-07 -2.2382991923714e-06 1.36711543638424e-05 -2.83933914173027e-06 -4.63794703987982e-06 -4.77622376605496e-05 -2.34792472050677e-06 3.91114051286226e-06 5.60269783445756e-07 2.5188995814453e-06 4.05699092632688e-05 2.5711141920798e-05 -1.21686251373481e-05 -1.82532098407824e-05 -3.03208454265824e-05 -4.55527329585413e-06 1.69279667657625e-06 4.6968962694979e-06 3.86379989230327e-05 -0.000307511541249247 -0.000433581613269344 -0.00547048376110857 0.00173132055419626 -0.000142227651828532 -0.000603601377604114 -0.00021598983544968 -4.15477531772648e-05 -0.00024782747918375 -0.000149816301018158 0.000145726390370043 -0.000105752393006062 7.40114893087773e-05 -7.14586237234292e-06 4.35243294594781e-05 -6.33478098864965e-05 0.000244887556869355 -6.58311634667324e-05 -1.77082787749588e-05 3.64107944133927e-06 -2.49114857613981e-05 -0.000195024975156375 -0.000566164270874742 -7.36526580352092e-05 -0.000314973295421677 0.000249048146450687 0.000235744005694116 -1.17826918495505e-05 -3.38733065852266e-05 6.53043443387808e-05 9.57741718441209e-05 -7.17569044296399e-05 -7.23496747057575e-05 0.000136425577891024 0.000457790232187061 5.03696694145176e-05 7.71718401257759e-05 0.000192678412774024 -0.000391738649998965 -8.97514401679332e-05 -0.000281674076080992 -3.58136193529796e-05 -2.13154325263029e-05 1.75872380971954e-06 -1.03153359974865e-06 0.00211465747458581 0.00283055251110418 0.000500829202603541 3.46590058828725e-05 -3.00212331667734e-05 -3.1216313622908e-05 -4.43802980754223e-05 0.000182347025678757 6.50854625050916e-05 -0.00640306943510839 -0.00132023100522994 0.00523509215677377 -0.0107839794797333 -0.0387752193777406 -0.00800027043085055 0.000709471399327696 -0.0014354545214671 0.000168080111025186 -0.0449761280985309 0.0634283010088128 -0.0118713267043513 -0.000680995697643811 -0.000786402869701131 -6.2074605908095e-05 0.0159273758057533 -0.0133895120715358 0.00510002416823925 0.488610180716562 -0.758800856987565 0.193572425213006 0.0483631814283791 0.0068951717352528 -0.0548824864732725 0.00165782768995523 0.0121299500927835 -0.00305011646794191 -0.00107710118441512 0.000433166257285259 0.000290408311062075 -0.0317976456658077 -0.00803996684592854 -0.0858549698295471 -0.0971711715549748 0.162551964107951 -0.0358344336752393 -0.0615603552078691 0.00681962599069661 0.0645082015823058
  109 3032.41985456727 ""  35.8209904450341 0 0 0.000153954765545326 0.000513303753837463 0.00287206669488264 -4.4474575525787e-05 -5.43072278883169e-05 -3.80059574273312e-05 0.000105322725959842 0.000255897001948133 3.45562226119427e-05 -4.64380513366417e-05 -6.73907889402642e-05 -2.54107025004398e-05 6.62523759169327e-05 -7.19387645561964e-05 4.25658557750992e-05 -8.48958103921342e-06 -1.01017813202396e-05 -3.26121462597387e-06 -5.65090096008755e-05 1.19294194555914e-05 -3.13184032696242e-05 -3.86635166837584e-05 -5.10520333219474e-05 -2.47505555798849e-05 5.35770737468735e-06 -2.68508190108288e-06 -2.81934869846135e-07 -6.28484322458922e-05 -0.000291023194398916 -0.00027896492869479 6.4056779114825e-05 -0.000277034128163786 1.10497679757339e-05 -0.000242053793890661 -0.000169005364451379 6.36873821797222e-05 -0.00121367594813221 -0.00232931683245857 -0.0296449804617003 0.00308395384985132 -0.000114415857044828 -0.000661156149659911 0.000481146508263812 0.000227310620335737 0.000322964842674124 -0.00063899259909721 0.000930725705770083 -0.000450866247857741 0.000604084659370828 4.25847400961479e-05 0.000368853672551625 9.83192619539972e-05 1.74711207650577e-05 6.31144422045753e-05 0.0022619149414178 -0.000128077082947891 0.00137421201513459 0.000700253943491076 0.00194531372333682 0.000260986159124749 -0.00220069265969053 0.00161806406930161 0.00160448099296536 0.000179301264282255 0.000540396223732528 -0.00129002970977288 -0.00145943053820441 0.000989389070858355 0.000987478692392459 0.000563532104615246 0.00173119131153239 0.000209109741147165 0.000354513781349343 0.00102307504495034 -0.00216812969342674 0.000358943510885497 0.00106903311980783 0.000162391014166703 0.00208721722345203 -9.18999730014224e-05 0.00125933771026546 -0.0277641525997207 -0.073071700784547 -0.0123805574279651 0.000378070360049191 0.000326784843929705 -0.000238412183508494 0.00274327177914554 -0.00685593727421059 0.00259725654910094 0.0746480737510196 0.00812329711598386 -0.0544861028571662 0.262024373086663 0.862204682300553 0.199297143037528 -0.0462645827026928 0.0749772065044805 -0.0279946090916716 -0.00309544533884185 0.00551708442769575 -0.00240703216150499 0.000904568532582838 0.00117546819583879 0.000620127772288528 -0.0142178490959307 0.00521318173595676 -0.00514805060120211 0.0438364670796202 -0.0683130688980996 0.0182299811790055 -0.00619702569447823 0.00159655926900245 0.00543910079696202 -0.0110066021122666 -0.0176812030648348 -0.00361525425434832 -0.000659825220675681 -0.00266376283522354 0.000622466414604955 0.0537679421085297 0.0129400485310079 0.124484554265342 0.0340433592168531 -0.0643352617265816 0.0122354390099234 0.0774655049140349 -0.00916048607442744 -0.0760660660912742
  110 3041.13115904931 ""  5.61550331979547 0 0 2.49993091209411e-05 -3.67271664556804e-06 -8.7384103650625e-05 -7.28580909043266e-07 -4.47959620778001e-06 1.57791371527614e-06 1.70900282284201e-05 2.0896867174198e-06 -5.45646473830282e-06 -3.16306706734306e-05 1.66293663608282e-05 8.53540469515875e-06 2.9679848118478e-05 -0.000170100643139624 0.000227742474415674 -9.47248286515655e-06 5.30272721930887e-06 -7.70248145816961e-05 0.000126253439334743 6.96984796970418e-05 0.000174762570089363 -1.704030407427e-05 -4.71744009889461e-06 -1.41621498749e-05 0.000246008286883412 -0.000116753567452582 -0.000511258810358534 -0.0103807684318178 -0.0556179713857944 -0.0363103062364788 -0.00631506448621207 0.00860999990849462 0.0101936007400105 0.0332351988430128 0.0415506745958035 -0.00898081240871989 4.55485746304912e-05 3.60589749614539e-05 0.00086887478667513 -0.000351735210708443 2.74196083672518e-05 0.00013523062532044 0.000340725789900517 3.82923534286952e-05 0.000217396583024914 -0.00107726667131384 0.00186384689336982 -0.00105582331904422 -0.00193894354651734 -0.000491685845475639 -0.00134561935633158 0.000248095794712591 -0.000264476942540741 -1.85964319734763e-05 0.253224293443242 -0.0240459687919144 0.152450620160923 0.171664653138112 0.477992022645199 0.0665427636069233 -0.301123024866179 0.211169145432155 0.215684429128903 0.00655361131216764 0.029391063917694 -0.0555431915450254 0.0916457317957044 -0.0640922802681518 -0.0607167340453193 -0.0229692510328861 -0.0676818244834932 -0.00428250127067913 -0.0471745195130076 -0.133542336402516 0.301439829053673 -0.131399830244482 -0.381562821975018 -0.0585771881684983 -0.219220401062836 0.0186018992851799 -0.134566410030152 4.27082627691011e-05 7.79849261546355e-05 4.20744525679741e-06 -6.10000833376972e-06 1.36010456228442e-06 3.29924205835155e-06 -5.52262752449334e-07 8.70053285607888e-06 -5.66353686820864e-06 -0.000243617926571503 -4.4185372529796e-05 0.000162510520850458 -0.000266033831136307 -0.000873944140583809 -0.000199300570273501 4.88647508466948e-05 -9.47498315630075e-05 3.51672259582303e-05 6.68222482904198e-06 2.36804744643875e-06 -9.19373275745458e-06 -1.92859772040678e-06 -8.03855777581455e-07 2.02701033074476e-06 2.47723807572921e-05 -7.54601600099681e-06 5.46292168647502e-05 4.52101673028996e-05 -4.77858496739916e-05 5.58127062887342e-06 -0.000105832043758988 2.36438918330294e-05 0.000106880582905384 2.58853513565936e-05 4.41307692234928e-06 -2.51106656892321e-05 4.2803447430535e-05 -1.93984623505093e-05 -1.30299814286724e-05 -0.000260330806397055 -4.97276218238423e-05 -0.000589667537584301 -8.34607492715382e-05 0.000146584270505825 -1.9117610247941e-05 6.14339217296366e-05 -1.44103669323459e-05 -4.16159852710166e-05
  111 3042.25975845789 ""  6.28327251438737 0 0 -6.86345996923894e-05 1.67192001555121e-05 -7.56879003034123e-05 2.82362084502841e-06 -3.29646914187014e-05 3.61813194321481e-06 6.93138595602662e-05 3.01199956717476e-05 4.48871174487063e-05 -0.000155862436852474 8.98031330463742e-05 -0.000104550524675077 0.000913026217585879 -0.00137911757535128 0.000616610994482358 -0.00028681627138766 2.45504734081095e-05 -0.000166477646657263 0.00129679922606362 0.000469795152740883 0.000746925281897126 -0.000134706267171448 -2.76132419943298e-05 -8.24582893548082e-05 -0.000465371764389252 -0.000436797643917704 -0.000126940461306975 -0.00190385586490861 -0.0317054016458837 -0.019974364306055 0.000665126274349322 0.0572140769597961 -0.00337529924500055 -0.0318421285128088 -0.0427495478655683 0.0125567955009635 4.04831704371969e-05 5.47734970668789e-05 0.00112625914164432 0.000680993854601859 -5.80874522193977e-05 -0.000297138797433134 0.00274631812220805 0.000347100937333334 0.00162794044108255 -0.0093369423412172 0.0144868017109724 -0.00665259631159885 -0.0152188952041167 -0.00354127954681118 -0.00905509344976604 0.00122482842533176 -0.00191175644568442 0.000913691396723309 0.112675991304169 -0.0137969202130563 0.0668195228134361 0.0960569459873751 0.26107862597472 0.0359744033923199 -0.184770256582971 0.132635442959216 0.134677782850409 -0.029417421003302 -0.0826618123153333 0.218209276600463 0.175577862660109 -0.106918944702441 -0.119182479942892 -0.150684387462814 -0.491650840782014 -0.0570856276184677 0.0540515761047653 0.148889783569765 -0.3303747380033 0.132605177126099 0.382877948525003 0.0613372760474901 0.193648649187365 -0.0195907008714767 0.120214710978278 4.79210421828849e-05 0.000143690042807873 2.85974315158178e-05 -1.25286767119932e-06 -3.53724782357537e-06 9.30195910446193e-07 -2.06226893874681e-05 4.33812150003225e-05 -1.35309507670025e-05 -6.78105603094637e-05 1.08232306061659e-05 5.940041163135e-05 -0.000520002006932903 -0.00170738210214212 -0.000395434916193792 0.000292781996198118 -0.000512671953994671 0.000162246205874698 -1.84061822846847e-07 -1.64461476248005e-06 7.25880895639024e-06 6.00377136878399e-07 3.85463129952508e-06 -1.62011871937753e-06 6.94699608549538e-05 -2.87702830117432e-05 1.82557029297833e-06 -1.42603765525388e-05 3.43174875277016e-05 -6.90153119478228e-06 4.12798246901715e-05 -5.40300691555406e-06 -4.99668430378942e-05 -5.56908253451363e-06 -4.9807340287686e-05 2.11711322977751e-05 1.46385343957571e-05 3.26128078454621e-05 4.15075411106709e-06 -0.000171768407571066 -4.39673083459158e-05 -0.000411812069988395 -0.000178512936288829 0.000323993217290867 -6.85590435307038e-05 -0.000471048093032995 5.9452274535228e-05 0.000455820181893845
  112 3049.1220102361 ""  21.0867803625596 0 0 1.25316012973848e-05 3.39923349826074e-06 -6.27818423988468e-05 -3.5175435147616e-06 -1.6205853075933e-05 -3.86579041710844e-06 3.07557771679157e-05 1.20741693977849e-05 -2.89437644456588e-05 -3.31993707739184e-05 -2.07767727155058e-06 -8.73185737682368e-07 4.63861387201936e-05 -0.000108516896512975 0.000167771677338282 9.28615780211892e-06 5.47576829658003e-05 1.62944199490042e-05 -0.000182397657947051 4.09691682991968e-05 0.000132465468647144 -1.26522920111767e-05 -2.21963643280701e-05 3.22827734658477e-05 0.000666048235127846 -0.000460478897753722 -0.00127775496220563 -0.0202185549985008 -0.00678275229562372 -0.00951811438291039 0.042255600576284 -0.0119756139215098 -0.0702177950525289 0.0110731359567315 -0.00307671615138584 0.0157727494446361 4.17786447885439e-05 1.53753155760776e-05 0.000601807824502805 -0.000226869871998528 1.50543978788519e-05 9.83624420162843e-05 0.000309260562076381 3.09349036933699e-05 0.000163732554817723 -0.000948627167628805 0.00130474297000116 -0.000531568268696651 0.00104989901581083 0.000189580996681553 0.00015298736993285 -0.00020567538762457 0.000260003449452421 -4.07184112148344e-05 0.18826787598261 -0.00854269187987433 0.119720442383261 0.0352431708145058 0.108744787970145 0.0145874142324552 0.0167033566110945 -0.0183304077155552 -0.016306202168818 -0.0640185047791111 -0.250761644206751 0.542330738130654 -0.47146204286193 0.33107941642467 0.306424763496485 0.030373746994061 0.0634518499641939 -0.00905566657635578 0.0201329677558198 0.0494456595499246 -0.0993561616652923 -0.00378277418283315 -0.0153793194494604 0.0012925281062317 -0.152072507391644 0.00444310120211323 -0.0862886083258481 4.58177692056507e-05 9.050013661344e-05 8.38672288456539e-06 -6.42937568422657e-06 -1.13866385120085e-06 3.79713594168048e-06 -7.18454237295059e-07 1.6148365948547e-05 -6.93489513795172e-06 -0.00023263893474697 -3.7406924053307e-05 0.000160857625703017 -0.000318522437658853 -0.00103913251957097 -0.000243532271135237 8.17528965076465e-05 -0.000155912148989392 5.00755879604451e-05 8.2275340447622e-06 -5.62370587401757e-06 -9.41116426354325e-08 -2.13447635414432e-06 2.08306472310561e-06 -2.50267874771512e-07 2.21879890322084e-05 -3.40836396932439e-06 4.77741163309501e-05 -3.06678500177085e-05 6.10607649568999e-05 -2.13535017393437e-05 -4.13125009691774e-05 8.77613439722402e-06 4.02552438823306e-05 2.27165638047495e-05 -3.15758163493293e-05 -1.44739732384845e-07 2.82308003511305e-05 5.58878355382688e-06 -1.97357370927811e-05 -0.000246293343400447 -4.85764449515705e-05 -0.00055288125401122 -4.71547538054723e-05 8.98807739836517e-05 -6.13177912391673e-06 3.88627565946597e-05 -8.61639959888184e-06 -2.00147598694825e-05
  113 3050.30212958991 ""  100.934410224006 0 0 -8.81235634128669e-05 5.68976786993654e-05 -7.57200557549591e-05 -3.85027511581795e-05 -0.000119818709570756 -1.84379800831557e-05 8.89677074177714e-05 0.000106787363271978 5.42448261124788e-05 -0.000145085847212478 -3.60800921755396e-05 -9.19162690489408e-05 0.000496153822464607 -0.000377939242983729 0.000304016677254945 0.000194912580741376 0.000391632895125449 0.000103839564627513 -0.00120978149225292 3.12403492377772e-05 -0.000776957071625746 2.34398572795992e-05 -0.000184397562101281 2.33430318429206e-05 -0.00069522828966796 -0.00278106486231228 -9.29977994484571e-05 2.37484234219545e-05 -0.034083767594385 -0.0198127833609796 -0.00546840531782713 -0.0649827011104877 0.01269916732394 -0.0254607026953852 -0.031652922741686 0.00568150883449693 0.000116535605380279 -7.15529413189114e-06 0.00086842280741162 0.000687324395262388 -0.000103864871713945 -0.000205010580799286 0.00157935899478423 0.000152631428624526 0.000936659882571536 -0.00337119770472546 0.00453039530172985 -0.00241036203468869 0.0141089080160637 0.00300210621089642 0.0085072219604738 -0.00147432516834808 0.00229869015699648 -0.00108448208655151 0.0917048004766109 -0.0113325556265655 0.0541259458190327 0.104737051468654 0.28701080570877 0.0368736032577046 -0.194216062185991 0.138819962445185 0.142674725964888 0.0404636547370877 0.128917096859359 -0.321708008613737 -0.149438643692476 0.0871281272389652 0.100846999815502 0.175976553076863 0.56509234809514 0.0698198203181679 0.0348693949929468 0.0950159228403267 -0.214982459406171 0.101985854240514 0.304497560957755 0.0485549123672484 0.166654256298746 -0.0135052986163156 0.10090797760084 0.000170886279257406 0.000459342769889402 8.56721360951594e-05 -9.32222208560742e-06 -2.1094942006545e-05 1.18633605982037e-05 -2.10656538398667e-05 0.00011289570214369 -3.04518270779973e-05 -0.000425504665744338 -4.91233086026331e-06 0.000331792899894816 -0.00168829268378859 -0.00548811124528263 -0.00129421265482692 0.000609536635109798 -0.00112019877862059 0.000349902071465098 -1.69180717265264e-05 1.47363977377377e-05 3.23111471147453e-05 -5.79817600452667e-06 2.07945459105333e-05 -1.4453030674692e-05 -4.75826960373426e-05 0.000143586465961307 -0.000379122562366797 3.91427016348748e-05 -8.34690737053215e-05 1.00233045424306e-05 0.000253533548364621 -4.9574114262957e-05 -0.00029409704472124 2.94150121577871e-05 -0.000265490613323637 0.000151867778202449 -7.14301695768121e-05 0.000196656382248947 -0.000100198856366818 0.00108405233818265 0.000208532189994856 0.00242735885971069 0.00135235664210466 -0.00224241277153362 0.000441104808713367 -0.0018651781220918 0.000289275081575642 0.00165375256210422
  114 3054.78264582523 ""  43.7646026215144 0 0 -3.70196930179331e-05 -1.28471262014914e-05 -0.000183224210661479 -1.39580941940722e-05 -7.47463613181057e-05 -8.82217076668466e-06 2.61927547082672e-05 6.03763922187212e-05 1.14902514679663e-05 6.96812062472867e-06 -1.11719724565156e-05 9.38861153737737e-06 4.99867327071462e-06 -7.20961870084223e-06 5.77836468724882e-06 -5.35101491120792e-07 -5.07975315559475e-06 -1.46910413937104e-06 -2.5386481315803e-07 6.04264167004588e-06 -3.05132632354443e-07 7.79621854552996e-06 -4.51593093792068e-05 8.81391416591925e-06 9.34843787348702e-06 1.50097106194425e-05 1.25884304269929e-05 -1.84167397028947e-05 0.000173698827678411 7.87519182673572e-05 -2.81609634191971e-05 0.000335884175708951 2.05837244880086e-05 0.000407108465415774 4.96929883673197e-05 0.000422238033857271 -7.40388225993535e-06 -3.48733255791903e-05 0.00100344733383059 -0.000142802395302079 -6.06720534186511e-05 7.9858138111942e-05 -0.00016276598821834 -9.99356854856497e-06 -0.000150733143417495 -5.40387256991069e-05 4.74150173291879e-05 -4.14444687963709e-05 5.13078332709912e-05 -1.46549219322735e-06 3.2521436150921e-05 -0.000174047616913339 0.000389491380219054 -0.000141933251219935 -0.000157895107150836 4.71884974276853e-05 -0.000106537706064158 -0.000555076761263504 -0.0015147655963774 -0.000191462964196814 0.000913227566716278 -0.00065490448009074 -0.000691747527138659 -0.000137456009702301 -0.000332700540648715 0.000956338470576257 0.00134381150769031 -0.000844878569408356 -0.000894812529736924 -0.000913139968458212 -0.00287062705578777 -0.000332773822857388 0.000507589182103442 0.0010864362692329 -0.00213395643715375 -0.000583737079158778 -0.00196969546799235 -0.00020613455532025 -0.00479708172548596 0.000198191077064048 -0.00274277694669681 0.00472930718343949 0.0121515240770574 0.00209517175501949 -5.9015663385657e-05 -7.71734352757622e-05 -1.63496115759131e-05 -0.000211374821192885 0.000721499578950947 -0.000221850124564151 -0.0128781169629057 -0.0019573242451934 0.00916426587274225 -0.0433529679470264 -0.145355529138366 -0.0333697282221878 0.00489117180746041 -0.0080478311731334 0.00317926476384059 -0.0088282155427757 0.0133092541507325 -0.00360940260563596 -5.26550482499661e-05 -0.000265200020487262 0.000120978551386997 -0.0428906269191795 0.0389304585213245 -0.0618681999554602 0.096256974833318 -0.154251082782232 0.0380452788472987 0.00510530184591881 0.00107219528794559 -0.00524985307615602 0.000965937919984318 0.00485378071276038 0.000663420376723411 -0.000121094551383712 0.000921867045224878 0.000417597144360776 0.263073985245166 0.0577173215885434 0.598858476759199 0.316205591646802 -0.541738381377673 0.10776883377096 -0.0658754646714897 0.0174617621125209 0.0375486637780518
  115 3055.52163892883 ""  21.8132329709773 0 0 3.04402192292691e-05 -7.37500842411533e-06 -4.0152101911248e-05 -3.44058502966895e-06 7.03166696465648e-06 5.43667880317282e-06 -9.12864275457757e-06 -5.17723740611106e-06 6.13130922035402e-06 8.16434410023749e-05 -1.71977117415627e-05 -2.07242750030571e-05 -0.000203948511662645 0.000494500493392805 -0.000380783246553183 -0.000139076310431799 2.57555282776824e-05 0.000233797810727208 -2.27837108515372e-05 -9.29415374569345e-06 9.19846620999543e-05 9.76322476127356e-06 7.30710966105225e-06 4.99167707134029e-07 0.00110163779479925 -3.86818879231136e-05 -0.00146899112810657 0.060512517281678 -0.0182475860326873 0.00586743006282091 0.0136242730419675 0.00020366310608621 -0.0229643839391905 -0.0253791714162508 0.015866998889186 -0.0458171399769746 1.39059706159586e-05 1.00035613707496e-05 0.000342178977059319 -0.000373541575569208 3.92803387404367e-05 0.000147587831705721 -0.000720475385965998 -0.000118550671503726 -0.000659087642535017 0.00386130687666652 -0.00546321796887908 0.00197734775462044 -0.000109611042101747 -3.23604234603181e-05 -0.000374294547635062 -2.48161971775804e-05 3.1704889818861e-05 6.20494093903706e-07 -0.448877292611682 0.0139189879079517 -0.289641872697016 0.00734378291489937 -0.0231552621366173 -0.000810251390509598 -0.284479985873332 0.222247572685806 0.228265645321589 -0.0216638906395322 -0.0879145659125597 0.193242136376918 -0.142153201146688 0.10021298320251 0.090472107591897 -0.000883631650670379 -0.0147839552898237 -0.0080154562937842 -0.073605801867811 -0.167587678252173 0.348634648765362 -0.00979237033823244 -0.00628066389116759 -0.0117429382520769 0.380852245769156 -0.0106778294500394 0.215991558525407 3.9839876913173e-05 6.5989293796819e-05 1.55370839392293e-06 -4.73257941046318e-06 2.29621254556525e-06 1.34537382804641e-06 3.79310027128657e-06 -3.37846973140123e-06 -1.73351402937024e-06 -0.000237359226213954 -5.18573403142138e-05 0.000157070181704424 -0.000222368968450709 -0.000745101528177314 -0.000168737244838001 -2.38728477663629e-05 4.09069457545921e-05 -9.0993237860599e-06 -3.89784694239987e-05 6.39710193151166e-05 -2.2677299165862e-05 -1.55183880030947e-06 -3.12102460591356e-06 2.51121396321706e-06 -0.000238833542319226 0.000206916490144064 -0.000199210130662331 0.000477479870297357 -0.000758131459223622 0.000182692717509258 -2.53743305148285e-05 1.86196003071243e-05 3.48530071539743e-05 2.57369758964358e-05 4.37244131815643e-05 -2.27269572622691e-05 3.57574055744045e-05 -2.53147904559231e-05 6.69244154840586e-07 0.000966623801974609 0.000230850584496073 0.00223768057222045 0.00157701177925704 -0.00270867410255055 0.00056347476832706 0.000327222668425931 -2.92613972288784e-06 -0.000405074550865125
  116 3057.81938344525 ""  40.4865195815287 0 0 -5.01048940856833e-05 1.78645051212445e-05 -4.69106536695992e-05 1.46815316300275e-05 -2.77754411902847e-05 1.19728025941449e-05 2.37885857248137e-05 -1.37108141775738e-05 1.68107428854731e-05 -0.000597413495654434 0.000199146539984282 -0.000379914196031475 0.00318067351100014 -0.00546876106634 0.00229442813150079 -2.77898241582985e-05 -0.000284025644276821 2.17484066232275e-05 0.000373480273264675 0.000209039694250257 0.000224094466261671 -4.79852843788946e-05 -8.54413165043728e-05 -2.50762063067231e-05 -0.00169702994525144 0.000338060618282024 -0.00120433068664754 -0.055529208830918 0.0114091497960881 -0.00805837116272662 0.00132924089993967 0.000766689899374522 -0.00147432260263649 -0.0360272642790751 0.011746706653351 -0.0540793915478029 4.21101519354993e-05 1.50173692758738e-05 0.000614951357740142 0.000433953347056837 -4.90026006545152e-05 -0.000164283355520367 0.00960119295776103 0.00128304337529149 0.00569831063172112 -0.0380670606797514 0.0587200034365386 -0.0272129942260178 -0.0048326249938449 -0.00121130547447661 -0.00291723496650579 0.000336820008978129 -0.000579494680008434 0.000250871865058227 0.427272444779668 -0.0146448351676696 0.278226675723843 0.00762769592253444 0.0616267215869383 0.00667954712489617 0.230593924379598 -0.181465814611303 -0.185085366666724 -0.000716611833462145 -0.0090228407519244 0.018661851154433 -0.00564171869596882 0.00394192668527642 0.00521444601267662 -0.000245743229452846 -0.00445343393052771 -0.000424703863736367 -0.0785542517135425 -0.179225174602721 0.369076589219804 0.0105544704127492 0.0576961448240906 -0.00451936811796702 0.501859298646408 -0.0164974916152728 0.282344889451407 2.72064828006022e-05 0.000106797306108391 2.48820259505297e-05 -4.60233491133683e-06 -2.45847459816716e-06 4.87237707627552e-07 -1.63483454311974e-05 4.08117528118781e-05 -1.24745791106155e-05 3.01023227020584e-05 2.68509259434628e-05 -1.53379027343003e-06 -0.000385129588950894 -0.0012906025483922 -0.000298965624087081 0.000263595092964854 -0.000479878131781101 0.000147889858919208 -3.75284126548244e-05 6.57371103134271e-05 -1.99789042378278e-05 4.09919581959355e-06 8.82740898075408e-06 1.55272428549391e-06 -4.42455023173553e-05 8.91371456294531e-05 -0.000417000832986441 0.000485677162657662 -0.000748598280291145 0.000193727032119531 -2.52364134913922e-05 7.11203273648045e-06 4.57335865577693e-06 -5.23065268998645e-05 -0.000101693331312711 1.89292388332886e-05 5.27185715415722e-05 2.10409187941014e-05 1.56483047845007e-05 0.0014154697482371 0.000273698175666166 0.00312605998494998 0.000959780759440095 -0.00162391012792667 0.000270080691933088 -0.00184448203808189 0.000276311736671062 0.00160733056194983
  117 3063.67174007554 ""  32.8964271628381 0 0 0.000119312178991449 5.67651883721899e-06 1.84102819192426e-05 -1.11786324776832e-05 4.29618143118287e-06 -3.57439560024795e-06 9.14964422421148e-06 2.22910581831702e-05 2.76923239795054e-06 -2.34576111840369e-05 -1.19520174698602e-05 -1.07592174372677e-05 -1.20508852660303e-06 6.58680180014454e-06 1.0146495465321e-06 -2.17427549465219e-06 -6.79082981232029e-08 -7.62272847256755e-07 -1.19147414636332e-05 -3.38059559862595e-06 -7.3323635732529e-06 -7.94153015602414e-06 7.23343638252695e-06 -5.36401016257404e-06 8.29521345356626e-06 6.32087461097029e-06 1.14137902544456e-06 0.00019194725242072 1.23679874234461e-06 3.96529296704803e-05 3.75528436357353e-05 6.6944773209782e-05 -5.34599993131954e-05 0.000120007094615577 6.51914158228154e-05 7.25137263964955e-05 9.22697116965833e-05 7.38384940151586e-05 6.59179985588293e-06 -0.00129014827180812 2.85395913009886e-05 0.000490742574023765 0.000333962543638162 9.47451130647483e-05 0.000178993092780176 1.21385236009229e-05 8.14090412182729e-06 -3.674738119121e-07 0.000123154406723082 1.20594214560455e-05 6.66890085232779e-05 6.77415081954458e-05 -9.6934892493922e-05 3.58136631775623e-05 -0.00145763250754204 6.61409377226654e-05 -0.000946848877404232 -0.000188587097004708 -0.000651412225211949 -7.65532757951876e-05 -0.000677514272731404 0.00054979233049645 0.000550182240495204 -7.09736053305676e-05 -0.00025607821203172 0.000615102713790495 -0.000174121230892037 0.000148324573721891 0.000105572174474344 -0.000217105108011981 -0.000711847625314042 -0.000100589611153179 3.81857373649061e-05 4.71917156249975e-05 -3.12747872904507e-05 -0.000296588852918745 -0.000919970260686236 -0.00012327185071302 -0.0011883531539848 7.03834986324622e-05 -0.000684337818201225 -0.00210291219449985 -0.00642669343150388 -0.00121217251698307 7.66638320364757e-05 -5.87909034127727e-05 0.000119350111841206 0.000253872387717044 -0.000436414322645997 8.73248562948383e-05 0.00205343653553501 0.000539984346507452 -0.00293695144495442 0.02365789793212 0.0772344243208913 0.0173346879893302 -0.00336090604490388 0.00526284223321268 -0.00204543456098977 0.00984608853766529 -0.00839412550977924 -0.00295789812387512 2.30335613919356e-05 0.00019295720616916 0.000307800376441034 0.050544952073892 -0.0349217214294283 -0.0618483337906507 -0.0582825712616786 0.0946299939844938 -0.0225730222221457 -0.0532199637095183 0.00318291973035902 0.0479904160919255 -0.0021012614876627 -0.00308503263128299 0.000837222064164147 -0.00118177772633893 0.00119976022984369 -0.00109609685062854 0.1519287238624 0.0163662670178753 0.304754080679472 -0.188379618018776 0.329294036419299 -0.0897128359556167 -0.569863193212247 0.0705904639862089 0.525588924789619
  118 3123.48686620603 ""  15.2239589738609 0 0 -6.75945695557576e-05 0.000165875544170411 -6.99211268646607e-05 -1.63278640209404e-05 2.51466386191112e-05 -1.63247608144397e-05 -6.41355582756165e-05 -0.00132750765769462 6.10969670118162e-05 -0.036334746483702 -0.00357896931543596 -0.0217276273994455 0.0357798846726636 -0.0530773522984081 0.0254011359202192 -0.00116971545756922 -0.00109356839122 -0.000638837669846163 -0.00104086362947991 0.000670932458767184 -0.00069079725220204 0.00127308397107728 -0.00142983979517178 0.000887785355511882 0.000373927352020487 -0.000317469033965237 0.000251962320180644 0.00419728575349521 -0.000457913785762034 0.00167159271497526 -7.52902492323057e-05 -0.000429880414774364 -9.98105912160292e-06 0.00331272335573638 -0.000360218459953103 0.00290735684275162 0.000158702168697275 -0.000316066783272795 0.0012650376162227 0.00105446937105272 -0.000471729598117874 -0.000285801065012133 0.430609786427489 0.0619303637023173 0.255930411919096 -0.409177759440893 0.632203534448533 -0.292207969447232 0.0119183334307974 0.000355439798483436 0.0072995609147375 -0.0133809908404627 0.0196214384126623 -0.00964258648839586 -0.0432408809453007 0.00183960022182484 -0.0272626179714154 -0.00103376512868969 -0.00431604991676649 -0.00107947672197711 -0.00891670816657061 0.00717856970756932 0.00753563448219823 5.86862850726639e-05 0.000606284713187925 -0.00198855765501931 -0.00164629884483481 0.00077313723711592 0.000872484395230647 0.0019910987399434 0.00546191140071633 0.000822535091526573 0.0028256854466751 0.0058223027244586 -0.0119372667408615 -0.00160131478190902 -0.00403630566837081 2.32924221241828e-05 -0.0429396699428001 0.00177487367387223 -0.0249611952186913 -2.15623932404771e-06 8.05755065171712e-05 1.46819885758407e-05 -9.75651026807672e-06 -9.99982355439183e-06 -1.04911790708519e-06 -3.05975396688044e-05 4.72750522732518e-05 -1.8215701147149e-05 0.000171011876272193 7.31453168025454e-05 -6.46312473765056e-05 -0.000260538820520319 -0.00102985678887291 -0.000203899772505605 0.000239733982500648 -0.000384696328349293 0.000141082051774097 -2.82820432775589e-07 -1.33736647888585e-05 4.89544631790896e-05 2.91473807417388e-05 0.000107438489697098 1.82999390270689e-06 1.40415665684163e-05 7.6882200501071e-06 3.85681639730765e-05 -8.46456321195538e-05 0.000156402949580592 -3.0615462511086e-05 0.000254257265479079 -4.1596221877308e-05 -0.000322045765313063 -0.00037200668436988 -0.0012324737544587 8.70478588834264e-05 0.000188549995899157 9.05580287416056e-05 3.7680783442202e-05 -0.000288584684205302 -7.90896015606097e-05 -0.000596538930927584 3.64327879786038e-05 -4.15667385096242e-05 3.72897904404845e-05 3.30943946329247e-05 -4.055778589171e-07 5.67389676464819e-06
  119 3142.5799873611 ""  14.6722232218074 0 0 -0.0001712443421299 -0.00011346394755183 -0.000121932044784336 6.06237263854812e-05 -0.000505565469591142 7.47263016747972e-05 -0.000744297572628861 0.00341616896023079 -0.000707344414022566 0.0604068036576543 0.0102742673479233 0.0358501913651048 0.020856648211328 -0.036543178628384 0.0151823508146391 -0.00154168125923077 -0.000295417509419776 -0.000937870418688833 0.00684625208635145 0.00103560513480805 0.00413972319793248 -0.00164398614818097 0.00116413071510554 -0.00109569858847132 0.000323101547779219 -0.000279290694628988 0.000217346126989058 0.00182430912387465 -0.000297781613970255 0.000794595773650916 -1.83933876089205e-05 -0.000330146308182839 2.20324024534022e-05 0.00148292373247129 -0.00025893320635706 0.00123138228001439 2.61029657146615e-05 0.000330123347101611 0.000608712623785668 0.000340378174305041 0.000292278131654886 -0.000194444985078321 -0.684977994700531 -0.105151107054979 -0.40670624004785 -0.250315929277534 0.39465191614934 -0.179203507932708 -0.0816437931984849 -0.010202961589094 -0.0495167755508631 0.0141111224237852 -0.019700911720399 0.0101144326207485 -0.0200477440583764 0.000741503037098832 -0.0124252923003416 0.000116008498257101 -0.000239327844416379 -0.000417551907564283 -0.00354535260598655 0.00280685226785991 0.00306672568737194 0.000283617842184424 0.00104869459300081 -0.00248426542867789 -0.00190769863164122 0.00123913215089262 0.00122618160689545 0.00163329667095086 0.00461029398860956 0.000670762191028566 0.00117092052977389 0.00223947557598654 -0.00472944713537487 -0.0002846760212469 -7.37810417468858e-05 0.000333376811025225 -0.0196201719224604 0.00069526229834336 -0.0115910951172989 3.79515581400307e-05 -1.43572978127047e-05 1.14896169198422e-05 8.36800449305769e-06 -1.56952523402479e-05 2.46004375201391e-05 9.06729738506972e-05 -1.25313205242076e-05 2.95347006045825e-05 -0.000295730398300183 -5.65103818391872e-05 0.000161650971812803 -4.72254033596734e-05 0.000201504211347485 -4.56784843216631e-05 -0.000232187747454095 -9.56744086795514e-05 -0.000124599665487567 1.71346497649455e-05 -2.72239802282983e-05 -1.20133567969432e-06 -4.42449319607447e-05 -9.7257420413903e-05 -2.52933895723057e-05 1.63251246984616e-05 -2.60567682985994e-05 2.88507582292096e-06 -0.000293843976003794 0.000364010646494617 -0.000118516079120106 4.51913902762118e-06 -3.36407708423754e-05 2.7576083493417e-05 0.000504879847122236 0.00104703433667569 0.000131150353213081 -0.000511310178925142 0.000196066311263522 -0.000314444434153518 3.01806754687885e-05 1.08211297228968e-05 4.19326977337193e-05 -0.000177228911540703 0.000326482720382999 -7.11175409357615e-05 -1.17606013692588e-05 -3.39727162037304e-06 1.4490999745372e-05
  120 3149.02568443389 ""  7.87185514708972 0 0 -0.000460047118030602 0.000174097511971279 -0.00042020285865618 -8.01441354270393e-05 0.000180235356363089 -6.32491923527741e-05 0.000838939813635249 0.000130653154576854 0.000510086921607672 -0.00712038208966489 -0.00140057523245933 -0.00422257083209305 -0.0016729500322187 0.00196430272326765 -0.0011500691036831 -0.000203193170465116 0.00183831078451404 -0.000255828171402891 0.0596132186475432 0.004991395016041 0.0363320891642429 -0.0219584090834956 0.0303810719478191 -0.0156836132671776 0.000401763879731894 5.23753512169738e-05 0.000242570873325387 0.000246843538810398 5.54023487328644e-05 -1.04277600032224e-05 0.000688594723422061 -0.00159755393398679 0.000577477260636513 0.000109753228667873 6.73154116574638e-05 0.00021695060335595 0.000380841276443767 0.00116491812347949 0.00974186467607319 0.00777926931608212 0.000183746548211853 -0.00328108653529454 0.0803267903050585 0.0128964594053827 0.047659004936831 0.0154024374816519 -0.0231682649398747 0.0109645741976505 -0.696525556829085 -0.0804611901319739 -0.42292848080191 0.244318016447642 -0.375173004701989 0.177271788573108 -0.00133987845688618 0.000274771915981701 -0.00100638833263294 -0.000967073951604192 -0.0026305910697349 -0.000174135902656475 -0.00102213721168818 0.00086305923252012 0.000941698775869521 0.00279123122444038 0.00886353815370181 -0.0177313239254454 -0.0132884375959452 0.0103333053161755 0.00938125986461556 0.00151340448742178 0.00971344883689215 0.000262215976497699 0.000404765238702402 0.000689414304770421 -0.00141521091332233 -0.00072458573270398 -0.00258615593562263 -0.000510281901301324 -0.00153297396776414 0.000287798904629325 -0.000766460707461266 -2.21013944579185e-05 -1.71180711112145e-05 -1.56800584382011e-05 1.29666925773559e-05 3.60893077408812e-05 -2.85335134700853e-05 1.51578617843143e-05 -0.000107678582690768 5.60268086082687e-05 0.000152579928914348 -6.49809184544882e-06 -0.00012032089948842 0.00024649806419082 0.000564474486413657 0.000259662774308323 -0.000155207256258928 -8.88317170197958e-06 -0.000114418575426852 -1.2731527210695e-05 1.93241588406041e-05 -3.02265104517382e-05 1.46234300169735e-05 1.08492530975578e-05 1.61727508751484e-05 -1.99286295880014e-05 1.30723353436743e-05 -2.28927815797171e-05 0.000242790870194021 -0.000319876535150308 0.00011184866425975 -0.000145332214820026 4.60405209455845e-05 0.000164672708012976 -0.000121580516769241 -8.73161399194838e-05 -5.83033909589216e-05 0.000386543089377342 -0.000224956074202222 0.000299395841358271 0.00014805905659251 2.98900209402095e-05 0.00031697949086975 8.66054304041777e-05 -0.000193058455192242 1.58538737087143e-05 8.11622697147151e-06 -1.02955878364223e-06 -3.44782109659231e-05
  121 3167.50010961136 ""  8.8402661796115 0 0 0.000875685450387517 -0.000414988422396559 0.000738427763912097 0.000332931686397706 7.75383283346872e-05 0.000207162709789985 -0.00270879750107125 -0.00111376832861706 -0.00158903691962373 -0.0011502343158229 0.000351899786183494 -0.000717307845599082 -0.00147740135759157 0.00173974179120307 -0.00101880790508728 -0.000696853334294753 0.00161123859560124 -0.000539339990439953 0.0362116517775484 0.00561497757651557 0.0218903732987349 0.0363487788366759 -0.0563987118434598 0.026396772703266 0.000317920893380294 5.65323420476337e-05 0.000193007279491085 3.00533529258537e-05 4.56726089735191e-05 -9.87912088253524e-05 0.00035008009305562 -0.000577268095141871 0.000284704184607602 -6.38999576518597e-05 5.49667651005295e-05 7.64466019432883e-05 -0.000896292222364788 -0.00197278745403814 -0.0156405723605015 -0.0130823546078424 -0.00037733803356299 0.0052154782346461 0.0119765552761155 0.000952077800772925 0.00718191180296109 0.0136112364514043 -0.0203888314923948 0.00967124068198354 -0.407982532663198 -0.0508768299358556 -0.247484767373767 -0.41270793541261 0.645022192327371 -0.30024544936387 0.000630888477783947 8.82337761457872e-05 0.000322368656529284 -0.000736500036618266 -0.0021048462284027 3.12432816317944e-05 -0.00052913054647695 0.000506054682856794 0.000448283182504591 0.00133849140116881 0.00437303867022238 -0.00809885533865267 -0.00591658800879383 0.00496636665759338 0.00424523584921393 9.50301793395641e-05 0.00293963568677457 -0.000133143037741631 0.00018857704661693 0.000448399148037357 -0.000784250004145484 -0.000432355002438982 -0.00212812888973538 -0.000455776800804293 0.00049994564266203 9.82531943820528e-05 0.000347563184426976 1.42086191642345e-05 -4.43481214466331e-05 -2.80812105234877e-06 -1.13664831234053e-05 -2.96000366598138e-05 2.5466208557965e-05 -4.44749497503684e-05 7.95773588459041e-05 -8.05589852330796e-05 -0.000239655064240255 -4.12331717582148e-05 0.000153195689295767 -6.12610198534708e-05 9.33817742284769e-06 -0.000132984041312483 -6.12635519050498e-05 0.000877127697372317 -1.030368836745e-06 1.83798625255456e-05 -1.14537543816298e-05 4.82261552616077e-06 -1.25538851609143e-05 -3.48579163210816e-05 -1.60289097374892e-06 1.44863571071848e-05 -2.01468614107925e-05 9.49652481735844e-06 -0.000195791642527152 0.000247015682201966 -9.63435785544698e-05 -1.81181453881269e-05 -1.34951284147776e-05 3.11262463746082e-05 7.78600644292474e-05 0.000482298641045878 -0.000191207663858025 -0.00045734928303924 0.000103387323833412 -0.000288619045290622 -2.19527835651345e-05 3.32649489335793e-06 -6.619602234719e-05 -0.000132568596019844 0.000261937662332923 -4.45326603304878e-05 -1.16493957494801e-05 -6.56167443714208e-06 2.12734463069371e-05
  122 3493.65360031054 ""  43.7993004787011 0 0 5.68768781705201e-05 -0.000479869749255907 -6.36794150451521e-05 0.000236242263847508 0.000423208687790404 0.000294494859675116 0.000141157536128031 0.000289695413308423 0.000107603587248716 0.000169349306552934 -6.96655011170032e-05 8.35182857886252e-05 -2.4966927949043e-05 6.10500275754779e-05 -3.13506893106664e-05 -2.56164038342594e-05 -4.61286564536663e-06 -1.1076292393868e-05 3.2130819592531e-06 -1.20499164432138e-05 5.39913043093919e-06 -1.26731434455064e-05 -5.04968535002962e-05 -1.22976674256726e-05 4.95203517876205e-06 2.29299284699444e-05 1.82316041696894e-06 5.4836210860244e-06 7.60226749453965e-06 -4.09977317965328e-06 3.78406813186339e-06 4.66994629370973e-06 9.23108658528283e-07 4.3502743779917e-07 7.52130556912373e-06 6.64554639491997e-06 -0.000472713748678118 0.00080823034537738 -0.000429977183871306 -0.000761151714839382 0.00085159927258445 -9.62496021494167e-05 -0.00169360323545119 0.000617162961816746 -0.000604010130234577 0.000239842548267341 -0.000351856354328235 0.000144958522439376 -0.00023505579461911 -5.37627506307681e-05 -0.000142258720775614 -0.000248321660373868 0.000300864343516729 -0.000164738102911038 -2.22477856924075e-05 4.55239152753626e-05 -3.17826200425511e-05 -0.000106092978685131 -0.000281598599039426 -5.23247780737354e-06 1.23672817102695e-06 3.99961387032491e-05 -5.85129046646122e-06 1.05833002745044e-05 2.92469263604654e-05 2.03533716225595e-05 2.98207777211265e-05 2.74658449025892e-05 -5.31923296530471e-06 -8.68469382678852e-05 -0.000224670324233666 -3.95763974300229e-05 -8.90279229864516e-07 4.03958098598792e-05 -7.1770819539742e-06 -6.76937868712677e-05 -0.000285427104857411 -6.54277230419061e-05 -3.89656459831961e-05 4.53812300630585e-05 -7.15460679498131e-06 0.00161746241324306 0.00207871642914852 -0.000546461939197773 -0.00177413245031883 0.00115671839805605 -0.00155253508298433 -0.000554211463470095 0.000326109154895834 -9.30452193159116e-05 -0.00144358555601622 -0.00270575923556772 0.0021705751067551 -0.00410374623239977 -0.0200129937974567 -0.00375524014526435 0.00134779048509626 -0.00150073671968343 6.08197407718483e-05 8.71575515559978e-05 0.000651546525715699 -0.00148322752017096 0.0186051045454064 0.0653709201960737 0.0098855898833631 -9.39222850262102e-05 -0.000331437654676516 2.55853322163176e-06 0.00492115047174433 -0.00942328611469088 0.00356345203890085 -0.000961603164599556 0.000502449442101762 -0.00234706547305629 -0.276782627165601 -0.913564456828428 -0.113261050652444 0.0312318552250904 -0.0175548382781693 0.0231871622104085 -0.000526239881672877 9.97833178991559e-05 -0.00136331246648324 -0.000409699248102215 -0.000577095171343529 -0.00019745263798892 -0.000332941423045965 -2.00843240732978e-05 0.000245156070721519
  123 3577.60397046837 ""  154.066002615762 0 0 -0.000101542991719756 6.23372507483712e-05 2.0411395806358e-05 -1.05562372363356e-05 -0.000182615261701898 0.00010704420479149 0.000104077542383783 0.000184640427368976 7.15397755644184e-05 -7.3087160613037e-05 -3.85155687958171e-05 -4.20652188595003e-05 4.17376104028687e-06 1.70609286894636e-06 -3.81585435131355e-07 4.53073080776528e-06 -9.77414385435083e-06 3.84225774525552e-06 2.50963063268248e-05 1.80523880544735e-05 1.48369819658767e-05 -7.4829745088607e-05 2.02042878025466e-06 -4.41900893864674e-05 1.03109916953906e-05 9.12706971928755e-06 4.18001280938454e-06 3.34004534429989e-06 -2.15259816449625e-06 -6.95225583162145e-06 1.07929071538257e-06 4.49534144372742e-06 9.12508445123817e-07 -5.13144313830697e-06 5.03770426983056e-06 -7.15792704070891e-06 0.000995128198531995 0.000538853904724387 0.00153748201925678 -0.00444794794677371 -0.00174866991614323 0.00123651009892922 0.000451035663141539 -2.93260034165159e-05 0.000242329986000972 9.02909454165313e-05 -0.00025084103394582 5.18824393092013e-05 -9.81487973315901e-05 -8.48273312314375e-06 -6.26345908259574e-05 0.000546973782508873 -0.000377382398319676 0.000385276266618718 6.54841141086581e-05 9.36517396046665e-06 1.34684230925945e-05 -4.04392773488261e-05 -0.000129967827981712 1.37919105394603e-05 -9.82574795334789e-06 2.30291713567458e-05 -6.17717067061098e-07 -6.76953117718343e-06 -4.10956421164286e-06 7.91399506591915e-05 2.78444372314293e-05 7.52144902374386e-06 -1.21300445515772e-05 -3.74096965061409e-05 -0.000118066694476722 -1.20596912536885e-05 -1.3643221562126e-05 7.1101316008144e-06 4.49180654530383e-05 -2.38419900976205e-05 -0.00013745360619006 -3.83410053334346e-05 3.69755979820085e-05 2.11432772415169e-05 2.01173877005749e-05 -0.00123348228838121 0.000451122980583684 0.000437828145437555 0.0402414202462828 -0.0250575172759776 0.0358041811734406 0.00364254441618269 -0.00189180213809176 0.000172691742023378 0.00942035749241163 -0.00223364692619698 -0.000989512395461358 0.000533608483599483 -0.00267021744161407 -0.000575846694159892 -0.0108503200765156 0.0144812645637466 -0.000863252469498193 0.000460546316252869 0.000150074062925367 0.000579876801849288 0.000696563866193504 0.0027613509796828 -0.000364167316162843 -9.52908107210694e-05 0.000131549777213585 6.83739194654244e-05 -0.000255565754082541 0.000151441968664833 2.73588499930918e-07 0.00274903702052495 -0.00114028978749589 -0.00692527844820232 -0.0137114579712047 -0.0401318934109855 -0.00501657228598008 -0.666308298471069 0.408867775057339 -0.56779499303582 -0.000554870936218474 -0.000643970016371424 -0.00155836804773632 0.000775525587467106 -0.00154425257506714 8.31949837638543e-05 0.000675934399469951 0.000252166890365608 9.76015991735117e-05
  :::
 } 
 m_exists[123] { 
  s_m_exists
  :::
  1 11111111111111111111111111111111111111111111111111111111111111111111111111111111111111111111111111111111111111111111111111111111111111 
  2 11111111111111111111111111111111111111111111111111111111111111111111111111111111111111111111111111111111111111111111111111111111111111 
  3 11111111111111111111111111111111111111111111111111111111111111111111111111111111111111111111111111111111111111111111111111111111111111 
  4 11111111111111111111111111111111111111111111111111111111111111111111111111111111111111111111111111111111111111111111111111111111111111 
  5 11111111111111111111111111111111111111111111111111111111111111111111111111111111111111111111111111111111111111111111111111111111111111 
  6 11111111111111111111111111111111111111111111111111111111111111111111111111111111111111111111111111111111111111111111111111111111111111 
  7 11111111111111111111111111111111111111111111111111111111111111111111111111111111111111111111111111111111111111111111111111111111111111 
  8 11111111111111111111111111111111111111111111111111111111111111111111111111111111111111111111111111111111111111111111111111111111111111 
  9 11111111111111111111111111111111111111111111111111111111111111111111111111111111111111111111111111111111111111111111111111111111111111 
  10 11111111111111111111111111111111111111111111111111111111111111111111111111111111111111111111111111111111111111111111111111111111111111 
  11 11111111111111111111111111111111111111111111111111111111111111111111111111111111111111111111111111111111111111111111111111111111111111 
  12 11111111111111111111111111111111111111111111111111111111111111111111111111111111111111111111111111111111111111111111111111111111111111 
  13 11111111111111111111111111111111111111111111111111111111111111111111111111111111111111111111111111111111111111111111111111111111111111 
  14 11111111111111111111111111111111111111111111111111111111111111111111111111111111111111111111111111111111111111111111111111111111111111 
  15 11111111111111111111111111111111111111111111111111111111111111111111111111111111111111111111111111111111111111111111111111111111111111 
  16 11111111111111111111111111111111111111111111111111111111111111111111111111111111111111111111111111111111111111111111111111111111111111 
  17 11111111111111111111111111111111111111111111111111111111111111111111111111111111111111111111111111111111111111111111111111111111111111 
  18 11111111111111111111111111111111111111111111111111111111111111111111111111111111111111111111111111111111111111111111111111111111111111 
  19 11111111111111111111111111111111111111111111111111111111111111111111111111111111111111111111111111111111111111111111111111111111111111 
  20 11111111111111111111111111111111111111111111111111111111111111111111111111111111111111111111111111111111111111111111111111111111111111 
  21 11111111111111111111111111111111111111111111111111111111111111111111111111111111111111111111111111111111111111111111111111111111111111 
  22 11111111111111111111111111111111111111111111111111111111111111111111111111111111111111111111111111111111111111111111111111111111111111 
  23 11111111111111111111111111111111111111111111111111111111111111111111111111111111111111111111111111111111111111111111111111111111111111 
  24 11111111111111111111111111111111111111111111111111111111111111111111111111111111111111111111111111111111111111111111111111111111111111 
  25 11111111111111111111111111111111111111111111111111111111111111111111111111111111111111111111111111111111111111111111111111111111111111 
  26 11111111111111111111111111111111111111111111111111111111111111111111111111111111111111111111111111111111111111111111111111111111111111 
  27 11111111111111111111111111111111111111111111111111111111111111111111111111111111111111111111111111111111111111111111111111111111111111 
  28 11111111111111111111111111111111111111111111111111111111111111111111111111111111111111111111111111111111111111111111111111111111111111 
  29 11111111111111111111111111111111111111111111111111111111111111111111111111111111111111111111111111111111111111111111111111111111111111 
  30 11111111111111111111111111111111111111111111111111111111111111111111111111111111111111111111111111111111111111111111111111111111111111 
  31 11111111111111111111111111111111111111111111111111111111111111111111111111111111111111111111111111111111111111111111111111111111111111 
  32 11111111111111111111111111111111111111111111111111111111111111111111111111111111111111111111111111111111111111111111111111111111111111 
  33 11111111111111111111111111111111111111111111111111111111111111111111111111111111111111111111111111111111111111111111111111111111111111 
  34 11111111111111111111111111111111111111111111111111111111111111111111111111111111111111111111111111111111111111111111111111111111111111 
  35 11111111111111111111111111111111111111111111111111111111111111111111111111111111111111111111111111111111111111111111111111111111111111 
  36 11111111111111111111111111111111111111111111111111111111111111111111111111111111111111111111111111111111111111111111111111111111111111 
  37 11111111111111111111111111111111111111111111111111111111111111111111111111111111111111111111111111111111111111111111111111111111111111 
  38 11111111111111111111111111111111111111111111111111111111111111111111111111111111111111111111111111111111111111111111111111111111111111 
  39 11111111111111111111111111111111111111111111111111111111111111111111111111111111111111111111111111111111111111111111111111111111111111 
  40 11111111111111111111111111111111111111111111111111111111111111111111111111111111111111111111111111111111111111111111111111111111111111 
  41 11111111111111111111111111111111111111111111111111111111111111111111111111111111111111111111111111111111111111111111111111111111111111 
  42 11111111111111111111111111111111111111111111111111111111111111111111111111111111111111111111111111111111111111111111111111111111111111 
  43 11111111111111111111111111111111111111111111111111111111111111111111111111111111111111111111111111111111111111111111111111111111111111 
  44 11111111111111111111111111111111111111111111111111111111111111111111111111111111111111111111111111111111111111111111111111111111111111 
  45 11111111111111111111111111111111111111111111111111111111111111111111111111111111111111111111111111111111111111111111111111111111111111 
  46 11111111111111111111111111111111111111111111111111111111111111111111111111111111111111111111111111111111111111111111111111111111111111 
  47 11111111111111111111111111111111111111111111111111111111111111111111111111111111111111111111111111111111111111111111111111111111111111 
  48 11111111111111111111111111111111111111111111111111111111111111111111111111111111111111111111111111111111111111111111111111111111111111 
  49 11111111111111111111111111111111111111111111111111111111111111111111111111111111111111111111111111111111111111111111111111111111111111 
  50 11111111111111111111111111111111111111111111111111111111111111111111111111111111111111111111111111111111111111111111111111111111111111 
  51 11111111111111111111111111111111111111111111111111111111111111111111111111111111111111111111111111111111111111111111111111111111111111 
  52 11111111111111111111111111111111111111111111111111111111111111111111111111111111111111111111111111111111111111111111111111111111111111 
  53 11111111111111111111111111111111111111111111111111111111111111111111111111111111111111111111111111111111111111111111111111111111111111 
  54 11111111111111111111111111111111111111111111111111111111111111111111111111111111111111111111111111111111111111111111111111111111111111 
  55 11111111111111111111111111111111111111111111111111111111111111111111111111111111111111111111111111111111111111111111111111111111111111 
  56 11111111111111111111111111111111111111111111111111111111111111111111111111111111111111111111111111111111111111111111111111111111111111 
  57 11111111111111111111111111111111111111111111111111111111111111111111111111111111111111111111111111111111111111111111111111111111111111 
  58 11111111111111111111111111111111111111111111111111111111111111111111111111111111111111111111111111111111111111111111111111111111111111 
  59 11111111111111111111111111111111111111111111111111111111111111111111111111111111111111111111111111111111111111111111111111111111111111 
  60 11111111111111111111111111111111111111111111111111111111111111111111111111111111111111111111111111111111111111111111111111111111111111 
  61 11111111111111111111111111111111111111111111111111111111111111111111111111111111111111111111111111111111111111111111111111111111111111 
  62 11111111111111111111111111111111111111111111111111111111111111111111111111111111111111111111111111111111111111111111111111111111111111 
  63 11111111111111111111111111111111111111111111111111111111111111111111111111111111111111111111111111111111111111111111111111111111111111 
  64 11111111111111111111111111111111111111111111111111111111111111111111111111111111111111111111111111111111111111111111111111111111111111 
  65 11111111111111111111111111111111111111111111111111111111111111111111111111111111111111111111111111111111111111111111111111111111111111 
  66 11111111111111111111111111111111111111111111111111111111111111111111111111111111111111111111111111111111111111111111111111111111111111 
  67 11111111111111111111111111111111111111111111111111111111111111111111111111111111111111111111111111111111111111111111111111111111111111 
  68 11111111111111111111111111111111111111111111111111111111111111111111111111111111111111111111111111111111111111111111111111111111111111 
  69 11111111111111111111111111111111111111111111111111111111111111111111111111111111111111111111111111111111111111111111111111111111111111 
  70 11111111111111111111111111111111111111111111111111111111111111111111111111111111111111111111111111111111111111111111111111111111111111 
  71 11111111111111111111111111111111111111111111111111111111111111111111111111111111111111111111111111111111111111111111111111111111111111 
  72 11111111111111111111111111111111111111111111111111111111111111111111111111111111111111111111111111111111111111111111111111111111111111 
  73 11111111111111111111111111111111111111111111111111111111111111111111111111111111111111111111111111111111111111111111111111111111111111 
  74 11111111111111111111111111111111111111111111111111111111111111111111111111111111111111111111111111111111111111111111111111111111111111 
  75 11111111111111111111111111111111111111111111111111111111111111111111111111111111111111111111111111111111111111111111111111111111111111 
  76 11111111111111111111111111111111111111111111111111111111111111111111111111111111111111111111111111111111111111111111111111111111111111 
  77 11111111111111111111111111111111111111111111111111111111111111111111111111111111111111111111111111111111111111111111111111111111111111 
  78 11111111111111111111111111111111111111111111111111111111111111111111111111111111111111111111111111111111111111111111111111111111111111 
  79 11111111111111111111111111111111111111111111111111111111111111111111111111111111111111111111111111111111111111111111111111111111111111 
  80 11111111111111111111111111111111111111111111111111111111111111111111111111111111111111111111111111111111111111111111111111111111111111 
  81 11111111111111111111111111111111111111111111111111111111111111111111111111111111111111111111111111111111111111111111111111111111111111 
  82 11111111111111111111111111111111111111111111111111111111111111111111111111111111111111111111111111111111111111111111111111111111111111 
  83 11111111111111111111111111111111111111111111111111111111111111111111111111111111111111111111111111111111111111111111111111111111111111 
  84 11111111111111111111111111111111111111111111111111111111111111111111111111111111111111111111111111111111111111111111111111111111111111 
  85 11111111111111111111111111111111111111111111111111111111111111111111111111111111111111111111111111111111111111111111111111111111111111 
  86 11111111111111111111111111111111111111111111111111111111111111111111111111111111111111111111111111111111111111111111111111111111111111 
  87 11111111111111111111111111111111111111111111111111111111111111111111111111111111111111111111111111111111111111111111111111111111111111 
  88 11111111111111111111111111111111111111111111111111111111111111111111111111111111111111111111111111111111111111111111111111111111111111 
  89 11111111111111111111111111111111111111111111111111111111111111111111111111111111111111111111111111111111111111111111111111111111111111 
  90 11111111111111111111111111111111111111111111111111111111111111111111111111111111111111111111111111111111111111111111111111111111111111 
  91 11111111111111111111111111111111111111111111111111111111111111111111111111111111111111111111111111111111111111111111111111111111111111 
  92 11111111111111111111111111111111111111111111111111111111111111111111111111111111111111111111111111111111111111111111111111111111111111 
  93 11111111111111111111111111111111111111111111111111111111111111111111111111111111111111111111111111111111111111111111111111111111111111 
  94 11111111111111111111111111111111111111111111111111111111111111111111111111111111111111111111111111111111111111111111111111111111111111 
  95 11111111111111111111111111111111111111111111111111111111111111111111111111111111111111111111111111111111111111111111111111111111111111 
  96 11111111111111111111111111111111111111111111111111111111111111111111111111111111111111111111111111111111111111111111111111111111111111 
  97 11111111111111111111111111111111111111111111111111111111111111111111111111111111111111111111111111111111111111111111111111111111111111 
  98 11111111111111111111111111111111111111111111111111111111111111111111111111111111111111111111111111111111111111111111111111111111111111 
  99 11111111111111111111111111111111111111111111111111111111111111111111111111111111111111111111111111111111111111111111111111111111111111 
  100 11111111111111111111111111111111111111111111111111111111111111111111111111111111111111111111111111111111111111111111111111111111111111 
  101 11111111111111111111111111111111111111111111111111111111111111111111111111111111111111111111111111111111111111111111111111111111111111 
  102 11111111111111111111111111111111111111111111111111111111111111111111111111111111111111111111111111111111111111111111111111111111111111 
  103 11111111111111111111111111111111111111111111111111111111111111111111111111111111111111111111111111111111111111111111111111111111111111 
  104 11111111111111111111111111111111111111111111111111111111111111111111111111111111111111111111111111111111111111111111111111111111111111 
  105 11111111111111111111111111111111111111111111111111111111111111111111111111111111111111111111111111111111111111111111111111111111111111 
  106 11111111111111111111111111111111111111111111111111111111111111111111111111111111111111111111111111111111111111111111111111111111111111 
  107 11111111111111111111111111111111111111111111111111111111111111111111111111111111111111111111111111111111111111111111111111111111111111 
  108 11111111111111111111111111111111111111111111111111111111111111111111111111111111111111111111111111111111111111111111111111111111111111 
  109 11111111111111111111111111111111111111111111111111111111111111111111111111111111111111111111111111111111111111111111111111111111111111 
  110 11111111111111111111111111111111111111111111111111111111111111111111111111111111111111111111111111111111111111111111111111111111111111 
  111 11111111111111111111111111111111111111111111111111111111111111111111111111111111111111111111111111111111111111111111111111111111111111 
  112 11111111111111111111111111111111111111111111111111111111111111111111111111111111111111111111111111111111111111111111111111111111111111 
  113 11111111111111111111111111111111111111111111111111111111111111111111111111111111111111111111111111111111111111111111111111111111111111 
  114 11111111111111111111111111111111111111111111111111111111111111111111111111111111111111111111111111111111111111111111111111111111111111 
  115 11111111111111111111111111111111111111111111111111111111111111111111111111111111111111111111111111111111111111111111111111111111111111 
  116 11111111111111111111111111111111111111111111111111111111111111111111111111111111111111111111111111111111111111111111111111111111111111 
  117 11111111111111111111111111111111111111111111111111111111111111111111111111111111111111111111111111111111111111111111111111111111111111 
  118 11111111111111111111111111111111111111111111111111111111111111111111111111111111111111111111111111111111111111111111111111111111111111 
  119 11111111111111111111111111111111111111111111111111111111111111111111111111111111111111111111111111111111111111111111111111111111111111 
  120 11111111111111111111111111111111111111111111111111111111111111111111111111111111111111111111111111111111111111111111111111111111111111 
  121 11111111111111111111111111111111111111111111111111111111111111111111111111111111111111111111111111111111111111111111111111111111111111 
  122 11111111111111111111111111111111111111111111111111111111111111111111111111111111111111111111111111111111111111111111111111111111111111 
  123 11111111111111111111111111111111111111111111111111111111111111111111111111111111111111111111111111111111111111111111111111111111111111 
  :::
 } 
} 
