# Supplementary material for: Cut-off Scale and Complex Formation in Density Functional Theory Computations of Epoxy-Amine Reactivity
Source: ACS Omega. 2021 Oct 25;6(44):29424–31. doi: 10.1021/acsomega.1c03229 (PMC8587129; doi:10.1021/acsomega.1c03229)
Supplement: Supplementary file 1 — ao1c03229_si_001.zip [file ao1c03229_si_001.zip › Final_structures/Primary/A1_E4_B3LYP-D3_CC-PVTZ-F_ canonical/Epoxy_frag4_product-7_isomer24.vib]

{ 
 s_m_m2io_version
 :::
 2.0.0 
} 

f_m_table { 
 i_j_atom_total
 :::
 43
 m_column[134] { 
  s_m_data_name
  s_m_column_name
  i_m_width
  b_m_visible
  s_m_units
  :::
  1 r_j_Frequency  "Frequency"  10 1 "" 
  2 s_j_Symmetry  "Symmetry"  10 0 "" 
  3 r_j_Intensity  "Intensity"  10 1 "" 
  4 r_j_Raman_Act  "Raman Act"  10 0 "" 
  5 r_j_Raman_Int  "Raman Int"  10 0 "" 
  6 r_j_x1  "x1"  10 0 "" 
  7 r_j_y1  "y1"  10 0 "" 
  8 r_j_z1  "z1"  10 0 "" 
  9 r_j_x2  "x2"  10 0 "" 
  10 r_j_y2  "y2"  10 0 "" 
  11 r_j_z2  "z2"  10 0 "" 
  12 r_j_x3  "x3"  10 0 "" 
  13 r_j_y3  "y3"  10 0 "" 
  14 r_j_z3  "z3"  10 0 "" 
  15 r_j_x4  "x4"  10 0 "" 
  16 r_j_y4  "y4"  10 0 "" 
  17 r_j_z4  "z4"  10 0 "" 
  18 r_j_x5  "x5"  10 0 "" 
  19 r_j_y5  "y5"  10 0 "" 
  20 r_j_z5  "z5"  10 0 "" 
  21 r_j_x6  "x6"  10 0 "" 
  22 r_j_y6  "y6"  10 0 "" 
  23 r_j_z6  "z6"  10 0 "" 
  24 r_j_x7  "x7"  10 0 "" 
  25 r_j_y7  "y7"  10 0 "" 
  26 r_j_z7  "z7"  10 0 "" 
  27 r_j_x8  "x8"  10 0 "" 
  28 r_j_y8  "y8"  10 0 "" 
  29 r_j_z8  "z8"  10 0 "" 
  30 r_j_x9  "x9"  10 0 "" 
  31 r_j_y9  "y9"  10 0 "" 
  32 r_j_z9  "z9"  10 0 "" 
  33 r_j_x10  "x10"  10 0 "" 
  34 r_j_y10  "y10"  10 0 "" 
  35 r_j_z10  "z10"  10 0 "" 
  36 r_j_x11  "x11"  10 0 "" 
  37 r_j_y11  "y11"  10 0 "" 
  38 r_j_z11  "z11"  10 0 "" 
  39 r_j_x12  "x12"  10 0 "" 
  40 r_j_y12  "y12"  10 0 "" 
  41 r_j_z12  "z12"  10 0 "" 
  42 r_j_x13  "x13"  10 0 "" 
  43 r_j_y13  "y13"  10 0 "" 
  44 r_j_z13  "z13"  10 0 "" 
  45 r_j_x14  "x14"  10 0 "" 
  46 r_j_y14  "y14"  10 0 "" 
  47 r_j_z14  "z14"  10 0 "" 
  48 r_j_x15  "x15"  10 0 "" 
  49 r_j_y15  "y15"  10 0 "" 
  50 r_j_z15  "z15"  10 0 "" 
  51 r_j_x16  "x16"  10 0 "" 
  52 r_j_y16  "y16"  10 0 "" 
  53 r_j_z16  "z16"  10 0 "" 
  54 r_j_x17  "x17"  10 0 "" 
  55 r_j_y17  "y17"  10 0 "" 
  56 r_j_z17  "z17"  10 0 "" 
  57 r_j_x18  "x18"  10 0 "" 
  58 r_j_y18  "y18"  10 0 "" 
  59 r_j_z18  "z18"  10 0 "" 
  60 r_j_x19  "x19"  10 0 "" 
  61 r_j_y19  "y19"  10 0 "" 
  62 r_j_z19  "z19"  10 0 "" 
  63 r_j_x20  "x20"  10 0 "" 
  64 r_j_y20  "y20"  10 0 "" 
  65 r_j_z20  "z20"  10 0 "" 
  66 r_j_x21  "x21"  10 0 "" 
  67 r_j_y21  "y21"  10 0 "" 
  68 r_j_z21  "z21"  10 0 "" 
  69 r_j_x22  "x22"  10 0 "" 
  70 r_j_y22  "y22"  10 0 "" 
  71 r_j_z22  "z22"  10 0 "" 
  72 r_j_x23  "x23"  10 0 "" 
  73 r_j_y23  "y23"  10 0 "" 
  74 r_j_z23  "z23"  10 0 "" 
  75 r_j_x24  "x24"  10 0 "" 
  76 r_j_y24  "y24"  10 0 "" 
  77 r_j_z24  "z24"  10 0 "" 
  78 r_j_x25  "x25"  10 0 "" 
  79 r_j_y25  "y25"  10 0 "" 
  80 r_j_z25  "z25"  10 0 "" 
  81 r_j_x26  "x26"  10 0 "" 
  82 r_j_y26  "y26"  10 0 "" 
  83 r_j_z26  "z26"  10 0 "" 
  84 r_j_x27  "x27"  10 0 "" 
  85 r_j_y27  "y27"  10 0 "" 
  86 r_j_z27  "z27"  10 0 "" 
  87 r_j_x28  "x28"  10 0 "" 
  88 r_j_y28  "y28"  10 0 "" 
  89 r_j_z28  "z28"  10 0 "" 
  90 r_j_x29  "x29"  10 0 "" 
  91 r_j_y29  "y29"  10 0 "" 
  92 r_j_z29  "z29"  10 0 "" 
  93 r_j_x30  "x30"  10 0 "" 
  94 r_j_y30  "y30"  10 0 "" 
  95 r_j_z30  "z30"  10 0 "" 
  96 r_j_x31  "x31"  10 0 "" 
  97 r_j_y31  "y31"  10 0 "" 
  98 r_j_z31  "z31"  10 0 "" 
  99 r_j_x32  "x32"  10 0 "" 
  100 r_j_y32  "y32"  10 0 "" 
  101 r_j_z32  "z32"  10 0 "" 
  102 r_j_x33  "x33"  10 0 "" 
  103 r_j_y33  "y33"  10 0 "" 
  104 r_j_z33  "z33"  10 0 "" 
  105 r_j_x34  "x34"  10 0 "" 
  106 r_j_y34  "y34"  10 0 "" 
  107 r_j_z34  "z34"  10 0 "" 
  108 r_j_x35  "x35"  10 0 "" 
  109 r_j_y35  "y35"  10 0 "" 
  110 r_j_z35  "z35"  10 0 "" 
  111 r_j_x36  "x36"  10 0 "" 
  112 r_j_y36  "y36"  10 0 "" 
  113 r_j_z36  "z36"  10 0 "" 
  114 r_j_x37  "x37"  10 0 "" 
  115 r_j_y37  "y37"  10 0 "" 
  116 r_j_z37  "z37"  10 0 "" 
  117 r_j_x38  "x38"  10 0 "" 
  118 r_j_y38  "y38"  10 0 "" 
  119 r_j_z38  "z38"  10 0 "" 
  120 r_j_x39  "x39"  10 0 "" 
  121 r_j_y39  "y39"  10 0 "" 
  122 r_j_z39  "z39"  10 0 "" 
  123 r_j_x40  "x40"  10 0 "" 
  124 r_j_y40  "y40"  10 0 "" 
  125 r_j_z40  "z40"  10 0 "" 
  126 r_j_x41  "x41"  10 0 "" 
  127 r_j_y41  "y41"  10 0 "" 
  128 r_j_z41  "z41"  10 0 "" 
  129 r_j_x42  "x42"  10 0 "" 
  130 r_j_y42  "y42"  10 0 "" 
  131 r_j_z42  "z42"  10 0 "" 
  132 r_j_x43  "x43"  10 0 "" 
  133 r_j_y43  "y43"  10 0 "" 
  134 r_j_z43  "z43"  10 0 "" 
  :::
 } 
 m_row[123] { 
  r_j_Frequency
  s_j_Symmetry
  r_j_Intensity
  r_j_Raman_Act
  r_j_Raman_Int
  r_j_x1
  r_j_y1
  r_j_z1
  r_j_x2
  r_j_y2
  r_j_z2
  r_j_x3
  r_j_y3
  r_j_z3
  r_j_x4
  r_j_y4
  r_j_z4
  r_j_x5
  r_j_y5
  r_j_z5
  r_j_x6
  r_j_y6
  r_j_z6
  r_j_x7
  r_j_y7
  r_j_z7
  r_j_x8
  r_j_y8
  r_j_z8
  r_j_x9
  r_j_y9
  r_j_z9
  r_j_x10
  r_j_y10
  r_j_z10
  r_j_x11
  r_j_y11
  r_j_z11
  r_j_x12
  r_j_y12
  r_j_z12
  r_j_x13
  r_j_y13
  r_j_z13
  r_j_x14
  r_j_y14
  r_j_z14
  r_j_x15
  r_j_y15
  r_j_z15
  r_j_x16
  r_j_y16
  r_j_z16
  r_j_x17
  r_j_y17
  r_j_z17
  r_j_x18
  r_j_y18
  r_j_z18
  r_j_x19
  r_j_y19
  r_j_z19
  r_j_x20
  r_j_y20
  r_j_z20
  r_j_x21
  r_j_y21
  r_j_z21
  r_j_x22
  r_j_y22
  r_j_z22
  r_j_x23
  r_j_y23
  r_j_z23
  r_j_x24
  r_j_y24
  r_j_z24
  r_j_x25
  r_j_y25
  r_j_z25
  r_j_x26
  r_j_y26
  r_j_z26
  r_j_x27
  r_j_y27
  r_j_z27
  r_j_x28
  r_j_y28
  r_j_z28
  r_j_x29
  r_j_y29
  r_j_z29
  r_j_x30
  r_j_y30
  r_j_z30
  r_j_x31
  r_j_y31
  r_j_z31
  r_j_x32
  r_j_y32
  r_j_z32
  r_j_x33
  r_j_y33
  r_j_z33
  r_j_x34
  r_j_y34
  r_j_z34
  r_j_x35
  r_j_y35
  r_j_z35
  r_j_x36
  r_j_y36
  r_j_z36
  r_j_x37
  r_j_y37
  r_j_z37
  r_j_x38
  r_j_y38
  r_j_z38
  r_j_x39
  r_j_y39
  r_j_z39
  r_j_x40
  r_j_y40
  r_j_z40
  r_j_x41
  r_j_y41
  r_j_z41
  r_j_x42
  r_j_y42
  r_j_z42
  r_j_x43
  r_j_y43
  r_j_z43
  :::
  1 34.8244865971297 ""  0.198736838537277 0 0 0.00780047481954885 -0.0297462864023383 0.0590903221513721 0.0209387991185272 -0.0420492196399428 0.0806750550677558 0.0132779029925724 -0.0340600886377797 0.053834708903727 0.0112803546321274 -0.0237704986180414 0.0403067108402056 0.0015974078675691 -0.0149316937798766 0.0094438319321574 -0.00602271216582299 -0.0164702950971013 -0.00849930896119766 -0.00206159136372431 -0.0280837156449316 0.00867518453846467 0.00730499480117084 -0.0368396706591719 0.0390595312499584 -0.018222618339395 -0.00540096292665121 -0.046310385473348 -0.0233215509257802 -0.0102429537458784 -0.0583126303807717 -0.0146661782008207 0.0333558765842094 -0.0521903434743336 -0.0291243392644717 -0.0278682110303866 -0.0674570964157247 0.0216044694763067 -0.0120060397694022 0.0606266030855089 -0.00507728752224291 -0.0478671421262129 0.0583261809919009 0.0171668336870854 -0.0228878080113308 0.0530595492869374 0.000105450787041161 -0.00672508146416387 -0.000816025417705746 -0.0070394117950877 -0.0299080362738745 -0.00262422010336226 0.00888335825355139 -0.0450839897280367 0.0498974437059992 -0.027503187115194 -0.031506753583661 -0.0559952495287331 -0.0289737664295677 -0.00419128206309701 -0.0792690025721441 -0.0173980642291391 0.00176712494383777 -0.0490516625696182 -0.0118434277726601 0.0399367806884033 -0.045604927002178 -0.00873944933304136 0.0477036285228561 -0.0379963542566526 -0.0208630604682417 0.0405140680817774 -0.0772600361499544 -0.027591243662025 -0.0276648861248842 -0.0643584150458286 -0.0394368754580343 -0.0207900122520681 -0.088846779535699 -0.0282368229025611 -0.0515813195085558 -0.0647612716798894 0.0117877509522038 0.0238839346607105 0.0272655436472832 -0.0199835290063036 -0.0104390331505408 0.00242837288591083 -0.00622332836327104 -0.0148876558663139 0.0282574258454126 0.0216079205537543 0.0386324905854864 0.0361513476957871 0.0199688754733744 0.0263864417283512 0.0465266669375386 -0.0182894670831989 -0.0335011503859491 0.0238288477687104 0.023881256395293 0.0820908785632861 -0.0206788706070177 0.00433063391163769 0.0396806551276809 -0.0127566010938404 0.0206251580861648 0.0950248568565553 -0.0652314750304341 0.0297783147632763 0.0912133111778944 -0.0147510726419309 0.0356725937179561 0.0957646880195417 0.000842371591926623 -0.0200350213385936 0.00544451516876806 -0.0136263794595531 -0.00368798866272194 0.0283792583982717 -0.0200073496336067 0.0318288620965029 0.124711951481518 -0.070277874758889 0.0160134460584761 0.0877453205637591 -0.0734168027757124 0.0116025412414045 0.0818211068108706 -0.0842148913977114
  2 52.8090648166729 ""  0.407077185112264 0 0 -0.0417756835473079 0.0144412921802587 0.0135637981786032 -0.0404325172960498 0.0072855566042619 0.0103944351482876 -0.0306736550544757 0.00571771173926791 0.00207391237236252 -0.00801546484445276 0.0069101152100528 0.0208193528205468 0.00513253179364868 0.00288532825924554 0.0151573163385697 -0.00509390457295325 -0.00215696147874454 -0.0114666134983375 -0.0298258510246171 -0.00245536833229801 -0.0328343147895894 -0.0422468871886676 0.00121870861569934 -0.0260377615467947 0.0179656303871351 -0.0110682638311498 -0.00641791423079455 -0.021468865423712 -0.000916672381633583 -0.0788381945019597 0.10858227655459 -0.0541346176216829 -0.0114850155322258 -0.00564567272660545 0.0108034188662459 0.0819420580047101 -0.0394108267953552 0.0163140091314401 0.0112219099692222 -0.0419188212546103 0.0174288865210616 0.0136752132986927 -4.0706661371781e-05 0.0102452607509965 0.0395472997808979 0.0242237937998066 0.0033355675285687 0.032536089778844 -0.0389263044340823 -0.00591409803418747 -0.0535542965441565 -0.0602080945583064 0.000147717331165133 -0.0408571635649855 -0.0805973603790265 0.0101567822721911 -0.0759256678745784 -0.0116197762748171 -0.0028147194925457 -0.084071423343401 -0.000352965265044473 -0.00255666313716281 -0.128886083781254 0.137462291612247 -0.0634141081939666 0.0355671380096526 0.125874664897319 -0.0703726194378302 -0.0716334848523817 0.126768418059989 -0.0619535030252906 -0.00317616695508481 0.0189434374253208 0.00354502985457105 0.128533023110037 0.0101417408830305 0.00341157875906416 0.0946409810910333 -0.0626766046132891 0.043730850559914 0.0858698302683572 -0.0154512698613643 0.00909950458889758 0.0147726047955954 -0.0515438111371858 0.0187903314564213 -0.000857142325572213 -0.0414385184354774 0.0133053062239159 0.0157842504949973 -0.0203783761969079 -0.00230705602839926 7.15827476765269e-05 -0.0126011517775248 0.0213176761272924 0.0304987472019868 -0.0478942162987272 0.0111027519782298 0.0304538514230387 0.0636969073937528 -0.00679182745234698 -0.00417869815476686 0.0133344651949149 0.00228233147857674 0.00946006554240006 0.111125930230586 -0.0150726421679388 -0.0174328528927801 0.0532908202101007 -0.0267936688861406 -0.0336226230862486 0.0778782803865418 0.0118700824285526 0.0228468892784189 -0.0407450718002778 0.0119161458929578 0.00172444941447827 0.0169638431819763 0.0130916934294616 0.0361023158541062 0.136460537351198 -0.0205570817076041 -0.0252887093401826 0.125754547627343 0.00675994705487165 0.000830296719209626 0.105698995425388 -0.0372944557506076 -0.0372623266079668
  3 68.840812102469 ""  0.411004466133127 0 0 -0.0083178635605014 -0.0173278828839098 0.0375333676645501 -0.0462139415557149 0.0183266028561582 -0.0245148955924854 -0.0453419567979683 0.0184442266906683 -0.0313886865534868 -0.0369422953136958 0.0240238319621427 -0.0307105817851674 -0.021452845033903 0.0179732676867599 -0.0266871194678558 -0.0131470443378265 0.00349482741325457 -0.0207366838557848 -0.0303952855978976 0.00231130338124684 -0.0344424602506825 -0.0469162651871563 0.0103615543959007 -0.040761986732594 0.0186602174982911 -0.01152993683235 0.00104772791594747 0.0522376559124211 -0.0481293125010191 0.0503226086186916 -0.0266137924022741 -0.0203269681683328 0.0079131718331664 0.0650658326421893 0.0183605693097606 -0.0324187587893405 -0.0441162833222217 -0.0428579505263557 0.0768795711071195 0.0461484479904012 -0.018722179314109 0.0375975795907151 -0.0388444618660407 0.0309173350555467 -0.0297558488274805 -0.0130072993407658 0.0226581800029569 -0.0238158973816303 -0.0281127279093113 -0.00656836449751597 -0.0349417537280786 -0.0568019736401254 0.00642949948556487 -0.0450849548617822 0.0863575714907258 -0.0350037842159066 0.0468007231627457 0.0762727525715044 -0.059420928004006 0.0697073440247462 0.0191947529692162 -0.0763231565254744 0.0710951673730706 -0.0462275434712239 -0.000528669767900494 -0.0205360462839589 -0.0540766548659445 -0.0371377964247492 0.0290019475776971 -0.0106621475001124 -0.0284703859139169 0.0209656514149401 0.0461812144915416 0.0413693223416032 -0.063504939814139 0.0857107482299108 0.00960306201155083 -0.020148850090364 0.0960709406349103 0.0234956638736235 -0.0373178119293973 -0.0356652256520066 0.00714722740312496 0.0385926306608391 0.0587639785429063 -0.0777066392063163 0.074146181663156 0.0162777100392203 -0.0208083833347569 0.0343009923739326 -0.0647853868742383 -0.00927036514527974 0.0775922727326293 -0.0594614173204115 0.0467122205016949 0.0197090090024133 0.0510766294994688 0.00798208741091129 -0.00693772291771482 0.0144172112816041 0.0390005986391081 0.00431048977771721 -0.0056089279015849 0.00766927052369307 0.0122675965732471 0.0570740724025459 0.0423021866936978 -0.0459270055176784 0.000235995160339199 0.0217593848966165 0.01168779038802 0.0146285926147654 0.0796094032428201 0.0273732702102514 0.0492209606115022 -0.0694584014225881 0.0709079975524819 0.00995042371781874 0.022438431978064 8.5383301560319e-05 0.0726571142270015 0.0658901901507214 -0.0521029780479906 0.0723641510447736 0.06086491722543 -0.0542642460278156 0.0576727021888851 0.00239552008933328 -0.0687970580318921
  4 84.6098748466682 ""  0.166997559574254 0 0 -0.004633043401756 0.0154865977355864 -0.0160781957860279 -0.00662970826205827 0.00915732804205915 -0.0281776720604688 0.014983467454669 -0.00388480040446507 0.00386048163453445 0.0584157177834837 -0.0347422068060949 0.0776203029321551 0.0635408373615758 -0.0393746859160282 0.0914146323237346 0.0279024973623581 -0.0136013740839209 0.0347475338181626 -0.00679670406146091 0.0122579569077423 -0.0263365202021426 -0.0130728702634217 0.0167947807150787 -0.0415223049972133 0.00268095113194849 0.000836924534202189 0.00404381039295742 0.0137593752836746 -0.000679052985704169 0.0251197184682496 -0.0351566662752323 0.0657908601588862 -0.000849163530562516 -0.007082140958076 -0.0416276858862209 -0.0591688832217338 -0.000832229199505406 0.0306214976710755 0.0047722903649462 0.00983124269839015 -0.000331238701058592 -0.0167905727567814 0.0820337022623091 -0.0514166612601565 0.115350091576433 0.0893207520168266 -0.0590798137598318 0.136757104474601 -0.0313958390919141 0.0303545173727568 -0.0660485997983465 -0.0412324004793739 0.0382275575408544 -0.0911892585229588 0.0341431385788784 -0.00982362151199194 0.0247767059366363 0.00603789227822265 0.00270064244141679 0.0200969755583821 0.00877399314816877 0.00391053856885177 0.045260491866379 -0.0433421378578581 0.0781740747795101 -0.0120012633574923 -0.0337784062234505 0.0927026320101832 0.0436318257696643 -0.0531516436222128 0.0788112172585744 -0.0358849919242598 -0.0151100068957924 -0.0499955688256881 -0.0767245791093998 -0.0354183817489481 -0.0271954370163643 -0.0883222511465447 0.0209087760820583 -0.0841727479804183 -0.0579593262810956 -0.0792291883454611 0.0245459582040967 -0.0181727954417223 -0.00724663864379439 0.0184015705199425 0.0198880842557272 -0.0279136721928529 0.0222163499698267 -0.0231230853614892 -0.111346687695503 -0.00131840004155068 0.00641255801757028 -0.103075093868209 0.0555585926814953 -0.0453770345239872 -0.0171455296974141 0.0211482690645353 -0.0562180872606763 -0.0101451422676316 -0.0230940801652208 -0.0128779004166834 -0.0432069521779399 0.00902946875132929 -0.00537607835483375 0.0759024578815227 -0.0463072903541444 -0.00843967195983413 -0.0407703478479744 -0.0689919514825739 -0.0380118125605402 -0.0146319837367973 0.0115509840014723 0.00124738484759314 -0.0244122243321648 0.00967848179146353 0.0381180073240948 -0.0279020231346671 0.032017810253558 0.0162648024363271 0.0946134944512794 -0.0719000571348936 -0.0131449970237819 0.110834218959028 0.00181932267254365 0.00959721785619472 0.0865534591838505 -0.0855362579270114 -0.0183919853721784
  5 93.029076551484 ""  0.987953666514954 0 0 0.00910575696137124 -0.00905490546950658 0.0210965093517205 -0.00199841253318808 -0.00588895524694416 -0.00344735696969 -0.0105107957728748 1.43683591509336e-05 -0.0205422078452676 0.0214072209266 -0.023449995441058 0.0342351422718272 0.020589926905321 -0.0240352585745619 0.0362338302188984 -0.0104171642004508 -0.00266019401921057 -0.0138294243903684 -0.0522233790316857 0.0276163187931669 -0.0860668608676168 -0.0532288479445322 0.0288161112610934 -0.0907838348284206 -0.00304065240819806 -0.00931545100372838 0.00587946659553347 0.0178337396007782 -0.0196003394526689 0.0423613519589806 -0.0362083302651873 -0.0142247765401189 0.0108084377590505 0.0156894065693978 -0.00150369897064944 -0.0156256772754637 0.00116839727611708 -0.0161936197236368 0.0269498210482858 0.0248339165536032 0.000353470155854492 0.0215588792033395 0.0477706726070447 -0.0418933645124677 0.0764672694803975 0.0458932495854012 -0.0420097377344235 0.0792331127551403 -0.0805739039316304 0.0478003072238248 -0.132100062339374 -0.0810897829486256 0.0485302336147785 -0.138213085955363 0.0415333209496598 0.00464294084988658 0.0385365130778394 0.0310004346232119 -0.0290548885391425 0.0687463795876895 -0.00330657636603749 -0.0424040787261732 0.0470699057538793 -0.0484308609762436 -0.00124830128118484 -0.00723515357776092 -0.0527548314833335 -0.0227535269170977 0.0262531056932363 -0.0285790921131806 -0.018484902608415 0.0182589698355623 0.00418274379272714 -0.00305447109703682 -0.0381556540954513 0.0147295480225396 -0.00306421342393425 -0.00411129240119064 0.0399681471793239 0.0026843990760377 -0.0194972829167978 0.098068992196059 -0.026574040886493 0.0236993446565234 -0.0571203517768146 0.0462123506071904 -0.0440454015894645 0.00103711581556287 -0.0108370997277043 0.0309241815324629 0.153569033993231 0.0133658159310596 -0.0307202216100897 0.141626385210275 -0.0844953987980401 0.0721173006274879 -0.0425127998160807 -0.0410590235143235 0.0943989976698047 0.0434123984042142 0.0125745976270705 0.0186549191835476 0.0453893431099204 -0.00869770376779951 0.0188625812225518 -0.0463645140597013 0.0348060733106626 0.0217182821051183 0.0824787076555914 0.0643424091867646 0.0183203857337288 0.0656804653456924 -0.0356787471014654 0.017582243038521 -0.037596441462164 0.0497399756164023 -0.0579803565141113 0.0142492890384308 -0.0438439011416137 0.0229211245728214 -0.0528074333860589 0.0535974972901802 0.0228411187608939 -0.0865761048627316 -0.0176960049987559 0.0198388873777535 -0.067253082447896 0.0844167731174664 0.0251670190197139
  6 98.6909340204873 ""  0.612572743351606 0 0 0.0556458328811873 -0.000652885689108232 0.00645617703585343 0.0553148365571052 -0.0303140725196433 -0.0254334886763382 0.046517151295196 -0.022181051840754 -0.0439416054363085 0.0178636847275773 -0.0257634107668206 -0.0657925247949281 -0.00676891786248227 -0.02025730303852 -0.0620579868556565 -0.000405070426834929 -0.00720271704501316 -0.0345826708521114 0.0266109015016185 0.00238955787542062 -0.022432633802568 0.0488976075159544 -0.0073182409854029 -0.0282944409865162 -0.0248987922856727 -0.00790482418277636 0.00884411458366651 -0.0213899451981662 0.0303880323256464 0.0341316666480819 -0.0477408416578003 -0.0548493311188532 0.0189759694746417 -0.0333589348625174 -0.0054941129982065 0.029647116057695 0.0635827422772145 0.0150112550116152 0.0196165830223431 0.0805042359662978 0.0117852621076826 0.00701280782144538 0.0148945486869598 -0.0335069902370779 -0.07885161596877 -0.0275129311388392 -0.0275136667724417 -0.0740297877728039 0.0316573399196016 0.0153506560463434 -0.00498152644272837 0.0705178425696792 -0.000918156490895749 -0.0163465921541412 -0.0063217094167845 0.0514712821592595 0.0309644428709701 -0.0396672828837494 0.030562854577135 0.0599565358154008 -0.0157609938663454 0.0346705484235091 0.0296818156961701 -0.0541770523165176 -0.0784465170932233 0.00143385099241388 -0.0483748487525384 -0.062211079620351 0.0072239133440631 -0.057596014989122 -0.0587569230185386 0.0552930326944711 -0.0344976875135463 -0.0260647077078739 0.0217781379532735 -0.0443266695667102 -0.00679326254993271 0.056980251312033 -0.0270268402098435 0.0201522636775142 0.0257271477929378 -0.0289226662111753 -0.00435891086487103 0.0332077632217297 -0.0399228539269301 0.0846917075165936 0.0513415373493704 -0.0147147652421666 0.00420360404682492 0.0288926996722459 -0.00962196161639537 0.0186651991891475 0.0354562491930927 -0.0214898291619216 -0.0342419455743596 0.0239958378429127 -0.0477641394306312 -0.040684413067793 0.0296085707064411 -0.00062888580217843 0.0197821727840443 0.017652646449019 -0.0692468284312965 0.00698762453888079 0.0382607420079246 0.0546707171877101 0.0183373212235061 -0.0260192761313106 -0.00813924231590168 0.00318844303209013 -0.0149460467149135 0.0249284486349107 0.0483670996224079 0.0634602602203879 -0.0852193883847694 0.0861043621386436 0.0727973339315204 -0.0956913199808637 -0.0167486346473247 0.0703655766082437 0.0908306143423338 0.0310817702929889 -0.0381512697125732 0.0706153361693444 0.0412219649394366 -0.0113741530184961 0.0436399474759239 -0.0187983841865431 -0.0615153614220105
  7 128.88263408126 ""  0.506691320273934 0 0 0.012248140279276 -0.00987386761579436 0.0230611173178831 0.0607636526731686 -0.0455208827863858 0.112448156136306 0.0174590045124384 -0.0153606132567919 0.0355676355477756 0.00512006951598825 -0.00552100486160999 0.013455049886821 -0.0202668817655718 0.0113602344493323 -0.030728331404235 -0.0302648015408659 0.0165197648449639 -0.0483901444627936 -0.035989655507496 0.0190640541478286 -0.056226348526726 -0.0131250363058714 0.00343353324747593 -0.0158517423198904 -0.00532337856555676 0.000461405796320081 -0.00950183694454809 0.0173817542937692 -0.0158785724812619 0.0278045748068173 -0.0260453592553353 -0.0561350845800499 0.00183002612632643 0.0329661694662028 0.0470325370505709 0.00629486004501227 0.058453554101952 0.0364110881038591 0.000467736269804915 -0.0519135640513109 -0.0494726997639991 0.0213189357362291 0.0215176708812391 -0.0156025428114057 0.0408062395044778 -0.0219706133191823 0.0139692383105765 -0.0351698208203436 -0.0513033146457054 0.0284363997959837 -0.081982067504703 -0.0129217247785058 0.00171452359510607 -0.0136829844516404 0.0385657848108559 0.0154259360503234 0.0232971522873648 0.0389626052837973 -0.0293807258802726 0.0614313254822617 -0.00790816051080408 -0.0461811999359646 0.0271821368871098 -0.0395222748756357 -0.0440706866054104 -0.0184400704151561 -0.0550562481188258 -0.0926532919505484 -0.00880643638990463 0.00261790428306544 -0.0738085277732068 0.0408720062663869 0.0203855803548649 0.0538867149215001 -0.0163214649783182 0.0558483459619602 0.0321561812650596 0.0490993235376564 0.0499303505012959 0.0893013320246698 -0.00113416404366879 -0.03843407911477 0.0620269736418804 -0.0337078078076888 0.00534181708445867 -0.004845739519383 -0.033444575745535 -0.00585682105730018 0.0189717988618102 -0.0349035014742727 -0.0796383291359675 0.0291480308591675 -0.000102593933486088 -0.063422565167283 0.112748183752546 -0.0474655141465475 0.00108990327672649 0.00830175319349124 -0.0764089303741136 -0.0370750228730221 -0.00974945954959917 -0.0111223291963358 0.0178384743832264 0.0449228509845397 -0.0321790602140431 0.023884184038905 -0.0454768794567334 0.0592196834655279 -0.0771198438304448 -0.0595897607819112 0.00490822020036875 -0.0852834769163124 0.00771155394020389 -0.0576819764779654 0.020454881845273 -0.010378660874855 -0.035105626423981 0.0515796221206561 0.0816893319195692 -0.0460917483608158 -0.00801547028652212 -0.107314355037046 0.0726141510777497 0.0622096205930735 0.00411060382759424 0.0587390906850781 0.065697919974333 -0.05993030890038 0.102489145094967
  8 150.916931034357 ""  1.59029366283531 0 0 0.00189466359102925 -0.0129564526585214 -0.0271372818742105 0.0379862836517465 -0.0130571501435435 0.0595119453418653 0.00594598923582202 0.00828188603595296 0.0358820107487273 0.0065417443649889 0.0151726652916302 0.0323257892028539 -0.00416247554671545 0.0278059609458165 0.0127469403054726 -0.0130372473221364 0.0382840431469407 -0.00250906030332767 -0.0230361152273677 0.0360891470076826 -0.00980928920414971 -0.0111750125122969 0.0276468054709247 0.0109351654974534 0.0127088645712476 0.034763463600953 -0.00170696808522354 0.0212413361373234 0.00930740132567083 0.000811180736054506 0.0206936557660946 0.0306179916680526 -0.00176970198397754 0.0396107677084261 0.0655435398168001 0.00481201355299204 0.0274100736539435 -0.0106823251776193 -0.0880833561969319 -0.0744727139717795 -0.000492974056331781 -0.0267708777688357 0.0146823074752562 0.0106252696053458 0.0478292610305265 -0.00456207979650445 0.0258999714680789 0.0151934933732438 -0.0335115599704083 0.0387743721194451 -0.029420488930357 -0.0103564937543252 0.0319240934995327 0.00669697030248119 0.0219608030628805 0.0161935352890973 0.000139970705127572 0.0404601669075974 0.00247473416895154 0.00579828421516746 0.00748216995447964 -0.00739880474655148 -9.06450401570013e-05 0.0189628220106499 0.0488563811869455 0.000362014542179514 0.00844078852479094 0.0170892198288228 -0.0030176844422341 0.0404332931125902 0.024219638526912 -0.00354591570201129 0.0342048576779804 0.0804574262956164 -0.00131239330820417 0.062655283460134 0.0553857960989782 0.0204386974784147 0.0422204460710807 0.0838879374843888 0.00226111147416125 0.0191957704044244 -0.0949625285407435 -0.00376921455858758 -0.010214636108126 0.00523826365409539 0.00311552788830439 0.0072907130389785 -0.035001475703349 -0.00052414108726545 0.0701439951522754 -0.0510606679271854 -0.0358591564864265 0.0460371078800168 -0.170327677568984 -0.00852127903027961 -0.00653384704232591 -0.0352740149157418 0.0377931738800876 -0.0541393538800215 -0.0295168766578712 -0.00336831693797712 -0.0719814257473567 -0.0792311636273302 0.0106786513135096 0.008740168662423 -0.0175773696022126 -0.108330404449442 -0.0747083469104698 -0.0523749891480344 0.0173888074932558 -0.0556319668186904 0.0362270690933943 0.0324414644578984 -0.0355614474738881 0.0136802198712286 0.00626062500818232 -0.108736425641602 -0.124054825029348 0.00658552165912657 0.0221955298935293 0.0481901351801859 -0.115847603552174 0.0345648471130536 0.00961459321464059 -0.149753668775094 0.0154074200596182 -0.0992125222429697 -0.148069124474599
  9 154.82778652628 ""  0.503163909863507 0 0 -0.00399587794099457 0.00119971343149518 0.00697316279231168 -0.0223799377772128 0.011184456378038 -0.0285708838213581 -0.0105336026589018 0.00205807115561859 -0.0133424512015272 -0.0104780018972272 0.0015732270575916 -0.0135754597583048 -0.00114575268403471 -0.00498800688242804 -0.00139250547631106 0.00610336979869842 -0.0125330891843515 0.0091036027161326 0.00894808131013583 -0.0144038900046472 0.0142150542631205 0.000151062160782663 -0.00851582833921362 0.00273251903921654 0.00143771335644562 -0.010972334613852 0.00161336711459856 -0.000223368190218658 -0.0103309711584244 -0.000787308760565236 -0.00140099472364393 0.00253010888576879 -0.000210726900215902 -0.00461089609963843 -0.0228531852382643 -0.00935988149529216 -0.0209671186873257 -0.0142587653109286 0.0185216148795723 0.0222204557105268 0.0122050760738866 0.00751880742386621 -0.0173564759310329 0.00650375458523078 -0.0248629395192379 -0.00103777442222879 -0.002607198254458 -0.00398625762534713 0.0156658658277147 -0.0191883903054143 0.0252107280712213 1.32940893439901e-05 -0.0114586716110401 0.00599264637522604 -0.000510211624993501 -0.0183466800633568 1.697666338776e-05 -0.00410237340413726 -0.00764891528746739 -0.00807547161555627 0.00269212332762402 -0.00464383307865557 0.0034229766636632 -0.000756480559621715 -0.000460071727816559 0.000151287989608792 0.00353196480796308 0.0110526185413499 0.00568692519273867 -0.00910472597919664 0.00665096502414199 -0.00755906681785612 -0.00344878512972037 -0.0219972405272125 -0.00706431696744546 -0.0101296987878079 -0.0188208857946388 -0.0221957233308919 -0.00495426886587072 -0.0369857306424209 -0.00761890849922215 0.0658120034946265 -0.00257269910019673 0.00815945537554922 -0.0253423067330656 0.0159842620618288 -0.0481738198167533 0.00733558180323245 0.000113929878247056 0.0126170929898123 0.0880524866502777 0.0120037572453153 -0.0160341316315579 0.0827902673437524 -0.0254916703730901 0.0295712401479192 -0.0125543275881858 -0.00954437104102702 0.0502335535266326 -0.131166605633485 0.0398898003337786 0.0587682639705042 0.0488818139786451 0.0037246631757889 0.00862909951738347 0.0741583965394314 0.00255213453437113 0.00972141637388562 -0.259285798049914 -0.0966309494235831 0.21752233874239 -0.282883565156207 0.214767490046849 -0.0198100004724114 0.025438236779698 -0.00508104503594186 -0.0527483798866642 0.0789206449135919 0.0131142202428226 -0.101047057167112 -0.0390667745643438 0.00921710063695848 0.0462165549605161 0.204036565686052 0.148592255400636 -0.134254710841437 0.216345216594601 -0.180316553584483 0.0784040223594242
  10 189.52599600453 ""  1.45911465876276 0 0 -0.0740899000593757 0.0757695275580795 -0.0667062450320098 0.00249189131087966 -0.00839957159970433 0.0425792957797476 0.0180850519678196 -0.00635066286438266 0.00556471292000151 0.0253851875259915 -0.000878307614863364 0.00300281400120678 0.0276176859862522 -0.00466597464434489 -0.0101550523948913 0.0213470787901507 -0.00823452696048997 -0.0231694221548579 0.015563876615668 -0.00805787733864541 -0.0286858595910461 0.012431232759499 -0.0127060478565935 -0.0138944393552184 -0.00266914497689989 -0.0061009075133876 -0.00386519760767963 -0.00140407289936234 0.0312100727778583 0.0175721641738423 -0.0265667487478158 -0.0335882195918039 0.00359790140370895 -0.0201393960459889 -0.0206406776195369 0.00133403682525674 -0.00995862812090862 0.0901971858849089 -0.203811529923795 -0.201434374354138 0.145128708860345 -0.0646455293573767 0.028222366642347 0.00388005014100854 0.0110623356340483 0.0339476391117601 -0.00136055127909352 -0.00876830948379336 0.00966500149912881 -0.00566949807361148 -0.0411836807495741 0.00412427951726672 -0.0167720064277659 -0.0167236763847001 0.0122671252936019 0.0471697570310149 0.0149480738230019 -0.0213599064842569 0.0330488083211168 0.0379892595080338 0.00555656418701109 0.0377176571914783 0.0146859628704812 -0.0317332185332915 -0.0516077722232565 -0.0108553883039544 -0.0260931222821586 -0.0353615988908159 -0.000388566194212196 -0.0379949540019379 -0.0346923079825248 0.0283737973386003 -0.0211588110526164 -0.04549005924125 -0.00770488189986585 -0.0425101960758097 -0.0159144146462553 0.0156342215453063 -0.0097319943613043 -0.0111942515045404 -0.00126120634782145 -0.0353781744792387 -0.0201345238789904 0.0165767537861188 0.00414366704354548 0.00072548394476525 0.0531682802377625 -0.0292911009559869 0.0364551018481011 0.0120400258485794 -0.111154205730266 -0.106058835278903 0.0150921003348722 -0.0751582162945345 0.0842493563643494 0.0132680197939789 0.0057784732603304 0.0980770336834696 0.0374352975856001 0.00642524045520732 -0.00121317263621365 0.0239782393039959 0.105394329679518 -0.0576073056811283 0.00172517431426651 -0.0329752176602532 0.0293489151432513 -0.0471598022207419 -0.00354372787744422 0.00617246032625113 0.122569104473396 -0.0449055868124056 0.0401977100322861 -0.013331496479536 0.0470789190189985 -0.0750913127048043 0.113657362883628 0.193237426052383 0.0244873417946318 -0.0876517614535086 -0.0941105053921227 0.107128802636043 -0.0318055671336965 -0.0379169369364103 0.00850998080576261 -0.143345992991746 -0.00182206810902153 -0.00241706217524177 -0.0274051890741322
  11 218.525012188165 ""  4.38375471334717 0 0 -0.0635606074804436 0.0613648878962924 -0.0495673269322493 -0.0123452021859661 0.011036487310981 0.0395041870403605 -0.000474031658953715 0.00660678246806695 0.0111949682569656 0.00798566418788235 0.00984999033444677 0.010568817941185 0.0211872098140135 0.000570186141988619 -0.00215830006792352 0.0177634513507248 -0.0156152729588227 -0.0183025500595558 0.00898282923693397 -0.0148053126162298 -0.0246027742222699 -0.00391931175327998 -0.0126000414173684 -0.00934330386143403 -0.00316899806571296 -0.0185744157449612 -0.00651818448266555 -0.00585750764429222 0.0168400464160781 0.00714237739368863 -0.0199991071644992 -0.04921487363435 -0.000164710736377228 -0.0272828716024273 -0.0427440414761811 -0.0050351924895014 -0.0269536688678477 0.051341110111277 -0.166141560645174 -0.170327946797024 0.116869816751523 -0.0477163148270865 0.00878382036265378 0.0162707906304864 0.0159940169717567 0.0350924781947394 0.0100883728493543 -0.000756264588650991 0.00447877180784263 -0.0161705848453884 -0.0360283408446546 -0.0212810191766521 -0.0244414862268732 -0.0112090197724101 0.00243575452850798 0.0293395183123335 0.00522674894017644 -0.0253031701997714 0.0195010664364064 0.0228350155535178 0.00331091975947795 0.0250038993124544 0.00247259800596271 -0.0224103273384505 -0.0689518602549892 -0.0105633135720451 -0.0184906529088156 -0.0537850706176747 -0.0107982543835994 -0.0292786318275453 -0.0516078857138468 0.0274375021357443 -0.0258216633653297 -0.0679836167628411 -0.00963010780432931 -0.0551530662974954 -0.0340596834679237 -0.00312977472570034 -0.0202775299889201 -0.046102517567694 -0.00567761161089516 0.0648775933988152 0.00215505146461321 -0.00712652092106904 0.0643968810033929 -0.0584688519837751 -0.0262745840315798 0.0304204443454539 0.0324019306097571 -0.00253253087429152 0.161955394175971 0.0906725757318121 -0.058601135128667 0.120377984407054 -0.137384858838401 0.000767673299239729 0.0737413535119179 0.105972088960413 0.0281813295677733 -0.0093011507319935 0.0250847755621021 0.0159018597873 -0.101591834084758 0.041299470923353 0.0386389485020298 0.0303171855863453 0.0138106543615068 0.0298242161600295 0.00124616610144158 0.0239458707513928 -0.0573062161462937 0.0412464054733287 0.00895032000931242 0.0667434237190169 0.0491044840246342 0.0270481367927795 -0.11174234338507 -0.197467810265597 -0.054232648052984 0.113707485006675 0.102304798702379 -0.0213659737620257 0.00892270214671017 0.032221012704907 0.0280473067589904 0.108433092130867 -0.00925924545804236 0.0218375915787951 -0.0143435239617021
  12 227.351887570001 ""  0.379356672151441 0 0 -0.0243742109503249 -0.0471988385549459 0.0685739572714757 -0.0459739345956841 -0.00315500632696644 0.0192561071694076 -0.00545583077605642 -0.000779484228896797 -0.00363830733306378 0.0289297555593692 0.0337189661892556 -0.0132713658752825 0.062091318729787 0.0238168248760359 -0.0323154001105178 0.06803609643353 0.0120257987838138 -0.031567109724666 0.044559262273265 -0.0149150001496597 -0.0267996114350526 0.00583966575807988 -0.0160671697346209 -0.0108614428439425 0.0264231827007449 0.0330851992126073 0.00058836800819437 0.0244842998028336 0.133204191979769 0.0383491855017723 -0.0133555409447916 0.011251829362613 0.0111492640909469 -0.0145912822257335 0.000846687296373017 0.0128070576350077 -0.0506470273335335 -0.0493539040040482 0.13403903112849 0.0351378570288607 -0.0857076130727307 0.0669470535610077 0.024267228476718 0.0636031143036904 -0.00149767213090386 0.0724255400865968 0.0351840321138827 -0.0359646769044237 0.0516113995748021 -0.0383399736362244 -0.0334838939038508 -0.00486412395651168 -0.0291345214509263 -0.00613894111180301 0.0535014676677102 0.159472219712512 0.0334245570314161 -0.0400017639066154 0.144988792457607 0.0767825630975785 0.0548096073501139 0.166069412915539 0.0337147291050882 -0.0141765646771871 -0.0449048909175742 -0.00646467450944141 0.0156547663299866 0.0419643403668996 0.0115235882698771 -0.0685321088822201 0.0252181866245056 0.0355923487901885 -0.0152580278594896 -0.0504112572826219 -0.00312804580614856 -0.0603466556396208 0.0103431559448377 0.042995164882274 0.00411781838093377 0.0223789017820524 0.00768513293103098 -0.0136366500766635 -0.00637455593409157 0.0103263462171301 -0.0532213435130158 -0.0742464203748858 -0.0411684734411316 -0.0374942494268028 -0.0407327710661012 0.0157895036040097 -0.012574133556306 -0.00426547746391032 0.0131070458548096 -0.00928301880530133 0.00120418920842402 0.0279810920788999 -0.045435285383655 -0.0542068935394017 0.0106319695014477 -0.00458210288455134 -0.0114707648797539 -0.014022882813625 -0.00518808046248863 -0.00510624321435274 -0.0132523388405291 -0.0040281246319949 -0.0163946370019428 -0.00349358869387888 -0.00504502705915688 -0.0132144374375286 -0.0183709261221446 -0.00468884277877533 -0.0164355974270276 -0.0164578678119107 -0.0198679403706771 -0.0495130725027165 -0.0845806951323074 -0.00417562709113853 -0.00337472724935699 -0.0115627231904345 -0.00084053116710232 -0.0250057361338994 -0.00410914849087282 -0.00434224273039708 -0.0155393822694371 0.00460145192756279 -0.00589866897074563 -0.011089812078657 -0.00272255072138709
  13 248.575192552848 ""  0.680588902656106 0 0 0.00674518225297905 -0.00478704532124316 0.00144263704798312 0.0512028412969537 -0.0373088909976214 0.0825424127432692 -0.0243821310156881 0.0148253304065622 -0.0433832361426884 -0.0510411207060426 0.0316802562083925 -0.0854949021356741 -0.0180615024532942 0.00913140034288197 -0.0254251678503251 0.0251308988204326 -0.0170704360902113 0.0472678340041314 -0.0114871151065875 0.00798007174732484 -0.014586457459693 -0.0415220360783631 0.0285927412279916 -0.069631344419233 0.0260162585185304 -0.0160424995770508 0.0449001490596003 0.0106476260330091 -0.00986366094041092 0.0174427996617518 0.05212279517235 0.0839151587562849 0.0293133480951095 -0.0258857797383793 -0.0901563576675082 0.0103893883914888 0.0439296118060081 0.0129786434148648 -0.0560234227268572 -0.0654623285394057 0.00431915188010326 0.00174909132048578 -0.0667080896382762 0.0412136477370755 -0.111712996305412 -0.0207038296330159 0.00832379651572046 -0.0268583886750373 -0.0103739381279977 0.00803494197391964 -0.0120955770845933 -0.0482179439706974 0.0363162295366972 -0.0844430595763041 -0.00641440871967681 -0.012592902010446 0.0191196915794081 0.00947650460006826 -0.00793440886843361 0.00982289435664947 0.0195107243667496 -0.00559352526194709 0.00634649847398637 0.0890316658458714 0.0026334365042147 0.0713494297456506 0.153634457561305 0.199142589137523 0.0448368674933849 -0.0630988635791918 0.138296554355118 -0.0449308077353174 0.0120626622179619 -0.0554491590041651 0.0938087152161151 -0.0365924286657066 -0.0623429631373975 -0.128879625903076 -0.101424202205464 -0.216838357492085 0.0361955398517383 -0.00542842398316375 0.00196672622157356 -0.00037244844764931 0.000877899982613301 0.00417952198019393 0.00443313676229609 0.00208808921278807 -0.00288091545355591 -0.000456093319480784 -0.00977689605112166 -7.51406600039478e-08 0.00677293819605456 -0.00810828712225631 0.00867998721130242 -0.00221587800557005 0.000121392669938488 -0.00698313924742809 -0.00389907724066528 -0.00139970855328318 -0.00058386248786426 -0.00583426950591171 -0.00209249398769309 0.00287207019103074 -0.00560332595530425 -0.000442427072531935 -0.00302531628206394 0.000630095649293252 -0.00177538521094134 -0.00162426377675281 -0.00852638406769432 -0.00134102463696952 -0.00292510374917151 -0.007110849277802 -0.00566885212018731 0.00447812018213281 0.00769533372786642 -0.00190634840372112 0.00349340028708503 -0.00432560144377584 0.000679383422789246 -0.00881673206196189 0.000562906332948149 -0.000118974520037791 -0.00191353135898927 0.00510931326787116 -0.000748570384010551 -5.5693988990602e-05 0.00197469081413029
  14 283.029344585698 ""  1.86937824625784 0 0 0.0455378273890022 -0.0118370064979382 0.0467649829669375 -0.00621955953137194 0.0562940161757146 0.0243374398922785 -0.0319042582849298 0.0539099334761708 0.038402161272607 -0.0297033149167273 0.0586483165191768 0.0350318325079784 0.00373763320502556 0.0451524770262166 0.00902728389874215 0.0125838476044213 -0.0033752094031304 -0.00808411400702058 0.00348899644221533 -0.00210433173054258 -0.00177526995782065 -0.0305481330333139 0.0154566020055408 0.022492909879653 0.00725208852464173 -0.0263276941595436 -0.0127461142203192 0.00610309495156577 0.0199156644322728 0.00607111432379921 -0.000262645450285004 -0.101808324398902 -0.00354141450336388 -0.0298261288298223 -0.0886277026484713 -0.0516032844608816 0.00322692155329319 -0.0232789786127541 0.131035967501911 0.095726551441752 -0.0837318749892687 0.0451859032102673 -0.0312478693138285 0.0717088989141291 0.0414005467699815 0.0294918416818749 0.0725965721575451 0.00126832523857934 0.00597514473457548 -0.0136198294789369 -0.0042365383816669 -0.0627413657683288 -0.0162738742772271 0.0306388652274422 0.0216714743175792 0.0368425767881906 0.00322293385389519 -0.0265569800583186 0.0252092353401988 0.0286288325984837 0.0212731325452084 0.0359741793439681 0.00289494111162122 0.00372597330936967 -0.140061878755004 -0.00906845215954591 -0.000329898159012484 -0.130873718161996 -0.0532871296077812 0.00191398767988672 -0.116245606828475 0.0645485201265214 -0.0307706186421211 -0.112863631731121 -0.0620018842627372 -0.0839623067039869 -0.062857759081256 -0.0989220568753617 -0.00952912183243671 -0.151098038021877 -0.0472600986644116 0.0101779834698278 -0.00328124626261437 -0.023930004469188 0.0272046731894704 0.0785461437307506 0.0206043894706726 0.035821831055093 0.0142462331601283 -0.0157024846074605 0.00886440033818854 -0.00430646502684475 -0.0212320673838305 0.00620726348240649 -0.00940970011996646 -0.0385782729516626 0.0184368376618821 -0.0178703209025503 -0.0314323900491572 -0.00782439401767136 -0.0345144356380579 -0.0217779771234883 0.00292778838469328 -0.0161359487146363 -0.0173638763204658 -0.0169305206024044 -0.0323530684090438 -0.0438264293525438 -0.00810304264071742 -0.0346020318175862 -0.0192985030486143 -0.0124080084703505 -0.0353729493472324 -0.0274813292763044 -0.00364523776216313 0.0470150342771297 0.0704571095713604 0.00626876054146499 -0.0121845406416784 -0.0177076686818057 -0.0379480035128531 -0.000380000707981821 -0.0390099278968399 -0.0170868546964805 -0.0379906441456242 -0.0812026723185645 -0.00670592775586414 -0.0483680908801042 -0.04054854515409
  15 313.590075848836 ""  0.0350327354768394 0 0 0.00148813394009414 -0.0034422459845013 1.80673157501715e-05 0.0125680692598098 -0.0100872448719673 0.0225469208786553 -0.0138220577802929 0.00811474379416674 -0.021115148930842 -0.0164593661474032 0.0113565266135284 -0.0267898929113986 0.00428921571085281 -0.00186170815689914 0.00549895995746847 0.0127957077159481 -0.00757297589869053 0.0191210464131265 0.00406709919443056 -0.00325777857547426 0.00621279184653681 -0.0147550380696677 0.00859548450240815 -0.0227571265300711 0.00736467325547751 -0.00372953399533871 0.0114523137560414 -0.0079445111096376 0.00860141579089088 -0.0133452164332862 0.017111258512867 0.0206038564366052 0.00895205107698981 -0.00907030875475699 -0.0260694905462781 0.00712135890530978 0.0101573381189484 -0.00197273936659705 -0.018758092280202 -0.0197676987803687 0.00266537969258739 0.000271816394138096 -0.0203909823782309 0.0146722051099132 -0.0326549783648442 0.012779401633363 -0.00681675432115465 0.0188180654219766 0.0120323053701328 -0.00919926955510541 0.0188303056805606 -0.0166172122973462 0.00930470885069565 -0.0252398642383538 0.0167838103055512 -0.166246309267931 0.00264813957090151 -0.105592490640806 0.0711087840659396 -0.172413883840431 0.0473050883047399 0.134213810696488 0.101201307155408 -0.0650924950058291 0.38994448676828 -0.0281319071913527 -0.253452206237266 -0.218146575209715 0.0867548915133103 0.368749203005042 -0.0908564388994797 -0.0374710861676485 -0.100408015709041 -0.260773433320924 -0.238770872322438 -0.184077906752709 -0.0209591629032294 0.303886876535073 0.246016976091455 0.190505069042609 -0.0546484102658814 0.00319981467725987 -0.00176146520583691 0.00133527614797499 0.00137935259407968 0.00235372713806829 0.0117401686855921 0.00140964662723356 -0.00519253656946017 0.00346356534653388 0.0103095260937489 0.00638370992843439 0.00141714551018981 0.00827246512464241 -0.00504898832062957 0.0087050479679544 -0.000305873581718414 -0.00694826731898292 0.00405092203336535 0.0027359349319613 0.00130588293957317 -0.0126782505024522 -0.00469780283894153 0.00524896362872388 -0.0100031747614936 -0.000876268785516064 -0.00308940358841075 0.0039897061651171 0.00510650785679967 0.00287080517896077 -0.0201132359718694 0.00628437541860393 -0.00744960740921222 -0.0133811392781055 -0.011424085621081 0.00683644098387097 0.0138264973901736 -0.014066039338645 -0.00375594234717509 -0.00236487205624011 -0.0665781330808578 -0.00719769112741921 0.0254213064053815 0.0141473970119991 0.0081241705028385 -0.0505379785711769 0.0445499554253385 -0.0124197334910072 0.0549761367393272
  16 314.897951262429 ""  0.376536913897233 0 0 0.0119767240740754 -0.00116788383056157 0.0112357181445048 0.00768457204376228 0.00350266895375736 0.00238526976097741 0.00194666157601972 0.00637772152069061 -0.0035775172587069 -0.001353067703395 0.00397382412543213 -0.00389583598262835 -0.00168384121665227 0.00242317956247556 0.00159999083501581 -0.000276681079864234 0.000421241245959309 0.00435251129052493 0.000946055257103025 0.00533546317432546 0.00139824251641873 0.000660218417645542 0.00761164428178005 -0.00485056754193941 -0.000425812120834287 -0.00284163270626666 0.00229652025540031 -0.00342778910472121 -0.0058559317167042 -0.0040206523955458 0.00456456768378961 -0.0041516340048666 0.00193421789331329 -0.00525254045198701 -0.0110349794089983 -0.00190939372998646 0.00956097458867938 0.00625677637413075 0.0331844914687383 0.027303188608238 -0.0191652178172051 0.0106360711457864 -0.000728757830518861 0.00107112147887878 -0.00467760688165975 -0.000925663393009313 0.00128177915162208 0.00343943846760679 0.00165977472915447 0.00711246699395661 0.00455227818695798 0.000866668470037551 0.00868399174645644 -0.00582078057111188 -0.00200479442604365 -0.0327149014098915 -0.00137621911376162 -0.0140154592385707 0.00256473980315351 -0.0293882635893167 0.00317538327439603 0.0106455518595466 0.0124536904161931 -0.0079638639204797 0.0560886340522215 -0.00267804883144675 -0.04090143282889 -0.0474866244727361 0.00948403637039199 0.0656872937611733 -0.0244313928734383 -0.00157371130214494 -0.0151121361184282 -0.0389249539007473 -0.0292887744442304 -0.0294910753350627 -0.00790794088271304 0.0253493556022393 0.0241075907037038 0.0060253608818974 -0.00810833223674086 -0.0158541492776265 0.00748226622515448 -0.00268433417620104 -0.00248937659955994 -0.00220283273619082 -0.0427276796818633 0.00492483215794666 0.0101980883395577 -0.0112104642522591 -0.0612051348765636 -0.0365887961336898 0.0162573607376205 -0.047580832738341 0.044583557733459 -0.0388300180439662 0.00466661020673503 0.00501194493414586 -0.0193618557463818 -0.0437484971025374 -0.00147586646480306 0.0535443900767263 0.0362248663937316 -0.0232758558768408 0.029545258810358 0.000529279259867288 0.00899389144248954 -0.0177036810408747 -0.0740478790518381 -0.0289860146345017 0.113466827505864 -0.0874549741657751 0.058643595888546 0.0356881430676512 0.0541588554150381 -0.0375001793547079 -0.0351746253713069 0.0966277398829144 0.0307444549518817 -0.0398663930246247 0.504577350690008 -0.01614359118004 -0.179136852303985 -0.10381077442053 -0.0582204924460053 0.432580890145405 -0.339562727739252 0.0991063953739727 -0.387699798743829
  17 331.413220323146 ""  3.16491159164297 0 0 0.0179282802526062 0.00624985643608158 0.0314163846521005 0.0109373263539547 0.0116938201680796 0.00501009793991852 0.015727689790803 0.0124581249021537 -0.00431311257936734 0.00910427246359812 0.00864766302518684 -0.00771132494814882 -0.00109695222057774 0.00905351837237657 -0.00520994163663289 6.14402556255596e-05 0.00465183742102798 0.00161026103963796 0.00866420377003546 0.0135272256939922 0.000244046125692881 0.0151220306429664 0.0137201447216601 -0.00623677440888401 -0.00437329858295104 -0.00433312880152064 0.00366789618909278 -0.00538949211079187 -0.031622092451469 -0.00511455275497938 -0.00750794685310093 -0.00492230168957681 0.00418911445487323 -0.0129263671188691 -0.0144258302855581 0.00300183411498094 0.0145317949839467 0.0314891142418139 0.0940380812136134 0.0621009182545063 -0.0467679553571719 0.0295645192128926 0.0112887096391084 0.000940370965251456 -0.0088652284238089 -0.00377498760538413 0.00840388925420735 -0.00745975347862595 0.00893210495038952 0.0179590694239776 0.00548955597099427 0.0186094391261278 0.0164962061443363 -0.00619448453755919 -0.0122680993200161 -0.0501909356556098 -0.00274882303153726 0.0126765192191997 -0.0331338404137246 -0.025589486187754 -0.0147560661861525 -0.0382576400833196 0.00329591115953392 -0.0338503140832938 0.0959270523228126 -0.0128573814119263 -0.0865637633352264 -0.0752091415180185 0.0261049164509845 0.0906293550638424 -0.0375855312952659 -0.000567170219471817 0.0134799728638748 0.0301522468927161 0.0672774680906316 0.0138946084141242 -0.00928114134933946 -0.0759791868946975 -0.0779393459740053 -0.0759430277614097 0.0194699663244138 -0.055131235214262 0.0283966757474829 -0.0113164875191658 0.000266384154118282 -0.0345862242815448 -0.10416824182101 -0.000961415364589097 0.0354718513041099 -0.0329160401406041 -0.116811441071718 -0.033165703942463 0.00840188017642096 -0.103162288790014 0.0437018636093494 -0.096428902356248 0.0126829502064118 0.0345770077704388 -0.0676035027625853 0.0422662933038443 -0.0307647354017486 0.0892550366393728 -0.0192801257515116 -0.0299591844548119 0.100742688096125 -0.010100405258764 0.0214821380349613 -0.0374407918230041 0.0749760430039521 0.00916951235321807 0.072191559901274 0.0844001699263812 -0.0268051548043056 0.141007835889029 0.0703006509584822 -0.0177569442821843 -0.160451819158936 0.011679450867113 0.0129606931145555 0.138432038492589 -0.169710844872896 0.183696915906922 0.00537474860678821 -0.00341580541575526 -0.00416399567586407 -0.268660565481214 0.0765598512843337 -0.0624242881877873 0.0213633968023215
  18 339.455613963724 ""  0.136552067769063 0 0 -0.00945122116533879 0.00451836739363843 0.0186737635995925 -0.0150945983351162 0.0137758246919325 0.0119942164985247 0.00582139629627102 0.00941232688468962 0.000704202699965364 0.0203320509963062 0.0198792986902929 -0.00243776604112673 0.0324188160129272 0.0136116777723938 -0.013120363523076 0.0278314153632396 -0.000885471996528722 -0.0179751040780321 0.0249834147543985 -0.0101374110583681 -0.0194260458306599 0.0106024277868639 -0.00819260562109492 -0.00839323177436161 0.000610888308741392 -0.000321993809985082 -0.00131223851251103 -0.00191464495179889 -0.0348408174396121 -0.0126827795103551 -0.0520406731850249 0.0188042569719719 0.00351990678086853 -0.0242243983350032 0.00301101389173452 0.0501519937842618 -0.0173664879746017 -0.00245608319002832 0.0246506639540463 -0.00358533133674187 0.00130739052640139 0.0186764167513184 0.0194157736455601 0.0297952745861659 0.00233268442861719 0.0430323359077261 0.0234396759619713 -0.0152118187967539 0.0255242586974572 -0.0238869588258435 -0.0259723034069121 0.000272371722257779 -0.0187765774369722 -0.00570994162092531 -0.0217947944292293 -0.0443101417009299 -0.0106835454503254 0.0399689068698256 -0.0453921077572271 -0.0269191042411543 -0.0225012529972073 -0.0629003365547875 -0.0188707503779405 -0.150938677494694 0.332589970648205 -0.0787500665366479 -0.299732109274943 -0.175679338865285 0.116408060450515 0.225839956995768 -0.0708699998146385 -0.0235101698437421 0.0943115482569492 0.202162373703912 0.339377103178853 0.130646043786042 0.00273302386006065 -0.234547326564685 -0.327011606614012 -0.190419397357386 0.115969148226764 0.0218126630711859 -0.00638059263734924 0.00248141012212482 -0.000424689515571115 0.00357066468810911 0.0289674557624098 -0.00194148777678824 -0.00318251371227568 0.0161571554126055 0.0477038285172087 0.0164783500534444 -0.0124307702968509 0.0421450872968366 -0.0197359506925408 0.0344644739253781 -0.00354647138549516 0.000219398837430756 0.0264366845936129 -0.0150497905634018 -0.0042941568892506 -0.0356484985474142 0.00415429022665205 0.00760587413707074 -0.0352154133108053 -0.00319054340274646 -0.0206071439459536 -0.00614349097235879 -0.0242503874851928 -0.0163563169852739 -0.0338415830301392 -0.0274906528818065 -0.00858388235709782 -0.0523012472563599 -0.0146403285601922 0.0036014518288328 0.0369544379733509 -0.00823232553106666 -0.00764625586764397 -0.0416296459279408 0.0288276624244341 -0.0541327442393686 -0.0148068143844424 -0.00356721384224503 -0.0141418945628923 0.0401988084573439 -0.0202425967176046 -0.0045764866191978 -0.018037845370837
  19 349.953572436025 ""  1.15431331736649 0 0 0.0011459081116129 -0.011036267496245 -0.0450151705605461 0.0274732003190309 -0.0229061374708479 -0.0233924872915851 0.00913989486308983 -0.00812932568930233 -0.00787201962441954 -0.0067868786322015 -0.018705583759471 -0.00159818224204434 -0.0346527066614162 -0.00411525341296263 0.0235397686343992 -0.0330390648180596 0.0231378020696845 0.03012883661957 -0.024799127751354 0.0415688772442854 0.0310109279509335 0.00512406967355027 0.0326697799509582 0.0109650460486603 0.000513821151791841 0.0172116635987712 0.00581417410446031 0.0050994512043366 0.0785495253145721 0.0252952998618903 0.0677796143238763 -0.0599310693496486 0.00717358961230173 0.0142754326221692 -0.0192785985330708 -0.0881892668191421 0.0213156369841899 -0.0112355540590803 -0.0969669693760742 -0.0310778903035625 0.0386604636430817 -0.0439174660533781 -0.00637419865223544 -0.0359910664837375 -0.0114413562877735 -0.0538142522015346 -0.0237620373812932 0.0284137166845678 -0.0276047611914861 0.0681748779481694 0.0401733618248348 0.0318232007557163 0.0592202264388816 0.00445488700465722 0.0322584630880594 0.118566010093417 0.019480697307943 -0.0540150013183946 0.0869315074231198 0.0710377427673761 0.0352988677830347 0.108879145990712 0.0150427390252673 0.0610954558245677 0.0794965259112008 0.0342358231802093 -0.0478109809068476 -0.221780469458307 -0.0625594626445316 0.268928439664846 -0.137680494955673 0.0514338373459535 0.0352613410445988 0.118026173834627 -0.00975471004691763 0.0720966449056044 0.00169475995888331 -0.31497617432527 -0.0513424257682803 -0.228876228318994 -0.0543754645635113 -0.0186898543201451 -0.015728558017731 0.0188677364753479 -0.0314183725965463 -0.0372953435401985 -0.0048254612071594 -0.0196688821283487 -0.0343997635064412 0.00794075513878495 -0.0303858292182069 -0.0205014629571248 0.0378425833562989 -0.0258703397375874 0.0107586314395215 0.023718682306492 -0.0266918388158589 -0.0378194992465401 0.0178356706685888 0.0062086568030778 0.0289741957639412 -0.000590450336269937 0.000155724500286406 9.42220320078853e-06 -0.0050544116589412 0.0132419312764119 0.0239166110213367 0.0365658333657209 0.00584394164823963 0.0293236678896195 0.00234752340966677 0.00771480508196977 0.0288856079977794 0.000806389919871974 -0.0277916626515686 -0.0213437047574012 -0.0235288647938505 0.00154475478082725 -0.000631054326591535 -0.0148524727367709 0.00498749113623561 -0.0214241196278551 0.0419376400878829 0.0204940252590773 0.0361078643852107 0.0571244316952629 0.0244503729575673 0.0421423550693734 0.0611464485472128
  20 381.399572772078 ""  0.270577295628248 0 0 0.0044596314135556 -0.00346826240659751 0.00366387010929049 0.0185512198971115 -0.00990796710770959 0.0306459853599788 -0.0228582368595583 0.0194865651468076 -0.0404651162972316 -0.0138510969788523 0.0138361502865621 -0.0258051466322424 0.0269261357451312 -0.0138598467187437 0.0422270090414263 0.0379506371849217 -0.0223954794444895 0.0607796942126384 0.0291135067181724 -0.0151528986462563 0.0450633480211775 -0.0233837049078225 0.0198293569727401 -0.0417133301854402 0.0174175362884297 -0.0116985563658878 0.0292567075567544 -0.0593579032698411 0.0318307678577353 -0.100322671225454 -0.0816789132804561 -0.0418091448662998 0.0473107692585994 0.0892404131538694 0.031301858330565 -0.0247365452081429 0.0152720133843528 0.000659551196509635 -0.0145387198764026 -0.0186219056751261 -0.000387238209615417 0.00384995610104862 -0.019188386477722 0.0169338939228417 -0.0347448439034576 0.0315089896634838 -0.0166663817611616 0.0493854412280939 0.0430727668247962 -0.0246712863724616 0.0683587283884214 -0.0335279860856773 0.026746464406361 -0.0586562454040597 -0.23165040236817 0.0632660414411988 -0.0923803915539243 -0.0643395985030638 0.0376107503064661 -0.121004285490005 0.0223334382683098 0.0501305129502263 -0.249800750138063 -0.124637974473893 -0.105040827031218 -0.0439166329318594 -0.0920004541698294 -0.0300986161878727 0.0866896526555788 -0.148377444207158 -0.034243752388911 0.122861975102865 0.0578873605165097 0.130821692908289 -0.0604219008245806 0.173742106219547 0.00788530647746817 -0.0468088905900143 0.126740220126169 0.0129953396088675 -0.0277353238126796 -0.00356014785849432 0.000691287451984708 0.00185828964888638 -0.0020848640255113 -0.00120686097960313 -0.00384351797257554 0.00144967600938395 -0.003084345834196 0.000996505332988605 -0.00845881043153862 -0.00225648247494869 0.008114577948553 -0.00721549659858469 0.00564282870366275 -0.0022119698539312 -0.000770395847350962 -0.00688834395418336 -0.000666988871867986 0.000493563011830602 -0.000925058912145308 0.000761058131013976 -0.000698426561290666 -0.000254188729023291 0.00104041248564187 -0.000179440599880514 -0.000561382292688195 -0.000504783744899672 0.000965906211501721 -0.000474683447780891 -0.000110630696595327 0.00126408279625557 -0.00123866022583329 0.00150500524882741 -0.000865601898977481 0.00092036902510767 -0.00674585366010999 0.000652051801981408 0.00143304476526496 0.00159159490454595 -0.00150076168666766 0.00126085970995154 -0.000181605175458809 -0.000294350821134386 -0.00101225008257646 -0.00264967964567537 0.000405198125056962 -0.00127344229894983 -0.00020047959289386
  21 384.137414385443 ""  2.61465760563579 0 0 -0.00671107453271027 0.0302272708969501 0.0271396146876797 0.0152461124899713 0.0333546837791058 0.00691673270336331 0.0577502781358206 0.0403537717889867 -0.0160873188595975 0.0488135799044114 0.0307418012359239 -0.0154246989485062 0.00771545194764051 0.0332295022526162 0.00597495762541769 -0.00225899424625314 0.0380365983082982 0.0132687519621489 0.0270977404505425 0.0722604800162287 0.0107771546479401 0.0619906007703183 0.0625805899210768 -0.00957004168118509 -0.0197530206291252 0.00626641795870434 0.0123131717491467 -0.0235645743100546 -0.0990579908223571 -0.0192626979153435 -0.0026558640901364 -0.0378448773725579 0.0168346440076231 -0.034679915303945 -0.0257752362509613 -0.0212222407380195 0.00180159088827233 0.0360394643766493 0.020013155551819 0.00722162033995753 0.0573587498393976 0.0275256521457771 0.0519161488275913 0.00481295327628378 -0.0267838815027508 -0.00652174554584246 0.0184773291841654 0.00775822290169721 0.0221918994899371 0.0939980842799778 0.0211892465275945 0.0887671641651064 0.0873390819895902 -0.0137566481779282 -0.0616905966303087 -0.127351756237183 -0.0134176452179977 0.0692566646622782 -0.11879943068027 -0.0605263793580473 -0.0706305776128744 -0.153655611434118 -0.0183770910423622 0.0210645460440351 -0.127898349520541 0.0320287087686843 0.0497159769915192 -0.0150643218617006 -0.0387279497791562 -0.0596488256335197 -0.0273348247017719 0.0612102312777125 -0.0624509978065056 -0.098950076305167 -0.0965704700433457 -0.109442571378197 -0.0100568254252135 0.0269116330944215 0.0495145071959529 -0.0110791228042809 -0.0349204799431121 0.000770614409936994 -0.00983681440662889 0.0354806740652801 -0.0508827410913315 -0.0768841172121255 0.000186458217845802 -0.0406643275078125 -0.0129049540668891 0.0514927283540705 0.0198181149840727 0.00719720562004449 0.0245963363934269 0.0198806329899268 -0.00433559489735605 0.082164759588681 -0.0415790270064683 -0.000349292182600333 0.076234594327636 -0.0124965553874408 -0.00631113764776891 -0.0411130951805549 0.000109839814939782 0.00580960229166648 -0.0350013443986579 -0.00641033510937871 -0.0251716627757556 -0.0086447806217844 -0.0186897178429584 -0.0157313087426487 -0.0442925940173418 -0.0206415915482166 -0.0163447239299894 -0.0551018172634695 -0.018642281140847 -0.0282938456380031 -0.0679187771031922 -0.0107105708738572 -0.00686590756776321 -0.0390267029542144 -0.00484907323286304 -0.0556671264335028 -0.00769947354396051 -0.00198387252938458 -0.0165233981445777 0.010132421437063 -0.003818499879045 -0.013305010530598 0.00137038686282822
  22 392.017503670129 ""  0.0067321478485564 0 0 -0.00143246214911392 0.00283129000088905 0.0026660349076032 0.00102544929796937 -0.000295327306754762 0.00306263791394665 -0.000264954317525203 0.00237024748382663 -0.006658057212675 0.0139427091607991 -0.008580150827588 0.0180578422835896 -0.00525539306666441 0.00261155104922724 -0.00708696946239581 -0.00544277054848598 0.00361871513602467 -0.00610065092139926 0.0061965143802076 -0.00156170846662664 0.0104735892999652 -0.0104053608680649 0.0104107974393624 -0.023152536707946 -0.0037403906217403 0.00177376438042292 -0.00347287260857154 0.00195513173949113 -0.00478601771075234 0.00546737856704283 -0.00663880200338694 -0.0252432887711092 -0.0014459976902701 0.00934767366233136 0.0226868381697601 0.00435642238888144 0.00124021064217565 0.00617052963269606 0.00279171474153234 -0.0021711641177797 0.00123857786609998 0.00257142652655985 0.0283001451488756 -0.0198795039696459 0.0402821374714389 -0.0112916036377918 0.0045014932868957 -0.0147580599671573 0.027900507003538 -0.0143970935969953 0.0475785194694737 -0.013165075288257 0.0152126594874393 -0.0310954978979503 0.150578041103497 -0.510141710447798 0.0456334886218399 -0.258383936159492 0.164837081435257 -0.432676376214902 0.110364920716799 0.331374042675446 0.39723309862645 0.0200534219988502 -0.154705930569083 0.00784892090639012 0.0806609772441591 0.0443540918127142 -0.0402727059813598 -0.119263095482774 0.00735139530697066 0.031534037741554 0.0413736307880398 0.115888701977422 0.0936189149147408 0.0849748440044312 0.014958903434098 -0.0951674184071612 -0.0865722122444332 -0.0447506466294614 0.0255869449967045 0.00161804226240079 0.000938332520461552 0.000574468106868532 -0.00067217518642621 -0.00276871515398052 0.000924862869115448 -0.00194830945854503 0.00199961252590318 0.00207297866834275 0.00448692293750699 0.00285918095472602 -0.00254326601457109 0.00408884361310006 -0.00135226203622707 0.00413118908927153 -0.000741059638022787 0.00409499489436728 0.00304429001170551 -0.00140832976714637 -0.00110898494617016 -0.00213206345411521 -8.01158464931156e-05 0.00123059720521552 -0.00172437320057357 -0.00142156880927799 -0.00181901267427563 -0.00260086110993754 -0.00181913014046956 -0.00171559442436983 -0.00225674131733091 -0.00213777141747874 -0.00155883194640751 -0.00316938928581047 0.000840374151851327 -0.000980428350062144 -0.00175136603721388 -0.00114700593115047 0.000147911166446636 -0.00126273162826683 -0.00100198654097712 -0.000697458633243203 -0.00282118103463057 -0.00152431833998636 -0.00199530942586973 -0.003021763143104 -0.00181517273756018 -0.00241613198931208 -0.00344493176783232
  23 405.595555780605 ""  0.1932247642346 0 0 0.0310169448581584 -0.0503669331332859 -0.0802831053479589 0.032804084876351 0.0122731548281743 -0.012665421135948 -0.0246377461024241 0.0324993256891282 0.0294794731255282 -0.0147776708105884 0.0507685406661478 0.0275508646940233 0.0315674046148579 0.0405471057370665 0.00613679491519636 0.0293844365725064 0.012759077081634 -0.0147723680970138 0.0123606612043359 0.0037647251940914 -0.0124679072232733 -0.0223657208069731 0.0166905554967989 0.027280774353567 0.020722920890291 -0.000412254308341605 -0.0169409226179949 0.0269005899529093 -0.033711094700851 -0.0234163694788184 -0.0459652890494551 -0.00950710844549177 -0.0106710334529883 -0.0248002644939944 -0.0222031428055255 0.0361968670247759 0.0272163867199567 -0.0786025624884111 -0.130931169833389 -0.0258483822775998 -0.0195558918812912 -0.079563856553706 -0.021971159046943 0.0792501810798814 0.0343740325281378 0.0566522141112617 0.060464602350429 0.00619266260000199 0.0110529367572192 -0.0236632296537157 -0.0306133870205967 -0.0472167137223888 -0.0100496626688006 0.0359221633375747 0.0223721789807396 -0.0699207296362794 -0.0195875773691525 0.0537337035768392 -0.03470896417835 -0.0580219044971739 0.00822384721960787 -0.0447118500276675 -0.00219199910658382 -0.0698116721051643 -0.0493754924765999 -0.0636928681084592 -0.0421660537914226 0.016291631612097 0.026889770078014 -0.101425655029845 0.00388410402330677 0.0171234020577764 -0.00207034373632502 -0.08747429627099 0.0629030428615257 -0.0682751863656492 -0.0148192086807801 0.0741498646491149 -0.0570322672385903 0.0184283472710484 0.0359932710619187 -0.0518871774436042 -0.057197488544838 0.00521637434836014 -0.0238654607632146 0.00398612947386754 -0.0224042516649979 0.0136224071328496 -0.0720924804763416 -0.0309846665806287 -0.112017131799486 -0.0937389757867696 0.0788585031771907 -0.102252444503262 0.0109741737723524 -0.0521266356034853 -0.0156929460560593 -0.109223937121541 -0.0286796364543601 0.0175302240917437 0.0615184792858475 0.00847480764326684 -0.0085377643251412 -0.0386750540627018 -0.000579188824073412 0.0298439966800923 0.0650534828901373 0.0746234490911932 0.0232513888575346 0.0727801679901803 0.0230899564469077 0.0307376675126549 0.0728504006999994 0.0291079886507679 -0.0479436690134032 -0.00784619446753983 0.00313566315080473 0.00788771457851492 -0.0290112993222421 -0.0362159676904002 0.0105096080000054 -0.0320240383837251 0.0869778971478447 0.0441698848782149 0.0894233503148343 0.118866665293241 0.0551485696422405 0.105918837656962 0.129961037104523
  24 438.564676368453 ""  0.00606955198056556 0 0 0.00232510500377643 6.29101501117302e-05 0.0049038394540738 0.00128669633720143 -0.00122980380926972 0.00187565195416599 -0.00200121210659231 0.000967991131223783 -0.00499077063705514 -0.0605675379146064 0.0396033090355351 -0.1012729419579 0.0627892532463024 -0.0426158807633406 0.10407724224573 0.00209754198276262 -0.00225623078322815 0.00489515901049655 -0.0578180127385536 0.0373495308792341 -0.0948456136768562 0.0580024603286328 -0.0391573338523092 0.094534198964114 -0.00320031670277348 0.00118259732209558 -0.00231714217211077 -0.00228914810680281 0.000412143952303788 7.29441956235278e-05 -0.00566059390737413 -0.00941630109938008 -0.00229057390688333 0.00498315731464445 0.0125334460762018 -0.00286292644878583 -0.00174935287042727 -0.0085354465123434 -0.00155349319057814 0.00362415779553408 0.0121091495873024 0.00557526394469125 -0.119427777147576 0.0785555378754788 -0.197845587480882 0.131706481193206 -0.0889582868145292 0.218574221510766 -0.123143512218175 0.0808567604565993 -0.202679995970649 0.116778402136424 -0.0778896486259531 0.191293811610453 0.0199160050127533 -0.0679452720766095 0.00532316800498013 -0.0412783779489196 0.0255662326965986 -0.0643655074519539 0.0116973384408128 0.0460056154711426 0.0545786450244795 0.0010574875236071 -0.0288222785957107 0.00305033536667403 0.00964011637226961 0.00139542736967758 -0.0118742313958155 -0.0256335349908495 -0.00442016961604541 0.00622036555284222 0.00959226924529009 0.0279330737336244 0.0113799252962023 0.0240498712560675 0.00954476404890526 -0.020361502832948 -0.0107068779041345 0.00190216482410215 0.000426648568184606 0.000621477937511412 0.00711608524986591 0.00286480622698067 2.26582424685729e-05 0.000241289428064662 -0.00208620692780571 0.00253131452083082 0.000382178600981915 0.00462565405036521 -0.00141485073778478 0.00700098799612717 0.00818289684526219 -0.00104902982094857 0.00958015192255226 0.00169801846271375 0.00123021215803526 -0.00206583893298081 0.00295697615525326 -0.000974326131315921 -0.00559342240131902 0.00038197345617692 0.000626551657019893 0.00533434656428045 0.0010868700529937 -0.00274025201342639 -0.00593742832907728 -0.00648220726408879 -0.00119201366399631 -0.0064290713021623 -0.00211299353262548 -0.00173578207693862 -0.00724927593419139 -0.00132614919675854 0.00122162084851829 0.00492019288432108 -0.00781474410879679 0.000874172633767886 0.00664788746071162 0.00494129707573474 -0.00181030367474855 0.00479441713999299 -0.00745867267527694 -0.0042684089454781 -0.00870259812998888 -0.0123268829790907 -0.00482830370599613 -0.0103264529936005 -0.0116446737827666
  25 454.598539069093 ""  0.0310813354824242 0 0 -0.00324625603556134 0.00471057466728319 -0.0050416757535634 -0.0205769428330488 0.0154201638031884 -0.0396756439970475 0.0506234350091516 -0.033899115559459 0.08523062725929 0.0167448202882706 -0.0113349605254413 0.0294313135415645 -0.04442701650599 0.0298998088923999 -0.0735548922994209 -0.0167177299606254 0.0114157026669343 -0.0278512657363963 -0.0489433326648645 0.0326528370124374 -0.080850187772633 0.0236395670273596 -0.0153337115279872 0.0405393322030351 0.0407052242563755 -0.0258401314494276 0.0651655909517903 -0.0237398869979859 0.0161678928421854 -0.043290874999896 -0.00853568851436386 0.0328436778868867 0.0866627110937432 0.0625571893111671 -0.0705832218006568 0.00630648719832018 -0.0170061913171359 0.0011868826191939 0.0213370337149831 0.0287145829817594 -0.00103108455630339 -0.00547277354219438 -0.00365656918313659 0.00332830994622575 -0.00325287636460454 -0.0797479123405744 0.0534179085495748 -0.13200720943046 -0.0904676410624483 0.0596560294207763 -0.14974748016122 0.00672373601795986 -0.0044647780848611 0.0130061824987228 -0.145671879298327 -0.0356249880942692 -0.0300780479588745 -0.0783354565810947 0.0515777650651971 -0.134378346677662 0.0665880494372268 0.0884440459479892 -0.109041984158516 -0.0400184091234308 0.05691340484086 0.040825803960039 -0.0222966151132515 0.0656210420015045 0.168880538562444 -0.0329713549971429 0.0500090450396322 0.0427042484807364 0.0369708314563189 -0.0610088407983393 -0.0436526448607597 0.0319662905194107 -0.0535346350049142 -0.0343607306009536 0.122339026853122 -0.132704387439247 0.00536540528769958 0.000625064101941552 -0.00479587563145931 -0.00259310611975313 -0.000987496419670552 -0.00312942640967949 0.00252514924777863 -0.00507799962583903 0.00266366261462154 -0.00236060254839788 0.00525516096312516 -0.00320923308550915 -0.0114702278622571 0.00433846847367824 -0.00944904052266751 0.00173928901568508 -0.00259229226868722 0.00711891151561025 -0.000298723334095152 0.000218353516283611 0.00366533955810219 -0.0013332925361253 -3.51032026372664e-05 -0.00370525014668889 -0.00162661044144214 0.00142791089728058 0.0036884656146262 0.00356857913174542 0.000135864358263291 0.00400837715758366 0.000898957411609546 0.000254027149913358 0.00488531144084841 -0.000634905759159162 0.000407611721441108 -0.00565842849262922 0.00453804377850167 -0.00035227948751656 -0.00486431959622399 -0.00472196219750964 0.000954017244755065 -0.00392825587076364 0.00419093752323308 0.00245516856455669 0.00559942983776788 0.00786605496041774 0.00277319720980048 0.00683582955257802 0.00708288414997507
  26 469.999208555383 ""  3.96185364620009 0 0 0.0246702019348292 0.0265542992930151 -0.013496576921744 0.0399153240182402 -0.0121141345919103 -0.0306689456099458 -0.000839806690738265 -0.000802317028897774 0.00148408817945177 -0.0258542196417611 -0.0170154748643344 0.0108699001501286 -0.0474805644062379 -0.0034990117714419 0.0255301156950684 -0.0319489412226953 0.00608142779324845 0.0221731186704792 -0.0368996283554048 0.0235185591749347 0.0331639705673002 -0.0132072479618599 0.0264288836235232 0.0162430018208952 0.0698001586423898 -0.0190997071877605 -0.0501021131264614 0.104374241578084 0.0407629361468875 -0.0461367830131096 -0.0545850688810066 -0.0084029696586784 -0.0578846240826938 0.0133474444834251 -0.0523625796278431 0.0576417469222544 0.0482468073499874 0.0388224170043794 -0.0490824332378373 0.0248890120293471 0.0878710818870251 -0.0114143148335783 -0.0249644454223357 -0.0299685858978579 0.00332887529637198 -0.0699905838805431 -0.0249316429351045 0.0270181420432271 -0.0390744395833526 0.0481106765549654 0.0442326129114973 0.00171568459366461 0.0444202776959463 0.00984741982747811 0.133406671829478 0.0760726490011283 -0.0517124727490171 0.0421092065374081 0.0511083002673125 -0.00250550264629507 0.132909103517696 0.0728570975804882 -0.0489641804247162 -0.119187735676802 -0.0268914606016088 -0.174296819379908 -0.0885826388273207 0.0156204568765214 0.045534509759243 -0.117232441223 0.00576443645834936 -0.0220903345079459 0.0665010141932169 -0.147485986995703 0.137130404318836 -0.0435982497679468 -0.0422435837522933 0.104642717120425 -0.0793181499904051 0.011043950057154 0.0632649977675929 0.0105770019672891 0.0363704255168468 0.0318198166695457 -0.0190838533785535 -0.0350137634160749 -0.00039822360532423 -0.0126499103664575 0.00619110995634967 0.0396768400195969 0.0204625759151936 0.0498903805109052 0.0372329818523168 0.0211689325355929 0.0410513142020534 0.0601689667820782 -0.0139466860495402 0.00927322752349575 0.0478932863932039 -0.00644912518873513 -0.0272297530954786 -0.000110692431539693 0.00817651151631358 0.0377334837931443 0.00229790461096251 -0.0140481944606648 -0.0338275720467603 -0.0316548596463912 -0.0105688907778509 -0.0354672685935803 -0.0127242308038006 -0.015417159654444 -0.0380594986158888 -0.0160685486147658 -0.0063465329757873 0.0216109430491748 -0.0681639876455158 -0.000732871161068936 0.0349159619119421 0.0290230950147783 -0.00590091438100377 0.0208582572531843 -0.0378138607849204 -0.0216465079094565 -0.0472889259189878 -0.0592851423867191 -0.0267693705763544 -0.0569600722338829 -0.0610150510796503
  27 504.020248212749 ""  1.34314129553251 0 0 -0.0449820414615906 -0.00889436249372928 0.0590221694812912 -0.0467161748786835 -0.00461684090430896 0.0372429972378137 0.0322507244310907 -0.014747473399311 -0.0338979897011766 0.0304652362433348 -0.0203307019864413 -0.0384399151179246 -0.0286644813241864 -0.0112570685207792 0.0204125061145126 -0.0292859705019616 0.0231512099442825 0.0275119632120068 -0.023666374333328 0.0412979570861993 0.0294561912748565 0.0398897771454739 0.0158164950940062 -0.0136061505621556 0.0317183398163404 0.00882855580237992 -0.0168155437223892 0.0534691124564668 0.0084581661283069 -0.0283559968385242 -0.0191656989649614 -0.0113403456078299 -0.0170619054886335 -0.00129286817281577 -0.0211959314539948 0.0143345876584166 -0.0568956928502714 0.0341552628922546 0.182648348175641 0.0171032994619864 -0.153125695185629 0.0538175395603791 0.0400009204056503 -0.0670691004531719 -0.0490361505846839 -0.0646324989458623 -0.0604294058917428 0.0402560545063389 -0.0263369748251038 0.0809579448748992 0.0496817114835226 0.0979158187781981 0.0611476944543015 -0.0136506198409134 0.0579709853177467 0.0144846245503874 -0.029156898941414 0.0450354392580199 0.00996444889044965 -0.0215198705571132 0.0565046012659712 0.0129393378753096 -0.0269777246461697 -0.0478197796489717 -0.0364400125532847 -0.0731144801949634 -0.035871433242396 -0.0144292240490694 0.00800669417904252 -0.0457661537868291 -0.0113824542599576 0.0284154826458707 0.021223039755874 -0.0791054164242055 0.0437014391674673 -0.0496966133939563 -0.00677718146885243 0.0215342631877666 -0.0325583200905932 -0.0143742793913632 0.0179173532224727 0.00377521727759785 -0.0490615089712412 -0.0753977818728 0.0186655470000862 0.0146799873675039 0.0260880779250894 -0.039138743900997 0.0417580009372881 -0.0665946652892921 0.0558745195866574 -0.0440360833757399 -0.203683443346512 0.0491433604993 -0.132516453033136 -0.0475874585014802 -0.0112263719415581 0.0641928238253348 -0.0919307949952996 0.00675013316266942 0.0336661984788922 -0.00031811513222494 -0.00928949288931761 -0.0624722690065567 -0.00345530467502173 0.0178882663380323 0.0476755243513454 0.0393098182406749 0.0111051559583086 0.0447446509997348 0.0255125095778372 0.0164075242752191 0.0542566338724709 0.021781217272369 0.0457055215104774 -0.105060359619748 0.141085186042922 0.00312424497259638 -0.059752221027749 -0.0445534092259902 0.00920773681240587 -0.0281437765944769 0.0470741041425236 0.0276203004295335 0.0656513850637321 0.0803202262747755 0.0337852500140623 0.0803624810159445 0.0782895424228823
  28 528.992313064784 ""  0.768235767255349 0 0 -0.0120701265428378 -0.05452539138403 -0.0400250666090318 0.00314430230719037 -0.0635916831928042 -0.0272779612880773 -0.03021447199533 -0.0399060555824879 0.00208273837542793 0.0105809317693278 0.00797480224925607 -0.0023023555884269 0.0396923510981381 0.0163842266429574 -0.0173944303985408 0.0334089245569437 0.0533467212634455 0.000685889446689799 -0.00894864565076824 0.00998566291295815 0.0097140794439694 -0.0376596750764885 0.00729963953071549 0.0250936096505028 0.0205247427045028 0.0782849044506671 0.0181699585840741 0.0313396969957329 -0.0222919493835738 -0.0279077611013124 -0.00189227284645674 -0.012964114835408 0.0555263902697902 -0.0489984495562531 0.0173676259886909 -0.0230775532191564 0.00587000976157433 -0.0313606370890863 -0.0383276303026342 -0.0166757802649034 -0.0609694258899538 -0.041670896217481 0.00514372354816539 0.0591852372740507 0.0228475078407815 0.0267707071475613 0.00330211371150244 -0.0144401724299243 -0.00413650099509743 -0.0465620470618032 -0.0152702095950103 -0.0213617403402999 0.0225837295276308 0.0211847620937108 -0.0210478264185654 -0.0851183753730368 -0.0182149054475936 0.138512040120688 -0.0397043276972171 -0.0994142447720593 -0.0227214993668483 -0.0832158267713317 -0.0219329905231979 -0.0144044445686716 -0.0710602335389871 0.0178071612233112 -0.0157015386462997 -0.0569031164414966 0.00447355354465489 -0.00506857854695006 -0.0333189599497376 0.163103539630268 -0.0433540179429597 -0.0522104036305613 -0.0306508307742271 -0.14244588370936 0.0553168046580889 -0.0662109940232337 -0.0291781794714961 -0.0484932418786155 -0.018100057576713 0.0349822509395736 0.0549756493108946 -0.0442929619858472 -0.00542729187991445 -0.0101897648658178 0.0558095785267764 -0.043357428870056 -0.0135179938672888 -0.0467927766622066 0.111425385676128 0.10087521544238 -0.141298219923773 0.106877859852067 -0.0163879493096696 0.0473556194480879 -0.04276479430766 -0.0365153637487217 -0.0965075759145382 0.00535654140394084 -0.0248796290010977 0.0550717254318979 0.0206668616684003 0.0535282172227629 0.0280800718997889 -0.005729414650011 -0.00639518602886223 -0.0157762923485367 -0.000668456455487673 -0.0320487471749811 0.052368839382525 -0.0115051368433079 -0.0223834914592606 0.03402254134543 -0.0642673921031494 -0.0113134669141283 0.0865364875089755 0.00395258416787386 0.0501144031183745 0.0882879153357524 0.0143356687166252 0.101206403984136 -0.0284265217307927 -0.0214018339487214 -0.0338737577718586 -0.0658573831549885 -0.0324935739522608 -0.0509580537483393 -0.0747121221973179
  29 544.653476576134 ""  2.65403588863489 0 0 0.0641589783403666 0.0397989624398919 -0.00105803881220983 0.076324759237075 0.00565507680134125 -0.0307112450922191 -0.0190307919286138 0.0318331073784932 0.0231480295920117 -0.0462456601316285 0.0221263069636148 0.0258920835573539 0.00835471982240361 0.00554408013306459 0.00184974328285581 0.0115081146273659 -0.0338606882584071 -0.0141126077155922 0.0218743214152982 -0.0204447156258578 -0.0198660671307839 -0.0236243509256935 0.00602872719756488 0.0135785934320769 -0.0228447585537759 -0.042441567022561 -0.00515450805112403 -0.0398557588687489 0.00320956062034229 0.0254784126927665 0.00428473586768068 0.006771618665245 -0.0249461930608581 0.0209658419506648 -0.00128684952398395 0.00738809602100707 0.110423757563268 0.151596225284183 0.111558522784465 0.156476918988194 -0.0257050504825954 -0.00315082012462274 -0.0453143216967878 0.0476125481738602 0.0417739652460653 0.0505652305673135 0.0452334672785738 -0.00243435540139327 0.0217371256644357 -0.0316474917456782 -0.0271652019328452 -0.0693079323020891 -0.0377447345062916 0.023411177145414 -0.0154712121783475 0.029230537648389 0.0212352761432168 -0.0834470949391168 0.00966413828466684 0.0561980736840207 -0.0189849408078924 0.0271353952726054 0.0241015505772916 0.0220332754365382 0.0432314012176735 0.0152417936647343 0.0187541988002918 0.0305584639773926 -0.0101256783817575 0.0141698137136553 0.0171458412738655 -0.0941339755864306 0.0105362807442184 0.0547448973147925 0.00133117925142232 0.0879461858200929 -0.0271344858334449 0.0305308059308744 0.0212230582386608 0.0345272395830071 0.00314415075560561 0.0135364800174343 -0.00971716125186519 -0.0494342386719445 -0.036428527339928 -0.0754539334574612 0.0464286210131731 -0.10215672543186 0.0566852802160709 -0.0332417940235143 0.119052155486224 0.0269395153473284 -0.247688536730602 0.113074473190381 -0.121894377778387 0.0695612077731128 -0.0819438116716887 0.0644813088567012 -0.0685011134999021 0.00276884860527981 0.0074175037918804 0.00997898145023245 0.00740625545593775 -0.0199979447911094 0.00118665461682431 0.00563845363807361 0.0192612886885141 0.011561863591824 -0.00072352928285337 0.00727079136646607 0.031291234025394 -0.00422643578365609 0.0222464514395417 0.00944972942895038 0.00970050295716541 -0.0980538183292579 0.0464807378121628 0.00703860835784549 -0.0208820420610871 -0.000999013676463716 0.00804370050202753 0.00879191517757293 0.0116820369556115 0.00574503696643042 0.0205705544928014 0.020967360511237 0.00544298630971394 0.025064456760232 0.0148615048165997
  30 576.592863941894 ""  13.5356484995354 0 0 -0.00274246195199468 -0.0145220263169157 -0.00906384384544301 0.0090004811838992 -0.000559771430475222 0.0259319426840179 -0.0658984618663087 0.0561120379939952 -0.118330401484106 0.0199065925191635 -0.00730786067011834 0.029930824452787 -0.00143367893541057 0.00221338838025979 0.00667041002672073 -0.0732627264077008 0.041464027374055 -0.116343609278614 0.00416620071833774 0.00481339554216585 -0.00221410133453442 0.0261573004308752 -0.0079006693396824 0.0264952862969751 0.00887404550866255 -0.0219039088204424 0.0187637610104319 -0.0113377066306558 0.00225595890076765 -0.000147696100111749 0.00397795237127631 0.0184859477402966 0.0310812316718938 0.0331830360545808 -0.0431259914752298 0.0116554117804317 0.00555403658238476 -0.0132494015069236 -0.0261249022321642 -0.034374388793812 -0.0214068400169048 -0.00936869552930353 0.160399036060241 -0.11041047765815 0.25375469255374 0.118046475817043 -0.07175610211013 0.197995263914422 0.1175532953557 -0.0614246598830468 0.1910059001737 0.167940510635443 -0.104191106085332 0.263291444041361 -0.0520168201975485 0.0174457951913878 0.00101290828311891 -0.0318619849569952 0.00770580908287125 0.00316542880693366 0.022530864139129 0.020751243963413 -0.0412978241690882 0.0059082214149123 0.0485132617639448 0.0420667933148945 0.0181499836470854 0.0586075086518921 0.0745764601431218 -0.0127610588910926 0.0375165235831693 -0.035345955097876 0.0290229952560203 -0.0508421959214629 0.00179007984833042 0.0135619720796589 -0.0317151653983224 -0.0175226846946277 0.0439312044930947 -0.0798097733929671 0.0143934974458656 0.00313322911395403 0.00751147400966781 -0.00401466662435605 -0.00369118426261195 -0.00215241810471399 0.00863332616510087 -0.00207070703543319 -0.0137150048501043 -0.00843290865391405 0.00851107596192032 0.0127807998533928 -0.00617784166677249 0.00910002429370034 0.00733698504377325 0.00717904302332488 -0.00768963185031873 -0.0245941794260203 -0.0162656193878233 0.00112031675703895 -0.00396387796463731 0.00998361272059855 0.0043456404358351 0.0103107125198598 0.00326800706399869 -0.00071772565892477 -0.000889147609569799 -0.00160539437317326 -0.000580279542607714 -0.00582178374379637 0.0100069638302411 -0.00318751280338261 -0.0034302673633768 0.00465879442865041 -0.0367334867273082 0.024104306068318 -0.00243447141244456 -0.00168617401141197 0.007346502230461 0.0178594334283407 0.0031289882063494 0.0185912765248554 -0.00395156979798679 -0.00342992069662006 -0.00571205021496318 -0.0106655486575363 -0.00562775216417061 -0.0090657336352375 -0.0124190369913722
  31 582.327779457246 ""  12.6964887191225 0 0 0.0350423657124158 0.0773620902121632 0.0422479273800898 0.0330057713685896 -0.0380502965988026 -0.0282048264022948 -0.0468897058012393 -0.026154711025664 -0.0179471667728465 -0.0211202238165105 -0.0225412556807322 0.00695909788181687 0.0182183439481946 -0.0203052799902025 -0.0158763554464825 0.00470661468142585 0.0254931467015409 -0.0248173402118133 -0.02286743471269 -0.0324477184057329 0.00257006143670959 -0.0490812081480535 -0.0265675983687337 0.0248328523841556 0.0225995698186125 0.0668744537760861 0.0178994595435662 0.0416730817791944 0.00114262756014968 -0.0258084470397915 0.00476889707694236 0.00302980921474718 0.0634576674490509 -0.0382524203627614 0.0238553714147475 -0.0199546553356212 0.0726997218542396 0.14211140765651 0.0797576770142069 0.100866920810828 0.0879366127539236 0.0446744385774133 0.00292165068951973 0.0119679191911321 0.0761387186245284 0.0357033389443045 -0.0417195550969933 0.0249725251509079 0.00497704534625683 -0.100931730860615 0.0160847517919648 -0.0310673343351063 -0.0542501518722218 0.0723667196029095 -0.00590115316520189 -0.0466219313511515 -0.0181570405315142 0.122841067077014 -0.0116697213702989 -0.0804833797236633 0.00450213785394656 -0.0453303791239578 -0.0297084109961989 -0.0077131542584079 -0.0367882379279386 0.0315057374854738 -0.00866383496756719 -0.0301034867249707 0.0305525508871878 0.00324600521418936 -0.0123198141407145 0.143757459022231 -0.0323137624671183 -0.0352785206288955 -0.0231841230669868 -0.119569473364714 0.0584175406977084 -0.0656094823527568 -0.0254398822206915 -0.0402224278717664 -0.0142611369583454 -0.0148579531700383 -0.0366665938757008 0.0314940724889285 0.0137989571408209 0.00386917778843535 -0.045433099557523 0.00771271851362391 0.072288729809412 0.0495381811965165 -0.04151468845769 -0.0620957188101339 0.0443886149786725 -0.0435757743443417 -0.032386232698862 -0.0192312934752282 0.0345126633394535 0.124882004872525 0.0937098966035265 -0.00663738495214217 0.0191977906371649 -0.0528840020741364 -0.0218920514775414 -0.0494103858318123 -0.0162662957914264 0.00236333376444527 0.00103006803254223 0.00534700497053395 0.00189060663658793 0.0279598302964198 -0.054552954887885 0.0150936744806989 0.0148492375518461 -0.0263956772101275 0.189553641315704 -0.119453971419802 -0.00424096994624684 0.00771553714051057 -0.0356864799857377 -0.0908760257821223 -0.01677541197989 -0.0966453452538399 0.0170083824349791 0.0161074190453981 0.0253583018286659 0.0506644530086579 0.0268762134753573 0.0416355302758831 0.0592265515462703
  32 620.118590961925 ""  54.4973658278372 0 0 -0.00748359867507823 -0.0230037916242806 -0.0145560089385664 0.000411779800090173 -0.00595313336235822 -0.00357036366032796 0.0011550235880945 0.00471622791876925 0.00120335552468869 0.00424395767622713 0.00784975027693693 0.00430532129229531 0.00392360144215271 0.0082601895901628 0.000562336883563646 0.00184636242442992 0.00197264744612686 -0.00142722006765404 0.00935723870875747 0.0150907783798353 -0.000399236170094827 0.00480529729823713 0.0156945814468267 0.00410093868103741 -0.00562623608191613 -0.0169348640720638 -0.00290433272578577 -0.0155696461515075 -0.00285722646517009 0.00793751614011307 -0.00138773644903405 -0.00147490949892806 -0.0164141840496076 0.012039187704399 -0.0106862215650379 0.00657225127768515 -0.00843992456681783 -0.0459352315427714 -0.059230193951317 -0.0346118146552795 0.0145537596799896 -0.0143641024988267 0.00135116363818281 0.0108158983409243 0.00137856491775962 0.00701794334724934 0.0133752862459448 -0.00252977215132202 0.00825676121717305 0.0190397894640949 0.000473327365240843 0.007049143305543 0.0193398326254374 0.00192547396130508 -0.00738780745785324 0.00838384576691851 0.00638661890111026 -0.0341548047679729 8.29065635171619e-05 0.0199071022177174 -0.00602154980044607 0.00813803628566471 0.00704974296820621 0.00255069837967187 0.00980534078193144 -0.00688560241242418 0.00345758135281966 0.00885125309408096 -0.00742146196023605 -0.00160702624726995 0.00326242498337725 -0.0402152939526457 0.0100577342101712 0.00414911625684314 0.006193721570256 0.0317016244439295 -0.0189023390674868 0.0164572796871852 0.0104473396476545 0.0031333581181304 0.00522112983516486 0.0146413419770171 0.0255517327842417 0.0120805313512958 -0.0296671553083238 0.0281321734162493 -0.0307712536747161 0.00737718210856893 -0.0248929432740411 0.00763666232960132 0.0443325530111188 0.0667276750738935 0.0432825655513099 0.0326386723503097 -0.02340383819805 0.00914964867227668 -0.00659415665473889 -0.037889565423513 0.0265421957097223 0.000517564005383796 -0.00430639496445121 -0.00153078496736046 -0.03314292077975 0.0304750837408127 0.0167280016650858 -0.00230726336672126 -0.0124679242644138 -0.00768835907986732 0.0203466756863843 0.00818526286689523 -0.0581726483813225 0.0400658680187933 -0.0383150322265285 0.0259868310097521 0.46818985445471 -0.643759391573057 0.427676393116096 0.0223159821442257 0.0747753797864383 -0.0458220892965077 -0.0101602986868164 0.0055570720534473 -0.0065952966922451 -0.00282707527063337 -0.01618091253733 -0.0266003450658357 -0.000993843425198683 -0.0209878756884857 -0.0109861270704813
  33 653.212216506069 ""  0.930914035056822 0 0 -0.0276458022938796 -0.00555093837439117 0.0147531548230642 -0.0169687644076955 0.00356457139664028 0.0122597189543008 -0.0325328038717516 0.00376595428858931 0.0213893204497631 -0.0891075415977385 -0.087717144669203 0.0177966327587172 0.0280938636264513 -0.119656308264537 -0.0645619795116406 0.033033696197836 -0.00341400461517633 -0.0217402546852805 0.101181382575965 0.091955470106678 -0.024543213747774 -0.0164647636912329 0.120014283769241 0.0584400541004015 -0.00282378676294053 -0.00091140285437551 0.0013783027442936 0.00525285699835053 -0.00625795724384805 -0.00558484570551134 0.0013523197723068 0.000878845441661605 -0.0100753279726074 0.0089310060914418 -0.00405640683851792 0.00256942145785737 -0.0364739675138001 -0.017943038468604 0.0132265148240771 -0.0328758439011522 -0.0175283800337974 0.0141347128615867 -0.0922185400377377 -0.043018720054774 0.0380539963496632 0.0520284051451859 -0.0952739492107344 -0.0679141605893447 0.104191768780421 0.0500284453437163 -0.0419061271100354 -0.0356957170890568 0.0997315526557534 0.0636472155089742 0.00562572766311214 -0.00319777527325942 -0.00576182511095788 0.0053356013583491 -0.00640704080254514 -0.00612417977770143 0.00666487163003859 -0.00343478633156804 -0.00382296613789624 -0.00155026632336074 0.0040700965196958 -0.0134758085784462 -0.00180774988919259 -0.001056115234971 -0.00780124837516291 0.0049076850467606 0.00018731503185115 -0.0124665927248297 0.0110872050368843 -0.00413131087036137 0.00759440937831345 0.0124511897235619 -0.00471854899869012 9.44394051870442e-05 0.00487818612528233 -0.00549184981785107 0.0033553817714172 -0.000381074784872734 -0.0015153613863327 -0.00037123642890877 0.00716746561712694 0.00758511993157267 -0.00122361579608208 0.00585124099089097 0.00121929615968199 0.000469580998756257 -0.00848885730532608 -0.00708925298018633 0.00767836457941855 -0.00765694261877652 0.00537559238077453 -0.00928212978250164 0.0101452949653507 0.00929575032914665 0.00389110606193636 -0.000337186872612045 0.000728699913648329 -0.00184325842985311 4.40942156071193e-05 -0.0032705306533396 -0.000547299930509065 7.75203850457798e-05 0.00037307577743465 0.000206585563417703 -0.000467467197305006 0.000937878433690454 -0.000108403120190803 -0.000474845899659204 0.00179818826618578 -0.00116932584022713 -0.0179085035605577 0.0318168081632484 -0.0139806627658635 -0.000593207354910273 -0.0042400181958649 -0.00160630916143535 -0.000347210518371543 -0.00411257360266784 0.000616080135837294 0.000716613282422971 0.00158425563277483 0.00268557615366657 0.00104572028021739 0.00208734811314822 0.00240842191481801
  34 689.171994555058 ""  8.80148690226899 0 0 0.0267117773292581 -0.00131280917668885 -0.0216098843271493 0.00668417799079731 0.0998064798660907 0.0384344655682917 0.0272633446584162 0.0647211990336731 0.0103376446342357 -0.0586717794304789 -0.0393101277939772 0.0205049982062334 -0.060186990339717 -0.0480613943825517 0.0167086848449993 -0.0272293188969211 -0.0629608540939425 -0.00609483503393315 0.0339045477181962 -0.0449279188278267 -0.0391538194177062 0.0523936498285208 -0.0434283974189112 -0.0480928743708918 0.00933357527598789 0.0286323088987931 0.00536132100615197 0.0728871730317665 0.0148201637988093 -0.0380375153999325 0.00955361422779838 0.0114087637719732 0.0734689076235265 -0.0499923825018195 0.0501465792891083 -0.0255103189493416 -0.00184364350645316 -0.0397880332044183 -0.0305304969939314 -0.00776787787279765 -0.0135736818451098 -0.0221837427081402 -0.0504720476030127 -0.132762284280953 -0.0250940245495963 -0.0397109603974066 -0.022339778902866 0.00957257583897206 0.0283193749705613 0.00895742782084474 -0.0199124779520665 -0.0139694092773855 -0.104884533563964 -0.0374725462098551 0.0613056122287613 -0.00270441601319104 -0.0362068223955054 0.105716090967078 0.0102772121424275 -0.0596021832547995 0.0596259864478706 -0.00184892938232021 -0.0377838642023884 0.000336569446730726 -0.0117852378909896 0.0536299774354848 -0.00221911817344162 -0.00950948810068225 0.0598097104391927 0.00941600228213089 0.00188405284980471 0.124366450150332 -0.0462181251824581 0.0192402408022053 -0.0236375288774029 -0.0928191356116338 0.0682766344009675 -0.0462055628300337 -0.0517322003236867 0.023613902592391 -0.0225802091075204 0.000790372725897658 0.00522018810199607 -0.00846530657309977 -0.0302499465411237 -0.0182920523377201 0.011703630721864 -0.0068019424859544 -0.0299538695353457 -0.0163239015421517 0.0197032115930417 0.022080298795134 -0.0173730943025076 0.0187193161348188 -0.00410465655886889 0.0166042850146431 -0.0316175501778843 -0.066992630226364 -0.0292746741103805 0.00236262879491229 -0.00449735595038797 0.0137415466157514 0.000725652844485758 0.0145016555335269 0.00112166821036453 0.000603550805038516 0.00133384003720181 0.00161431681292031 0.00205391876678093 -0.00570175516163953 0.00764059935866137 0.000655884723794543 -0.00764717457962863 0.00860737610719223 0.0119639779740418 -0.0846501651503191 0.0602978640961776 -0.00347352527005596 0.013607578043905 0.0162934636129758 0.00477624796791368 0.0295633818159834 -0.00129211017923068 -0.00294867144221251 -0.00549097042282688 -0.0130970976559704 -0.00587103477134677 -0.0100115818198094 -0.0130110508831319
  35 756.435238935669 ""  1.46702284533153 0 0 0.00123367762069047 -0.000292029022045372 0.00035609919117237 0.0068767801535885 -0.00497574080324129 0.0108234764969179 -0.067038331671347 0.0441685072152485 -0.110519158947732 0.0382427381941043 -0.0256562611269195 0.0625254067148411 -0.0344376171000581 0.0229011768783643 -0.0584493312859263 0.0792650888305298 -0.0509097698722696 0.12988874708052 -0.0373022159132169 0.0242234102225453 -0.0606006712853178 0.0328947026178147 -0.0227325686243423 0.0581653583331747 0.000231263794135837 0.000117577203125304 0.000432492469221291 -0.000162830585298007 -0.000233296659912834 0.000754269420386318 -0.00140840445122929 -0.00503253547325363 -0.0225181041351713 -0.0151752888102793 0.0158377454109204 -0.00551905482210256 0.00858420904151696 0.00704466712503001 -0.00148530041295524 -0.00571192612302174 -0.0045543042576154 0.000571150621826858 0.080488226586357 -0.053454425539278 0.131802379137503 -0.121858291601697 0.0799308128772988 -0.201766379587501 -0.103395080158324 0.0658914579993329 -0.171136458421289 0.0998643291291445 -0.068023238858012 0.169747754042677 0.0126064203821825 -0.0031636933597086 0.000326490605539667 0.000162978181641313 -0.000172978724726326 -4.49649607325113e-05 -0.00693054957150153 -0.00234020939396069 0.0122553206021529 -0.00861480285017792 -0.0266220672230416 -0.0400139293287963 -0.0162092726282503 -0.0305807411405579 -0.0391239550673122 0.00651129512802787 -0.0166796531112031 0.0200101324024546 -0.0187428065684978 0.0443470549290349 -0.00594163493405433 0.0179843038639421 0.00097147059485454 0.020291295689223 -0.0125753457028006 0.0489785339282219 -0.00951181380240535 1.3801135272744e-06 -0.000145927340198547 0.00133374105226982 0.000485728882150704 4.44733706656303e-05 -0.000349725478438919 -0.000202989527461739 0.000970869149615141 0.00029023497987237 -0.000126216881612864 -0.000352273677085259 0.00109314935035859 0.000109366403122438 8.87656914904729e-05 0.00194409946159891 0.000200795403694776 0.00116885864892452 0.000412277145856228 -0.000132459199135256 0.000229721563225797 -0.000507668031275754 1.42056731896445e-05 -0.000245216521508155 0.000103746789664449 -0.000135632809318583 -0.000232581797390897 -0.000196897844084268 -0.000195390542001526 0.000173064790995128 -0.000287928234813467 -0.000148465725256222 0.000329226665401551 -0.000394172148731727 0.000242686347051883 0.00181681193081373 -0.00212289997981574 8.55233411546926e-05 -0.000308709001558455 -0.000441832587835772 -0.000314828087524152 -0.00120707855695004 -9.03260510101736e-05 -2.49809391683038e-05 -1.66866287807383e-05 0.00027596076281914 0.000100600004621595 0.000136254640199798 0.000313223541000453
  36 826.380683586157 ""  19.7448938004275 0 0 -0.0470998475329191 -0.0280490777491584 0.0114922276057554 0.000774532409669435 -0.0906760533965978 -0.0374477276645136 0.000259220335796283 -0.00644185633543427 -0.00185423557584467 -0.0249599465499369 0.0453430463931985 0.031494279700688 -0.0317236266004052 0.0618601645007715 0.0427442628810509 -0.00896328953421363 -0.039392744303306 -0.00837509307162434 0.0620994882640996 0.0314499992881517 -0.025781975629149 0.0328262937917963 0.0268008613638399 -0.00958783383936426 -0.0236123490861034 -0.0942430659933748 -0.0221612895454374 0.0550244917496972 -0.0106462617042684 -0.0370852814866479 0.00370779069103335 -0.0085107286471786 0.0754547569925744 -0.0610696083191501 0.0339276806466876 -0.0320605557155465 -0.0260712577738194 0.00116230239089036 0.0217575578383544 -0.0245470565869261 -0.0375820108631196 0.0104432779790033 -0.0224540141560139 0.0445707051747162 0.044439208154508 0.0319546133628061 0.123258580031764 0.0359694503868682 0.0584241871418864 0.0888322508028042 0.00256668805386447 0.0355225310779351 0.0221849986764553 -0.00553953927726685 0.120843277667581 0.0709527439570906 -0.0502706053863306 -0.0680083857823014 0.00978022712632862 0.0444238594447207 0.125572137133776 0.0684368360671053 -0.0433102862803876 0.022958971806717 0.0609978496035157 0.128999846786201 0.0329099005773688 0.0603134202285717 0.14383020465215 -0.00341556745655389 0.0217675951961029 -0.0632444192865984 -0.0721534959479637 0.122725329327179 -0.0288838241125463 0.0550947333735597 -0.0152735259582901 0.0343215270451133 -0.0789036599195721 0.133254029769576 -0.0420942530116687 -0.000652534766595956 0.00952966455107608 0.0193942845052223 0.0278004020142053 0.0166508129868841 -0.00934973409967968 -0.0091005928899246 0.0175757886307152 0.00592184732276966 0.017398357617155 0.0191866392424012 -0.00460333243960087 0.0137129455547465 -0.0194299713551023 0.0341361202632154 0.0187484405985962 0.0513381908369016 0.00453211087407095 -0.00352124548388329 0.0090573375101829 -0.0148667145951406 -0.00465197250693643 -0.0144150316178776 0.01716493072137 -0.00384311275776356 -0.00862419626198635 -0.0087278737358394 0.00882633023970944 0.0227032337389892 -0.0183123980750591 0.0164061639959066 0.00420105908313656 0.00884811088844646 -0.00370342715445033 0.050375544957096 -0.0292529294489391 0.0686551999004193 0.0480276015777453 -0.0642104231955992 -0.0107335173895158 -0.0593799479828487 -0.00392767936513932 0.00523388104356221 0.00696556182494014 0.017312222389335 0.0107574536145041 0.00380619193943222 0.0166964832919895
  37 841.370354753829 ""  51.3738391348529 0 0 -0.00603248484138387 0.0157943502652203 0.00575806244013426 0.000639703111500484 -0.0101900074101694 -0.00467506493308881 0.00213093835028335 -0.00686477157564347 0.00432822096814123 -0.00674968748428557 0.0132701685422753 -0.0203038975748922 -0.00462565085701566 0.00967157655837254 -0.0140488946697106 0.0041812188694615 -0.0066338533016505 0.0062717805180757 0.00290720674908791 0.00255806773535379 0.00866208002065446 0.00105000670785119 0.0041455853648478 0.0147080629174419 -0.00556370506999645 -0.0244264276042337 -0.00522678132439171 0.012151283162072 -0.00316327917839093 -0.00794626170709807 0.000254114141196113 -0.00351772724306445 0.0152793525070308 -0.0150844348862267 0.00898402298227665 -0.00868673169578895 0.00378493660397447 0.0492883495509998 0.0522759528382779 0.0266005641059956 -0.0279629204027723 0.00482004589563646 0.0842877351245309 -0.036203552993922 0.135367976583409 0.0589347567994827 -0.0247794717960369 0.0820015387938995 -0.0313866523399469 0.0265121324303487 -0.0463783571260016 -0.0352015032268255 0.0384059877141729 -0.0564878191455598 0.0283454732859582 0.0181164144726122 -0.0112861161471375 -0.0238706266909606 0.00352884392776328 0.0123923306534986 0.03237718572111 0.0191237851958848 -0.0107197278543217 0.00533099502473207 0.0156291834176069 0.0296593007800111 0.00822524729301845 0.0143238584071161 0.0322097575697985 -0.00182720879628865 0.00423155437561653 -0.0201211775393954 -0.0170106270900052 0.0314623896965864 -0.00613843216406534 0.019038327259106 -0.00525020223101662 0.00958315072172437 -0.0209194198638439 0.0364900470866086 -0.0112796407229484 0.0030064658478248 -0.0433613179674058 -0.00723142296091092 -0.00438768121307226 0.00316563391190277 -0.00595256794056369 0.00394981501322795 0.00342706423482851 -0.00234479738099199 -0.0899623941303022 -0.109221223176856 0.071553948002967 -0.0626792852598979 0.0974596956538701 -0.0444993289896647 0.0112343852821765 0.036666948993177 0.049690754273851 0.0395300621647302 -0.0251669238629396 0.0177675677693016 0.0197325164579675 0.0469881899692176 -0.0603234728947697 0.0272245763869953 0.0153459215043918 0.0144071881414891 -0.168269369690316 -0.262217021580517 0.14783722829059 -0.168465520519202 0.223313265521592 -0.0891208305087614 0.0491008292565256 -0.0920686368507691 0.0706388550230784 -0.359840082324877 -0.279164117999943 0.356158426992253 -0.0547389506315435 0.161025104088599 0.0335949809519829 -0.1342888674701 -0.19907488888423 -0.0457485579051314 -0.0680093246685911 0.194505499405031 0.00609037615310287
  38 844.21434281694 ""  2.08218709051922 0 0 0.00568306196698684 0.00705625770094092 0.0173906189675347 0.00302285796839684 -0.00390093291358048 0.00257640004505501 -0.0130988468957886 0.00561236771356672 -0.0208743749999305 0.0485296566271377 -0.0275164438024298 0.0693404003676364 0.0356216781043203 -0.0212810472264965 0.0500774468622356 -0.0167875334005293 0.00939805347827244 -0.02685481141071 -0.0190712850169147 0.0120235791760049 -0.0229441181947376 -0.0258637248294609 0.0187299042240661 -0.0321923928025456 -0.00448039463168283 -0.0118643357749322 -0.00492971032468408 0.00545590499630724 -0.000864447465807383 -0.00571058933326955 0.00320112958921649 0.00134841478129301 0.0158730637577814 -0.00395672320537572 -0.00328991070539439 -0.000879580168095363 0.000179516715013033 -0.0233172426243943 -0.0322869150394906 -0.00760988420272672 0.0728019310647479 0.0198768837236549 -0.299047556774311 0.211211914337675 -0.494179101554371 -0.19176469623753 0.12861375608738 -0.324802606858452 0.118643982078882 -0.079587125792064 0.205127044484469 0.150269411068446 -0.092920174256746 0.25309044566809 0.0212764978933325 0.0135942973292285 -0.00816708446819945 -0.00733149973783955 -0.00167359285199761 0.0168998215538623 0.0111736185991343 0.00689014470281947 -0.00332074235630973 0.00319998906075502 0.0104138509037019 0.0185041386861209 0.00615235435210724 0.0127342820439615 0.0305120594664711 0.00460406074748364 0.00677751768375342 -0.0130295316298799 -0.00723174131413483 0.0127155630055877 -0.00280979978360895 0.00439946201991926 -0.00743389795971504 0.00647652990035361 -0.00226252807611142 0.00677600589653864 -0.0023849398859562 0.000494075513148385 -0.00279005079025447 -0.0246335210754351 -0.00660230179910467 -0.00229905661962008 0.00295420482729832 0.00695146470372178 -0.00216526533933534 0.00821042937680241 -0.0206025247534279 -0.0200115323640386 -0.0117940424243017 -0.0176844207883117 0.01354827143073 -0.0517292261746009 -0.000949202833146416 -0.0129211502204927 0.00536894972178252 0.013138206536235 -0.00861055092824279 0.00318206034708078 -8.74044879514703e-05 0.00438826101083737 -0.0122402102236506 0.010061277447776 0.00729647918139036 0.00328801395920772 -0.0553108703862493 -0.0875460070303832 0.0453542720868705 -0.0475786227927902 0.0831281230151283 -0.0160845448912781 0.00814048622388226 -0.0191799993366431 0.0138759463480086 -0.0668437711448711 -0.0504963815640595 0.071927923326855 -0.0257078571645423 0.0406338255797828 0.0132737548538552 -0.047715815641187 -0.067773156767003 -0.00805339931801669 -0.0186364485375382 0.0818748458409904 0.0131747446017819
  39 849.278442959702 ""  9.32094858402597 0 0 0.00361699664177247 0.0239617224740812 0.0143909914957291 0.00176383212878064 0.0034912931755144 0.000878667117405426 -0.00238486594590381 -0.00620406833817777 -0.00213000725253181 0.0208132627575053 0.00123433529636978 -0.00908665430729054 0.0171328330369866 -0.00652742894892241 -0.0107156988761113 0.000188885110523171 -0.000305997036654769 -0.000952946355829716 -0.0187261917998781 0.00370376235087144 0.0110607120324368 -0.0178321961915745 0.0121919910795662 0.0135683016595748 -0.00879238385139241 -0.0362188621444165 -0.00872942386352176 0.0165146540075079 -0.00450172142048105 -0.0117978156204788 0.00174889655605406 -0.0044468603759747 0.0246339710382831 -0.020150148596532 0.00954981922143469 -0.0114339067060851 0.00928367615338667 0.0343799164960608 0.0219298030025264 0.0199782366550484 0.030834637321567 0.0152695471491627 0.0103465157483589 0.0289113417061033 -0.0153891998905216 0.00620305179244774 -0.00785281812689712 -0.0210308216432705 -0.0136932405891562 -0.00799582762487497 0.0163102026859499 0.00251105566100874 0.0221953511970616 0.0220440951615798 0.0443526656297925 0.0295764912813095 -0.0172051413628508 -0.0379595046752773 0.00439938226185977 0.0248160573515029 0.0459362090177915 0.0284288856351953 -0.0148332012025854 0.0079126828599757 0.0246587139924056 0.0438232273234531 0.0133441019918962 0.023539826978461 0.0527371534685596 -0.000274089771630033 0.00792131066643892 -0.0338853717001806 -0.0233523039101242 0.0447174324941878 -0.00776670413974031 0.028595160658859 -0.0109982025096946 0.0154066195464242 -0.0275181818508613 0.0496563268725918 -0.0153719268028057 0.0157549553397774 -0.0351189568655414 -0.041556922640262 -0.0179936805009194 -0.00605791647086177 0.00888785758524538 0.0119566120871964 -0.00442980543660072 0.00581085089529525 -0.0958207612450629 -0.115566311450336 0.0581968583502394 -0.069585329483571 0.111134332162114 -0.115105614668695 0.0010883815053647 0.00755623689812228 0.0556494516053464 -0.0433734223316619 -0.0153761342502279 0.0479133630871777 0.0287327172845504 0.028843162157652 -0.0550173906441596 -0.0226665343906995 0.0297791082276222 0.035607880859546 0.179196264246502 0.251048860142479 -0.0867177404474698 0.0938239764890945 -0.373551944576111 -0.0105060321076977 0.00721665290335853 -0.0442218719785752 0.0377241755520949 -0.183326678211414 -0.168983854723539 0.106741347984182 0.169821879131199 0.124803589253256 -0.0314560975829549 0.188658576550081 0.286263557825999 -0.0374901165393628 0.0316974181066401 -0.351416581348627 -0.128181970209041
  40 857.42141149008 ""  7.20350935883879 0 0 0.0356773263781673 0.0127818434192716 -0.00720595949953284 -0.00314060976083697 0.0631143047144907 0.0278055366245186 -0.0091354798552233 -0.00274314996353959 -0.00924836167559728 0.0760178531600605 -0.010146910070085 -0.0508295912698332 0.061576449501622 -0.0436721674880803 -0.0582020175526468 -0.000840698453341615 0.0132840198798397 -0.00446672371826786 -0.0737260038893732 -0.00598727498380529 0.0585834546632102 -0.0512010175990738 0.020795316440199 0.0603097647302017 -0.0210352245119915 -0.0820680774951306 -0.0218468070547311 0.0351350793071699 -0.010733387593249 -0.0257078970114522 0.00408556673204643 -0.0106340333794133 0.0563256926143843 -0.0415951471597265 0.0183671336523005 -0.025686285535312 0.0184031734877222 -0.0295454852620102 -0.0540657154120213 -0.00414165729283436 0.0614139630924899 -0.00542999087365321 0.0867359796730673 0.0234933327398317 -0.0173674997477898 0.0337357284879461 -0.0948816658515204 -0.0342969380891912 -0.12138571028025 -0.0151489539154926 -0.0386387329429401 -0.0703953480004659 0.107545003407514 -0.0487404465910928 0.104902058732971 0.0696161439532344 -0.0388044410721876 -0.0986586259180829 0.0117918228117489 0.0609405186081608 0.103674824774386 0.0676593952828224 -0.0303163749536194 0.0177824994614104 0.0592374960649962 0.100555650954613 0.0321468094771634 0.0558169882736082 0.121674095619843 -0.0002126063085449 0.0187885373301776 -0.0837500503427392 -0.0468500239413666 0.0960726523756766 -0.013752651217594 0.0710573901909741 -0.029116209636645 0.0354780246181585 -0.0609430182907476 0.110333226479442 -0.0344095311362662 -0.0034322918827811 0.0209967012229498 -0.0138492842171726 -0.0177640539165624 -0.0118093933729035 0.00855970589167836 0.0109111240330955 -0.017994819781066 0.000787038855111158 0.0418075209263588 0.0585885044303432 -0.0393797162312766 0.0243585981419007 -0.0532074530254982 -0.0130458188605853 -0.0156289239314056 -0.0654448854958358 -0.0304739526720956 0.00965452991328421 0.00296929330161351 -0.0102697365879707 -0.0160863018857241 -0.015054183625409 0.0237245487259062 0.0064894607005589 -0.00591467628442572 -0.00934284403319264 -0.0330029508185812 -0.0510854139561898 0.00728875391675218 -0.00236692046413258 0.0841731459055353 0.0264105732026585 -0.0195675436243634 0.00746206435109274 -0.0119831232404873 0.125917565394674 0.114112729063207 -0.100388676287332 -0.0440044340501239 -0.0366981919873741 0.00853956790366877 -0.0443924235447032 -0.0669008847364372 0.0125822904749777 -0.00307469149533473 0.0898659647719799 0.0367380943990664
  41 863.302038156803 ""  36.3925356437126 0 0 -0.00256276188769482 -0.000311870621175051 0.0131187914386484 0.00962968442505367 -0.0200482524127745 0.00877903165272667 -0.0460040016779178 0.0313399984395377 -0.0781248731661471 0.00916809973654347 -0.0120061827141468 0.0462143762166175 0.00311731159503296 -0.000913764912972773 0.0332987488881233 -0.0375077675707346 0.0215985650009497 -0.0622665292015102 0.0489471423936552 -0.0216329798263383 0.0493152521199089 0.0525218687488511 -0.0323904782155147 0.0646166868029315 -0.00687337629176929 0.0176518920304895 -0.0132279458504627 -0.00708636363342797 0.00312359688881891 -0.000760724414541685 0.000734827779552007 0.00679040200208459 0.0184601597435311 0.0240174807800198 -0.0204912723743111 0.0103927250444125 -0.000511685358004102 -0.0113746153806152 -0.0142697003426466 -0.0084724055345432 0.03545495438669 0.0145916433036977 -0.130924989320775 0.0766216764568681 -0.183802577220066 -0.0768182357292022 0.0662422431625282 -0.113043417040933 -0.198644006766229 0.149002781358655 -0.356922858069768 -0.260753021016143 0.166494525248753 -0.443747992739797 0.0153579861586177 -0.0107810603987074 -0.00163237049186823 0.010681113673019 0.000844524807474162 -0.0157283144809471 -0.0351683106752292 -0.0146027382493967 0.0259842744117583 0.00430304037794439 0.00387094674555748 0.0234249485547867 0.00572631609059217 0.00676448833781092 0.00790007519299018 0.00366402405325972 0.00711197950351259 0.0150437079614817 0.028228672458719 -0.0435647565989536 0.0125149143526594 -0.0125044254061167 -0.00632128026093314 -0.00620804985519048 0.0182349272097398 -0.0428476725286977 0.0134468246084547 0.00115381103231238 0.000327669792155729 -0.0135283478179786 -0.000979532063527528 0.000495550391603933 0.00124835159947252 0.00298242082746741 0.00150426371185434 0.00728994775463697 -0.00986065494291364 -0.00959091463610399 -0.00866966223678442 -0.00835372116032175 0.00486096830750571 -0.0299450973692065 0.0013983829489267 -0.000943175910944755 0.00539391969747089 -0.000539884497628748 -0.00298540474363672 0.00242089402650268 0.000620283124436773 -0.000951188668822029 -0.00434801318566751 0.000740711444732356 0.00417058686031742 0.00259308011582353 0.00233652576573758 0.000980483135757344 0.00139542820090831 -0.000398911746081401 -0.00839459291690009 -0.00141803266176674 0.000490153769005548 0.00201566529503682 -0.000926822439265382 -0.0134103812660019 -0.0130239807402931 0.0108401145785865 0.00537982060228236 0.0112428665684694 0.000796325386462781 0.00405490019671807 0.00781417088168269 -0.00114054207140824 0.000336653182546519 -0.00403967048554693 -0.00291645884765598
  42 880.272160793556 ""  9.51658389025229 0 0 -0.000230707867612526 -0.0292486504155608 -0.068772255994128 0.000408309504081105 0.0246294683339833 0.0245166576176312 -0.00562154804867985 0.0102241361061724 -0.00725982895703482 0.0254271436116056 -0.0103498541018007 -0.00361131511016087 0.0226968614333293 -0.0209997162012621 -0.00104137742459988 -0.00631981982037662 0.00874944663657327 -0.00934332856815116 -0.0180615769012503 -0.00353477366966057 0.0131032942087533 -0.00898888753060919 0.00194608379377231 0.00801318482479833 -0.00397293524794534 -0.00692194389249392 -0.00485669305289855 0.00249970655147513 -0.000803627579271306 -0.00352856921339792 0.00117686737453491 3.40923073926391e-05 0.00909185841172437 -0.000885470236334224 -0.00198350943214617 -0.00130038100737013 -0.010720873029431 0.0641508270597996 0.155685944300468 0.0790709651778571 -0.302656556383331 -0.0790296605638111 -0.0342441913570209 0.0218465773860809 -0.10803819209206 -0.0460121663459568 -0.000601930959958228 -0.0885821739312686 -0.0238967802827956 -0.00811081393333557 -0.000410804274247665 -0.00760449981470349 0.0125306221099356 -0.000902510353842436 0.0176927133471609 0.0087756263172877 -0.0055717700955292 -0.0121094446510218 0.000879573369987295 0.0097378254488372 0.00626150677801992 0.00628700512793527 0.00123111787947925 0.00216350008518745 0.00682590457987672 0.0128687486995946 0.00433782993931215 0.00701197315219581 0.0153753907575867 0.00198009107176463 0.00325436216339202 -0.00807744161147218 -0.000860130657586671 0.00558587827666862 0.00103603967435268 0.00835789706079258 -0.00616678095620984 0.00476223279822588 -0.00364813740555387 0.00708279023521223 -0.00207455618802206 -0.0279096374034864 -0.0360769008199219 0.148557967591035 0.0498252322679054 0.0168423513837949 -0.0331565741108827 -0.0643111660649145 0.0320386693021818 -0.0674754643185527 0.0461514214170213 0.00374576175156682 0.0405089197436898 0.0680043286327782 -0.0158122222616207 0.364091135130264 -0.00214232083342306 0.0971554630359404 -0.0769437385168871 -0.00604122696770381 0.0226429557294626 -0.00865897962467421 0.0277108747393804 0.0244616968655319 -0.00324958200585812 -0.0168030833512359 -0.0262710067299803 -0.00916251643490575 0.022701117226784 0.0620757233663754 0.000591947966425152 -0.0084448869689686 -0.0386074232648583 -0.046298462600945 0.0305001397250509 -0.012588095488138 0.00835740279033506 -0.0972164744032295 -0.0885603432074766 0.10281143609986 0.0195305180070477 -0.0554230649951467 -0.019757323788483 0.0323538612519909 0.0371293038361588 -0.000741664204592286 0.003670900448306 -0.0928641832256036 -0.0240062112004019
  43 929.700778188761 ""  3.59417890117129 0 0 0.00436073031176631 0.0121715774327826 0.0119573820830105 -0.00372426936035893 -0.00367332267083471 -0.000763905597317132 -0.000495522958931313 -0.001869241595965 -0.000864183611242741 -0.00151889037005586 0.0002024715131469 0.00248103013339279 -0.00250624180644366 0.00214269199466566 -0.000210178094647146 -3.56034981720747e-05 -0.000299417767308891 -7.161756166123e-05 0.00221690443141367 0.00145427080176261 -0.00163689138061192 0.00153723718769924 -0.000363325914148293 0.00048826920781615 0.00388179851195513 -0.00240322289023024 0.00702880858743941 0.00200879518127145 -0.00110706441896763 0.00302377952820478 0.000149429653419863 -0.00333288101333322 -0.00607476403000712 -0.00373405079576141 0.00540399595956978 0.00028020107528411 0.00660154336634738 0.00346209533389456 -0.0142728441479961 -0.0048980794156522 0.0501295032185574 0.0145767956982254 -0.00423484847882018 0.0056444702256908 0.000444635289349662 0.00609959890607703 -0.000839226616341508 0.0112065915471139 0.00474320668791808 0.000879294298902632 0.00308200175497346 -0.00226280849851506 0.00260413952007793 -0.00653171429078026 -0.0188137171458401 -0.00165204411708215 0.00448974838400722 -0.00209369814999741 0.00202064007623316 -0.00609856398655482 0.0133975764140652 0.00406741086014314 -0.0126146421843353 -0.00229894379265572 0.0045994412563589 -0.00821672249406232 0.000921953177573242 0.00501079484930327 0.00700857470284144 -0.00456882984973397 0.000805187317511291 -0.0184856055922577 -0.00722179001424645 0.0017544793596421 -0.00748918019500579 -0.0122544240709076 0.00995718287081805 -0.0101794730890589 0.00483483044303551 -0.00887474691250914 0.000777310855494385 -0.0646081257044867 -0.0339446660263686 0.027395798448181 0.0378122612734106 0.0178084276786509 -0.0261977916171346 -0.0138518980884398 -0.0175004999047205 0.0210455333074816 0.118974225111395 0.121047435146136 -0.0865356197915176 0.0682010267851856 -0.216639404877905 0.163211571977484 0.00807433122203259 -0.0140188708271166 -0.0175802431964272 0.00404379044377662 -0.0726483311811803 0.0368265147516021 -0.0295309080017516 0.0103425755790481 -0.0791567003783513 0.0389153531089066 0.057558764675268 0.0758094172392564 -0.0398384739896038 -0.156218532276751 -0.0899096875233708 -0.0186200311921465 -0.126696532167603 -0.0321386322707422 0.00243697649916387 0.0374984609189011 -0.0284563861608019 0.154074404661674 0.181251708801841 -0.246024582767063 0.0684677421881738 0.463198000037391 0.0425515246238059 -0.0449642033838416 -0.0807643099489741 -0.143869906583306 -0.0725716765832318 -0.00692686458169208 -0.104425563828753
  44 931.237580825673 ""  0.850879901962594 0 0 -0.000688835956253306 0.0016052365069614 -5.62547477570905e-05 -0.00129296097157566 0.00064772954289906 -0.00229559980733333 0.00565038930331499 -0.00405177302535418 0.00949993959219502 -0.00875282637103459 0.00604257962487355 -0.0147846897897953 0.00420033396804465 -0.00245656232216201 0.00675480773738873 0.00653560108951749 -0.00452845271339338 0.0109065596556655 0.00084480102238817 -0.000500776205801163 0.00135867837864213 -0.00869152081466984 0.00591560590377311 -0.0138833810257364 -0.0639302867595452 0.0406981909093042 -0.104181147437356 -0.0279119588029509 0.0191404113197124 -0.0486664877229688 -0.00695918589782897 0.0521047436113931 0.0871894173282199 0.0565575865031297 -0.0852677615523955 -0.00301469523571241 0.000914023654145348 0.00465905759934673 0.00226756178397015 0.000185121404171068 -0.00106336976625898 -3.08026089600741e-05 0.0498823863699876 -0.0326546317278525 0.081175757028457 -0.0293304382894321 0.0201142619445424 -0.048977915339075 -0.0114457811222238 0.00756669525059825 -0.0189490339716469 0.051293893050201 -0.0341668712349277 0.0855002925233944 0.284612419035482 0.019348980437024 -0.0697355006554372 0.0522482781841205 -0.0322549165760247 0.0821992378246713 -0.209549650582026 -0.0681201561533751 0.192216606459889 0.0409297498843082 -0.0745300609720414 0.136299455912536 -0.0145592529917837 -0.0836805557742835 -0.134675236487836 0.073674572607256 -0.0165646248096377 0.288358255013893 0.1067729722736 -0.0186613603009577 0.112209805233168 0.199801067510423 -0.159615345393112 0.160641664762977 -0.069916690736066 0.138845353001344 -0.0117462909202231 -0.00258713691050459 -0.00199315707382615 1.07541989901507e-05 0.00102505171508752 0.000626987213859543 -0.00075743902163839 0.000833677200241482 -0.0018747290859176 0.00195101174164124 0.0064121927997357 0.00756743136980842 -0.000568431451031415 0.00229976316435353 -0.0120703244731475 0.00244949644452394 0.00131854725101132 -0.000381113682236705 0.00397583167152347 0.000290068869277435 -0.00517261009331516 0.00263669645358017 -0.00292885655605335 0.000685635092130763 -0.00479364644308989 0.0031035333291541 0.00390710095134307 0.00530226887777724 -0.00325056603972321 -0.0119914405972092 -0.00772454742218679 -0.000349975630991231 -0.00783919170119716 -0.000342725354480264 -0.00112048198125538 0.0026488483759801 -0.00177323321723125 0.0140617487673622 0.0158966843934594 -0.021790980867476 0.00386572690410158 0.0328326709451009 0.00335924934038365 -0.00429275615136218 -0.00772623621383312 -0.0102542517239864 -0.00530841968560286 0.00146238681534819 -0.0068023756627549
  45 946.387724727051 ""  0.63857487465954 0 0 0.00162422693296967 0.000211453117079839 -0.000696688410786679 -0.000578680382353947 -0.0009818285328672 -0.000182197191039237 -0.00118388428414608 -0.000425085994199436 0.000532255079159905 0.0104331265532938 0.00783859855363201 -0.00326440351923337 0.00695132232319291 0.000933295187485312 -0.00384214051904336 -0.00694665876688064 -0.00591625242878593 0.00175602245117875 0.00083369214013157 -0.000930369555564914 -0.000934991479945923 -0.00374484699960311 -0.00177660597557431 0.00172745838404692 -0.105788191524198 0.0138496956465683 0.0703338122442362 0.0956745340985666 0.0525192796600168 -0.03625433353564 -0.0619161740143686 -0.0121057123783458 -0.0380948047100494 -0.00683670174166627 -0.0466691758753962 0.0552944303974363 0.00225545915505636 0.00113046728154429 -0.000750466940341484 0.00141613883828432 0.00181403454686846 -0.000567006204447438 0.010403894947302 0.016709584331966 0.00152644607463881 0.0219710911381178 0.0163798139934312 -0.00650279746739715 0.000522821056948711 -0.00867842465540165 -0.00340023652073716 -0.00681966755469275 -0.00369298165252814 0.00116098802315385 0.00934693187800781 -0.0799591737872344 -0.0182304661105636 0.294293262489631 0.0198001940040908 -0.170285412120361 -0.000972304319211458 -0.0689277942481017 -0.0467753096342554 0.100684755032649 0.054180111657846 0.258769826286877 0.0610672867372917 0.00266801062888953 -0.238520369145319 0.0804055260962267 -0.0272884542062209 -0.202944339646005 -0.137950170582642 0.206816815603379 -0.137535937014083 0.190715586129374 -0.0978808495806388 -0.0150993301298037 0.222807182350018 -0.104003511931754 0.0304987039620899 8.35452024621537e-05 0.000109131977307751 -8.60484954017177e-05 3.31664026639146e-05 -0.000141706979178673 4.38520643722471e-06 -3.4062839178553e-06 -9.59154347441433e-05 -6.39304945556159e-05 -7.66218785387483e-05 -9.96293224747225e-05 -0.000150681559016459 1.58957230336205e-05 0.00023307097833476 -0.000173816437785514 -0.00031039068430868 -0.000883063140235959 -0.000663090217953368 4.87784037980659e-05 0.00029230999657488 -6.4164626047934e-05 0.000183128332873162 -1.36115635742316e-05 0.00018351792982267 -0.000126850370168764 -0.000217637738657567 -0.000335690076504696 0.000242947683776669 0.00067049956968298 0.000518230779136134 5.44041304686711e-05 0.000496481213240985 6.73478628703921e-05 0.00016791271834391 -0.000200481341525967 1.15460489972926e-05 -0.000392746553397443 -0.000484143822736033 0.000927843771700283 -0.000190874850237599 -0.00174977831096469 -0.00022787035127464 0.000265102330365663 0.000392609869569328 0.000487529980211687 0.000354079231062878 -0.000117378300101169 0.000335929740907966
  46 973.171261997661 ""  2.52406058047094 0 0 -0.0133978937850977 0.00297354368313984 -0.0202274876637131 0.00270227105348124 0.000601606975004784 -0.0013787670652764 0.00688727546572896 -0.00402912824196367 0.0113836632935071 -0.0313132285092184 0.0207170641600727 -0.0526017096576313 0.0453896197884689 -0.0292768694762761 0.0742494767421858 -0.0178713183623346 0.0116827709043977 -0.0296735065712455 0.0243706916577805 -0.0172402488409871 0.0411916280544187 -0.0208902730795899 0.0137718465781098 -0.0329064439854419 0.00587519073680318 -0.00369615341339575 0.00956995384361705 -0.00160542927713177 0.00102213091206266 -0.00246047571779708 0.0149817699050153 -0.0145118309132146 -0.00396335294052809 -0.00643116673977182 0.00899041734419088 0.0181065364841615 -0.00969315162795019 0.0544984505858596 0.0825344822212394 0.0392167572252656 -0.109446172703952 -0.0242208430789527 0.181173847146485 -0.12325505132311 0.292897687293004 -0.272345293540387 0.180768657798241 -0.449619609051014 -0.154960463788436 0.100039971018264 -0.256176486798938 0.120593773303123 -0.0823575029818719 0.203376966166108 0.0253835384906056 -0.00108734429176333 -0.00427743529422463 0.000519633801318209 -0.000308919651507406 0.000812023108902376 -0.0167003841868096 -0.00488961908893032 0.0194254037097549 -0.0321114735319476 0.0256322701327768 -0.0735905459899697 -0.00143556504580042 0.0375439070295963 0.114641431273456 -0.0372536481797325 0.0176784444543772 -0.0713640408163172 -0.0494227658610933 0.0269680144781864 -0.0624909707384759 -0.0428646433101489 0.0340362276609503 -0.0620218795579568 0.0799948867822095 -0.0885521431856618 0.0168602496741722 0.0236089646451267 -0.00704954531101534 -0.00374158500497167 -0.0155777134808681 -0.00690467577916288 0.0104979465877157 0.0135227703607462 0.0054841210147142 -0.00607407968512527 -0.0205738641309473 -0.0172725720467799 0.0900083729517973 -0.0270866906773944 0.0327944472429982 -0.0782350292801056 0.0126896808430005 0.0452632897814766 0.0707633319669333 -0.00182286617469112 -0.0013954285526965 0.0025115010478802 -0.0120465638158481 0.00609536906165513 0.00287113233026857 0.00767448477125477 -0.00166672008812085 0.00643960268043707 -0.00917245958292549 -0.0205266083349832 -0.0404549510872281 0.0140020151427678 -0.00175886762429134 0.0210818489847927 -0.0160495261223335 0.00629303790446586 -0.00291202468595745 0.0452845256448844 0.0476932894306027 -0.0861229934940647 -0.00564255707498122 0.0522154418627755 0.00733492082122126 -0.0210317909093498 -0.0420672360131213 -0.022857193392407 -0.0139722858074243 0.0148027623521888 -0.0105581126829164
  47 983.599949616529 ""  16.9668574554061 0 0 -0.0372362076733186 0.00193707686797757 -0.0624250626766839 0.0165799647423109 -0.00379845914061675 0.0116098191058134 -0.00372323064886813 0.00566762122510537 -0.00716931691631376 0.00971622990272379 -0.0053095395384734 0.0119225829621407 -0.00613815196073157 0.00371059571716953 -0.0108093727851764 0.00415179927656018 -0.00319125914021852 0.0061478431630059 -0.0162417736131658 0.00762367935190403 -0.0236664511447784 0.0102589745337541 -0.00772836888878622 0.0209704048836184 -0.000622735326293672 0.000620112772153795 -0.00119862893448665 0.00430123317113207 -0.00230307855660842 0.00715120006104166 -0.0103261136240721 0.00694806320811468 0.000699484211247214 0.00394583788612431 -0.00269464897818345 -0.011470762423983 -0.049850721679578 0.131002399908129 0.252790672329145 0.138401040024527 -0.327654995028055 -0.0749567628964315 -0.0573357668359538 0.0327166777131305 -0.10166507054913 0.0412781568564244 -0.028996062239304 0.0687187528326425 0.0875946050543726 -0.0634109004967647 0.146753939187252 -0.0737534709837721 0.0451717900722691 -0.114251628254701 -0.0464409866018018 -0.00207060565481025 0.0104429595244445 -0.00463729718873323 0.00436590377461958 -0.0120040905052019 0.0313119662030864 0.00877732339510689 -0.0324180545680008 0.0215600415594735 -0.010061249577629 0.0502712344731357 0.00556744328608095 -0.0163232733546823 -0.067656033895933 0.0262066058660163 -0.00954492682380283 0.0191801396390535 0.0315239020260485 -0.0237417201115688 0.0381122840007935 0.00496878810248912 -0.0102535100504796 0.0314995652417058 -0.0508082706784905 0.0456390486692822 -0.00912194259329838 0.0719636330668178 -0.0271032478929453 -0.000369019294529769 -0.0446463165763049 -0.0208609865599259 0.0306144892073284 0.0323958415297709 0.0293983489690658 -0.0275160486017139 -0.0666622576600429 -0.0673721071370393 0.271701191719659 -0.0803355364556439 0.105150250308667 -0.214607697975242 0.0362953978153647 0.157036837162355 0.202918369434268 -0.00626913029525195 0.00251748013724944 0.0064560051616166 -0.0327067538822653 0.0209690376948478 0.00999469241248078 0.0222023497129282 -0.0111736373236811 0.0187068709723204 -0.0256158587530018 -0.0522412440227411 -0.127131741795529 0.0446374722642884 -0.00451401933233287 0.0628709541237722 -0.043927313001689 0.0187016781833742 -0.0104812434641666 0.120240068263164 0.125865280486364 -0.250520831431503 -0.016790189150053 0.150890491391069 0.0209134153770105 -0.0630123280637258 -0.131387902992178 -0.0708526333714079 -0.0437830627909888 0.0351359045746367 -0.0354241295966532
  48 987.173092684247 ""  0.0437546244707265 0 0 -0.00186722971370993 -0.000174859184604273 -0.00356743942661387 0.00177670327804535 -0.000807407574969123 0.00181854343541162 -0.00212423178812494 0.00168550443779545 -0.0038225657179816 0.00175038716766823 -0.00105167195504997 0.00282167233513143 -0.00289180204718063 0.00182180312915555 -0.0050202096849563 0.00478232251692078 -0.00312533905868845 0.00781874625873046 -0.0173979901833326 0.0113979657132159 -0.0285010506254942 0.0137644102242563 -0.00922318934158417 0.0226657935514311 -0.00116819660398117 0.000630287996954374 -0.00140575724008225 -0.0335561339740475 0.0220026216842224 -0.0559581504956435 0.0590458164238322 -0.0202259430664763 -0.00483561964324595 -0.0286852580387638 0.000286605935935643 0.0556556479545973 -0.00290616036677351 0.00718409722564909 0.0152641886166405 0.0087260418957265 -0.0197044498899812 -0.0043213951951204 -0.0121458506305488 0.00814744724875403 -0.0198920576292408 0.0305944909538665 -0.0203187088962776 0.0501465118140974 0.106577415136683 -0.0703370806653595 0.176729414641832 -0.0809249645005725 0.0544304951525865 -0.134634105508159 0.337515647323196 0.00955081118305255 -0.0771369887401482 0.0738168726412215 -0.047377844072521 0.121862805073343 -0.241521131221607 -0.0724604626556592 0.238001797801147 -0.122644365500726 0.0105656408546583 -0.304673543947996 -0.0584707767020623 0.0441396237407087 0.317339155046065 -0.138043407052002 0.0419132332717378 0.0224347113035246 -0.181455804807582 0.186296024132784 -0.201468696132703 0.0778284692737867 -0.00296704387913784 -0.123509906169851 0.269131791869543 -0.179571949537889 0.0336668228973839 0.004132095389752 -0.00175245760223134 7.86885790761507e-05 -0.00234106396582186 -0.00147514808842756 0.00199713176403876 0.00208130095578285 0.00190873543423749 -0.00169558331954662 -0.00416226922235825 -0.00423457147715714 0.0161373705460728 -0.00495934478523696 0.00595008025283318 -0.0129079844782875 0.00252617558010789 0.00967597538494949 0.0117188617560989 -0.000658914943275149 0.000515346526630638 0.000460686477116654 -0.00187261412362572 0.0014201959721145 0.000630167465857031 0.000987193120831263 -0.000756998878410963 0.00102867976391253 -0.0017691348679529 -0.00264072435454834 -0.00726584511282068 0.00231240633315891 0.000141149330081918 0.00375336145441166 -0.00229653466785586 0.00100797166063968 -0.000578755828306528 0.0069841507755095 0.0074139196089187 -0.0148126365224646 -0.00153151684154456 0.00868906805963972 0.00123349634220569 -0.00396115935644345 -0.00776627541418003 -0.00439504477904695 -0.00273898208657674 0.00187269399615112 -0.00201746101438787
  49 994.505162872287 ""  0.315222365625481 0 0 0.00586868119890784 0.000921319335452401 0.0111806456057156 -0.00189098982474121 -0.00029694400802767 -0.000526017485608535 -0.00339320229711886 0.00152439846308144 -0.00551906934074825 -0.0255688117771807 0.0160789347484083 -0.039563623860947 0.0352466188028128 -0.0225033796246798 0.0571000124348448 -0.000452481672200415 0.000770291841517078 -0.000685803425012088 -0.0427440796482393 0.028412087328803 -0.0704022204260567 0.0359426814239341 -0.0236460287852846 0.0580403471180609 0.00218935829348363 -0.00150651863046707 0.00326751185258246 0.00712607194096733 -0.00489278514701028 0.0119771774004541 -0.0109155099891067 0.00961774340306959 -0.000759374501662524 0.00200825892105022 -0.00389978250143187 -0.0139331459457594 0.0138554635372574 -0.0144934796117812 -0.0434479174260263 -0.0284282341727563 0.0540556717444295 0.0133976061319158 0.136508031586689 -0.0899801683110071 0.226344624755394 -0.201755595655161 0.136000974236784 -0.335568667239313 0.250601541734608 -0.164785026829504 0.415264236283372 -0.19645764251687 0.13483089544846 -0.33067997867185 -0.0780676903850855 -0.00228889383183789 0.0175847306683783 -0.00942885739268755 0.00530636263599276 -0.0130313984425417 0.0565021702393148 0.0177936148310633 -0.0550525367443633 0.023720833867016 -0.017430401451205 0.0502317271527185 0.00613709226770308 -0.0195887893744718 -0.0808971990772497 0.037491473364314 -0.010765259867446 0.0165010635966632 0.0328636802544444 -0.019157659477611 0.0442272571733121 -0.00319099377301646 -0.0114892040040651 0.0409066885677839 -0.0622091847928605 0.0556889724151882 -0.0113295418925543 -0.0129723154094155 0.00554840957812085 -0.00207539030529375 0.00708290094389009 0.0036168451981758 -0.00510386210804491 -0.0037252718275122 -0.00750368580590512 0.00671588904869422 0.012774804979901 0.014993755090106 -0.0475333883536544 0.0137431263911721 -0.0215670640317387 0.0323180438524858 -0.00532782161766029 -0.0305294370179765 -0.0328417907817613 0.00145401775751105 -0.00130922237358961 -0.000786199777271742 0.00541460203431104 -0.00371977791098799 -0.00172670642645218 -0.00390321401478228 0.00257481559147662 -0.00356577929273949 0.00467209404692833 0.00836395770710728 0.0241056401676106 -0.00799420260531904 0.0011907866727393 -0.0106618421917828 0.00635615265364096 -0.00291444288667932 0.00198094037551823 -0.0176765683437063 -0.0180151083976304 0.0434043606804636 0.00270277365546112 -0.0278738519851619 -0.00372905911339912 0.0113057480053412 0.0242001415574644 0.0136164478533068 0.00845099353250292 -0.00477347266491344 0.00736401597985393
  50 1022.24086157393 ""  7.89135813907172 0 0 -0.00323682855060158 -0.0408730784400361 -0.0266166327314623 0.00456184585431849 0.00742050964312393 0.000953682924061422 0.000748636120922156 0.00775938772542308 0.00300238530147022 0.0106140425722682 -0.00169054204635513 -0.00687095774954843 -0.00238289693836803 -0.000484365225169388 0.00111873227370808 -0.000800264768094607 -0.00119672460429447 2.66289524890453e-05 0.00154526376479136 -0.00268881311311284 -0.00237234771342966 -0.00556565060544603 0.00263714759998608 0.00476979730337779 9.27319204678123e-05 0.000204062554907447 5.6635302104427e-05 1.17832068041412e-05 0.000620966399432533 0.000227165682377858 0.000227796396838944 0.000201334510833747 -3.11423442513191e-05 0.000184400169636334 0.000185777701396795 -7.23819681150905e-05 -0.0203248581228648 -0.0576771722887102 -0.0146585721770724 -0.0177507380379553 -0.0826623031256448 -0.0300254099576173 0.0121632880197121 -0.0295072832146253 -0.0220098156666211 -0.0109818551516812 -0.0107322964248203 0.00377879308525395 0.00335274011845915 -0.0125299232485788 -0.00457821531594683 -0.0190107766391971 -0.00785482715650554 0.00540400761520539 -0.000791280783653427 -0.00095889937418713 0.000410664307521481 0.0019711703765752 0.000259189437856199 -0.000926151777482393 -0.00116784548959899 -0.000850815112425328 0.000166180332303345 -0.000220584318136796 -0.000447400565545791 -0.000940256699758599 -0.000164254323596577 -0.000236866834456307 -5.87694085162749e-05 0.000136930270967644 1.91581083563431e-05 0.0010136599221826 0.0004545020604797 -0.000739231389090483 0.000258953826022557 -0.00045740890460656 0.000439413820277106 -0.000330865468319949 -7.86471978287117e-05 -9.5824494310936e-05 -1.59845438388507e-05 0.0445867379691422 0.0973959561489678 0.0308484233131951 -0.0130087174522125 -0.00508432610654661 0.0119513970478294 -0.000118298570166216 0.0352779260286783 0.00521744834412791 -0.0226011513632816 0.0266214024165769 0.0466507585679392 0.0205953944442944 0.174062868510937 0.0565013419995277 -0.000220259439211765 0.0343178979604697 -0.00405372237802922 -0.0399864795719013 -0.126047565759646 -0.0795998305959882 -0.00941816046811216 -0.0807502765486941 0.0281533160488704 0.0187533450031464 0.119910728612581 0.0140536320907741 -0.056852562256677 -0.146135973624657 -0.0523591171342369 -0.0730419949400999 -0.15766152855862 -0.124374134647504 0.0563559178894334 0.00201558863402238 -0.0337835135036381 -0.043088159574211 -0.106990859425549 0.102461611573963 0.0316778784893225 0.0527163377241281 0.0155275040045452 0.0616022578007796 0.184370230006433 0.0684637596335932 0.0495666207875088 0.139106800247255 0.061161427120566
  51 1027.19712689088 ""  1.42645935736859 0 0 -0.00681158383331479 -0.00478479385895334 -0.000349993117222351 0.00203909503168862 -0.0026481127024795 -0.00180826296105019 0.00211015215437541 0.00162139984972141 -0.00133609102585332 -0.108382639193963 0.0119799474975132 0.0711184341819488 0.0849370135349423 -0.0329931778598243 -0.0650897137073736 0.00952546032445683 0.0232833040024335 0.00372245433151045 -0.0936982546828284 0.0097511829972229 0.061052344094209 0.0942918905410351 -0.0422087141612848 -0.0743591734972123 -0.00351656060803149 -0.000798242210513232 0.00173482841312132 0.00179572808283125 -0.01030390539629 -0.00514478891645053 -0.00377495769358021 -0.00196169302728724 -0.000130430600087759 -0.00238769067416191 -0.00278984399224036 0.00201363829370889 0.0023307769672191 0.00876240271782761 0.005038842198368 0.0031691594999571 -0.0019906408465953 -0.000554121430969977 -0.128381508366922 0.199495537458774 0.157859627864802 0.201845744757241 0.0863003979135713 -0.0862312093983644 -0.108998883985963 0.1583572273285 0.125346972130843 0.253705632385266 0.108661720059921 -0.105762687262933 0.0224270022734716 0.021907407576321 -0.00926206769206259 -0.0418928533351603 -0.0030248718453682 0.0240126595453044 0.0254993632060117 0.0195189477751363 -0.00322863002880368 0.00420351355973232 0.00601409593068464 0.0152577374079835 0.00316597815010644 0.00140756276394783 -0.00748111010759355 0.00180454383175939 -0.00133468313295356 -0.0142328913786193 -0.00793040524198188 0.013710165520167 -0.00512858394027137 0.0117897468677721 -0.00775302408716466 0.00246311982971779 0.00797399901102568 -0.00177437131195423 0.000647623815067984 0.00521203389986048 0.00642736015954505 0.00210991722491165 0.00161073537020405 0.000994387612793251 -7.37035210115766e-05 -0.00160537409026409 -0.00103186213940944 -0.00133726926550474 -0.00374027960838753 -7.73310254838646e-05 0.0109164756490808 0.000305369664379653 0.0175222089115474 0.00193294062279962 0.000137454300858899 0.00234458786472053 0.000987846836082113 -0.00290546270964945 -0.00821784649748575 -0.00501704960528316 -0.001333087238531 -0.00524972509988601 0.00257665224973642 0.00155117086630359 0.00767160617799954 0.00074351684174574 -0.00396588979684059 -0.00999580187434525 -0.00565986483217187 -0.00365864405492909 -0.0101716484958072 -0.00615381067026338 -0.0036440224915857 0.000756637874327369 0.0029018605178567 -0.00120316122467072 -0.00566326096265523 0.00267379591890186 0.001163405177917 0.00341745311072363 0.00121159013956571 0.00307544003389361 0.0102803832411517 0.00441587539791512 0.00311998427295898 0.0106469360133691 0.00437097871554387
  52 1058.3216698361 ""  38.32240069101 0 0 0.100634321987644 0.0174305316458156 -0.0496656606929408 -0.0820932926296141 -0.0201682183173847 0.0369383244872198 -0.0323853406969064 -0.0394845203639499 0.00359030375361372 0.00829783832765272 0.00590173212144544 -0.00284801699100989 0.00225969149973153 0.0116610686018812 0.00336257153091988 -0.0137186694758038 0.0220765731345981 0.0168965872571643 0.0470452981413223 0.0234736848334158 -0.0188293950147849 0.00953283334823545 -0.0217414001438738 -0.0143742447480102 -0.0385273930492356 0.00422824036726915 0.0252354955034208 0.019326221395249 -0.0704849772296396 -0.0387513839748056 -0.0179133565338045 0.038546473953449 -0.0148746345336391 0.0134164774021707 0.0171801586381426 0.0387342267451871 0.0847706746468788 0.0173330904408347 -0.0299399825745319 0.0701696228397979 0.0135769392602848 -0.0436266473547052 0.00333382649664482 0.060882107946169 0.0243452932605679 -0.0184802742544112 -0.00875595173735996 0.00745151757945516 0.045989330562356 0.0645513337245373 -0.00248106578662076 -0.00778219181611395 -0.0430614497276025 -0.0130586661252935 0.169716442262427 0.178658418739542 -0.0715858860994086 -0.310172175161868 -0.01208443289463 0.181008571124695 0.202041075852211 0.158668660261231 -0.0205264221853093 0.020049778900735 -0.0747258882289418 0.0191517196025743 -0.0308501995126403 -0.0767368433444964 -0.18954001664329 0.0446078670913009 -0.0182253489960167 0.149432822846228 -0.0295047429308533 -0.0401522897059676 -0.0614856756531831 -0.0975856114998362 0.0737288084100608 -0.0921848401578994 0.111490232413899 -0.166229134715697 0.045964759659638 -0.00150774765924285 -0.00253731827513503 0.00178284282903272 -0.0168892874522788 -0.0113100309516739 0.00829838635006899 0.00923669537570485 0.0243583278137171 0.00493824578972818 0.00336887464826723 -0.00043387340954831 -0.00706972807452239 -0.00341656588163209 -0.0173335247967715 -0.0171643822573987 -0.0112420927657292 -0.00726194312778053 -0.0018772822314009 -0.000840126990414829 -0.000404354387931223 -0.00259841287072555 0.00174310203318859 0.00215485446617584 0.000553529784698901 0.000409618023023679 0.000409081255497735 0.00124643476593896 -0.0014449851071919 -0.00190456072363786 -0.00470768489555913 -0.00130593379323365 -0.00333852795516821 -0.00500981441061352 0.0486198717177672 0.000868334444464067 -0.0391658167222094 0.00137819761986965 0.00195453283224104 0.000800820164155907 0.00136216380789022 0.00697806437194963 0.000469165271640913 -0.000196158211095366 -0.000870645263560687 -0.00293179555052753 -0.00159944979821793 -0.000950861284735958 -0.00233916616154722
  53 1061.7657039966 ""  88.3026055146553 0 0 -0.121402564011484 -0.024993807487158 0.0582340279818951 0.101773479649841 0.0202957410608141 -0.0478556677537586 0.0192469011677137 0.0507715425453075 0.008686789008329 0.0219854536125353 0.0118964140827611 -0.00843010931759077 0.0205038673834414 -0.0187805686993011 -0.020239535040113 -0.0225295759590722 -0.0289227418764505 0.0023409375530736 -0.0220418520841785 -0.032562257151726 0.000271518118208406 -0.0173603468291373 0.0105070427762461 0.0148589027131766 -0.0297390943520729 0.0075936640486516 0.0208059502605132 0.0154673616919859 -0.0462844814422364 -0.0272399059642854 -0.0127228661842543 0.0424702870030578 -0.013689191588275 0.0172665739896007 0.0231040876326627 0.0364897722477412 -0.0933446746502371 -0.0135572579293612 0.0356471739054207 -0.0780644944515644 -0.00984503353548625 0.0511399019992703 0.0242883184955153 0.0138234480866626 -0.0099709583856838 0.0320417934023481 -0.0107626082404446 -0.022138582344926 -0.0228167555543331 -0.0372175884241552 -0.000661992611882362 -0.089285959148975 -0.0553400910025388 0.030711742741342 0.122891591369598 0.125524295439716 -0.0504237647742864 -0.2161402736114 -0.00486118696192069 0.127882968662409 0.143231955385396 0.112285246732855 -0.0167191783072399 0.0153809671859239 -0.0792201550488206 0.00244383368364894 -0.0363492702736586 -0.0793704944523351 -0.179295553902125 0.0433285749543078 -0.0163655616761857 0.17381924454005 -0.018506804540093 -0.0572683073949285 -0.0541699556902271 -0.120794704920104 0.0896598145862891 -0.0997762520244495 0.0997347494626892 -0.16731765252438 0.0463485934789069 0.00268534155613369 0.00241460368469734 -0.00466644399766014 0.0229809076652101 0.0145976056564536 -0.0106986055449656 -0.0151451552317003 -0.0283785514561789 -0.00145544049178977 -0.0070842009014971 -0.00368187204102012 0.00744780392596949 0.00181088062154688 0.0233685652718719 0.0139685618350367 0.0106902365645357 0.0127043663367745 0.0114124266493584 0.000559938385408923 0.000881838747655991 0.00328481028936333 -0.0021531180183562 -0.00180836729444157 -0.000300474940169708 -0.000152154609110408 -0.000849411268254201 -0.00146953354257856 0.00168972748768051 0.00263466956097473 0.00312882254503339 0.00312455941514433 0.0043278097037616 0.00859278642792901 -0.055180325282029 0.00105425632722824 0.0446914888772419 -0.00148448503626413 -0.00200907327240728 -0.00327888650134383 -0.00252838479428204 -0.0077184505079472 -0.000190905499222126 -0.000877311008402456 -0.0011887912281174 0.00303146860816104 0.00139713143237573 0.00237243215267812 0.00275773589871207
  54 1069.11519614423 ""  0.0556506708785377 0 0 -0.000489440489047481 -0.00033723510137342 0.00038997545188333 0.000574595592970622 3.30331305272478e-05 -0.000133752496616796 -0.000147046730963785 0.000576944250093777 -0.000498723467284767 0.000212923717607833 6.56275864295885e-05 0.000301517478156019 0.00373576515575382 -0.00261460505507596 0.00590992706781461 -0.0192057578833258 0.0123906115964532 -0.0316315885921764 0.00620245483853859 -0.00429400658171006 0.0105974372609755 -0.000940782994142817 0.000570322793014216 -0.00147990728578408 0.0275313281499426 -0.0179072554279628 0.045793596054791 0.0210843955138946 -0.0132273848224516 0.035268898861114 0.0452493865708597 0.0700998511098707 -0.0384207064847525 -0.0760075351606975 -0.0505089661981054 -0.0130558447309605 -0.000259508337106165 -0.00043886985828473 -0.000380764185546757 -0.00100871832516853 -5.06704601303478e-05 0.000339400569862143 -0.00473050513498422 0.00351725343731172 -0.0077052170378799 -0.0019203083182943 0.000997180987047402 -0.00333830493764546 -0.0332264114798092 0.0218163552352824 -0.0545514765055116 0.00492242564951704 -0.003972675229917 0.00898089235473717 -0.161003902582961 -0.0107465298262323 0.0461789959756085 -0.025733677334681 0.0180194659475179 -0.047194926049766 0.122281074801508 0.0327493192139102 -0.107178088435065 -0.0674431615380056 -0.175722978579859 -0.296339257420451 -0.119395587238814 -0.138500342151902 -0.0971067029421292 -0.0110881518730827 -0.0028034039415216 0.39421938207093 -0.14617286183229 0.314104651899979 -0.058668833056975 0.321569782996765 -0.19750943681948 0.121755117602993 0.0265200154032906 0.199576293474037 -0.0557947645870721 0.000312502204384667 -5.26654190601065e-05 0.000152822564729878 0.000118306216921109 1.82434352643656e-05 2.92966401528913e-05 -0.000208311366748215 0.000166304300476264 -0.000192284372673965 -0.000466268593932644 -0.000770813064283745 0.000469649236398976 -0.000141063762496666 0.000930713175767853 1.84728393097898e-05 -0.000104056578175731 0.000348296417082569 -0.000110659817403264 -6.13581475666885e-05 0.00015872391103096 2.81303563197204e-05 -6.31288020425665e-05 -7.44790105672987e-05 6.18101411823092e-05 0.000123647091583126 -0.000193586490657526 0.000170043818894868 -8.1542025941246e-05 -1.85964134890189e-05 -0.000704302896942323 0.000266504799138445 -3.17507629938342e-05 0.000314440859556942 -0.000242988224252386 5.82551192954574e-05 0.000182237218342366 -0.000108106009105267 -0.000367385351096034 -0.000838732216379263 -2.55055888566292e-05 0.00071512103811381 0.000155753599738548 -0.000273715250589435 -0.000776002682134097 -0.000404416442235815 -0.000270791879839409 -9.04307458515821e-05 -0.000256164536807509
  55 1083.43113214524 ""  8.3396231304941 0 0 -0.0135779033033726 -0.0991576171465436 -0.0528972355229769 0.0168791687835593 0.0103621358580706 0.00138743003185591 0.00345700463198213 0.0231571258080649 0.00829938781595079 0.00469635078684355 -0.00135023325887765 -0.00354760874740599 0.00929888244027873 -0.00534028326680718 -0.00765646242746858 -0.00073863538412465 -0.00143909194378759 -8.17526091538878e-05 -0.0124276488115391 -0.00577657403623013 0.00520720467217137 0.00323646510087727 0.00179825011026801 -0.00197441891682241 0.000245690989608559 0.000392560003842556 4.94112523993153e-05 -1.94184414357144e-05 0.000900158128555875 0.000388750572530538 0.000260523194544415 9.98239870158604e-05 1.3238440681208e-05 1.96415855675278e-05 8.17248061787947e-05 -9.22390529660612e-05 -0.0953574917683668 -0.180546634071872 0.00405642858574317 -0.00791908423065786 -0.194047243884026 -0.0569732782669007 0.0101559593396258 -0.0516653933005161 -0.0242951545153716 0.013517849491529 -0.00169594324468119 -0.00903433676085689 -0.0137460885679783 0.000181810155120699 0.0076819754252478 -0.00176352263199971 -0.00517408496859443 0.00337840346401195 -0.00144017999266008 -0.00164031603727537 0.000708987712032418 0.00270886361715825 0.000426863839158752 -0.00154255901346791 -0.00158376434455558 -0.00132354473567803 -0.000239170956428264 -0.000233811655692826 -5.5207670143425e-05 -0.000839151412634097 -7.54675431085483e-05 -7.93913644830839e-05 0.000326049450613822 3.86504629522763e-05 3.03315928025794e-05 0.000632427585922348 0.000286671091734331 -8.45902461466579e-05 0.000420050128886204 -5.84534728634763e-06 5.58838755316283e-05 3.84827354960448e-05 -0.00029514904787366 0.000368386803190834 -8.23505829454235e-05 -0.0733352176256716 -0.0220929908701701 -0.0445286870146451 -0.0288711500347728 -0.000832473387030663 0.0153910250702372 0.040830034444882 0.0908896967545482 0.111430360929077 0.0647932251228554 0.0717370163938313 -0.193144398308766 -0.00949171835322535 -0.235955508413709 -0.0845664959744786 0.0811370299967157 0.185328665632805 0.189641123465581 0.0195140977897276 -0.00161613369131858 0.00507003641729652 0.019098913434656 0.0266326907545004 -0.0188512582104185 -0.0169708283894465 0.00056762492869711 -0.00758130427106335 0.0169400518676271 0.0169958948938627 0.107256849114385 -0.0334265612591135 0.0263860962755147 -0.0452264216476175 0.243638447028682 0.0502987613357315 -0.185368281901291 0.0130184795589098 0.0598561079608662 0.118650124778314 0.0171828551889851 -0.0598796144309926 -0.014455471679381 0.031393670722435 0.0661511254888303 0.0252825293067645 0.0183043120363536 -0.042084178265929 0.00927643713275342
  56 1097.35553546952 ""  5.7838409956995 0 0 0.0311178003946329 -0.0881863058935209 0.0245343038421692 -0.00372115036959746 0.0131158351020769 -0.0129203468342492 0.00192771951714245 0.0163689509619927 0.00724459595052339 0.00327063195470588 -0.000388475731653119 -0.00496292668779747 0.0061185093974978 -0.00380230776215654 -0.0045942090718324 -0.000857683773262479 -0.000648943141243422 0.000637259873478207 -0.00700273946039112 -0.00306973374153383 0.00285516040546542 0.0029002872693845 0.000746854812264942 -0.000517427237191785 6.97434712981673e-05 0.000495089467632736 -5.27316530050003e-05 -0.000117811021103514 0.000748075880725185 0.000186412854592737 0.000209044214966177 -0.000486510610568413 0.000117005453977497 0.000211851615531091 2.24646250769198e-05 -0.000339587948290507 0.0470810959453899 -0.191241240481791 -0.235974512647933 -0.199484230437003 0.0632692152795401 0.0277153504826578 0.0194895978995859 -0.045568907960566 -0.000942217579171732 0.0038331887961158 -0.00166907813607469 -0.0100438793163739 -0.00782261942381435 0.00215751249946285 0.00536336198330193 -0.0058653664820129 -0.00289769512953485 -0.00310547640504569 -0.000988090393207796 -0.00123011266986826 0.000423069425629727 0.00242648049207829 0.000256988818102865 -0.00140086547687406 -0.00160468839036853 -0.00107182805163671 0.000124658678447089 -0.000237374311642525 0.000938430995384531 -0.000260404249966388 0.000610956024948167 0.000958405246290429 0.00184234326743677 -0.000323762779640099 0.00014936884840676 -0.00212649549196613 0.00109025737227657 -0.000952361812969796 0.00117333574357367 -0.000438157388995964 4.07174783716783e-05 0.00056095031148459 -0.00131201556478886 0.000889128757423055 -0.000208389406229396 0.0467215384820096 0.0269653937323133 0.0181887498307081 0.00320334815169543 -0.00332005147865294 0.0102624216541335 -0.0425380922699822 0.0913531786056184 0.00989426719362679 -0.103553677280858 -0.176965128320192 -0.078904882959388 -0.0181525707161738 0.195786556159016 0.0217872308354779 -0.0582971664463266 0.0189126860787719 -0.0937556843602357 -0.0157996196268405 0.0771549057261374 -0.0037598306246448 -0.012003099302622 -0.0436151438034884 -0.00869552232967114 0.0246947012666952 -0.0563664271396759 0.0452211286156566 -0.0137686881293047 0.0472154103869567 -0.167831725470974 0.0633468336880153 0.0226857249216329 0.058128045448027 0.1164240104806 0.027794069630328 -0.0838151350299839 -0.102504319397204 -0.191402093842489 -0.176701781097788 0.00354858716212538 0.232302795383111 0.0319419586048466 -0.0772174529520969 -0.213041303835369 -0.14740116671349 -0.0976534106001115 -0.0619791757544438 -0.110593036427453
  57 1119.54462382852 ""  80.9390788264184 0 0 0.0200560151617692 -0.0247968104686432 -0.0163062196274369 -0.00931142476780458 0.00894627990862375 0.00973454326384288 -0.00332048589200082 0.00740812020840106 0.0054812138428744 0.00778301449535 0.0034516165976921 -0.00371335258232316 0.00249057360239404 -0.00708820842848084 -0.00418916905027065 -0.00627675253880018 -0.00519548816925762 0.00179986635647048 0.000108469285282778 0.00210740611713795 0.000670379456755122 0.00256471636410545 3.81292623792077e-05 -0.00157250997939892 -0.00116238752568921 -0.000703109843384693 0.000406179532669197 0.000296161778500915 0.00360858181855315 0.00117142192838097 0.00235315072623395 -0.000422423305207563 -6.73365762569626e-05 0.00118023119576047 0.00038579335917405 -0.00197647159409546 0.0321182903911967 -0.000668269107132283 -0.00747979262494222 0.0363927467824108 0.0341747092715505 -0.0113578832011471 0.0104963700296641 0.00277573953443935 -0.00129401926396067 -0.00714831206959984 -0.0171069615253264 -0.00341401678629911 -0.00173835172622582 0.0234172424810744 0.0106770332117494 -0.0102684034881618 -0.012142924338082 0.000896096765282135 -0.00589550542795972 -0.00743098763596007 0.00250978525573596 0.0161647578757632 0.000896933678728352 -0.0093834111276823 -0.00741268072168491 -0.006442821191139 -4.54727641469028e-05 -0.0028510684228012 -0.000137721090550111 -0.00847644935652736 -0.00137954976405978 0.000596507037124652 0.00845122458498818 -0.00322430236822877 0.0012584660945854 0.001419277523518 0.00531210146030945 -0.00555523533955806 0.00512749342763811 -0.00271162818519409 0.000870042034379384 0.00282825152984894 -0.00744544962474898 0.0043074745374592 -0.00120833388365086 0.0156676413981137 -0.0766070628662509 -0.0561445338705145 0.0760777733666523 0.0210308899817435 -0.0239037647659835 -0.120166947544768 -0.0230995797436485 0.0681292742916907 -0.103666658059407 -0.202931731562557 -0.0539315595610129 -0.0413693290752113 0.0841065748390531 -0.0580518021726595 -0.15043426242477 -0.047493798389528 0.143811641284758 -0.0593541394457471 -0.0377901464772003 -0.0240594439717594 0.0319813394217484 0.0823213760600191 0.0667799731354217 0.0276923061025 0.0300141360516552 -0.0278091988148559 -0.025122520314895 -0.0363218846447704 -0.215066879580269 0.0658929988879278 -0.091037634852684 0.104821611555636 0.053543152364619 0.0285494232314511 -0.0260394822223038 0.0381499497130836 0.0678540029450287 -0.0187331210736228 -0.0738683533691457 -0.0584655911137346 0.0112194444613092 -0.0320341973177487 -0.0299154531073315 0.0496744684972625 0.0253139791340077 0.179560847356961 0.0627954954456716
  58 1134.23449627232 ""  37.6808832692842 0 0 -0.0123015626063309 -0.00273091053212787 -0.0448312745687269 0.0084975867915081 0.00898902885272512 0.0126299771151178 -0.00147534523192024 0.00938821646913775 0.0045326263901517 -0.0124743908324764 -0.0151740849775336 0.00226242891938277 -0.00469952265213115 -0.00275208331815658 0.00174010967458658 0.0218853223926099 0.0731105185802395 0.0155292238200019 0.0115839446410662 0.00925345967376835 -0.00335853348823129 0.00386996670279022 -0.0322937481929833 -0.0156356665820946 0.00175959811175355 0.00945840870770216 0.00279048387936103 -0.000366847581454173 -0.0152992527611834 -0.00582873392627871 -0.00446312877324636 -0.0175761034346609 0.00209250329585638 -0.00946194974457656 -0.0143952959535912 -0.00632647437614212 -0.0452825631820586 0.0327894305139037 0.110642980662065 0.129256101098523 -0.0526727866920197 -0.0455595064774379 -0.0142891558189127 -0.0395831468535165 -0.0162706908235488 -0.0809808638625596 -0.0795853312817068 0.0188615423611625 0.0178657903517389 -0.0257850318213484 -0.0199006963880666 -0.0755686844193037 -0.113173013084926 0.000583520140300159 0.0222294888256594 0.0305152364752832 -0.0106730219782239 -0.0642689316228067 -0.00419123706733313 0.0371685172099413 0.0290838682011822 0.0256666486406531 0.00200350413737541 0.000877678104534629 0.0316459651848755 0.0225460724741713 0.0219712658505182 0.0263217360921277 0.0272344128738206 -0.00548248882568794 0.00129390822352152 -0.0859245925827219 -0.00765770519639777 0.0371528980877269 0.00843779453019215 0.0660110127874308 -0.044878328265466 0.0331527520158656 -0.00233023930693683 0.0422003496718905 -0.0129329473351327 0.0225331981223506 0.084250085259598 -0.0254371463878699 0.05052253349909 0.0168058950132169 -0.0165766478549845 -0.0677002926315142 -0.039532343201251 0.0712774362029183 -0.00379433667971638 0.0780321006967815 0.0279560241885715 0.0168070420095435 0.140640857174811 0.0186095507441545 -0.0803111857554412 -0.0180589120682236 0.162649615796507 0.0203689626083728 0.00397588342359813 0.0910234950900707 -0.038980421482378 -0.0658058166804771 -0.0946157614399916 -0.00196133173763795 -0.00995493952589922 -0.0216663486803035 0.0556050371977162 0.0596518736626361 0.113058903463771 0.0595220387975736 0.0599980899130477 0.1596120172759 0.022463355975335 0.0125114845957979 0.000780278077511731 -0.0588024419666177 -0.0867792061733443 -0.0902270482792947 -0.0305615974133033 -0.103927383509606 -0.00382666030469825 -0.00842703430382934 -0.0104478272122061 0.0558550296346516 0.0327549392409741 0.032574300807564 0.0518050981713314
  59 1134.86899344257 ""  5.84475361155102 0 0 0.025931268751372 0.00481682750990536 -0.0361695336522376 -0.031702741007885 -0.0196409356075934 0.0155277742208868 -0.00594161119451986 -0.00464566401942823 0.00167194760668323 0.0446109891570197 0.0426269070324525 -0.00964933188423742 0.0135570644211729 -0.0129346862625375 -0.0134393874477989 -0.0603274314535235 -0.158765739016291 -0.0262886636713441 -0.0178322724629556 -0.00715497057950956 0.00753933333017849 -0.00448856757717776 0.0590741639315692 0.0263069554340815 -0.00792879952593679 -0.0188903409890684 -0.00283529837021354 0.00189968017534618 0.0373962498281953 0.013634893537615 0.0150562375005101 0.0341978483146434 -0.00512689566749012 0.0224939230550516 0.0293325549835738 0.0074729542455264 0.0129449624125349 0.0315481641835609 0.0440094260911659 0.0806409047683389 -0.0163130600901325 -0.034266781924594 0.0385552950242009 0.131002014281895 0.027122922673344 0.138489810061576 0.10755763362224 -0.0405989901928053 -0.0351652376698364 0.130926716697005 0.0744870145225777 0.113118487479357 0.178024022682037 0.00459255479982077 -0.0549816980192122 -0.0740372620793065 0.0257118591761673 0.162600266227413 0.00948250328954562 -0.0942683531021757 -0.0711359368463265 -0.0627544685303436 -0.00370616609428273 -0.00956737496089734 -0.0632823233590022 -0.068424214911993 -0.0478327952091128 -0.0514571124559828 -0.0338830791151891 0.00175986424622661 0.00048195924125788 0.176332269485992 0.0296630749277169 -0.0883382976986822 -0.0031739216282223 -0.139031067894253 0.0913832902166899 -0.0588038114147142 -0.0133312175704502 -0.0735914101527656 0.0226608327007992 0.0103014077501487 0.0411684504987524 -0.00831247040854941 0.0169014370320288 0.00451645481403503 -0.00462881255530558 -0.0243613579137889 -0.0122310565285473 0.0300116092075521 0.00317249184083888 0.0450320242133025 0.0193833539490816 0.00781373900570895 0.0553577079668791 0.00285152052038096 -0.0357099798466758 -0.0129141946607058 0.0654422374242668 0.0121468881798149 0.00295742341639291 0.040836371607958 -0.0188876802677145 -0.0329655719534504 -0.0449595018807209 -0.00241321052920755 -0.00538441809691864 -0.00816512420493346 0.0255506939811445 0.0271078890758847 0.0615764280522168 0.0222455872316612 0.0308878355685349 0.0638469908560728 0.0213497109058117 0.00572788033580858 -0.00898165193183404 -0.0268536513357506 -0.040328886556232 -0.0386613280583187 -0.00934767069626409 -0.0431243539727088 -0.00239694346905641 -0.00151793699876276 -0.00158759283189473 0.022570182673317 0.0135740405013748 0.0054592275803793 0.0200672894896114
  60 1153.08074785358 ""  9.82589036209484 0 0 -0.00726611121865232 -0.00603817987497389 0.000741561895789303 0.00687565444518066 -0.0115737130370574 -0.00894679323390358 -0.013800120695208 0.0196776631023313 0.0162079751113184 0.0438300494301889 0.0623402021049397 -0.00188644576728705 0.0049230396314812 -0.0701979917457224 -0.0308725684325839 -0.0447161885200434 -0.00699532043265257 0.0244464249086147 0.032358674152318 0.0606804836630535 0.0046981073094583 -0.00331814307457003 -0.0591672900933619 -0.0214736873475722 -0.0234982275338045 0.00549424580919513 0.016366050517796 0.00619079512267689 0.0125380895794189 0.00103369103697841 0.0209178150532391 -0.0113123337419502 -0.00359638343737144 0.0106421449834283 -0.00426684488969968 -0.0214741413146403 0.00984151529783041 0.0170966727363281 0.00618492332307042 0.0037837659771598 0.0121511188353681 0.000941848743567861 0.0231363423280026 0.353947591327692 0.132708158744126 -0.153458086494526 -0.237188106368488 -0.00418817633005008 0.00829899369409298 0.35042307575096 0.135422929005708 -0.304928304203023 -0.359102879869837 0.0387084462099007 -0.0159877672474996 -0.0210915366928154 0.00520345320341247 0.0783637586415028 0.000509525362487954 -0.0468347533642246 -0.0196495400354178 -0.019264461903226 0.000815427653057168 -0.0288824252152208 0.0138909155871344 -0.0780066425684855 -0.00548528278673847 0.0133028819206096 0.0836510697855575 -0.0378233499329754 0.0125024329938594 -0.0218628919494521 0.0519693179308906 -0.0387917267882881 0.0558905245890848 -0.000172343474858097 -0.012173453624674 0.0438178997352187 -0.0663899930274048 0.0518706278482801 -0.0159155874773515 0.000338448289042296 0.000350775126462363 -0.00152996942832139 0.000673434257938819 0.000528386147279446 -0.000562213622986116 0.00111647312260193 -0.00196377883958355 -0.000991856086792392 0.0020998428967717 0.00559464360128508 0.00616320381099372 -0.00551878879625832 -0.0201371858282897 -0.0278231906034962 0.00389095160861047 0.00410000891819597 0.00459151216141971 0.0140036289266268 0.0101761132726975 -0.0251574620298272 -0.00229982862760394 -0.00353120011757354 0.0166352750414282 -0.00921875342677638 -0.00515447342230795 0.0164315164901305 -0.0116047746957989 -0.0112213248951392 0.0351232585186405 -0.0386455559178485 0.0220707131954351 -0.0794130869438692 -0.0123020099099381 -0.00149761864861238 0.00884710365448612 0.0141827728882711 0.0172241341872755 0.0304279153440849 0.0346460804284423 0.048638903349384 -0.00233170429718449 0.0143889174014031 0.0172159086956632 -0.033780197007219 -0.0186228236268252 -0.069072028642728 -0.0363976576022591
  61 1159.74968784473 ""  11.2601631686266 0 0 0.00454334055047093 -0.0102742721425384 0.0330801124325507 0.0015433660486832 -0.00500623404270088 -0.0156683526560992 0.000396830731114357 0.00471537101096006 0.00160578010343193 0.00698993695630709 0.0128152331233429 0.000577933421741627 0.00133052039864148 -0.0126164430917861 -0.00580469607395625 -0.00769425715182044 -0.00380187312608001 0.00323461034570551 0.00458750732362197 0.0118060017588851 0.00198949068450696 -0.00230532526507699 -0.0110813403565587 -0.00276281681101295 -0.00435143716389531 0.00128875823396353 0.00311775498720686 0.000964200488898263 0.00211237473970223 6.51991030765209e-05 0.00371914837627444 -0.00143093018424847 -0.000798864789023093 0.00213884593659712 -0.000320763133521371 -0.00331533641832269 0.0361392889341459 -0.0337463566960248 -0.0908555524146625 -0.135348944764132 -0.00954162728551706 0.0317659395175328 0.00412927727930289 0.0665975406908102 0.0283764097815512 -0.0221419640756729 -0.0374451134096117 -0.00227096001652196 -0.000883686437665202 0.0699225206231369 0.0274679136058765 -0.0628725983035529 -0.0701214190080239 0.00833261153007524 -0.00265021431085262 -0.00308466772255701 0.000700068988866809 0.0137802053216306 -4.6376842592408e-05 -0.00842387276065615 -0.00313433206586747 -0.00290379043395931 0.0001692061406728 -0.00484172901447198 0.00160870721966967 -0.0138558701770093 -0.00142611392367942 0.00143802538203587 0.0129661430183794 -0.00636388340134058 0.00199847527529574 -0.00108127710206103 0.00916693344260432 -0.00766892271874426 0.00956865339927232 -0.00243675130808119 -0.000669496221085024 0.00663295483696255 -0.0111544439622827 0.00730794986896851 -0.00210862555377492 -0.0140421030124065 -0.0229603931577653 0.0359054320668441 -0.0429080179161729 -0.0106549752389793 0.0158153180219798 0.0587145294649125 0.0446030451143385 -0.0450327248338141 0.0264215337079132 0.00533231885117283 0.0022095900672777 0.0203659894907352 -0.00758296939401323 0.109330633428947 0.0963282005277772 0.063951620159301 -0.124014914665093 -0.0625701345095327 -0.0477107281882239 0.0969195766242418 0.0203167321426694 0.0285017548619053 -0.063405760509207 0.0392394789658321 0.0251752607047944 -0.0697351457821797 0.0426740861640984 0.0370589511158474 -0.16177208419347 0.147852667321466 -0.118152401250165 0.299483559338621 0.0242650234297652 0.00369052567006081 -0.0331826407726856 -0.0484188460946816 -0.0535778296189501 -0.10870187480059 -0.143950304583781 -0.198381990988772 0.00841216949169747 -0.0580035273488264 -0.065721840818561 0.14264941805376 0.0797203037127655 0.293732322155639 0.152865847899933
  62 1192.63241137492 ""  17.4859582125762 0 0 -0.0450305358413381 0.0486934530957621 -0.0512027557457949 0.0191752600538401 -0.00694702760387658 0.0224346004741917 -0.00303862905572758 -0.0201414977011999 -0.00567254753494387 -0.00100581327496953 0.00447161829547402 0.00240119362049504 -0.00626366714477278 -0.000163507818422283 0.00394077300265888 0.000616978017052124 -0.000673649717529383 -0.000538967433096028 0.00584806666083657 0.00259908122776883 -0.00303254477891908 -0.002276454602424 -0.00188303574931725 -0.000562140893892846 -0.000904526426523461 -0.00257418755000097 -0.000790410072284576 0.000304773814794896 0.000898123841596434 0.000394554526806459 0.000328131736849285 0.00113050389743036 0.000193143056902424 0.000300675520853337 0.000942038840495532 0.000421710247836242 -0.240454011921164 -0.0686174284188977 0.210015777160036 0.333137110155771 0.0619785687603385 -0.0529900301853026 -0.00398961088151703 0.0639942497038632 0.036139460553358 -0.0219671802099624 -0.015081249507497 0.00642571883436794 0.00802084869280906 -0.00505032543894457 -0.00453199672047064 0.0200457319925963 0.0146679200776266 -0.000688268782603128 -0.00163181115768615 -0.00237073983086433 0.000742994883590239 0.00357579426407705 0.000421775784100141 -0.00229965194151528 -0.00120801020662029 -0.00178808029344807 -0.00104713381448234 -4.10570038219999e-05 -0.00229453318525344 -0.00115849981712881 -0.00135232524971317 -0.00172781858430761 -0.00148070406668447 0.000839185015555511 0.000138277835119832 0.00411891308216433 -0.000191987079296872 -0.00202882992015511 -0.00114379729245505 -0.00231697219707361 0.00221539627290268 -0.00214407159730323 0.00066652994542673 -0.00279331291269507 0.00069988777137719 -0.0429458204729066 0.0402572776134793 -0.0188616276232853 -0.022374199381347 0.00655920434799073 0.00251908283981956 0.0615000869723117 -0.0525402167647437 0.0389394039418916 -0.00804488059751581 -0.043884021111153 -0.306169797968808 0.0522726726922588 0.030669693597724 0.162113981622447 0.108976645439685 -0.0697897255289028 -0.138547271489078 -0.0658002915139298 0.0405398047968311 -0.0281969522469635 0.0437090819002088 -0.0225815827394242 0.0346372764776894 0.0423491319178465 -0.020280967637547 0.0150671094696796 -0.0011961714293875 0.0874641936823393 -0.216398880452923 0.071975378871016 -0.0749348929880805 0.0731579815953756 0.0653197316319012 0.00287188542053626 -0.0444432468841409 -0.0939441417320288 -0.173925005704646 0.0424838102342036 -0.0529753292530075 0.110979391416568 0.0357458340230888 -0.0681009290439451 -0.168101625781859 -0.0677452723876664 -0.0569595526080353 0.0854452603599867 -0.0425761922231111
  63 1219.05595004234 ""  80.8253917203355 0 0 0.0145673059070129 0.0256234902479041 -0.00675889315209171 -0.0224056987076585 -0.0381831334916438 0.00145529180217643 0.0432633152491649 0.0478915328076861 -0.00620850119217733 -0.0110033141096942 -0.0227585102627793 -0.00244203953526682 0.0186550850078544 0.00988220607430923 -0.00737756513687284 0.028361898975148 -0.0200332694724419 -0.0250040868010193 -0.031577919741606 0.0519121733395196 0.0397043864159999 -0.0277344393288033 -0.0223272589657964 0.00763398653567973 0.0671433897939127 -0.00964649123462065 -0.0438629753252204 -0.0195439871391764 -0.0037487120647092 0.0102199487921353 -0.0295196993907036 0.0123153125312067 0.00993643651700258 -0.0196653331217857 0.00588053215050841 0.0264979679686544 -0.0500140406043849 -0.0345688577682195 0.0211714772073543 0.0247872047995662 -0.00724710188843568 -0.00463385691827983 0.0211626117440386 -0.378251821653662 -0.166692486503471 0.237406420464005 0.233751177586088 -0.0502066307859413 -0.0582077868872509 0.32530035721938 0.165990512191759 -0.307331554436348 -0.294074542114477 0.0673272395824808 -0.0337140090664394 -0.013786221588866 0.0124616521596517 -0.000839439988050923 -0.00884027635782137 -0.00294703746348511 -0.0320034317587048 -0.0150661461143757 0.0158637146770846 0.0401922019817298 -0.0095487137559082 0.117372995172112 0.0184931271312169 -0.000659977028105334 -0.0919011843371984 0.0622963842759407 -0.020360286999718 0.0167878141148113 -0.0752562950346548 0.0652072725573978 -0.0747797873130015 0.0134944516583377 0.0113798547173306 -0.0654950939049536 0.082805650659558 -0.041766624006016 0.0146437192418402 -0.000775484882766572 0.00167706160865758 -0.000469558043545941 -0.000251876668169855 -0.000672124731261493 -0.00103643299443452 0.00336659054839476 -0.00662733260833351 -0.000397688136620896 -0.000934682053243809 -0.00321152769107979 -0.0120066008712184 0.00169134160801614 0.000657467430386164 0.00387105018900417 -0.00317472362501184 -0.0238393812224505 -0.0186396668047388 -0.00323233129609368 0.00215218041442581 -0.00262188338509283 0.00227607471361573 -0.000642242249093563 0.00380886106166658 0.00209082311952794 -0.000787527651624258 0.000985210592107919 -0.000597313831864084 0.00395141728557431 -0.0112631481543273 0.000668575075029835 -0.00561577220211863 -0.00255184887745607 -0.0119263099781316 -0.00386824520658234 0.00902520784444943 -0.00223672824298182 -0.00565650742201808 0.00415066248940858 -0.00212098682633289 0.00613702114646438 0.00165853618939689 -0.00312139469304718 -0.00793291016420924 -0.00388404327839666 -0.00309777206279462 0.00328331957274488 -0.00292478909034623
  64 1224.52356734883 ""  12.2275031794707 0 0 0.00133603159455757 0.0128369886045143 -0.000785257003271052 -0.00541616225205113 -0.0159268994657867 -0.000849628953816829 -0.0208554999201859 0.0212772513685516 0.021078199177747 0.00213227570055216 -0.0455104893108437 -0.0195285391156296 0.0548151655139936 0.0455119772299359 -0.015735448741716 -0.0528914093835628 -0.00285944305974242 0.0338344332913599 0.00228758408329235 -0.0200837295869871 -0.0099350507735151 0.0108106585859296 0.0119593732481819 -0.00172839553054964 -0.114215005602219 0.0592764214820124 0.0707211689635353 0.0309206468516957 -0.011095107748492 -0.0132967822508023 0.0535156344731958 -0.0342748917580707 -0.020205498845385 0.0353954216657583 -0.0245062288208487 -0.0439997101897258 -0.0152158389168617 0.00210190596151896 0.0145561453160864 0.0249286343275352 0.0130764696760628 0.000514752846490359 0.021830354552478 -0.256346706889624 -0.118251931508409 0.255299259910045 0.247996142727243 -0.0512795558170279 -0.00249770427452349 0.043936966872897 0.0225805286754677 -0.0851905828704847 -0.0814506430596333 0.0173886959873386 0.0374903012472315 0.0587970544662109 -0.0213940388474695 -0.0158043223174529 0.00652769906609779 -0.00750294572149718 0.0912615216636845 0.0528419173956876 -0.0304079903306469 -0.0684187344912285 0.0519000301431785 -0.195490525211597 -0.0312579034290787 0.0185238007874412 0.207922546924028 -0.145373010959402 0.0386484428123747 -0.0399074661369795 0.125590099989264 -0.0792711701819885 0.129391515423218 -0.0223622965675032 -0.0368602246276026 0.134255177090193 -0.148918207383631 0.0886524410007137 -0.0253964453482798 -0.00185363861107446 0.00157876151545054 0.000277364699389065 -0.00150202226138743 -0.000275039225863136 -0.000858273735719433 0.00523224465787047 -0.00532480202192971 -0.00187136233354122 0.0021474764260154 0.00263761774134899 -0.00722553658781549 0.00206934029369625 -0.00347284541053262 0.00415429550388858 0.00962736372527105 -0.00522234074717917 -0.0147892274447086 -0.00350613812879514 0.00179028519087511 -0.00153860305508731 0.00247475366349033 -0.000976259736264782 0.00231643757491537 0.00237677614150991 -0.000765696511281002 0.000449362209439832 0.000544289660758902 0.00556202431823133 -0.00948771429310086 0.00152318695740192 -0.00656143612940568 -0.00049242818881729 -0.0154554171347753 -0.00377045326605233 0.0106452951254784 -0.00275702342873794 -0.00611143285140072 0.00478890001925508 -0.00320424031375855 0.0047162378077839 0.00176082268881439 -0.00343225783203133 -0.00838368871462194 -0.00268827750791443 -0.0025092339878935 0.00541924553880587 -0.00176584963491663
  65 1225.63078519427 ""  3.72131503081351 0 0 -9.96751478495573e-06 -0.00118426747149032 7.00252950247279e-05 0.000459448264549692 0.00130166087407794 0.000145984674229889 0.00255668713626813 -0.00212103909597637 -0.00120155781389081 -0.000632556329795533 0.00454877753419223 0.00102937353051195 -0.00699978392689348 -0.00294510976513843 -0.00178638844073193 0.0179634035168213 -0.00848623939750075 0.0182030831480102 -0.00352147896196159 0.00411097580917798 -0.00424065101949968 -0.00168484002248141 -0.000742372655585656 -0.000723394195217679 -0.0856149806692276 0.057690046723999 -0.165438356743173 0.0410063056079147 -0.0277730390315407 0.0738908524184411 0.039666688924884 -0.0140766703988025 0.0380681624984981 0.00749968491595253 -0.0171537175460894 0.0592874698264612 -0.000240606868318162 -0.00233289726048803 -0.00142734321156611 -0.00103146251530776 0.000227400618970877 -1.62695171043899e-05 -0.00242870560798981 0.0230747315548293 0.00957790562475372 -0.0119703070372638 -0.0295307186180039 0.0226495125846203 0.0180424588900112 -0.0149519690426986 0.0282076501948846 0.00632381606706681 0.00742679250581538 -0.00272557331898089 -0.294872936465085 0.0188382410100564 0.0821400083049969 -0.0890712952611893 0.0571355947701043 -0.147456268389707 0.202678208579353 0.0264559268854535 -0.214624845003246 -0.03434506691769 0.0534942276508106 -0.0601701489956317 -0.00291236524048203 0.0351545418294696 0.19167435436374 -0.0779928387587336 0.0321832251638534 0.0289816395719948 -0.0691399266495568 0.0139748966076799 -0.0974858714620181 0.060825940048788 -0.0119756665223035 -0.0926262189274132 0.171175666577764 -0.14127199335523 0.0463188213903041 0.000407138718842241 -0.000382657927210367 0.000149341147138585 0.000166224549393882 -3.39725308964892e-05 8.84681244612191e-05 -0.00068695650329882 0.000855744916224651 -0.000115262739978526 -0.000384833360247217 -0.000613478981045811 0.00158113812684138 -0.000388278117983766 0.000482695554515174 -0.000770982422647825 -0.00135872499323254 0.000476306017938306 0.000950377771391952 0.000578963898209851 -0.000334979989275946 0.000272679709340859 -0.000428953996881061 0.000254031915291641 -0.000351228320948209 -0.000420784274204595 0.000182208576071552 -0.000132909225764203 -0.000177738027210589 -0.00110723035619117 0.00140711540921281 -0.000345815902862739 0.000941192863738608 -8.96840584310949e-05 0.00116403485596358 0.000339964796977773 -0.000850765755057615 0.000570349105316213 0.00118495308773262 -0.00102558442526107 0.000503614558256964 -0.000901233513074631 -0.000340738048306992 0.000566671618697946 0.00149477887310094 0.00053200323147274 0.000491734065479324 -0.000828833843447052 0.000374200268314055
  66 1261.58410094985 ""  12.8416566979343 0 0 0.0102646371089784 -0.0122644000476728 0.0164600118319515 -0.0127622659786621 0.0191224248501998 -0.0192555880578122 -0.0115215008679037 -0.00620900783121584 0.0021940943111384 0.00181379847756499 -0.0108739629046149 -0.00358877384934829 0.00518021926546719 0.00742256736813592 -9.26744901539239e-05 -0.00641296514305939 0.00346096077662424 0.00494466260495023 0.00323308996107108 -0.000859923365794 -0.0018607926722133 0.00424966322010847 0.000534674721012706 -0.0014383509343762 0.00633573701707552 -0.00487229500812759 -0.00695859080859659 -0.00146782979532068 0.00181537904146589 0.00192539371679907 -0.0025194704772413 0.00131338810836854 0.00136912474059904 -0.00199379077831074 0.000867141391880731 0.00281590334199344 0.359264778073975 0.377733586231252 -0.0442570073500441 -0.301981546466633 -0.27411526612051 0.0140118646755279 -0.0132789169266408 -0.0053713248029055 -0.0320117583454526 0.015776581834064 0.0161257471200563 0.00056843197174535 0.000171429146752423 0.0264457108845953 0.00819169342125651 -0.0106002719003548 -0.0114352452485591 -0.00232494283000179 -0.00696765914485826 -0.00577397349410534 0.00289830745673192 0.00541255062756121 0.000628362366908743 -0.00435008450075195 -0.00622654040765798 -0.00517348518984554 -0.000540056186458665 0.00372151708448477 -0.00305003399473995 0.0102716246939086 0.00103811710230315 -0.000202932028721724 -0.00650837068053476 0.0062909136549276 -0.00191022604634349 0.00255495285436434 -0.00753901711758921 0.00362761463022669 -0.00823441123834416 0.00112940473234251 0.00166378677528742 -0.0076361258054229 0.00698828924632098 -0.00437413200056096 0.00165450175440047 -0.0387462990016384 0.0421742624279635 -0.0244866488311878 0.00675214825017607 0.00426974763895107 -0.00783405303684526 0.00706508072855748 -0.0510457159840332 0.0202644712100093 0.0801090458354311 0.197364704592434 0.0326539013137863 0.00777426091769616 -0.120629651723887 -0.0502339793922007 0.0534427196123015 0.0978103740499402 0.215663593248253 -0.0603965183759255 0.031315686826499 -0.0230063537256414 0.0364022651151122 -0.0361528676140928 0.0148496835146654 0.0513883428003352 -0.0197567683314396 0.00852563026006767 0.0674603731187545 0.205105764814354 -0.00957473910759119 0.000484920237518597 -0.129032641563028 -0.0463218474808471 -0.0632966345422502 -0.0134636071270975 0.0476058749940259 -0.0249676666974596 -0.0594986595825051 0.177717155372287 -0.0699939607830322 0.091748282679964 0.0390357037463671 -0.0635417993495523 -0.168750401447697 -0.0469048946676731 -0.0518619396486188 0.117751789280323 -0.0354023713239559
  67 1271.35631995812 ""  286.434999435058 0 0 -0.0322950786901763 -0.0261940201528482 0.0111700365415948 0.0497185745035572 0.0831705167116033 0.00538268570305404 -0.0969181944942051 -0.121575935344877 0.00876918542571117 0.00255614977161153 -0.0783531987654256 -0.033003657526155 0.0333293751617344 0.0737385466200446 0.00919768746474901 -0.042502085363448 0.0349235162771546 0.039534723669716 0.0424430074331387 0.0106135438350918 -0.0212234142445004 0.0157733130395558 -0.0177294077967229 -0.0162714670578595 0.0128714215951153 -0.0687835394905917 -0.0352563593225187 -0.00350606599897414 0.02454910699722 0.0119605777716124 -0.00562542342054138 0.0193080598050585 0.00465580351147815 -0.000682999889698715 0.015996109326965 0.0132457357364353 0.0381445407169375 0.0354212361351764 -0.0173497181906594 0.0430797281686365 0.0566790340515954 0.0069773336216049 -0.0104564051089059 0.0359459642867262 0.0217131212253223 0.0993009431889103 0.143862597926006 -0.000918581206746281 0.0260743419080393 0.237603383291226 0.0783743472478235 -0.0242474661140053 -0.0653730781585042 -0.0134797169749707 -0.0381445140141482 -0.0644145541712809 0.0210314374054689 0.0911704740692538 0.00536128056302757 -0.0534775391575069 -0.0555570432059378 -0.0523951324980075 -0.0107313567502564 0.0173841877677009 -0.0502854871427407 0.0245121439244203 -0.0233648092092775 -0.0280087328342271 -0.0360809538616455 0.0274113053311735 -0.00626702668027929 0.0638763062688966 -0.0260624145407021 -0.0227000467912421 -0.0480130181994226 -0.0373888608458752 0.0359442952898635 -0.0463906155475383 0.00916832353291995 -0.0488296850412945 0.0160745193242896 0.00342594078976043 -0.0059932769856579 -0.00088800866562117 -0.0029249221200005 0.00124875536369383 0.00117507818691369 5.64820655832055e-05 0.00233503299154917 -0.000535411604168171 -0.0167861676006864 -0.0404080061051198 -0.0272810876972187 0.00858140892462686 0.0477644349759345 0.0478383630421669 0.0261988853169704 0.0352176352644399 -0.00518405461558473 0.013292778202827 -0.00621331807422485 0.00410684324971809 -0.00790936386615902 0.00540939247629886 -0.00348824546821021 -0.0127398924535643 0.00373035095977026 -0.000326965688965833 -0.0180056631778376 -0.0495795404587007 -0.00294168989431642 0.0098474341184265 0.0425163339680692 0.0305717041472246 0.0157896365017454 0.00347053749287364 -0.0123284199163297 0.00160030833023422 0.00618771939775157 -0.0389503386464843 0.0181125695082604 -0.0180996883303373 -0.00834775221565613 0.0156078079698191 0.0399464085864028 0.0073760155103202 0.00947240693106875 -0.0317450568556916 0.00544302293904479
  68 1283.90417132427 ""  3.83216146883649 0 0 0.00208434852952109 0.00509542690632444 0.0055648490570731 -0.011547861832269 0.00532055326522064 -0.011234450655495 0.00744610547899006 -0.00306995012417409 -0.00709891098087485 0.00488444274732734 0.00954899718593038 0.00198773327044271 -0.00961889409173194 -0.00819493611766348 0.00266221806676835 2.47418719116807e-05 -0.0279765624639565 -0.0113074065744328 -0.00155059961740507 0.000710523389350421 0.00144988369582811 -0.00834587865279353 0.0028393522887479 0.00681966755406501 0.0186601195470109 0.0485710906770903 0.0076492525316161 -0.00432865198049822 -0.0174119540535048 -0.00416475960244018 -0.00599061238930099 -0.0149676559571282 -0.000631619857743983 -0.00723558831720868 -0.0141053923503533 -0.00272778342762865 0.219922963739349 0.256030469711062 -0.00557467718333199 -0.170030581502221 -0.212289784629624 0.00362835580640308 -0.00588097810417388 0.0254498923071196 -0.0110447385384346 0.0201107678699642 0.0210948278525971 -0.00190031623080993 -0.00481454139591105 0.0292397415304715 0.0136315079014438 0.00974501024876509 0.0236663202353636 0.000967336696385476 0.0104583768371896 0.0424521263693618 -0.00966610461613658 -0.0532746964096163 -0.00680478801841878 0.029172210572465 0.0261936752598659 0.0320593948083187 0.016561180797384 0.000445621416442894 0.0398641817988595 0.0232181045087489 0.0272112629002147 0.0293754764030672 0.0127419499515658 -0.00311864406181615 -0.00304799168684315 -0.049980315619877 -0.00597658303878062 0.0438722709446447 0.0126257754785115 0.0371305724791801 -0.0289804209308954 0.0170668941545427 0.0130869378287308 0.0383892382348065 -0.0106364087885741 -0.00399749530395721 -0.00261993815264234 -0.0336213577516253 -0.0176189876996079 0.00875080001766978 0.000925832379920498 0.0400008327047636 -0.0512223753414819 0.0337644713820005 -0.0884237667029088 -0.206853285422257 -0.285356590795564 0.0739883477850246 0.257781731626779 0.313261411592152 0.182003682503201 0.103275478966342 -0.0140224585875892 0.0416319664488242 -0.00990027946401986 -0.00106378631780879 -0.0191086944857756 0.0150632398494183 0.0124935703086318 -0.050606399156195 0.0123518112093156 0.00967346779318633 -0.101152041204627 -0.223464321862529 -0.119372024813301 0.0636891260406972 0.195567993997776 0.15446440040323 0.0566247988820136 0.0139996968454681 -0.0454282276661467 -0.00906862260899578 -0.0136816753897821 -0.129538690235679 0.0790433198552112 -0.0451928665460008 -0.0286168025641707 0.056791086836811 0.144072897676332 0.000454678613853447 0.0191439981133013 -0.150825788743774 -0.00327783129405766
  69 1286.38754668109 ""  0.160475042170478 0 0 -0.010761422825647 -0.0130595146113108 0.000280558902399389 0.0169919906547286 0.0215518908281396 0.00468988458260843 -0.0410469647743489 -0.0335902889550621 0.0113759601572538 0.0276040526638886 -0.00902976697495443 -0.0207271932424999 -0.000429729081117262 0.0058268687688302 0.00253845989202183 -0.052107497403865 -0.0767460031463402 0.00121123204655575 0.0153498879284434 -0.0227840629388545 -0.018457278933768 0.00321149015281747 0.0232230189285786 0.00737393659545341 0.096018788251945 0.142453564979944 -0.00116038548255425 -0.0210378290301003 -0.0486735349171449 -0.00668520873225332 -0.0325095990806821 -0.0456318327257712 0.0035030775630359 -0.0339963077151022 -0.0445431997138323 0.000805511552187962 -0.0439101022382796 -0.053383637194207 0.000506163153899341 0.064934491317502 0.0879025420507496 0.00022664917381153 0.0198248812531051 0.125906100341895 0.0470773806662223 0.0510266011779483 0.0580632625151672 -0.00797371124007698 -0.000475078132740062 0.169807927108212 0.0679107789316117 0.0578514716200927 0.0759305129618774 -0.00372935733251058 0.00938217503794204 0.115072082516673 -0.0203889973109257 -0.152652926480274 -0.020441215772269 0.0844473329629474 0.0552996779998963 0.0842142911448911 0.0597891499517246 0.0154047375618248 0.12025769001395 0.1203912551711 0.100685711769611 0.102135938258734 0.0129251507200934 0.0227039972064357 -0.0207605734538329 -0.163672143973662 -0.0505721296001928 0.162957599527396 0.0108907475499853 0.135235767031481 -0.0934359682241893 0.0250082618408164 0.072549340825401 0.120416060165649 -0.0320292647495978 0.00173737780495719 -0.000865438350548598 0.00917010238206104 0.00419129307911311 -0.00183445529688946 0.000220569539676643 -0.0113442923377713 0.0156256656971937 -0.00955619188086167 0.0216848110965787 0.0507557427975247 0.0768998703927221 -0.0190885062538918 -0.064224478972675 -0.0789513434525945 -0.0421820820955676 -0.0168672752865624 0.00145707170347109 -0.00933773119944762 0.00163315359966225 0.000975231896124152 0.00390785554979542 -0.00304755261382579 -0.00412970655766344 0.0120474188172493 -0.00282685735072237 -0.00281261214799485 0.0255101143099146 0.0544770520963856 0.0338372631082808 -0.0165261397208902 -0.0479211733330805 -0.0387113594640857 -0.01006784055362 -0.00214760376124187 0.00823764875868303 0.00287118680614582 0.00526841990470042 0.0294517158437049 -0.01908358964178 0.00968752002091238 0.00656062530884945 -0.0132655412547172 -0.0336125806906765 0.00122972184278843 -0.00367765030702048 0.0370596741813559 0.00196897917218683
  70 1298.76108037582 ""  118.738660717208 0 0 -0.0122218649546721 -0.0106413432628209 0.0055542034631694 0.0290003313478825 0.0654340008536137 0.00835282018637985 0.0526699751592276 -0.113405814689145 -0.0770973951624422 -0.0183522983862769 0.0353561510871875 0.0253645883924946 -0.0645355997685984 -0.0118896644582339 0.0346689385655063 0.0933986477191442 -0.0368419352867379 -0.0711338814400636 0.000108810731872857 0.0746408412707813 0.0295182555536911 -0.0748200238185416 -0.0575693893824457 0.0217768495050152 -0.0521760292596946 0.0262626868996715 0.0421828807053026 0.00703208007879324 -0.0161913293640983 -0.0107383430543004 0.0185972625048969 -0.00545935374841448 -0.0101008950921067 0.0160334894884967 -0.00376417678824125 -0.0146072558867966 -0.0115076655960559 -0.0297062708709525 -0.0209040085716344 -0.0296477015614622 -0.03686675493798 -0.000601371740701209 -0.0223770207947726 0.00946883690130684 0.0166153041459392 0.0942159514536705 0.158289986156614 0.00466717396260007 -0.00354264498457622 0.116951016849373 0.0499338336131456 0.0349623854442662 0.047206603575075 -0.000622223846927129 0.0404778613627886 0.045814063246826 -0.0192307712432281 -0.0173828938014995 -0.0092822697579036 0.00716638132981783 0.0498964038881468 0.0391682118448898 -0.00160952390867988 -0.0167212971597119 0.0198101580165811 -0.057961138723816 -0.0210270138435541 -0.00990588018359916 0.045837801171365 -0.0559895517797919 0.0166550909313935 0.00786534145647923 0.0435795713491249 -0.0186476884620423 0.0426253017898427 -0.0307994741742573 0.000131823772898345 0.0509900840359633 -0.0515784587387932 0.0097571106312869 -0.00344320461852919 -0.000421098143474825 -0.000496027290789198 0.000269361101423651 0.00481298930877097 -0.000492819325048266 0.00357629024036677 -0.0104260781657091 0.00820420654520177 -0.00222712914610735 0.00879854735113303 0.0257611130564206 0.0366882569061107 -0.00561773907560443 -0.0161056172449282 -0.0213493091149054 -0.0733830605992385 -0.0527561558810365 0.0418492491074499 -0.00355593847761264 -0.000230225157791157 -0.000721317788541529 0.000206433238512471 -0.00217139612062316 -0.00336546067116776 0.0050392370171039 -0.00189830823759222 -0.000337641376871348 0.0150916188313975 0.0305699639299827 0.0296852233858882 -0.00434279900130176 -0.0133287855226947 -0.00916587239529532 0.0493164188365057 0.00857804488463623 -0.0316110870358472 0.00218282762547963 0.00546664511577226 0.0166529437908104 -0.0072536014376365 0.00683017806330088 0.00335967745287476 -0.00427114435562696 -0.0131965222235243 -0.000771995979386758 -0.00310158354961528 0.015313321699131 -0.000257644847282573
  71 1325.28964768711 ""  10.2131173712395 0 0 0.0203138353774041 -0.0365723026887721 0.00394504318823088 -0.00537465912019158 0.00343529526183906 0.00949691086234182 -0.00184558018049866 0.00125614604390422 0.00232584226583437 0.000958310458628716 0.00938419292387106 0.00232282137478699 -0.00492548621859312 -0.00399775309414282 0.00120395555842922 0.0151478078689871 -0.00418392305828246 -0.0106466650871613 -0.00149170875061173 0.00549739365742497 0.00304438373255378 -0.00585241852689604 -0.00755038085775992 0.000423987821641462 -0.00578291857587663 0.00141694817774673 0.00429515272775232 0.00018284530099981 -0.00173780643497987 -0.000792833235179905 0.00175906306655494 0.000287141091853342 -0.000320722145243332 0.00132529449747011 0.000625271746640941 -0.00126056761782281 -0.00506273181136682 -0.101248414359527 -0.0627502503593107 0.14347022460314 0.193863675010824 0.0116015309733575 0.0132564505204253 -0.055557287894253 -0.0150331449577076 -0.0231767108733551 -0.0222012436933606 0.00390253947632643 -0.00382621313315556 0.0337921434396897 0.0163043693595658 0.0319915266919194 0.0292630263980987 -0.00686424661891933 0.00535807222081454 0.00501240574026178 -0.00194880787710283 0.00194364166859981 -0.00178332732380629 -0.00154209233457946 0.00575358745169689 0.00468092769626944 -0.000585750281822035 -0.00239049163426543 -0.000151209317815828 -0.00715494926311381 -0.00183944709691087 -0.00225998423117747 0.000996299919514177 -0.00327412297100187 0.00181400780480647 -0.000120988670774816 0.00440319664181117 -0.00435618877355047 0.00400571586941378 -0.00113652259714069 0.000380599684539267 0.00385365347455238 -0.00280961051269832 -0.00178427146995962 -5.3208856011594e-05 0.0105139329486084 -0.019926995332725 -0.0272134200299203 -0.00991112331615596 -0.00139718696877032 -0.0224226983367356 -0.00567646095456692 -0.0112849577425118 -3.30225005312957e-05 -0.0521295507325536 -0.114078844835648 -0.0903518777530047 0.0481544818688677 0.220959970937728 0.232979926945363 0.327301025221455 0.470035295820015 0.094686818997755 -0.00121052544136525 -0.00275728082572303 0.00796690116882874 -0.0446642480485216 0.00814290407914983 0.00887379457054796 0.0332348642459148 -0.00601385105535686 -0.0127375573307239 0.104171125823762 0.192082240510747 0.262435645061875 -0.114936421083409 -0.167018959438781 -0.221997011713159 -0.25389608690737 -0.0530748153094572 0.170804409319246 0.0542119065958312 0.110440696713287 -0.0264004887132811 -0.0514375767505274 0.00927097660045711 0.0142361218864997 -0.036347974471971 -0.0898983748211445 0.0183957775455528 0.000893361416148875 0.095988372449381 0.00960638687213919
  72 1333.89833831856 ""  49.2153784534078 0 0 0.0152755249434411 -0.036051614414898 -0.000425997083530474 -0.00226082077410507 0.00567582915863545 0.00865025241475458 -0.0047934166604799 0.00117381485669609 0.00402530155576804 0.00134347667523366 0.0097942533204277 0.00252209449927482 -0.00469571160076381 -0.003351858377909 0.00142143142233713 0.0179530598128056 -0.00481206301018167 -0.0126274181555708 -0.00181535977390829 0.00455406603851911 0.0028113948630973 -0.00598414287993622 -0.00804976249851085 0.000112311181466317 -0.00627281051454196 0.00199675704468392 0.00477076761497674 -0.000163214792583751 -0.00223827594996009 -0.000842775454020258 0.00184657579635137 0.000182210924371026 -0.000106300874649429 0.00110710835547819 0.00066501332310884 -0.00133487952024438 -0.00275267177905391 -0.0785804938202778 -0.0469458825289688 0.126123773925009 0.181722384581761 0.00579804155687641 0.0135234811067455 -0.0672761673763873 -0.0226479755562647 -0.0326852296166525 -0.0316203565693397 0.00613370298379214 -0.00553170733680737 0.0482162369717408 0.022860190271858 0.0402583707837551 0.036509612663018 -0.00817690693874881 0.00659782537704436 0.00666085755629833 -0.00237420321768067 0.00275446781472801 -0.00233143069961352 -0.00237383516889415 0.00727287674460062 0.00619896747884573 -0.000850193700352257 -0.00282525535923806 -0.000123042758198285 -0.00786948780467635 -0.00144389040353747 -0.00242142758564844 0.000384076978482663 -0.0031710008633263 0.00210064029802166 -0.00171617975220273 0.00472654135612382 -0.00482200058576167 0.00479554706768737 0.000187015783112775 -0.00016777407892187 0.00448895210261483 -0.00222860925601763 -0.00206037775121568 -0.000149000182578645 -0.0198231221406517 0.0317772548838807 0.0174125670724994 0.0063954721445386 -0.00606300976057421 -0.0251497331825511 -0.0244420259191889 -0.00401499659827932 -0.00992923590915244 0.0691803773502324 0.146188521973601 0.0514930956167943 -0.0388275321329696 -0.182454799337789 -0.18683768868905 0.174181822427453 0.344222570361417 0.15780152820678 -0.00468519727101428 0.0135289837900416 -0.00319831529918134 0.0514038062725397 -0.0182728006182889 -0.00106394155604025 -0.0353002812345204 0.00791364066403019 0.0129143639149866 -0.138993867562447 -0.241662385712618 -0.375263512467408 0.127847685531251 0.166209307902116 0.240671555147904 -0.31840715787343 -0.0693801871552715 0.221006545910397 -0.0439352753445058 -0.107399186389072 0.0567166249710896 0.0476393064018895 -0.0190986793110452 -0.0138271264156292 0.0310444720449858 0.0876144545028106 -0.0190708679267799 -0.00154765596675941 -0.111803294707317 -0.0160763523637195
  73 1352.77060980795 ""  2.57173336761675 0 0 -0.0115352908461381 0.0177800231355464 0.00241087641121707 0.0144102671496072 -0.00793038297663003 -0.0130146490148098 -0.0775464625845748 0.0241758081205819 0.0560021589207157 0.00667174099495224 0.0180930625433558 0.00358280609539175 0.019040405422657 0.024937576885021 -0.00167954841016248 0.0652220680631215 -0.0120557691097497 -0.0443245993536149 0.000577193754896651 -0.0275730366451044 -0.0112864135885626 -0.0127699802867306 -0.0260021701546699 -0.0026282258314356 -0.0238246432059114 0.00054484892244882 0.0146460319524186 -0.00702531562246775 -0.00907377795808502 0.000740901394838373 0.00550543860233455 0.00380857067290035 0.00493767906683388 0.000231715869317485 0.00716050753141512 -0.00409597842254022 0.0153141177343194 0.0563265762589033 0.015254201236963 -0.0254807152012104 -0.0600020967297035 0.000776657361558506 0.0356665715209161 -0.329470391703368 -0.161332584189347 -0.298963582169995 -0.303999947739545 0.0599639991697409 -0.0390353357623046 0.429577740005632 0.195039208365328 0.243563360036752 0.226056918748424 -0.0556082221083931 0.0389997039587242 0.0361664467181266 -0.00915438433905669 0.0515151576082103 -0.016430079670568 -0.0375775924709926 0.0387398149706268 0.0360339852329121 -0.00931639145556521 -0.0174888257760981 -0.0156994535664306 -0.0411487068699933 -0.00186865010803866 -0.0150376529484876 -0.0179310522147432 0.00217017527134439 0.0090979748380419 -0.0238807735949013 0.0185970815250774 -0.0383162248642077 0.0189304233118216 0.0221682467174136 -0.00412954159442503 0.0106903995049551 0.00830796084820293 -0.0214565218040422 -0.000499897849245539 0.00668828026353751 0.00514681842776751 0.0154601981424615 -1.38484848560294e-05 0.00146912035377173 0.00147679986192458 0.00445572773348702 -0.00507859932595191 0.0113803696873762 -0.0172811132748097 -0.0524250763095304 -0.0583398975587373 -0.0207909197674782 -0.04121651593455 -0.0744595904856374 -0.0222837535122525 -0.0956482417963704 -0.104732390425448 0.00634443829070576 0.00179718118062718 0.00911796347842013 -0.0035543017240958 0.0054342351171825 -0.000118507764651537 0.00174483116949179 0.00216691509889621 -0.00578972688076146 0.00019847750673675 -0.0063316367330777 0.0105021178139366 -0.0316804092510791 -0.0483300600427592 -0.0673722457351426 0.0253090927622725 0.00558963583908105 -0.0177456682882643 -0.0108001999184254 -0.0143578307572926 -0.0413238565917031 -0.00458266456284293 -0.0162849414391665 -0.00260957565702172 -0.0068329666922284 -0.00803027287099025 0.0102774637031182 0.010569480763008 0.00782788241497847 0.00918150696351006
  74 1356.02837522784 ""  20.7336746082843 0 0 0.00616352811615781 0.00476635684598942 0.0162912172842647 0.00249272977051615 -0.0104860584162667 -0.00204208444979039 -0.0162184042280377 0.00987008140453367 0.0138516461883822 0.000998998903671413 0.00334149009243845 0.000390813825649417 0.00713282342008874 0.00618344045252564 -0.00196299183492419 0.0095204053829171 -0.00160436670450384 -0.0063492748250456 -0.00010431654755415 -0.00918672339634927 -0.00369850695510451 -0.0002978743901341 -0.00264388072700783 -0.00089196727658563 -0.00365973490478305 -0.000310585749598098 0.00214713352496183 -0.00166648945510616 -0.00141859665582507 0.000337864795192388 0.000771386488150713 0.000859653480421292 0.00133541884792775 -0.000444094693844363 0.00158523165717971 -0.000603678474876583 -0.0751280645825028 -0.102996508694792 -0.0141240691539819 0.0233437783252395 0.0956135051711425 0.0187242403378484 0.0110887934486032 -0.0675120947476593 -0.0249815810459788 -0.0674986583940193 -0.0708749149221852 0.0120394494172963 -0.00827402392602344 0.0854035188327101 0.039208976681278 0.0455175925864121 0.0429556489352049 -0.0108507250744214 0.00748008697194706 0.00654591933056434 -0.00155458481572201 0.0113499603673255 -0.0031694844952854 -0.00808836075211885 0.00708391276028727 0.00682528637039251 -0.00214221348621276 -0.00368502417419651 -0.00399924138893635 -0.00815162962753735 0.000530148793141898 -0.00274162768288799 -0.00504861425055166 0.00215180422163661 0.00149276290421043 -0.00603065370604891 0.00323252157597308 -0.00825379637261496 0.00354817552444069 0.00600612542219447 -0.00115465754353667 0.00107136057767966 0.00311299005795149 -0.00442453699647241 -0.000184168733360417 -0.0260721936308442 -0.0413559765168181 -0.0772014914781947 -0.00203160784934804 -0.00156539652502878 0.0142353699812175 0.0142888774695343 0.0181300738020145 -0.0496481228768618 0.0668063167598358 0.222263634917973 0.313032678719019 0.113794589567263 0.21564520986308 0.397434355535778 -0.117611806385761 -0.0116717225828071 0.25622398500134 -0.0306177680571165 -0.0193601131516335 -0.0505968863941912 0.00752685424981405 -0.0168918671798838 -0.0011357590703035 -0.00221847856660057 -0.0139955596043836 0.027842824661924 0.042507164695766 0.102476876582853 0.066858888346698 0.138443878925231 0.227675175712413 0.306153803912907 0.129384712192666 0.0286747341645531 -0.0880111414668271 0.055601278377518 0.08763123477023 0.183934186112141 0.0183231473617559 0.0954894496714546 0.0153327226267678 0.0348565537177487 0.0306187566592774 -0.0494678121088634 -0.0551894891372634 -0.0090782806611682 -0.0395872782405401
  75 1372.88365991427 ""  21.5607163928214 0 0 0.0248808045899761 0.0405304419183175 0.0132609842654305 0.00838177153412239 -0.00581180464657241 -0.007511491954186 -0.0084246649245255 -0.00789517241614412 0.00149442016027726 4.69450919557473e-05 -0.00566550599102755 -0.00238529454731407 0.00513630654618351 0.00736114923304419 -0.000124117309802126 -0.00814592676812011 0.000944942661813864 0.00534360682837775 0.00547796795244539 -0.00395080672582933 -0.00492704806577663 -0.000793443146135471 -0.00127757731081678 -2.60989230959871e-05 0.00191416199441083 -0.000753722099011208 -0.00142525472075195 -0.000672327289816351 0.000420216458412236 0.000479704360120038 -0.000597108637213834 -1.15422173600254e-05 0.000233243896440002 -0.000548434894521507 -6.25762017394618e-05 0.000531307371508473 -0.156513456991071 -0.207964058420485 -0.0335302176689787 -0.122462869454744 -0.163964072615174 0.00374085346529068 -0.00290000168329581 0.0371415632733709 0.0211208162557225 -0.00809868617221438 -0.00606794092547564 0.00234598822198892 0.00335340367758637 0.0238910655538779 0.00726776443133865 0.0144157642578059 0.0131414456814168 -0.00386468628925339 -0.000761880233940323 0.000300705621377111 0.000419317411690084 0.00394289042540517 -0.000372231746862766 -0.00257549711064611 -0.000670626570066256 0.000265638935702005 0.000454373658544303 0.000483953266069304 -0.000960499781758568 0.00153163145816498 0.00107703163808489 0.00101165599265737 -0.000613973381660011 0.00225006430611241 -0.000917822896571042 -0.000257818263851786 -0.00129793007008592 0.000121418742174273 -0.00123443637997845 0.00102954598635044 -0.000164437374458902 -0.00198804893501781 0.00109773610746589 0.00084188219633691 3.95308399347587e-05 -0.029919962947125 0.0192303746537128 0.0119886850463327 0.0162568764339284 -0.0222958478254584 -0.0161512962643268 0.054864391402946 0.0327908843829138 -0.0446686614791771 -0.0161558817393922 -0.0899688288821493 -0.292628927874568 0.000380486797007543 0.077203130732509 0.112846776480016 -0.320131476157908 -0.160472723275037 0.573261992128689 0.0115309572782364 0.0223472476119092 0.0275516483286186 -0.0065848117799185 -0.00276391543383155 0.00936300575144249 0.000450937340461487 0.00873992597835007 -0.0119056799787759 -0.0504234034531961 -0.085303426154613 -0.10322830003122 -0.0550714570494008 -0.116499589955136 -0.13350563154319 -0.223843998715998 -0.0608202455515278 0.169419703526426 -0.00885991858007637 -0.0155111208642426 -0.0399030312833916 -0.0152882726852552 -0.0588326185230087 -0.00417314173326657 -0.0263065229926461 -0.025078555450716 0.0201583502557876 0.0239498340318345 -0.0190031367874481 0.00486541888929718
  76 1411.38057969831 ""  7.29681688840992 0 0 -0.0224116928534428 -0.038933353173544 -0.000993059279683502 -0.00778085717954305 -0.000141068819271134 0.00574941838662412 0.00453223085697381 0.00780203049166593 0.000727765816305994 -0.000223889273986086 0.00411031320590892 0.0017389545429528 -0.00180169832729152 -0.00383530768375549 -0.000450983573842799 0.00582306171884361 -0.00123555855598207 -0.0040138915603129 -0.00497088232245028 0.000375926745248299 0.0031067744678343 0.00311817785929766 0.00372493634216222 -0.000438095781768162 -0.00116614692150731 0.000516803180549467 0.000920165147305285 -0.000780047097880201 -0.000436584263369436 0.000283772035997456 0.000435293582683393 0.000211317312010413 0.000881419706331052 -0.000375580218152777 0.000699812703254414 -0.00047608132584012 0.111363524613036 0.138294956447519 0.017205192666917 0.125903102216435 0.199184823384179 0.00714597572990823 0.00389921131807712 -0.0331114764487639 -0.0149244983383453 -0.00372427314093857 -0.00600240084902151 -0.000166330140984722 -0.00423256767381446 -0.0122431926368072 -0.00214018711936824 -0.0139487737892399 -0.0122235902826943 0.0032863226870252 0.00557738628472126 0.00103245745114888 -0.000451489390890358 0.00208576862466788 -0.000721723072825232 -0.00150767648085485 0.00361217738425568 0.00234448826882072 -0.00377786083031464 -0.0024152962524986 -0.000538351163833975 -0.0043734651706377 0.000323563309042564 -0.00220600766847961 -0.00376658637454594 -0.000748431651862298 0.00139097332590063 -0.0037999226493577 0.00195631093115343 -0.00315263733047437 0.00297757685952377 0.00276256117074168 -0.000966499517965036 0.00239552236351321 0.00230084215306509 -0.00330016780931411 -0.000146244184907533 -0.0183342198009147 -0.0116694431736678 -0.0506286313348891 -0.00468828315491712 0.00571386000103467 0.0163620992365618 0.0054888084258691 0.00197911985814319 -0.022670505827773 0.00636775634891799 0.125591676125597 0.23488298503979 0.0753291710218809 0.0135027881941455 0.179802737705239 -0.0332164851496626 -0.0118878171385562 0.0541978309031538 0.0286759533360879 0.0553838390959893 0.0521990474695876 0.00354038054719563 -0.0180334048751212 0.0190517056982334 0.0128925809883447 0.0671523422124446 -0.00694049558598309 -0.128832460308743 -0.218430013261659 -0.20834084978413 -0.0943818467214524 -0.25476220709148 -0.265531010333942 0.175522668170503 0.0480308649745628 -0.126654080380938 -0.0199512920789109 -0.0609895778641035 -0.0418341234067313 -0.0699998475582004 -0.329123623500117 0.0322073146436859 -0.176486475942528 -0.201806463751285 -0.0298688610997629 0.0498290746838852 -0.23794500376014 -0.1239017257422
  77 1417.74847681152 ""  8.41903171672279 0 0 -0.00334629693742573 0.0021757412274973 0.00195077596136121 0.00629645495819793 -0.00107192069492081 -0.00408983656380243 -0.0230989519374468 0.00489587990796089 0.015845481643129 0.00975023194276302 0.0256744171737917 0.00445512203317205 -0.00125860460214607 -0.0191398758134273 -0.00698473033967313 -0.00558955237100237 0.00503029559093816 0.00548129451769925 0.0126060461948828 0.019337312545719 9.17354799270524e-05 -0.0106512582475842 -0.0296468722540162 -0.0054949902602296 -0.00602879275912664 -0.0031773951189078 0.00218311604145061 0.0851054491652808 0.0186226579539213 -0.0436000763225075 -0.0026340849151254 -0.00626883557661139 -0.044197575073582 0.0355035207107788 -0.0322003905910303 0.0154016616916502 0.0028844105486289 0.00758430953924729 -0.00250012318936233 0.00550620642886378 -0.000592021434137283 0.00174487840389314 0.0226274796118588 -0.102097061589393 -0.0556056299215968 0.00787112576947211 -0.0131017704483569 -0.00929711871446897 0.0158901551397702 0.00803649925548171 -0.00622024486184187 0.0834483498397997 0.0598151353599513 -0.0260674796078084 -0.396210096093797 -0.0994677621028668 0.0148527958704778 -0.331171620586849 0.0724912694314947 0.225520688464841 -0.250501151466109 -0.195389529878445 0.258030981451179 0.0989961950900785 0.0447959805565117 0.158908352112471 -0.0344842456595825 0.0746157077617835 0.17469692460828 -0.00994520984893692 -0.0426554189028366 0.188337407170827 -0.0690681147430004 0.164788566342799 -0.121281928144002 -0.187311547003566 0.0667834380697025 -0.0881585715523841 -0.149514689479796 0.158443031696067 0.0101831350845971 -0.000588268750339491 -0.000695683514474152 -0.000946649945182773 4.37683749537805e-05 -9.0129718587276e-05 0.000181428825091875 0.00208880256858585 0.000625651285047523 -0.000447918428655109 0.000315000516085777 0.00207204366923189 0.00378911274834936 0.00180760769405758 0.00127681153611331 0.00554650550435592 -0.00765133659533285 -0.0130002582754177 -0.00240949662224777 0.000244882503787819 0.000423984534679846 0.00043073535491148 1.73036122992252e-05 -9.22587257306927e-05 0.000229660709821327 0.000250926460736902 0.00100285984313657 5.09516623742999e-05 -0.00108196416541446 -0.001823292936811 -0.00123290240017337 -0.000688164009104492 -0.00238314150080013 -0.0021013150276115 0.00123660895420788 0.000341731894038413 -0.000814987957081718 -0.000298710647739274 -0.000656620306299668 -0.000537542003536541 -0.00100624971981081 -0.00475849755066239 0.000637339768310796 -0.00257893278914958 -0.00306359723790819 -0.000846762898578774 0.0004206853767844 -0.00349098978547085 -0.00216014103003581
  78 1418.51638982999 ""  6.49853745190562 0 0 -0.000101172815484028 0.000111211456862502 6.35000280485654e-05 0.000238735604115798 -6.9035927376485e-05 -0.000161052577939267 -0.000978709954595525 0.00035124274253444 0.000404458835467536 0.00038651655483278 0.00100256627418511 0.000100901272008773 0.000415062032873615 -0.00117762419027456 0.000650351409046125 -0.00109439987746723 0.000764190089728754 -0.00133978613648429 0.000842665291268593 0.00043820324373216 0.000550283337023142 -0.000349241919476388 -0.00123063508990401 1.37050977192162e-05 0.00168533234584539 -0.00131229772704676 0.00328663542182205 0.00105089356397935 0.00174543282479166 -0.00436688790028213 -0.0151416963753601 -0.0105006057175095 -0.0847793446941095 -0.054013692357307 0.0546600085966306 -0.0331857808041867 -7.57019511734474e-05 0.000112783823465971 -3.28672409867887e-05 4.98228382171554e-05 -9.64732030050171e-05 5.31117811292002e-05 0.00164315551561115 -0.00400070815863578 -0.000728283027284951 -0.00780925566917677 0.0049175182499246 -0.0137520089803576 -0.00169074425854004 0.0021331647601735 -0.00384685177044979 0.00335611592562233 0.00257805398247517 -0.00109357793603629 -0.0135164984524169 -0.0159544369515015 -0.00135200627978917 -0.000521442173700243 -0.00431233448469906 0.0246209263888878 -0.00556275220522518 0.00478824502467972 0.0141230749766941 0.184872645377755 0.0554956932610085 0.302579466769947 -0.0443229685213704 0.181008571703093 0.340203970445288 0.0441478055336825 -0.10495301648878 0.36154786050078 0.122699598141061 -0.247045147096186 0.209002118270527 0.285082570040448 -0.110869250569598 0.200705959369785 0.228640738600135 -0.296306949232388 -0.017123399230139 -2.00877520651864e-05 -3.57822342379306e-05 -9.60272012339314e-05 -1.13620299193557e-06 -2.80098455892313e-06 -3.02411253806243e-07 5.91804131092313e-05 3.76240110566341e-05 1.28018739554115e-05 -2.51886292103828e-05 0.000170273167404669 0.000441232957659108 0.0001779534380358 4.3316339240106e-05 0.000374255619271557 -0.000244380824815786 -0.000470369879139333 -0.000230739549484622 2.2835192804205e-05 4.08189484965644e-05 3.5058856057628e-05 1.98055923475777e-06 -2.17958891031388e-05 1.71416510484551e-05 2.26861950242553e-05 8.07275940247381e-05 8.94812145365175e-06 -9.68585615128209e-05 -0.000169313643436267 -0.000151653735271424 -4.26041929227224e-05 -0.000171871475372428 -0.000158562914387433 1.78461083187776e-05 3.44530352844038e-06 -1.0030270717151e-05 2.74592628830451e-06 -2.30633057404601e-05 1.0298432241187e-05 -9.52014436006347e-05 -0.000401221201273783 6.0829318400435e-05 -0.00019921217166078 -0.000239633993014539 -7.29542804071909e-05 1.69707432380902e-05 -0.00030491472412451 -0.000207286184841007
  79 1425.97629380564 ""  10.9568250943799 0 0 -0.0503919147552657 -0.0778279096751859 -0.00490616347283956 -0.0165598281649044 0.000413142986452286 0.0109233743361384 0.00641256952502878 0.014396056669085 0.00250095459365756 0.00094949075030329 0.0128399834247824 0.0045880148965587 -0.00395917221297468 -0.0109302677168381 -0.00193212009658345 0.00928454068195864 -0.00323568809695218 -0.00692232937238999 -0.00942151940872911 0.00373476678301626 0.00708644368009645 0.0079921347645989 0.0068142342607435 -0.0022367734062185 -0.00124624036027158 0.00152315491808869 0.00135359400431702 0.000402797805614344 -0.000185562646682179 -0.000372124458218611 0.000563278201570124 4.54029148926508e-05 0.00127816144654095 -0.000811727921433217 0.000920986595073138 -0.000816166844615835 0.259287528540403 0.30220974552368 -0.00177834711546819 0.281844997600001 0.341720305576649 0.00653663368863089 0.00958572259222921 -0.0750137463264609 -0.0366511045419658 -0.00239871374391734 -0.0100859007367168 -0.00258077778581726 -0.00641127970350399 -0.0381418471955311 -0.0111337652232716 -0.0264790314963939 -0.0260364933419902 0.00541890250875215 0.00209139266160631 -0.00210522459393592 -0.000254015324645004 -0.00538537681845177 0.000780632234829071 0.00357917415246338 0.000670890193930643 -0.00107058785997676 -0.0027732215655714 -0.00366147809198913 0.000846181999487986 -0.00589184047757185 0.0014791067364035 -0.00241153629752543 -0.00563318487602705 -0.0012548559122014 0.00192941261742977 -0.00526938527827961 0.0031644847643313 -0.00371791895490955 0.00565191750500707 0.00439087447946405 -0.00167360832180936 0.00400830738275605 0.00469544598751036 -0.0046594439256459 -0.000551242498009163 -0.00992156586762607 0.0114569422449524 0.0267690622127306 -0.000921737687678347 0.000402864321201774 0.0139164115689071 0.0374832624857331 0.010536233555628 -0.0527092205260811 -0.0173343576508393 -0.0693061418801393 -0.140672261185347 -0.0153132842950403 -0.0250611387396079 -0.0063440347089569 -0.151712326746281 -0.0961788720156265 0.233714350062577 0.00655775175526744 0.0090576770191923 0.0100356865681625 -0.00228691949147182 0.00382587617192928 -0.000608103221415121 -0.0207346759490192 -0.0637079595497549 -0.024052064487528 -0.0129567557545983 -0.0192807478922339 -0.0119940868801129 -0.0183788358179418 -0.0386992870571553 -0.05036893239519 0.102901189007671 0.0292047711652074 -0.0713147525514204 -0.0145250673118029 -0.019446569489165 -0.0362756285362093 0.0656450418156784 0.272284312807723 -0.0601940655927327 0.151756836665808 0.19021592276599 0.0986899704800505 0.0171093246214564 0.234453731723679 0.186567635647653
  80 1437.53920766666 ""  22.861862700911 0 0 -0.0273956372149812 -0.0381902831259112 -0.00320254026581956 -0.00765786615435355 0.000528053872002148 0.00490127582818017 0.000429748300255502 0.00650262377317077 0.00262006692371113 0.00208423767325659 0.0106081562139415 0.0030296884002403 -0.00257117651862291 -0.00901917892588418 -0.00202646143999184 0.00169234347762557 -0.00145516413330104 -0.00161840238323966 -0.00302156657694473 0.00536874879075043 0.00392741844342971 0.00369523624512303 0.000378061577051235 -0.00215237165724716 0.000713965509009128 0.000796813756297378 -0.000133103795386769 -0.000570113467943841 0.000155412659075698 0.000371189622021383 0.000113106421029503 -9.35503342862186e-06 0.00181034984769819 -0.00142286905542897 0.000971240348601667 -0.00067442448152262 0.137820630956193 0.153654235580418 -0.0170342843453769 0.151574425035949 0.146696031488822 0.000405074950834043 0.00757128236597045 -0.0470127172156358 -0.0244973656674222 0.00736610967312113 0.000413841209195555 -0.00430998864980031 -2.49482396913304e-05 -0.0295524946425341 -0.0117105277103897 -0.00638024017431337 -0.00956051305982829 2.21365397630734e-05 0.00471272937500091 -0.00249013057636583 0.000191615593485541 -0.00100873255669551 0.000307895922150364 0.000719382112653983 0.00155041380307263 -0.000396094692861898 -0.00515044401343849 -0.00437650075499453 0.00039846254737146 -0.00620492697498896 0.0025537360280606 -0.00234551309040033 -0.00758204095197146 -0.000185028079481099 0.00176670300219018 -0.00705643199905732 0.00279694565935422 -0.00429965331266266 0.00580804985562994 0.0061145383296032 -0.00228802039008493 0.00338439510329364 0.00667552862217622 -0.00503430680040547 -0.000769027046759683 0.00502342115006445 0.0106710736319238 0.0595046110197903 0.00173437359511113 -0.00332353297494388 0.000585011859346306 0.0260450124954752 0.0111843178515718 -0.0251977978479759 0.00425947027801246 -0.115543398657701 -0.258941887903809 -0.0746709483266899 -0.0104177499202693 -0.134176498842459 -0.0959075994633213 -0.0743179073194029 0.121589630105733 -0.021872269576437 -0.0634062591390907 -0.0445370215301466 -0.00561582928312348 0.021099508704765 -0.0185060001523427 0.0282104471199364 0.0725101782282925 0.0407060285190285 0.122744368928969 0.18631749269041 0.210940259088815 0.0673958594373082 0.20308664104281 0.214135787853082 -0.0317539832014757 -0.00812905188584225 0.0241318207056662 1.09069218850236e-05 0.0314226923928724 -0.0128116259267142 -0.0633858406583701 -0.293583458117861 0.0794483230560302 -0.157279765247528 -0.206939364283076 -0.153171391871564 -0.0489423436373096 -0.245089557520771 -0.233408016655071
  81 1444.71894232654 ""  2.12644464171354 0 0 -0.00627082896736594 0.00897524044744103 0.00494887148650336 0.0191442669528266 -0.00133992109234301 -0.0117725505485328 -0.0559257555456364 0.00892526623110783 0.0371455916804257 0.0383191894382548 0.0888022673416842 0.0125965228129622 -0.0168337436741848 -0.0879030572049766 -0.0250375242863301 -0.0681602939668975 0.0205596078524924 0.0494722508085994 0.0507463852265137 0.0800508979911321 0.00138525502408866 -0.0356931468708043 -0.0988242641581619 -0.0181920037219265 0.0286051138627491 -0.00540119461181259 -0.0194931171585232 -0.0239799854728985 0.00462488462856309 0.0162356694549517 -0.00504710649816468 -0.00121114650313615 0.0133483828769822 -0.0134417979314393 0.0042303516605734 -0.000779719031841816 -0.00684522410169424 7.79102247627099e-05 -0.0111754751751285 0.000951537021036043 -0.0261042211107538 0.00342282957454067 0.0747201153103133 -0.239229280131088 -0.143341268072254 0.22270371031243 0.148916005511206 -0.0757423382389013 0.0821568966800768 -0.184138343075421 -0.123065432429847 0.228363846989629 0.148458392594437 -0.0773866857626113 0.109403663735285 -0.0211453180366257 0.0066023893043432 0.0734344321335782 -0.00958570830549427 -0.0480128128642315 0.0456415485207924 0.0202022903519284 -0.0999826339051006 -0.0275283746283411 0.00120742116753279 -0.0290419663205256 0.0279344646469121 -0.00364246618177736 -0.0543053484553503 0.0145910291483004 0.00254529298963641 -0.0445043125768523 0.0087715333627789 -0.0223153985694192 0.0311975945464825 0.043313533222945 -0.0159667188266934 0.00330509657833373 0.0561094916617272 -0.0214642010908034 -0.00630981640389216 -0.0010992387385479 -0.00281269306951275 -0.00569468936483309 0.000388202970223346 -0.000692746324372904 -0.00140636288458907 0.00338083098860332 0.00294016200882139 0.00440984201825037 0.00134990604034574 0.0113495964131964 0.0232777051981358 0.00753089522735932 0.00507623791556448 0.0180538104153962 -0.00914360402197907 -0.0278316661672907 -0.0255128931094798 0.000901808690242818 0.00292253127900625 0.00196151318983971 0.000364213030544509 -0.00104462430137064 0.00117122929071349 -0.000981837732341804 -0.00235461186055473 -0.00157498587349482 -0.00583755825248762 -0.00877046013174543 -0.00948512240744348 -0.00246165822475253 -0.00928546713444237 -0.00870045401816021 -0.0131518724119305 -0.00341333875660839 0.00942832058709253 7.90138861657114e-05 -0.0015644473058997 0.000929893713583656 0.00184473480832451 0.00929261515726411 -0.00276179020147565 0.0047771276853022 0.00645738100070826 0.00579832456950511 0.00217297372500985 0.00754905460570496 0.00800569682118633
  82 1450.65820215313 ""  4.85990992428811 0 0 -0.00112215555229391 -0.00179451188985999 -0.000280310095619916 -0.000791142353250155 -0.00152787836612181 -0.000119287795942525 -0.000314711376754614 0.00563483321480622 0.00247494186209233 -0.00185599799945625 -0.00344398970845482 -0.000257779414161109 0.00132380035970604 0.00102342381358364 -0.000390954966684245 0.00499501300535501 0.00793759807373466 0.000108196004210846 -0.00147841193604882 0.00120643034374501 0.00138168836117222 0.00179095818146462 -0.00239467955165578 -0.00205620603532829 -0.000955045184856751 -0.000733215929416029 0.000261395673017268 -0.0616221094416149 -0.0138117624837755 0.0315771081618195 -0.0121123979963403 -0.0103498797666716 -0.068475383931537 0.044832846555283 -0.0471952127919124 0.0264450279824982 0.00582543928218807 0.00804129042707259 0.00190176735187638 0.0053785837106372 0.00896724408852814 0.000224794780868831 -0.00224862123081502 0.000555956120785455 0.00150751194498242 -0.0298144523886368 -0.0314249765757376 0.00566055227867721 0.000656660112137749 -0.0248895465959857 -0.0102034081150238 0.00124222638849826 -0.00298492932058953 -0.00196100511510564 0.288836312656559 0.0715332304662661 -0.00871072522837983 0.240541122851369 -0.0561242812971586 -0.165863224753627 0.180553973720525 0.142171244698968 -0.189680728837259 0.145833822734558 0.0528426540098897 0.236142066812487 -0.0291035508464822 0.152941113297005 0.272312594588179 0.0338924864981263 -0.0894170399532182 0.291562316556395 -0.0950297591657705 0.20879357931746 -0.164655073368994 -0.24148037436052 0.0882649093500918 -0.167070790364607 -0.184087018843391 0.253149679907076 0.0131943380106526 -9.65616997750814e-05 0.000145808595757508 0.000862181054558404 2.03411026014877e-05 3.10982816691052e-05 0.000204909823829435 0.000990224194367539 0.000292835264343084 -0.000984021478257326 -0.000101161924268459 -0.00190721214004657 -0.00404481226238795 -0.000872115942401344 -0.000357977224570385 -0.00108534603512782 -0.00298022483045912 -0.00263834829443553 0.00362545457463268 -0.0002019949239353 -0.000618577400251803 -0.000406058839374987 -4.63802874111704e-05 0.000291571781633814 -0.000152980689470204 0.000150906853231615 0.000348450176249773 0.000272000560670855 0.00126800019853105 0.00186825970603318 0.00175303547037025 0.000414611075089178 0.00201162494779271 0.00177128746493541 0.00116009516283122 0.000460228916226312 -0.000781194763755567 -0.000116574596587257 0.000195931457412921 -0.000334809606457428 -0.000142259453461511 -0.00126991086378753 0.000394854395111953 -0.000675636895647135 -0.000951544815263386 -0.000996932211071274 -0.000358574077881538 -0.00103789311807512 -0.00115990111885901
  83 1481.20351901114 ""  46.4743188431988 0 0 -0.026483411293009 -0.0443909606371334 -0.034354353792385 -0.0046318457004794 0.00546936179816197 0.00412301173972807 0.00219715109608576 0.000795881708379929 -0.000836291972167735 0.000563017657037098 -0.00293053027849603 -0.0012331350171654 -0.00391266361406377 0.000587312815031966 0.00269126803345023 0.00919928578377969 -0.00377264638364196 -0.00714311298293872 -0.00641740712002988 0.00162441745083741 0.00451296672644362 0.00651860512514368 0.00684007701592007 -0.00118944685892895 -0.0018472500638625 0.000898457728328739 0.00142460690537917 0.000443474585413354 -0.00049610075302063 -0.000415143390993231 0.000748054369364677 0.000196897358191508 -0.000188449091497377 0.000577311861518011 0.000241509152299686 -0.000498901472231034 0.107454704185025 0.158952541918666 0.0528230865216636 0.0404134393164967 -0.00274191524450274 -0.0334106863362887 -0.00347609867717854 0.00418529137166235 -0.00377300761898404 -0.00412186486360823 0.000564439450276696 0.00308914427452999 -0.00583767419136211 -0.0135714985046717 -0.00171553760413221 -0.0214760237389499 -0.0202397069877329 0.00526209238748803 -0.000108303655951335 0.000596105467889324 -0.000443879795093405 -0.00292952499131774 8.01844807687342e-05 0.00170894188998991 0.000426006424556061 8.80352995569404e-05 0.000584887594443164 0.000654585317776728 0.00200214628787309 0.00063101515775149 -0.00276237529526783 -0.00346870563015484 -0.00075500501783386 -0.00531619808212758 0.0020603412994401 0.000600220932169751 0.000646511430301593 0.0021610978237561 0.000637545109380505 -0.0027373134548167 0.000417713519223432 0.00446155368855406 -0.00125438841798111 -0.00351861271108935 0.000435154083865084 -0.0126435429545507 -0.0311536223994578 -0.0456019055139686 0.00905043975413884 -0.0244000666845509 -0.0413999856666818 0.0544472988105909 0.108446081552063 0.0957775602014091 0.0356454349918805 0.0969942331954721 0.138363413925221 0.045132438264992 0.0870622833889941 0.148510441743946 -0.124926203733456 -0.295997061106371 -0.266834754355565 -0.000351590544735613 -0.0059390701924806 -0.00194261889350007 0.00217448028812689 0.00222326663191478 0.0102013164998913 -0.00296583193190317 -0.000960323100181641 0.000578526315677434 0.0147380752063701 0.015819759763391 0.00633692828732475 -0.0029169471758895 0.0238006371185325 0.011888550543245 -0.426905249168602 -0.112219745165362 0.306907905153541 -0.0219669679674318 -0.0441434799355187 -0.0612057888118016 0.0322593659791554 0.00602948477389593 -0.0106752687453334 -0.000647564605964475 -0.002618262172314 -0.0147548454485554 0.0106730121772287 0.0102032625589158 0.0233000950447256
  84 1497.0067925917 ""  0.396652739103762 0 0 -0.00143873418902722 -0.000778475514594196 -0.00038334896622306 -0.000145635831903542 0.000205748785764417 0.000180158745147166 1.86422657392399e-05 -0.000300468875328288 -1.64229315390049e-05 -0.000100045426297687 8.21623822578843e-05 0.000140058343843753 0.000117971171075865 0.000278558185631445 -0.000112595049558989 5.82564520873618e-05 -0.000271595800440817 -0.00035453290920996 -0.000403640710684628 0.000266143574689244 -1.63866424256326e-06 0.000392900421342304 0.00038634522985122 -0.000123472569020281 -0.00094016212575871 0.000538860611918837 -0.00152030481943514 0.00982761688903147 -0.00601975660645303 0.0166108541241021 -0.0359751438070465 -0.00918217993658921 0.0108977282385406 0.0300213484093164 0.0125544202334465 -0.0205924019869529 0.00519273839054974 0.00504979150100266 -0.00376738234626106 0.00635925864239078 -0.00229745397468243 -0.000706143772534595 -0.000673291629486759 -0.000744691132772568 -0.00144617303574957 0.0047302289563976 -0.00439461481029554 0.00915416237758326 0.00311496537562554 -0.00334783913336762 0.00510249158234647 -0.0012737664089334 -0.00131861009700305 0.00028991463271776 0.0612116907228817 0.132442733720323 -0.0063805140952827 -0.110751220547587 0.0710414202474663 -0.179932666111644 -0.0781909962071077 -0.125642988380963 -0.0296297993089075 -0.148514204982804 -0.0289127779370901 -0.222415935910173 0.286812216172533 0.312805158293829 -0.00577848124364541 0.365963752249601 -0.152482352807671 0.0813864683331029 -0.0881701663617414 0.186827888958506 -0.170031457938864 -0.0839855364010801 -0.0314217904383737 0.395421098441467 -0.245324188027475 -0.335355533919655 0.0642140799585811 0.00375786835756952 -0.00271309860243959 0.00280625905568477 -2.51264392282554e-05 -0.00022406712911496 -0.00052315105196333 0.000874003154195735 0.00207250480041974 0.00214025966507251 0.00583259389996018 -0.00778757675971278 -0.0148042975657511 -0.00697682251135419 0.0193898293416696 -0.00527463367041812 -0.000910372118579589 -0.00836414333481495 -0.0124730726161988 0.000693092686602602 0.00489406545631981 0.00167363230912186 -0.0027424450188142 -0.004559179778094 -0.0057543019055469 0.00622608900291756 -0.00238619162721981 -0.00228666073561564 -0.0130222771845221 -0.0180197599880634 -0.0186769908031412 0.00626212626084093 -0.00544865516529851 0.00266775984105611 -0.00385500819620578 -0.00205972083499637 0.00381762849456885 0.0250711282745407 0.0427774219000514 0.0546223949444661 -0.0922299205070859 0.0177459626134565 0.028442945452895 0.0190544702605646 0.0295368844328767 0.0611563354671826 -0.0312501906856301 -0.0194904570959767 -0.0552637450592389
  85 1497.01926399483 ""  13.6569709192465 0 0 0.00810456271353176 0.00459298698787696 0.00207769514873054 0.00102758586204137 -0.000899796209864089 -0.000757883135703759 8.10337370219794e-05 0.000191962950717928 1.38503848898822e-05 -8.64859334142615e-05 -0.000328097870998399 -0.000126916403786055 0.000302322597939403 0.00010016402685886 -0.000214721352892253 -0.00122182416030607 0.000888275954126601 0.0010584935757976 0.00110457002882509 -0.000515382741028312 -0.000914159453052326 -0.00151256603197102 -0.00130303897153735 0.000395190571683413 5.56424854682448e-05 -6.69505169952107e-05 -0.000474924537845799 0.00165638263472471 -0.00114921854637572 0.00288617325575739 -0.00633709937759271 -0.00142602447163408 0.0018654441893857 0.00517582298170151 0.00220931672114177 -0.00348083119163275 -0.0297401152406276 -0.028655020768269 0.0211278210253251 -0.0357657691296795 0.0116640201056145 0.00367455638660292 6.64006931642104e-05 0.00251536131182384 0.00173902682031745 0.00236695882378104 0.000655742145437566 0.00111602940968216 0.00145727439951272 0.00346014840234252 0.00194593327506499 0.00428954831723653 0.00434563569362927 -0.000806365811123142 0.00961817485878907 0.0246356204909902 -0.00119029518359814 -0.0179613517326995 0.0121193020145421 -0.0322149182760741 -0.013623012648339 -0.0209638714844387 -0.0034587211191349 -0.0251462082557862 -0.00725276743841123 -0.0380735934039584 0.0485695242626483 0.0538629615827209 0.000201136298510859 0.0644271988310147 -0.0264631908194591 0.0128336696206454 -0.0157392735477698 0.031421645461465 -0.030566648894574 -0.0135107420830135 -0.00567462685064219 0.0679206445289108 -0.0433675734649859 -0.0578654885573333 0.0112358686273042 -0.0216722520704003 0.015938816459347 -0.016532759284889 0.000221248634884913 0.00116782907751456 0.00295233162442566 -0.00484316245889595 -0.0116645299619368 -0.0119564412991516 -0.0358234457885129 0.0436543614867541 0.0873107122770367 0.0420331228934698 -0.114230939214121 0.0318968759081631 0.0046017834714634 0.04689627150078 0.0708964565966516 -0.00410782084039366 -0.0282897507890483 -0.00966860388532917 0.0158569059210462 0.0262944768201705 0.033228563539506 -0.0360245187330555 0.0137986322869317 0.0132832148095712 0.0753228649252431 0.104420050055839 0.107887135768635 -0.0361484950192138 0.0317045027629201 -0.0151522896906851 0.0209528815321718 0.0116816881553639 -0.0212300572341588 -0.144707667255829 -0.246966947764164 -0.315333906743479 0.533640748392446 -0.102710104594727 -0.164524264020744 -0.110318436842976 -0.170997237789517 -0.354021564944607 0.180741579091461 0.112764071591223 0.319711376363232
  86 1500.88255233871 ""  0.00774003891952086 0 0 2.71833284586339e-05 3.75018748247939e-05 4.54333358149814e-05 1.26584866448834e-05 5.40109365625714e-06 2.63281894238219e-05 0.000103928129946704 -0.000161165932158285 0.000194458457628087 -0.000186780300135178 4.77513549428344e-05 -0.000226139376073585 -0.000343370912850836 0.000411492502878889 -0.000699682332120066 0.000590413469678816 -0.000467027428800711 0.000966354705353408 -0.000155507124374231 0.000101298105204853 -0.000202031686774538 -1.82305662006444e-05 0.000114639835797458 -0.000136306772789146 -0.00175508922093922 0.00118437260420011 -0.00303910628902679 0.0121413794609157 -0.00743775709508844 0.0204587278341768 -0.00460215645876871 0.035660069667397 -0.00298327424298657 -0.0110500248670219 -0.0259965714917203 -0.0234699233390507 -6.80748810439119e-05 -0.000303676193442095 -0.00026902125642674 0.000149556476654674 -5.45076711783074e-05 6.4772337968761e-05 -0.000145161247449271 -2.369621394145e-05 -0.000167204594579667 0.00733170385910783 -0.00523661872174032 0.0125744431595005 0.00479130303051645 -0.00315976392794388 0.00798362933860756 -0.000553769258885644 6.76442153966234e-05 -0.000564141327854483 0.0888969760520522 0.17903731048512 -0.0132471930951855 -0.149171444760476 0.0957038438856731 -0.242677659105967 -0.112751507459526 -0.16885855902615 -0.0351357248650255 0.107120467043773 -0.425098726721089 0.0651345276255876 -0.224967923300609 -0.0902209478828811 0.213414375328989 0.172692630539709 0.00404250919116114 -0.229189924421957 0.128097916541495 0.279900621563413 0.330043364575152 -0.278748955904811 0.061683744155651 0.0641556990361518 0.320043774343845 0.030779238618833 -0.0638798888361372 -1.22491675923954e-06 -8.49341615718733e-05 6.45272348647003e-05 -3.67586919774265e-06 1.33522858098286e-05 7.01686178007312e-06 -4.81304001915924e-05 -4.78793434106452e-05 -4.21911944556744e-05 0.000568486257685772 0.00038937810884609 -0.000375175953170152 -0.000441011747992711 0.000661445918970874 -0.000333444803590891 0.000151074454042454 0.000241305111623701 8.81997312305972e-05 2.02913421479817e-05 3.26444719699311e-05 7.45076063329869e-06 -1.24807425342509e-05 -7.06846407528383e-06 -9.60240351877642e-06 2.39721540494121e-05 -1.16566034911057e-05 -2.10931383773466e-05 -0.000124897125526996 -0.000186443909093373 8.90819196813252e-06 4.63625572071367e-05 -0.000137901727009617 -4.11175945518121e-05 0.000181269698868318 -2.34740095738603e-06 -8.47393504292613e-05 3.53834837533828e-05 6.68450573420276e-05 7.83430894541881e-05 -0.000504657426900789 7.93207289980604e-05 0.000145354552627256 0.000139901041537168 0.000212875064665009 0.000319063135821586 -0.00018784977118972 -6.04731575662862e-05 -0.000293939438231693
  87 1504.85698466407 ""  3.55424344636225 0 0 -4.55891124452526e-05 0.00333679223995032 0.00177578472713897 0.000658221513507361 0.00282927962713162 0.00076037936199035 -0.00414798715639602 -0.0127019077784063 -0.00267935150793805 -0.00642201850631201 0.00124275601978679 0.00441383336161003 0.0112559112255625 0.0147651911717354 -0.000891735385985894 0.00499571036699578 -0.0124516705449817 -0.00801522912001307 -0.00555795804610752 0.00540743782748792 0.00551540664633211 0.00970134189223349 0.00870856751936486 -0.00232054381273712 -0.00640011794371997 -0.0050256657300357 0.00211428060519649 0.00149877324109883 0.0363646710115187 0.0129211517030562 -0.00121554369481079 -0.0270658388770188 0.00437831053766158 -0.0128598917423618 -0.0193828270632965 -0.013350720624047 -0.000976941595520424 -0.00993516938797425 -0.0197428082833713 0.0100587365549276 -0.0186347345692439 -6.34826222367028e-05 -0.00508480245127064 -0.0320845620113371 -0.00986536008971804 -0.0530883433118065 -0.0521557844793261 0.0107604302691217 -0.0065252381888862 -5.4486065923311e-05 0.00376420670969954 -0.0319316433892226 -0.0326625917903171 0.00596395559228347 0.217116304240897 -0.368819340583244 0.0303949008917948 -0.206003303342745 0.052351849974114 0.147199159532095 -0.022194867263123 -0.209120886503714 -0.371280821890888 -0.104252288795015 0.325750581601902 -0.078430573058076 0.21080207032117 0.109101716585002 -0.173741943941362 -0.0883028274252114 -0.0221517930691407 0.193869547454781 0.106579560286576 0.176737900403277 0.271114661040628 -0.197519108616204 0.0532934234070272 -0.0144055182026766 0.279172951739425 0.0699139837400335 -0.0548333951277792 2.17596422956862e-05 -0.000463484980926495 -0.000223593163970871 -3.26279723740095e-05 4.25522287694334e-05 7.24549285128333e-06 -0.00115708017451633 -0.000718546369040292 0.000424253692992856 0.00327191538791643 0.00399521716784602 0.000849258166859548 -0.00179334656854179 0.00369599324667018 -0.00134628525687591 0.00201398355800615 0.00232005200782424 -0.00179979520879547 -5.80089083146645e-05 0.000505644051122685 9.72996133242074e-05 2.77394195491737e-05 -0.000204660499580797 9.74600448992323e-05 -0.000435161126328027 8.43173496410088e-05 3.48468466579946e-05 -0.00153374396789074 -0.00146855962532957 0.000875237748278083 0.000998539865344791 -0.00282060635808303 -0.000254573765018479 0.00108846396396994 5.14520278072474e-05 -0.000794769552661319 -2.44478949939277e-05 -0.000284251829004246 4.45284240653514e-05 0.00583061270810544 -0.00108044734174107 -0.00192583633871847 -0.00129855425320583 -0.00191780839892286 -0.0036162999748073 0.00218393463991538 0.00129022948667552 0.00379150049943557
  88 1510.13481268057 ""  8.49528317774563 0 0 0.00168862148328697 0.000366225790522418 3.39831400419634e-06 0.000182578540776352 -0.000231033045630511 -0.00013381483419758 -8.6493286293662e-05 -0.000153771608422871 -3.68316708946603e-05 -7.73151867597489e-05 0.000292448694559828 0.000158796624288195 0.000162961751093017 5.72429492298446e-07 -0.000102286148197417 -0.000167858411546841 -9.37306538604865e-05 6.71446335667977e-05 -5.79564556506918e-06 2.4714141636385e-05 2.59335418898224e-05 0.000116137838588207 7.25195355942564e-05 -1.80165699036255e-05 3.25150431893012e-06 7.26728832881039e-05 2.85339022753589e-05 -2.83014138752467e-06 -5.8099308809539e-05 -1.64084385748898e-05 -8.85349626536951e-05 2.65678338517021e-05 2.19542710622774e-06 -1.43344756800328e-05 1.2223751758368e-05 8.4067950207565e-05 -0.00592072727373442 -0.00382205398016294 0.00838369549469186 -0.00992562875110193 0.00532618680001818 0.000657210971796927 7.9873891642567e-05 -0.00086266924861865 -0.000280928792706461 -0.00034386802914973 -0.000511446879684756 -3.32744777345059e-05 3.7603360355595e-05 -0.000497673494766444 -0.00022092940581259 -0.000112413115766386 -9.57481331022762e-05 -6.32386521662082e-05 -0.000256554403552463 0.000478928883388382 -3.75800252074579e-05 0.000318458316843193 -8.70740402614441e-05 -0.000119596836887977 0.000110512823269678 0.00036741247940942 0.000495661792045769 -6.29624166479135e-05 -0.000850833804857652 -0.000262499425484497 0.000146474900846816 0.000526577985476578 0.000542433680063032 0.00108453677997139 -0.00031014705831439 -0.000302123711641251 -0.000188847966999892 -0.000930042412981641 -0.000568414444412853 0.00085169394188463 -0.000115282178010932 -0.000838103258128174 -0.000442342780865426 0.000611382202108431 2.62381270325701e-05 -0.00825745917067321 -0.0100459425105246 0.00142125265084198 0.000349759087355783 0.000294557217311051 -0.000203666901293818 -0.00159217876761463 -0.00140365441953519 -0.000266359180647523 0.0784917212236178 0.0840131260379958 -0.0196247737809381 -0.0493364649304242 0.0687038900772554 -0.0309546983008928 0.00286751093617231 0.00740222849514813 0.00192358826875721 0.0117013762022081 0.017591413419714 0.00517969047317597 0.0015673238883496 0.00875167103148942 0.00585643776346509 0.0104636725700924 -0.0211971446320525 0.0372596185810916 -0.128592946027557 -0.153801752651724 0.171268564943607 0.124398411078674 -0.210373235358955 0.0286519143688931 0.00118779114039259 0.00306198518268425 -0.00313347772746982 -0.0409438747533633 -0.0725122207740161 -0.118017610546622 -0.0479563074806262 -0.308795926714245 0.0519268895780901 0.27024928367219 0.261250733164143 -0.438945781583266 -0.390795330172718 0.37178218335198 -0.247897204979587
  89 1513.50220297672 ""  1.57074530382564 0 0 -0.00494292749901917 0.00179803467905773 0.00255305614113446 -0.000427299944040576 0.000229304855885256 0.000390246899163442 -0.000649915158611653 -0.00172407869403091 -0.000406089745748651 -0.000429476747524483 0.00202978633130102 0.00111615610916993 0.00100939463587567 0.000237038078820571 -0.00048763149967671 -0.000158807232559326 -0.00166278367098592 -0.000574436249998445 -0.00102456597653512 0.00101860505373739 0.00103462605907125 0.00206175930432177 0.00160371027111792 -0.00052029596077119 -0.000384562599052255 0.000470116735932665 0.00043947802935849 0.000194986066271247 -0.000517405245283293 -0.000299540623524585 -0.000608091013538012 0.000343111790956421 7.08964025493025e-05 -0.000237741932326053 0.000195039376454088 0.0006762720861921 0.0173606168583698 0.0089575382464927 -0.0320060228417638 0.032246819212509 -0.0156377252600512 0.00063354361151495 0.000116786344158149 -0.00774684933490748 -0.00359485426963018 -0.00367059080462446 -0.00470451058933428 0.000338617145307652 -0.000447616439734695 -0.00756718532568193 -0.00280755969562614 -0.00536865094794185 -0.00538267873503399 0.000418630716399149 -0.00335006463726613 0.00545956987209726 -0.00051854139577129 0.00223904556345025 -0.000486858983714419 -0.00181002745958725 0.000160091218732838 0.00281414488237353 0.00557147199612434 -0.000953750894287684 -0.0074931025544754 -0.00321832511542276 0.00156254536360755 0.00440557459081723 0.00402037440236129 0.00951604101082048 -0.00274210568142935 -0.00231933015111087 -0.000501702260433218 -0.00834223622067314 -0.00267240021226215 0.00645920675011413 -0.000613464469315561 -0.00788215352897498 -0.00177185239165157 0.0056524682802357 -0.000103250257002536 0.00497116774811665 -0.0624995686241342 0.0351762669835263 -0.000290693940223868 0.00249431906971873 -0.00057837814140781 -0.00513919286267821 -0.0022375639992885 0.00619149310339831 0.385243176035448 0.275497856669166 -0.236623422023592 -0.273432057916455 0.477122025610051 -0.184508759011959 0.0179796941132067 -0.0126181708650399 -0.0669904683875529 -0.0135641943751532 0.0358748454949363 -0.00169208001972198 -0.00848745068105968 -0.0212062919983352 -0.0141413707688895 -0.0172210900431077 0.00770261712856561 -0.00346501795631264 -0.111534083069602 -0.0971970104667664 0.0195169952865111 0.0929723626324047 -0.155698668238859 0.0318193185383754 0.0338956979527058 0.000892489895861359 -0.0142576711581889 0.0865579962922822 0.143660564432674 0.199965334987669 0.230870341284732 0.00509480349302248 -0.0822441336544796 -0.102521156784855 -0.126961553971506 -0.0751176349544251 0.145807242941816 -0.0181394565676415 0.179812815047068
  90 1517.61775321601 ""  15.1169291811303 0 0 -0.00332226776901916 0.00400737507801272 0.00374468993804742 0.000471171141607673 0.00537412058836061 0.00188728397749879 0.00519884081087246 -0.0218368056447281 -0.0119659776790503 -0.0107240507213948 0.0142884326487116 0.0123083128877864 0.0178954987988985 0.0136086476273181 -0.00543426692703541 -0.00757939182432412 -0.0155137894259138 -0.00157762486926653 -0.00332914631200814 0.010406220830424 0.00615169225148497 0.00579964436419564 0.00589174913946791 -0.0011247049722514 -0.0280442046728291 0.00217299657397408 0.0179054082700195 0.0109674071114433 0.00303732953470152 -0.00497790066526947 -0.0326510603471276 0.00429819750934596 0.00545807497963478 -0.0202645884849766 -0.0038963687727849 0.0263466018093848 0.0102093043868426 -0.0120999961453576 -0.055336683990567 0.0413034815063543 -0.0396639420022969 -0.00047217476667063 -0.00617133980523386 -0.0623417938260541 -0.0216558925788917 -0.0285692727874933 -0.0348073397453946 0.00333134697708447 0.000525411778887232 -0.0484500591336122 -0.0194420864697634 -0.0365390707320168 -0.0370016412562438 0.00700545707143664 -0.0200074866543145 -0.00513762627434294 -0.00132926880212995 -0.0225400329076691 0.010889911584809 0.0120607182170029 -0.0148472810004552 -0.016343543249032 0.0129266478641672 -0.110008151276132 -0.208937529260149 -0.216226252799278 0.19492879171532 0.285179226397067 0.106136733436958 0.438512455351829 -0.154647104610182 -0.00302492046775898 0.050853262014108 -0.312867577199932 0.0515847580617412 0.184330521376596 0.0101637102027613 -0.428339176513221 0.10681285851553 0.344871550044575 -0.0431911727388894 7.0556012372821e-05 0.00159552638788959 -0.00220172503214286 0.000167308392574707 -0.000352999061654239 -0.0004840426680249 -0.000699094916177851 0.00102125717279708 0.0018741652820555 -0.0125744925075089 -0.00675674306600201 0.012984393126997 0.0100216966705122 -0.0147535524213176 0.00745141361042469 -0.000975478107492471 -0.00187085995756369 -0.00410540604128747 0.000209480320111221 -0.000368278141179274 0.000314971134364534 0.000237783915554896 0.000158260952313215 0.000133253387241855 0.000140849871134688 -0.000153378247305867 9.08659451784956e-05 0.00163124599866026 0.00133417372442917 -0.00108290666201571 -0.00175253570775813 0.00202640065392407 -0.000828829121269545 -0.00509300743622714 -0.00137626427157895 0.0032662629644223 -0.00135506444362701 -0.0023978090548161 -0.00274820679104555 -0.00180317031120928 -0.000911014671477451 0.000742208152539464 0.00156547911513584 0.00172823569322385 -0.000561457017941281 -0.002096973899535 0.00130324201002771 -0.00184751307754771
  91 1523.72411554319 ""  17.0331214449345 0 0 0.0151144835521075 -0.0044697212967403 -0.00684629012926126 0.00190179633570775 -0.00161050547532205 -0.00153255308962696 0.0013126415817219 0.00431046035397756 0.000857089087615496 0.00110481072089842 -0.00378653433782043 -0.00224320117278249 -0.00254243465560089 -0.00104939816579615 0.00109004167599266 0.000790735277600771 0.00347435071740616 0.00083205454416375 0.00219678331190036 -0.00171623800220775 -0.00196991735399469 -0.00482072161224494 -0.00410827711452362 0.00133992037731673 -0.0010372761644404 -0.000904888680481816 0.00111619381977378 0.000883068755464864 0.000641000148809594 0.000909300861321772 -0.00100699308333579 -0.000331058291996088 -3.98323385448455e-05 -0.00092345179821563 -3.00181298845476e-06 0.0011950014107444 -0.0515781771073916 -0.00156188395330068 0.143423482958461 -0.130818613054894 0.0924774663123633 0.0032191687590858 0.000395531478618946 0.0122153591628063 0.00520214995607879 0.010195342976072 0.0127681615961668 -0.00161146727525474 0.00118692451414873 0.0152991236395173 0.00581893932431304 0.0133110680672485 0.0143319308894046 -0.00258692496630479 0.00827661119592145 -0.000698864998313531 1.57468865723265e-05 -0.0114497529328868 0.00559341466846935 -0.00708080144616539 -0.00656914969230433 -0.0130437509910493 -0.00889994050370958 -0.00479324189067096 -0.000484144325982464 -0.00753395631522763 0.00886651385084672 0.0100436898689973 0.000277419245417298 0.0107821079921522 -0.00499037205029877 0.00383309963314907 0.00208534870159382 -0.0157842559655578 0.00134172058429903 0.00933436310981375 0.000343760190998992 -0.0198455093494238 0.00379604676425413 0.0155758176509773 -0.00176532685956646 -0.0363115466725487 -0.0211647492124606 -0.00148535025069681 0.000482419353555878 0.0020291663649404 0.00166515312878303 -0.00565762820762464 -0.0125093106590914 -0.00911561219077499 0.236985028671407 0.289357022160664 -0.0355737242253367 -0.138715809000853 0.169068134399113 -0.084433632388844 0.010110856877863 0.0438292806052414 0.0491057338069174 0.0259449988110264 -0.0279881389526273 -0.0264105459221548 0.0186333597136083 0.0310475857421532 0.0502664971257694 0.0129031062185929 -0.00128002058524917 -0.0185424482788039 0.0306020581963725 0.0102851016897414 0.174194421798613 0.00870004037454603 0.0297382300737073 -0.0145525105609895 0.029017263595452 0.0117204837596732 -0.0238045657168147 -0.197861803245707 -0.352557415802097 -0.458373826920647 -0.256323855094271 0.147211776615457 0.0680038190686681 0.0135072753295359 0.0528060964356024 0.308433512801802 0.00955421378891055 -0.137552832085225 -0.0910949804606031
  92 1524.24497505942 ""  5.42680020638986 0 0 0.000110464858469818 0.000254471771859028 0.000158140302558892 9.23214377273329e-05 0.000139775509096326 3.08933613429947e-05 -0.000235005080633948 -0.000745942197484138 -0.000197695713053395 -0.000421795080286407 0.000602539371536284 0.000134125984730213 0.000474116190991701 0.000494877462968304 -0.000438891756340464 0.000861991372675159 -0.00125675980543517 0.00191130790857382 9.97467533085208e-05 0.000377504015352096 0.000652215230074193 0.000330652793677614 0.000316152504942057 -0.000358848099969972 -0.0154388326479673 0.00962353858947792 -0.0254238864148455 -0.0203223834670988 0.0131670117271112 -0.034203052450074 -0.012027165724123 0.0138498394529113 0.0087210445885106 0.00841945803502803 -0.0122241319939473 -0.0138600368787434 -0.00034025809123309 -0.000778743872926425 -0.000796758763217537 -6.1424932551978e-05 -0.000866377618571091 9.36347396810356e-05 -0.000769959353582076 -0.00198472740043969 -0.00207393717900431 0.00504712474387124 -0.00606901139080287 0.0108353518519969 -0.00750120295512789 0.00289064294188945 -0.0133743217686578 -0.000671254257549704 -0.00198809281287866 0.00120048614409304 -0.19350253552892 -0.362680904308292 0.0309158736594506 0.285311804402341 -0.184569142646347 0.473712305386302 0.237386397335871 0.335214384417102 0.0469808593643544 -0.0120390323480662 -0.22391412064128 -0.0694120105873626 -9.04752704476418e-05 0.0739745054337764 0.109404924318572 0.22405731739789 -0.0495529105175564 -0.0921492164301774 0.0228435719514347 0.219124950875394 0.0897159115255563 -0.177609482317362 0.0191026565946978 0.168639740476203 0.0718161483772174 -0.110561417102928 -0.00432469108695779 -0.000890217209111008 -0.000505668433826328 -0.000115651619816949 1.98676759764135e-05 4.62720514617938e-05 2.61006073564793e-05 -0.000195592118432319 -0.000305150337671155 -0.000130575186497917 0.00566834602707972 0.00717147093848001 -0.000466077729734543 -0.00324063400787681 0.00396785918825616 -0.00195673945786512 0.000214104769535179 0.000932808387943333 0.000921076833516912 0.000633706513368077 -0.000642987621301972 -0.000664276858354798 0.000467144656186291 0.000753519048600182 0.00123713858850036 0.000300924751295218 -2.66784966589683e-05 -0.000459850860147063 0.000575115161900694 9.05412953578568e-05 0.00447927108898455 0.000408057620119164 0.000473595679158964 -0.00028356004843055 0.000635800523316777 0.000264374447938105 -0.000545032081644214 -0.00488566849250017 -0.00871501033206906 -0.0112813945377565 -0.00609627674962866 0.00360792950633419 0.00159816804485489 0.000264077029489384 0.00120842919835916 0.00748826858558915 0.000339850676567274 -0.00336850189127571 -0.0020933961124895
  93 1531.49987909443 ""  92.4726792450927 0 0 0.0352547499390879 -0.0412186722134732 -0.0409809386330797 0.00331682465729849 -0.00647624907874513 -0.00485538344869617 0.0115747431554719 0.0386741182279665 0.0087981184632991 0.012349234498318 -0.0336988300034929 -0.0211607003171104 -0.0277205471764245 -0.0125845352972392 0.0118305322160417 0.0147576920427265 0.0278926259770916 0.00220613496861462 0.0120747872439879 -0.017672378030963 -0.0143476860733602 -0.0315405098884549 -0.024193575964437 0.00919766220769093 -0.00765986343674566 -0.00204509397430506 0.00340506264100991 0.00155096475212326 0.00801104254232107 0.00171964250823904 -0.00464737584268549 0.00187923480686544 -0.000163460913948724 -0.00150222122924625 -0.00027349055006343 0.0044969651542424 -0.116428004472415 0.0982789090621988 0.558181461308272 -0.442348749749403 0.360632745704792 -0.00270271809846014 0.00216533545059548 0.118532234435156 0.0461705429964512 0.0876273094830325 0.109469768314705 -0.00911699087664541 0.00190874417940596 0.122005296918184 0.0473893750946951 0.085742627071647 0.0944743891544294 -0.0131673740457484 0.0438596259722918 -0.0880761140730455 0.00695730416527248 -0.0476626203652856 0.0108860746805514 0.0392118487313187 -0.00535689422199454 -0.0472285493272141 -0.0816725786142579 -0.0121900328707324 -0.0491586740321784 -0.0319747042206458 0.0181546344321955 0.0385339326330768 0.0257660429629932 0.0701861284391195 -0.0229355139949278 -0.00812522304964152 0.00421908153605879 -0.0550754634762813 -0.00375194746939497 0.0324823008182769 -0.000435543070504758 -0.0615454626098786 0.00186521765760885 0.047560624528148 -0.00295888798350442 0.00997609501384633 0.00113437932530616 0.0107017088993544 -0.00165271337419038 -0.000537980200461187 0.000226567694365593 0.00775915841345221 0.00266903218260804 -0.00490493301872332 -0.0247475688202378 -0.0696591803934327 -0.0503566110124507 0.00412832058289888 0.00518263785142997 -8.32679210274111e-05 0.00409518877706569 0.000107349803516858 0.00736488304348187 -0.00627037759691235 0.00310708628613392 0.00936617352722852 -0.00705313311268568 -0.00825827736504445 -0.0141253462403668 -0.00225114043623093 0.000280587087573984 0.00453279929375183 0.0122745187018835 0.0154125951562259 -0.0735932692461326 -0.0272578010531655 0.0214617613377205 -0.00811858606219245 -0.00381482127393143 -0.0035656073511737 0.00594202570541517 0.0583381869010916 0.104357524934907 0.128711973233033 0.0499636763727193 -0.0354299147095393 -0.012177239214548 -0.0004405020072955 -0.00833835182509218 -0.0681979283946939 -0.00743186436946286 0.0310572026290804 0.0137817408266093
  94 1535.82111546094 ""  2.33577519490237 0 0 -0.00261689750090058 0.00317105094043592 0.00396896603647191 -6.94372090707262e-06 0.000501049041344783 0.00035230031271193 -0.000475759460288749 -0.00267224040555185 -0.000839546529309918 -0.00118614161652574 0.00207632443947311 0.00156271684988723 0.00249891087619279 0.00126517673206068 -0.00101196078080445 -0.00143651088181514 -0.00104531887472244 0.000444401632945849 -0.000498315656255759 0.00189187140233306 0.00107108621444745 0.0015565205472142 0.000753240952984169 -0.000588490279668431 -0.000349137345242362 -0.00373894436569317 -0.00122023249841377 0.000185833688048204 -0.00309500223728261 -0.00126597718303297 6.81341651195337e-05 -0.00180808491894403 0.000640419479821786 -0.00102588315276993 -0.001067312767258 -0.00117578377125762 0.00750538081573467 -0.00593950203608883 -0.0362446642081717 0.0295770947294199 -0.0173362670749947 0.00170245120930461 -0.000407009593776418 -0.00925538507191103 -0.00338652339155343 -0.00614213067340504 -0.00794772707376978 0.000494897734788141 0.000564483831426956 -0.0114327603171206 -0.00491018823207784 -0.00475588675293156 -0.00554798721859903 0.000312294890442471 -0.0250798804710215 0.038743309867551 -0.00307876347199428 0.0246685868306114 -0.00559306297332549 -0.0175312970709396 0.00087772065750894 0.0211196523734386 0.0407737243416348 -0.00893032907580065 0.0277704122311131 -0.00682033806206674 0.0175214638387905 0.00765449548149178 -0.0163489534975764 -0.00834364420280768 -0.0016631813062918 0.0183631621098373 0.00919252011007059 0.0156224270309528 0.0233155485457706 -0.0191047494710027 0.00542283765999293 -0.000279582908742853 0.0242617750015259 0.00314734285679023 -0.00464625869158523 -0.00291654368567454 -0.0231384912008296 0.00408819356045311 -0.000722416727339526 0.0018314388889021 0.0019142163137812 -0.00370882548834054 -0.00359202242629697 -0.000717754978461178 0.145835922225124 0.129027484394255 -0.0495106183309669 -0.0899241104874452 0.173748512273218 -0.0374681093039806 0.0082992383301326 0.00494662409147827 -0.0132271407618558 0.0116491915535876 -0.0487521784509787 0.0571217116955369 -0.0020086060503592 -0.00805715752351812 0.00888306515840696 0.00135238851251484 -0.00708379044323532 0.01098524162659 0.29506199865836 0.250925075259719 -0.46658558606637 -0.407863789081978 0.381769950082305 -0.238994206572647 0.0404931826433871 0.00886376434540636 -0.0259814782904864 0.00970463350163546 0.000258276711213227 -0.00651636547511694 -0.0111850927752238 -0.107255996677989 0.0179779319921923 0.0893437781922673 0.0903982849740756 -0.133089338882957 -0.118562427560162 0.121422173887724 -0.0676647979352601
  95 1536.39102392124 ""  11.2555737646146 0 0 0.00735249909502063 -0.00750313974958466 -0.0080369841963218 0.00157584125689424 0.00105605482866288 -0.00056069263244443 0.00287679736998776 -0.00259333974508874 -0.00277149925709438 -0.00463384809180361 0.00161414226613626 0.00347141383327378 0.00778302603002313 0.00399992231239001 -0.00310164044542641 -0.00476327542153364 0.00770620315701975 0.0058754508296293 0.000914572179234016 0.00716881495919672 0.00231930189932673 -0.00109913171171878 -0.00472451035073351 -0.00126220273822997 -0.00812522098434084 -0.0418615777149562 -0.0112228279415332 0.00263012572841838 -0.0291793415775721 -0.012508322803693 -0.00154301594497044 -0.0186910619969144 0.00649729376605585 -0.0118207004515911 -0.0120391314316879 -0.010337064360775 -0.0251892445147472 0.0169139874640301 0.110835484361591 -0.0902069444148498 0.0687534273693108 -0.000698850883618349 -0.0030861702329626 -0.0212731586814288 -0.00694249208292669 -0.00902761801430313 -0.014518398694044 -0.000521096568695953 0.00596425832779974 -0.0464148256685829 -0.0219508836985077 -0.000887631085697191 -0.00540057293338307 -0.00164177044211805 -0.24395441928521 0.370859596069714 -0.0296099980353444 0.238960004237365 -0.053734748008952 -0.169748383634042 0.00634221845254277 0.200726068790838 0.393374232575819 -0.101599720746218 0.275348925236065 -0.0883457579641402 0.197164694292807 0.101444839945678 -0.162560334379849 -0.0560704199110798 -0.0291400388541146 0.194489436621606 0.101627413222686 0.141493353327707 0.250465109895545 -0.190851303272901 0.0588097180825097 -0.0354779552054068 0.263295169939481 0.0602371585634699 -0.0518035269534463 0.00166615096644158 0.00244853471249091 0.00130903435883422 -0.000233576247578997 -0.000322193443810499 -0.000199548598534007 0.00151233971088172 0.000658490482463482 -0.000740740115194648 -0.0174814362601295 -0.0227816526042229 -0.00331979956082369 0.00909489566247503 -0.0159105527040027 0.00340987322210062 0.000353211818809526 0.000414008981399232 0.00278234969386514 -0.00193408762439815 0.00511812028985454 -0.00440630316158239 -0.000828489175413479 -0.000243986262196285 -0.00280202822642529 -0.000363788852251946 0.000738584350850576 -0.00054531418440941 -0.0272412174733797 -0.0225213700866231 0.0363791996928012 0.0364537994763684 -0.0344332751773743 0.0225021560177434 -0.00506119581179112 -0.00168912426336377 0.00386308325161157 0.00682352154233017 0.0139844903951218 0.017588114847428 0.00663866600921838 0.00630687265917751 -0.00307717289641367 -0.00881357049921164 -0.00980822138624717 0.00520224377409586 0.0106427750705538 -0.00837079181365129 0.00802564169549052
  96 1548.20906318695 ""  103.546426771057 0 0 -0.0229703310503253 0.00737526626219134 0.0166547503739582 -0.0137645855578693 -0.0185045734305976 0.000707902846737305 0.037342347945989 0.0838261690871726 0.0115981801034169 0.0239227307280937 -0.0592998852716129 -0.0385285087509513 -0.0604654118101073 -0.0381483553719095 0.0214705722275576 0.0262435902461984 0.0756689795544551 0.0142019474019231 0.0237280096949791 -0.064517402233405 -0.0401041383761801 -0.0608787160439104 -0.0317221594911777 0.023897088902159 -0.012172872158964 -0.0204503304076923 -0.000855872280813998 0.00190731130866273 0.00176852487005939 -0.00057276203598501 -0.00425094263293542 -0.00363481763544147 8.10827464217384e-05 -0.00321590682420739 -0.00430645029605789 0.00141934520751252 0.0896166626432031 -0.00921152796791247 -0.272914203296261 0.250310774696907 -0.140852404819573 0.00126859430409155 0.00208509422813345 0.264830003566684 0.106622970450745 0.186131641008068 0.223627391948077 -0.0236308537912087 -0.00108758737222557 0.273403964034492 0.109630767558587 0.149137618275218 0.184618123575911 -0.0148202145603884 -0.0110183498387967 -0.00557353124822026 0.000451849768355842 0.00953138178739967 -0.00163178063483403 -0.00453876161673346 -0.00648374852571563 -0.00578598641867486 0.00587718540573611 -0.0355383334061153 0.0304352349877676 -0.0497231492584539 0.0648096529856491 0.0594749827422059 -0.0178274441764788 0.042421781127629 -0.0280697524387409 0.0489769131209058 0.0300666415310714 -0.0101486032594282 0.0599006011294167 -0.02681052560551 0.0158784870415321 -0.0624646222113176 0.0660595025760034 0.0574540038354585 -0.0150055798899225 -0.00288724552094392 -0.00147770670551569 -0.00291740254503051 0.00114507005432088 0.000550794769340205 -7.03351445105847e-05 0.00015069838757186 0.00211560544996283 0.00189247554840465 0.010420223563725 0.0224662164322755 0.012330565870592 -0.00428903088270387 0.00193770828689613 -0.00154382085102457 -0.00866232050584568 -0.0105483635842754 -0.00319433267465987 0.00103081118815608 -0.0009935470887357 -0.00215813009663178 0.00217009712347588 0.00191290755788613 0.00366128971556368 0.000332649425754944 -0.000123513764652494 -0.000433801963469077 -0.00123392067182257 -0.00164567236433954 0.0131419991586434 0.00461252513599694 -0.00233503978084938 0.0014215855926094 0.0010120666935291 0.00257680617549851 -0.00159196236934536 -0.0134907595244948 -0.0243958488250684 -0.028608982647803 -0.00721864926433048 0.00538575158380224 0.00183265591697503 0.00110224005088033 0.0021356442190169 0.00886451488245039 -1.84605985625741e-05 -0.00365320427701271 -0.00265816131020061
  97 1593.71963254877 ""  4.86126858751461 0 0 0.000783443631139507 0.0133419155513355 0.0058418421575502 0.0100295889399857 -0.00958290940811016 -0.00957325484494405 -0.118167898536349 0.0381045943295313 0.0862863570680134 0.0574083157914857 -0.0606043239151922 -0.0593278913758501 -0.0722791590052608 -0.0146084565725539 0.0380062467572033 0.0915834317025058 -0.0340051051197602 -0.0689497191881212 -0.0468560446850004 0.07184900606526 0.0570128653313035 0.0779897451568368 0.00215590548597691 -0.0460000661804865 -0.0150070729650709 0.00346999793444187 0.0104819831339372 0.00178137574264592 -0.00533428133195243 -0.00314520019520794 0.000775492487202905 0.00157006081195152 0.000582069314028906 0.000423122612781506 0.00176468774494352 -4.8119530338366e-05 -0.0133554646470671 -0.0182256997142 -0.021614156069527 0.00408310114538954 -0.0274281478383779 0.00357206339807497 0.0462461778127321 0.14881630582634 0.0332758677581609 0.0680278477543344 0.133299738485401 0.0118400520641977 -0.0274498650441325 -0.187560079896134 -0.0583162872584927 -0.0238719891824406 -0.106383804762838 -0.0290447310478127 -0.00640681102775778 0.020093538104656 -0.00432788582197149 -0.00546959138531799 -0.00282288593256211 0.00198378561665079 0.00605558228936677 0.01161431861573 0.016807154441737 -0.0134996502477373 -0.00503669351259016 -0.0268862789040207 0.0135282709362313 0.0148699586172014 -0.00133684433296176 0.0187996372016544 -0.00628423699578998 0.00861405003427863 0.0127094358128999 -0.0215141977338725 0.0168951201244527 0.000852900738341077 0.00515675137074855 -0.0205599508812134 0.0125462998007738 0.0152620779632608 -0.00267621543380826 -0.000232551059085773 0.000707359751678693 -8.87538298207538e-05 -0.000171509147895542 0.000957843695854156 0.00130956903320977 -0.000908248642336673 -0.00535192910440626 -0.00374397450150452 -0.000968842745157018 0.000279879771362723 0.000473204781337803 0.000966182338529719 -0.00183513570132713 0.000508658509903422 0.00423324507834769 0.00481530725928851 0.0058408146960377 0.000155034004614035 -4.50811826551008e-05 -0.000262039584283325 0.00026783494977476 0.000259674638797095 0.000741623445758081 2.40363519791079e-05 -3.77489354515614e-05 -1.07774783050888e-05 1.33777648024831e-05 -9.01421775736761e-06 0.00104736482660627 6.73023573624119e-05 -0.000129032585027907 -0.000492478958818573 0.0127658097195499 0.00420407415783227 -0.00964278251984982 -0.00153586998053903 -0.00296422207789102 -0.0035993766448526 -0.000424477392272266 0.000540299933863462 8.52139505329986e-05 0.000183121131836944 0.000205598064496073 0.000528193395060174 -4.71421799932389e-05 -0.000196826773876133 -0.000196215515234258
  98 1636.93803147919 ""  66.6548175197403 0 0 -0.00826643465821175 -0.00664733319498475 0.00148459307186283 -0.00439591931391589 -0.0062063807718582 0.000166759646799568 0.0447578892641102 0.0739959559406032 0.00311187175738603 -0.0242479359373153 -0.105321740416548 -0.0277567444003454 0.0733366137084073 0.10269244714129 -0.00334600339615236 -0.03698645193286 -0.0718221880279214 -0.00610883114742427 0.0216809407603478 0.109635732228893 0.0307203332561888 -0.0749743429660765 -0.104377802450783 0.00318660132575326 0.00524578244049587 0.00796489632824523 -4.3113562624126e-05 0.000725999413651168 0.000280575210504957 -0.000332238783230013 0.00055360883186565 0.00122746937043743 0.0022284305976167 -0.00111213227355045 0.00233462691125727 -0.000526454113692513 0.0267365790680625 0.0210999596706545 -0.032989916420011 0.0475199023508129 0.00242651297701532 0.00247401918459926 -0.0465361526938735 0.130637968490139 0.0810816141918973 -0.146296880077735 -0.124011448479044 0.0396315977981383 0.0440070994882219 -0.134503736608133 -0.0800021735913955 0.136137826127431 0.101379319362437 -0.040625212076613 -0.00161353425300165 -0.00193222183538034 0.000178570411001553 -0.00584206865238793 0.00191794538134118 0.00432632731247773 -0.00153350045251175 -0.00186251427593288 0.000251750758763969 0.00203202554284228 -0.00573731221512109 0.00355428307508875 -0.00721689732805049 -0.0110845954397523 -0.00322598497539688 -0.00555512132811058 0.00587017500117668 -0.0125884373068237 -0.00351581212345509 -0.00234282506673464 -0.00575206286555536 0.00900985135810607 -0.00347831706448169 0.0113854320180045 -0.00465118512268358 -0.012698139048169 0.00106367088140733 -0.00031731115309654 -0.000253017805130948 0.000123920190386555 0.000551364169164529 0.000576911637700037 0.000158332264734691 0.000953334568077771 0.000547821865869627 -0.000342202239068072 0.00142601461652467 0.00153235796565986 -0.00111748116052079 -0.00214472062374645 -0.000992492962203614 -0.00252980200275054 -0.00290722021038668 -0.003365099495103 0.00102612509565849 -0.000184386809408254 -0.000101576811411497 -0.000690883394957618 0.000431573276917758 0.000423914313341875 0.000493458549747859 4.59994448725026e-05 -3.69277051020211e-06 0.00013498021522971 -0.000735643254140929 -0.000263536278242746 0.00205937888139994 0.00191510142890962 -0.000378128178624278 0.00125861049238124 0.0018990706775432 0.00185183779514264 -0.00129096831721249 -0.00117327085268737 -0.00199099784960286 -0.00197339860477547 -0.000252366305055967 0.000770644666978872 4.40829394766659e-05 0.000117427141191248 3.23269207052842e-05 0.000142596259392746 -0.000228300574452305 -0.000304127880470026 -0.000357632913831336
  99 2892.61941897923 ""  43.5796141943974 0 0 -0.00404550960714118 0.00450610833716613 -0.0049849082737274 -0.00050513135894298 -0.000250768576813022 -8.70792391225284e-05 -0.000223951761946022 6.25068613328271e-05 9.33159710355654e-05 6.30878944526346e-05 3.26680312012261e-05 -1.12844951943582e-05 -7.51586778050146e-06 -1.65139888605494e-06 7.595676532141e-06 3.00700390073017e-07 -2.98004524607508e-06 -4.01955508338483e-06 -3.09229614418281e-05 -7.79325342217657e-08 2.65892358393559e-05 -1.14504967968087e-05 -1.09825638535635e-05 -4.51851045459257e-06 2.4473293773073e-06 2.38084610480764e-06 1.95997537592169e-06 -5.1426980019775e-06 -8.60653153718858e-06 -3.55020233224149e-06 -1.67847659745335e-05 -3.00315618508707e-06 -7.22934964736105e-06 -7.77879508908086e-06 -1.63530187325385e-05 -1.1016057127252e-05 0.068182265218911 -0.0519130805662173 0.026796119124415 -0.00275744123023632 -0.0023875017579741 0.0381080315761715 -0.00012659497791117 0.000195507487949949 0.000230431808093941 -2.40106625848199e-05 7.21644036558228e-05 5.07731662659692e-05 9.08353039224846e-05 -5.35685990717471e-05 -4.63070460629226e-05 0.000377355518843936 -0.000573920703083089 -0.000333245364354069 1.209688808122e-05 1.83908294904921e-06 9.75779658997229e-06 3.01817337494934e-05 9.80468110167561e-05 2.46010153293273e-05 0.00010169345471965 -8.55492013450778e-05 5.17440417153057e-05 -7.20866440674167e-07 8.33631157326219e-06 7.64306999198834e-07 0.000119905833211781 -0.000124968436210342 7.38821983849052e-05 4.38745238504203e-05 0.000151776792897884 1.74373297205047e-05 9.36717527331448e-05 2.5046194294657e-05 -5.02051776994537e-05 4.99957977320692e-05 0.000133282009565331 1.96698570409397e-05 2.33363832043915e-05 1.70208600090097e-05 7.20968206036947e-05 -0.00912441059813702 0.000959075601516956 0.000792728816817031 0.00162051630405621 0.00106020520649996 -0.00178491234545576 0.0566919257034341 -0.0467953217694765 0.0227725325790279 0.0525114305243486 -0.049042479521496 0.0172395271024303 0.0621423471834071 0.0254588051260445 -0.0231004713115464 -0.717743992166143 0.544427540487779 -0.261684461353366 -0.00733218895643965 -0.00414891940546656 0.00624762305597174 -0.000104743940581437 -4.40013339153641e-05 0.000535508037139386 0.000477589705481968 8.96617158725804e-05 -0.000560176230065843 -0.0133232182151246 0.00601870521363451 -0.000796543472344724 0.0978613764751833 0.0446729537142193 -0.0803093173443364 0.00806210930776598 0.00644991974532676 0.00430274101849202 0.000218291992864807 0.00480420026495334 0.00457990865337962 0.00125536505050809 -0.000418854314766681 0.00357802660426376 -0.00235940442786434 0.00159393191570858 -0.000586628775046271 -0.00484950519898801 -0.00196216459429346 0.00402253172949921
  100 2893.7397397585 ""  69.6420518318984 0 0 -0.000548654392368803 0.000754637951220174 -0.000806972769225122 -0.000144003832154527 -0.000152341715202123 -2.91534904516498e-05 1.70602366465874e-05 0.00016176490698309 3.98301594014962e-05 -1.36657798305119e-05 -4.52113145445232e-05 -8.35371590266849e-06 1.19767954294967e-05 3.33756195894768e-06 -5.7588872101463e-06 -5.99628935835337e-06 -7.47020597764255e-06 1.45740794319908e-06 -2.18356893630716e-05 -2.767955064412e-06 1.96957279043696e-05 -2.05859387495359e-05 -2.92210949323536e-05 1.04991613785499e-05 3.66559536995342e-06 7.25128826449386e-06 1.71991669910532e-06 -4.56564529450245e-06 -1.88205749860815e-05 1.14847560269542e-05 -1.80155196024924e-05 -2.62649703680791e-05 6.88247854634914e-07 -9.34936004957119e-06 -2.72539611382074e-05 7.55794149178217e-06 0.0101966163273007 -0.0078122126803477 0.00412892834193256 -0.00061279318386919 -0.000567541719693795 0.00579241923951631 0.000212269529430441 0.000229706989792317 -4.69328768123899e-05 -0.000110965973065814 0.000119494487882613 0.000102760853665474 0.000154884077653393 9.05794405558941e-06 -0.000102823858854881 0.000111686169894902 -9.27570613026843e-05 -0.000172040100983067 -6.15742076932536e-06 -1.71398683883627e-05 -0.000188952675750175 5.45212402219839e-05 0.000195075742987319 5.23915723978206e-05 5.40879477845038e-05 -3.50344558938534e-05 2.97950497156923e-05 6.68022331117573e-05 2.4603015054379e-05 -3.09276311070141e-05 1.06595687516929e-05 -3.0829884063043e-06 1.60722220070573e-05 8.11383805669715e-05 0.00025133016075171 3.28393238880838e-05 3.16365313105634e-05 1.839455212683e-05 -1.77779268023255e-05 0.000113566702079216 0.000280850538877745 6.12911707650657e-05 -2.28887735142855e-05 -2.00825380467075e-05 -0.000194937365030919 -0.00147371992231245 -0.00143314868383353 0.00178516327266034 0.000301505229448001 0.000348065188486514 -3.63431084224234e-05 0.00817094442636025 -0.00674929141192513 0.00316913552056398 -0.0128249656096268 0.0104809514864829 -0.00535040427670076 0.0233905070072492 0.00223474678447097 -0.0157926827696698 -0.102569228210706 0.077784823513658 -0.0369616425741946 0.0516980424006146 0.030249384483372 -0.0440411287895178 -0.000410160022188159 0.000439748660323593 -0.00262047861490133 -0.00375107552295112 2.55164968715108e-05 0.00437105196856194 0.0830994095754574 -0.03693742702141 -0.00229459902246651 -0.690327880047179 -0.31664560805119 0.56186560804215 -0.00289502258002388 -0.00317157210770629 -0.000296379332641668 0.0012133858031212 -0.0053251024246211 -0.000143967112948475 -0.0105320072884295 0.0044304915213272 -0.0294870418884502 0.0278685014665597 -0.0204913797197252 0.00597426060372987 0.0330652171961693 0.0136239320808117 -0.0275011273189008
  101 2951.45141039969 ""  49.4950589219519 0 0 -8.18115915003545e-05 0.000845487291469873 0.00049061966352106 -6.41066618768286e-05 0.000195579955653764 0.000412715464783358 -0.00016480628909753 -0.000212820420546026 5.8404828451865e-05 -1.29858022558967e-05 4.08036923874767e-05 1.40432516234126e-05 -3.04868976547232e-05 2.92327329982503e-05 2.43473090348598e-05 -4.42418252797748e-06 2.51697253606e-06 3.07440009852626e-06 -1.03502657032097e-07 -1.93594373394612e-05 -3.99239220014704e-06 -2.32594635992267e-06 8.25480054939397e-05 4.81635941641451e-05 -4.71856867835727e-06 -7.83630897214356e-06 5.1422700177896e-07 1.81725419711321e-05 4.30957424867224e-05 2.50999774072984e-05 2.98607124291801e-05 5.88395410719608e-05 5.02052124275449e-05 1.06717823512369e-05 8.1297497917127e-05 1.09367932852526e-05 0.00808257043273281 -0.00734331802472992 0.00312583284959555 -0.000940829382053662 -0.00130780498639618 -0.0165819024649268 0.000366849573719035 0.000203722503891968 -0.00017463405408435 0.000222711436620608 -0.00018524766799947 -0.000213472128244915 -0.00019829624545997 -8.27359380239209e-05 6.82597125544831e-05 0.000565778041761138 -0.000960313540718262 -0.000822250806664762 -1.76019302593455e-05 -3.95975685243485e-05 -0.00016570184291869 -0.000137033504140296 -0.000476051121292343 -9.24503496297424e-05 -2.09446752965502e-05 -4.66924763536012e-07 -5.20957959007273e-06 0.000411146829002026 6.83993120534967e-05 -0.000240458104459746 -0.000388622796787822 0.000374449990961001 -0.000211373996379878 -0.000358796735330786 -0.00106067967830511 -0.000168259460293647 0.000282220928468797 3.27831949708113e-05 -0.000144545400650656 -0.000336921094406191 -0.000954247301455122 -0.000181499937573076 2.74786615699562e-05 4.29270221855923e-06 0.000157628739712429 0.0425704072239093 0.0379186453403787 -0.0388098814810656 -0.000157667257597934 0.000239976516313035 0.000387249803548356 0.00371760279577366 -0.00203671127156155 0.00146890269672102 0.261365431264042 -0.213813122164501 0.0792797771814916 -0.777906776497385 -0.266069143572061 0.364762618732028 -0.0340019274125806 0.0250805000112201 -0.0140750999089209 0.0044596723273625 -0.0015598556925147 -0.00107045289628347 0.000153283669325384 0.00192926239390399 -0.000246399625578203 -0.000557170516113283 0.000445087092118664 0.000697403900300843 -0.0369328999882444 0.0286418279424135 -0.00478087716615503 -0.0168209789521013 -0.00799718773706998 0.0225693727321173 -0.00476209571789005 -0.00528217151404386 0.000111829505838478 0.0014883500615134 -0.000909176540947276 0.00536481799471769 -0.00205074255291295 0.000438872593253854 -0.00598852763330815 0.00856077299178048 -0.00675996946086439 0.000862629408565619 0.000174123587261503 -0.000526470470032762 -0.00126428988620643
  102 2961.56840049869 ""  26.5682086079925 0 0 0.0427882341036673 -0.037541541458429 -0.0280152456112258 0.00233930171794765 0.00172076897132292 -0.00050161448834225 -0.000220495898442602 -0.00163372589770862 -0.000686432863487135 -0.00172265012322197 -0.00034384042202362 0.000881868694646 -0.000139553588414151 1.61021780413634e-05 9.56726145168396e-05 8.08804131214377e-05 4.38275098853396e-05 -2.197619183224e-05 7.29276634170785e-05 -5.54568244490356e-05 -5.92786000143866e-05 0.000190044518468052 0.000500777622080251 9.59817611693568e-05 -4.80659724786165e-05 -2.22736072777608e-05 1.78450745877736e-05 -6.83855112433757e-07 9.87204499924722e-05 2.86644047946518e-05 3.61683871135544e-05 0.000192209185462521 0.000197817425047106 -9.31233130217606e-05 0.000283241528098884 -1.14023737271331e-05 -0.56482503605369 0.460641221459508 -0.245258031846201 0.0193971094843668 -0.0387294114925144 0.586036399340301 0.0209667687761782 0.00834022448809922 -0.00976749973094058 -0.000437391866713934 0.000911636074224347 0.000591510082810209 -0.00138694506852682 -0.000220233823690754 0.000762005929263921 -3.08691075159865e-05 -0.0012994032041802 -0.000465602483009578 -4.1424147717149e-05 -5.41640135438867e-05 -0.000255621478126716 -0.000261307097085802 -0.000809260520607799 -0.00016199047343967 0.000239155586874275 -0.000256945644180227 0.000123382184193111 0.00219373823995367 0.000401154589811288 -0.00122526851988367 -0.00125092385320846 0.00118115340135172 -0.00067172355777448 -0.00124023352457362 -0.00350642242292477 -0.000475403615090798 0.0024608469057381 0.000409529837196921 -0.00124637921746851 -0.00145226628220924 -0.0037064032702986 -0.000719995143484199 0.000295885180055163 0.00027500954501494 0.00220348078630475 -0.00438282417324386 0.00346460181065734 -0.000716394249254533 -0.000404994563931445 -0.000164143615403835 -8.79272001197105e-05 0.00352211195774719 -0.00160377201162406 0.00107190637413667 0.0473402784396729 -0.04274431089835 0.0146110331871569 0.00486323244872072 0.0031376991551431 -0.00278811873932169 -0.0324513426170214 0.0253889158317337 -0.0110575746958193 0.000223003399940924 -5.21877768451123e-05 -9.04536468389848e-05 -3.46085622475365e-05 6.71037827746775e-06 -2.77412230487317e-05 -7.19320557102061e-05 -3.08319462119517e-05 1.35605189891576e-05 -0.000965264131145157 0.000891353520033475 -4.06877950332519e-05 -0.00153051008964804 -0.000652298381983181 0.00127879371797752 -0.000902234376771164 0.000547451690381662 0.00204877334309548 -0.00119076309936832 0.00157263725268885 0.000275896387902508 0.000119976846824265 2.87181765842576e-06 0.000467662141647633 -3.31247655719837e-06 -7.56148124108601e-05 -6.90600008798074e-06 0.00081499814048392 0.000347484899773521 -0.000675894110899437
  103 2985.92075148141 ""  28.9786061072169 0 0 -5.55550206620382e-05 2.97578475174966e-05 0.000170798158831554 1.43678677469041e-05 2.00634617705652e-05 3.65629419918975e-06 -3.12603498842295e-05 -6.59349880184748e-06 -1.73793933387161e-05 1.31593935734002e-05 2.83343400786194e-05 2.21263108093835e-05 0.000265516948172283 -0.000361126450080425 -0.000119436106241571 -0.000212830236385567 2.52084477899599e-08 -0.000106878551213138 0.000266191572761432 0.000180499751414325 -0.000155652177434736 -1.57949735335834e-06 1.50051407964624e-05 3.10561230523719e-05 0.000601832829415413 -0.000140863020744332 0.000478457968351843 -0.00862437341648246 -0.00233791357281182 0.00521176830345071 -0.0075018483933123 -0.0100671549717321 -0.0209167508632371 -0.0166707333326902 0.0356425526830458 -0.0135291916744043 0.000596937144984132 -0.00044761880021246 0.00027688898815235 -2.81746209963341e-05 0.000110764749795466 -0.00229140141176215 0.000135430990191693 -8.43655329356134e-06 -2.07090608115656e-05 -0.0019136224498899 0.00215021548183771 0.00332974108737938 -0.00294302279397182 -0.00100541216041679 0.00130888270154676 0.00039143476985788 -0.000415469713517982 -0.000289872879463892 -0.0115288326963602 -0.0132755701516395 -0.128277091203163 0.0310938775534221 0.114090736239348 0.025588752499326 0.0814345457859432 -0.0738696417194183 0.0405860883641913 -0.193735406720725 -0.0340242254921821 0.103994980478386 0.171730115396332 -0.168852659583704 0.0861000003753813 0.109969616983251 0.323025734760533 0.0559236077176766 0.331223600311098 0.0581633958603797 -0.175474779224523 -0.189710913441387 -0.544197455576538 -0.102270105746359 0.0534601425596799 0.0646186542104541 0.435961007920283 7.46626767188766e-05 -5.68306661495425e-05 1.63034061883761e-05 2.76601688411102e-06 1.01187473061406e-06 -7.84989100774743e-07 -1.30876219091193e-06 -7.07090413072038e-06 3.77635467005781e-07 -0.000802190756553657 0.000720438020117109 -0.000292383410541129 -0.000109554294777618 -5.42852966273132e-05 5.3872631285062e-05 -3.61895544134921e-06 4.69512796832381e-06 -3.78848666109525e-06 0.000113624216726661 -7.29179666932214e-05 2.52449270899425e-06 -1.01540264268527e-06 3.39546962012239e-06 3.90508480020761e-06 -2.91577048443944e-05 6.25145499094586e-05 1.10891545903127e-05 -0.00127088787727489 0.000940720086139475 -0.000192243435848951 -0.000110887392932957 -8.17113432988551e-05 0.000120939990380287 1.91243355643056e-05 3.64027948306595e-05 9.62743176781003e-06 5.20894966671512e-05 -3.85832400429141e-05 1.860564719302e-06 -0.000161466200367312 -9.64012249718922e-06 -0.000457672031308422 0.000817474379069505 -0.000602386902848727 0.000101424254048464 -0.000301978450972857 -0.000124552194487389 0.000229265760483218
  104 2986.91583934259 ""  27.9226148404212 0 0 0.000288999729122942 -0.00020827626775116 1.10423677882846e-05 -3.26782305344321e-05 -4.53108005369765e-05 1.81836685520619e-06 4.27939090782678e-05 3.74061083935535e-05 -2.43638392852321e-05 4.73599476487902e-06 -8.93782748684559e-05 -3.27452577971436e-05 -0.000493167420616481 0.000857819304610569 0.000707510933632346 0.000279555580311025 0.000109221659296089 -0.000209798377686891 -0.00096630168627463 -0.000514281829814159 0.000359076370297562 3.05429579203159e-05 -4.97991588670322e-05 -2.95292424909363e-05 -0.000578890666203177 -0.00032710961549066 0.000526219628813482 0.0293131831149527 0.00663183950061506 -0.014974176690037 -0.0103526162482382 -0.0129078022018344 -0.0290455742992724 0.00459338418919013 -0.00876114779182336 0.00392799971142984 -0.00326959582079028 0.00264381297289021 -0.00134322912402644 2.90393092535995e-05 -0.000135149133438763 0.00109501835600402 -0.000469550937475166 -6.0967359590376e-05 0.000286342961406705 0.00673484519610584 -0.00692264431262472 -0.00641666309994264 0.00979196781803894 0.00338464651148703 -0.00456340795475942 -0.000980413540965083 0.00115779320345943 0.00109654722636147 0.0387356733868702 0.0428874135911873 0.39680035689508 -0.100937904774275 -0.368723127471961 -0.0829876653306476 -0.282349617807358 0.25035897221176 -0.13714454892825 -0.268128965492521 -0.0472070694140639 0.142444470971025 0.242145376865537 -0.236445751459461 0.12302936378439 0.148848844120617 0.437251379050423 0.0763425986546959 -0.0855675282308569 -0.0157443043117729 0.0460607988915588 0.0470220347328547 0.135822032180171 0.0254008088381717 -0.0149478271441045 -0.016353085223755 -0.118410166142119 -9.17209881788195e-05 0.000124366959063049 -5.82551209399235e-05 -6.38648051748126e-06 -3.69085970646636e-06 2.34947264017812e-06 2.10341653137937e-05 -1.069666871445e-06 9.04039267343781e-06 0.00153270728008901 -0.00134392673537123 0.000527747142039297 -0.000415716813205204 -0.000104632949003074 0.000189865782273564 -0.000160678084409367 0.000130442698853764 -5.71105116555019e-05 -0.000123551136779667 9.87903637358471e-05 -1.40921689779508e-05 5.03795084812393e-07 -5.38992859081185e-06 -4.14167083130959e-06 5.4250630030118e-05 -0.000194132880198185 -1.95211971850135e-05 0.00157814510349089 -0.0011617201028033 0.000235057683812452 -4.86264194499745e-05 1.35080762079881e-05 1.21367442522848e-06 -2.38169725589527e-05 -3.19391067197933e-05 -2.16479325570694e-05 -7.02347556892033e-05 5.65040742983394e-05 -1.40372963915138e-05 0.000500416766909685 3.04266925875382e-05 0.00146407558159113 -0.0023606541449812 0.00174408172187423 -0.000289643340750042 0.00121012061059932 0.000512928167132857 -0.000950051183905317
  105 2988.84162308353 ""  9.49132035312707 0 0 0.000392399433572815 -0.000420556823384667 0.00140648403419439 4.67617266002877e-06 1.64192156231521e-05 -1.50258632953526e-05 -5.90294206189662e-06 -2.99234879062624e-05 -1.66984166466518e-05 1.82481661507685e-05 1.67874621394671e-05 -6.47058771113204e-06 -7.62059597243511e-06 7.39105488380331e-06 6.78800902033262e-06 7.33043123334511e-07 -1.84469407561138e-06 -2.96339986470395e-07 -2.65030399939046e-07 -4.91550525316007e-06 9.27840560424007e-07 7.22817837386098e-06 3.81002594007033e-06 5.19644853263343e-07 -3.78689743001587e-06 -2.3696860479367e-06 7.04896602098701e-07 0.00026668829624649 7.48907489406963e-05 -0.00013454359056914 1.55242730707044e-05 3.87853986034753e-05 1.81747379129506e-05 2.34059901907455e-05 6.08652516628963e-06 1.07179848530727e-05 -0.00482155616825881 0.00389899987234608 -0.00185682222496721 4.15784218157499e-05 0.000775458636900442 -0.0138955352160771 -0.000256920324037479 -0.000141311679586325 9.33564884602705e-05 8.69922726790457e-05 -0.000105321394551972 -9.83394796248587e-05 3.90538335845283e-05 1.36373443607706e-05 -1.67116199458151e-05 -5.24431935515638e-05 3.84587443520908e-05 4.05369892075973e-05 0.000334616741656788 0.00037508013708671 0.00358522076377269 -0.00095036039735765 -0.00343882618357209 -0.000766660210742453 -0.00250788311112249 0.00220872292344558 -0.00120908217752642 8.67752766189496e-05 1.20185770994275e-05 -6.62827011887944e-05 -8.89296787935631e-05 8.50056017109427e-05 -5.03335977267813e-05 -0.000180336563912487 -0.000528994104792141 -9.58732042863684e-05 -0.000244456474974443 -5.80149974979995e-05 0.000140221662685701 2.4584811826689e-05 5.73838369448043e-05 9.98978947653694e-06 -2.65693114247667e-05 -4.91468894796189e-05 -0.000291769645759874 -0.00625261936401547 0.000595590755817335 0.00108708943364328 -1.90023854281814e-05 -7.01664143741819e-05 -1.84945515421808e-05 -0.000769779985235133 0.000563369339372011 -0.000234023798972831 0.0294574923717836 -0.0250426673757168 0.0119843502602381 0.0458923025671738 0.0164835946344506 -0.0226441311881152 0.00659303805194859 -0.00488760633160888 0.00200325209313957 0.0367414864718949 -0.0265127762541443 0.00335148472261369 -0.000501255529751175 0.000552413296612813 0.000451964501825422 -0.0168281447893865 0.0423653854271964 0.00319821226168076 -0.435623624909394 0.322884413098784 -0.0638731109597978 -0.00740117899612093 -0.0127472902752892 0.0147873900951616 0.00172204255098184 0.001749509706013 -9.64397619677321e-07 0.0106993670874306 -0.00640353609567691 0.000904482159834038 -0.0993531355471145 -0.00591145088624846 -0.286112821425277 0.535984743372104 -0.396950259700585 0.0656891160018058 -0.234167430619763 -0.0979808634592788 0.182533484130976
  106 2994.26596264149 ""  34.6233824898922 0 0 0.000515360281550871 -0.000342761425304896 0.000328549835996729 -6.44114758030274e-05 -0.000145169224122426 -2.54742137760957e-05 4.94545261686349e-05 0.000156129448795086 2.85286286738345e-05 -0.000127240277514812 -0.000104045981646916 3.14593560916152e-05 -0.000794243160027522 0.000823736747569499 0.000822737507498058 0.00038642759620326 0.000919371003433052 0.000122103045593008 0.00118399044317022 0.000429811899571959 -0.000551126671489256 3.56725602626782e-05 -0.000142200783021972 -7.72787784137567e-05 -7.46119746385168e-05 -0.000170123901157753 2.16090900553235e-05 -0.0287925536467337 -0.00389964559573962 0.0161044334561362 -0.00815750619727748 -0.0104293609280084 -0.0239238434271996 0.0104784871745109 -0.0209351823509431 0.00818640119033619 -0.00545799576618843 0.00441034777020584 -0.00213496752192378 -5.25374277637121e-05 -4.38840536217814e-05 -0.00197261152341863 0.000495288833989808 -3.52079009472785e-05 -0.000320973885078512 0.00934099168349639 -0.00908783793456601 -0.00927102179755193 -0.0142760198861799 -0.00447582451387487 0.00681591245979528 -2.47519572353049e-05 -0.000442812800413192 -0.000157391488455029 -0.0355637464313001 -0.0413393886137348 -0.398729359841098 0.0919416233444904 0.331607310667116 0.0738867628941683 0.28192282964728 -0.246587664899562 0.134709753167581 -0.216322564506846 -0.0374737742484886 0.118402124044914 0.193163505831203 -0.187858292979173 0.0995720069450101 0.119003497189394 0.34885180266505 0.0618419047361828 -0.197771763906439 -0.0325289353109375 0.103053000117992 0.108597968745266 0.314463862922247 0.0583970141092998 -0.0326785584111332 -0.0359837105327996 -0.256853086010461 -0.000576474501092923 0.00033804738396339 -8.22051530454192e-05 -8.73955747856423e-06 -7.5284089943621e-06 4.81702626336379e-06 -4.91108078861896e-06 3.52302901215433e-05 6.87060756589009e-06 0.00529789732352789 -0.00461211645695999 0.00194167969649171 0.00159765789515237 0.000672048493026523 -0.000813970357390933 0.000150251500054159 -0.000106387675680664 3.52263019460794e-05 0.000961891084321835 -0.000642295437573856 9.95117049725311e-05 -1.39605549104812e-05 1.78813853146464e-06 1.924909979835e-07 -0.00023549424851096 -0.00024034567126987 -0.000119534062833912 -0.0109576810701223 0.00809011745627388 -0.00159300268086961 -0.000424498214101201 -0.000482131399416856 0.000462933205341347 -5.26051072733666e-05 -8.75019803655934e-05 -8.71026615493574e-05 0.000118147171924945 -0.000118321083046789 -6.78010330558443e-05 0.00129747010646286 8.02572472864547e-05 0.00422352598863389 -0.0017435818978399 0.00128124132285904 -0.000217388012390547 0.00323170341131561 0.00146220698398528 -0.00268358766567076
  107 2995.46452250897 ""  28.4847908807806 0 0 0.00129284959548524 -0.00111007645739869 0.00408242445419638 -5.64364363096119e-05 -5.50838730068542e-05 -4.21851660645032e-05 2.14612165551617e-05 6.64487779817178e-05 -8.47368536254874e-06 1.33278613881187e-05 -5.00155582485361e-06 -1.79173758499882e-05 2.3882627000453e-05 -1.90374884091127e-05 -2.12640768034538e-05 -7.6681218376316e-06 -1.75121135481421e-05 -1.14229614088978e-07 -2.44887240680895e-05 -5.56785587994702e-06 1.4963751330421e-05 -1.57416898675837e-06 -2.13071494134592e-05 -3.19976026592963e-06 3.20803796540824e-06 4.66881471000529e-06 -2.35831182272785e-06 0.000449761381305371 4.4330707706007e-05 -0.000274707223189885 0.000135438799519039 0.000180266513989174 0.000435954747438577 -0.000190490060535435 0.000304139146971538 -0.000152652545811882 -0.0143693015948836 0.0116871983791294 -0.00537572287531172 -0.000279497370623223 0.00146569260514045 -0.0424791871005501 -0.000274152283883327 -0.000117174833996326 0.000111510921563113 -0.000217857179170626 0.000207807050048912 0.000210018568302424 0.000331330518587455 9.65498367077613e-05 -0.000154139061338102 -6.38890912556108e-05 0.000156585626302631 0.000130340198460712 0.000580995980078509 0.000675045185821305 0.00651169754102659 -0.00140132486062517 -0.00506626812318049 -0.00113268274849973 -0.00444434302121329 0.00388787013887991 -0.00212374821730112 0.00401146930848054 0.000697784048426967 -0.00218826394343856 -0.00349922308500415 0.00340346261538947 -0.00179377294682589 -0.00213244971143941 -0.00624471211919323 -0.00111044455250428 0.00329558926430113 0.000541495055529045 -0.00172002793863875 -0.00163104696457411 -0.00472463671144032 -0.000882352072955051 0.000560237095158887 0.00060831408197698 0.00436059692650443 -0.012809327617559 0.0042838411053448 6.34386242819409e-05 4.96998343512157e-05 -4.13802076650257e-05 -5.06084514005389e-05 -0.00115629712253807 0.000671611566051263 -0.000213714504056719 0.0861645720480768 -0.0731090914688293 0.03352816221697 0.0664161219260377 0.0244565174209293 -0.0331725979172511 0.00895053173230334 -0.00648487858920213 0.00271942650130852 0.0526696705830413 -0.0338819686168039 0.00424571596609125 -0.000620268135888507 0.000725552973690411 0.000599548002272009 -0.00959673777328734 -0.0269221375709708 -0.00691285008149157 -0.590704415915595 0.434953089763746 -0.0866348512651649 -0.0347569514049892 -0.0326912561080641 0.0358226770694952 0.00127929741304244 0.00129782837594958 0.000136602787688932 0.0107304445287391 -0.0111883488705011 -0.00339055180636903 0.104256253377251 0.00660959737851205 0.32952749527393 -0.2600975283742 0.192695932545637 -0.0320105893925427 0.269015898002283 0.119505684657135 -0.220455083582813
  108 2999.88861260132 ""  15.1913602017334 0 0 -0.0261392770519369 0.0221657261000936 -0.0604683221888287 0.000534563103368784 0.000280094636106992 0.000244718412045001 8.77497244665279e-06 -0.000402797596542489 0.000177430419679093 2.6902578168395e-05 3.36744865919266e-05 8.13180955215479e-05 -7.15057653910811e-05 5.26757605792721e-05 7.96465754271691e-06 -6.66997140005045e-06 2.78260426954142e-05 -1.49150095327747e-05 1.74424730245297e-05 -1.18995379252752e-05 -2.74235710925364e-05 -3.46992983325936e-06 0.000118490606439647 -1.79240043284142e-05 -2.42478552579198e-06 -1.13402999088857e-05 1.40583852735192e-05 -0.00012245536035014 3.47272683378723e-05 0.00013019721471192 -9.4000682449275e-05 -0.00011385390010033 -0.000255663671069912 0.000118640580425283 -0.000117772867696735 0.000117175899881908 0.297973955440858 -0.248144420401497 0.113729320538747 0.00513940342601378 -0.0174219416233413 0.604255461962848 0.000871690325873308 0.000533778610293683 0.000181247523127588 0.000366232828581964 -0.000274708235077837 -0.00021532268706031 -0.000389878793583994 -0.000134643290798493 0.000241737400981491 0.000236267802330473 -0.000628119175146711 -0.00049560373881756 -0.000195640219603184 -0.000251852039764317 -0.00237479496034944 0.000284979336698245 0.00101291086848942 0.000241622291233684 0.00140877900165346 -0.00122032903831736 0.000671201059502925 -0.00227906185068331 -0.000385854190116043 0.00121064497198699 0.0020700765514763 -0.00201065442625486 0.00104686259653323 0.00131941386840235 0.00387420373581733 0.000724977341645955 -0.00165563771303402 -0.000278963543914157 0.000866865438248859 0.000704225751810781 0.00204596904245251 0.000381475554467753 -0.000334983173786516 -0.000379132004538378 -0.002683465246962 0.0478522081077509 -0.0242895013268776 0.00514414799923395 -0.000347041252376932 -0.000114766483389444 0.000189206220618235 0.000235927192527828 0.000796026128371042 -0.00108693070434129 -0.402635025106618 0.356733096211213 -0.145131426209078 -0.169592446824241 -0.067308485735139 0.0876060005882433 0.00331694854003911 -0.0066450700779462 -0.000430518340085349 0.00793273390712602 -0.00611838342348786 0.00158262508850136 -0.000874216455181993 0.000647583513906048 -0.000182507626717903 -0.00229063178155115 -0.00125713588934596 -0.00117806390635132 -0.101606088030202 0.0731849881605251 -0.0168203345485512 0.0050735872979822 -0.000668724171289239 -0.000865812345191797 0.000816619159906065 -0.00148015024982073 0.00152377608547958 0.0153225157230573 -0.00908538875712935 0.00381930249861782 0.00976005916171744 0.000264504427150818 0.0319472270510082 -0.00605532204613879 0.00517069396513043 -0.000635962423167037 0.0222622463134413 0.0101518664538675 -0.0188118834655788
  109 3005.95640469317 ""  54.7898415105919 0 0 0.0249860819883782 -0.0212144935476515 0.0474078561383913 -0.000304849776926728 6.46007921171444e-05 -6.48124018837848e-05 -0.000148580448874754 5.3154570703178e-05 -0.000140168604332626 -0.000232668243257808 -2.05980041138583e-05 3.55421564041498e-05 9.68761728567077e-06 -2.11175014964428e-06 3.11277732676439e-05 1.67656457980417e-05 -4.79836411343078e-06 1.49530651739143e-05 2.09938950562848e-06 -2.8449758461466e-06 9.58179752260999e-06 4.82834400626009e-06 2.54834993347739e-05 5.88919146074708e-05 -7.50787597077617e-06 1.66115448599321e-06 -8.14632354404576e-06 -2.06539539411449e-05 5.63423381812972e-05 -4.34049912383559e-05 -1.37621999611892e-05 9.3559262076508e-05 1.11342645449851e-05 -1.42429703834773e-05 -0.000135694386992553 -2.52544124523056e-05 -0.289106588374713 0.24436703685465 -0.110240734596487 -0.00488499688076087 0.0126102558557812 -0.451490429670638 0.00200435354034206 0.000527343156906144 -0.00128847978518011 -3.01108397871111e-05 5.17237839143364e-05 -3.01210683298468e-05 -7.20009546416216e-05 -2.1175065668254e-05 4.29478007135484e-06 0.000393584081206359 -0.000616830568515028 -0.000348210769766005 4.05247588486403e-05 5.47765527645286e-05 0.00043897181591404 -0.000132516892636859 -0.000423129988691337 -0.000106173541851546 0.000324318836947583 -0.000280858767666334 0.000142545800561993 0.00022257976397573 3.99006791387891e-05 -0.0001119699857611 0.000278007893899141 -0.000270362574367156 0.000157369674506915 -0.000321305471984921 -0.000916258737892359 -0.000179224987999545 -0.000384402558408472 -8.30331900900008e-05 0.000218283437589815 0.000588723784359596 0.00178397068597407 0.000309474601028412 -3.86642985522572e-06 -4.01929183489573e-05 -0.00018495955405249 0.056985039052088 -0.0303147004850457 0.00608864822908229 -0.000409054437221171 0.000307490724287248 -0.000335643443572597 0.00950996831211839 -0.00687751878606123 0.00389856246901081 -0.491757243047456 0.43281703056636 -0.181973405060122 -0.195286861384045 -0.0775142739013852 0.102577978287 -0.0942431237901915 0.0736971552511321 -0.0365194935347958 0.00469024098905777 -0.00408225006713644 0.00139972470139525 -0.0011106244373354 0.000807564158480944 -0.000389622874265452 -0.00169832908017927 -0.000513484414328958 -0.00100872649935223 -0.0669397184450931 0.047068261269279 -0.0122680561222838 0.00822290007657145 0.00161636360255813 -0.00378165199714417 0.00150554335888711 -0.000687248926481974 0.00197526078021505 0.0176241740092835 -0.00851474351456619 0.00637984750455452 0.00655185171687892 8.57631681732165e-05 0.0213583815754665 -0.000438818832316495 0.00115536162163463 8.30747862544896e-05 0.0125435055517432 0.00576270727375475 -0.0107385409364348
  110 3040.77366495317 ""  6.15660453073688 0 0 4.90060949043255e-05 -4.76838066949416e-05 9.98821745200782e-05 2.67689580438547e-06 1.25847532086039e-05 3.18358030610989e-06 -1.78620299064102e-05 -2.39860116209236e-05 1.30779125399499e-05 1.55502871177228e-05 -6.21042016649481e-06 -4.19700079225332e-05 -0.000305173563426004 0.000280055502704247 8.64242687737025e-05 0.000102531818266069 -1.55444743352029e-05 -1.07640266820234e-05 -0.000388612716515518 -0.000170883408383128 6.92768730063173e-05 5.05154786432991e-05 5.5865527128669e-06 -2.34999906311291e-05 0.000380484156528597 3.62662234716655e-05 0.000481751935122756 -0.00589836901451296 -0.00943743232622378 -0.0152854781211185 -0.00906309321153632 -0.0421794626890933 0.0115911692037468 0.0410846601991599 0.0494782754293217 0.0339682912385548 -0.000592075889605832 0.000492178891284372 -0.000234673224968553 1.97578276316337e-06 3.23516021232173e-05 -0.000911269701028044 -0.00051050253600284 -0.000148074557124694 0.000258347032020452 0.00222400802838472 -0.00250088132617694 -0.00202741507539247 0.0042265922060367 0.00162255915072368 -0.0017021070925349 -0.000348480543491964 0.000469309456681154 0.000609738094889642 0.0119059829898213 0.0148815885717123 0.1514941995775 0.0335955358341316 0.123092586553896 0.0226759009658551 0.0235592884331818 -0.0257175521601432 0.00758876115713087 0.190835496489506 0.0217844778508939 -0.10533892041463 -0.190532421620152 0.168241178959925 -0.095373842677625 0.107303235035738 0.314276656264495 0.0608903609366375 -0.270595796348408 -0.0296003701775424 0.153564211974417 -0.169748055506359 -0.512872072377811 -0.0893158895667034 -0.0510377805942269 -0.0494811839687793 -0.470691740858508 3.49710978064794e-05 -3.30775368172264e-05 1.17721983686567e-05 3.9020465462316e-07 1.91686925928676e-06 -2.60589756578322e-06 1.82294815452162e-05 -1.73535171863796e-05 9.00713582308155e-06 -0.000444156615541789 0.000369046761997321 -0.000160698958380877 1.65094957473939e-05 -8.28053198314642e-06 2.72468493337131e-06 -0.000214594356194367 0.000180952628250718 -7.72523058035386e-05 1.01917590653468e-06 -4.68590982550178e-06 2.81914440892238e-06 -7.09936683264053e-07 2.48591532408746e-06 -7.2744121399802e-07 -5.44029625923081e-05 2.51743560179043e-06 -2.20215767608736e-05 -7.36915683771139e-05 4.35838167472456e-05 -1.12784992169879e-05 4.36149443027853e-05 1.42669240691394e-05 -3.2187283958025e-05 5.48411605952033e-06 -3.61301991263249e-06 1.4925654219721e-05 1.3129140952486e-05 -4.11508631802543e-06 1.27130202340761e-05 0.000137790770273856 2.04227142895441e-05 0.000462327465727217 0.000230307915943741 -0.000178119679966088 2.38618986996199e-05 0.000269674968877174 0.000133046681741815 -0.000233090229023966
  111 3042.03471707073 ""  6.28150364644025 0 0 -8.0171605814002e-06 -8.69950510237467e-06 -1.91482645785556e-05 3.09430744384651e-06 3.39166622594946e-05 1.14936735316327e-05 -6.90181914750678e-05 -5.02628019550284e-05 1.65563738970994e-05 0.000105742811522623 -7.04308626238439e-05 -8.36691952455586e-05 -0.000920445874966701 0.00104860446556186 0.00104601125782349 0.000286964368480769 4.60854700010406e-05 -0.00017999861282918 -0.00130858629989833 -0.000706600147695133 0.000545413272033803 0.000173126407193052 -9.23572105496826e-07 -0.000103082093125937 0.000309902680295448 0.000529035418669407 -0.000198070672674678 0.00131937021371778 -0.0523610550138291 -0.0194593736786714 0.00814474988707074 0.0590586878565249 -0.0157996434024309 0.0133381370113092 0.0180039469910208 0.0159950246842583 -1.79928278409378e-05 3.88352001276491e-05 -2.96113603612334e-05 2.42357243767494e-05 -8.6915824641065e-06 0.000271229048632759 -0.00205787219059749 -0.000580405046556326 0.00102294386730448 0.00964660369134073 -0.0112879566505032 -0.0104702786351395 0.0156288315189626 0.006387124232289 -0.00695674010478975 -0.00174529501781779 0.00213231012293559 0.00185393659212465 0.0191844714141099 0.009591311801027 0.220459072556005 0.138809860455763 0.472306613655873 0.101213205410351 -0.176788221194242 0.140871358372966 -0.0881110723798144 -0.231792126336932 -0.0227208708410234 0.128068607684288 0.283145837510191 -0.254979476088952 0.143533313663747 -0.149645440268117 -0.42904187763875 -0.0839325406791493 -0.0723763567682332 -0.00549053259268133 0.0433490082160882 -0.0628121038557414 -0.188052970901216 -0.0307187667392981 -0.0237296631911768 -0.0231927174060168 -0.202560399555653 9.45974860859511e-06 -7.74653505161521e-06 4.60505596142168e-07 -2.44173063641138e-08 -6.82043594492142e-08 -1.71267997218737e-06 -1.41185752279612e-06 -7.91328711027924e-06 5.19796674986453e-07 -9.96700137740898e-05 8.53780519164253e-05 -3.90857891993077e-05 -1.99957834046969e-06 -2.22976487982477e-06 -2.88080932480712e-06 -3.84435913136067e-05 3.88971414047147e-05 -9.64402451258999e-06 1.13693898833178e-05 -8.56632684554809e-07 -7.82579709119534e-06 9.17925813183466e-07 2.11810450625139e-06 4.49606804156407e-06 1.61724534282876e-05 -1.59171412311533e-05 3.28170119269056e-05 -6.02885218608148e-05 4.54086535057475e-05 -8.612477373139e-06 -8.01468660875113e-05 -4.06050828028692e-05 7.69014170549537e-05 2.79323868075097e-05 4.71694117460359e-05 3.21604898888359e-05 3.06518463611452e-06 -4.99885755401996e-06 -6.36989206290203e-06 -8.54465321048222e-05 -1.12752738668946e-05 -0.000277371809677576 -0.000208185024788884 0.000158238979501935 -2.01415307209535e-05 0.000111317869265129 4.56411854614603e-05 -8.34819564002133e-05
  112 3046.9773039881 ""  40.8933973161442 0 0 4.52557756071304e-05 -6.71830991580519e-05 4.14450196193709e-05 5.75578651750423e-06 2.05483624563155e-05 2.39041985371619e-06 -9.54648374382511e-06 -2.96025426370498e-05 -6.65548886267467e-06 4.29838450949876e-06 8.42514105087362e-06 -6.16572794012049e-07 -1.5955926351383e-05 1.47415375040067e-05 1.50472601744906e-05 -1.57390717637836e-06 -9.65967826507648e-07 3.21623584175203e-07 1.39118520360439e-05 1.29546847773592e-07 -8.64944194862094e-06 -5.46308218802386e-07 1.43893673872285e-05 5.10304374474682e-06 1.10651037871291e-06 1.8126429128988e-05 3.02997417768189e-06 -9.55323083702456e-05 0.000515964714929877 4.6864540938763e-05 3.30809278087648e-05 0.000260984690790315 -7.24392209941742e-05 0.000157608997800033 0.000195661406003048 0.000172616699453501 -0.000669523315148527 0.000599855767616348 -0.000283304456000544 5.5462366753673e-05 0.000104632406063605 0.000111157789971204 -5.2268387468183e-05 -4.16409582608496e-05 2.92056424031847e-05 0.000160744867818844 -0.000173653458323843 -0.0001608990166278 -0.000171179717528951 -6.7338659188082e-05 7.7944223895218e-05 6.52268859231714e-05 -0.000120918897046333 -8.80357632167949e-05 -8.04988646274753e-05 2.81796164980116e-05 -0.000820678340308536 -0.00127293779793652 -0.00416638087849542 -0.000907125114280539 0.00247832357704253 -0.00204767751040187 0.00116314033255529 -0.00101862750543384 -0.000121069890400705 0.000562302964645992 0.00127104253966058 -0.00115653260701339 0.000655346899478741 -0.000651386092188475 -0.00187465010135566 -0.000385170591891985 -0.000943936619958743 -0.000106932515993962 0.000544172353740637 -0.000655053818308039 -0.00203075949637499 -0.000337576747715978 -0.000256590473280966 -0.000252719898494583 -0.00224610875100369 -0.000214656701090027 -0.000544126866238292 0.000262601158698426 -3.45961992696242e-05 2.80024491473043e-07 1.57970282137312e-05 1.97377217461905e-05 1.36348980964672e-05 -1.01469857537665e-05 -0.00387859112345002 0.00495460679241216 -0.000740585296582169 0.00484668814285267 0.0012775696522577 -0.00250658973641604 -0.000530320843775665 0.000316815927034886 -0.000392372636376005 0.016471951298734 -0.00926530226221118 0.000151578215924997 -0.000495889743020971 0.000389628655938334 -6.47883194073181e-05 0.0797805018201439 -0.0141867210600825 0.0229434209329436 -0.1589231144014 0.120917225274775 -0.0216606976719655 -0.029295218899891 -0.0161874033682158 0.0238614211537282 0.000838577561952279 0.000310467549862703 -0.000107892398103156 0.00311391317076986 -0.00626175895958476 -0.00359470685693765 -0.146335022745572 -0.0259897635167465 -0.505505869107879 -0.475004052436368 0.367605214041474 -0.0542839753983429 -0.331057456404207 -0.166785206787282 0.287299771820389
  113 3049.02587711777 ""  22.0266011612981 0 0 -1.21917440425529e-05 2.23240576549163e-05 -6.48709016702495e-05 -1.22907847952607e-05 -1.7035601217871e-05 -2.75303136755891e-06 -3.50626209066498e-06 3.66523471470889e-05 -3.51738137386301e-05 -1.53831197473894e-05 -1.00464920792705e-05 2.38493799148532e-05 0.000162069164138357 -0.000109512453654498 -5.17205868311509e-06 2.99973810732318e-05 5.32065170221399e-05 1.81107335297901e-05 -0.000101844737613297 -9.99739736154069e-05 0.000287517881711525 1.47143589749635e-05 -4.19793721400757e-05 1.712460303911e-05 -0.000822985618065217 3.67734085479258e-05 -0.00128511796086202 -0.0401818783466252 0.0185101608134002 -0.0699538694980388 0.0184454168592492 -0.00382489468106531 -0.00283560582966645 -0.0190255718197727 -0.0113174905347577 0.00899877241026176 0.000234526967706881 -0.000195499911901894 9.5577019118814e-05 -1.3681287261385e-05 -2.76069289558356e-05 0.000621303714216736 0.000265062570085707 8.20304805455424e-05 -0.000152551056987362 -0.000822418713276883 0.000867175786837906 0.00096123542922002 0.00215727494448553 0.000934082161968807 -0.00135086128818839 -0.000163444507498419 0.000225215704092844 0.000320755399997066 0.0448693513990469 0.073965323418526 0.65185000115553 0.0118184636423391 0.0771226446335624 -0.00115064678439527 0.424142136242091 -0.371574322135087 0.18574766968717 -0.142598527641895 -0.0257658782970714 0.0815378373571852 -0.0776418849998765 0.0773795280359683 -0.0416737850850435 0.00184590135308076 -0.00624320622304687 -0.000675917531516425 0.201005422262169 0.0287869678175222 -0.103599989050185 0.0353287233191235 0.112946038501888 0.0227542305746809 -0.00596790264576269 -0.00699940125194496 -0.0232808286202334 -1.97589052791832e-06 2.06621359921656e-05 -1.04499219535004e-05 -2.30755987004722e-06 -2.02063303070054e-06 2.39069191035273e-06 -9.11220984229194e-06 1.31331809237112e-05 -5.15917064354968e-06 0.000207280358226698 -0.000165344386676064 6.99522743019793e-05 -0.000165292018533217 -4.49088532307522e-05 7.53578235955834e-05 0.00012591871401529 -0.00010918724675743 4.35304608021053e-05 -1.6976775630283e-05 1.42616342941694e-05 -2.70594968860803e-06 -6.46067838723421e-07 -3.03854775526261e-06 -5.71556886165669e-07 -6.32268683622749e-05 1.72308257478116e-05 -6.02119337464331e-06 0.00022932277106093 -0.000165076598662709 2.94347240219416e-05 -1.39592117128711e-05 2.10385580404805e-06 8.65804608860774e-06 -8.84306360235246e-06 -7.45496926259641e-06 -2.14105763901663e-05 -3.42757094179705e-06 1.12509567468653e-05 -3.78449326345755e-06 5.9738524647958e-05 1.41077656476013e-05 0.000223934121926222 0.000459602087060836 -0.000354614639966123 5.62140182845312e-05 0.000244631550395126 0.000123974319374206 -0.000209946881044655
  114 3050.07253723585 ""  102.763938382507 0 0 0.000120009546915581 -1.69166905934052e-05 -0.000100310916316135 -6.95832855820046e-05 -0.000109548888806744 -3.44380789563685e-06 8.57102079318346e-05 0.000121951299000271 6.50454499634826e-06 -0.000120904245330811 -5.43308266664757e-05 4.48701058448014e-05 0.000466449036963437 -0.000193665459958689 -0.000396279337856945 0.000190890800586138 0.000389488159663777 5.31078881531716e-05 -0.00131538330236958 -0.000230296190220089 0.000667780491232693 5.52520328293841e-05 -0.000210980610830361 -0.000125259597615478 -0.000494759123625347 -0.00275126858390789 -0.000592112750704764 0.00648320128757368 -0.0644473176548345 -0.0156759139971291 -0.00964756851104565 -0.0397441904231778 0.0106165846995342 -0.0164494657493266 -0.0250465315092646 -0.0229526877109318 -0.000740654491320708 0.000539880412958478 -0.000240131360452751 -6.3746026689041e-05 -6.15334258570262e-05 0.00119238494775037 0.00118890001598368 0.000310137310470367 -0.000602764577381515 -0.00321630201183389 0.00308440982464712 0.00314982109953451 0.0150467836893059 0.00580234789434408 -0.0067142977083226 -0.00199690876279881 0.00245683850950104 0.00218118207857169 0.0163917962681735 0.00553717987036864 0.194141690504818 0.168605679805434 0.557663228077381 0.118749793334576 -0.260981473543429 0.211515238677282 -0.124758491391992 0.178981460511152 0.0212607846680351 -0.0998617897829663 -0.168545636154296 0.149790629649181 -0.0858442421528992 0.106805551697488 0.310271904709118 0.0636222362630351 0.0748820999359698 0.00590697112145183 -0.0451300409892151 0.0876567907624596 0.271274237809476 0.044344143237723 0.0327553627917989 0.0302137351670236 0.274523737389072 8.58337584297099e-05 9.93437623459666e-06 -1.45034480801753e-05 -1.31637916691251e-05 -5.38385952740471e-06 9.68569609961368e-06 1.94671134615366e-05 2.90269456288156e-05 2.98262940590326e-06 -0.000229860901584974 0.000232923193589755 -7.95405002362645e-05 -0.000774446619648908 -0.000262494895721519 0.000413857665679036 -1.38671862541467e-05 -2.48578123166423e-05 -3.15471411255896e-05 0.000131672449604442 -7.91516671494189e-05 2.10253038766806e-05 -1.49476580311799e-05 -5.70561968876941e-06 -1.53747611535727e-05 0.000619387010776066 -6.02299278730467e-05 8.06184308682881e-05 -0.00130107254320437 0.000993616019222425 -0.000185530694652287 -0.000126171770485542 -7.14940733706229e-05 7.61975195423843e-05 -7.22336516202961e-05 -0.000158244529719668 -0.000117512997291712 7.3717912806821e-05 -3.84110260138548e-05 -1.03236673951079e-05 -0.00094570638110951 -0.000183036122086501 -0.0033503787754775 -0.00323771159500861 0.00252520699094171 -0.000382349951884369 -0.00322093160841302 -0.00158722975630422 0.00274890731565147
  115 3055.46288974434 ""  22.2377432262713 0 0 2.85658773011109e-05 -1.83359058544878e-05 4.81838968863559e-05 -8.2511629366793e-06 -4.72941218821453e-06 -1.0861274712549e-05 1.0224238263203e-05 4.28693544419952e-06 -6.13183355369148e-06 -2.59467154764131e-05 -1.235367747254e-06 9.38727730376391e-05 0.000506113651573892 -0.000584774850280589 -0.000318563901441316 -0.000125224385847396 7.0437654647436e-05 -0.000230003995875984 -1.81738492848184e-05 6.69379165704291e-05 -6.87257918893917e-05 -3.61765585287051e-06 -2.18577307766636e-05 -3.53805412086139e-06 0.000630140304400397 -0.000707849903860601 0.00158685714080551 0.0131450616807017 -0.0103974174905752 0.0208846127236285 0.0485797538130966 -0.0166112289088235 -0.00596713516928025 -0.036557864029913 -0.00341898400579608 0.0547672392950172 -0.000261763021998871 0.000202249488586398 -8.76318983890697e-05 -1.27624968230459e-05 1.79181974466853e-05 -0.000467329741870095 0.00102878538235423 0.000211346308916956 -0.00031804694064519 -0.00457813266489499 0.00541271758332188 0.00563228194355691 -0.000230868399695357 -0.000219061617477803 0.000352339421457027 -4.90950382472035e-05 3.79966230979248e-05 -7.58952394127924e-06 -0.0116549158491288 -0.0231095946189373 -0.194288715515318 0.00906836884446093 0.0156694498152563 0.00957473921259641 -0.154218466686753 0.132724201774595 -0.0671268918720005 -0.3503951761147 -0.0632041595287588 0.200083156972 -0.249080256577079 0.246536699366769 -0.139332852667984 0.0171880594091188 0.0139593700989838 0.00147688518508186 0.496418030739401 0.0756164082931618 -0.249019694715639 0.00165807359533805 0.0307802890721328 0.0180537551855389 -0.0663236461321175 -0.0580571524008999 -0.42720835172823 1.50988831509644e-05 -1.61268115468705e-05 7.68378892395737e-06 6.0144253502724e-07 6.45759733798296e-07 1.9114362746769e-07 1.16672988618873e-05 -4.21332071319197e-06 5.3046036254417e-06 -0.000219957983338221 0.000178586602405663 -7.17071719802745e-05 2.4037223528444e-05 -3.13234130542595e-06 1.35888093996061e-06 -9.80388055941836e-05 7.71560238757534e-05 -4.18352417170763e-05 1.58108008522924e-05 -1.47944324858081e-05 7.33045605112142e-06 -1.70537799597032e-06 5.48821201806207e-07 -3.37393568735636e-06 7.09253659347331e-05 1.98454425259749e-06 -5.18127842020859e-05 -0.000228276749643469 0.000164079902076269 -2.96449369538501e-05 3.90796495077005e-05 1.10504192973782e-05 -3.79158595494044e-05 -1.50132054529168e-05 -3.65565943860291e-05 -9.98443691532512e-06 1.09323811839858e-05 -6.23475738120443e-06 7.09871359973068e-06 7.27603773101057e-05 2.19982902310589e-06 0.00017538503271476 -0.000335933342599447 0.000266318939149378 -5.32555066631336e-05 -0.00060236774815538 -0.000286068978665829 0.000490943365490034
  116 3057.8446684109 ""  40.2225672908553 0 0 -4.93067106979655e-05 5.09274257888241e-05 2.44680684011147e-05 2.8432971461839e-06 -2.52255958837963e-05 -1.08495542034516e-05 3.31930719634618e-05 4.41698909399062e-06 -1.73691502699156e-05 -0.000416104407522635 0.000142210566430898 0.000302419077322091 0.00342991145753373 -0.00445783987014222 -0.00389051213762095 1.04829572966924e-06 -0.000286703537160413 -7.22250659598102e-05 0.000389982129599539 0.000270676471203493 -0.000116197223500162 -6.37578983464731e-05 -7.087490368943e-05 9.78151683929492e-06 -0.00192395469063052 3.02785714143369e-05 0.000897077135288699 -0.000921465297571191 0.00155132844336311 -0.0020086131722708 -0.0667705738557053 0.0118908446339868 0.0101422145148828 -0.0327146327930593 -0.00672957096393295 0.0426306563980139 0.0007039266465014 -0.00061555164480298 0.000350574634222693 -7.00317901196631e-05 4.26269791211126e-05 -0.000671291944128774 0.00731683724835723 0.00214658797552839 -0.00363183982115315 -0.0408681075499636 0.0474141019020043 0.0437144035107063 -0.00504305064454906 -0.00213173772170302 0.002162719405882 0.000481891948358569 -0.000665545304534641 -0.000558108972852335 0.0022093575863633 0.00113809364524612 0.0142417832859012 -0.000321654997899854 -0.00255013335680411 -0.00168059927041867 0.0188014943973749 -0.0156794091868565 0.00650172632253359 0.511194292584593 0.0904913365896001 -0.295214985781911 0.286457631995173 -0.286187382416189 0.16038487928623 0.00261628200829522 0.0568446352090668 0.0126969744337226 0.430685523175146 0.0635962522893649 -0.214388235785798 0.0136251383204694 0.0619608985179474 0.0217113448174019 -0.0490014524738791 -0.0439401444751098 -0.315828106129094 -1.79089573415249e-05 1.17930397948391e-05 4.99185743760968e-07 7.76511800131308e-07 6.35028108462009e-07 2.8831444115227e-06 -1.05646293868127e-05 2.19643762597587e-05 -3.94037313691063e-06 0.000165175466533769 -0.000141885118290578 7.37330794808006e-05 4.0904952890454e-05 1.38730667043696e-05 -1.46825326739319e-05 0.00018698440965975 -0.000170004142770396 5.0498963915029e-05 -6.82877614293644e-06 9.6209299323138e-07 7.46447780881852e-06 -1.3535869368394e-06 -2.92671762228817e-06 -5.72266675206516e-06 2.96078785868014e-05 3.28829229577836e-05 -0.000130167653884446 4.22970155929066e-05 -3.14463282727731e-05 8.37470986038805e-06 6.17347211225433e-05 2.91060867516141e-05 -6.66298500385106e-05 -4.86741793532998e-05 -6.91154113879836e-05 -4.79129153409006e-05 -1.28115394975371e-06 4.390027136337e-06 4.24545843688925e-06 0.000315226478824615 3.93208292788788e-05 0.000942855031418873 0.000115483218628988 -7.69489783130306e-05 -1.33483675919456e-05 -0.00079332718142835 -0.000361030584862479 0.000622218062814924
  117 3065.28616538092 ""  28.2472954979192 0 0 -9.64923530519853e-06 -2.59610712505757e-05 1.46954276996405e-05 1.86799313604041e-05 3.20146786119983e-05 3.75917140203444e-06 -1.28786108004469e-05 -3.94493306307066e-05 -7.39369159756482e-06 1.66202205900552e-05 1.65685003977945e-05 -5.03435289227107e-06 -5.92644962098196e-06 1.09153329498207e-06 2.89507641121971e-06 1.66183185307019e-06 2.24979510834452e-06 -2.89756347427837e-07 1.3699798010527e-05 2.55245224052951e-06 -6.99008442077329e-06 5.63602987157985e-06 6.04469888184759e-06 -1.3261599212094e-06 -4.06081450836049e-06 -6.51448595576144e-06 2.236642113744e-06 1.50987730900496e-05 -6.21171749204938e-05 1.40353462877298e-05 -8.1879202214817e-05 -5.70734575734585e-05 2.48031319565383e-05 -9.21465252268557e-05 -4.72985543941875e-05 8.20643185951442e-05 -7.55636398950245e-05 9.90209274771986e-05 -4.57706382872331e-05 2.03785717293548e-05 3.35219475212896e-05 -0.000105263101928258 -0.000197401505000333 -9.2752512514479e-05 8.55159193641162e-05 5.03314986735071e-05 -5.6576569539406e-05 -5.13107232295204e-05 -0.000142439648601791 -3.99250009596583e-05 7.81990664021053e-05 -1.99528411199646e-05 -8.40232470503248e-07 2.86772557974584e-05 -5.30863969730456e-06 -3.29530324915818e-05 -0.000127881063326612 0.000167287000711447 0.000529783219574995 0.000118538282166109 -0.000317921409962349 0.000258110587023528 -0.000146134205435292 0.000776182534335776 0.000114337463703498 -0.000449029156356728 1.21415812080898e-06 -3.93974651999042e-05 1.43024734161701e-05 0.000201721603264971 0.000634381037594491 0.000132136261727674 0.00106510748580143 0.000145844994310625 -0.000540937676507823 0.000156415603389992 0.000537867005189638 0.000114275125989414 -9.4613400606474e-05 -9.0262287767794e-05 -0.000560588533005302 0.000312371513774762 -0.000399261211884259 -1.02788286720938e-05 -2.44167039910013e-05 -6.38636927433887e-05 -8.08192503918195e-05 -3.0054775809729e-05 -1.19803265408313e-05 6.5979507108254e-06 -0.00387208614601637 0.00341673499171972 -0.00126388929094397 0.00152507350951354 0.00144605087824264 0.00024893953761901 0.000104909789071134 -4.40747767097864e-05 -8.09931202281899e-06 -0.00452427638243608 -0.00159173893354185 0.00366815051756729 1.87018439044328e-05 0.000105744405602012 -0.000360788868976481 -0.0263149189878357 -0.0147657642609737 0.0828396661603446 0.0089868801887371 -0.00706728069447447 0.000720262125089613 0.0417450400408748 0.0211281955568524 -0.0322758291128395 0.000591664268397086 0.000989289649427021 0.000831658813617678 -0.0013134567630123 -0.000756055360728516 0.000424231941403099 -0.210286852148594 -0.0286513516246311 -0.619848192895809 0.021415911307496 -0.0241526953416426 0.0221347921335657 0.505015752575474 0.23288914240378 -0.394687800955861
  118 3124.22099437741 ""  19.0294277269383 0 0 0.000238705950115686 -0.000207316950168686 -7.23777780244036e-05 5.15641923442096e-05 0.000129002232536878 2.66400727387431e-05 0.000392729486527162 0.000227906469986024 -0.000147243379938264 0.0157734931726311 0.00282993261181391 -0.00850823482649236 -0.0427819477096676 0.0487438364893711 0.0454953665156454 0.00169361131161968 0.00148253228734452 -0.000439429214529772 0.00106111275766658 -0.000630660592834543 -0.000890675342072971 -0.00280737012271004 0.00336559617699588 0.00305227824023937 -0.000462714157840403 0.000281244008058964 0.00039022897386201 9.99711722199179e-05 0.000436594443512762 0.000107715047332852 -0.0046427857589894 -7.5305004396421e-05 0.00172566243518625 -0.00373736013765432 -0.000596515737102773 0.00301819183029598 -0.00370292161873463 0.00364793523433399 -0.00175899355893982 0.000461776181377557 3.89575659956872e-05 0.00354098076085803 -0.19588522739952 -0.0576861139162883 0.0964090995819563 0.491764842003895 -0.574141952451134 -0.528472743899895 -0.0119629411879802 -0.00233622836409149 0.00630027617145446 0.0325517194758102 -0.0400654843827334 -0.0358171300503839 5.43659915411146e-05 9.1440970424745e-05 -0.0019049004795244 -0.00227274139658926 -0.00634101748888344 -0.00110686092174589 0.00159285062766018 -0.000906992437625849 0.000625994288924585 0.0483080167187066 0.00789056164849635 -0.0270936915820091 0.00971654799232639 -0.0100239679867224 0.00580336743105048 0.00076684720561721 0.00404408135576774 0.000179257257194369 0.0480838400889251 0.00711085613741684 -0.0248877463210403 0.0014572687660616 0.00343499505032422 0.00134548851836262 -0.00252239674995011 -0.00198129418524742 -0.0144531233107705 -2.39155139421496e-05 1.2720712551242e-06 -4.25169709332975e-06 9.2370940241841e-06 -2.06115269570991e-06 -1.53733109170591e-05 -4.56767296931965e-05 -5.44444640649709e-05 2.48358947487177e-05 3.24347928140012e-05 -4.66728528054035e-05 -2.11293476031481e-05 0.000257220933856467 9.02071263580742e-05 -0.000166449935957871 -0.000193914739390053 0.000365418202163735 -4.96224917269872e-06 -5.2033574358427e-06 1.63451719115956e-05 -2.6670814005645e-05 1.23249685306105e-05 7.97848478935521e-06 2.1671576402981e-05 -1.02377113306172e-05 -3.4354026991831e-06 -2.55523675108169e-05 0.000133732354939166 -0.000101635679810429 2.51979210329106e-05 -0.000142139091906661 -7.1423466371722e-05 0.000150834052273933 7.16002490450671e-05 0.000196857879834198 0.0001679367864108 -4.39500403603046e-05 5.65760888017671e-06 -1.94227635673468e-05 0.000130276307506524 3.80004408478427e-05 0.000400968448913638 -3.10897519583226e-06 1.44320449599544e-06 -1.28134654360927e-05 1.58459305037957e-05 1.04864222352374e-05 -3.59077971886294e-05
  119 3137.5329542607 ""  6.72885581941256 0 0 0.000140665193888524 0.000166458794617694 -1.07254370365006e-05 0.000251214515269378 0.000187174981515501 -7.56608949150606e-05 -0.00222744799917294 -0.00195391025023217 0.000541327500982703 -0.000116395387715146 0.000340465893191702 0.000211686291973486 -0.00274131808367299 0.00373614635602716 0.00316202376941964 -7.40845909810144e-05 -0.000425761062889319 -0.000119737294039054 -0.0291007964052106 -0.00630220435688418 0.0150732472602504 0.0390585802657073 -0.0472266961042035 -0.0426148894437017 -0.000194831026148889 -6.78523298135624e-06 0.0001144440862436 -0.000414256043621102 0.000991902648651073 0.000663160536414038 -0.000513550840367431 -3.2631396726715e-05 0.000159292199992866 -0.000398766190841862 -0.000101270356480473 0.000330269763734683 -0.00130029155596608 0.000486101020018276 -0.000289724594382652 -0.000323900895517121 -0.000296999439912421 0.00131957313121553 0.000731054097433751 -0.000539807720697417 -0.000653735764637323 0.0338175382531304 -0.0401656777985123 -0.036634334243298 0.349497218748561 0.103778002553664 -0.169846427697273 -0.444733252337785 0.553468845233946 0.491620115316686 -0.00118203952989921 -0.00154808968551885 -0.0121605498343535 -0.00153526019884052 -0.00761790170350011 -0.00202990411400528 0.00827868514704032 -0.00759903195497893 0.00396862926226688 0.00498876370055291 0.000734089038275042 -0.00290297764050362 0.00118773278887148 -0.00123808769636067 0.00078946837816295 0.000370468924416212 0.00112082804954733 0.00013915728869212 0.00507042277757524 0.00062442866294998 -0.00260428190382947 0.00041365344106679 0.00104905204596682 0.000227880312464055 -0.000376740585591883 -0.000207282157646718 -0.00176789010359438 0.000144208581755516 2.41649445083624e-05 -5.10077239706881e-05 -7.94426919294485e-06 5.05816327397136e-06 1.11213627817298e-05 7.97321434163877e-05 -5.87564412001338e-05 -1.53982315635883e-05 -0.000303584442130347 0.000254019263659433 -0.000116236153669149 -0.00124539749085492 -0.000368507588654748 0.000721613774646899 -0.000577328443863676 0.000495975971548292 -0.000204850515747006 1.17353141923668e-05 -7.87531510460202e-07 3.84947009198003e-06 -1.58221453111076e-05 -6.194682998041e-06 1.26692660760294e-06 8.36490922553656e-06 1.03872609300711e-06 5.53872240882058e-06 -5.30918749233099e-05 4.12922035043976e-05 -1.6968664237805e-05 -3.38890542696992e-05 -7.21151383557847e-06 3.65554694302017e-05 7.31051533030307e-05 5.22011138003912e-05 -5.11249358707692e-05 8.7339950004643e-05 -1.2421227539944e-05 3.01769839593798e-06 -3.50986961621848e-05 -1.01647082346617e-05 -0.000121637414060595 -1.43715377878979e-05 1.47762384600225e-05 1.58108332918775e-06 -4.36729028045202e-05 -2.73654887934074e-05 4.20342388462825e-05
  120 3158.78760594944 ""  15.369404328422 0 0 0.00036762698640829 -7.63706808797378e-05 -7.86621608636876e-05 0.000338139574490628 0.000147819621807589 -0.000141920477909071 -0.00213718592979462 -0.000171752877274233 0.00121954671643618 0.0253399839775207 0.00800217248794904 -0.0122695706718177 0.0022917743030698 -0.00482965928883695 -0.00333081728960379 -0.00115881777927277 0.001683792193571 0.00137659434278165 0.0607899805635098 0.0190612440472613 -0.0291220131648629 0.0162449069014392 -0.0233869557197132 -0.0192300790096946 0.000534966957410945 9.55196635192922e-05 -0.000289201759662274 0.000657396171975079 -0.00108940188689164 -0.000892206232812118 0.000429640780177693 1.59627156429917e-05 -2.50828068065303e-05 0.000249630068278724 0.000130241154226502 -0.000319700006243508 -0.00459118628716248 0.00444483059577067 -0.00194320278570919 0.00038803969848563 0.000133583141173197 0.00457472003962845 -0.291467736493809 -0.0913373727084113 0.141210926915084 -0.0342576229104453 0.0431943458011776 0.0381081596350024 -0.69861300378402 -0.21513346134799 0.336379195274402 -0.191819869508073 0.244970927602433 0.214577616362366 0.00182694541498475 0.00285632905097237 0.0178532727908039 0.00106809699343072 0.00795657339161118 0.00243891000232013 -0.0116362668086187 0.0113893758839016 -0.00547349012424904 -0.00348006428194166 -0.000435382347560979 0.00206853638608486 -0.00146255659328169 0.00158533321078163 -0.000914176553495156 -0.000881878472643308 -0.0025886669674475 -0.000757755033608866 -0.00359745380944073 -0.000358672890071585 0.00186911639917044 -0.000634513740818059 -0.00266813881541782 -0.000376098969672232 0.000439493030559794 0.00033574584263245 0.00220678123211383 8.00297333305448e-05 1.66136993585113e-05 -3.83004633376874e-05 -3.37214073966075e-06 -5.36453295722611e-06 -7.87851735016471e-06 5.58510283144741e-06 -8.55511540528174e-05 1.69288705752907e-05 -0.000193082182299351 0.000146701655526899 -0.000110185336188131 -0.000655652053262278 -0.000187267232830119 0.000357501874885104 -0.000557248308068577 0.000680659773112384 -0.000134785089219045 1.28881690012026e-05 1.19623482787625e-05 -2.56275506846222e-05 -9.87426297828799e-07 2.64483350424786e-06 2.18086058844107e-05 5.82909645856341e-06 -3.42777687044646e-06 -1.53224552881177e-05 2.10125123775311e-05 -1.61529435972242e-05 2.27670394124097e-06 -0.000204402863896328 -9.56587984712781e-05 0.00020677062974845 0.00013361285019697 0.000237475539803167 0.00014393444567409 2.62487129210649e-05 3.61568602970073e-07 -2.1378859818363e-05 7.09194118030258e-05 2.35740442678671e-05 0.000196100494590204 -6.24029637571601e-05 5.28036252139058e-05 -1.80684023099586e-05 -6.63395360962947e-05 -3.64166662319094e-05 3.99043519003953e-05
  121 3161.17457915267 ""  4.16739461919308 0 0 0.0012130011242413 -0.000486641134463895 -0.000486234212032883 9.5421545666456e-05 -0.000343982213896719 -0.000200785197266367 -0.000541790448537942 0.00287856388707859 0.00148932719464032 0.0653262753923417 0.0198104148373556 -0.0319571176416778 0.00928640854516638 -0.0136092690003058 -0.0110904210803077 -0.000682897505740479 -0.00106957320925775 -1.2290563221495e-05 -0.0240987490812173 -0.0073366968639317 0.0116322944418833 -0.0060189488319162 0.00771791598952638 0.00675233726946604 -5.34562315237645e-05 -0.000169659325656056 -3.37948227764565e-05 -0.000330375284264885 0.000397032588404102 0.000381620902379675 0.00045389928998892 -5.06120075417236e-05 -0.000301095432410668 0.000442001117290542 -5.77508850158012e-05 -0.00027827035144725 -0.0127966864798844 0.0125373898367978 -0.00540180745361314 0.0010329042138596 0.000451385319472486 0.0133722613989895 -0.747870174114145 -0.233412156018684 0.362688948601548 -0.111260168475908 0.134434423464183 0.121388346186247 0.275455377119753 0.0844534580097795 -0.132788727090183 0.0667746586784004 -0.0837125578707591 -0.0740804417212379 -0.000771215774016363 -0.00122463884821011 -0.0072314570064207 0.000350650341528146 -0.00140580914045284 -0.000753350007358706 0.00468109610536323 -0.00468339910877068 0.00220748238386319 -0.00606436781644539 -0.00109830001545372 0.00314807404047832 -0.000455945846840465 0.000414359294363665 -0.000316324026041705 0.000736140343229489 0.00188354303781958 0.000723576961749259 -0.00577746300550438 -0.00109025544462436 0.00310590854264434 0.000399466488231219 0.00213317931021391 0.000163509238079737 0.00013150693284141 1.78961223177436e-05 0.000650990184548445 9.6397998744697e-05 2.91839699629343e-05 -3.75293529957949e-05 -1.75961055042638e-05 -3.21838945637316e-05 -1.97687559364341e-05 -8.50737349393417e-05 -6.21093837562441e-05 9.29600227068526e-05 -0.000284504627368847 0.000212424498275825 -0.000178094972623044 -0.00077392259184068 -0.000222187292613591 0.00044258708952367 -0.000574022541732945 0.00100682663992133 -0.000105484286020413 5.80268669460536e-06 7.62169872370636e-06 -1.49809575144432e-05 -4.85213004541817e-07 3.94279888381427e-07 2.10102644597005e-05 2.0471118293147e-06 -1.6986612927417e-06 -7.01195139567993e-06 8.81358463959283e-06 -1.03026517590919e-05 2.80653215772941e-07 -0.000107698331495618 -4.9875084554769e-05 0.000120391049971532 -2.75950460841407e-05 7.44911870392729e-05 0.00017691585611735 8.13679011803402e-06 1.77681301402743e-05 -1.89785690974328e-05 3.82283465289215e-05 1.67306837789065e-05 0.000103636734387236 -2.74304340402829e-05 2.40015566154408e-05 -9.62619247305994e-06 -3.46300223686749e-05 -1.94496012545462e-05 1.82695931629853e-05
  122 3430.37544645323 ""  0.0665515635191849 0 0 -5.20817194876279e-05 6.89792182031838e-05 -7.49502965420804e-05 7.17764876635614e-06 1.30756192479399e-05 9.64029540732823e-06 -6.62906033668414e-06 -1.57597548330641e-05 -1.45026050873877e-06 -3.04968708488625e-06 3.59924968259883e-06 1.9681205306644e-06 2.38361144317971e-06 -8.43442052580049e-07 -1.46870087832769e-06 -3.38909929021196e-07 1.83404778609566e-07 3.42701345145455e-07 -1.39616118143621e-06 -1.34886625962726e-06 7.79264694902418e-07 6.98425587682341e-06 -1.61980054753798e-07 -2.37483078303902e-06 -3.52475029174077e-07 -1.35524323692093e-06 -7.0646332596501e-09 6.07212215035609e-07 -9.38500247408647e-07 5.27419390409542e-07 -7.60034751845763e-07 -2.99124719043448e-07 2.48113376625585e-08 6.7904108294229e-07 -5.55413569300428e-07 -3.80692055369615e-07 0.000334603920417951 0.00028637864373975 0.000430476959965151 -0.000152757689050775 -0.000192006896554539 -0.000135550388685115 3.06730084210719e-05 -6.66902987205565e-07 -1.89786079849823e-05 -1.23271220131344e-05 1.79100984556774e-05 1.45084281140008e-05 1.25653734313595e-05 2.64966102366226e-06 -4.63609062688197e-06 -3.81950957311071e-05 1.9091126292281e-05 2.18179327399992e-05 8.98393455653349e-07 -2.29219886103499e-06 2.93762562611543e-06 4.53675700314363e-06 1.09643833957476e-05 2.74649024555685e-06 -4.43322514473972e-06 1.49454305715975e-06 -1.52479172464091e-06 2.91248802959156e-06 -8.59183587774304e-07 -3.47944881961518e-06 -2.81179307334222e-06 8.25281863231034e-07 -1.88226164258394e-06 3.54438403473857e-06 1.12471189218008e-05 4.19278122409972e-06 9.03054462418699e-07 -1.78203333479536e-06 -5.19678122123016e-07 2.31838525431946e-06 1.32696161693147e-05 2.70920552337318e-07 1.87547511042461e-06 -1.83342372190379e-06 -2.18212810386627e-06 0.00322374614071161 -0.000571233362415051 -0.000158541755754803 -0.000131448534310379 -0.000307382407036415 -0.000305953800473589 -0.00012469272931834 -0.000208536469906784 -3.6775694455855e-05 -0.0150942455742548 0.0131295446724419 -0.00423894071826908 -0.00826694080240853 -0.000683132951562499 0.00358072770734112 -0.000532018556001428 -4.04562714943935e-05 -0.00203066421974215 0.0031126235711785 -0.00127814277512686 -0.00105212486609066 0.04954494442033 -0.0451023779858506 0.0129303967927014 -0.000130524536505994 0.000218318628224373 0.000124198389350171 -0.0179492989643176 0.012269521744015 -0.00196170050645153 -0.00503903488348101 -0.0019353820544015 0.00153871265589274 0.00367902250175794 0.00416215479360657 0.00415007571398751 -0.715022149324038 0.623283114254397 -0.162648189495139 -0.000885924062559781 0.00059014072389922 -0.00052352101988083 0.000872691893657726 0.00201061935021206 0.000836627397931549 -0.000133771479797261 -0.0003208800067807 0.00032289706648992
  123 3619.69456972545 ""  155.765134922265 0 0 0.00011842036720822 -0.00027758609032882 6.29843290850335e-05 -0.00020354771210101 -0.000231195628167947 2.42026225464895e-05 3.80982051013387e-05 0.000177044667685224 4.48992381555657e-05 2.62823121214725e-05 -3.83664912194455e-05 -3.19256159621549e-05 -1.04835983254538e-05 1.79500240496083e-05 1.23587286913733e-05 -5.54823085308818e-06 -5.03751895485321e-06 1.8757629548321e-06 7.38291194570798e-06 6.66744636635731e-06 2.63383345794824e-06 -1.7908138533086e-05 -4.67379233432608e-05 -4.18288299535449e-06 4.86921637915629e-06 1.28509871591128e-05 2.47400264296861e-06 1.63322807428927e-06 1.72454768765298e-06 1.2488070250032e-07 1.2676483904829e-06 2.61819424116622e-06 3.46822442638514e-06 -2.55919524456398e-07 3.61372123075521e-06 -4.08345474114826e-06 -0.000507087183165714 0.000502147228143867 -0.000266141024728775 -0.00035481142583068 0.000170310757064476 0.000953471147786593 -0.000267725148432975 8.04253018556729e-05 0.000186863665076445 9.25678248159076e-05 -0.000118443265820673 -0.000110671661744117 -0.000166962646563547 -7.12684173601571e-05 6.52394190949164e-05 -2.84750466569762e-05 9.75278369911474e-05 1.14425131741016e-05 8.78494586789468e-06 2.37818496608961e-05 1.46709217744215e-05 -4.50442188058405e-05 -0.000127015803780035 -2.08632082678968e-05 1.95931778240148e-05 1.33499044594425e-05 1.20029693517972e-05 -3.41236487529825e-05 2.08443603697455e-05 3.68973719186552e-05 1.51914597637714e-05 1.34022130416475e-05 1.81152440269662e-05 -5.79405293120285e-05 -0.000156522035752276 -5.10665259320392e-05 -3.45101875429632e-05 2.47360545692854e-05 1.6702289972863e-05 -3.27058129032087e-05 -0.000167727291990596 -1.6887504353117e-05 2.20137795685686e-06 2.59146932780119e-05 2.49834526702847e-05 -0.0006597445817343 -0.000879117328062274 0.000227449494351678 0.0204442399705475 0.04105201825326 0.0381320142346785 0.00212843686364123 0.0018022019897931 0.000561837016742318 -0.000554920956618368 0.00209796621253477 -0.000819406737663572 0.00393534275395359 0.005131405219104 0.000401988794292388 -0.008944139344112 0.0032902569399306 0.000778857652595368 0.00041732842802411 -6.72010204434014e-06 0.000525401338347036 0.000392014325573267 -0.000437636189013934 -0.000410077995521011 -6.90543540254017e-05 1.86253311258022e-05 6.45082923120012e-05 -0.0021484887812107 0.000990151404619052 -0.000498828836662362 0.00228862296380437 0.00124498164602483 -0.00501465748897924 -0.339553918613813 -0.669042827942914 -0.610335899146946 -0.00471929771388551 0.00452985640940506 -0.0018894577344712 -0.000160426508267645 -0.000148502128340882 -0.00106849789857875 0.000336779142351881 -6.93282196225935e-05 9.13695544572587e-05 0.000646089647291308 0.000465972283975719 0.000109756238569902
  :::
 } 
 m_exists[123] { 
  s_m_exists
  :::
  1 11111111111111111111111111111111111111111111111111111111111111111111111111111111111111111111111111111111111111111111111111111111111111 
  2 11111111111111111111111111111111111111111111111111111111111111111111111111111111111111111111111111111111111111111111111111111111111111 
  3 11111111111111111111111111111111111111111111111111111111111111111111111111111111111111111111111111111111111111111111111111111111111111 
  4 11111111111111111111111111111111111111111111111111111111111111111111111111111111111111111111111111111111111111111111111111111111111111 
  5 11111111111111111111111111111111111111111111111111111111111111111111111111111111111111111111111111111111111111111111111111111111111111 
  6 11111111111111111111111111111111111111111111111111111111111111111111111111111111111111111111111111111111111111111111111111111111111111 
  7 11111111111111111111111111111111111111111111111111111111111111111111111111111111111111111111111111111111111111111111111111111111111111 
  8 11111111111111111111111111111111111111111111111111111111111111111111111111111111111111111111111111111111111111111111111111111111111111 
  9 11111111111111111111111111111111111111111111111111111111111111111111111111111111111111111111111111111111111111111111111111111111111111 
  10 11111111111111111111111111111111111111111111111111111111111111111111111111111111111111111111111111111111111111111111111111111111111111 
  11 11111111111111111111111111111111111111111111111111111111111111111111111111111111111111111111111111111111111111111111111111111111111111 
  12 11111111111111111111111111111111111111111111111111111111111111111111111111111111111111111111111111111111111111111111111111111111111111 
  13 11111111111111111111111111111111111111111111111111111111111111111111111111111111111111111111111111111111111111111111111111111111111111 
  14 11111111111111111111111111111111111111111111111111111111111111111111111111111111111111111111111111111111111111111111111111111111111111 
  15 11111111111111111111111111111111111111111111111111111111111111111111111111111111111111111111111111111111111111111111111111111111111111 
  16 11111111111111111111111111111111111111111111111111111111111111111111111111111111111111111111111111111111111111111111111111111111111111 
  17 11111111111111111111111111111111111111111111111111111111111111111111111111111111111111111111111111111111111111111111111111111111111111 
  18 11111111111111111111111111111111111111111111111111111111111111111111111111111111111111111111111111111111111111111111111111111111111111 
  19 11111111111111111111111111111111111111111111111111111111111111111111111111111111111111111111111111111111111111111111111111111111111111 
  20 11111111111111111111111111111111111111111111111111111111111111111111111111111111111111111111111111111111111111111111111111111111111111 
  21 11111111111111111111111111111111111111111111111111111111111111111111111111111111111111111111111111111111111111111111111111111111111111 
  22 11111111111111111111111111111111111111111111111111111111111111111111111111111111111111111111111111111111111111111111111111111111111111 
  23 11111111111111111111111111111111111111111111111111111111111111111111111111111111111111111111111111111111111111111111111111111111111111 
  24 11111111111111111111111111111111111111111111111111111111111111111111111111111111111111111111111111111111111111111111111111111111111111 
  25 11111111111111111111111111111111111111111111111111111111111111111111111111111111111111111111111111111111111111111111111111111111111111 
  26 11111111111111111111111111111111111111111111111111111111111111111111111111111111111111111111111111111111111111111111111111111111111111 
  27 11111111111111111111111111111111111111111111111111111111111111111111111111111111111111111111111111111111111111111111111111111111111111 
  28 11111111111111111111111111111111111111111111111111111111111111111111111111111111111111111111111111111111111111111111111111111111111111 
  29 11111111111111111111111111111111111111111111111111111111111111111111111111111111111111111111111111111111111111111111111111111111111111 
  30 11111111111111111111111111111111111111111111111111111111111111111111111111111111111111111111111111111111111111111111111111111111111111 
  31 11111111111111111111111111111111111111111111111111111111111111111111111111111111111111111111111111111111111111111111111111111111111111 
  32 11111111111111111111111111111111111111111111111111111111111111111111111111111111111111111111111111111111111111111111111111111111111111 
  33 11111111111111111111111111111111111111111111111111111111111111111111111111111111111111111111111111111111111111111111111111111111111111 
  34 11111111111111111111111111111111111111111111111111111111111111111111111111111111111111111111111111111111111111111111111111111111111111 
  35 11111111111111111111111111111111111111111111111111111111111111111111111111111111111111111111111111111111111111111111111111111111111111 
  36 11111111111111111111111111111111111111111111111111111111111111111111111111111111111111111111111111111111111111111111111111111111111111 
  37 11111111111111111111111111111111111111111111111111111111111111111111111111111111111111111111111111111111111111111111111111111111111111 
  38 11111111111111111111111111111111111111111111111111111111111111111111111111111111111111111111111111111111111111111111111111111111111111 
  39 11111111111111111111111111111111111111111111111111111111111111111111111111111111111111111111111111111111111111111111111111111111111111 
  40 11111111111111111111111111111111111111111111111111111111111111111111111111111111111111111111111111111111111111111111111111111111111111 
  41 11111111111111111111111111111111111111111111111111111111111111111111111111111111111111111111111111111111111111111111111111111111111111 
  42 11111111111111111111111111111111111111111111111111111111111111111111111111111111111111111111111111111111111111111111111111111111111111 
  43 11111111111111111111111111111111111111111111111111111111111111111111111111111111111111111111111111111111111111111111111111111111111111 
  44 11111111111111111111111111111111111111111111111111111111111111111111111111111111111111111111111111111111111111111111111111111111111111 
  45 11111111111111111111111111111111111111111111111111111111111111111111111111111111111111111111111111111111111111111111111111111111111111 
  46 11111111111111111111111111111111111111111111111111111111111111111111111111111111111111111111111111111111111111111111111111111111111111 
  47 11111111111111111111111111111111111111111111111111111111111111111111111111111111111111111111111111111111111111111111111111111111111111 
  48 11111111111111111111111111111111111111111111111111111111111111111111111111111111111111111111111111111111111111111111111111111111111111 
  49 11111111111111111111111111111111111111111111111111111111111111111111111111111111111111111111111111111111111111111111111111111111111111 
  50 11111111111111111111111111111111111111111111111111111111111111111111111111111111111111111111111111111111111111111111111111111111111111 
  51 11111111111111111111111111111111111111111111111111111111111111111111111111111111111111111111111111111111111111111111111111111111111111 
  52 11111111111111111111111111111111111111111111111111111111111111111111111111111111111111111111111111111111111111111111111111111111111111 
  53 11111111111111111111111111111111111111111111111111111111111111111111111111111111111111111111111111111111111111111111111111111111111111 
  54 11111111111111111111111111111111111111111111111111111111111111111111111111111111111111111111111111111111111111111111111111111111111111 
  55 11111111111111111111111111111111111111111111111111111111111111111111111111111111111111111111111111111111111111111111111111111111111111 
  56 11111111111111111111111111111111111111111111111111111111111111111111111111111111111111111111111111111111111111111111111111111111111111 
  57 11111111111111111111111111111111111111111111111111111111111111111111111111111111111111111111111111111111111111111111111111111111111111 
  58 11111111111111111111111111111111111111111111111111111111111111111111111111111111111111111111111111111111111111111111111111111111111111 
  59 11111111111111111111111111111111111111111111111111111111111111111111111111111111111111111111111111111111111111111111111111111111111111 
  60 11111111111111111111111111111111111111111111111111111111111111111111111111111111111111111111111111111111111111111111111111111111111111 
  61 11111111111111111111111111111111111111111111111111111111111111111111111111111111111111111111111111111111111111111111111111111111111111 
  62 11111111111111111111111111111111111111111111111111111111111111111111111111111111111111111111111111111111111111111111111111111111111111 
  63 11111111111111111111111111111111111111111111111111111111111111111111111111111111111111111111111111111111111111111111111111111111111111 
  64 11111111111111111111111111111111111111111111111111111111111111111111111111111111111111111111111111111111111111111111111111111111111111 
  65 11111111111111111111111111111111111111111111111111111111111111111111111111111111111111111111111111111111111111111111111111111111111111 
  66 11111111111111111111111111111111111111111111111111111111111111111111111111111111111111111111111111111111111111111111111111111111111111 
  67 11111111111111111111111111111111111111111111111111111111111111111111111111111111111111111111111111111111111111111111111111111111111111 
  68 11111111111111111111111111111111111111111111111111111111111111111111111111111111111111111111111111111111111111111111111111111111111111 
  69 11111111111111111111111111111111111111111111111111111111111111111111111111111111111111111111111111111111111111111111111111111111111111 
  70 11111111111111111111111111111111111111111111111111111111111111111111111111111111111111111111111111111111111111111111111111111111111111 
  71 11111111111111111111111111111111111111111111111111111111111111111111111111111111111111111111111111111111111111111111111111111111111111 
  72 11111111111111111111111111111111111111111111111111111111111111111111111111111111111111111111111111111111111111111111111111111111111111 
  73 11111111111111111111111111111111111111111111111111111111111111111111111111111111111111111111111111111111111111111111111111111111111111 
  74 11111111111111111111111111111111111111111111111111111111111111111111111111111111111111111111111111111111111111111111111111111111111111 
  75 11111111111111111111111111111111111111111111111111111111111111111111111111111111111111111111111111111111111111111111111111111111111111 
  76 11111111111111111111111111111111111111111111111111111111111111111111111111111111111111111111111111111111111111111111111111111111111111 
  77 11111111111111111111111111111111111111111111111111111111111111111111111111111111111111111111111111111111111111111111111111111111111111 
  78 11111111111111111111111111111111111111111111111111111111111111111111111111111111111111111111111111111111111111111111111111111111111111 
  79 11111111111111111111111111111111111111111111111111111111111111111111111111111111111111111111111111111111111111111111111111111111111111 
  80 11111111111111111111111111111111111111111111111111111111111111111111111111111111111111111111111111111111111111111111111111111111111111 
  81 11111111111111111111111111111111111111111111111111111111111111111111111111111111111111111111111111111111111111111111111111111111111111 
  82 11111111111111111111111111111111111111111111111111111111111111111111111111111111111111111111111111111111111111111111111111111111111111 
  83 11111111111111111111111111111111111111111111111111111111111111111111111111111111111111111111111111111111111111111111111111111111111111 
  84 11111111111111111111111111111111111111111111111111111111111111111111111111111111111111111111111111111111111111111111111111111111111111 
  85 11111111111111111111111111111111111111111111111111111111111111111111111111111111111111111111111111111111111111111111111111111111111111 
  86 11111111111111111111111111111111111111111111111111111111111111111111111111111111111111111111111111111111111111111111111111111111111111 
  87 11111111111111111111111111111111111111111111111111111111111111111111111111111111111111111111111111111111111111111111111111111111111111 
  88 11111111111111111111111111111111111111111111111111111111111111111111111111111111111111111111111111111111111111111111111111111111111111 
  89 11111111111111111111111111111111111111111111111111111111111111111111111111111111111111111111111111111111111111111111111111111111111111 
  90 11111111111111111111111111111111111111111111111111111111111111111111111111111111111111111111111111111111111111111111111111111111111111 
  91 11111111111111111111111111111111111111111111111111111111111111111111111111111111111111111111111111111111111111111111111111111111111111 
  92 11111111111111111111111111111111111111111111111111111111111111111111111111111111111111111111111111111111111111111111111111111111111111 
  93 11111111111111111111111111111111111111111111111111111111111111111111111111111111111111111111111111111111111111111111111111111111111111 
  94 11111111111111111111111111111111111111111111111111111111111111111111111111111111111111111111111111111111111111111111111111111111111111 
  95 11111111111111111111111111111111111111111111111111111111111111111111111111111111111111111111111111111111111111111111111111111111111111 
  96 11111111111111111111111111111111111111111111111111111111111111111111111111111111111111111111111111111111111111111111111111111111111111 
  97 11111111111111111111111111111111111111111111111111111111111111111111111111111111111111111111111111111111111111111111111111111111111111 
  98 11111111111111111111111111111111111111111111111111111111111111111111111111111111111111111111111111111111111111111111111111111111111111 
  99 11111111111111111111111111111111111111111111111111111111111111111111111111111111111111111111111111111111111111111111111111111111111111 
  100 11111111111111111111111111111111111111111111111111111111111111111111111111111111111111111111111111111111111111111111111111111111111111 
  101 11111111111111111111111111111111111111111111111111111111111111111111111111111111111111111111111111111111111111111111111111111111111111 
  102 11111111111111111111111111111111111111111111111111111111111111111111111111111111111111111111111111111111111111111111111111111111111111 
  103 11111111111111111111111111111111111111111111111111111111111111111111111111111111111111111111111111111111111111111111111111111111111111 
  104 11111111111111111111111111111111111111111111111111111111111111111111111111111111111111111111111111111111111111111111111111111111111111 
  105 11111111111111111111111111111111111111111111111111111111111111111111111111111111111111111111111111111111111111111111111111111111111111 
  106 11111111111111111111111111111111111111111111111111111111111111111111111111111111111111111111111111111111111111111111111111111111111111 
  107 11111111111111111111111111111111111111111111111111111111111111111111111111111111111111111111111111111111111111111111111111111111111111 
  108 11111111111111111111111111111111111111111111111111111111111111111111111111111111111111111111111111111111111111111111111111111111111111 
  109 11111111111111111111111111111111111111111111111111111111111111111111111111111111111111111111111111111111111111111111111111111111111111 
  110 11111111111111111111111111111111111111111111111111111111111111111111111111111111111111111111111111111111111111111111111111111111111111 
  111 11111111111111111111111111111111111111111111111111111111111111111111111111111111111111111111111111111111111111111111111111111111111111 
  112 11111111111111111111111111111111111111111111111111111111111111111111111111111111111111111111111111111111111111111111111111111111111111 
  113 11111111111111111111111111111111111111111111111111111111111111111111111111111111111111111111111111111111111111111111111111111111111111 
  114 11111111111111111111111111111111111111111111111111111111111111111111111111111111111111111111111111111111111111111111111111111111111111 
  115 11111111111111111111111111111111111111111111111111111111111111111111111111111111111111111111111111111111111111111111111111111111111111 
  116 11111111111111111111111111111111111111111111111111111111111111111111111111111111111111111111111111111111111111111111111111111111111111 
  117 11111111111111111111111111111111111111111111111111111111111111111111111111111111111111111111111111111111111111111111111111111111111111 
  118 11111111111111111111111111111111111111111111111111111111111111111111111111111111111111111111111111111111111111111111111111111111111111 
  119 11111111111111111111111111111111111111111111111111111111111111111111111111111111111111111111111111111111111111111111111111111111111111 
  120 11111111111111111111111111111111111111111111111111111111111111111111111111111111111111111111111111111111111111111111111111111111111111 
  121 11111111111111111111111111111111111111111111111111111111111111111111111111111111111111111111111111111111111111111111111111111111111111 
  122 11111111111111111111111111111111111111111111111111111111111111111111111111111111111111111111111111111111111111111111111111111111111111 
  123 11111111111111111111111111111111111111111111111111111111111111111111111111111111111111111111111111111111111111111111111111111111111111 
  :::
 } 
} 
