# Supplementary material for: Cut-off Scale and Complex Formation in Density Functional Theory Computations of Epoxy-Amine Reactivity
Source: ACS Omega. 2021 Oct 25;6(44):29424–31. doi: 10.1021/acsomega.1c03229 (PMC8587129; doi:10.1021/acsomega.1c03229)
Supplement: Supplementary file 1 — ao1c03229_si_001.zip [file ao1c03229_si_001.zip › Final_structures/Primary/A1_E4_B3LYP-D3_CC-PVTZ-F_ canonical/Epoxy_frag4_product-8_isomer26.vib]

{ 
 s_m_m2io_version
 :::
 2.0.0 
} 

f_m_table { 
 i_j_atom_total
 :::
 43
 m_column[134] { 
  s_m_data_name
  s_m_column_name
  i_m_width
  b_m_visible
  s_m_units
  :::
  1 r_j_Frequency  "Frequency"  10 1 "" 
  2 s_j_Symmetry  "Symmetry"  10 0 "" 
  3 r_j_Intensity  "Intensity"  10 1 "" 
  4 r_j_Raman_Act  "Raman Act"  10 0 "" 
  5 r_j_Raman_Int  "Raman Int"  10 0 "" 
  6 r_j_x1  "x1"  10 0 "" 
  7 r_j_y1  "y1"  10 0 "" 
  8 r_j_z1  "z1"  10 0 "" 
  9 r_j_x2  "x2"  10 0 "" 
  10 r_j_y2  "y2"  10 0 "" 
  11 r_j_z2  "z2"  10 0 "" 
  12 r_j_x3  "x3"  10 0 "" 
  13 r_j_y3  "y3"  10 0 "" 
  14 r_j_z3  "z3"  10 0 "" 
  15 r_j_x4  "x4"  10 0 "" 
  16 r_j_y4  "y4"  10 0 "" 
  17 r_j_z4  "z4"  10 0 "" 
  18 r_j_x5  "x5"  10 0 "" 
  19 r_j_y5  "y5"  10 0 "" 
  20 r_j_z5  "z5"  10 0 "" 
  21 r_j_x6  "x6"  10 0 "" 
  22 r_j_y6  "y6"  10 0 "" 
  23 r_j_z6  "z6"  10 0 "" 
  24 r_j_x7  "x7"  10 0 "" 
  25 r_j_y7  "y7"  10 0 "" 
  26 r_j_z7  "z7"  10 0 "" 
  27 r_j_x8  "x8"  10 0 "" 
  28 r_j_y8  "y8"  10 0 "" 
  29 r_j_z8  "z8"  10 0 "" 
  30 r_j_x9  "x9"  10 0 "" 
  31 r_j_y9  "y9"  10 0 "" 
  32 r_j_z9  "z9"  10 0 "" 
  33 r_j_x10  "x10"  10 0 "" 
  34 r_j_y10  "y10"  10 0 "" 
  35 r_j_z10  "z10"  10 0 "" 
  36 r_j_x11  "x11"  10 0 "" 
  37 r_j_y11  "y11"  10 0 "" 
  38 r_j_z11  "z11"  10 0 "" 
  39 r_j_x12  "x12"  10 0 "" 
  40 r_j_y12  "y12"  10 0 "" 
  41 r_j_z12  "z12"  10 0 "" 
  42 r_j_x13  "x13"  10 0 "" 
  43 r_j_y13  "y13"  10 0 "" 
  44 r_j_z13  "z13"  10 0 "" 
  45 r_j_x14  "x14"  10 0 "" 
  46 r_j_y14  "y14"  10 0 "" 
  47 r_j_z14  "z14"  10 0 "" 
  48 r_j_x15  "x15"  10 0 "" 
  49 r_j_y15  "y15"  10 0 "" 
  50 r_j_z15  "z15"  10 0 "" 
  51 r_j_x16  "x16"  10 0 "" 
  52 r_j_y16  "y16"  10 0 "" 
  53 r_j_z16  "z16"  10 0 "" 
  54 r_j_x17  "x17"  10 0 "" 
  55 r_j_y17  "y17"  10 0 "" 
  56 r_j_z17  "z17"  10 0 "" 
  57 r_j_x18  "x18"  10 0 "" 
  58 r_j_y18  "y18"  10 0 "" 
  59 r_j_z18  "z18"  10 0 "" 
  60 r_j_x19  "x19"  10 0 "" 
  61 r_j_y19  "y19"  10 0 "" 
  62 r_j_z19  "z19"  10 0 "" 
  63 r_j_x20  "x20"  10 0 "" 
  64 r_j_y20  "y20"  10 0 "" 
  65 r_j_z20  "z20"  10 0 "" 
  66 r_j_x21  "x21"  10 0 "" 
  67 r_j_y21  "y21"  10 0 "" 
  68 r_j_z21  "z21"  10 0 "" 
  69 r_j_x22  "x22"  10 0 "" 
  70 r_j_y22  "y22"  10 0 "" 
  71 r_j_z22  "z22"  10 0 "" 
  72 r_j_x23  "x23"  10 0 "" 
  73 r_j_y23  "y23"  10 0 "" 
  74 r_j_z23  "z23"  10 0 "" 
  75 r_j_x24  "x24"  10 0 "" 
  76 r_j_y24  "y24"  10 0 "" 
  77 r_j_z24  "z24"  10 0 "" 
  78 r_j_x25  "x25"  10 0 "" 
  79 r_j_y25  "y25"  10 0 "" 
  80 r_j_z25  "z25"  10 0 "" 
  81 r_j_x26  "x26"  10 0 "" 
  82 r_j_y26  "y26"  10 0 "" 
  83 r_j_z26  "z26"  10 0 "" 
  84 r_j_x27  "x27"  10 0 "" 
  85 r_j_y27  "y27"  10 0 "" 
  86 r_j_z27  "z27"  10 0 "" 
  87 r_j_x28  "x28"  10 0 "" 
  88 r_j_y28  "y28"  10 0 "" 
  89 r_j_z28  "z28"  10 0 "" 
  90 r_j_x29  "x29"  10 0 "" 
  91 r_j_y29  "y29"  10 0 "" 
  92 r_j_z29  "z29"  10 0 "" 
  93 r_j_x30  "x30"  10 0 "" 
  94 r_j_y30  "y30"  10 0 "" 
  95 r_j_z30  "z30"  10 0 "" 
  96 r_j_x31  "x31"  10 0 "" 
  97 r_j_y31  "y31"  10 0 "" 
  98 r_j_z31  "z31"  10 0 "" 
  99 r_j_x32  "x32"  10 0 "" 
  100 r_j_y32  "y32"  10 0 "" 
  101 r_j_z32  "z32"  10 0 "" 
  102 r_j_x33  "x33"  10 0 "" 
  103 r_j_y33  "y33"  10 0 "" 
  104 r_j_z33  "z33"  10 0 "" 
  105 r_j_x34  "x34"  10 0 "" 
  106 r_j_y34  "y34"  10 0 "" 
  107 r_j_z34  "z34"  10 0 "" 
  108 r_j_x35  "x35"  10 0 "" 
  109 r_j_y35  "y35"  10 0 "" 
  110 r_j_z35  "z35"  10 0 "" 
  111 r_j_x36  "x36"  10 0 "" 
  112 r_j_y36  "y36"  10 0 "" 
  113 r_j_z36  "z36"  10 0 "" 
  114 r_j_x37  "x37"  10 0 "" 
  115 r_j_y37  "y37"  10 0 "" 
  116 r_j_z37  "z37"  10 0 "" 
  117 r_j_x38  "x38"  10 0 "" 
  118 r_j_y38  "y38"  10 0 "" 
  119 r_j_z38  "z38"  10 0 "" 
  120 r_j_x39  "x39"  10 0 "" 
  121 r_j_y39  "y39"  10 0 "" 
  122 r_j_z39  "z39"  10 0 "" 
  123 r_j_x40  "x40"  10 0 "" 
  124 r_j_y40  "y40"  10 0 "" 
  125 r_j_z40  "z40"  10 0 "" 
  126 r_j_x41  "x41"  10 0 "" 
  127 r_j_y41  "y41"  10 0 "" 
  128 r_j_z41  "z41"  10 0 "" 
  129 r_j_x42  "x42"  10 0 "" 
  130 r_j_y42  "y42"  10 0 "" 
  131 r_j_z42  "z42"  10 0 "" 
  132 r_j_x43  "x43"  10 0 "" 
  133 r_j_y43  "y43"  10 0 "" 
  134 r_j_z43  "z43"  10 0 "" 
  :::
 } 
 m_row[123] { 
  r_j_Frequency
  s_j_Symmetry
  r_j_Intensity
  r_j_Raman_Act
  r_j_Raman_Int
  r_j_x1
  r_j_y1
  r_j_z1
  r_j_x2
  r_j_y2
  r_j_z2
  r_j_x3
  r_j_y3
  r_j_z3
  r_j_x4
  r_j_y4
  r_j_z4
  r_j_x5
  r_j_y5
  r_j_z5
  r_j_x6
  r_j_y6
  r_j_z6
  r_j_x7
  r_j_y7
  r_j_z7
  r_j_x8
  r_j_y8
  r_j_z8
  r_j_x9
  r_j_y9
  r_j_z9
  r_j_x10
  r_j_y10
  r_j_z10
  r_j_x11
  r_j_y11
  r_j_z11
  r_j_x12
  r_j_y12
  r_j_z12
  r_j_x13
  r_j_y13
  r_j_z13
  r_j_x14
  r_j_y14
  r_j_z14
  r_j_x15
  r_j_y15
  r_j_z15
  r_j_x16
  r_j_y16
  r_j_z16
  r_j_x17
  r_j_y17
  r_j_z17
  r_j_x18
  r_j_y18
  r_j_z18
  r_j_x19
  r_j_y19
  r_j_z19
  r_j_x20
  r_j_y20
  r_j_z20
  r_j_x21
  r_j_y21
  r_j_z21
  r_j_x22
  r_j_y22
  r_j_z22
  r_j_x23
  r_j_y23
  r_j_z23
  r_j_x24
  r_j_y24
  r_j_z24
  r_j_x25
  r_j_y25
  r_j_z25
  r_j_x26
  r_j_y26
  r_j_z26
  r_j_x27
  r_j_y27
  r_j_z27
  r_j_x28
  r_j_y28
  r_j_z28
  r_j_x29
  r_j_y29
  r_j_z29
  r_j_x30
  r_j_y30
  r_j_z30
  r_j_x31
  r_j_y31
  r_j_z31
  r_j_x32
  r_j_y32
  r_j_z32
  r_j_x33
  r_j_y33
  r_j_z33
  r_j_x34
  r_j_y34
  r_j_z34
  r_j_x35
  r_j_y35
  r_j_z35
  r_j_x36
  r_j_y36
  r_j_z36
  r_j_x37
  r_j_y37
  r_j_z37
  r_j_x38
  r_j_y38
  r_j_z38
  r_j_x39
  r_j_y39
  r_j_z39
  r_j_x40
  r_j_y40
  r_j_z40
  r_j_x41
  r_j_y41
  r_j_z41
  r_j_x42
  r_j_y42
  r_j_z42
  r_j_x43
  r_j_y43
  r_j_z43
  :::
  1 34.8579310722035 ""  0.194084883484105 0 0 0.0393784542333867 0.00415193116389507 -0.0526130724591704 0.0465555686300741 0.00923590575477346 -0.0809891069297979 0.0335040202863218 0.0115529630436964 -0.0550881289534608 0.0304107703634788 0.0196650060984978 -0.0424258414731142 0.0163333523989309 0.022355699141955 -0.0127763588051141 0.00465305584695569 0.0175149339484974 0.00640979988256489 0.00874309784838578 0.00961747419234089 -0.00961212707427242 0.0231187452831589 0.00682606975795271 -0.0405347425027583 -0.012185764655936 0.0210340006114928 0.0437375130195863 -0.0298199019974479 -0.00197489167013179 0.0514679747151725 -0.0229305057705605 0.0150127233326927 0.0580482164961615 -0.000910890989568507 0.0540651450145912 0.0599631596567284 0.022819909699468 -0.0111582416136858 -0.0583020673504361 0.0550426242598607 0.0190923478969886 -0.0469024081458785 0.0388156189646305 0.0235018703309472 -0.0541473775849066 0.0141397954449367 0.0281255340525765 -0.00287760762257423 0.000663885930162682 0.00555147203577765 0.00163552566855212 0.0257540621059198 0.00143188618907959 -0.0523208454929755 -0.027209143301922 -0.00107468913238447 0.0449734976616012 -0.0370137760282906 -0.00196833184972937 0.0743536612427635 -0.0382204869799689 -0.0194855077700977 0.0408146994150217 -0.0150895157661114 0.028572382871874 0.0554667892064637 -0.0288273071074824 -0.00536258780405581 0.0511511260924726 -0.0328777584821999 0.0176040564843728 0.0785965630472617 0.0112862507844985 0.0676944246133651 0.0551022179131147 -0.0133051355940344 0.057859988276557 0.083181979084903 0.00743621823634191 0.06051262645892 0.0535133324762965 -0.000553952795896054 -0.0313033008901348 -0.0218981154707142 0.020809083795786 0.00504996255049207 0.0123399485771208 0.0274887013437088 0.00104824253457164 -0.0181563320633297 -0.00850158214271593 -0.0466502088873753 -0.0308485370328005 0.00402472663403153 -0.0402814848743234 -0.0415213296273403 0.0415435686714349 0.0183892718298245 -0.0119053396777703 -0.0587369009473495 -0.0631707465314637 0.0158884955040138 -0.0238391723506726 -0.0307704424632556 0.0146498384479908 -0.0872035195297794 -0.0574880737824898 0.0520113483972238 -0.0632728904154253 -0.0723228843540004 0.0106016081319344 -0.0597659122710815 -0.0830708234092877 -0.00520328579023442 0.00599635996063373 -0.00292167288583862 0.0268440856647614 -0.017417941404832 -0.0191578616025931 0.021765973835848 -0.108963704778919 -0.0808201289031818 0.0544824970596312 -0.0861283258623227 -0.0488021400785564 0.0588174342186834 -0.0869658442704691 -0.0386438813759103 0.0688354384883263
  2 53.6732098591326 ""  0.36460070617309 0 0 0.0313158836315323 -0.0240343608119453 0.0270134291951296 0.0299553034803055 -0.01627723142877 0.0300007977632516 0.0204069295074018 -0.0106265199494165 0.0218841588850108 0.0136553029111926 0.00259632000489271 0.0498528127590719 0.0037132276006523 0.00986928404740875 0.0382068068547145 0.000561752355600715 0.00460540944207525 -0.00392516831121843 0.0066679423056021 -0.0087774461699664 -0.0272436510466167 0.0163407488769519 -0.0160165505303853 -0.0136344455710136 -0.0124016776088365 0.0137562364036812 -0.0142124891617946 -0.0872488954764245 0.0634785836114735 0.0157228939273422 -0.00535035232417565 0.00682269966163262 -0.106072541789703 0.040901418798274 -0.0189715077036174 0.0418178561706159 0.0296295102028943 -0.0244479860555234 0.0272157013543258 0.0287757691978224 -0.0269896597899085 0.0263643102312647 0.0168643948675389 0.00696465724615868 0.0786283504004991 -0.00134110328725484 0.0195141290911221 0.0609518457796621 0.00375981237975975 -0.0136236592952893 -0.0559930474396403 0.0203265795934709 -0.0250647211973617 -0.0313064806559001 -0.0935715852135235 0.0700262128743991 0.0756167907519095 -0.0984292191986514 0.070395115921892 0.0140153045212569 -0.124695752777007 0.0840321948797727 -0.0219392551515318 0.0354038920508561 -0.0359198255326819 -0.125718101246965 -0.0345043017242704 0.0382269176520714 -0.138976348308913 -0.0118265521418016 0.0134857863262349 -0.120369964989785 0.0914110545996332 -0.0454760944746837 0.0227623957852427 0.0354465034985148 -0.0160920022594203 0.0437215031809241 0.0352416578252474 -0.0170560955446563 0.0986934273390394 0.017222593713648 -0.0146993811637009 0.00613717912303359 0.0301232443042147 -0.0239342690029344 0.0412812299357197 0.0336753220198744 -0.0237939596376242 0.0233940369949942 0.0172373556725577 0.00247724448034738 0.0181480940589238 0.0198349174791664 -0.0316651657124444 -0.00256796206967786 0.0469581401034225 -0.0289288227571836 0.0164486245874733 -0.0444104836113264 0.0198483338073581 -0.0409276343078494 -0.00370309150343123 -0.00294307016693127 -0.014274591756001 -0.0836999087184566 0.0385080185985002 -0.0688583016374658 -0.0463029475185443 0.0503962080467828 -0.0161222763333576 -0.0456644927175432 -0.0056927338880672 -0.064520493782179 0.0270520013250708 -0.0166533930805089 0.0291045686729064 0.00526255041446033 -0.0245197216271839 -0.0346097647247717 -0.103992244209339 0.0519909300504398 -0.0819314603625339 -0.0921195401708512 0.0112881090942359 -0.0880086667208698 -0.0835249518429595 0.065594052668945 -0.0571650309310646
  3 65.9320286294824 ""  0.406603380505779 0 0 -0.0351465106011238 0.000456035895571218 0.0299365627111606 -0.0167847709337618 0.0106231632636822 -0.0421030844315212 -0.00977697177873691 0.00798652189571039 -0.0527044553789512 -0.00444560961316338 -0.00220710176094549 -0.0748321688709429 0.00320199245977058 -0.00826331102501351 -0.0662382407962558 0.00645109972205131 -0.00419843433145656 -0.0382628383799296 0.00422283716280993 0.00679273234421448 -0.0317765491986933 -0.0044006918404578 0.0120431986234199 -0.0386184959412888 0.00883895756364409 -0.0139106245416317 0.0111269811754591 -0.0612283206361463 -0.0432769613204419 0.0411187292125454 0.0274325994311104 -0.00386028699557753 -0.0151458180613017 0.0606700951437187 -0.00619190633531505 0.0702446189379711 -0.0885122055471637 -0.00213823496726187 0.0404716802469539 0.00204924901252466 -0.00680949611734779 0.0643029911950709 -0.00893992921118986 -0.00611204039720029 -0.089928790937576 0.00477510897505225 -0.0160852690496457 -0.073644577869576 0.00813886838996578 0.0110055770722365 -0.0159004480458695 -0.00694673927598194 0.0182518816676741 -0.0279015220250833 -0.0775200433980762 -0.0535791119757488 0.0588789306561962 -0.0605050195504889 -0.0512757117181626 0.0829308107258868 -0.097551072581113 -0.0488424621918263 0.00201610728946061 0.0588676435735563 0.00159670908809717 -0.0282832020284605 0.0050996117031766 0.0037109297648912 -0.0405629295219965 0.0314655057120282 -0.0100545267397447 0.0051204371809241 0.110199159572381 0.00801990952227236 0.0510428916804764 0.0565699272293774 -0.00972028682371324 0.108572801421504 0.05470618253001 -0.00840119195450647 0.0937425776865721 -0.0403497398837251 0.0251187973815045 0.0101555093043357 -0.0257292640767872 -0.0403074480218364 0.0945502126667604 -0.0179835407396907 -0.00514702419589364 0.0402489317480628 -0.0801613761385458 0.0292431380943265 0.0208007755331668 -0.0354753319464792 0.0523435419222196 -0.0187146471401052 0.0297230396981591 -0.000525338646350898 0.0292858359423472 0.0258209110090386 0.0367886028150351 0.00867383068666801 -0.00595086533083922 0.0141174767698794 0.00713689853057798 0.0821152256771265 0.0175259124300806 -0.0026491577663242 0.00994255318879505 0.0278035644799021 0.00814058456183406 0.0266847433624011 0.0784508190458067 0.0193023675176191 -0.0258938815152555 -0.0333161978793435 0.0840859267169243 0.0120516926637083 0.0192307923049548 0.00564336615591749 0.105202178505363 0.0346843237071201 -0.00198242316299417 0.100592966760046 0.0268854257817729 -0.00292176479255792 0.0820132246539541 -0.0234511916981547 -0.0114934288151243
  4 88.7844287542636 ""  1.04330119056437 0 0 -0.00917778791528381 -0.00405765300977894 0.0244430926974795 -0.0092311224249911 -0.00629325106039641 0.0240942723433671 -0.000753954458016774 -0.00524117588447732 -0.0131298887040791 0.0108035843270822 -0.00259885497927271 -0.0653798104766253 0.0124680781267789 -0.00162169132676984 -0.0776222025727302 0.0023758385504155 -0.00407410734465335 -0.0391222779171827 -0.00435470351672186 -0.00605750190247299 -0.00851954473023494 -0.0057925241312345 -0.00682772676625394 0.00337503713278519 -0.00752884582690596 -0.00486086167837829 -0.00295914432393805 -0.0290888417061724 -0.0406045826805353 0.00707261113264955 -0.0135552884882288 -0.00666875796786731 0.0171833334528143 0.00646213857869801 0.0310803613188114 0.0173818270732254 -0.00437465578921383 -0.0149399856547213 0.0168816654734574 -0.00905729073569956 0.00941409731940662 0.0180956781010519 0.016166574793168 -0.0013618765978348 -0.0867775459713962 0.0192928685465772 0.000802322027826362 -0.108053625494238 -0.00976681812293988 -0.00736547899922964 0.0132157681924441 -0.0119669833445009 -0.00908901887553074 0.0316482813179229 -0.0301489605495804 -0.0438950854968732 -0.0046218849532127 -0.0339252791840714 -0.0436463335531194 0.0394404844835266 -0.0401748780207615 -0.0620584379945792 -0.0068381701221179 -0.0102727970987535 0.00921136320251396 0.016579717068267 -0.0160256322064085 -0.0238017883514942 0.0140991373280088 -0.0189512858809245 -0.0066967173241808 0.0362816325037049 0.0216852404346025 0.0517455940673765 0.0112531853200358 -0.00457112298028048 0.0329017216724108 0.0477718590916944 0.0137472515953853 0.0363100765271038 0.00785586834879475 0.0673005747428859 -0.0342042507940219 0.104825233310607 0.00658120915756955 0.0219730306241452 -0.088829749232951 -0.0165384101475691 -0.0029310677067374 0.031832680634643 0.16735286196842 -0.0230790661262806 0.0925471474132055 0.049189853780081 -0.0785300675469122 0.194289123915059 -0.104945577462248 0.00330756705983635 0.0606001961277316 0.0235764785373779 0.0169728693679169 0.0383582824704997 0.0323436366006021 -0.0106247313446713 0.0539983158794884 -0.0605499525576593 0.0598990544776876 -0.0389168973472849 0.0757054898713854 0.0746624036240184 0.0622468573197114 0.0236380459985819 -0.0463494941519303 0.0569327570203464 0.0398221652705828 0.0161267307325898 -0.0856442064084194 -0.00455989204489444 -0.0456954673286748 0.0375537048669748 -0.0679771182124179 0.0833908522906158 -0.0518319890483451 -0.116376163427405 0.00157738833040954 -0.0633419442484565 -0.0608693343732285 0.126285278336132 -0.0590339234801692
  5 91.8593461419214 ""  0.233518077418423 0 0 0.0235267725062179 0.00222550469009614 0.0142730403924094 0.0250016056098529 -0.0241213213896027 0.0198103352746225 0.0256813984440257 -0.0241243142827059 0.0266508056428061 0.0438301916333956 -0.00903232445837153 -0.0552262195927103 0.0352130949317903 -0.00121141435971548 -0.0660155896061702 0.00853893670101509 -0.0102577226001264 -0.000349922354139948 -0.0103549931235243 -0.0273529641683902 0.0895522334057227 -0.00111127740440139 -0.0329011436693912 0.104905422547297 -0.0115287028483166 0.00262544347239558 -0.00997981946935791 -0.057958489838015 0.0327045604497881 0.00833108836750646 -0.020848363372748 -0.0110242914797383 -0.0647907619124008 0.0186342932674126 0.00223766924721324 0.0242041908533934 0.0348727598091944 0.0318629061845495 0.0297543884013526 0.026462232559379 -0.0102194291717272 0.0226404259489712 0.0653438780098725 -0.00132752475445221 -0.109303863198576 0.0485989616992387 0.0112190256901893 -0.124996002513679 -0.0314613453503195 -0.0357200126770468 0.143446348092704 -0.0146044378040155 -0.0426790737622659 0.168092202334085 -0.0625278693594029 0.0348989497416829 0.0411631455755553 -0.0658446544145625 0.0371096571981616 0.0105318348594229 -0.0813265090422063 0.0419353189933612 -0.0155047262994239 -0.00997477074888214 -0.051808529804237 -0.0717263584998934 -0.0285189118270599 0.0105395949455442 -0.0735742967505404 -0.0300747398839306 -0.000783259865692576 -0.0893911412924799 0.0496822949799698 -0.0181205193666352 0.012549654334425 -0.000598906041559451 0.0129219238145159 0.0274269666072355 0.0309369214314158 0.0170335521756743 0.0564105910882772 -0.0255556117508817 0.0160931840760248 -0.0335473818095354 -0.0160029658475823 0.0726272424583267 -0.0411723866227689 -0.0125381995944 0.0173072788451577 -0.0276963201346617 -0.0271345614363979 0.017912290870442 -0.032097272599294 -0.0233449041075859 0.00706477270713844 -0.0399384908190994 -0.0373323292371841 -0.0147710641398632 -0.0393053648481719 -0.00551227349365572 -0.0114800529523989 0.001125457197298 -0.0375369156371514 0.0185797937653534 -0.0255779328846245 0.0340428911456546 -0.0326433319689947 0.0447641477095263 -0.00864242592110354 -0.0480790575880681 -0.0264554885624788 -0.00447304855597771 0.0135497605876736 0.0184915117904853 -0.0458370815630841 0.076482729414796 -0.0422153852366455 -0.0617313503748623 0.0303645036625378 -0.00784950915086226 0.0480755440886835 -0.0537846855622202 0.0590426390568828 0.0496288694999203 0.00206605238102044 0.0671126191657261 0.0339515849894699 -0.0617296121639943 0.0409473958897322
  6 101.615197108607 ""  0.455247170934687 0 0 0.0302013348531384 -0.00565875871742868 0.0364184857872958 0.0402093662578402 -0.0376562126488122 0.0126534319087537 0.0470996169373972 -0.036395671237156 -0.010289880494668 0.035807380966383 -0.0214777827389885 0.0380108691954957 0.020264845660702 -0.0104572731613464 0.0328494428920327 0.013674806583257 -0.0179910700897768 -0.0181824471231187 0.0303450619854666 -0.0348688628203076 -0.083184338392609 0.0483307987322804 -0.0420277230995962 -0.0795913346891576 -0.0231767420972728 -0.000449083896862585 -0.00190492191682553 -0.0115869954064549 -0.00381325848386149 -0.00693395023366527 -0.0629999146896708 -0.0248052677852785 0.0309928196087333 -0.0383071105282114 0.0491378718776882 -0.0122262846221783 0.0271932089275358 -0.000271245730147272 0.0408010896392051 0.0556324568489364 0.0125088611498801 0.0486794325179989 0.0391925287848409 -0.0155837928716809 0.0834479676741196 0.0116014035098453 0.00314286402342426 0.0724664568851167 0.0270249494508732 -0.0420469028344988 -0.12824992884612 0.0579770471955812 -0.050335006443087 -0.119859197313863 0.013267966116718 0.0144877116441315 -0.0213300162363264 -0.0359530507891818 0.00904037681006691 -4.96309634727134e-05 -0.00354310254410584 -0.0344381042599542 -0.00145482825030264 -0.0645910713148454 -0.00903933689179769 0.0326572635472478 -0.0623505037172921 -0.0698888727869219 0.0313316189266359 -0.0903056713734684 -0.0117406217202074 0.054151143551346 -0.0498672250806604 0.0613827122638605 -0.00798498844710652 -0.0557484123261276 0.0576725448740749 0.000316838651077892 -0.0220361198734443 0.0598625685925629 -0.0363926865570429 -0.0357686731680328 0.000652601538444434 0.0256341745847915 -0.0303050482977787 0.0806291027904622 0.00471774348904023 -0.0264015116136015 0.00942313726714826 0.0239670680535253 -0.00587255008682339 0.0223698287381706 0.0343044201875437 -0.0366205116009446 -0.0345559668884779 0.0385265775197091 -0.0631047206546495 -0.0158665507089173 0.0191859759398973 -0.000576199429848984 0.0307529506538407 0.0105250044456619 -0.0661726246630732 0.0199303762572454 -0.00941474272060575 0.0551345304595635 0.0133539895397671 -0.00932285725383764 0.0133354506195499 0.0193400715726789 -0.00436922429378685 0.00168303324976448 0.0649210228096494 0.0559662760852932 -0.0672567144974451 0.0945687367024696 -0.0115617978397867 -0.111110056533762 0.00589011890231358 -0.00525880719351343 0.0945195435384138 0.0290241464834698 -0.00214533324555365 0.0576607190584779 0.0224625424096045 -0.00273045164144818 0.0546574532777452 -0.0251641333728255 -0.0386369239326099
  7 128.255544275757 ""  0.583734355561918 0 0 -0.00504685319650068 -0.00224017666424712 0.0238332743711681 -0.0351098828001742 -0.00545226354844893 0.136947786560065 -0.0121261475483845 -0.00194575808475912 0.0422993385968234 -0.0054917873757412 -0.0016267498713099 0.0124034855518567 0.00736621562790527 0.000303446893392987 -0.041476629709127 0.0126892066724123 0.0014736224949028 -0.0618698778503761 0.0144467505337829 0.00294073213575831 -0.0699314369409041 0.00236206499333607 0.00130720211407162 -0.0186267724390398 0.00226726495875126 -0.00120782619198748 -0.0111824391152673 -0.0257753454124866 -0.0606620951357675 0.00252254975789691 -0.00592378084726209 -0.00173231074592815 0.0305102412444637 0.0207025383679063 0.0544604094245356 0.0169430800999119 0.0646460016260443 0.0219732027181806 0.0230291306996902 -0.0688696018589517 -0.0266800370765057 -0.0171145496809124 -0.0124002386456894 -0.003220648908995 0.0398564530294769 0.00972895380582788 0.000188423470224284 -0.0520047602490114 0.0209729255664057 0.0044632469673879 -0.0961965124830445 0.000218761459585429 0.00166525202051107 -0.00897584257595723 -0.0189666231480573 -0.0592932763360904 -0.0208572740017976 -0.0405826232704392 -0.0617391684791755 0.0555461873801248 -0.0397922709283062 -0.104412928559114 -0.0167839562361462 0.00286309552944252 0.036054379537009 0.0287519157979418 -0.0124516068893516 -0.0378833397567057 0.0226380825076485 -0.0145222768256648 -0.00381507199317184 0.072288525037669 0.0406985693148593 0.0995867735898658 0.00862119769416685 0.0129394654294066 0.0508615275272699 0.0706742237068131 0.0231683550192582 0.0534470134902051 -0.00710450724880889 0.00769072637879653 0.0428960188796242 -0.0618582582808815 0.0202909942106152 -0.0170384075545857 -0.013478149995689 0.0216236410428637 0.00279487075818565 -0.0305370401785567 -0.0521628842845565 0.0316555242865854 -0.0573212283748328 0.014667341704051 0.0838245103037373 -0.100550074045822 0.0480609138137917 -0.0216633646676628 -0.0520190874601503 -0.0270856906024549 -0.00816138403474692 -0.0323394607845776 0.0403679800574906 0.0230548196296923 -0.0225215520695455 -0.0264555101028993 -0.0227566187059492 0.0616858502010641 -0.0849711920524087 -0.0426385580540492 -0.0355237467898187 -0.0297328386681384 0.000852875879972569 -0.0996898595049893 0.0276150456193999 -0.0232835788753323 -0.00445673367459717 0.0851267658992155 0.0453839291762417 -0.0198795982579951 -0.0743890490788839 -0.0655816846363591 0.0635373720311187 0.0213550263894534 0.017698316893933 0.0746996943216717 -0.0255874632468859 -0.0304079497747573 0.120871076716026
  8 151.024259828784 ""  1.41753400500611 0 0 0.0126121478658724 -0.0197694605313222 -0.0230375586829476 -0.0131083300673003 0.0110095213788891 0.0699078501122494 -0.0154631913296635 0.0242332643471598 0.0299337900022324 -0.00854287611776638 0.0319724614969008 0.00314039737554831 0.000727642103894334 0.0321242905886084 -0.0239834526988567 0.00767853316846641 0.0366202388852675 -0.0191146450679269 0.0020971576264063 0.0343200451675857 -0.00221966382621132 -0.00793722495739 0.0304688548300729 0.0212991725451272 0.0235128821429698 0.0302875860856984 -0.00175691577170768 0.0194462931495542 -0.000469773839759179 0.00181303006395551 0.0401909563794767 0.045293296979986 0.0174244258701365 0.0341735067980868 0.040955303716111 0.0104778487621189 0.0730468006708123 -0.0468328671830488 -0.0532294070839667 -0.0447374471149845 0.00185952894672831 -0.0810711277376602 -0.0068415651745339 0.033003373190172 0.0043005200694218 0.00487964835846129 0.0269181453983913 -0.0425042957557319 0.00246215202249292 0.0352539870455503 -0.00278046947353471 -0.0116557751950925 0.0330326591222171 0.0346533146913301 0.01330334002289 -0.00806609266073913 -0.0108629308524009 0.0254837978930992 -0.00717484111819969 0.0192919188328478 0.0170780277629674 -0.00786780713583795 -0.00151270044295265 0.0404385145082179 0.0654859794781396 0.0182877523640771 0.0398939671832198 0.0446325040631305 0.0171068945880579 0.0520750112672596 0.0353559646389358 0.0312413239492038 0.0447606498955315 0.0662010615637595 0.00609734290957629 0.0400701506845263 0.0335340860757545 0.0361084899267576 0.0271775373401102 0.0337023433513712 0.000337770657243666 -0.0217789145198535 -0.0912252107379025 0.0256390706934923 -0.00999484671110785 0.00297219222085049 0.00762336230368437 -0.00524052569890734 -0.0320944838727987 0.0107916361450585 0.044488296043586 -0.0709802591751485 0.0263798892909978 -0.023386021850998 -0.16249032832321 0.0523568079522135 -0.0280204261159855 -0.0114677267703943 0.0288132981113707 -0.0267588013227949 -0.0343205427126038 -0.0206976770405257 -0.0903757399765378 -0.0629458195382484 -0.0251960712108252 0.0547034657750162 -0.0573818648570344 -0.0815745900683677 -0.0211875742322002 -0.0331845493768968 -0.0221448475611519 -0.0247961810259538 0.014188822277823 0.0228403309996779 -0.0314478485340606 0.0181778657955583 -0.0140248318607144 -0.143699889041214 -0.0956246588728062 -0.0330036080114921 0.108843571724934 -0.0036790359503135 -0.0859225381681884 0.0671967490636094 -0.0663090789435507 -0.0946899811171554 0.0540931725693497 -0.120529350165346 -0.118913243948959
  9 154.619486056076 ""  0.778639593198967 0 0 -0.00388064213229715 -5.6645602435688e-05 0.000245195230753004 0.00265156589804322 0.00253483866648278 -0.0260306283798266 -0.00132463117482318 0.00135958029622276 -0.0125766560374539 -0.00410614690126698 -0.00110028962139905 -0.000839693616800556 -0.00580613605418279 -0.00271543421690659 0.0111439710462556 -0.00462062972747302 -0.00229034104423071 0.0100952208887643 -0.00293495345859621 0.00017866479601723 0.00221234970376657 -0.00162409501224664 0.00134413582324467 -0.00955122186924975 -4.7316099620978e-05 -0.0045142956469249 0.00449908661388832 -0.000495269796750091 0.00422595076906617 0.00437748998884917 0.00607447668083536 -0.00166103986527735 -0.00670558418790421 0.000753337184693812 -0.0195616265985579 0.0035072100293468 -0.0196877386848875 -0.0117392431385937 -0.00333900717797879 0.010381531984738 0.0104069272870164 0.00703477354793127 -0.00541467978311435 -0.00189025797062349 -0.00129323414346053 -0.00759676448644345 -0.00385439417956753 0.0188975425294061 -0.00161556560723489 0.00106561259775725 0.00225985149242293 0.000160553060054904 0.00202769098747923 -0.017637683152846 -0.00434971660767905 0.00230737040299651 0.0111155459220329 0.00384821882694801 0.00301894308847363 -0.00288363857970364 -0.00100406836557208 0.0138962289351333 0.00482004406193218 0.0083691127150246 -0.00734134344992377 -0.00797093611417713 0.004484185859783 0.00719028327464727 -0.00838596587173366 0.00966055027337891 -0.00293333194767555 -0.0122027883132751 0.000485908447299456 -0.0281555452933337 0.00373159316224091 0.004584886022582 -0.020391327868079 -0.00585271995786232 -0.00258983303374233 -0.0214326127115786 0.0114554429449512 0.0403281393865626 -0.0214044305307897 0.0553162131977153 0.013021798378587 0.000582427136384679 -0.0551851899903138 -0.00287669041570351 -0.00155893927586744 0.0161375034517365 0.0888887919690593 -0.0152471144202383 0.0502165308933884 0.0321315009634494 -0.0493044223054337 0.0930745507528208 -0.0485297459606251 0.00837403177449044 0.034835549563653 -0.123709639923844 0.0698231783055255 -0.0585803006331706 0.0171235335280716 -0.0081565654146206 0.0324866491366992 0.0596946418367236 -0.012816803039978 0.0439891596772746 -0.359331956210972 0.0209075575445894 0.000114201873638778 -0.130192083586197 0.226238075890909 -0.249375234458223 0.0428071416511253 -0.0230674837620241 -0.0236037756352307 0.0968644766348607 -0.0522557614713478 -0.0302667256379428 -0.0336588999742433 0.0286447882448399 -0.00662342367264462 0.293371728260064 0.0492701851591736 -0.00649869365443712 0.0620179320777311 -0.182035935064877 0.222606914183939
  10 191.065266295591 ""  1.54990939749083 0 0 0.00164664485738407 0.0477455944936899 -0.108761772432713 -0.0277539209062199 0.00369650403242096 0.0254420125558212 0.00773629838361049 -0.0113353395239456 0.0163320730912746 0.0121679304916345 -0.0237015649557471 0.00499832845617347 0.0262569590877357 -0.0250676417327969 -0.0044173946020034 0.0303625704292718 -0.0212227292205636 0.000414445814588893 0.0281831587277452 -0.0158777198954197 0.0125528422470883 0.0192264259710724 -0.0066237545964743 0.0183433018796015 0.000590777321081366 -0.00350149806689935 -0.00318394616978714 -0.0079229787355949 0.0214991413507361 -0.00106004285512217 -0.0395569575681397 -0.0328367471863565 -0.0112367032895804 0.000733039941935727 0.0342986255197926 0.00260723130425141 0.124306621846619 0.00615936013722092 -0.162438618843194 -0.0631856217393559 0.120301404228888 -0.19849774920572 0.00637592907759799 -0.0275313777623348 0.000558919498064788 0.0293150481036938 -0.0303740009481852 -0.0156803043783138 0.0314256380883362 -0.0146236255035875 0.0160800886189902 0.0185728716025367 0.00268149664682293 0.0228200820225147 0.0125167841668875 0.0396001365153567 0.00558399844302604 -0.0331244987666578 0.0367128500175702 -0.00354350892043852 -0.00952088368441825 0.00464142516833502 -0.00446227906021846 -0.0395300142504928 -0.0502883994714411 -0.012044581514906 -0.0393310162564853 -0.0526138020259553 -0.0114700887118908 -0.0673935468534122 -0.0145564284316475 -0.0155347431120707 0.00579591233675257 0.0303796391732892 0.000706611123603661 -0.0249334574618145 0.0481802835166389 0.0110392437808149 0.0219915271361388 0.0520242623957298 0.00133825317380546 -0.0453788228100503 -0.0043088484422885 -0.00852200683931751 -0.03318669952022 0.0150457608712132 0.0347084852059879 -0.0233638227492912 0.0385444110620873 -0.0205297134467252 -0.135504169258617 -0.0770454360259784 -0.0405262463319917 -0.0380358727286176 0.102435605256 -0.06209945048494 0.00735575261376404 0.097906955481182 0.00473024475119988 -0.00872143320766917 0.00857397549569606 0.0216162691559674 0.0639289474355234 -0.0631988867737607 0.0858422380003593 0.0107280728169402 0.0137931004706196 -0.0584963019814827 -0.0740801496438679 0.0551105355084262 0.0853403536009733 -0.0111486116115956 0.0366710770591915 -0.0537634628222735 -0.0573975559685236 -0.0379900799193878 0.127302276082572 0.215781891493502 -0.0301085066562137 0.0610576256890411 -0.0224234166693235 0.0965336094078785 -0.106839618405596 0.0585426241130201 -0.0423955738245315 -0.127155388563353 0.0114766855748943 -0.00904387258729613 -0.010717959863765
  11 214.999347082765 ""  0.303270208271815 0 0 -0.072661726997124 -0.0228603441799415 0.0532821418644345 -0.0438730589845627 0.000712854934326075 -0.020064016390615 -0.00752528275748792 -0.00768297468135413 -0.0112376047281371 -0.00201409300709909 -0.0214639923420099 -0.00553798594267235 0.0318157334162262 -0.0294442086779662 0.0109866124555268 0.0617862267912012 -0.00815694475444622 0.0190456558866634 0.0603402331249547 -0.00196247299674181 0.00870777708175861 0.0309792365994279 0.0151447399162149 -0.00326133472228996 0.0294441978304335 0.0289545796945539 0.0120066182748351 0.0430295932324931 0.10539249504374 0.00515917396492788 -0.0320465751445453 -0.015023127172761 -0.0064876123368034 0.032688504648194 0.0905909958764578 0.0223208215799655 -0.141621598760257 0.00677048523327603 0.0877425452766081 -0.032977148373307 -0.0694250957450195 0.108643239002195 -0.0138845668537989 -0.0288450363284714 -0.00674110755809308 0.0319919223824988 -0.0583854134816736 0.016725556543873 0.0689430588035085 0.0023816049770129 0.00926329734657949 0.0303468569025477 0.0453111659117188 -0.00487721785044285 0.0763864227562959 0.136316830728179 0.0254673188006332 0.0119327941210234 0.132440303219139 -0.0430562773298514 0.0584526502697122 0.108593788809188 0.0216824102836869 -0.0317120437481683 -0.0453808921994293 -0.00795491237886428 -0.031975029556731 -0.0420354139152228 -0.00704484772910822 -0.074035421714497 0.0133178446129805 -0.0169750271237741 0.0482891211723685 0.0808888095820685 0.0166037978258418 -0.0143560139914448 0.116016376787897 0.0384012833987382 0.0700630139480391 0.12229599222732 0.0280428710355162 -0.0136466768095864 0.00210542581087569 -0.000457683010354863 -0.0372123170767509 -0.0747133625968164 -0.04954282858058 -0.0482628856296786 -0.0323684827704992 -0.00261034177481471 -0.0111819558231437 0.0101193206180375 0.00472632294232465 -0.0186051967007119 0.0125055786385067 0.0158862010823481 -0.0590319079995481 -0.0538173325064471 -0.0119840719068801 0.0030608564991826 -0.0142690313561667 -0.0126022504576428 0.00397103061725987 -0.00363141950774257 -0.0170179241646009 -0.00956703506134581 -0.0139749003583063 0.00671812308562917 0.00676476148229317 -0.0207468286505659 -0.0190844349587262 0.00271804614424732 -0.0233186838847119 -0.0123858224256582 0.0168647341173374 -0.069424733014138 -0.0678125572484401 -0.00246332583708267 -0.00296693368665167 -0.0144638458729132 -0.0127705375290445 -0.0315838471861944 0.0133126063240648 -0.0159188306286678 -0.00496966448199165 0.0171241784329095 -0.00954612385975346 -0.00395518961741421 0.00648473914968896
  12 221.63036986577 ""  4.35940856948 0 0 -0.0019368230295136 0.0444482162004653 -0.0987094906358043 -0.0313880870936895 0.0203708786666173 0.0131227236385228 -0.0038887462921283 0.00187198514176637 0.00789226613363924 -0.000735815633719275 -0.0223318293609429 -0.00275058991444413 0.0173613136269987 -0.0300833722746091 -0.0068103567549423 0.0214540751696191 -0.0270179196610009 0.0014548009595025 0.0192164526374345 -0.0102365073321144 0.014141181774572 0.00542775046406404 0.00415569285952017 0.0135761565342859 -0.00383012636910649 -0.0170986769478216 -0.00392885672484938 -0.00899029608557836 0.0023473346130245 -0.00349097101381771 -0.0435807838808698 -0.0471911021772354 -0.0100458917614014 -0.0091231910807931 0.0122070965525737 -0.00479302628461554 0.0957512074636266 -0.0148675727689858 -0.157508840776528 -0.064042422968765 0.111878667331513 -0.183362385402583 -0.0151321077006099 -0.0314319580583634 -0.011736135373356 0.0201497632245404 -0.0373078549128527 -0.0177689728825076 0.0285082429827061 -0.00503415711024322 0.021835217420507 0.00502202055841809 0.0130628945375579 0.0163201501033365 0.0110503703189993 0.0192641335608447 -0.00130808606041091 -0.0332180257041679 0.0164104296873252 -0.00279181353576081 -0.00951742136669871 -0.0173195741714243 -0.00601844555550537 -0.045947081540404 -0.0658996134418686 -0.00987393201833623 -0.0416055549739166 -0.0674120847099933 -0.00832117865493137 -0.0722292656185201 -0.0280598285951758 -0.0164445733562882 -0.0103473954514097 0.00178717910011249 -0.0042069615662547 -0.0319308952731495 0.0259057306387237 -0.00617485784011387 0.010949451230881 0.0291352645053246 -0.00478202336957123 0.051139007590186 -0.00420292799849883 0.0372033285651881 0.0391438348887011 -0.075902031063812 0.0366486637991181 0.0293511744132188 0.0270945640464648 0.00872449883135295 0.180104480784989 0.0433167897464562 0.0436428727124648 0.040194087089418 -0.128607243043084 0.111750750426679 0.0700943767297446 0.105982496722295 0.0437897497516591 -0.00662190038270239 0.0334883007691886 0.000722115460337755 -0.0785466247352138 0.0652919059303121 -0.0459256021584828 0.00785500852873901 0.0251434451591923 0.0417114974502744 0.040355720197463 0.0035467608274994 -0.0424611026302547 -0.0042720273466846 0.0322731327785311 0.0700840460977196 0.109882316491719 -0.029305506614011 -0.0542264694252688 -0.219748361027645 0.0192785746363711 -0.0348164638782304 0.0576084663254723 -0.0256792727995026 0.0820507733210049 -0.0307295808436471 0.0691220155578634 0.0960074320894362 0.00695996405967428 0.0222700786094754 -0.0147158199734975
  13 249.056359229053 ""  0.791926323274122 0 0 -0.00353607805039755 0.0020846601329274 -0.00360151619462529 0.0228908334203106 0.00575833014137059 -0.103065342034088 -0.0117161737818036 -0.00137631579845223 0.0487115273560415 -0.0240249215144396 -0.00541745634200379 0.104828298608615 -0.00609338434042634 -0.0033004976599621 0.0333990351009505 0.014449090057485 0.000879320659023904 -0.0537930586935552 -0.00194533808907131 -0.000956533865430686 0.0191498811993666 -0.0174333119025881 -0.00240410942310758 0.0794823248565936 0.0126701071025471 0.00162473492941153 -0.0524366889917182 -0.0317932479050074 -0.0840606981793158 -0.0341086501310771 0.00310741977232911 -0.00148820211724428 -0.022849361411304 0.0435513156835201 0.0891297548701675 -0.0105119859595282 -0.0748498883290693 0.0118207479720732 0.0180666296109955 0.0508972626884076 -0.0137249924042952 0.0490602261771278 -0.0337499946116098 -0.00782442957646541 0.141764160070829 -0.00737504323919502 -0.00464417746002367 0.0393908960898902 0.000142563510866109 -0.000205950224714101 0.0142812639206596 -0.0199757426171894 -0.0018997200135208 0.0909136796592679 0.0344780847695766 -0.0403369432486067 -0.0966392438414351 -0.117216972099976 -0.0553450826769924 0.0812706523234422 -0.0499431696649178 -0.232928353182157 -0.0686239751758542 -0.00637860824647169 0.0088498942683709 -0.018478994649094 0.00993182563263431 -0.0149793500092758 -0.0155673415205283 -0.000446522347423212 -0.000393901287320926 -0.016523183340725 0.0734481759244112 0.237505311864888 -0.024221372143273 0.0675708518112153 0.0538293055327172 0.128084785939085 0.0144030197021244 0.0532517313585351 -0.0970561229235845 0.00203535235156018 -0.00125014744370744 0.00411008021368088 -0.00149039297792211 -0.0052385391922434 -0.00506876506665703 -0.00305017774359304 0.00120207114455454 -0.00141149627719864 0.00840681064477642 -0.00228889404624405 0.00209225682203545 0.000625999114544167 -0.00468709285528645 0.0085627763323108 -0.00415486479613965 0.003359482063439 0.00028730381148259 -0.000825680580959968 0.00252207778535058 0.00477634263367784 -0.00111498098023434 -0.000309288016512505 0.00551792941174042 0.00128453971421191 0.00269652401123527 0.00100312951214547 -0.00153103040148196 0.00410409882769089 0.00633147719009735 -0.000816346894492692 0.00421832741580328 0.0048401049226664 0.0050416043372703 -0.0073217847268141 -0.00310119524586796 -0.000289342990440363 -0.00084466386749407 0.00486008665753453 0.000864465804223336 0.00634869988655469 -0.000739794340466775 0.00315666958405321 0.000602870580186603 -0.00157458238400491 0.00128467924517414 0.000949872157156777 0.00212142308653291
  14 299.908417380083 ""  2.69380294877184 0 0 0.00370590336644701 -0.0119224013317676 -0.0576575337993756 0.0117761061476692 -0.0657475687997386 0.00252827492863688 0.0338499703575206 -0.0635889839920553 0.00638234901352838 0.0358179143416852 -0.00893922834178171 0.00864994473487862 -0.00816695044851909 0.0254941803560077 -0.0020632659985935 -0.0240421363498828 0.0227834014324399 -0.00443704337393167 -0.0233953390139152 -0.0338452814716136 -0.00184413846167521 0.0223851962861621 -0.067228575357859 0.00547843711153836 -0.00568270512698935 0.0365248675777906 -0.000870626472862598 -0.00417497698676486 0.0165589287104559 0.000444930827515009 0.0712865847830064 0.102977624989107 0.0192678985737606 -0.00324359992641945 0.0204753995106297 -0.00227851182528231 0.0841356249834689 -0.034077243072582 -0.0889083004806496 -0.00585607557622317 0.0583440043365526 -0.101642688380241 0.0843885138919008 0.0197351931464913 0.0196415826364968 -0.00750596203243509 0.047907233939393 -0.00416059087225691 -0.0566580585641732 -0.052156494333676 -0.00800189650597805 0.0232889649395124 -0.0892207851520319 0.00344781443093501 -0.0730709509368177 -0.0357539753724 0.0249205174098674 0.0713455906699881 -0.0238461140986282 -0.0198157019996414 -0.0131223474650456 0.101034994756194 -0.000385852389701526 0.0723887711703055 0.152294342295849 0.0210423725529013 0.071037570792824 0.151403243218664 0.0200497684737353 0.141860382757374 0.0561417198267046 0.0347667760261999 -0.0122692230189509 0.105400429998537 -9.07598373876353e-05 0.0537796979559923 -0.0208649507872242 0.0476472954002993 -0.0514695684931686 -0.0269243137260166 -0.0582663356567263 -0.0316220779062664 0.012090787900241 0.00556412684450572 -0.0404840117200485 -0.083159351439188 -0.0257460155757235 -0.0468856028879022 -0.0115551339998038 -0.0102493476301713 -0.0459428062724711 0.00850802424840724 0.00546111083381715 -0.033114815158999 0.0351444987597647 0.00518182035806065 -0.0386919559050485 0.0136460353423657 0.00155930679038615 0.00287497854371455 0.0407421349277122 0.014121427503112 -0.00647932277017222 0.0155858623080983 0.0110589814951322 -0.000824777736524857 0.0465755157615881 0.0346513946640316 -4.54031935038343e-05 0.0418809759933521 0.016014741879564 0.00322021091638204 0.0474071205412039 0.0177503747023496 0.0268358858134591 -0.0787055507898477 -0.0456635986548838 0.00319165152740175 0.0162474054593426 0.00846195539914052 0.0275072727868318 0.0044786921906557 0.0634320732273002 -0.0388807771192461 0.0727700045143397 0.073785919171265 -0.00126068533584779 0.0620382249710714 -0.00191069368486224
  15 312.512914929093 ""  0.0161931533935173 0 0 0.000780723535402688 -0.00260021259125993 -0.00112853220729654 -0.00702185252949033 -0.00344308662144039 0.0279713383216318 0.00451116688562964 -0.000377179946192736 -0.0259253911176547 0.00638115223997202 0.00144480610327989 -0.0352989454174174 -0.0036714205834948 0.000227136563725928 0.00627729780685283 -0.00690673847835432 -0.000186609646147991 0.0234610532712671 -0.00366746262382717 -0.000720621692768926 0.00708095390169951 0.0044185260185592 -9.64345985779147e-05 -0.0264242247945118 -0.00262469371733209 0.000143616886409445 0.0143470906668676 0.00773449069677862 0.0267030577472295 0.0118982094435013 0.00586377922980298 0.0023685186385667 -0.0165215985184786 -0.00760502150891521 -0.0252239415817175 0.00879229761730965 0.0229124544772852 -0.00904681533076593 -0.00990649391174474 -0.0150234911859375 0.00646290826100334 -0.0185916662918565 0.00945674506761498 0.00241873041965588 -0.0444335801788143 -0.00734105965093589 -0.000453339656589682 0.0225835957452614 -0.00783362656373037 -0.00173946237199792 0.0221924912627068 0.00470709411350711 -0.000201574757695674 -0.0278274724734488 0.292539755306903 0.240695361251904 -0.104081200826843 -0.303064667763765 0.188992472665941 0.114628090231079 0.0466727620025152 -0.332704093575116 0.0161595281283934 -0.126424881505509 -0.11350178868293 0.0342582533822753 0.101181538752409 0.113644870784829 0.0942709857337831 0.0518131663570481 0.00874752690810652 -0.213516495888359 -0.0447251070668397 0.32263391992343 0.0176969388338714 0.22215340180235 -0.192846135534862 0.220180377482203 -0.204441810312196 -0.21960436823281 -0.222480646830083 0.000402577370332078 -0.00095749039101161 0.00252372875770779 -0.00391591056531372 0.00537543197788657 0.00345254780839478 -0.0025620305293366 -0.00226362210508852 0.0023018482662122 0.00526225031059307 0.00298426943285564 0.00420185858907941 -0.000677823442723928 -0.000600540565645469 0.00876800979870491 -0.00531544322442889 -0.00266291401612793 0.00268461440784585 0.00705126316385706 -0.0024265512960976 -0.00378824199774341 0.00323317303153875 0.000937761357626772 -0.00658773760273378 -0.00179256972560059 -0.000556473600490488 0.00458367029353306 0.011260585619953 -0.0040905008592071 -0.00683871349166013 0.00709468557975153 -0.00787177157406014 -0.00117984841459773 -0.0101023047566155 0.00901256383529492 -0.00106295346570452 -0.00569441835808165 -0.00153911009583486 -0.00569504960473442 -0.0328857281105742 0.00187505839195931 -0.00737958848262745 0.0195092998132174 -0.00507926584033562 -0.00863471738953729 -0.00135627955724413 0.00461938865721811 0.0380734499366095
  16 315.682203229772 ""  0.368116258238454 0 0 -0.00195941098480658 0.00578956766358349 0.0211130098022555 0.00258915402463417 0.0114158487863912 0.00367371345232637 0.00524237084765066 0.0101332703073231 -0.000747958669652786 0.00635455727292946 0.0043230625017378 -0.00342549988677066 0.00797883689205059 0.00142718362260294 0.00133321283346749 0.00505408725941952 -0.000813543554953864 0.00281131328976491 0.00706953215374709 0.00615822976824436 0.000835631181558342 0.00535552351012377 0.00935875965346353 -0.000586530104029074 -0.00130991499657211 -0.00409144627045591 0.00121250192097066 -0.00955835064046491 -0.00761534169205702 0.00435514864017242 -0.00582682002954526 -0.00837297441517744 -0.00103834631835021 -0.0104778919352043 -0.0129865099311631 -0.00888076313537153 -0.0227417420368861 0.0242102059362615 0.0371592714278709 0.00625429336535611 -0.0195962130514185 0.0405419824699461 0.00246188536185242 0.00191737883477604 -0.00572926447251098 0.00747026523900167 0.00178062672664021 0.00304467495354292 0.0105186375529787 0.00809778671644756 0.00254177001537213 0.00493616295318904 0.00938359565179695 0.001514108223 0.0221156814928494 0.0165005386069429 -0.00760035774967108 -0.0484578139062147 0.0106403588573657 0.028483281237848 -0.0127144722372465 -0.0556899957348327 -0.00382989555796593 -0.0168839639722013 -0.0193238494704678 0.00317670334303148 0.00220962218669846 -0.00312771242888567 0.00820766950018308 -0.00630111168263258 -0.00526861679686932 -0.0169682563327206 -0.024468529388256 -0.00854538810180378 -0.00366177081826004 0.00181066997430639 -0.0191262144543505 -0.0160505597766641 -0.0188453505090794 -0.0211771977737833 -0.0194170736382828 -0.00607047106360824 0.00653157730362961 -0.01391723891564 0.0242291546630038 -0.0168724120894211 -0.0318516040477792 0.01500894846418 0.00645415485178009 -0.00656448266980675 -0.0634148678951946 -0.0217938724511723 -0.0211965671004331 0.00388330525182008 0.0274371155060016 -0.0682796530633723 0.0178278880152457 -0.00180397781742568 -0.0114484696446391 -0.0645336126805074 0.0203911029388761 0.00898823245000074 0.00112307829878081 -0.0156211230759561 0.0498229203683115 0.0141468496308199 -0.00402730400785695 -0.0186800622736619 -0.130071892024127 0.022491442503336 0.0376521006561625 -0.065927486418627 0.0730281817287008 -0.0454630556483827 0.0505651362306592 -0.0524811010752645 0.0198518032877989 0.103608925532534 4.34151869082012e-05 0.0282082519916268 0.471426803335092 -0.14494661849577 0.203604367353776 -0.34503707346345 0.121208309170922 0.245812822737191 0.00773011909345957 -0.0290877321795705 -0.528134536468041
  17 327.20725021423 ""  2.32869213139856 0 0 -0.0221004706854494 0.0268587835589643 0.0369466893810054 -0.00506769104831577 0.0304215305142846 0.0049700669095747 0.0286618512490684 0.0183955317626285 0.00662745753739762 0.0347434493947683 0.00316609927173233 0.00504520874797229 0.0406772837696283 0.000867950212812195 0.0100974074861022 0.0314859713128328 -0.0015520620743829 0.00735048819221106 0.0419194303298088 0.0138308564860121 0.00355682305954713 0.0395150309339512 0.0213141147459516 0.00653540048720602 -0.00301242707549915 -0.000576192527945575 0.00125011660171363 -0.0743496526677653 -0.0264121475304327 0.0290393156853919 0.0170400842696284 0.0178089809832975 0.00551412924789181 -0.0556029410085553 -0.0330951558521477 -0.0573140924539624 -0.0610713326398903 0.069780420348124 0.0725714070772798 -0.00250925734162107 -0.0265848972267009 0.0794790023330843 0.0283692689230539 -0.000679241963712243 0.00408929695299901 0.0397633941269758 0.00139054688644524 0.0138642545967755 0.0535324231233952 0.0208579538384867 0.00359463570889445 0.0388635113998037 0.0232067909478406 0.0100070049989877 -0.0719737133129371 -0.0189438827032097 0.0538151897620345 -0.109344444752468 -0.0197783578056596 0.104039612035081 -0.130176246409452 -0.0712694254903506 -0.0340840572920295 0.012826656147834 0.0345779600633209 0.0083067621970767 0.021851651306316 0.0414885401682757 0.0112380385435306 0.0458810819726298 -4.19940113320426e-05 0.00415099830880259 -0.135984256000741 -0.0618563228450018 -0.0265361792085351 -0.0351204539318009 -0.0340013000686683 -0.130777897363068 -0.0597907133168717 -0.039786575613499 -0.0899642446021089 -0.0185338665251624 0.0199448239382019 -0.0331647599187911 0.026632721813173 -0.0699941761640849 -0.0536009366562908 0.0102703255337702 0.0197357119241023 -0.0221777934671193 -0.0627336496666646 -0.00935145863359175 -0.0442295755130983 -0.00747599549333536 0.00630773069860006 -0.090128815598977 0.0328489901837946 0.0119052123904606 -0.0315525478918291 -0.0200952377400226 -0.0129189976292162 0.0659458126792741 -0.0604664863172913 0.00676146063828333 0.040628183569192 0.0142438796232305 -0.0112704481006959 -0.0374913702117851 0.0199610427460528 0.00457248249548532 0.0632763495855824 -0.0183719111947019 -0.00458453635543635 0.115805223370995 0.112733990038905 -0.0755088743999884 -0.0623805424796168 -0.0591576566720473 0.0423749212986797 0.0704502743684505 -0.0825034722541162 0.142135948719237 -0.13910568089334 0.139587957830798 -0.109439348432811 -0.176253267309665 0.0155738034868609 -0.060619270607791 0.0870862552781159
  18 337.492158569392 ""  1.06623574331522 0 0 -0.0236221311420054 0.0127657464063621 -0.00162218400590708 -0.0211706591123622 0.0233127283667347 -0.00619574826117915 0.0095686441160734 0.0107949479733629 0.00137358191484938 0.0149989794804946 -0.0141806593292899 0.0033214945511192 0.0374737503908174 -0.0229110932173151 0.00852593407051618 0.041913000680875 -0.0133119026158523 0.00976506860722876 0.0494892789542589 0.00661019747348588 0.0153056477666032 0.0316623132615408 0.0214683644122319 0.00933519885658306 0.00366337300682815 0.00121008681799748 0.000121691455350267 -0.0793921489978548 -0.00804649525503182 0.0323155025686649 0.0307016888401001 0.0273261641645896 0.00694710251865596 -0.0576548847570903 0.000906172843071822 -0.0656307899139125 -0.0275305934716329 -0.00621512836889509 -0.0123510143736654 -0.0238764593434812 0.0264054418182083 -0.00844028291817143 -0.00099261296907377 -0.0239305868587812 -0.000267650694268604 0.0381297952233632 -0.0368944690957512 0.0080404761713646 0.0682087581142987 0.0191677884695182 0.0219600260533755 0.0314861139411502 0.0367882598045517 0.00883950940122628 -0.188762514416309 -0.0802743545670842 0.126532984635053 0.00281434253055978 -0.0598230047498488 0.0527315031248856 -0.157883167969485 0.102502045121768 -0.0388279330060699 0.0335893751584427 0.0570086246960582 0.0074703972620497 0.0317289779807774 0.0575072987072252 0.0081772548275867 0.0703890910822309 0.00124292856159568 0.0154340903443825 -0.160368810524836 0.104996817937963 -0.0283224857658242 0.0196299882297679 -0.0468639052638883 -0.0520570710755492 -0.109046097056931 -0.058483972766411 -0.201752523394477 0.0196673820686831 -0.0180831890035299 0.0401398781281177 -0.0439386031704857 0.0332393330758397 0.0426416104759067 -0.032617708400541 -0.00231500563305933 0.0242057678492624 0.0915713185849026 0.0117383295435022 0.0462895209045725 0.00224351230734209 -0.01391774672007 0.124492841121721 -0.050977505807389 0.0130816608576249 0.0369246852853022 0.0231190217210459 -0.0236196878120882 -0.0772045979428857 0.0598675245600678 -0.0148050077245226 -0.0546294273757041 -0.0155922219772459 -0.0299003636567839 0.00945298514049538 -0.00425983243113418 -0.0435074948425818 -0.0812634884779884 0.0209413501197933 -0.044155978038739 -0.119738514185157 -0.0843051272051505 0.0445357848581919 0.0338025830709249 0.0384947274698887 -0.0505397242089654 -0.077958336061841 0.0175218229799169 -0.132576361947242 0.0661253941485117 -0.0768154774561303 0.0333600359547193 0.0901420503052085 -0.0159868068444619 0.0076935663977255 -0.0400697145010269
  19 342.28969415059 ""  0.505000925616138 0 0 -0.00303082884443816 -0.00276075601203522 -0.0142065102850261 0.00262964397185982 -0.0049173595783918 9.28599133324854e-05 0.0145197713268113 -0.00258855045683834 0.00368710947790202 0.016788729833175 0.0117382568395599 0.00617973391285196 0.00955260725566934 0.0198406793204168 0.00317618718550476 0.00266602788164983 0.0152074755230829 0.00130950929918722 0.00387213955016858 0.00588896235638148 0.00343032538795076 0.0149948911976252 -0.00109482112283012 0.00440861714995712 0.00111083097298113 0.0122697700473893 1.00254075725522e-05 -0.0134435249398536 -0.0223541095142413 0.00665906373830173 0.019426907363768 0.029019079692531 0.00467258831094941 -0.00816226929688672 -0.0178084525674371 -0.0139735469740759 0.0173015393627878 -0.0186517932823317 -0.0283376580848641 -0.00475618499409805 0.025776752175896 -0.0301602269420946 0.0288683870865901 0.0188917780605478 0.00970636015445145 0.0095252301313679 0.0271602679531591 0.00205772167214861 -0.00250046558707111 0.00232329647594729 0.00242691941616093 0.0153038248711611 -0.00577987633983315 0.00244836687172351 0.244970018074365 0.167372553804367 -0.125678128721504 -0.304639149173112 0.119190827223972 0.162542503532102 0.00501490983408161 -0.393634761818449 -0.0116571618453163 0.0241778305804492 0.0444963970937263 0.00312520210595676 0.0151737930953338 0.0385414887192499 0.000339123610361333 0.0356134628657684 0.0163357234209373 0.0145250044650996 0.00846003086915426 -0.406263635935967 -0.0146209852405286 -0.219022938510031 0.14733573320761 -0.279441396746523 0.176378830816034 0.16966197243924 0.239912558158316 -0.0085597655021002 -0.00725016602004753 0.018816580742042 -0.0376547214427197 -0.011237189798232 0.00599113837924807 -0.0332756048815496 -0.0102529976102765 0.00866882574339595 0.0126319675392932 0.00597570634944897 0.0234799177876432 -0.0159706809773671 0.00674926051585136 0.0520710818582888 -0.0448790737372537 -0.000779440370824775 0.0164040739598937 0.0156631300595864 0.000896583001669775 -0.0310224061640592 0.0231744223639981 -0.00549292832937217 -0.0236207565683806 -0.00863695445384092 0.00255226920890243 0.0159611289956515 0.00632069009659773 -0.00632464949705263 -0.0327826041805765 0.0149238299648585 -0.00849019073342923 -0.0449127936311596 -0.0341203348355648 -0.00250701465542701 -0.00791961441127518 0.0152136198208898 -0.0211070864985661 -0.0342433908110287 -0.014411576902355 -0.0499329833657563 0.0371111446742621 -0.0268122156377964 0.0318738048697015 0.0489292336525655 -0.00853031021808129 0.0279551949658168 0.0146418910615727
  20 381.742237296432 ""  0.291935266185206 0 0 -0.00149419270421726 0.00363017650392816 -0.00590102323800213 0.00545125953138752 -0.000658578134485584 -0.036373669827266 -0.0131457302542563 -0.00602343027942283 0.046750294805025 -0.0111918876843486 -0.00685660589509398 0.0367132478666224 0.0101530510368012 -0.0029812830791207 -0.0547245447262456 0.0158343690141984 -0.000247743558440411 -0.0737152742022568 0.0101314211338156 -0.00210137939875721 -0.0495073748602206 -0.0116395160548329 -0.00574724355909353 0.0427220416535503 0.00787366722314181 0.00130854252080039 -0.0357964576782211 -0.0421136454946346 0.0922128857819259 -0.0189597637869807 -0.0206401957355505 0.00168101229349082 0.119381514309985 0.0459280021356369 -0.0836152740383692 -0.00573013567053263 -0.0224132227639927 0.00970933375626558 0.00215398190785488 0.0145915170005237 -0.00416264283841328 0.0110909847424688 -0.0158376881388118 -0.00807983677720681 0.0536919505829492 0.0133966010436046 -0.00358125815513937 -0.0688669340008986 0.0147999198126216 -0.000738394535890197 -0.0679200381699696 -0.015241053410016 -0.00550243016568826 0.059243691266201 0.000300573523843436 0.146192360848812 0.0745413868190779 -0.10999935780338 0.140279849519468 -0.0639697526866095 -0.0725143871280849 0.106287871709609 -0.0497901436781964 -0.185202601484909 0.0776748973247047 0.194250248799015 0.0967001671188939 -0.0711041359179318 0.25345092547693 -0.00929094528995834 -0.00256256126546957 0.103160838132542 0.0865655883467453 -0.105749440194777 -0.0210384405310536 0.114598040970189 -0.12141406942862 -0.0249450073642564 -0.020499788631073 -0.132835263752435 0.0603815184035358 0.00558686407008576 -0.00130603601745044 0.00109707975020695 0.00120530307926099 0.00431336707963843 0.00497123858963749 0.00194745422558952 0.0043398360071154 -0.00291724225181947 0.016242559242288 -0.00187629202006121 -0.00142820704369913 0.00397699185298514 -0.00644638577243089 0.0091295665201968 0.00483660271435697 0.00873972504016498 -0.00105479211360778 -0.000323323707678221 -0.000502950690850808 -0.000649172978277657 0.00121188066444262 0.00029817765848653 -1.89894629668655e-05 0.000276495181174348 -0.000902829709880043 -0.000866198435092426 -0.00119080367447549 -0.000675359790999288 -0.000416838294650445 -0.00036305550422139 -0.000513133059015795 -0.00189607224309236 -0.00343383426492539 0.00313423141708243 0.00772983502505918 -0.000808529647678908 -0.00112571017114772 -0.000520664329637466 0.0023992615060214 -0.000885591261421259 -0.000139570699445245 -0.000793264635000849 -0.000567263220595521 -0.000104817603448327 0.000241467773203999 -0.00166042597635279 -0.00305025748167473
  21 388.795461597713 ""  2.46850747016396 0 0 -0.00467531843098106 -0.0205043316772024 -0.00121766578176662 -0.028163506659839 -0.0242874679726352 -0.00949009184913742 -0.0512976228067741 -0.0297773436178785 -0.0140088583009255 -0.0555215531982419 -0.0587195377739979 -0.0220802686326058 -0.0218130864926258 -0.0753772340788654 -0.00349586484830592 0.00787756466809047 -0.0453051129610684 0.00565978947900133 0.00422579086086119 -0.0363040423352304 -0.00122511053019323 -0.0367682247481207 -0.0198313634757995 -0.00572830086868984 0.00845175450985144 -0.00652817046527772 0.0048792931365329 -0.0198052707332712 0.0580729653696938 0.0171116261809475 0.0798099748470543 0.0551104165545952 0.0128668183488683 -0.0214655581674558 0.0564841777159632 -0.0219443019587651 -0.0240897326686682 -0.0142660410002763 0.00622885186232595 -0.0167362962623133 -0.0524399286610951 0.0054286004013983 -0.0839285181229166 -0.0766881556865661 -0.0366983863070418 -0.0206580743356131 -0.105758558430166 -0.00214048248476041 0.0294396285285901 -0.0181766336545655 -0.00464442464138079 -0.0376812501295983 0.00758678221860564 -0.00310445855252484 0.0717198292327149 0.139133980271334 0.0449254383702494 -0.13537505367206 0.124213589049727 0.0240752190624982 -0.0336568268821853 -0.0235021902156303 -0.00558770490220009 0.191335686192244 0.17924854307076 -0.0283626946053984 0.00331528834445913 0.0603046551113894 -0.0743854072399221 0.1343576346969 -0.00495175617312937 0.156616021161639 -0.0584153223068151 0.0297866030381304 -0.007484716660853 -0.0878807985888058 0.0994707635197325 -0.0446018561920208 0.0426982555016929 0.107763909638196 -0.046324051384099 0.032434819950919 0.00017664872476894 -0.0215839829767726 0.0573188863637122 0.0619229422001806 0.0214684882781062 0.0576726449753398 0.00139174804415459 -0.0114638108695957 0.0283772984728305 -0.00790239026499185 -0.0261488314016687 0.0389961015330646 -0.0276347057052609 -0.04462533712992 0.0730625140247288 -0.0122772326576336 -0.0223023309182642 -0.0151497236562574 0.00737238259317569 0.0283653364069945 -0.0156296669902196 0.0105468663310706 0.0207772147479365 0.00660263082997934 0.00754582292997103 -0.00536152194774434 -0.0110029993159405 0.0126090818494475 0.0304933679594471 -0.0142502077877091 0.0167520942155615 0.0354353082654727 -0.0128641456010682 0.047418937244246 0.0574229841900812 -0.0127857233849259 0.0206006643781009 0.0285429627182188 0.024638576896185 0.0412821653955442 -0.0138766067653846 0.00985977677457877 -0.00935777967211817 -0.0211218634783156 0.00628431435822225 -0.0126389851316961 -0.0194842812983195
  22 389.771072501771 ""  0.174032596876814 0 0 0.00042863817734662 -0.00835968037333241 8.70012683828811e-05 -0.00696382501067361 -0.00632572411315489 0.00264297466711263 -0.011817579882216 -0.00567688932933843 -0.0120377690243419 -0.0194638916544009 -0.0145125499790051 0.015045209088032 -0.00389318547112669 -0.0184557289037299 -0.00622990439656626 0.00368187859526037 -0.0109178850091295 -0.00190403355340453 -0.00119481536660024 -0.0082373371101488 0.0138964926088757 -0.00313410248328942 -0.00176659624910806 -0.030636571432328 0.0031147808897375 -0.00189775844347598 0.000408433326331589 -0.0141518320296404 -0.0159882022958169 0.00637102995819703 0.0203918157630276 0.0123560909204049 -0.000263246891847991 0.00125914171723711 0.0436178842404363 0.000545553048369078 -0.00179579283771265 -0.0100081118645112 -0.000520517497442011 -0.00511880790028411 -0.0133608669218737 -0.00175457439231623 -0.0331381643551637 -0.0206266512687131 0.0363002113927049 -0.00171924765178889 -0.0264875875178574 -0.0142370177054425 -0.00412150537732095 -0.00505820414299763 0.0581540901081908 -0.000858194364274591 0.00646582862511607 -0.0415115126971349 -0.10122921646195 -0.0811830653625439 0.0437447259773986 0.0747457044253451 -0.0645492794078509 -0.00818166840674815 -0.0371663760888514 0.0844925250950605 -0.00800694246024053 -0.373558789158841 -0.244739227917109 0.154474998397137 0.3053793690884 0.281608501643119 0.328586821557658 0.156498330350224 0.0173052664676837 -0.505578211559438 0.012354725873186 -0.0841525911839579 -0.00209585324746322 -0.11536207813417 0.122416299235614 -0.0684369064554224 0.102317198105165 0.137974428748384 0.073427629303112 0.0058964161750744 -0.000304259824962656 -0.00666384815916519 0.0145783445801073 0.0153073367994713 0.0026830375370302 0.0145540542508544 -0.00265221509779293 -0.00253747251796062 -0.000190607694696548 -0.00209775602491622 -0.0066448443378126 0.00842241862008511 -0.00513378747166055 -0.0167209303653956 0.0166654848550027 -0.0083649196428662 -0.00615347355123818 -0.00280833504767706 0.00346539517216277 0.00748878727262256 -0.00456307925924364 0.00223466850542955 0.00513565014944672 0.00209879500131716 0.00423526240026959 -0.000276629821881377 -0.00127198482156157 0.00520692225198525 0.00813747667905191 -0.00251745008335812 0.00620446418261198 0.0103382764599929 -0.00340337373211085 0.0118942452120593 0.0114081788496323 -0.00263454062496615 0.00518304238371903 0.00705122385104603 0.00545302990078195 0.0113252189688038 -0.00219451656140525 0.00275778052035617 0.00050392146493188 -0.00371672907601401 0.00203439643848953 0.000382960158509678 -0.00282711457112005
  23 403.825870091454 ""  0.338101774175771 0 0 0.0554439407290706 -0.0871191859601917 -0.0283697806439814 0.0350495476980311 -0.00355873150959989 0.00817116686429185 -0.0336931542507358 0.0390933861112773 -0.00335162592638139 -0.0358292998483854 0.0254600289669863 -0.00140055385513396 0.0104652850826979 -0.00510690309419822 -0.00384631056290533 0.0306191708030355 0.00183446320851376 0.00469638305783748 0.027042779116716 0.0337544780135503 0.0131046430136065 -0.0199515161102201 0.0539427376250363 -0.00234393544770527 0.0304304945103687 -0.00998699101509218 0.00356358987331426 -0.0249088724333263 0.00470818625619131 0.029084136744657 -0.00285558620677254 -0.0434630738203405 0.00293807916873911 -0.00360862981282263 -4.5490326605566e-05 -0.0385372180299907 0.0741038346781177 -0.133944083844007 -0.0618457271267821 0.0206473056108915 -0.0525195548849827 -0.0746307659179989 -0.06848550485492 0.00618476502636544 -0.00736827751398823 0.0124191242755053 -0.0337795293877808 -0.0115556087561934 0.0516086199169367 0.048942557141324 0.0227609211153704 -0.0201262121210553 0.0848369830108478 -0.00884227190694245 -0.0393502370530131 0.00286737212506977 0.0812123714351933 -0.0358300726982274 0.00696638698505547 0.051446035244873 -0.0716446107181239 0.0153589279193665 -0.0189890611982823 0.00523148734004024 -0.0505114279071584 -0.000568401394554003 -0.00882649226904711 -0.0791838612728725 -0.00471769149240928 -0.0394428855012945 -0.0229562728533981 0.0167662231186151 -0.0615689308390483 0.0137914450776415 -0.0167561947298181 0.00593649250203396 -0.00262933890261547 -0.0586526415441596 -0.00330683962692932 -0.00582511164040062 -0.0895429209030612 -0.0591962405209518 -0.0455433949838755 -0.0205294650275176 0.000789103908434382 0.00309219181769672 -0.0310820375632894 0.00937230751005791 -0.0827538347162281 0.0017455157839691 -0.162011605922869 -0.0441728870800085 0.000456447572274202 -0.0389412507436552 -0.00153415889944418 -0.114650993799683 -0.025169842523274 -0.115545353116429 -0.00908009470397719 0.0284090291739307 0.0612749154988887 0.00753811811806707 -0.0215050342696041 -0.033279810625077 0.0048922815460416 0.0018148181003128 0.0900384676426571 0.0609936557462743 0.028227344684036 0.077422811325664 0.0197812826945045 0.0302962606690314 0.0798051047153577 0.0296784562020739 -0.044666155367234 0.00318033141557214 -0.0223455289344281 0.0145371204108222 -0.039351341309376 -0.0111587275635218 -0.0540691090207761 0.00966536084600712 0.077851060924849 -0.00354038794603391 0.127415530986583 0.0956729001312873 0.00259420011610061 0.145629887656214 0.109649353886548
  24 437.481176184442 ""  0.00424718614678941 0 0 -0.000484530457471839 0.00187923396261957 0.00319619412179213 0.00301184758844221 0.000214018353511231 -0.0102301789673655 -0.0046787167506833 -0.00140564982653566 0.0225211533666946 -0.0273417953837483 -0.00589294642608803 0.123158056436289 0.0309788249714366 0.005363801934347 -0.138758300431331 0.00186222081238164 0.000265600789497597 -0.0104054227089262 -0.0213944891769529 -0.00443917145794042 0.0948006293559328 0.0242218838436007 0.00400315626929735 -0.107261442277924 -0.00574806720023208 -0.000537157356055971 0.0207692174196043 0.0162854654905238 0.010163322131949 0.0177681579128052 0.00255058165483743 0.0015751042371955 -0.0124723779598447 -0.0225567877771643 -0.0120568701802547 0.00998300070230568 -0.0104647974463238 -0.00622515106101657 0.000655185417640773 0.0100969163486164 0.010652844653986 0.00782683802437357 -0.0503490616287593 -0.0102357893272028 0.225717517454783 0.063082221399456 0.0112156539585278 -0.281815225497075 -0.0486214617881975 -0.00964611332520506 0.215485632617648 0.0517968429677972 0.00968167749895738 -0.231604082679097 0.0359816809252982 0.0214522904143104 -0.0044160327743236 -0.000900648681310053 0.0220502170057207 0.00838780694548537 0.0346359107733624 -0.0100840214916397 0.035340999542565 0.0708308939358183 0.0082348628180979 -0.0412585299926907 -0.0464326843550368 -0.000991782588841834 -0.0684231072110096 -0.0081786329281297 -0.000734913425649817 0.03814180209401 -0.0442625997527068 0.0082477555355797 0.0181509448906663 -0.00140316090191859 -0.0246819011656659 0.00994179781708982 -0.0321314454803034 -0.0226491480406339 -0.0175324415002235 0.000851990714146614 0.00577595387920028 0.000829357170185214 0.000572341771767488 -0.000883683402679505 -0.00127927344194573 -0.00100242114680045 0.00175908442387973 0.00372760980191682 -0.00229013531367893 0.0074483263943005 0.00262433815823545 0.000931270073016898 0.00735721215800929 -0.000718460086434866 -0.00166048380008857 -3.12742713752097e-05 0.00275358292453874 -0.00204651822963571 -0.0038660383587184 0.000436222642800877 0.00147894406365694 0.0038699742150419 -0.000108351368044357 -0.000271520371307863 -0.0060323373922816 -0.00395869901942132 -0.00132683747896529 -0.00521012783566802 -0.000895844060336017 -0.00217176204449165 -0.00556155100152512 -0.000688239500524682 0.00570549760670775 0.000663188807491118 -0.00484844616503227 0.000406481516796404 0.00586083477063706 0.00179237679077836 0.0034767033795469 0.000841835593877648 -0.00575953162014483 0.000608722486078366 -0.00947339449080203 -0.00731677428299325 -0.000323008567430516 -0.0103062452371663 -0.00710638102443646
  25 455.982564879825 ""  0.0373953380216124 0 0 0.00128045308243976 0.00254551405622381 -0.00759258994835036 0.0119056148466411 0.00129158420032928 -0.045248400422434 -0.0227299804735954 -0.00407228475613042 0.0997690511038969 -0.00328262106508221 0.000326507193758106 0.014476404994233 0.0141105949393805 0.00325029179414828 -0.0624375742072892 0.00735811479059381 0.00187134146617507 -0.0326146138756336 0.0268858778549883 0.00532871639152482 -0.119611900369406 -0.0155874239967219 -0.0027077791544527 0.068098065546172 -0.0160909248176156 -0.00313899250975946 0.0763490687444595 0.0571417550409445 0.00393596046738249 0.0710189066112468 0.0112501250318841 -0.000214408060760435 -0.0482668169507426 -0.0816123196907683 -0.00764382153188662 0.0365149031906827 -0.0257584359005807 0.0149839023272649 0.00545813008194486 0.0221344897669341 -0.0111770064819623 0.0159129212457 0.0112393911578158 0.0031624254181442 -0.0494070003518999 0.025168081536954 0.0052680106332629 -0.111703007125924 0.049691835224689 0.00948922745287751 -0.222542661355198 -0.014404420640515 -0.00159561174570141 0.062768901847557 0.0750510897100819 0.00814673836356223 0.0212488258112723 0.0675562600389198 0.00725706242827292 0.0193926163455294 0.113875785173036 0.00800547099532644 0.131410432460883 0.0525419724198726 -0.12077330003995 -0.072429269837994 -0.0174422502071869 0.11999867243862 -0.0798536463823047 0.0349954577814294 0.00483013176608011 -0.159745647731683 -0.162500298357767 -0.0137223659335281 0.0675134534763173 -0.0688781425142711 -0.00717157572543949 -0.0155336033974851 -0.075461505013527 -0.00801915678410191 -0.0198716655180531 0.000791558658002167 -0.00771778760373565 -0.000939387350401237 -0.00338949243482771 -0.00115894931544314 0.00264346161945797 -0.000978839118139272 0.00199855881080213 -0.00779906742008743 0.0126873877278203 -0.0112441454005666 -0.00578655966802662 -0.000813073989714073 -0.0121142140764086 0.00742910679589229 0.00188021980414326 0.00730675075697623 -0.00547223090001425 0.0027965644364427 0.00398976872038038 -0.00161298893232213 -0.000960204950769777 -0.00550485750778002 -0.00015339775156095 0.00045076997762298 0.006574677312574 0.00392467309071939 0.00126873033970571 0.00571775231589352 0.000384419998172845 0.00288359855816235 0.00608970042047817 -0.00096485041844917 -0.0067476773308043 -0.00391266734889304 0.00780709539399641 0.000545096348154821 -0.00840256650713721 -0.00293584901493994 -0.00399224463439138 -0.00222315238973516 0.00634137191921863 -0.000949016711194912 0.0109657495394819 0.00833198004220762 0.000510358920168583 0.0120035065219583 0.0075537591101543
  26 470.629649168014 ""  1.68441103636525 0 0 0.0324582674861516 0.0148280613211692 -0.000479103295822852 0.0411524218739826 -0.0298164940652585 0.00609583334786188 -0.00372733395604397 -0.00455139708873718 0.000533266501781752 -0.0123483938068823 0.0282865297964716 -0.0033085258056633 -0.0413167191863127 0.0360400016042794 -0.00685656159500453 -0.0348117148812132 0.0175746069685704 -0.00685915924196639 -0.0522786565458361 0.00855956333993401 -0.0134138186955155 -0.0327785335288435 -0.0124900354150059 -0.0057179160964592 0.0749156271170054 -0.043737570454969 0.0152481925180782 -0.0080355426022843 0.035621853074618 0.0704843574013029 0.0595794924007094 -0.105969621607396 0.00974364357639512 0.0230346093300592 0.041020999835889 -0.0647670563452261 0.074128237193822 0.0107105262159473 -0.012434752725466 0.0513523520445683 0.069802226978048 -0.012276690550094 0.00898751824591685 0.0412409247619477 -0.00190009530264529 -0.0411166757242759 0.0658608108489038 -0.00579844364113699 -0.0749208812070949 -0.00665258339762678 -0.0228299923416229 -0.031886556107759 -0.027310625896314 -0.00771942842780876 0.00960715417405282 0.076030726014973 0.201387485359847 -0.073566386131004 0.0759710975313173 0.0592809765144892 -0.0835448237675555 0.0595037962524691 -0.00668993643093775 0.0558847772186526 -0.146498594521156 0.0093079725863682 0.0574930176389801 -0.146260015172192 0.00669200262962457 0.00191035804257358 -0.0679841002952607 -0.00258973802258038 -0.0781095766337678 0.0596649616837814 -0.0265527319308856 -0.0427693620525838 0.082374036849696 -0.0806959405165085 0.0957569156487806 0.0905001089033915 -0.171255387659477 0.00428326591492141 0.0452204687782924 0.0205368801846971 -0.0238558437610395 -0.0276455605413715 -0.00303395881288637 -0.0287862112332318 0.0220804210968876 0.016987741457391 0.0157596877763505 0.0583091349978358 0.0271391830870581 -0.00320448336357176 0.0576972301373132 0.0489115264169153 -0.0321973065797827 0.0277659226517607 0.0206996006427372 -0.0151178672705356 -0.0241150227443819 0.00348723465808141 0.017501612135013 0.0360593932690997 -0.000437293222413133 -0.00341075041154784 -0.0418500723209039 -0.0248659007633834 -0.0132299616942937 -0.0361001813347533 -0.00665218756552881 -0.0162077125998851 -0.03930559662364 -0.01134678980427 0.0394490651932116 -0.00384386986825007 -0.0541755201792319 -0.0061991802070775 0.0455748352548364 0.014192055966459 0.0269574644195735 0.00740146769979153 -0.0365818306694626 0.00233102270697462 -0.0654291327837668 -0.0477899971342597 -0.00383413716774403 -0.0747667986586269 -0.0508770027045904
  27 503.444937878323 ""  2.16298177694869 0 0 -0.0723704759970738 0.0173739486363121 0.0135438256766664 -0.059944522860242 0.0125670857080859 -0.00346479039261014 0.0377357233457079 -0.0317670719125017 -0.000778008386466298 0.0419082430293241 0.00456125402561149 0.0129789349152617 -0.0224009442181576 0.0507861623009553 -0.00375159283514836 -0.0296582645585336 0.035613431414024 -0.00477622268571991 -0.0370361324064254 -0.00112596610155267 -0.000995536360851661 0.0380658244919007 -0.037399778342489 -0.00359100940846952 0.0372035569568685 -0.000924349210842349 0.00700140960499986 0.00337440300869385 0.00396154878907787 0.0356682301444584 0.0129274326905524 -0.0432190716199644 0.00193855668626452 0.0215820561900188 0.00681029928347218 -0.0321105275742412 -0.13877980625114 0.105307524988525 0.0834729754792295 -0.0709943961823722 -0.122859555586946 0.0836079105102941 0.100081287301365 0.0406695503800432 0.0420516405107179 -0.0232432001399327 0.0967961665810689 0.00109918101689757 -0.0909619444948407 -0.0350030525835632 0.00152597587963035 0.0361158559109072 -0.0843262297795975 0.00582256583802115 -0.000547234841627889 0.00888783664210091 0.0759717282914992 -0.0128512843130108 0.0105520810419347 0.0519351244670942 -0.0312636383771926 0.00704533788019033 -0.000551690716299168 0.0100143056155353 -0.0812741338366502 0.00110635469799437 0.0095878469029285 -0.086473465259741 -0.00226828248044163 -0.042015750250509 -0.00750627101541828 -0.0053334346313137 -0.0221541514395582 0.00888676628788354 -0.0154745970492834 0.0129992928578766 0.0147970148920571 -0.0505700609262936 0.0354562711753216 0.0146694067227102 -0.0680339913477393 0.0321969698308191 -0.07377829637042 -0.0410171342953099 0.00396280059545059 0.0232702794225584 0.0286204952685295 0.0243978198940107 0.0153951965221403 -0.0838499228119672 0.148877717140898 -0.124440225173141 -0.0988528975054525 0.0212102132121847 -0.145081504287102 0.0292150037329753 0.0680365499867048 0.0223512430733694 -0.0893908967712985 0.0155467529998243 0.0299012067217956 -0.00185740045363043 -0.0256675496387538 -0.0556904295802895 0.0061882126485349 0.00689332534812259 0.0566095441338889 0.0289251886333362 0.00690155211009237 0.0493775991564623 0.0171110653676849 0.016992054299644 0.0565306137676453 0.0144886986538287 -0.0852424394749369 -0.0435372204460566 0.154635173696295 0.00703102797995628 -0.0699000047708926 -0.0146624506369163 -0.028535362133211 -0.00576283938464842 0.0449604195507526 -0.00305362684447996 0.086704321488898 0.059413717157749 0.00733082817713016 0.0980855221846433 0.0587839192746096
  28 529.373051037203 ""  0.838294156753491 0 0 -0.00425441297354131 -0.0652881850054582 -0.0248438491408078 -0.00395833626531104 -0.0680132147643669 -0.00386050489314005 -0.0376166606186014 -0.0326503592925666 -0.00961186217474978 -0.0410493684023399 0.021637183765559 -0.00885988118345865 -0.00878008808565772 0.0149787370767903 -0.00126224443870951 0.0422847413377693 0.0460795372411641 0.0112282679101078 0.0450200283500909 0.00344297468505607 0.0100704215650346 0.0107132835498873 0.00454504198079865 0.00342767822029171 0.0348259739341039 0.0756502333016771 0.0106010313027727 0.0105301294949186 -0.0244513615043913 0.0391617901444229 -0.0594158814684974 0.032126224353273 -0.0124297619493722 0.0263799970228573 -0.0219687832281037 -0.0325350219517553 0.0154648744883801 -0.0507590143390907 -0.0205170932617224 -0.0100948552523119 -0.0677957434388926 -0.0303680626262642 -0.0217370835167579 0.0325022934249524 -0.00484715435504325 -0.00781838863691152 -0.0459952354122336 -0.00365897045370866 0.0275016649239983 -0.00860220110779172 0.00547532154621262 0.00855091934902899 0.0623993931469116 0.00579212770092255 -0.0398873425161725 -0.0774783517336805 -0.015501282899764 0.0505994295523906 -0.0674141876969852 0.146698291620211 -0.019129092486262 -0.0636778790203478 0.00392153327612349 -0.0637699393744343 -0.0379374267977744 -0.014252635086459 -0.062761147542113 -0.037460061999762 -0.0171116462589306 -0.150163856007172 0.0932579070717826 -0.0312868008151803 -0.0154516545946837 -0.062860941274336 -0.0160362056517399 0.109721489632908 -0.0584833536104819 -0.115073557553102 -0.0419175929296407 -0.0777204369315451 -0.00897153918857225 0.0680859112419607 0.0310988268008155 -0.019898580703087 -0.037602743719269 0.0141482657500798 0.0368963761319149 -0.00831135456945189 -0.027995200125077 -0.0546031790825131 0.187842836518333 0.0293736376268171 -0.0450814201649993 0.0451045266188651 -0.00250331518438954 0.102118917359961 0.0114709203742864 -0.0684878161099524 -0.0838447173088493 -0.0365476317721455 -0.00228767393021502 0.0482461203474815 0.0173805006896288 0.0587141496173012 0.0211582072778053 0.00249387093425833 -0.0126406444203813 -0.0141452683656385 -0.0412992683864835 -0.00984704526276181 0.043150358442384 -0.0360067210720018 -0.00692252534689105 0.021699642942119 -0.0993272468578876 0.031630515985168 0.0189227807556957 -0.0310033946598008 0.0812528613644083 0.0541697694341113 0.0624352167670924 0.0789643357994133 -0.0339622068532082 0.0101888763141942 -0.0559859851191749 -0.0544904778461837 0.00143105211468209 -0.0737482131679056 -0.0649424457241583
  29 544.400920504375 ""  3.15234641283006 0 0 0.0614345669620491 0.0286509305015472 0.03249042710436 0.0769288534319193 -0.0156462302025006 0.0274160176602488 -0.0175956788850588 0.0391192552418126 -0.00423627416458209 -0.0246707453197434 0.0130036984565634 -0.00671436416721883 0.020729050958691 -0.0281617046514244 0.00444805671801117 0.00678258548165891 -0.0360948250849506 0.00443525101400921 0.00840908289427982 0.00581788891609085 0.00663781255275829 -0.0407819309209817 0.0347611790831727 -0.0171399948265293 -0.0288531422941581 -0.0344286927048837 -0.00958832408463212 -0.0108885500331886 0.00668864932013285 -0.0361022788671469 0.0181527116117495 -0.00182987010648584 0.00469612921933378 -0.0213442738003236 0.00580597924246249 0.0252929122868912 0.0664486652457503 0.172286375296523 0.118903317048638 0.110520859673052 -0.0425928109681437 0.108308922728586 -0.0780936035655449 -0.018525034470388 -0.0183241531685177 0.0207207641040584 -0.0446596485179606 0.002135054332947 0.0535706876533753 0.0361926689976273 0.024706180637785 -0.0415497259386276 0.0651347153651447 -0.00932990714605163 0.0100604110550802 0.0260883849239402 -0.0263125209036425 -0.0210979580955675 0.0214800852146934 -0.0853146299808231 0.0120197007382178 0.022505531864683 -0.0103458377815773 0.0213234199179959 0.0487019746778756 0.00615056117506017 0.0219512745045124 0.0436957294019544 0.00940928412776441 0.0797614173379981 -0.0435748549617833 0.0199275201156782 0.0143513261886415 0.0250998993108287 0.0114326151908014 -0.0538239751114442 0.0178734466067586 0.0708063215625649 0.00226850281591239 0.0262983185508077 0.0282374235851684 0.0370463090412496 -0.0290763975110712 -0.0250008864778472 -0.0800472705583869 -0.0477188201566011 0.0273300289685348 -0.0381243900817079 0.0489391304426427 -0.106472649765868 0.246969692191857 -0.0844695395437588 -0.10513397468444 0.00271969919316259 -0.0967092276574638 0.155148456226349 0.000896282219692036 0.0393567609365234 -0.12085339840446 -0.00219977154592645 0.0104714269128403 0.00870734698780353 -0.00146538757858208 -0.017371217320644 0.0109208873923774 0.00416025014684349 0.0214000371401715 0.00746670131535697 -0.0178155797295244 0.0189320286000871 0.0217758635703395 -0.00196477004017022 0.0248639783621782 -0.000785941980475326 -0.0542822115101422 -0.0711560124569751 0.0602918178985757 -0.00206110010597564 -0.0183017639512813 0.0102483780410299 0.0038913629932106 0.013985160647049 0.0109994610570257 -0.000665805020300585 0.0251321791724402 0.0129507896553909 0.0040749857228231 0.0264983175457176 0.00698241354159316
  30 577.196207097706 ""  13.8051117751718 0 0 -0.00154908022567683 -0.0162217185189547 -0.00512165621209788 -0.00887702238798054 0.0078583648715844 0.024896688601393 0.0386638577691737 0.0126427969255664 -0.141199633619193 0.00203404968070523 -0.000216510315688405 0.0336885944902353 0.00489084567871925 0.00259624015670929 0.0029129507984147 0.0279092469059273 0.00194743052800688 -0.140755277237468 -0.00315946829748025 0.00496296159149101 0.000804831122930967 -0.00576489189902552 0.00236214768481501 0.0403669716506928 -0.0122847203970392 -0.0126290913833198 0.023834813306871 0.0222019750058394 0.0108380566100473 0.028738810383412 0.00936217873071143 -0.0071775127683724 -0.00474469980694124 -0.0448026751912019 -0.0102980623407697 0.0285432079997996 0.0162535716494021 -0.0226377362605764 -0.0125203275723187 -0.0278295957540368 -0.019028040711624 -0.0254654967889377 -0.0634107532169785 -0.013008808884381 0.320665067902136 -0.0489282638186449 0.00235470436971178 0.242065761012298 -0.0489627551311845 -0.00211262484340108 0.221878880574398 -0.0667808742767688 -0.0208467700713861 0.315615391559936 0.045221366312326 0.0321097525773058 0.036443388947203 0.0205431765946974 0.0245493259649946 -0.0409420384601858 0.0557104335847226 0.0423505595801384 0.0671274009553799 0.04513996492652 -0.0261366231895591 -0.0210869822579083 -0.0147857955228836 0.0341803344494802 -0.0320305916662869 0.0249932904535457 -0.0159213026291022 -0.0115484391502812 -0.0766852190800442 -0.0302450597878519 0.0408836343383001 -0.0359198007451859 -0.010018846230388 -0.00805051206625667 -0.0502928206233407 -0.0165033131861328 0.0182198732590779 0.00684163301419339 0.00500215955412473 -0.00226187443203986 -0.00801157894932807 0.0018779305953698 0.00394964515316283 -0.000986717442925933 -0.0153609856258352 -0.00368634571601894 0.0127265225372651 0.00859616347508846 -0.00104401329257247 0.0048675428779826 0.00879206387968142 0.00859554488165182 -0.00430054502951914 -0.0273268023612781 -0.0101299883497991 -0.00615477294374125 0.000138475262375963 0.00846312890071733 0.00468506197094897 0.01010731946618 0.00270726744813931 5.13528585155191e-05 -0.00144196207408108 -0.00144883219323303 -0.00791067409626575 -0.00139756971256224 0.00767725190421323 -0.00608315297668554 -0.00102741657369984 0.00192818283383509 -0.0174169120447971 0.0235031081980031 -0.0294690798690946 -0.00893311377814211 0.0136113012652387 0.00961920434342639 0.0107206450833526 0.0145873068857393 -0.00483867735240473 0.0015766511876888 -0.00892288232602167 -0.00848983569821113 -0.000137287478130718 -0.0123201227723236 -0.0104374819728215
  31 582.624645748229 ""  12.1953888804523 0 0 0.0260402207477369 0.0843789853378373 0.0354805563221944 0.0281838285059166 -0.0481037576955549 0.0101697608028893 -0.0325125650530056 -0.0262198228432383 -0.0369582896340407 -0.0602328251101872 -0.00823189328849505 -0.00966012525082798 -0.0287534791493692 -0.024106583527517 -0.00579564995638045 0.026534140909392 0.0134419643912381 -0.0191773841651469 0.0151000380503053 -0.0283181896552587 0.00424325192202789 -0.0286597305184549 -0.0169083423036437 -0.00382722784240121 0.033483628240401 0.0633785780893717 0.014225569656681 0.0200703245265022 -0.00611227471741303 0.0530061622405652 -0.043717632727018 0.0430260781042844 -0.00936451629097401 0.0284087306599968 -0.0063141526942163 -0.0321070265704913 0.0520616926643828 0.154934502027743 0.0726825406927619 0.0771412229013706 0.0873386815212219 0.0789744379827835 -0.0829462395827124 -0.0170658808877774 0.0408967572907219 -0.0379089051873991 -0.0850031217841309 0.0374250839876864 -0.00322754209186048 -0.0352683008444937 0.0456919535096525 -0.0399158155121799 0.038328641780844 0.0517339789266884 -0.0136698642408386 -0.0426134829959149 0.0139611704235741 0.0454354653123645 -0.0354102349089927 0.133410302082748 -0.00284430157346275 -0.0377750744166669 0.0257003164687793 -0.0422678961455323 -0.0168993503933708 -0.0133214733842666 -0.0514614482122668 -0.00710975737889196 -0.0185865491782526 -0.11491530581282 0.0914243192803015 -0.0251678555622078 -0.0163612524887778 -0.0486126818270251 -0.0145310603388215 0.093042683992485 -0.0320497346484481 -0.112134645455306 -0.0234040886804535 -0.0495167551707879 -0.0159551420031581 -0.0421787883856488 -0.0201241191494049 0.0210808428845819 0.0388099489566292 -0.0157158899019743 -0.0235042094978798 0.000902034908537782 0.0849679242134277 0.0241164985088701 -0.0785183152710806 -0.0359250472753736 0.0180331894786357 -0.0322842266171473 -0.0323759567284042 -0.0357506558769699 0.0128771994590432 0.148388773674039 0.0613995773571993 0.0325216310169353 -0.00243076866548056 -0.0467371793645763 -0.0233260749471732 -0.0499071569374171 -0.0147298502715139 -0.000960549280587643 0.00303921531136751 0.00529169992158256 0.0423389558501353 0.00429962116241274 -0.0437482960090305 0.0317693963365982 0.00168966641340098 -0.0128261699416631 0.106506372273393 -0.122585042479553 0.137531123081348 0.046343034731328 -0.0698501673797364 -0.0516939491729873 -0.0560654318732106 -0.0799398619277033 0.0228189571338789 -0.00843864902161766 0.0418609656013144 0.0416503652824439 4.86207554093109e-06 0.0587264210444735 0.0517128698904925
  32 622.390874270672 ""  54.393842359319 0 0 -0.00402095845825704 -0.0243313366412326 -0.00931206239343233 0.0012187162566471 -0.00784239543179297 -0.00076507542525777 0.0009894554733212 0.00431044343225391 0.000207309975220695 0.00561041505970567 0.015028428665894 0.00234404417549588 0.0113698745018591 0.0117403008200899 0.00252587486344906 0.00294616162503127 0.0012338650386169 -0.000327816944225494 0.00593649525169601 0.00773425728025024 0.00143294399930859 0.00324380772952662 0.00833467397707147 0.00408920134833686 -0.0089028935350595 -0.0146140864014419 -0.00228016023349863 -0.00552061371305868 0.000212779613379365 -0.0148982692275972 0.0107438964479323 -0.0131647158212991 0.00235884278209861 -0.0125050378796735 -0.00062508990410449 0.0112569444296414 0.014379599951376 -0.0608855349195011 -0.0356039424007706 -0.010834350578287 0.0128013868727925 -0.0347405524752665 0.00933124845742093 0.0171239294695531 0.00185093865854112 0.0112154409030763 0.0150944873695106 0.00207646676449445 0.0117286180070819 0.0110445523666199 0.000480978762604558 0.00375085480791736 0.0113770106502664 -0.000342133384231392 0.00269820546402193 0.00892152459057004 -0.00692256326663214 -0.0104246199374718 0.00689921238007014 -0.0364679284869423 0.00168817672494689 0.00912872076204308 -0.00644033333553413 0.0121333766204388 0.000445305209265058 0.00259732682634642 0.0119283051906193 0.000760218717932855 0.00372874385890283 0.0287324282916862 -0.0253230514928121 0.0057075224221976 -0.0035294130076581 0.00850607794580465 0.00776448196358896 -0.0258282933933993 0.00453288550486754 0.0281668547872779 -0.00199624923295162 0.00820438247214742 0.00751399478203068 0.0117991909219159 0.0262095648190687 0.0126055846647587 0.00567858778098687 0.0157858731212365 -0.0482690113858615 -0.00714462917242132 -0.0190168977878485 0.0159156341835848 0.0312305671279283 0.0728310699588714 0.0448428669272368 0.0103149716906175 -0.023684422020941 0.0339081580633192 -0.0320519119612857 -0.0210229591067108 0.0237178033118702 0.000305509003509747 -0.00450603544021711 -0.000514902498282711 -0.0254158358967613 0.0371891546784648 -0.0171724174723785 -0.00149309977117443 -0.0138968402776163 -0.00403430237725004 0.0536655989999722 -0.0175094395352532 -0.0311961237289667 0.00205449399142387 -0.0295879769885909 0.0553498531573537 -0.111659400536344 -0.473602890915614 0.764022026506749 0.0727389229692453 0.0475691037975099 -0.0366870589531817 -0.00290460877077756 0.00214378172244943 -0.0121158269123593 0.00778140875357596 -0.0237610243701601 -0.0162946785117749 -0.00151840366779659 -0.022016227497124 -0.00254618652193631
  33 652.774501917698 ""  1.01846033722475 0 0 -0.030089378498412 0.00223187595869247 -0.00668723522722054 -0.0183001554919326 0.0140164879275358 -0.00306640139827802 -0.0336215403720801 0.0176495946191839 -0.00634635990704182 -0.00350670507408251 0.13121975471284 0.0047134829990187 0.121337254886424 0.0626740012399536 0.029789890458525 0.0328073543347276 -0.0205756488500878 0.00596542936830627 0.0166397605857998 -0.137892128683462 -0.00167186581706464 -0.108392678688155 -0.064553019948475 -0.0277577268625922 -0.00376467545784745 -0.000761554653614302 -0.000808003002143106 0.00201444456664691 -0.00318812419866063 0.00391532654839076 0.0130716413959225 -0.00446577474700791 0.00279886491112452 0.00354435389251358 -0.00316533703177225 -0.00281323290605719 -0.0409901492654655 -0.0107098840349491 -0.0116658563417005 -0.0391367459092615 -0.00883359708971393 -0.00897381748779485 -0.0311181884040482 0.114166398130035 -0.00097204057901166 0.120748485969714 0.0265652145586301 0.0296301597023337 0.0504541329155001 -0.114243286197068 0.00792436284573281 -0.108090858160808 -0.0209910165085926 -0.02542062564564 0.00134218520156527 -0.00190120033004488 0.0105646779872134 0.00423804822990872 -0.00373728469914917 -0.000468249464311986 0.00200662631552711 0.00266214242590906 0.00454237557783454 0.0112994488874603 -0.00427721657977961 0.00346164614788566 0.0118680720905257 -0.00400058753113304 0.00159550394872758 0.0175522537367217 -0.00720040828212471 0.00351229355579958 0.00353275658089756 0.00274911590131995 -0.00292642691370566 0.00399784853610655 -0.00420406955494274 0.00187919513180489 0.0055635012898424 -0.00161127951958464 -0.00913785592189524 -4.88840018769178e-06 -0.00127263605832207 -0.000492501219985806 0.0068965784561972 0.00554412524934474 0.00183194420882573 0.00416060349257424 -0.00117299088464948 0.00342890863225913 -0.0113109076076513 -0.00177211842534562 0.0012912965846446 0.00188111099224439 0.00227485056793716 -0.0115461995612614 0.00698156962683662 0.00538844424957944 0.00600860067298599 0.000606171477073377 3.53451426711599e-05 -0.000969237165632262 -0.00046950518490156 -0.00231327311153984 0.000348014671769716 7.04605906113348e-05 0.000440156287044653 0.000137211797625343 -0.000290979121044758 0.000726504705734362 -8.91067893713961e-05 0.000512838915200935 0.00104687741396382 -0.00108639460559415 0.00214942444460523 0.0226723395923049 -0.0248775326426918 -0.00138497534721135 -0.00321615689457816 -0.000121741326642598 -0.00118984792478866 -0.00204373904035966 0.00082085488576931 -0.000278060778591652 0.0017695468567625 0.00140512088968344 8.84369259388198e-05 0.0018545776497554 0.00126904504287675
  34 689.339231977057 ""  8.17609051641823 0 0 0.0328641718439874 -0.0122242371093498 0.00281102895806893 0.015292041572918 0.104341053146129 0.00930507487802354 0.0368857180571713 0.0596274278682686 0.0113260040636932 0.0525824533746797 -0.0702198901387914 0.00980300869693878 0.0281677424883598 -0.0607427887730859 0.00322618713612183 -0.0388094527003299 -0.0565399568871946 -0.009020476159293 -0.0729057647321051 -0.0258893222624002 -0.0180675825075832 -0.06407512436528 -0.0177600867222126 -0.0142721508011123 0.0147811131087898 0.0259770187862387 0.00419694708932346 0.0306414094152811 0.00209149928390565 0.0725188737749003 -0.0457511191487642 0.0622316270218239 -0.00819877156843093 0.0592454903165753 0.00662038078299404 -0.0521326039764599 0.00562451075305963 -0.0479466440349463 -0.0137547537519857 0.00332360598425088 -0.0194604435922361 -0.0181326536299128 -0.0213062752551228 -0.115139821298095 -0.012704538881581 0.029747055909108 0.00167683275767224 0.0013379955353629 -0.0477988888408762 -0.00811518284888637 -0.0156700523480241 -0.0616023088013844 -0.124450463229789 -0.0200652536625391 0.0152056507843282 -0.0150561479138013 0.058201087744725 0.0416285424885599 -0.0117188409974818 0.11672845983168 0.0190227565004896 -0.0163483745086683 0.0590329020653379 -0.0509187972161458 0.0364711781186047 -0.00815713247771838 -0.0493470441521562 0.0364033914159871 -0.0114815570307496 -0.0826422367876963 0.0878880536915179 -0.0159810650360266 0.04370888456363 -0.011939712026369 -0.0464101426547321 0.0879528184144292 -0.00427092460685999 -0.0872651623078794 0.0399971820392604 -0.010689035669939 -0.0471866760537791 0.00729994197634649 0.00146950074857592 -0.00665838612676196 -0.0353099743246012 -0.00934192559349242 -0.007612900280103 -0.00541297111059261 -0.0329790810561155 -0.00918407444422885 0.0321622240270729 0.0116232020363291 -0.00406877832320603 0.00282929971979043 0.00042138126101008 0.0250367524557708 -0.0285946856557738 -0.0696553029473981 -0.0263091158676255 -0.00776336473645904 0.00100816753016162 0.0123775703981916 0.00461126975354614 0.0137573579885662 -0.0021022006937998 -4.50547948169361e-05 0.00170126433621785 0.00123414275729596 -0.00458533073476957 -0.00255419892030073 0.00788136315717917 -0.00712360071982023 -0.00378756318120548 0.00859870310028541 -0.0541785782030869 -0.0571071623100894 0.0727212919208738 -0.00699838549463953 0.0193704193613033 0.00604259005904388 0.0144585723257812 0.0258606903605293 -0.00438227152865695 0.0034647643354842 -0.00993467004406627 -0.0101413474132841 -0.000282152641281228 -0.0136268434915894 -0.0110383316628653
  35 756.664400569845 ""  1.42137806389975 0 0 0.000502853459266767 -0.000319685928501891 0.000869174555319588 -0.00296549305605831 -0.00106256125632366 0.013509409567819 0.0295716574870879 0.00533782526331982 -0.133272200736016 -0.0179034938126163 -0.00206435272689302 0.0722728720543212 0.0164975363380597 0.00343376311970664 -0.074938870817271 -0.0344513067285577 -0.00576436768688912 0.157138382618416 0.0160395569997368 0.00209823064933311 -0.0679733825736978 -0.0160253242510323 -0.00349185143819526 0.071398502073391 0.000114445406019111 0.000191749987042642 0.000362828710678462 -0.0110433055557574 -0.00104967502289229 -0.0207742571938947 0.000103826246288435 -0.000243791538948386 0.000654369749716013 0.0180078164913457 0.00220004008680061 -0.0129893587764467 0.00946894271516682 0.00535040910028727 0.00293506507147101 -0.00662223540677874 -0.00412933113982357 -0.00259116353891345 -0.0443037324220808 -0.00712341435770457 0.189326067714834 0.0493199438624469 0.00731476189923306 -0.221271804928161 0.0510857769942558 0.00849236704630789 -0.226638679189721 -0.0387606089961038 -0.00758153355449433 0.174177380136889 -0.0277972370262359 -0.0187496550451682 -0.0364942474641849 -0.00757246293753205 -0.0115835559373509 0.0233133797944098 -0.025333477901865 -0.0265015711541936 -0.0380316209576901 -0.010430819620837 0.00656032090373943 0.00563057093590106 0.00765037077425678 -0.00758748613460214 0.00934502085802877 0.000450925746944647 -0.000214993208148759 -0.000712237777085405 0.0374471898397487 0.0282660874436272 -0.0204667048307263 -0.0035646352811138 0.00952702971671426 0.0252784311950237 0.0390469087197402 0.0201493491051125 -0.0186329954926097 -0.000891335097124936 0.000399957719843708 0.00111641080514481 0.000599045705235111 -8.94390975132878e-05 -1.22273777658882e-05 1.86808488092725e-05 0.000879877900302072 -0.000133109994992979 -0.00110124158348818 0.000262251111174017 0.00103817202816703 -0.00107429160929401 0.00102286250495136 0.00149881673886683 0.000199346564568903 0.00122733519282897 0.000299018653176032 0.000274351077841539 1.12980293755073e-05 -0.000447058446276916 -7.12850933468284e-05 -0.000101243468160919 0.000120769105770757 -6.37967544185716e-05 -0.000317614759176576 -0.000147173595556398 0.000141251377753902 2.82537713418127e-05 -0.000365555051407935 0.000235139219743563 5.51351402881587e-05 -0.000411203932637566 0.00185925902506385 0.000777519453243866 -0.00165389523619801 -3.54502248816071e-05 -0.000438057857146181 -0.00015747586417273 -0.000495330263385394 -0.0010503675392456 1.96960542018024e-05 -0.000163604081312842 2.36383115287432e-05 0.000184388317763204 -5.80965963302586e-05 9.68486818404896e-05 0.000208528474073918
  36 827.248623093867 ""  20.2602696272346 0 0 -0.0488018681053405 -0.0175970180787605 -0.0164773838768012 -0.00663082527124907 -0.0968665292541955 -0.00580947647377307 -0.00399233395602018 -0.00606303357458577 -0.000171977624996933 0.0373591502886236 0.0168035718220452 0.00877980864377854 0.0687554142851524 0.0102565687595678 0.0152219463268261 -0.0166265883654643 -0.0364292133119488 -0.00335061039652462 -0.0242658403115871 0.0780100914127695 -0.00363492864393064 -0.0176368564798998 0.0557235212200243 -0.00376997341925155 -0.0566724465644204 -0.0821034197795957 -0.0153841456043742 0.0194527026093979 -0.0160750278629953 0.0706404389570287 -0.0588224997504401 0.0369871809151427 -0.0119960755078171 0.0492497627371329 -0.0115594520438643 -0.0568616479382896 -0.0304687558146699 0.0123792071921323 -0.00106077212222799 -0.0338330175906324 -0.0294938763086891 0.000737409484801241 0.0348034690665476 0.0133408517336297 0.0131103893649625 0.0677018545372371 0.0776330439074126 0.0200697431506296 0.0400903151702721 0.12161222395502 0.021845896719806 -0.0244701883289993 0.0635198889913096 0.0112927894599257 0.0738828090237609 0.0376079008591013 0.116560537922252 -0.00735321609084736 0.0240822268570853 -0.0632527802829446 0.0725761501838369 0.0417419233213601 0.133728379343001 -0.0488224297774044 0.147888851370558 -0.0111136707456138 -0.0518891973539352 0.148338684502827 -0.00175019528816771 0.0693297489664567 -0.0485090098283752 0.0143483480900817 0.12372305049167 0.0499271031418784 -0.0869598432117208 -0.0337442610087431 0.0203688409114852 0.0553164712402103 0.117661089650062 0.044410621714792 -0.071357408175122 -0.00934163239424622 0.0175075563738694 0.0117108540603205 0.0316418477721921 0.00864000153695349 0.00809912817689691 -0.00465830574769825 0.0194757467327891 -0.00657291654956575 0.0257903941475645 0.0154147788513463 0.00392289230971146 -0.0178835578724853 -0.00699469503555869 0.042460155054327 0.0284938251076971 0.0460887872480748 0.00240921034483924 0.00932436756059187 0.00311604501615527 -0.0157917818015295 -0.0194694019640932 -0.00620770052778757 0.0133188828772741 -0.000909301877547758 -0.0113861331619357 -0.00729978380946332 0.0282977198393653 0.0142090585441113 -0.0131494080226359 0.00872538124464238 0.00414586076235226 0.0189449072834964 0.0322252801048643 0.036502585839005 -0.03749773593138 0.114682855184622 0.0131646056872655 -0.0124146880763375 -0.027026297122995 -0.057589353158126 0.00373733027168612 -0.00275943926480109 0.0143492476339407 0.0153534697020054 -0.000492045529571658 0.00760755062490528 0.0195639409830811
  37 840.703367687515 ""  53.0592546623822 0 0 -0.00236536483421792 0.0148580846438241 -0.00617854029674083 0.00016909526599094 -0.0116567732273973 -0.00224222462869949 -0.00507208936401496 -0.00469681196428089 0.0136095422718468 -0.00636574381248373 0.00781085862683478 0.0146917939249973 -0.0016149111447809 0.00423666752539588 0.0114782393393234 -0.00392058162416454 -0.00424952691056866 0.0122711642944656 0.00969150152711797 0.00586422799488848 -0.024925915960244 0.0139588611472052 0.00649935275556217 -0.0372567595002332 -0.014429805693584 -0.0195154172545534 -0.000468031720186188 0.00145881395584 -0.00320936303158146 0.0114671494622755 -0.0124834522665364 0.00710361829769092 -0.00213097036059915 0.0138406638671646 -0.00343074942464161 -0.0151680197128746 -0.0135005774590166 0.0702281701016205 0.0309347786985865 0.00679981971192537 -0.0385422162887705 0.0284585777026431 0.0270355522252968 0.0167707882131394 -0.10569045392841 0.0193501601417076 0.0110626409920746 -0.0833106041035198 -0.0281504875194492 0.00116610290719116 0.171660359051904 -0.051620074827759 0.004891547801445 0.259452761360879 0.0129218181875049 0.00740825107710739 0.0179014452550754 -0.0050282273624103 0.00567585095468899 -0.0172629053529668 0.0146000874198442 0.007034363937153 0.0268123862279713 -0.00655418148286381 0.0329628671229609 -0.00317656728041481 -0.0135230311952845 0.0363897047316664 -0.0024272238063562 0.0191963120332775 -0.0150205829635656 0.00978563689851918 0.0324563368979875 0.0157452613703716 -0.0225680274211471 -0.009802893913632 0.00571183739053041 0.0171454031697397 0.0341935251831895 0.0132475782903478 -0.0201713165686095 -0.0103590222536675 -0.0396825669871958 0.0096575211823784 0.00305220549404493 0.00110117086493889 -0.00766127997188546 0.00530118265075988 0.00188632378739395 -0.00156642462584316 -0.140715442994982 -0.057534228351911 0.0188309138738498 0.0084935360039057 0.079068008827327 -0.084909758043084 -0.00690516972790262 0.0533189142353975 0.0331122121322123 0.0097933964924229 -0.018622825252557 0.0415119227870905 0.0628387685437102 0.0172764979277839 -0.0383765109026542 0.0153403048497074 0.0144311795347657 0.0231011946792262 -0.27993315483381 -0.149668058264838 0.0495307074671997 0.00349300740942797 0.174081858685428 -0.212288096069738 -0.0338718423845682 -0.0610158096486354 0.102915067302534 -0.542643460939021 -0.0743422644901607 0.0755482797978409 -0.00321003016814118 0.154790876448667 -0.0447192687499479 -0.131098253306549 -0.171875382573601 -0.0724565490744023 0.0116935369917458 0.171664708883921 -0.0791743469023868
  38 842.56175149647 ""  3.01332538585297 0 0 -0.00439249270478745 0.0153249975301573 0.0141892605957983 -0.000962564024258776 -0.00546555113709075 0.0065368415764535 0.00580445487531429 -0.00198541172551563 -0.0323994117010642 0.00290199848290046 0.00903604981544517 -0.0358038511047999 0.00224063782530299 0.00498963885821994 -0.0270343391628123 0.00517429374795358 -0.000934889696588222 -0.0276748521659351 -0.00801669259855893 -0.00310538298219731 0.0604904547343662 -0.0118968265064587 -0.00243254448885397 0.0871273581279959 -0.00936248589552356 -0.0149789857186854 -0.0104813707345234 0.00777706210323319 -0.00466877359861959 0.0208942384238022 -0.00938031217471789 0.00536825291510696 -0.00294803910279205 -0.000320254894042164 -0.00100754872380547 -0.00430405866246444 0.00977032966902379 -0.0233242970073407 -0.0126819208134726 0.00761604811867959 0.0712124919401665 -0.00304086667332835 -0.05610033823743 0.000254955111552674 0.251702820777294 -0.0480673535228601 -0.00428731312471276 0.195282690798247 0.0925891528154573 0.0160712572755817 -0.382984253403431 0.134902225872768 0.0391402192507066 -0.576219870391541 0.0239798897709441 0.0121922779270097 0.0380646695922727 0.000851354900627398 0.00661502508988825 -0.017172510878837 0.0184381897977624 0.0159190527563875 0.0340091509525048 -0.0157157391745853 0.0307899913702781 0.000419845210541578 -0.00192544213346534 0.0232859620445913 0.00516227641370389 0.019624539321796 -0.0117585167021368 -0.00951578358472774 0.0145794066420633 0.00182833818111419 -0.0104564819155764 -0.0116564911187998 0.00337780127028084 0.00871507739909586 0.00461630677147882 0.00341661643739091 -0.000480741348241691 0.0122553007671724 -0.0188962583753612 -0.0153678869947192 -0.00679953711060441 -0.000115664876790543 -0.00301979873108231 0.000427682937149126 0.00106446559819154 0.0107673859498394 -0.0380488311029456 -0.0307495206740619 -0.0152012283164984 0.0232465043912791 0.00688411238807451 -0.0660681320791525 -0.00905876305669373 -0.00105932690591395 0.0113982326228096 0.00636718872551641 -0.0110876873217623 0.0197321640191177 0.0190828161609882 0.00195943383540056 -0.0161733145237678 0.0104051802607813 0.00924694974594589 0.0111540781388527 -0.142261345773036 -0.0792419672306882 0.0236603147790349 0.00311684851969944 0.102378358471709 -0.0961358510396203 -0.0140061456441458 -0.0233377172855454 0.0371399370919549 -0.198760162953906 -0.0234973340643847 0.0311492668856939 -0.0126447485972528 0.0705925800164474 -0.0236201505133294 -0.0744951177986297 -0.0865623517383624 -0.0339261687824275 0.00856999998341903 0.108707078695078 -0.0340267793053395
  39 849.024860739305 ""  9.27650873624763 0 0 -0.00221332215085514 -0.0267945773742806 -0.00668701690709061 -0.00191271982709676 -0.00310667619786532 -0.00110859498669474 0.00236982656738701 0.0062236397882382 0.00168041073605527 0.017278559355408 -0.0172602142219352 0.00456590128663853 0.0187751163356021 -0.00892792093444475 0.00510729430290135 -0.00042715399988073 0.000755762763773202 0.000153045739761624 -0.0172676279396479 0.0114832534534765 -0.00495669577008022 -0.021584101323766 0.00368896114382452 -0.00673831803043814 0.0219296933580668 0.0302615528779232 0.00614768505593588 -0.00515061169363159 0.0062064721692599 -0.0234243050774173 0.018035982308738 -0.00977111666804101 0.00366888579820266 -0.0146126046882174 0.00448875382938475 0.0193216569702166 -0.00478609413688856 -0.0407919386080101 -0.0148368278481671 -0.0160987960528444 -0.0295108575514781 -0.0176761444403985 0.00401790449658881 -0.0273347833812807 -0.0103716115634687 0.021440108110396 0.000772742555245528 -0.00249364841313394 -0.0151382651275776 0.0151033470755277 0.00721645708448359 -0.0257336705794749 -0.020336780111076 0.00733073573596741 -0.0277826869119212 -0.0154716252308125 -0.0390735239836072 0.00660222780978826 -0.0106867458437305 0.0317298879200356 -0.026729729095488 -0.016950538816887 -0.0488894781672685 0.0147507932762923 -0.0540402956858733 0.00293042359299706 0.0153114008678917 -0.054092018609152 -0.000214971264984408 -0.0363515404567394 0.0264653516167782 -0.00696533393647821 -0.0446878648203 -0.0195163877824075 0.0313804792922148 0.0198751517444205 -0.00889763733449479 -0.0259644299603324 -0.0410169794914452 -0.0174510253868556 0.0220232464480372 -0.0232525893152871 0.0498934594373493 0.010366432472527 0.019881605069443 0.000293792970531647 0.00420419797672824 -0.00402833592748697 0.00284394554189208 -0.0122771587454883 0.14415677022884 0.0727428339804913 -0.00437693945534158 -0.0519566612369128 -0.0651814164845725 0.15138451100079 0.0283942991440246 -0.0293888630634406 -0.0381181499434418 0.0651183368410544 -0.010118643410086 -0.00851403922084263 -0.062920723961072 -0.00209272033610584 0.0263756905084393 0.0272574249350537 -0.0434175688356877 -0.00349910396052093 -0.270501793125309 -0.175203891971042 -0.000412582031688461 0.0529206033643891 0.357056814796929 -0.138556088543519 0.0313638708633228 0.0274094964995906 -0.0432966575246862 0.255861993523917 0.0932365515233642 0.0066585704879037 -0.186902373841928 -0.080102968567959 -0.0625684168723107 -0.260606350453527 -0.225095751137207 -0.0349318000118398 0.0235792454669456 0.376275369777246 -0.00789187142452638
  40 857.560839067301 ""  6.89972373987 0 0 0.0357420130859596 0.00644121868036032 0.0160708701157504 0.00220731029734203 0.0709469073686579 0.00262102367580279 -0.00165037067727201 -0.00572437668788244 -0.00703716926589825 -0.0675576547740448 0.0452200783850741 0.00101131470774444 -0.091494138705103 0.0238206429690259 -0.00840815011688356 0.00667134110753571 0.0105407486745717 -0.00382887840258088 0.0674716166254319 -0.0710761675857767 0.00733247463996083 0.0851169023354724 -0.0352151330654984 0.0136607934667764 -0.050727520309529 -0.0676198387918531 -0.0144808264375215 0.0101237302252501 -0.0134591839587052 0.0527019761955799 -0.0370973530853985 0.0190035992113128 -0.0081157403779205 0.0300991010219331 -0.0110405411706766 -0.042069817354125 0.03747054135969 -0.0507498204266063 -0.0204977362324623 0.0200651850267965 0.0576582055435816 -0.0219862384434674 0.00567546541251576 0.0845445633326585 -0.0883567472704609 -0.0765781200244012 -0.0226601853863846 -0.0890762406972844 0.0154834857602919 -0.105369193582355 0.0327952597915479 0.079405423798494 0.00646546470127835 0.0596870872523386 0.0630470004502417 0.0362509863362688 0.0844110166692974 -0.0184055411341964 0.0268810701079833 -0.0777998781618968 0.061756245439012 0.0397548000965655 0.113279816338147 -0.0305892047439635 0.122860907118502 -0.00575046705153066 -0.0308584666710994 0.120360282502149 0.000704129497927073 0.0916754272371607 -0.0673524744759419 0.0198955441643234 0.100333770309351 0.0449024792629038 -0.0701596804295773 -0.0501230005579493 0.0199585557546649 0.0635630946052134 0.0915463490372179 0.0402979103264373 -0.0456261040889941 0.0141197612006463 0.0133996231663083 -0.0181105676058201 -0.0236441985720049 -0.00588170420519225 -0.00313888477507372 0.00194406192894679 -0.0180892743186168 0.0132514116902068 0.072499415307649 0.0336188565767356 -0.0137013084380947 0.0100814671114586 -0.0576905879936297 0.0141669237267579 -0.0170235203852203 -0.0721123092934749 -0.0158637026182499 0.0135322736609119 -0.0026484610116899 -0.0010928691613327 -0.0305612055438936 -0.0027781312440801 0.00920643210978231 0.00821573493155924 -0.00914878986284941 -0.000749298670181095 -0.045506116573646 -0.0399753470783998 -0.00521507434946666 0.0114357372495713 0.0862065758025565 -0.000361756698644202 -0.00587014933334635 0.00418964739458383 -0.0238576463838154 0.191108696142639 0.0516412839721947 -0.0147922804706011 -0.0488372111370222 -0.0227620707573095 -0.0148160276895167 -0.0622531657133393 -0.0504097778121132 -0.00580401821782016 0.00747695383484891 0.0958385619836406 0.00384981999084481
  41 864.299049847904 ""  35.1854404455988 0 0 0.00812562563502587 -0.00434480679690096 -0.00689533596491774 0.00432087381824824 0.0133663428390538 -0.0168147003090074 -0.0207473038172747 -0.00356122228915318 0.0909751994884499 0.0124631965672416 0.00869280716606624 -0.0917938090574556 0.00346655607334992 0.00542515785436853 -0.0743625839504421 -0.0161595450033044 -0.000907086676983947 0.0753961178605066 0.0142119457777847 -0.00945493705157912 -0.0226811520789883 0.0198433315894158 -0.00423319289179039 -0.0356482055144724 -0.00888006632140746 -0.00726769254750767 0.0153542230726027 -0.0102863354760614 -0.00386103136904407 -0.0175037256928577 -0.00476564895116517 0.00160508868657265 0.00459440373024557 0.0226122972083038 0.00286775508597303 -0.0194273499033626 -0.00416679737784058 0.0138630338409567 0.00669996484915747 0.00277767721067847 -0.0339265136300606 0.00297772359298869 -0.128833100299629 -0.0156951854453159 0.558246755733714 -0.109899990589931 -0.0218865065202818 0.42862927588695 -0.0253174381839238 -0.0208760092014572 0.119243728464882 -0.0289239569295708 -0.0112987658607536 0.187835636638201 -0.00714689615170798 -0.00139395650270033 -0.0175165388195012 -0.00536581486205913 -0.00838078122058792 -0.011822690567068 -0.00739334817472824 -0.00640934465969724 -0.014166369591718 0.0166445574871521 -0.00962891970098494 -0.00464984632016659 -0.0191746605968335 0.0344339848898028 -0.0107264638705023 0.0105734968399191 -0.00696608124483242 -0.00157613877354968 0.0328538481332183 0.0163747891463634 -0.0232190874715945 -0.00115890946869502 0.0136747374897529 0.00538187621298549 0.0321348316797756 0.0107597497277706 -0.0213111849585549 -0.007632411020446 0.00413647550672709 0.00787838186079172 0.00124819217464295 -0.00087858960326263 -2.04973131911184e-05 0.00138201742510775 -0.00327371663270117 -0.00603885372493812 0.00346206180341164 0.00904578694891793 0.00932621928826018 -0.0110008985938993 0.00649731641776467 0.0233743559808444 0.00213377213195997 -0.000248991695854628 -0.0040864250273204 0.00225430390626714 0.00149344390067484 -0.00168756530512223 -0.00189544058538972 0.00231360441670248 0.00193379705185001 -0.000487225819477144 -0.00390002994216661 -0.001189087943184 -0.00113234493122052 -0.00082908264885499 -0.00189337940413975 0.00186107044559413 0.00650506834557003 -0.000863202638903946 -0.00150272608373823 -0.00157267896499466 0.00138965056597807 0.0146126794552137 0.0045632748988948 -0.00134839988015061 -0.00589073273522296 -0.00792110164254836 -0.00138355554804616 -0.00502818203868322 -0.00510624070798389 -0.000249091796727113 -0.000541347741901035 0.0035374789181607 0.000641301546906499
  42 880.054793747366 ""  9.49020680417633 0 0 -0.0312663985404272 0.0535692310730476 0.041870452269134 0.00626578899293668 -0.0341972560507929 -0.0122139303442079 -0.00398326654377588 -0.0070942671774647 0.0107405530502562 0.0119642892805825 -0.00575532101227894 0.000804357378299853 0.0239452307343959 -0.00401508465788857 0.00242738801003442 -0.00395210191967985 -0.00539025249891278 0.0113006429528361 -0.011719174979632 0.0242387586411728 -0.0185774774338603 -0.0191185491815809 0.0138388682399221 -0.0157437614957682 0.00508105477994764 0.00631935152705822 0.00589820881842208 -0.00300667678018356 0.00143168145509729 -0.00952652753519478 0.00236841162332429 -0.000964110654911478 0.00175651158357742 0.00119518827415965 0.00125840860015266 0.00197489907190936 0.0766380895329438 -0.117482041151772 -0.0880621806371631 -0.00573764665463432 0.313835812568527 -0.0645862259710194 0.000980485352832262 -0.0126945337504805 0.00964150150739235 0.0217600322463127 0.00702333493582661 0.0151832661035132 -0.0186716106487429 0.0318619550425088 0.092122533954128 -0.0449653379580528 0.0185416154915109 0.0966680684995711 -0.00977062403329906 -0.00507109166402929 -0.0142125821651396 0.00129093673106782 -0.00431436491085348 0.00773059913049227 -0.00831260273665746 -0.006338942210529 -0.0158347477045432 0.00709050587431725 -0.0170040838212494 -0.000914320027462259 -0.00193065510288739 -0.00709941225357303 -0.00302314621662207 -0.013005569763305 0.00930583632939873 -0.00128218334386054 -0.00929751540987703 -0.00292967495684473 0.00616726630814377 0.00835407274987687 -0.00113726416644171 -0.00902240868504461 -0.00354593293032056 -0.00310813842816442 -0.00146686292529379 0.119455159405738 -0.0286155075956061 -0.095316762244709 -0.0618188180082032 0.0025935988797489 -0.00546512885687018 -0.00234416100393339 -0.00852242699836641 0.0982092469206621 -0.014853573088 -0.0152785984651548 -0.0583946997649423 0.168149401892006 -0.119638071894553 -0.311124271617979 -0.0751726166822864 -0.0556561464942722 0.0803887633525328 -0.00873314925174936 -0.0178619579909604 0.0151848386600351 -0.0296772724387398 -0.0178585875073921 -0.0106954893967836 0.0158140314509647 0.0258701300390565 0.0118037571579644 -0.0361908512627704 -0.0527475010936574 -0.00148035321619343 -0.00759155322635425 0.0495981759673833 0.0302101166334025 -0.0125127086317487 0.0116301460663454 -0.0292755203590234 0.157062853479491 0.0287819058435599 -0.029050042028037 -0.00526054584227374 0.0610870380303299 -0.010630580049149 -0.0350282625713237 -0.0278326495666599 -0.0123442593432716 0.0150523677168486 0.0911839998693661 -0.00604553433214979
  43 929.436592500619 ""  3.43974934951418 0 0 -0.00017106677113425 -0.0150759588400379 -0.00872765950250881 0.00350417844074992 0.00334673310751736 0.00213464210014683 0.000487020385780036 0.00192484229020099 0.000878990522344017 -0.000715120977286609 0.000285825347216491 -0.00188360002217018 -0.00313885354614193 -0.000414412515797196 0.000103448324202107 5.96320895979721e-05 0.00026322354100058 0.000412879427364995 0.000913335302999994 -0.00228564889027016 0.00280236878785072 0.00272121790969967 -0.00117796729193715 -0.00154285787610143 0.00269174683431641 0.00022419724100263 -0.0123272869196481 0.00696602548138811 0.00171724444375477 0.00717314811374755 0.00117370004437485 0.000279012024392029 -0.0055503854824846 -0.00922638451089513 -0.00207332443958907 0.00310395124492301 -0.0143825287121144 0.00408341136555134 0.00702251734491749 -0.00411194665519148 -0.0524733775023953 0.00470805142248975 -0.00350293511365641 -0.000225821641879489 0.00898666146864372 -0.00180449550226236 -0.00160690859911113 -0.00616265293125142 0.00330323282672766 -0.00273601320672588 -0.0157711845940941 0.00053216788915264 -0.00590547124747592 0.00854353290918578 -0.00200541776817166 -0.00440600292518671 0.0148436867238758 0.00467105041425111 -0.000756682785342998 0.0277157281671933 -0.00887317669930803 -0.00426656013152343 -0.0101730018622276 -0.0187951343514243 0.0215086122246278 0.0040795868523287 0.0153279568372576 -0.0209747988445164 0.0103372089094572 -0.00146354425126622 -0.000723381646107871 0.0093248637237376 0.0127752262452856 0.00498633563514445 -0.00540040142365254 -0.0165449581926584 -0.000770580743079985 0.0232671304498003 -0.00432942137248579 0.00355783089755568 0.0145363076807244 0.075156801183961 0.0140466162106021 0.0158376076114409 -0.0490876840704745 -0.00245027284743564 -0.00235677717037938 0.0282779482887635 0.00624914785670283 -0.01004345745014 -0.177766435367327 -0.0632762273697903 0.00975576289339778 0.117318148438429 0.141882413039506 -0.208827119008147 -0.0115925804995523 0.0205034203221221 0.00384422325700089 0.0433827876888298 0.0524615974745109 -0.0452093468226938 -0.0279369466657578 0.0178794496764343 0.0782862981010009 -0.00499595671302367 -0.0779123959814851 -0.0669929329629779 0.0310553440829946 0.172839408097563 0.0556575222530724 0.0388745432748704 0.126106175620167 0.00686662422079016 -0.0311866691817928 -0.0236705797853944 0.0282332844239677 -0.314140978710475 -0.0523385164603418 0.114097581434551 -0.185008757949498 -0.430160830454331 0.0272875708188795 -0.0217613826415012 0.124210614186903 0.114088278975508 -0.00459446185910883 0.0378166736349027 0.121144377733068
  44 930.673229046431 ""  0.824516549703067 0 0 2.71298080849415e-06 -0.00207602344252813 0.000766574770003619 -0.000517497811101789 0.000370800789701513 0.00273748151512485 0.00266862356980822 0.000739642345333043 -0.0114220774559407 -0.00359952377600025 -0.000930104912163702 0.0159137426695195 0.000252381581972508 5.265268646369e-05 -0.00215939072289414 0.00289850079991942 0.000599749749208126 -0.012959648936867 0.00205141859604484 -1.25223060956789e-05 -0.00893888402013192 -0.00416880805791315 -0.000922771396622751 0.0194295049675499 -0.0286923380674625 -0.00416731769884057 0.125618097618337 -0.0717980588492914 -0.0181368216529362 -0.0698489912475939 -0.0128044525478284 -0.00223977204342769 0.0573590905147091 0.0945473437423466 0.0219661207399963 -0.0306997801359753 -0.00117917307466752 -0.00572462315718904 -0.00121714409033533 0.000108240265226059 -1.86528805005614e-05 -0.000382022674981367 0.0209739871038603 0.00378660081756931 -0.0931308170639395 -0.00585432105327127 -0.00103483735473063 0.0250192076731193 -0.0147692878019574 -0.0032867090556146 0.0652054213925478 0.0246756909800046 0.00466826747026993 -0.111110427436294 0.0248215441749133 0.0479636824579316 -0.150480593911976 -0.049591567483946 0.0103411860479055 -0.292293548486347 0.0962368364603206 0.0472217645018214 0.114210901737489 0.191982590448486 -0.215818009834081 -0.0413310233504098 -0.157975489387553 0.220276905946969 -0.105825861860973 0.0223574326819136 0.00339462162744774 -0.0974495147181893 -0.134924588025036 -0.053584284241566 0.057903857185463 0.172062200838425 0.00788471912091792 -0.243056245026085 0.0421117655524992 -0.0379513300772536 -0.148129868906388 0.00462043565869349 0.00216906231045415 0.0018792586106371 -0.00269963379306732 -0.000268088362778295 -6.3967938223102e-05 0.00196099196745717 0.00126292663179274 -0.00306526630557268 -0.0126479433577967 -0.00828105650013028 -0.00222886467934038 0.00687868330492363 0.0153100426097393 -0.0112372426357636 0.00146972572606717 -0.000909288843302956 -0.00442388799550234 0.00457168810512601 0.00550904787113329 -0.00474103375942696 -0.00163172905968365 0.00144607356306401 0.00815769916024524 -0.000803327448988785 -0.00791793391527181 -0.00724666104006982 0.0030941819662677 0.0196371620276537 0.00706655541254453 0.00408473018846873 0.0112255798801554 -0.00132405897500179 -0.00209004049078004 -0.00277545917847363 0.00383302694918867 -0.039791076973938 -0.00635883794150034 0.0139701055617047 -0.0182798029642979 -0.0453543810924553 0.00335765511949663 -0.000564330468705527 0.0149812813803545 0.0123467137119447 -0.000723634291907999 0.00154968217924585 0.0128279547372752
  45 946.747735237091 ""  0.485201130663706 0 0 0.00138263075416208 -0.000283123376061653 0.00062216730324226 -0.000465266430250026 -0.0014198969675942 -0.0003018156618124 -0.0013224097876631 0.000213443010436146 -0.000194872068126094 0.00299102913283411 -0.0124953836159287 -4.36441694328796e-05 0.00707150743853024 -0.00602745626822839 0.0013938325826698 -0.00116053074690387 0.0102431438418183 0.00026621699477806 0.000791702485014198 0.00161088498176261 0.000426019201502535 -0.00175145042834836 0.00404400363571126 -0.000452926046112596 -0.10291612024143 0.0722559993892935 -0.0210762984790918 -0.0175806539749105 0.0438623137247494 0.0559207427167315 0.0384445392331986 -0.108467541423986 0.00481030745261614 0.00735109744261751 0.0475215637884244 -0.0548705056573118 0.00297535714759945 0.000162460701234773 0.000469377043154525 0.00218918296026221 0.0019388169863259 0.000271225005221481 -0.00758471296288141 -0.0194834428321066 -0.00165817403283237 0.00739921783900634 -0.0281408786788454 -0.000115797467240034 0.00609534066698167 0.00658009005654154 0.000734392241429369 -0.00232676257019154 0.00710048027636105 0.0015033741605324 -0.068573002811317 -0.0632523896820226 -0.267806430174292 0.144209266719117 -0.0679256581271104 0.147582239281507 0.126563593791463 -0.0820914239146914 0.196334409734121 0.0685983679974062 0.046904232303593 0.00109394662636047 0.062069881217935 0.0447898983888841 0.0322850698668835 0.23749962632909 -0.241066998280819 0.0459430871150512 0.199882240842205 -0.0702091317029444 -0.127322829086855 0.194146313694237 -0.0603880321377458 -0.0742126766383753 -0.176153374901041 -0.0793285812913163 0.206836197878958 0.000380333988581412 -9.01687593468504e-05 -0.000347928397261321 -3.09158845050114e-06 -0.000114991405193827 9.11450171055693e-05 -0.00029944571148108 0.000620797126132383 0.000351964192744928 0.000132634144556379 -0.000437625329340014 -0.000545766033845815 0.000569428168996316 -0.000479037192309995 -0.00110342343823956 -0.0004256112565923 0.000297262176560557 0.000250583086526325 6.95345624904027e-06 -0.000131168131195209 -5.75339617548084e-05 4.8926479489832e-05 -0.000118496117387846 2.58967300300247e-05 0.00012092240661173 0.000130240593016989 -8.82475906478826e-06 -1.89623825066592e-05 -4.34984392790891e-05 2.52349187509631e-05 6.53757184300251e-06 -0.000107066516659468 -6.12617558569046e-05 0.00110602362549592 -0.000246885311068957 7.92663097561094e-05 -0.000308705559547282 -0.000139781503478324 0.000121821273886365 7.22988248451381e-05 2.56665069946799e-05 2.72371613789791e-05 0.000187546621860513 0.000253192255511546 6.42717059186823e-05 0.0001254379691254 0.000142750997112963 8.8128928100282e-05
  46 970.125203764438 ""  2.12219651717987 0 0 0.00246107540776594 -0.00272695801780973 -0.0211478414435171 0.00259962690436831 -0.000300595246474557 6.01679540260324e-05 -0.00276050655755905 -0.000140118593992567 0.0129123722874853 0.0056176974080248 0.00158263963972956 -0.0274164537724174 -0.0080402420881346 -0.00198989518458117 0.0332123234915932 0.00777435709542111 0.00153456086422791 -0.0340178823593235 -0.0223158035212017 -0.00367764957079568 0.101795425740732 0.0161116732551703 0.00267453552673227 -0.0716068730276152 -0.00224819327657736 -0.000553771571060707 0.0108496499904201 -0.0154276484253006 -0.00561072280216348 0.00139893216400548 -0.00128613510897796 -0.000110799623436406 0.00499134576671167 0.0131963618322588 0.00506482357510209 0.00843019086401121 -0.0307585386998548 0.0747691415150068 0.0352782841005045 0.00529033575625666 -0.0993194484633238 0.0288567536640817 -0.040659346806165 -0.00755967391253906 0.174487235513504 0.0487228659356017 0.006951154462112 -0.219622078854558 0.136819531853594 0.0263036374786275 -0.6089728144924 -0.0877113816129153 -0.0213849798782373 0.398209996866854 0.0205835444054825 0.0171390653393305 -0.0362388911191305 -0.00552526078100553 0.00561104984875212 -0.0864281891173856 0.0483564195864021 0.0186643548646778 0.070298986112411 0.00895085833941876 -0.011281847514837 -0.00089871888065479 -0.00783499047790927 0.0116877651554038 -0.0036283116902631 0.00537012219306673 0.00100142606553875 -0.0245830783052505 -0.0743217389013219 -0.022194672410707 0.0415441369418487 0.0416722477227676 0.000120925410986745 -0.0754251065458691 -0.00206236506319638 -0.0141364200335797 -0.0431349751032574 0.0156777004344874 -0.00919106986943394 0.0120556204901109 -0.01762432719785 -0.000493519985981666 -0.00124928366947317 0.0130691818289016 0.000552997404178708 0.004031487096301 -0.0637423772567844 0.0195478140027359 0.0473221620531676 0.0328258001647318 0.000518522790051535 -0.0722749522564669 -0.0157682656322012 0.0585115482359742 0.0433926016401382 -0.00300687125415707 -0.000528527173687957 0.00110979147720469 -0.00756747664778329 0.00692903060875601 -0.00661329319033992 0.00145289525105236 0.000453959359576014 0.00890319918595684 0.00788443661121255 -0.030038129918702 -0.0263770341736062 -0.00224602238604261 0.0044362694912784 0.0218603821253294 -0.00725479238489914 0.0057919925890826 -0.0128677474245975 0.0889644194951683 0.00533694513300519 -0.0371193288907041 0.00852096004030827 0.0453460825873736 -0.00888270231680816 -0.014906945836672 -0.0391849397501935 -0.0182397837919269 0.00101114337480493 0.0105030685593717 -0.0175733252706287
  47 983.329089095385 ""  16.8975040290885 0 0 0.00969385122316124 -0.018733682466562 -0.0700504257647144 0.00413476798890728 -0.000446100659978422 0.0200799635383785 0.00325090753750841 0.00285598575564167 -0.00814365504735027 -0.00577029257045204 4.76790886214769e-05 0.0169031301241229 0.00251760300320464 -0.000458640802212043 -0.0212605722585046 -0.0014305127747859 -0.00109493731108291 0.00735398537949359 0.00390881055438481 -0.000107070180526506 -0.0166197247861793 -0.00198983474653122 -0.00142195143091969 0.018798033658897 0.000476424092039677 0.000198430458611968 -0.00153987354263764 0.0131223895757251 -0.00317250178087906 -0.00492583443002264 -0.00249672225227169 -0.000502032561181317 0.0109078161493082 -0.00964984696057957 0.0043823231213134 -0.00976632126597131 -0.143096831695852 0.225691301666314 0.11876410161936 0.0405840432735133 -0.34555994672818 0.1153403450971 0.0191619237843282 0.00399993210549427 -0.105147494990901 -0.0311281731764242 -0.00937244767463928 0.1281494313069 -0.0242727383260389 -0.00589831105552996 0.105224791863926 0.0309264406159712 -0.00262041091501 -0.130488637224582 -0.000499027991185579 0.000161682374481131 0.0676952153570521 -0.0199881183868694 0.00949808787160665 0.0299163863567822 -0.0463601602061568 0.00579987201835772 -0.0662239878492885 0.0416230800299729 -0.0422340983778824 -0.0104145638598783 -0.0335091491376926 0.0449087087277564 -0.0243905271218591 0.00589893747125733 -6.10184201341237e-05 -0.0209017962152047 0.0700447997060887 -0.00351626999173413 -0.0396214804122112 0.00805445033564119 -0.012264431089169 0.0325525389009221 -0.031111703457204 -0.00594492406655813 0.062708664465888 0.0441911095730989 -0.032992562294748 0.0545278990352531 -0.0576463147303231 -0.00280242417830211 -0.00272031063324219 0.049798971456786 0.0125005073197553 -0.0057191606252486 -0.232938374871222 0.0512350005065479 0.165515012628651 0.101357654271646 0.022063519548539 -0.230693897101321 -0.0397241377035759 0.220738598954081 0.132628428015209 -0.00766144522712757 0.00575483457410364 -0.000127108115368714 -0.0228489304351667 0.0271692397676779 -0.0194474544264411 0.00178690493733083 -0.00558506078520173 0.0306618168467295 0.0367023692859991 -0.0952578767084824 -0.0971693975970545 -0.00498414529336487 0.0159672887611149 0.0763103348099083 -0.0208933985069697 0.0180473679095701 -0.0413273486653373 0.277547854322414 0.00399503909261265 -0.129014603337977 0.0271158318937914 0.148617162327806 -0.0302704619351716 -0.0516918520168915 -0.141543231531481 -0.0636622206803993 0.000232420769305534 0.0239799354699747 -0.0626862715134514
  48 986.396156750504 ""  0.410936352788168 0 0 0.00190866114699436 -0.00403433085637441 -0.0140546875841811 0.000799125667827949 9.28934362809633e-05 0.00360657415047713 2.75898035328417e-05 0.000580766659072327 0.000857148166338228 0.00317251599876995 0.000928578780066712 -0.0167910969830832 -0.00449604854634716 -0.00102666076886733 0.0180980269858131 -0.000468057555095599 -0.00038801409350076 0.00205519953192769 0.005207192369852 0.000771455548282132 -0.0237545162662648 -0.00322172978102118 -0.000805898586789572 0.0175255578280423 0.000244480509468961 -9.2836282846472e-05 -0.000193670893047945 -0.0544260091891033 0.0254862120115735 0.0214797637393514 0.0149763278018626 0.00241741763268946 -0.0652816093518118 0.0402790333625007 -0.0276625299579859 0.0411385415211138 -0.0302446484513837 0.0429390217927026 0.0228553890153431 0.00916480822631054 -0.0681423194512939 0.0232203624629686 -0.0227875094741446 -0.0044267370063855 0.0935679901567036 0.0190030724784956 0.00276855125694729 -0.0865993083439374 -0.0331549728989915 -0.00668824095309904 0.145544703176452 0.0237649443454176 0.00310991083688401 -0.104657479120112 -0.026202633937108 -0.0227379056724429 -0.329863937976137 0.121400908082576 -0.063883942899031 -0.0495761202090915 0.190189757435985 -0.0572159938960612 0.269216696593322 -0.231835005607164 0.241768684744086 0.0554446428619653 0.188704576547572 -0.248282060514244 0.133992102734881 -0.0320960272240623 -0.00495039208095079 0.141056779111064 -0.28847854764641 0.041924504591257 0.163933650115918 -0.0888358634087279 0.0688030581134893 -0.0930247234860541 0.165405052850454 0.0436940057903024 -0.28360896491352 0.00842256042451305 -0.0066339264641098 0.0115769657972147 -0.0113486938963909 -0.000425729213183407 -0.000846958727731033 0.0099644010246308 0.00309225558337199 -0.0023241267662366 -0.0468019044603279 0.00926481351255734 0.0330398885623815 0.0196214725050352 0.00578530523162618 -0.0446880793325762 -0.00764529814415782 0.0448485664723577 0.0253819027976941 -0.00123070115733976 0.00122203829267121 4.74955073072072e-06 -0.00443313932901375 0.00542315780774619 -0.00373005199091652 0.000378774401699628 -0.00147134105270971 0.00647055407321737 0.00812800013015275 -0.0191437559090365 -0.0197347492405581 -0.000698746173476076 0.00279783972099169 0.015649626840253 -0.00397773342870895 0.00356823817659782 -0.00828542411133819 0.0538534288942373 -0.000127006563794395 -0.0258281221033543 0.00588109787325809 0.0296570346262564 -0.00570277951241591 -0.0103298861419078 -0.0288254886197919 -0.0125278693081603 6.09433737249828e-05 0.00411749399273909 -0.0127557341533507
  49 997.396427124896 ""  0.143423084817764 0 0 -0.000734198274547881 0.00226672045755179 0.00525143987840887 -0.00105347848957047 -0.000285923192724169 0.00104723634957672 0.00160837716534836 -7.03822818680994e-05 -0.00807479528741954 -0.0174486527739274 -0.00373858665852833 0.079491089926205 0.022231230248154 0.00431094934358277 -0.0998097008751014 -0.00293770961186578 -0.000298462905079653 0.0137174347570124 -0.00895051306324476 -0.00160093275496192 0.0419881623338226 0.00594924180054488 0.00152611218935056 -0.0304479394994616 0.00119002207192026 8.86646320556963e-05 -0.00519879176538151 -0.012862107255089 0.00344386472557347 0.00558012310754946 0.00438820694287367 0.00062165725870967 -0.0201256129692939 0.0093069810373004 -0.00404547108948493 0.0103830254094647 0.0150830459555719 -0.0128665342672791 -0.00784823547932846 -0.00593381074131036 0.0252004258708918 -0.0100917333677048 0.105456565001573 0.0206052739848514 -0.456552821586122 -0.135177986841358 -0.0236556452444484 0.601106820802827 0.0543078213619653 0.0107529959095358 -0.236460076027344 -0.0367412903943973 -0.00586389861189411 0.162754802809562 0.00033665575553306 -0.00107939137507185 -0.0689070194728316 0.0357604838272566 -0.0223160586895505 -0.00856786139330053 0.0451450050713445 -0.0132958245342304 0.0643937400046155 -0.0707562185428477 0.0754796819661932 0.016363431336682 0.0577969207446878 -0.0763553425434703 0.0406040409011667 -0.00735877921302389 -0.00180268130490445 0.0346538269943738 -0.0687668833575751 0.00968377124523668 0.0394202497022752 -0.0293820368673566 0.0236439684551717 -0.0215213300496359 0.0297363521118953 0.00572752283232944 -0.0624247144579387 -0.0028558629698623 0.00235698377316807 -0.00560000960451832 0.00398319370820017 0.00028805885057365 -4.97836777926458e-06 -0.00409860292703588 -0.00189023076872477 0.00252583651189416 0.0196399490463506 -0.0023587552667515 -0.0130758660999221 -0.0069493492922278 -0.00575008410222201 0.0159693821498575 0.00219351281003883 -0.0181655038721889 -0.00820914765779576 0.000536845667946502 -0.000616233974356424 0.000510003823317062 0.00178699690644558 -0.00193131364635699 0.00147528292508053 -2.66778501810365e-06 0.000439375721064374 -0.00269852626011826 -0.00350999585484976 0.00793863096039093 0.00885559633963863 0.00037465954932988 -0.000619806760273541 -0.00586495308422523 0.00111224847637433 -0.00107416648507362 0.00259907647464212 -0.019255890508204 0.00196388636989827 0.0109526142373933 -0.00276694771882507 -0.0131163381283477 0.00248149950499977 0.00391618970467762 0.011993868345359 0.00558589054726026 0.000130842352904796 -0.00113754969456965 0.00567701371744497
  50 1021.89169479815 ""  7.98103551183959 0 0 8.68585662628589e-05 -0.0468903113119115 -0.0116311954104707 0.00492879601313579 0.00678025228768423 0.00198581720211217 0.00151681634885815 0.00781642799886217 0.000853374807940714 -0.0047150772004202 0.00338628476906233 -0.000563375902751155 0.000327361248594332 -0.00265629219739079 -0.000394079831976836 -0.000703836469858101 -0.000457277889305808 -0.000141316749648381 -0.00131306354856166 -0.00100498640950221 -0.000447954660547853 0.00944545463612236 -0.00425256831009166 0.00217362026683492 -0.000101058580849143 0.000293065762982012 1.26796363954707e-05 -0.000118029018060281 0.000142654538383409 0.000153549876191608 0.000651306482157478 0.000349819094599496 0.000125780504043418 -1.48231781334417e-05 0.000118505628711732 -0.000165116974196551 -0.0250098052835805 -0.0553618075930171 -0.0101428814226986 -0.0222628505149795 -0.0854856532044777 -0.0136738269022721 -0.0155495698460876 -0.00300090082148206 -0.00639308496196008 -0.000352782844698214 -0.0107037353187695 0.00194774590225838 -0.0104185657182107 -0.0071530461549112 -0.00148171043093464 0.0104562130382708 -0.0320521783912539 -0.00154346785758182 -6.26091049586274e-05 -1.58856947945823e-05 -0.000708564881857511 0.000158237008239829 -1.25749457203268e-05 0.000109535222333036 0.000344802732451835 2.3236729220332e-06 0.000621614281885329 4.21575007701221e-05 -0.00167253849756702 0.000265829246240073 0.000363173842580858 -0.00189313195197836 -0.000209268176420525 -0.00151682714923052 0.00174679291989209 -0.00017016053130994 0.000615158218488293 0.000176322033485535 -0.000409550267866509 -5.53252299309115e-05 9.50302632226002e-05 0.000156188299121059 -0.000201215108663893 9.9859938590105e-06 0.000580406977406434 0.0482124525583896 0.0965248787912763 0.0299835536220373 -0.0185648975589095 0.00117273165562727 0.00104088751812549 0.00891635384380234 0.0336690798166039 -0.00490028444083144 -0.035825090541181 0.044485394326356 0.0122801070322823 0.0413487647917934 0.181263038644322 0.0145035218631373 0.0131995718838324 0.0293042863795401 -0.0111249088659989 -0.0266468200527202 -0.141614351041152 -0.0555202326150029 -0.0508286170165587 -0.0618335301291792 0.0321930494230246 0.0469211131804105 0.112762217508555 -0.003946045324859 -0.0625300025688795 -0.147474242695271 -0.0426087015713039 -0.0361209010497502 -0.184387730141742 -0.103347304436881 0.0603239395403294 -0.0170469076566485 0.0132156543765819 -0.127659790186054 -0.0541484697406727 0.0681848130717762 0.0331129409231402 0.051800562323651 0.0202928330088949 0.0692622239128848 0.186909178335767 0.0481446468580174 0.0490868549115629 0.144708599394695 0.0449200846243707
  51 1026.87544579363 ""  1.18211777503981 0 0 -0.00746978868197858 -0.00326187427308373 -0.0035906536789303 0.00247324748343125 -0.00370592061798419 0.00078304721660589 0.00272942169095572 0.00131451700787919 0.000294808446993877 0.100229562639945 -0.0741800721923297 0.0190251069849185 -0.105716297212685 0.0424903062170582 -0.0216387687775415 0.0168119535911551 0.0175705377973891 0.00453228604255912 0.0873520361966508 -0.0605222553275117 0.0168217943383724 -0.118659849773178 0.0472465541887682 -0.0241595072444977 0.00496178146344373 -0.00477394202077061 0.00102197249376537 0.00224603970343661 -0.00181507855882589 -0.00279395593668405 -0.0144686780869353 -0.00686109188743344 -0.0035176057170669 0.000866905640235756 -0.002208672772677 0.00330860273316819 0.000899402879915183 0.00933200418013145 0.00253501637951471 0.00148140939714641 -0.000781669064445573 0.00211309861362187 0.293977748559078 0.0418790649034231 0.0706573107631155 -0.106996318757569 0.205100015892948 -0.0182843496995635 0.22648361624136 0.0304035728039445 0.0528501047794204 -0.123770406881347 0.244500095007739 -0.0177853833113277 0.00160663405241917 0.000570887540146089 0.0108364293143347 -0.00381483442494285 0.000692782762975234 0.000212913341393005 -0.00880732632114512 -0.000261049036405474 -0.0145391290366834 -0.00352163290109666 0.0482740445529891 -0.00468521649653146 -0.00604798939181952 0.0480265080712506 0.00593118977156569 0.0489885095379637 -0.0488247479811393 0.00945278116418946 -0.014026021069371 -0.000798184694320345 0.00915173395482229 -0.00391166085519667 0.000834899858237116 -0.00126343429118675 0.00676066407718556 0.00157286959511988 -0.00933363539462716 0.00403041279676408 0.00457539616475787 0.0027473067057024 0.00202093435603956 0.000771738053133859 0.00079408819208675 -0.00113353093486771 -0.00145428942398383 -0.00149812726393096 -0.00801811636945137 0.0034224681120262 0.00439137381476388 0.00426819791325314 0.0136292517304381 -0.00252943347023435 0.000193783817086098 0.00272132152164243 0.00070311150035552 -0.00162042512626914 -0.00685722210748479 -0.00276993422058263 -0.00336264294682082 -0.00276825970329422 0.0015829333455982 0.00258053674513078 0.00533244832189081 -6.9579396186602e-05 -0.00220988524369468 -0.00837949849571747 -0.00359146923289196 -0.00204107132341154 -0.00833163787563608 -0.00309484033417388 -0.00445077718901906 0.0024130807309642 -0.000641894176781076 -0.00283701859979614 -0.00328079971907226 0.00140605116077161 0.000896703909773849 0.00272003509055487 0.000582418281732197 0.00223466612596694 0.00781337862799197 0.0021248645327767 0.00263672422845837 0.00859487221540065 0.00206660166029172
  52 1056.06025594183 ""  61.6496991554818 0 0 0.112105678581775 -0.01278059136845 0.027704083508914 -0.0910271174677127 0.00507405167844878 -0.0236697476522279 -0.0414237857190849 -0.0308222385512474 -0.0107527407487554 0.025874579909659 -0.0390154416833452 0.00413903394254572 0.04299836048544 0.00950689486750243 0.0101540780601412 -0.0066933079586206 0.045571904902721 0.000305062824807406 0.0143175499738359 0.00752323474985295 0.00359269027609936 -0.0112039561153528 0.00467393744601495 -0.00237742249476255 -0.0398458530138476 0.0224611609206881 -0.00798138781679883 -0.0336435159824256 -0.0283514891797185 0.0264773625130936 0.0618575582027918 0.021582970497369 0.0149955529397398 -0.0184135260056346 -0.0268347779953573 -0.0406086805468359 0.088660776492239 -0.00189163821891107 0.0320129328017589 0.084230772830659 -0.0103404515249138 0.0124822147700026 0.0347010538372716 -0.0391970636726689 0.00617071754629698 0.0455579832735029 0.0477436819653434 0.0124051847108394 -0.01366334799927 -0.0105764076501712 -0.00411133513291762 -0.0139416827805414 0.0912548887018041 0.00175400908232698 0.0725026494419646 0.0542584809333579 -0.0115007630403271 -0.0319725517558263 0.0144897091447343 -0.199157467198678 0.10692103987506 0.0602177946943571 0.182282077064624 0.0140777992970948 -0.217536282440455 0.0214537103933403 0.0248699773026233 -0.214950056306174 -0.0282000913038585 -0.211409308293915 0.199563151466574 -0.0411898394167979 0.17567278149564 0.0720520029524308 -0.114844528484915 -0.117752191247165 0.00237204481029729 0.169203740363073 0.062257429894038 0.0535495860111077 0.0439861676523728 -0.00271614036023278 -0.00105479847536135 0.0014615409027976 -0.0216589436650307 -0.00572586900969253 -0.0027715197134224 0.0126948278208894 0.0229764412168088 0.00362679423285625 0.00519731997974342 -0.00284782866618483 -0.00157969618019398 0.00202695188038939 -0.0206169921984925 -0.0106262592188141 -0.009505528198178 -0.00750149618497683 -0.00787797976681881 0.000586631297397926 -0.00134957596449055 -0.00223890686458211 0.00144942665921328 0.0016847101850051 0.000891915707760114 -0.00018245921964198 0.000898012109424633 0.00111140253666059 0.0010908469848336 -0.00375420553185193 -0.00414869121332661 0.000658586916240691 -0.00496698930061999 -0.0034103955124847 0.0575430679950552 -0.0193048301838493 0.00405157420706547 0.00152446444269162 0.00130169055366083 0.000457119051601933 0.00310567490241033 0.00658679602056535 -0.000379859081023329 0.00107372033274213 -0.00204073582906177 -0.00203369113018632 -7.22646700970158e-05 -0.00122290499867412 -0.00249223879575945
  53 1063.89301202486 ""  66.1416534033967 0 0 -0.129663510204834 0.0141829826959431 -0.0326040171422703 0.107949766058612 -0.00961454542223885 0.0278887246201565 0.027834164549634 0.0467507361128418 0.00810872836523168 -0.00808292198906721 0.0022592044890241 -0.00149429517607948 -0.0332703121134835 -0.0210122184682356 -0.00843033998968582 -0.0182363395367718 -0.0115427392718274 -0.00448364002371346 0.0247411997079551 -0.0337862802056395 0.00407181899061363 0.00881776090703208 0.0127699437975168 0.00254888423118747 -0.0291065353347007 0.021553245958819 -0.00565052452502535 -0.0300862130411217 -0.0128534926282506 0.0227563904272517 0.0633709296848873 0.0284838134640232 0.0155537030829173 -0.0170198462070748 -0.011395928104417 -0.0345544578936283 -0.0919226846048585 0.0161463931468511 -0.0313313420277038 -0.0877294886012787 0.0207835985572708 -0.0115120958774579 -0.0739017830777381 -0.0348061265511395 -0.019151508314319 -0.035204287865807 -0.0323651269119654 -0.00853683535954592 0.0318499032222662 -0.0319545843618218 0.00602083981175853 0.010991646949876 0.038842313352459 0.00411744030435936 0.0437471787727484 0.0345947036212326 -0.0480338110391945 -0.00689975776434445 0.00384840689566908 -0.13035573837271 0.0927740489501943 0.0340244331439803 0.156229510420427 0.0114377795454261 -0.219204775535904 0.0227661353788488 0.0232327045264467 -0.216622044667884 -0.0305536162788517 -0.222962092020757 0.215728539978648 -0.0432505366697453 0.151514562911478 0.0439377327810656 -0.0988710940998892 -0.0644789729546448 -0.00417176909108276 0.116429086402816 0.0201121708165728 0.0315953442541492 0.0634831449412813 0.00650105705570712 0.00125503116403768 -0.000245123198596909 0.0283288215442126 0.00669034901732144 0.0043245724515804 -0.019156866602628 -0.0284347708639103 -0.00630682390995428 -0.0148968998070055 0.00276035671019771 0.00521678536429176 0.00205158322355617 0.0322545740407744 0.00637984060163345 0.00492437291214117 0.00901656895748222 0.00925636030404332 -0.0016622832416633 0.00133061720861546 0.0023619209024665 -0.00300670344017024 -0.00214699260440603 -0.00116510341086711 0.000908316031091151 -0.000816337300673291 -0.000955316452405028 0.000513406397360662 0.00202880040244122 0.00179921237206386 -0.00165010097534449 0.00616059173849581 0.00799873632019547 -0.0739629494448148 0.0249713670639791 -0.00559701127488944 0.00155099041269895 -0.0042403889874442 -0.00397964421715337 -0.00473713487577825 -0.00665666691390704 -0.000198336140283958 -0.00313336715954795 0.000628322996480801 0.00211800577230849 0.000693322715219554 0.00482859716873456 0.00270974881381131
  54 1068.73152465833 ""  0.0580335468776125 0 0 0.000129907257413468 -0.000134535058517766 -1.03087552597641e-05 -6.21110306546432e-05 1.4010768711651e-05 -0.000183257777087338 -0.000196504771221159 -3.98607324376277e-05 0.000763942147854939 0.000343503417516658 -0.000125159697031598 -0.000750812713904934 0.00145900160879388 0.000362480251289317 -0.00680503748651657 -0.00854792065766646 -0.00147755528444416 0.0383804840100159 0.00298077448413084 0.000394260930136592 -0.0128935836819383 -0.000483674805613732 7.61872924754586e-05 0.00152543478116757 0.0121656031297943 0.00221233699660103 -0.0550235390419514 -0.00522386929396608 -0.0876162228155957 0.0283821961128956 0.0100613136193355 0.00164432263085729 -0.0417490885253478 -0.00924180741135873 0.0850883437038745 0.0329663106975085 -0.000796189547387936 -0.000664435582548993 -0.0001201690291246 0.000715249599274574 0.000136140261093118 0.000358704971987502 -0.0025682404775311 -0.000569563298822716 0.0135839405451705 -6.55452495078626e-05 0.000114844006999931 -1.68694428498129e-05 -0.015189941706118 -0.00305530395911238 0.0680212836620652 0.00215388734181824 0.0011102290189162 -0.0104577138732299 0.187063645421747 0.1233003412919 0.269596857930275 -0.151726694263637 0.0748208537272151 -0.359518369034973 0.0559722484506893 0.164890289688556 0.116730366852313 -0.111512862679188 0.120111120354788 0.0176020695422303 0.0951494063352387 -0.126019163191717 0.0556305877600136 -0.0140544200340281 -0.000463486016209473 0.0544638759193003 -0.0956103069813875 -0.170237047002373 0.0681972640630909 0.291996780285513 -0.0538490265518683 -0.260625146536999 -0.282606763633268 -0.137012600699463 0.15491964262938 7.416919715067e-05 -3.23171443094579e-06 0.000219752011006263 -6.48965747748265e-05 -1.87526559480695e-05 -1.4957601027865e-05 0.000112404354896372 0.000167093902168389 -0.000290591078118021 -0.000589601149913535 -0.000320580296317744 0.000118411966034035 0.000143037095665011 0.000612082802363612 -0.000265944062977251 7.36237738221274e-05 0.000194892377751625 -0.00027078490538021 3.98681272858812e-05 0.000131732050678508 -0.000143677266717468 -5.09791696432081e-05 8.66793963256847e-06 -3.61609812754323e-05 -1.70656838796127e-05 -4.38188525721928e-05 9.39335741530799e-05 0.000289565288382913 -0.000203638267750143 -0.0005098535942074 4.34064695084739e-05 3.16840075998379e-05 0.000179103348377878 9.81334243184076e-05 -2.46231709978347e-05 -3.56590984250182e-05 0.000178909871158471 -0.00046698451076334 -0.000484672338179518 0.000181722207345539 0.000631048190160578 -0.000145667902043968 -0.000119002531602474 -0.000593414495883844 -0.000336490182038412 -2.38462593461515e-05 -9.60283522096589e-05 -0.000380234852058152
  55 1083.35352586568 ""  7.19795879723312 0 0 -0.0138628013980209 -0.108690984750056 -0.0259365101279279 0.0173433144328986 0.00831002702491802 0.0108037397308707 0.00634499990956191 0.0244644585394895 0.00319094077222423 0.00296794740863806 0.000109538741179288 7.42287979847476e-05 -0.0142047799973459 -0.00184781625103409 -0.00326040585759537 -0.000528951289485497 -0.00138956499405725 -9.19730104794102e-05 0.00915946485211318 -0.00983734186028924 0.00170189261783741 0.00571327270451316 -0.00221623194282573 0.00114057459069717 -0.000172472009446015 0.000730674439138053 -4.238848361447e-05 -0.000911369556852185 2.03664739855273e-05 0.000632334009497845 0.00173744861057998 0.00106883235269847 0.000458773310203806 -0.00058026779536618 0.000186106620725336 -0.000936783719169521 -0.137576663983463 -0.149188333641392 -0.0170897604586455 -0.0354189134608232 -0.2028933688108 0.00151408803169567 -0.00922675960818935 -0.0056209763009566 0.00127316531005241 -0.0147538936838405 0.003072667028445 -0.00369987766922394 0.0130146221420574 -0.00825820921421352 0.00271130404211635 0.00591415007365174 -0.0563292559672873 0.000188058685874936 0.000892864550114982 0.000743337329773169 -0.0028675633627406 0.000334850476589458 -9.62514792360274e-05 -0.00260173255859536 0.002549240273347 0.000474395266841878 0.0042829990066943 8.14337742310982e-05 -0.00570308796610624 0.00076898593678772 0.000541616181120552 -0.00568431661655034 -0.000927381619798574 -0.00576156197726034 0.00595592212979539 -0.0010672690281516 0.00396318399582256 0.000574737255065835 -0.00263573567058829 -0.000591665010130321 -0.000276588739345411 0.00221841605586392 -0.000703145974093386 0.000450135733321083 0.00304496914944922 -0.036305938810848 -0.0295710591410318 -0.0756866549707247 -0.03064561669052 0.00812327140919918 -0.00831773002504446 -0.00436029950056899 0.12022196442985 0.0861035872179371 0.18509857510828 -0.0126184869705634 -0.10813180077655 -0.0377489060397877 -0.250162838404755 -0.0126225330545271 0.011880158927263 0.237259123890087 0.148623746104585 0.0105682688540665 -0.00360113695158941 0.0170892497796397 0.0342007060859634 0.0154861723559112 -0.00636931722312422 -0.00730752223301242 0.000601905110756649 -0.0179625744435531 -0.0455609289192149 0.0552415118211702 0.0861848005825977 0.00992527519356224 0.00872736559133804 -0.0622298002836994 0.299619168597476 -0.0495876602374516 0.0177679192666905 -0.0398810778898925 0.103336104226639 0.0833558300958356 -0.000624990598176725 -0.0664267318241286 0.0150093205096233 0.0326014742898993 0.0718772235462504 0.0263475063328215 -0.0056207533712314 -0.0347500693241193 0.030673397810672
  56 1097.49535700496 ""  5.65811869862616 0 0 -0.0213381300712492 -0.0760673344410054 0.0576932912329371 0.0104456444542629 0.00757081631479762 -0.0142029385712666 0.00326777754907884 0.0177572151300195 0.00303811131091471 0.00193845451129522 -7.01029998871172e-05 0.00123905663417881 -0.00804538540877405 -0.000760560687732442 -0.00195735803914854 -0.000514969468525853 -0.000232592459039865 3.09950237303962e-05 0.00553149614920966 -0.00639573708478353 0.00143968612670025 0.00543679663684327 -0.0021679718518468 -0.0011559090257166 0.000282087161339334 0.000412327797486792 0.000109296611644726 3.37827305575022e-06 0.000226352931808199 -3.88791488196169e-05 0.000113460643142075 0.000108625179394855 0.00013130854579012 -5.48588461503222e-05 6.90369100940724e-05 -0.00012023870056052 0.105703336097956 -0.274809394477936 -0.0938980245305648 -0.145002304035704 0.0840693682174956 -0.126338843241549 -0.0057822621114678 -0.00443879953520258 -0.00604999975234887 -0.0084509499102335 0.00387403834867333 -0.00197772152783513 0.0071341318930069 -0.00660759172143457 -0.00404687349729278 0.000508689180826086 -0.0449753209343667 0.022147452052659 -8.37843455022711e-05 -6.18262647823595e-05 -0.000915799699068191 0.000288601897256237 -9.55332353243682e-05 0.00053871134438056 6.23692357118657e-05 -0.00024063770498348 -4.87038270740768e-05 0.000124940401779065 -0.00031493105552258 0.000111690469532595 -6.28030737792872e-05 -0.000110666617983726 -0.000112619241037628 0.000169129042329431 9.89235105306552e-05 -0.000146331896333652 1.99432914468476e-05 0.00025526625954515 -0.000133229633210251 -0.000187458327627992 8.60597307775408e-05 6.48641314623626e-05 9.13799280490039e-05 0.000204876354993415 0.00027678890733734 0.0323479138405167 0.0262099590474816 0.0361910172340453 -0.00570016205122263 0.000777433862003403 0.00986849020395793 -0.00672566353964444 0.0938739123084729 -0.0402885567670678 -0.085509344401691 -0.181645392433424 -0.087568987470212 0.0387061920960895 0.185524704505435 -0.0399048959811492 0.0189695661227785 -0.00777314118012631 -0.106053010605187 0.0173490713164648 0.0708857822671164 -0.0300094956222985 -0.0180363402373006 -0.0418794833516189 -0.00461553750697956 -0.0276078467343558 -0.0365923065763059 0.0610860689448409 0.102405828210646 -0.019675096872204 -0.137862960471124 0.021459311262681 0.0366329146259864 0.0774934309673552 0.149166181874726 -0.0197202130774535 0.0115297530967247 -0.0381640346829334 -0.230978264216518 -0.149818080973253 0.0644939287798421 0.223434076787507 -0.0262804725949948 -0.0445548051168894 -0.242343541652907 -0.108845939882751 -0.0298349751382059 -0.0899439080175781 -0.129758100978396
  57 1119.21262859561 ""  82.636229196606 0 0 0.0163308108794754 -0.0319521784430097 0.00768685788480537 -0.00962029064366298 0.0129619084543466 -0.00135845485501834 -0.00279268563209896 0.00915276178870136 0.000131276813159386 0.00185665188919132 -0.00130898124047643 0.000344096821133866 0.000525364021472726 0.00300064966288834 0.000159569262804346 -0.00697998531163974 -0.00404390248246406 -0.0016922246735047 0.00113483406103343 -0.00953959690076174 -4.014402880441e-06 0.0100732776921544 0.00201803107641165 0.00203398640818999 -0.00139987375383022 -0.000497637821859417 -0.000322069915760731 0.00263835955134032 0.00166338677450699 -0.000953223413903284 0.000237920730198742 0.000201115152782963 0.000104295410216563 0.00189105351945569 0.00160208421300564 0.00205718578740252 0.028506443981824 -0.00893004823203105 0.015467000215916 0.0434375677605246 0.0227940674531677 0.00697855910428929 -0.0161711464649144 -0.012176124443022 -0.00458058404989123 9.67366414749791e-05 0.0297158374552601 0.00143816289264592 -0.0102623626927224 -0.0178994320647947 -0.00375678941278536 0.0104645973368537 0.00276751303676058 0.0057996535529921 -0.00378174365179969 -0.00287396482600401 0.00340942751281077 0.00181345174348407 -0.000446118576332227 0.0127764156552344 -0.00546204277652728 -0.0034800512794518 -0.00975016318053975 -0.000649796477653826 -0.000112290998130771 0.000395313711815838 -0.000360131618436219 -0.000160046521467775 -0.000484488824368382 0.000977509624231277 -0.000247539093512049 0.000238628687444628 -0.00920309321266474 -0.00397054120836883 0.00616350451839224 0.00713051738871115 0.000389132356979692 -0.0107763865597466 -0.00195786481033505 -0.00254788139982388 -0.00496360043338809 0.0190018320897741 -0.093054786659747 -0.0124209647123617 0.0772205236688491 0.00261189975398196 0.0285342927668366 -0.136895807180159 0.0181698563251231 -0.0257118330861593 -0.113375011910607 -0.195339081283043 -0.0618915965328502 0.0315528290104196 0.0609386099753963 -0.0866077158263282 -0.209636836716397 0.0276706452869433 0.0129874155825461 -0.0438944838752874 -0.0366604645179592 -0.0473387774073688 0.013053303971769 0.0968604401511896 0.0496005453876219 0.0474382778079338 0.0129327045831299 -0.00859683428983985 0.0935586101396235 -0.11400782788255 -0.161993015880552 -0.0438648170824333 -0.0474707117033434 0.142241043543575 0.0670205359386392 0.0101219172776034 0.0108070158936373 0.0600369222877209 0.0483717733285814 -0.00451488512643721 -0.0831558450652218 -0.04260042080388 -0.0281581531034099 -0.0641188787794828 -0.00377858791655002 0.0218088603325727 0.0447221938266288 0.188138693442184 0.0228957512654685
  58 1131.68339263212 ""  2.25516786686537 0 0 0.0306419121887054 -0.00293117412571487 0.0102934509374164 -0.036093649628698 -0.016980884177969 -0.0111761057510371 0.00476773239090774 -0.00705283793961999 0.000865409532451948 -0.0117596765954596 0.0578552233536428 -0.000138460937007139 -0.0228158467199788 0.0173394554367003 -0.00453645355316343 -0.0700470536165067 -0.173721903557265 -0.0225779364991571 -0.000676663152208333 -0.0304254604155404 -0.00122430552536661 0.0598155884636929 0.0533168801335144 0.0153817751943695 -0.00760680726022079 -0.0189955736053179 -0.00241213733655714 0.00881602584274983 0.0376375370584972 -0.00327873240806023 0.0341093628517398 0.0308857961400047 0.00892163133996954 0.00589458972880273 0.0371477422507098 0.0093154211071058 0.0340940193438099 -0.000802997995265482 0.00850504245799408 0.0148673516254667 0.00275474023887925 -0.00282368099650846 0.109322560454166 0.136739735889312 0.0309965272935495 -0.0320888983467775 0.212329636703354 0.00107988334562912 0.140832769580379 0.0541310995357644 0.032075469084353 0.0607981906192737 0.17513236341553 0.0237410870218766 -0.0653828380274355 -0.0421613329392139 -0.0715628078183038 0.0723105245247709 -0.0321263375518749 0.16448374438108 -0.0100479943464678 -0.0678229831594072 -0.0310386938757647 -0.00652726756566026 -0.110113485984399 0.0155414351116317 0.00245906568241884 -0.108369243038242 -0.0242840911213865 -0.151825551548126 0.153097152143372 -0.0292324627815526 -0.0214001620152125 -0.0694387708644258 0.0191510233514733 0.13685459089041 -0.0226056966159892 -0.118944358145996 -0.0889627164126324 -0.0455352349051615 0.0333137637536809 -0.00505259197792472 -0.000499118986537885 0.00301988682576921 -0.0107590247425863 -0.0012525295524089 -0.00249279358419554 0.0152401559732992 0.00434715158392576 0.000454383147915068 0.00322031688757996 0.00375786626619225 0.0044778090767459 -0.00306857834195457 -0.0189321903609895 -0.00114783148331625 0.0163926909891309 -0.0098153266598879 -0.0085259734342472 0.00545174559957604 -0.00173038378574556 -0.00425103951989793 -0.00101748749851694 0.00285805288656493 0.00400213056459627 -0.00306330192961142 0.00109448269229864 0.00162473104017551 -0.00501156436760779 -0.00236719790743866 -0.000264026387649084 0.00474331033801316 -0.00716467484465117 -0.0199037889263241 0.0127632022396708 -0.00522406500103866 -0.000165677491149877 -0.000936118358785894 0.00696628246122381 0.00741016026444104 0.00930210679828959 0.0101708118774863 0.00153328990014264 0.00721182685430442 -0.000328335019488682 -0.00413417589822802 -0.00270662860129358 -0.0134212527005959 -0.00537727710903693
  59 1134.30502952282 ""  39.0767936050487 0 0 0.0340695243063563 -0.0224521944525138 -0.0393981908547711 -0.0166707913429224 0.00665983099092901 0.00856912781010187 -0.0031257421452208 0.00779910426364006 -0.000587110761478376 0.000529503137438166 -0.00290598848083955 -0.000312859035807611 0.0028859217297792 0.00582594459087844 0.000721959609926885 -0.00898649208211895 -0.00687069379546307 -0.00237556487800046 0.000283006672701183 -0.0111154554537944 -0.000385716730989844 0.0114359757000594 0.0052378096937911 0.00348043040404762 -0.00217464663838326 0.000236469869649155 -0.00049122644417089 0.0032150420578052 0.00196417769595035 -0.00118114888027913 0.000947559886409164 0.000191280892325018 0.000191148629094577 0.00237469059486539 0.00184161222580784 0.00260433028935817 -0.0799170471785296 0.0888774786670987 0.051914035732698 0.127116590192059 -0.0873939281675496 0.0723173635210876 -0.0237623961545362 -0.0177134362374085 -0.00530959154745328 0.00196847714388183 0.0469926991097105 0.00358406796395047 -0.0137606681366445 -0.0212847100412782 -0.00274105797144115 0.0141023831075924 0.0244223214667317 -0.00336242601212409 -0.00446462716026554 -0.00331003998470446 0.00464689014765995 0.00232784208359604 -0.000867257486313519 0.0159309468272401 -0.00639128107461062 -0.00393970870288228 -0.0115611507204774 -0.000210645375485872 -0.00154804200747237 0.000485864009258086 8.32686374264448e-05 -0.00152491039861923 -0.000659674600026542 -0.000381298688144047 0.000990604866503361 -7.35172821071883e-05 -0.0106483939225347 -0.00466859430763824 0.00739474851147655 0.00909554621290688 0.000109349996366091 -0.0134989841671658 -0.0020238869815454 -0.00296891446848569 -0.00625466839758498 0.0650945796435289 0.0733610487989864 -0.0239412952065002 0.0539745262304087 0.00390298445587693 0.0188052212788379 -0.110754023969685 -0.00013957066851703 0.0174710523005582 0.0104875902504586 0.0968426094744037 0.00210939364301633 0.0534653951642094 0.141940989639432 -0.00814939992269593 -0.173202374736827 0.0570682449603529 0.0718258740618039 -0.0371711685910606 0.0408074776494808 0.0858784051097529 0.00341655071469826 -0.104067209613147 -0.087010432434267 0.00628301684415426 -0.018831172469616 -0.0155236006233912 -0.00842076069394466 0.104190344126571 0.120130855654186 -0.0279454635702096 0.121267143716978 0.145573455245233 0.0288646352804066 0.00805825780417578 0.0142547717262015 -0.0232723658612988 -0.118993715251958 -0.0911464032996131 -0.0568250739591966 -0.098532008376457 0.00162526328458671 -0.0420243553459876 0.0159529122020539 0.038917411556303 0.00408016468205772 0.0419239967483165 0.055177704045283
  60 1152.36876100179 ""  8.39197033530529 0 0 -0.0095572037722232 -0.00344340497815449 -0.00315684732170045 0.00885380577413059 -0.0136763171354573 0.00141924285955496 -0.0137140750034874 0.0247453967978067 -0.00215141378122839 -0.0088914776822549 -0.0703723601874946 -0.00477569966962886 0.0431762068593704 0.0525414852903968 0.0119460695459895 -0.0376306087624293 0.0310322945208293 -0.00718653372752725 -0.00312932943485185 -0.074917890768469 -0.00358794436171935 0.0469423769739017 0.0469566438329974 0.012233131421468 -0.0241919082281685 0.0156333340251733 -0.00485505509011101 0.0221736951919719 -0.00545455231299127 -0.00665673749350602 -0.00335111647766817 -0.012635461047008 -0.00130563967577463 0.0171725788245216 -0.00613615367348661 0.0151782534959483 0.00789252403916366 0.0166501314428094 0.00590195151007498 0.00561022851010721 0.0120095842310028 0.000860055194984044 -0.39087109020202 -0.309262699393468 -0.101942164872329 0.0429323943237023 0.366061829802482 0.0245470386694645 -0.196203424956306 -0.205353535891097 -0.0538087938904278 0.0468174849332078 0.344384052231949 0.0280359740119115 -0.000146400974203206 -0.00403913108489773 0.0816189016743936 -0.0211000094719097 0.0108621131685488 0.0410447318743501 -0.042838502721483 0.00550055439649485 -0.0722042998867343 0.00234248525256069 0.0223544030307557 -0.00128178268783634 0.00155998029576003 0.0214955358322454 0.0038647200478699 0.0577171533730367 -0.053476507918503 0.0110745143083541 -0.0695949661583081 0.00108146969965043 0.0467134918466508 -0.000809267960158245 0.0135238350683332 -0.0454331452220917 0.0348114059288534 0.00122511181245563 -0.0733620126710632 0.000800350086677423 -0.000550296859538224 -0.000787498391674625 0.000846077780511288 0.000173378698706772 -0.000242530037673222 0.00144219653823653 -0.00291785872287394 0.000309996270766201 3.3620055955516e-05 0.00700752804997988 0.00455087160627077 0.00486132532060665 -0.0288733124886721 -0.0181827796822055 0.00314853748681697 0.00470305785475044 0.00448975685117387 0.0281706729387154 -0.0022569278406313 -0.011383553372667 -0.0123968514141081 0.00396467686652045 0.0115338336144815 -0.0178795258681545 0.00281020681416741 0.00688712931745866 -0.0319231280075173 0.00432287815300277 0.018700610847611 0.0246615613056321 -0.00728424265709476 -0.086726440534497 -0.0166751958077769 0.00348633901282488 -0.00169340237564968 -0.00120445471408506 0.0263645481328553 0.02748653357163 0.0434135619276876 0.0397499873093895 0.0102160909139478 0.0356538421749736 0.000157490264498463 -0.0185445516259285 -0.0163119768457851 -0.0743123023279214 -0.0232822327208293
  61 1159.37100764805 ""  11.0932398860962 0 0 -0.0195681922066721 0.00338651159518513 0.0285153910149888 0.00905310210515952 -0.0107606873502247 -0.0087703397254252 0.00109457335124852 0.00457747129730301 0.000441120357624581 -0.00370961854210482 -0.0127002379756781 -0.00111931733209728 0.00637415986043892 0.011095436003543 0.00193861030026367 -0.00592974963303889 0.00293963351520764 -0.00117197016952298 -0.000300584480470722 -0.0133071921115678 -0.000569437046819692 0.00729225482990624 0.0104145075388021 0.00178886045833908 -0.00412666586225584 0.00327262376763468 -0.000820111659884501 0.00352887819503477 -0.000929908292331078 -0.00114295718766251 -0.000142791106638411 -0.00194570175630181 -3.85203468179208e-05 0.00256522463655631 -0.000941493573598524 0.00233655735509861 0.0664848477749549 -0.0700662967807265 -0.0335779029396065 -0.120448450913122 0.01724596472234 -0.0634172465650975 -0.0788609568811789 -0.0595869937800084 -0.0214371816478197 0.00626209572159405 0.0733485782001927 0.00346443044015132 -0.0288827371567542 -0.0328625836869873 -0.00832784894702839 0.00616198682506122 0.065412722371301 0.00749974938629517 0.000175947591398927 -0.00050757851655905 0.0128983183792741 -0.00309198251774283 0.00142370949499259 0.00671808562182125 -0.00632262579797659 0.00093158068863572 -0.011016171220759 0.000515167091797141 0.00249857221709597 1.17955553382479e-06 0.000576290279980189 0.00221284952804516 0.000720724715105741 0.00786694779156055 -0.00737133856687089 0.00159202665283387 -0.010616536116212 0.000330247066042461 0.00710988252403019 0.000148007317928643 0.00190838634638855 -0.0074536192020573 0.00553195603043654 0.000396360695593951 -0.0118036157837967 -0.0386155090171596 -0.00438687161801518 0.0216508354507759 -0.0449123836307257 0.000558753776178833 -0.0148053737118736 0.0851963818284445 0.0172987934810908 -0.00326265070884314 0.020420339770147 0.00394417495368052 0.018164101341401 -0.0509222013758199 0.0347263080208008 0.0931854302099269 0.16533028562355 0.000382670291355112 -0.0392948737650026 -0.118584601461643 0.00192557432615223 0.0394041944358722 0.0612865232863207 -0.00231149206829272 -0.0391094821260543 0.0778078259324312 -0.00903603926598041 -0.0296944269781839 0.13651656840224 -0.0333572030167817 -0.0933408066647289 -0.104149756107979 -0.00580844281756573 0.338375232695968 0.0375119378787419 -0.0117179382508185 -0.00866168520093356 0.00769108629805677 -0.0884042643646683 -0.0988261652840913 -0.179499830384176 -0.161846951094839 -0.0448393507040887 -0.147580620515876 0.00392817470123805 0.078499575715878 0.0715163645494771 0.317997445075055 0.0976859244285062
  62 1192.81172381644 ""  17.4903038669213 0 0 0.0125390574237458 0.02963703299076 -0.0777722825554972 -0.00135745266325721 0.000209914847125438 0.0303451470020014 -0.00687616956849253 -0.0192020517151363 -0.00192387614270941 -0.000779771405177378 -0.00149959424920249 -0.00126033022947987 0.00726286332305542 -0.000757064388777102 0.0011878667214965 -0.00106790872329434 0.00070295075109191 -8.94416315657253e-05 -0.00555646157367661 0.00249961937535505 -0.000974896537298281 -0.000685527326252945 0.0037518971482408 1.35310772776396e-05 -0.00282595509000217 -0.00131871348467841 -0.00124148537840396 0.00126929067319645 0.000509998261741966 5.26616281139574e-05 0.000708690020887524 0.000427843753525163 0.000472198684506377 0.00118556127563403 0.000298173570258344 0.000872871173498534 -0.322611880236497 0.0445129548123675 0.0075313397507589 0.298340849420853 0.00303574243744978 0.167918339029807 0.0208290901812855 0.0111385898146843 0.00966992317611612 0.00736989991178579 -0.00907331456039716 0.00331011360594249 -0.0227338628776685 -0.00826539625354226 -0.00589556704495576 -0.00336817542738325 0.0703292405676227 0.00875359661038148 -0.00156707346668313 -0.00136733275750845 0.00252639264487086 -1.26945045172835e-05 0.000456425428773681 0.00446682848767359 -0.001846693271304 -0.00111914845131892 -0.00318854159182063 0.000157680124926694 -0.00325731222887462 0.000399261007187601 -0.000946808803337795 -0.00172937673153185 -0.00137969478471031 -0.000983804752854834 0.00164786638171327 -0.000817899808903849 -0.00406893364056053 -0.00114763439242036 0.0027052853722644 0.00116276695379831 0.00107393555993711 -0.00417462768576449 4.49581642385225e-05 -0.0011773824561799 -0.00383133122845566 -0.0073690574503287 0.0338775888031892 -0.0513251926303762 -0.015809163082077 0.00916050179283592 -0.0145156767983248 0.00554441283702053 -0.0396029837765449 0.0808673656430222 0.15858795815316 -0.158185751504246 -0.213283017800277 -0.0460254619046681 0.0861637682785572 0.143927110804429 0.137921495274942 -0.12969432205006 -0.0101521318311143 -0.0185967281700544 0.0336111192725662 -0.0728044081377058 0.00460481312622981 -0.0119380687894589 0.0588115860542578 0.0157419632699275 -0.0175787505944421 0.043305208229987 0.154460520440663 -0.0046591208120542 -0.174972960443297 -0.014885811210631 -0.0476942843599531 0.116953724531366 0.0744962339178284 -0.0210932633307869 0.0109276819015976 -0.152357205686091 -0.131953732961694 0.00751532051768031 -0.0220009512651537 0.121141971632396 -0.0343864931031364 -0.0694504984946393 -0.172040183514784 -0.0559672212469194 0.0120691025571275 0.0681912212553525 -0.0869983567722518
  63 1216.64891816176 ""  88.0557798373296 0 0 -0.0242109600990549 -0.0183985164429914 0.00123713324872716 0.0314699618096667 0.0325657422086154 0.00556646866650763 -0.0581065057171513 -0.0350158707587123 -0.014964301787627 0.0330348933440034 0.014362622488504 0.00812541390244937 0.0293008089841881 -0.0654523350353013 0.00398970657566513 -0.0416414381283545 0.0348922993640868 -0.00807902439614939 -0.00812723994855201 -0.00281936731719054 -0.00188681887419821 0.0153439850544529 0.0101729599044483 0.00389058358921927 -0.0969182796727387 0.0179787583755317 -0.0203954282972404 0.0469213364136431 -0.00384045473054778 -0.00236651784003866 0.0225623392128051 -0.00588339365117807 0.00442389037128913 0.0414036165422117 -0.00448221645054434 0.0215477524947528 0.0617642504355155 0.018858444427964 0.00928856667894911 -0.0181982893627609 0.0129212748227454 -0.0139192240459309 0.333069085546137 0.194655543077348 0.0833258997411272 0.0346974078169402 -0.331717867206288 -0.00632464071152253 -0.207306609622944 -0.132728490169351 -0.0517194857297043 0.0110912473694851 0.366936995622631 0.0187769508818453 -0.0137477392497776 -0.023107039442048 0.138593751587992 -0.0595603502702069 0.040526719198873 0.0897366142424669 -0.0776231059818913 0.0165686935688955 -0.124950767663549 0.000691665344959111 -0.0653254490099683 0.0102123216113002 0.00826187752755005 -0.066831205899238 -0.0118973956342881 -0.0055048043533915 0.00881079738226515 4.17695745268374e-06 -0.122535820967956 0.00962626714658052 0.0788553957562779 -0.0149845811326579 0.0470199589029569 -0.103414924731024 0.0476100226847754 -0.013548818227245 -0.131099509076505 -0.00044255127079046 -0.00139643014652191 0.00163881849013556 -0.000262035348489884 0.000854705588765334 0.000621016277359682 5.92808635479711e-05 0.00622109420586565 -0.0039453115158313 -0.00570489134138303 0.00912380650183629 0.0100086788197604 0.000827551209968815 -0.00275721800286775 -0.0041576934735779 0.00061454231722154 0.0297426969212828 0.00989368249806581 1.45905964119923e-05 -0.00142720080930273 0.00492586309275797 0.000847859200361188 -0.000752931968497853 -0.00473083776574896 -0.000641259504827752 0.000608417623090397 -0.00248753377213527 -0.0079119225278546 0.000952168985740396 0.0101726652100245 -0.00015685901535657 0.00621714694448624 4.183935565787e-05 0.011936625030092 -0.000705131610295265 0.000227440016652941 0.00649857682180187 0.00364188786020645 -0.002901204277524 0.000221523724349885 -0.00726222705687223 0.00166386765504591 0.00284644278803575 0.0091094163209047 0.00346036603862985 -0.000461844848280431 -0.00199396838432501 0.00539906412121902
  64 1225.34200856911 ""  3.67319975142767 0 0 0.000342765448824037 0.000751886282721222 -0.000262376747390671 -0.000395327400366609 -0.000614259556930182 -0.000112823623741567 -0.000319645769862141 0.00121729147670808 -0.000981076486161498 -0.00013105137490371 4.5461688396035e-05 0.000921924498999692 -0.00116232155033841 -0.000313445547302695 0.00356849611702103 0.00372002915870535 0.00157325157396723 -0.0261686460295421 0.00178093082886252 0.0013721225044773 0.00721062243476078 -0.000636582927843945 -0.00273404831736667 0.00103529478160131 -0.0476459616714048 -0.00505217195733378 0.189061640220266 0.0279109068659226 -0.0122410676595969 -0.0522944991763944 0.0209030406471451 0.00243460738734601 -0.0867624305117681 0.000617481878030757 0.0153426747833914 -0.0562640706253599 0.000720461112842071 0.00248761444633458 0.000652314219354394 -0.00059139085910759 -0.00139942050486035 0.000133935589226225 -0.00862988699749595 -0.00519097054396993 -0.00191604731654088 0.00388983306143868 0.00830971254431449 -0.0193938836866563 0.0252956752326718 0.012138996340049 -0.0331625700046308 -0.000603202532287001 -0.0171829701172694 0.00129901274883146 -0.0353000314252024 -0.0273201526767176 0.10122235146281 -0.0937599661318781 0.041247090968612 0.0187100577400664 -0.10852543423629 0.0138221106863865 -0.18747726442157 -0.229512364858262 0.189518167887812 0.0406858572073497 0.193664467629685 -0.20131798466385 0.123087246354054 -0.0421270161361555 -0.00538295869132743 0.177079053588842 0.169377983869084 -0.00186317558481144 -0.116241002440999 0.075966043767873 -0.0402523067887926 0.0457355101129795 -0.00684750206491337 0.0197159182509092 0.0958842891264974 -3.73193288828811e-05 0.000329884393485483 -0.000532771852353026 -2.03587845451901e-05 3.67174934191219e-05 -0.000107076681746663 -4.71784281408174e-05 -0.000682971633024309 0.000765686689271276 0.00146788227975297 -0.00028941949096019 -0.00121764687216259 -0.000315421402014333 0.000123004950122065 0.000946128568092833 0.000718432010898421 -0.000721131398532035 0.000566605876140522 -0.000142638416412547 0.000260603745381406 -0.000600705007686323 2.12089875299867e-05 -0.000164405892732188 0.000525350003128449 0.000130547216907841 -0.000147166611547572 0.000379643538058461 0.00119158352490621 0.000437407365035938 -0.00102036062196654 -0.000119767204841419 -0.000599030670120754 0.000579717385214466 -0.000510657221241386 -5.28312261135247e-07 2.48908267579209e-05 -0.00137133014557634 -0.000636065985929279 0.000548204339576577 -0.000226840937755704 0.000956077551685416 -0.000262462289490198 -0.000552031063161293 -0.00138706938700904 -0.00041707444490751 9.92304178901445e-05 0.000555425569247272 -0.000726513115904974
  65 1226.77321950326 ""  10.4723132482226 0 0 -0.00616167228925427 -0.0128025928047779 0.00184179678983978 0.00809391225794953 0.0128594543677674 0.000480088616496464 0.01363762170781 -0.0260410083481956 0.00200727518759042 -0.00356385063859421 -0.00296567714988447 -0.00090606512405268 0.007079450060713 0.00734844107246999 0.00200463211101026 0.0464115304712131 -0.0122706868557348 0.00858128866883696 -0.0697693605078263 -0.0339629981592558 -0.0165074784681753 0.0067647776066556 0.0556062961790674 0.00377613593846047 0.118553981388306 -0.0502772998309177 0.0337657506488606 -0.0521381738527443 0.012149441643775 0.00175926973472468 -0.0283738201297701 0.0174225026588394 -0.00968380238960376 -0.046598187437556 0.0143419319308594 -0.0282328496615076 0.0229012284133503 -0.00221869326463859 0.00352329169733182 -0.0181413687520187 -0.00668247841748465 -0.0127926644874886 0.161418844357811 0.0974873012103762 0.0410279768702091 0.010560902978443 -0.139492490892932 -0.00415155814085319 -0.35530590776681 -0.219894996869565 -0.0916987974638716 0.00179525050197838 0.355864782960214 0.0171780769769917 -0.00200479460102704 0.012776306703437 -0.180588334927792 0.0701765643871976 -0.0420397593916935 -0.0900728833412085 0.0757790374681029 -0.0317504948091443 0.124307882125429 -0.0274002857101432 0.0913801446206024 -0.0054142319827413 -0.0123168614083275 0.0741692428920522 0.00945367380955443 0.0323002960615044 -0.0201485999652342 0.0140865529151959 0.137439181317027 -0.024935072596223 -0.0915398387889737 0.0315558127337724 -0.0525913629363737 0.113030705171367 -0.0807076001667255 0.00264343097397903 0.171176211035865 0.000691108991935004 -0.00133185090967046 0.00074237194528018 0.000199698148196087 0.000695336340957178 0.00120284697183336 -0.00240141531431343 0.00572918067422156 -0.0021208050177006 -0.0045813167878327 0.000124691693020188 0.00263671744631239 0.00135892411053292 0.00103992637974447 -0.00354718247366812 -0.00904962615258802 0.0120995897215572 0.00370728337575384 0.000835117880522201 -0.0010498167776519 0.00281808355836063 1.02386897857922e-05 0.000127895716394977 -0.00267436331030747 -0.000969402056210387 0.000584984704816044 -0.00150707780382344 -0.00577712958765948 -0.00100701377518886 0.00562271539395686 0.000653623325087515 0.00510641017949241 -0.00121397995335568 0.0198373912603731 -0.00224931039368862 0.00165553997757397 0.00471550725946438 0.00231294715979957 -0.00226141012025567 0.00141999917242524 -0.00384674870233441 0.00144156970479716 0.00295698018770745 0.00611535791658097 0.00165891589214273 -0.000815953607714941 -0.00349867526794435 0.00300578567568985
  66 1261.5936766468 ""  16.2244291169356 0 0 -0.00745615973095731 -0.00690772586022889 0.0213534845181678 0.00989150228761253 0.0138476454025522 -0.0260503969794321 -0.0148646284049413 -0.00742023183207863 -0.00548461713851761 0.00358790802183397 -0.00013516526435635 0.00157768917653655 0.00393859804351483 -0.00172663670934897 0.00115740733002384 -0.0078966227765539 0.00350849205308937 -0.00179433970833934 0.00696340135532217 0.00792000658731983 0.00196349380212823 0.00086226641710654 -0.0132684966744733 0.00118306337533505 0.00972340726971232 -0.00890044224495026 0.00058756879085811 -0.00373319398924553 0.00328458117824255 0.000152114714470117 -0.00226230647028314 0.00159687353373085 5.96635114747673e-05 -0.00344747260966452 0.00339451129956443 -0.00101841118837228 0.417688433848583 0.293211848201777 0.118448231002365 -0.319653584508419 -0.212798833403436 -0.125539798997025 -0.0101590691207971 -0.00973330085310572 -0.00595530567414302 0.00434258047256855 0.0423569199927461 0.000703923417784996 0.0208733792814242 0.0173471673411838 0.00827081165981763 0.00812345148116274 -0.0125084463213839 -0.0303326279735089 -0.00300308087538186 -0.000205436396598028 -0.0162031483436873 0.0117259841650102 -0.00600359969594065 0.000526054221357101 0.00626192758490598 -0.00868071944834447 0.00883903693066549 -0.00128044320390045 0.00454334410770852 -0.000452756378064206 -0.00333826133466136 0.0063566770123037 -0.00095898129869966 -0.00383422238270514 0.00319831787927408 -0.00172125118002637 0.00745736438022582 -0.00836151454201585 -0.00459712638042223 0.0104408321259016 -0.00570736375218462 0.00303939827025152 -0.0101408138614247 -0.00159573508778492 0.0120359963193566 -0.000592572253583827 0.0331487681625203 -0.0520345642752697 0.0109318039996826 0.000256523972644475 -0.00201489807750619 -0.0232192856636792 -0.0390869651463076 0.0300600767715346 0.105174279137581 0.185082640018045 0.0332016524025151 -0.00535192082602332 -0.132764432736488 -0.00495319249430099 -0.0536790783294904 0.167924115562228 0.1648877507379 -0.0210384857918549 0.0265365461693096 -0.0629305075939964 0.00639979665326033 -0.0311419127310608 0.0424774358255528 0.0265894102409222 -0.0206820769129524 0.0442415233205048 0.125748598573393 0.175248232288181 -0.00751568429256667 -0.0176238874732869 -0.136661888808927 -0.00394933530889099 -0.0783168410286319 0.0123007194338764 -0.00483851628083301 -0.140674767555534 0.017248657938135 0.123007168969253 -0.0434566026080736 0.106127914488694 -0.0390891769143312 -0.0786537236753015 -0.164380453604237 -0.0374580985975064 0.0230160230703616 0.100418110150656 -0.085008277457254
  67 1269.45573826352 ""  270.844412051447 0 0 -0.0376884931707747 -0.0162285364641192 -0.00797863655081179 0.0586668696744726 0.0715465382310577 0.0185233374546749 -0.11549467366709 -0.0951271744615435 -0.0304042052167586 0.0137166798137208 -0.0157694711696999 0.00254678210338759 0.0419427704453948 -0.00524203520897793 0.00928229784171218 -0.0444091775343368 0.0314712790069709 -0.00870922656814602 0.0404167915991702 0.0641477549725944 0.0116467932131177 0.0028240677376802 -0.0818476496942493 -0.00283174875274105 0.0370180237378882 -0.0788417459619025 0.00515607717499712 -0.0153350833353 0.0281879419757608 -0.00094925652639454 -0.005002497593099 0.0170706693388963 -0.000389548141131474 -0.014752276814286 0.0282819892204327 -0.00357637513249848 0.033119639045535 0.0107505019672892 0.000588111763478419 0.0571064813594732 0.0569546538035302 0.0240214196938611 -0.028293250696754 -0.0502897017710231 -0.00902582037451604 0.0424163854823296 0.298829908463282 0.0216182752815604 0.0976155802500521 0.103096358234706 0.0269698001596865 -0.00184883491527569 0.0629727091096954 0.0041916567844649 -0.0411259578473881 -0.0171492074492221 -0.0916585681534091 0.078776978876931 -0.0379002400923084 0.0420002813231414 0.0262638996918558 -0.074873476862973 0.0302866246070078 -0.0229058639963801 0.00622435225991888 0.00460773593249303 -0.0193343479882961 0.00776057834923131 -0.014026338099363 -0.0502250775172975 0.047117338973994 -0.00990437681927569 0.0373847389073264 -0.0732735680896381 -0.020391535742083 0.0900968982268631 -0.0364590835968624 -0.00676273036536721 -0.0764481561148567 -0.0225112998952425 0.0632954298937325 0.000951402628336456 -0.00708426286962605 0.00488982835535951 -0.00276625802574683 0.00183402884368084 -0.00108544279085612 0.00193049021400101 0.00371441889690663 -0.00219105007202347 -0.0137211503079858 -0.0489812445949797 -0.0205500273463785 -0.00487860036966281 0.0617447115873545 0.0269359457267571 0.0323922333358222 0.0189899203506214 -0.0015326182037689 0.00581411363046995 -0.00632127270659733 0.0148190315171525 -0.0020489297409971 0.00523605740420517 -0.0102227428170747 -0.00848025236004402 0.00523032871900039 -0.0106058170313692 -0.0319298734153872 -0.0474433393890944 -0.00165163819869435 0.00464436764913208 0.0517524295297298 0.0176898427953606 0.0239785175680516 -0.00377500722298748 0.00123156467623609 0.0295578582414514 -0.00957493994787276 -0.0310446723253064 0.0129276861022534 -0.0245845427805002 0.0109529921176357 0.0228211620574589 0.0415394108242502 0.00778544899843627 -0.00752417809402273 -0.0299377531402578 0.019402422435678
  68 1283.81957964281 ""  3.30896633366317 0 0 -3.1955487389621e-05 0.00699363364066918 0.00456242004381665 -0.0007597383003968 0.000603858240884468 -0.0174880228320769 0.00907558890927039 -0.00427276237531212 0.000722042528854844 -0.00829098260307526 0.00351131750871252 -0.00115663453648399 -0.00144023567179312 0.00135049740982958 -5.45051910820521e-05 -0.00129076021321382 -0.0224977904756524 -0.00130209311617707 -0.00897306478113961 -0.00446409946308917 -0.0021091560201645 0.00352956834704944 0.00872116098783086 0.00209055793634969 0.00665568041596109 0.0442795471832663 0.00267114778119117 -0.00149202065942227 -0.0148245543393643 -0.000402868313584564 -0.0050894060426301 -0.0124677926902216 -0.00144479315044295 -0.00125765313752684 -0.0147596713305484 -0.00107956238623979 0.256749530494147 0.215819095886274 0.0840578310566629 -0.202079123561787 -0.179108019240524 -0.0619911236236336 0.0139598167301767 0.0175720678063874 0.00160766857033803 -0.00167328279837454 0.0104729409830656 -0.000933445192180623 0.0277660032155821 0.0200811876004865 0.00861321892361129 0.00863325748372709 0.00477619420115054 -0.0192406618308602 0.0303054308169165 0.019472110138978 0.028130567423388 -0.0252353577236821 0.00837743079117234 -0.0358853117118496 0.00158272033936546 0.0372102454651072 0.00763340097016033 0.0171880837928996 0.021361745279163 -0.00789388527463479 0.0110798164651678 0.0210231163790292 0.0155790302464817 0.0308312577003967 -0.0344316023093583 0.00546681762690255 0.00347799356935446 0.0374268261183832 -0.0032907576355219 -0.038557383838656 0.00659382536918899 0.0216837791109785 0.0389375121044564 0.0205544770432029 -0.0112244440955789 0.0156915544912412 -0.0157599579301629 -0.0269898406191318 -0.0109832475660117 0.0102028147479798 -0.0133516967626328 -0.00652224153559403 -0.0387082919219335 0.0634656300011895 0.0332099929774399 -0.291749527465188 -0.216522260725137 -0.0428535376137917 0.355345874031606 0.218765606484554 0.180485208513092 0.0734153830602723 0.0890500703141659 0.028346544512173 -0.0145265049841975 0.0288283862849312 -0.0165414149777312 0.0209142223118074 -0.00693421648274952 -0.0392172196350734 0.0211275919793006 -0.0293979004037554 -0.0829599323177459 -0.24006416960389 -0.103323149511845 0.025410427941688 0.234369394650888 0.11036434466208 0.0722176886215966 -0.0103170053754212 0.00166095643335138 0.0640916525633778 -0.0616684007204681 -0.0953682084430195 0.0602096002563371 -0.0615104840951507 0.0423901069291708 0.0924903885423048 0.125598459828055 0.00561775910312962 -0.0363468858778106 -0.142393645813304 0.0435913249512038
  69 1286.9692806218 ""  0.963123160465469 0 0 0.0128135527182159 0.0100279449386736 0.00367182870483851 -0.0186297425944376 -0.0215843162766192 -0.00941410794592143 0.0445798722743444 0.0272589514415652 0.0110570698741057 0.0025062721208241 -0.0215342601880999 -0.000277385158475932 -0.0142358223464283 0.0289096987003177 -0.00195548886701353 0.0645464152455558 0.0726222206756921 0.0172689616040321 0.00167273656698223 -0.00562592725390024 0.00017948510929054 -0.0323684364509011 0.0126395171713761 -0.00647588317484827 -0.0674639391605048 -0.156992029611111 -0.0212377769012584 0.0186306561900953 0.049971315996704 0.00291563806122877 0.0312852149168821 0.0487834891383476 0.00892770234157072 0.017176501915924 0.0497365402863167 0.00894619154278401 0.0396936888359359 0.0366957064553732 0.0137192799816297 -0.0652110829514447 -0.063427157208129 -0.0195892582718391 -0.0952060423853383 -0.0810533501213451 -0.0256102545450834 -0.0122817229768178 -0.156586222231769 -0.00909923849139635 -0.111612111009708 -0.0797384671112328 -0.0281996726077782 -0.0311389555244605 -0.101483314579676 -0.017042918910876 -0.116957907699044 -0.0823559243072133 -0.0648798775707744 0.065473641794674 -0.0144297228769327 0.144700159508073 -0.0224028803616604 -0.126034532070087 -0.0536762201943536 -0.0631114307497062 -0.119197037460538 0.0353285548902523 -0.0398517311689379 -0.115273970973259 -0.0673037559330826 -0.1249660719891 0.143515350530321 -0.0234994914921704 -0.0418377580434512 -0.12881533683507 0.0306065326033028 0.121834407807104 -0.00602158551461442 -0.103261445388545 -0.132200212275563 -0.084456591185316 0.00231253442376288 0.00352324218859979 -0.00205746418736995 -0.00657035660928102 -0.00207929936697261 0.0015969818636008 -0.00288009292897649 -0.00159943878683775 -0.00996055918325646 0.0152641162407169 0.0103606191942862 -0.0611010043492335 -0.0478529586273301 -0.00862359959322794 0.0717402173119374 0.0449032218466999 0.0323356081867507 0.00698895686879637 0.0183414024725143 0.00570570975722947 -0.00238451609650693 0.00464030038190724 -0.00348973612560594 0.00399512521997582 -9.68045945959891e-06 -0.00791562089949849 0.00421818538673707 -0.00539499424939653 -0.0144908583730487 -0.0501441404543468 -0.0248135902465075 0.00527202781829777 0.0470978943062298 0.0232277905057949 0.00957538029035989 -0.00168169994280306 7.50497989199719e-05 0.0105931006372167 -0.0133989477760714 -0.0177973848341289 0.0120829431196695 -0.0110963688788318 0.00834863535574366 0.018274431615638 0.0234295165200966 0.00020662642103484 -0.00738413632340144 -0.0289856100920888 0.0074802946615301
  70 1305.81853311495 ""  122.261264174094 0 0 -0.0158016490704635 -0.0041390122858706 -0.00283643790114164 0.0382663390164098 0.0608511433526908 0.0104661112580054 0.0474064805851228 -0.140717869585105 0.00501285218526494 -0.0833574776307091 -0.0472702008657281 -0.0209164797932515 0.0100428327548211 0.0838959573738289 0.00563703416078577 0.116479746430304 -0.0490754619298705 0.0241275826322418 -0.0710490941818795 0.0172220104169045 -0.0150200249235826 -0.0286443021639242 0.0409892107929327 -0.00467161195359388 -0.0617306869440174 0.0260405149091846 -0.0128084039502969 0.0140929844264581 -0.0131387729379453 -0.000920662073160243 0.0163467251315492 0.000662839911773276 0.00364936760064743 0.0124352767723105 -0.0134584116500404 0.00585045471515176 -0.00454238619310524 -0.0273622088441679 -0.0142614676141906 -0.0401014903405088 -0.0399248049814034 -0.0122709607551853 0.0338060277134114 0.0212826033522239 0.00925781974928574 0.011213480159984 0.106769746966648 0.00717287992052046 0.0633832449845262 0.112930845447451 0.017634069417653 -0.0358589806503413 0.00697092246654507 -0.00907230128218828 0.00503662332281066 -0.0034589646226176 0.0683519012627717 -0.0400888737010572 0.0180909450710782 0.00811003141207597 -0.0111220162283536 0.0265306802699847 -0.0191028011842769 0.00775959862811311 -0.0513568925588775 0.00458563028732164 0.0102178256938939 -0.051331929463662 -0.00394371116694725 -0.0163074202210106 0.0198786727090173 -0.00259718132209093 -0.018349592594829 0.0254573777012116 0.0138130350308093 -0.0328583485040726 0.018982172748139 -0.0230578010168402 0.0343794894281284 0.00122651522667549 -0.0593922761436308 -0.000459779980955804 -0.000966207701433904 -0.000472577076225755 0.000432638709267423 0.00109551747784228 0.00612096833461053 -0.00261255938120948 0.00675254569788844 -0.00845911263195312 -0.00596193971546063 0.0288902628311452 0.0207139714367472 0.00138745787813967 -0.0124468325452765 -0.00862714663921618 -0.102632506456537 -0.0379444275506247 -0.0099308133156983 -0.00135977660733756 -0.00089183414550846 -0.0020290584491919 0.00111907898947586 -0.00260428652023736 -0.00208802459223782 0.00186379403446536 -0.00175027213156744 0.00257040171978745 0.0016182942588253 0.030455947163947 0.0217008073207453 -0.00164439595829929 -0.00598758702853624 -0.00147852416452598 0.0718564248116004 -0.0114389493347449 0.00959502349352003 -0.00448037838536408 0.00909241159175153 0.00901280100279232 -0.00267504077052241 0.00669853295649899 -0.00248778729179488 -0.00376858113428354 -0.00737030339140756 -0.000234532901084156 0.00185532239836942 0.00962123992719135 -0.00427110933946241
  71 1325.27394347354 ""  9.33709674095107 0 0 -0.000582987961669318 0.0323859738326911 -0.0242299183128055 0.00745048863196912 -0.00823465978234413 -0.00266552180927624 0.00139203171760977 0.000676637228653673 -0.000214128423116577 0.00786701258729846 0.00759585772148788 0.002157357329754 0.000445532472893178 -0.00797527589326218 -0.00019544452219944 -0.0186180298639079 0.00762382435795645 -0.00398141010337183 0.0064883334117835 0.00154995841062282 0.00168216298865164 -0.000778467867576871 -0.00925687161519725 0.000145724933640625 0.00744561784199826 -0.00238858030208635 0.00133932363430993 -0.00129982142218889 0.00124763165032652 0.000317917411041072 -0.0019226987989999 -0.00132912998720452 -0.000400902166729792 -0.00107643830430395 0.00134033536226696 -0.000740942965905703 0.0025899731141287 0.116155689932593 0.0253237251792479 -0.158046231410656 -0.163383680227956 -0.0568107943788525 -0.0341744358567444 -0.0181063449960172 -0.00897346160664872 0.000635387017833504 -0.033539829161375 -0.00158186580981532 0.0286822077231426 0.0159505353024687 0.0080601949500916 0.00120031713085257 0.0568014008992208 -0.0100504316059018 -0.000200026520483182 0.000339441729736816 -0.00743866378364921 0.00345155669358309 -0.00112834886660763 -0.00231219314884997 0.000496475556703518 -0.00223387187571388 0.0013134710829056 0.000125524428449257 0.00864673230896309 -0.00089717614014744 -0.000672846942395024 0.00880810598477863 0.00130134097162901 -0.00195930801870592 -0.000789983871661706 -0.000650452262031946 0.00062351263060783 -0.00211048557888667 -0.00097069332962702 0.00206895874675971 -0.00120565221491934 0.00307029104986617 -0.00358356227156476 -0.000249611014293487 0.00641802864936113 -0.0173876245362196 0.032084315662353 0.00860242614875542 -0.00462707849502487 0.00847448573321229 0.0216630262899739 0.00684986723051791 0.00999942010877897 0.000943380749938323 0.0259681489977925 0.133865290303319 0.0720181863978295 0.0277010035110475 -0.299312949848399 -0.155211633174086 -0.331066227116191 -0.424086864085127 -0.17260446469606 0.00654305781717833 -0.000489497622999205 -0.0053269038531477 0.0365827764337515 -0.0163355953577976 0.0260262449169742 -0.0307566532582073 0.0149496973225642 -0.014957129164925 0.00917770171949166 -0.277695823466069 -0.223348903609149 0.0145002592677774 0.231889160047896 0.202939636179635 0.290875377662712 -0.0410827344341326 0.033050862190048 -0.0957723678976532 -0.0893672296215397 0.00683061879018009 0.0443048508231703 -0.0215607643254814 0.0269006287052884 0.0704101447537205 0.0729607430565088 -0.0092948993436355 -0.0290420950044018 -0.0943678011758442 0.0148507281083626
  72 1334.05420304538 ""  51.7230231738753 0 0 0.000329522529937 0.0354004194114776 -0.0188917490018157 0.00458438822767032 -0.00991732304295496 -0.00367089631241808 0.00488181817540191 -0.00107602293693562 0.000510320844983839 0.0080749290153066 0.00842099158583758 0.00239725968529818 0.00100701750831887 -0.00715033058918574 9.16383629088971e-06 -0.0223771044438907 0.00965611236050535 -0.00473034205664241 0.00630476869739403 0.00116952200221844 0.00154628929222119 -0.00131267215058416 -0.0102200251197253 -0.000207697925495101 0.00809824976792983 -0.00358870544230151 0.00147380177072254 -0.00119584224941703 0.00171731599232869 0.000524095598262801 -0.00181401279324837 -0.00168397746873734 -0.00045619948247077 -0.000818436099842135 0.00176792181666202 -0.000777355946763418 0.00102301806237566 0.0943102008086645 0.0184533152835853 -0.154757237454319 -0.161509006296996 -0.0475170520298718 -0.0460509117470922 -0.0248921910153202 -0.0125865369476023 0.00130596255314946 -0.0501676345129721 -0.00192849187162529 0.0431031250542569 0.0251276209556138 0.0115271721354675 9.91355498575306e-05 0.0753359381536119 -0.00787175981159448 -0.0011872737604284 -0.000452192595958697 -0.00889960550212206 0.00370373112340443 -0.000888182510939665 -0.00213394425153341 -0.000302337626637896 -0.00307654317291552 0.000373167104697496 -0.00011079658017762 0.0104666062463668 -0.000797703886220686 -0.000859399056087132 0.0106632547387655 0.00109854778331568 -0.00478106418903502 0.000851920668712492 -0.00124420173153782 -0.000307242168542933 -0.00309113449637936 -0.000482104266664034 0.00242553425613506 -0.00100544201694945 0.00318170371316842 -0.0050439656193968 -0.00118526679886706 0.00745495111201747 0.0136050579107478 -0.0374184259402378 0.0080627118821752 -0.0175969094595216 0.0160681617277147 0.0129098048219125 0.0140284159245959 0.00621256195277502 0.0227234784318019 -0.069073217794335 -0.140384073123486 -0.0461053114188067 -0.0180520111282789 0.225968114800932 0.112685980573307 -0.159370823074171 -0.373644136376046 -0.154460796521488 -0.00275582719075846 -0.0115195909062367 0.00820931373567666 -0.031278919654369 0.0222667177293855 -0.0367190387726202 0.0298226939318712 -0.0160278957376165 0.0154713664104953 -0.030754515798326 0.343108464142686 0.299802963519629 -0.0120488485281114 -0.223655450129171 -0.213216313361883 0.395924838858383 -0.0552303844382935 0.038620934653951 0.0984399038703136 0.0694997634171739 -0.0347457731184673 -0.0350763816238657 0.0279687994702472 -0.0251336855940512 -0.0618888798269578 -0.0664190104613625 0.0123035801514795 0.0294214155909961 0.105113861946257 -0.0118519782916311
  73 1352.83260421753 ""  3.13836324120115 0 0 -0.00273985840189604 0.0190550370471013 -0.00995372271023734 0.0144682012645161 -0.0157402642411478 0.00143378753996016 -0.0794899142629067 0.0559786335378558 -0.0159228542955709 -0.0153550796846216 -0.0232765657717933 -0.00440179518511661 -0.00282726030529096 -0.0304026743730155 -0.00182448784592857 0.0701328183206336 -0.0315784328358519 0.0143878703656269 0.0238985011436665 0.0189803355148008 0.00607999915466369 0.00801403973993877 0.0173115057058897 0.00281787359257308 -0.023432349319212 0.010217392040854 -0.00485178818567831 -0.000171481393609343 -0.00340036501843421 -0.00564868479363088 0.0022948967323433 0.0128745228532308 0.00095616613036133 -0.00263029516605493 -0.00383668095084361 0.00486072921139871 0.0197900748733316 0.0557500011377764 0.00794517057935183 -0.045031647087645 -0.0591337242859119 -0.00431289111254303 0.2814010217844 0.159096053222925 0.0706618570521609 -0.00729640220058251 0.441228573908792 0.0162648328970603 -0.374541243334715 -0.243749254971787 -0.0937071502853616 0.0141994295654619 -0.367055225325148 -0.0184247142052643 0.00845644463943781 0.0115766095102343 0.0381093892685029 0.00654137454863375 -0.0118321255236758 0.0243540211084392 0.0141796321629467 0.00156371077880849 0.0119665043324682 0.000787370333170847 -0.0568397076389289 0.000169623060116072 0.00161238772894224 -0.0573038555174059 -0.00385018651917389 0.0531173224214171 -0.0242027195468225 0.0108308955150316 0.018420861638261 0.00199253701239931 -0.00470007091813726 0.0171075044883296 -0.0107222748271977 -0.0198981821484261 0.0243818346360145 0.0142577038097995 -0.0300057893143412 -0.00277089775371048 0.0127660833754443 0.0167153944672533 0.000322957112870154 0.00139372270208511 0.000155998807833312 -0.00674401267339314 -0.000526196252928733 0.0136807322987775 0.007031314011397 -0.0844897136184551 -0.0522925015689744 0.0171033858875889 -0.0760822164239754 -0.0692267104787502 0.0222439133129712 -0.127342344100769 -0.0693542539338847 7.43741476323937e-05 0.00605269415343845 0.0125438218285226 -0.000965636790360998 0.00609242023799562 -0.00398782336674326 0.006344288193491 -0.00043944560893414 -0.00437901312424846 -0.00914347440042329 -0.00687300860381244 0.0063500128315788 -0.00125156337685272 -0.0803894062063431 -0.0697468836476327 0.0186106772540071 -0.00267243425426917 0.00168693124660744 0.0130347697430743 -0.0336357524681323 -0.039526360993906 -0.00911321041518759 -0.0192203056976132 -0.00138045591885483 -0.0166002902533283 -0.0027387328125969 0.00538788360520295 0.00608899960445212 0.0101166899334773 0.0144881859010262
  74 1355.88545346832 ""  20.0705671626483 0 0 -0.00284877583258281 0.0117918738145032 0.0141579971418876 1.40471131547412e-06 -0.0122580148334207 0.00249977417739575 -0.0201169136395373 0.020129648194922 -0.00360756423148761 -0.000617684776360664 -0.00315173082474845 -0.000293377830695326 -0.00127031935708348 -0.01200105573097 -0.0008546787888384 0.011897315271527 -0.00567797223559468 0.00245834410264256 0.0100430465026036 0.00447269725169169 0.00234563523159866 0.00223992061285688 0.00350550630375476 0.000375623585651704 -0.00396964405641252 0.00184199452430743 -0.000748809966411784 -0.000301075939539145 -0.000395013902422182 -0.00147465009441836 4.2362861457298e-05 0.0032238706773243 0.000113395216961996 -0.000984411975143971 -0.000505710009687149 0.00103338561610554 -0.0830142838748648 -0.0912068918651735 -0.0362051867572803 0.0316023413472292 0.0864198688985358 0.00493438578542302 0.0651436796872505 0.0373590269218655 0.0157957541845002 -0.00259037658262247 0.106668194001964 0.00389127946730311 -0.0986890071583886 -0.0675947763374275 -0.0252743777499052 0.00204372437479488 -0.0867384889709402 0.00393549179432266 0.00208388613695972 0.00308390446808328 0.00783801181115051 0.0030407798972783 -0.00357394208776755 0.00624942127434953 0.00378325809306357 -0.000548839160881254 0.00316864845409858 -0.000122138513583563 -0.0131145303146979 -8.21361722962928e-05 0.000163734979776361 -0.0133175549912734 -0.000788322934072986 0.0145113724446846 -0.00719496521985705 0.00299473591879748 0.00492341912296758 -0.000220857200030293 -0.00148694847760221 0.00557800815537296 -0.00330126973850131 -0.00468982803687246 0.00541209755762123 0.0037592315187864 -0.00609757119477708 0.0113976718770457 -0.0643397724866485 -0.062538543685106 -0.0101485476208081 0.0040491916355969 0.00928278349195253 0.0457229806813368 -0.00368335340903892 -0.029272489526701 -0.0572565574849801 0.318424672858451 0.216713329086781 -0.0744250945109022 0.33247370425474 0.304781387320183 -0.245919418382001 0.0918358230154572 0.103868178761381 -0.000175565244980521 -0.0336629966305699 -0.0518737073130212 0.000910800205890171 -0.0167500459979356 0.00830039292480338 -0.0224012566015539 -0.00146054215493068 0.02135293678582 0.0281960866554291 0.112243846795041 0.0511364936131276 0.00372144845668172 0.309731811182568 0.258356144430889 0.15540534522094 -0.0207341642515746 0.0165413734216355 -0.0371067192161391 0.143314962943027 0.147454950725822 0.0371502974772164 0.0899657150150505 0.00192550680262456 0.0644379041232736 0.00431025577473421 -0.0190356094294377 -0.0209079771025686 -0.0175286288154162 -0.0624728828589051
  75 1372.65067104736 ""  22.1749470331049 0 0 0.0239109363790477 0.0394892153359584 0.0163978172598875 0.00826488854299649 -0.00918185151973124 0.00133075299464062 -0.00841034702180252 -0.00567352499756795 -0.00242599252200148 -0.000729924910396854 -4.51043202125698e-05 -0.000178303411130188 0.00504836922194189 -0.00639790502263292 0.000835861007874069 -0.00979369682991307 0.00307822888178445 -0.00204711878573276 0.00581974274442639 0.00556914545394054 0.00158201804174738 -4.11276747324083e-05 -0.00637592490029765 -0.000335083767106999 0.0025444521043023 -0.000925527817527059 0.000560528366681561 -0.000615454572167662 0.0006824047006771 -0.000454563642341985 -0.000725189014605352 -0.000474103264714938 -0.000107665249801703 -0.000861758689934323 0.000729568586609345 0.000104806021330016 -0.162052246929248 -0.185148241226323 -0.0779065178980139 -0.147031591231254 -0.137149686641943 -0.0405137590846427 0.01390854629643 0.00820798188289184 0.00318259733449632 0.00502506945821517 0.021735276851748 0.00185635362241301 -0.00551041556428258 -0.00192005680883721 -0.00137828907567156 -0.00214001910586265 0.0488607236053694 0.00493349212327602 0.000343851506826099 0.00122874337704298 -0.000347096190003405 0.00343089239680989 -0.00213725087742556 0.00177350126364075 0.00147357532806062 -0.00214890936196338 0.00132195628000309 3.90639125759626e-05 0.00290752751011323 -0.000254036040056521 -7.89633132984704e-05 0.00281751202588184 0.000675725583342438 -0.000324989099247569 -0.000623273222428249 -1.14530049698134e-05 0.00183489972384035 -0.00200607385832911 -0.000773279867660291 0.00382417645568965 -0.00201589257682762 -0.000338233661843569 8.58498696269947e-05 0.00128179554771704 0.000258288954072353 -0.0228487230501603 0.0253474523229947 -0.0156256036405265 0.0143294830425301 -0.0283222957166865 0.00439234685072881 0.0772760965808383 0.00715570671236124 -0.00270046114921669 0.128897288241738 -0.195837099325335 -0.199482824027501 -0.0393812952413386 0.112778260302531 0.0614214155805088 -0.626248067885103 0.106470551050887 0.233207199101379 0.000266731123737905 0.03016347331503 0.0226184576193726 -0.011215992222479 0.00200917086825827 0.00306090592986937 0.0102630413576852 0.00323712524000143 -0.01034575553958 -0.00680405697328405 -0.114273615102333 -0.0897419622954507 -0.00363280649058427 -0.153472021691642 -0.106812570118249 -0.285452794727193 0.0326531218200647 -0.0137263733996838 0.0120704901677596 -0.0289840399571378 -0.0312788533868676 -0.0291929251473841 -0.0539608891952617 -3.3243174031476e-05 -0.0398995438138609 -0.011553020949344 0.00273027081802766 0.00838457723591935 -0.018228804470298 0.0240654476620727
  76 1411.45524276617 ""  7.07403880517601 0 0 -0.0281846070380145 -0.0329999342592756 -0.00653785884224127 -0.00865153441132522 0.00273658790235752 -0.000881915043204545 0.0042870071046058 0.00713656625192083 0.00150125396758193 0.00355169195317207 0.00195776120116357 0.000850267932632914 -0.00466926100637551 0.00254222530061766 -0.000981112692821544 0.00582337513659214 -0.0026286787937907 0.00120155583891479 -0.00197360336798582 -0.00364180128478706 -0.000605261753085033 0.000302831977654188 0.00485830906505649 0.00022871279393133 -0.00120595013558796 0.00059450150852361 -0.000229885410778737 0.000257856020591247 -0.000349929239427423 0.000128240812344436 -0.000241482388972328 0.00130171876105063 3.04668280651789e-07 0.000260968065127091 -0.000347920928955704 -2.69946043642657e-05 0.113920021298968 0.119501711562952 0.0525275849815287 0.150797901021901 0.169191907456382 0.040990655553398 -0.0133268405991116 -0.00782183137372294 -0.00353822327315079 -0.00491642332666121 -0.0127452346904261 -0.00147877499875816 -0.00503159064490694 -0.00585628491540838 -0.00139923470803048 0.00113675990162797 -0.0404595488194349 -0.000656328967060822 0.000108934484207037 -0.000411130679462784 -8.38193834694488e-05 -0.00176902217525745 0.000929570098051684 -0.000126586837295378 -0.000434758549604246 0.00164207708762254 -0.000293362136931761 0.00119588255926629 -0.00562905861521153 -0.000801844750146271 0.000831682815186067 -0.0057258881310388 0.000894818957765787 0.0048936881925716 -0.00242892780638772 0.00103882490512973 -0.000447005979558204 0.00173990963412925 0.000126487741515946 -0.00164196042015252 0.00094041195011704 -0.000720273720915006 0.000127655900112286 -0.000354040470808789 4.21785264684171e-05 0.0123544124544431 -0.0290684180330667 -0.0459583562154083 -0.0110769665566416 0.0119281734371063 0.0071460705108949 0.0172612426045949 -0.00678641401497116 -0.0125566944330644 -0.0916989019828035 0.209562483637159 0.146160924501486 -0.0446723875141297 0.0746123337002734 0.175990697059669 -0.0566907635454339 0.0105421485284321 0.0164809078048127 0.0100512063918327 0.0677724833453142 0.0439364048380693 -0.0145333728213225 -0.00950009614434462 0.0200959829841391 0.0367477192714249 0.0573815394983597 -0.0113509924934725 -0.0500645435441469 -0.266896091319847 -0.186459595602253 -0.00391938363113958 -0.325235020001828 -0.194606588536425 0.218925591834512 -0.0225690185921012 0.0149263983425633 -0.0112554218854595 -0.0697636733602034 -0.0290908939540517 -0.184621571386988 -0.280614215473745 0.0502744609888399 -0.183409731244588 -0.17590834656771 -0.0940320958539259 0.0266080382229073 -0.273341335803862 -0.00283109590275857
  77 1417.66006694619 ""  7.66604118607155 0 0 0.00371956488953593 -0.0023047479776623 0.0015501233598848 -0.00691671970098708 0.00265775867741872 -0.00155021109109068 0.0253090836249341 -0.0115345959796329 0.0052373973712569 0.0155303932205366 0.0269917441224163 0.00466179905664202 -0.0166962565883191 -0.0130316869209799 -0.00426358564450689 0.00670062452890412 -0.00582749069165729 0.00118797441258712 0.00733099849321833 0.0225079975183726 0.00261534190685275 -0.01507603300267 -0.0258245117327255 -0.00447982307806522 0.00328751432757038 -0.00490728745142939 0.000698060473275363 -0.0208410191638649 0.000326768558490151 -0.0454007961524962 -0.0574393770512638 0.077577424097574 -0.0104848990944776 -0.0349230538631474 -0.00183936449345545 0.028491185694861 -0.00960217512776895 -0.00798835986348567 0.000824256635996993 -0.00632828039399614 -0.00220698851326841 -0.00648488714705234 -0.0994841718445219 -0.0407079503425974 -0.0243297693553472 -0.019374500123092 -0.0204236540229741 -0.00568296108756931 -0.0243009852383919 0.00422860304617344 -0.00530548645393396 -0.0187363324340828 0.116886802011989 0.00125789525679004 0.0307068154232882 0.0807364785459217 0.196140437210751 0.0485255787667001 -0.0749338704919894 0.197206755572374 0.153838533826148 0.00772732757705941 0.151987439362329 0.187197350859903 -0.339811160422997 -0.121544620702529 0.121681917121396 -0.349204403877397 0.167628891661215 0.343925537376617 -0.208924640693233 0.0721453313010762 0.183988062673094 0.0119517552952115 -0.0633015822974611 0.118729455877587 -0.0576232877915076 -0.143525365558951 0.101120569533786 0.0850220315584584 -0.142424888074921 0.000551495700200693 0.000365727481921754 0.000314654253646034 0.000110693590414915 6.82479128884989e-05 -0.00025876956105565 -0.00281430677321732 -0.000121976947904016 -0.000781175042107437 -0.00041304176109032 0.000321392588914041 0.000345624696790989 0.0012964513048844 -0.00221528384764065 -0.00296694621558871 0.0126891597789538 0.0119007247497518 0.00256423501939444 5.07367376699891e-06 -9.66732943482764e-06 -0.00012516804782179 1.25623717753569e-05 -0.00014930325422258 6.07439962283737e-05 -1.52146832859618e-05 0.000115654612739467 8.22569761362518e-05 0.00037593733649173 -0.000189170125707547 -0.000441473489686593 7.97928941537268e-05 0.0006699407291265 0.000243754947553516 -0.00117892245066785 7.39285023504364e-05 -0.000182568743270006 -7.3056818541122e-05 0.000580467572084319 0.000678180393362996 -0.000256017100970616 -0.000130981990502095 7.17505407033108e-05 -4.14625319709322e-05 -0.000288288045516448 -0.000248943155627718 -3.21204940789799e-05 -0.000626770396816597 -0.000357714761502167
  78 1418.4684341065 ""  6.57433142821303 0 0 0.000185302624307921 -5.19533867765448e-06 7.8078308748548e-05 -0.000212015854576393 8.4792247103848e-05 -4.80549877328286e-05 0.000789754778362891 -0.000413198375683891 0.000444461896856604 0.000480370963984312 0.000896678778793846 0.000218318649714466 -0.000323704382744957 -0.000427222959119747 -0.00118794084616139 -0.000196796064709966 -0.000279720716071793 0.00185316866011796 0.000385652887761245 0.000763222914752277 -0.000644190483916809 -0.000438229189760599 -0.000833299780811363 -0.000389596700865146 0.000961492468801127 0.000115606240291851 -0.00370583053086477 0.0278583024647027 0.00382024646240433 0.0791498407710564 -0.00252806149541028 0.00214626145553836 0.00316190830894517 -0.0610672685431824 -0.00874531667902981 0.0604964063672168 -0.000577509243558926 -0.000559263801357793 -7.33142113844594e-05 -0.000583366802293512 -0.00041859233600532 -0.000311287637751821 -0.00283604585994912 -0.00120814665694414 -0.00242136264055962 -0.00424966678076616 -0.00137322329157751 0.0158907576623851 -0.00179305098349548 -1.92251330493753e-05 0.00450299089543701 -0.000615056749764213 0.00397960655356592 4.19326559628024e-05 -0.0315436610641395 -0.110067848340474 -0.327836185286714 -0.0322936705940932 0.10156429717366 -0.35177101898119 -0.268828457676549 -0.0445289359589477 -0.259430560936779 0.0147134447103049 -0.000919200527034733 -0.00367880830602597 -0.00414706382224759 -0.0192011898466571 0.000679563657335877 0.0149140722840043 -0.00552429165145532 -0.018328443211672 0.363918961716377 0.0580296887859402 -0.117976926439463 0.187897176981085 -0.0814351215187955 -0.316725517004162 0.173685436743783 0.135204746782687 -0.282129762426711 4.20603287741507e-05 -2.09141617599597e-05 1.05031324837446e-06 1.55768658012095e-05 -4.42501747663977e-06 -2.41798801948135e-05 -0.000172996401044961 2.1309072795812e-05 -8.06705123743356e-06 -7.24340226694358e-05 0.000121044163973987 0.000120453921766646 6.58284551064806e-05 -4.61047954988825e-05 -0.00010625337786539 0.000782614135341694 0.00037544053107761 -2.80808653907884e-05 5.17733725985036e-06 -6.86473212491686e-06 -1.00525758283416e-05 -3.25768084032814e-06 -1.18983169116812e-06 1.14503143386385e-05 9.86613814781671e-06 3.66113597029233e-05 1.20489955316269e-05 1.12758404730611e-05 -2.49183349785205e-05 -2.44638729551284e-05 1.09207275122075e-05 4.08715563744905e-05 2.2773367751452e-05 -0.000214961899663757 1.99719152193349e-05 -2.23341644563929e-05 3.24298623934517e-06 3.04587721762429e-05 3.72190183094105e-05 -8.40929588891162e-05 -0.000105678203620008 3.44583993835462e-05 -6.61125443135916e-05 -0.000106829054014037 -6.95216135072489e-05 5.31174575612579e-06 -0.000178112926307686 -4.96660156491968e-05
  79 1425.95348540354 ""  12.2492888499585 0 0 -0.0607295065601126 -0.0686809678714257 -0.019214746974172 -0.0180451586100363 0.00620408678194077 -0.00308647470606473 0.0055304626642379 0.0141053536322107 0.00226985894005376 0.00931523701664059 0.002410969818897 0.00209304079307369 -0.00845337274336645 0.00883593889439678 -0.00161514079899197 0.00854373022560698 -0.00486710630329428 0.00171774153495631 -0.00523400666554221 -0.0117156744787218 -0.00163356947459439 0.00295925410195492 0.0152290515435073 0.00129421064144568 -0.000757807261392943 0.000887538401141228 -0.000136159194846726 0.000427746861838089 -0.000640397569597669 0.000579598893039826 -0.00210285587171179 0.00396011480344188 -0.00030137633083742 0.000481455614308352 -0.000602643169004406 -0.000320197169198552 0.294158824658619 0.252174944825656 0.100398506959692 0.32104766584667 0.290634553881095 0.113576705470454 -0.0264822524396469 -0.0188271676802668 -0.00691789171220871 -0.00844390174572742 -0.0454082883611241 -0.00357528270704447 0.000100933578342657 -0.00906667338089742 -0.000346854608770298 0.00536037064914487 -0.0956289777989978 -0.00300979654439914 0.000190518583271449 -0.00118431063203851 -0.00253463685443375 -0.003794033077989 0.00245003830763827 -0.00183713223196564 -0.0015941700553791 0.00359698703731773 -0.000989865313261396 0.00671386596852762 -0.0166988774300591 -0.00454780582990708 0.0043408326119714 -0.0171204415815311 0.00596241402837622 0.0168826173038311 -0.00949647337153048 0.00353063374664085 -0.00130733411733896 0.0038580894899869 0.000162241313470106 -0.00397058390061425 0.00228829732878922 -0.000586996808077527 -0.000595603167382029 -0.00104851984949564 0.00171262239371932 -0.0190035210053728 0.0212322184977931 0.00940309753889233 -0.00873953907129991 0.00593057202032544 0.0093121785269206 0.0622948462678172 -0.014146923252117 -0.0151474910415861 0.0447391017332453 -0.113934957454946 -0.0939161553265102 -0.0166238434404315 -0.0218924915829042 -0.00676429705546116 -0.281799131765621 0.0159679815502363 0.0871242758421737 0.00222096306728444 0.0115533023046561 0.00959238611534258 -0.000131380094890944 0.00350423455486495 -0.0027849595890097 -0.0228846325012706 -0.0640249195038087 -0.0165696727596715 -0.00967692318101392 -0.0212092093015942 -0.0129252478809045 0.0021507386147913 -0.0539812458011505 -0.0399660121293687 0.129641088950771 -0.0113244641944163 0.0107926449572825 0.0037883914854601 -0.0302655690606522 -0.0310975883852031 0.174172605545962 0.212988272028981 -0.0590958856938566 0.118248951435298 0.191000826571536 0.126609424450821 -0.0141787673815065 0.280366525950565 0.0913840599961121
  80 1437.30879100005 ""  24.0046655666327 0 0 -0.0307170339877643 -0.032656794882693 -0.011500166452302 -0.00750143330454232 0.00291444440888545 -0.00147665234955766 -0.00180920173212449 0.00734901495478322 9.13903695355616e-05 0.00306359731136511 -0.00378008881356182 0.000475476593595325 -0.000686762143110611 0.00868666322499076 0.000170824693758983 -0.000191436317815572 0.000154284697335171 -4.24816162720211e-05 -0.00437480781138184 -0.0113439733190508 -0.00143456272375355 0.00467942134446586 0.0133176627476052 0.0016250260208203 0.00146814293915977 -0.000769927676320676 0.000286287567281385 2.48496627668507e-05 0.000101253858376654 0.000399111829049079 -0.00295327838737964 0.00348475813692373 -0.000539898898340585 0.000141422156755521 0.00012561233743622 -0.000339999265582764 0.160277372492546 0.11810417110193 0.0419331567481994 0.158622273996713 0.11740421885273 0.0665110603387815 -0.000278715095389158 -0.00627651275229358 -0.00035084223999678 0.00011409522547925 -0.0373979887439718 -0.00144926732619464 0.0165155009313515 0.00139205614995577 0.00374814507342586 0.00659426989319672 -0.0646852494285423 -0.00189343031378018 -0.000717629068111363 -0.00095723367686254 -0.00228532738910783 -0.000871529537053249 0.00115226585185357 -0.00203879824432497 -0.000820346818531926 -1.32521861827888e-05 -0.000493364346339786 0.00934800790459591 -0.0143009683247062 -0.00614282192957291 0.00597500713037373 -0.0148123952508952 0.0086251396608164 0.0153649913215722 -0.0093587447796289 0.00317689757954114 -0.0007974429986758 0.000143545527997549 -4.82653039373173e-06 -0.00160291803381345 0.00101580391935042 0.00120086018811867 -0.0015343193995625 -0.00100256813353786 0.00153170599035666 -0.0270315293319268 0.0317700204750016 0.0428281495700365 -7.4102699890567e-05 -0.00298793419373025 0.00229065247095744 0.0371446027332404 -0.00202904915382645 -0.00317945931654921 0.113934388850396 -0.205205215739234 -0.153686021294299 0.0193544876265024 -0.052202927993209 -0.140840295620761 -0.164514981988124 -0.0117526421557195 0.0393613833525918 -0.0120719778413986 -0.0725005630763224 -0.0320290219501922 0.013568501626171 0.0126181653253752 -0.0215737892248236 0.0225824652719856 0.0793706455713756 0.0316993460949751 0.0328439455511532 0.237905275581899 0.19033976462609 -0.00408107481147825 0.260145309942851 0.151004718991798 -0.040657573438612 0.0051088118914019 -0.00199889705672158 0.0181155689630438 0.0241594459928419 -0.0157375278359795 -0.195681916296226 -0.23142476314869 0.0806534752135114 -0.100611017811533 -0.232337448861754 -0.168678941292107 0.0145917382227564 -0.312329454410204 -0.145114888738616
  81 1444.66112582978 ""  2.74061214241182 0 0 -0.00177418169344919 0.0139888964528845 -0.00165526124202528 0.0211917753841583 -0.00731583440398626 0.00464989723957418 -0.0604014020296279 0.0221242704041756 -0.0127720771758757 -0.0480268131128346 -0.0912053680513123 -0.0147678274830776 0.0627918207051188 0.0621898908317351 0.0167451677369944 -0.0664941380795807 0.0538419197549451 -0.0127114832338748 -0.0309984445178815 -0.0902998901678029 -0.0107414669983565 0.0496662226261544 0.0844796096704542 0.0147500375996986 0.0265890996770564 -0.0230373924298291 0.00509049532143196 -0.00744106572147112 0.00768468345731485 -0.0105571690344336 -0.0247627718624342 0.0163691056534797 -0.0050673406844013 -0.0114596956591704 0.00711575727932463 0.0069928871986325 -0.00941654594952345 -0.0164351915672843 -0.0180133435610805 -0.0224962883856926 -0.0366832509208098 0.00564454174576914 0.255295557070558 0.0825881553659248 0.0616510788523946 0.0757805687515879 -0.19048954275089 0.00929604937355274 0.276049727393499 0.102724899931335 0.0659228167025677 0.0617122263602432 -0.285524292094275 0.000526425569627227 -0.0119703570646488 0.0110334369755885 0.0416034945750613 0.0289073624375782 -0.0205578526902358 0.0315268411223588 0.0413227930286191 -0.0367019557041797 0.0382462391255489 0.0846372257375044 -0.0621244045407194 -0.0523615196177448 0.0544647140414817 -0.0663078007670376 0.0795844639204334 0.0696614883428752 -0.0493754852580857 0.0143907968608381 0.0552297070979358 -0.0349283823338282 -0.0192113022994689 0.040059667205737 -0.018795572235727 -0.0179334688505411 0.00692850509291958 0.0138361565567077 -0.0428591098807116 0.00273820068577744 -0.00603164154027327 -0.00550286052520296 0.00116792957848332 -0.00151838521743736 -0.000947104490493016 -0.00162453465923999 0.00484294504228419 0.00528566443691931 -0.0124452193356438 0.0273473753086323 0.0210195453684767 -0.00328774965313702 0.0133669439717437 0.020464142240465 0.00937873661922215 -0.0347972296802519 -0.020963465759867 0.000809101322282009 0.00511634787663762 0.0020070848633173 -0.00114749823038433 -0.00103192938724931 0.00189564197273484 -0.000955155879907164 -0.00398242030643231 -0.00185190710430795 -0.00265834625870279 -0.0170142083224279 -0.0135857134453796 8.02318270285882e-05 -0.0174467859635741 -0.00871083839438545 -0.0209654825277657 0.00214574101910217 -0.00155614342346955 -0.00150176208853091 -0.000725422734541707 0.00242119998356379 0.00907726339237349 0.0108982512079166 -0.00433050297625337 0.00364399808465351 0.0115110485082814 0.00887477326986628 -0.000657968778483929 0.0145263871761637 0.00801439951313073
  82 1450.65811485624 ""  4.34684737846389 0 0 -0.00222705017174305 -0.00259320408865278 -0.000661463967165882 -0.00123072952331316 -0.000781086453026863 -0.000289975621346491 0.00453085081684166 0.00352551607293053 0.00119815432813479 -0.00214032257296893 -0.00477151981705644 -0.000701269095851501 0.000343618279312342 0.00251571619540807 0.000188143012676563 0.00225788325062046 0.00952862516684369 0.000881109728334113 0.00158056706620932 -0.00162052873180931 0.000287779639271439 -0.00309674799752279 0.00124409743452882 -0.000640868651900513 0.000200418866632249 -0.00141384426815722 -3.27539877428579e-05 -0.0246999463213918 -0.00426892045252818 -0.0654491416416065 0.0413223481009304 -0.0566648995020896 0.0074453425663234 -0.0506631447025979 -0.0082194630333827 0.048247666657852 0.0106432300911695 0.00967996554111925 0.00391554839032418 0.0117876215749365 0.01141373824749 0.00401715643293202 0.00612504097427984 0.000128761187937421 0.00138195804482469 0.00077343792257138 -0.0435949576644866 -0.00152745301702832 -0.0183583069177022 -0.0150872596442537 -0.00476346326045095 -0.00296505983835606 -0.00747306191001303 -0.00100851298389849 0.0308967198935501 0.0967600370115373 0.262857313932188 0.0259356913846472 -0.0894862533381447 0.291327997847586 0.222827488694894 0.0453782109126792 0.215068089162419 -0.136179046912895 0.247492828103949 0.0904886320658528 -0.087323766584294 0.254921390852106 -0.12359176129312 -0.253112938868654 0.149377573700512 -0.0527541792987376 0.294968874639718 0.0560636588616454 -0.0949317221746148 0.150382538644516 -0.0704728897970134 -0.258067930019201 0.140319848808738 0.113514258745997 -0.218454975957492 -0.000866477149134969 0.00110079041202289 0.00101628293526741 -0.000313658770367633 0.000400935850082263 0.000351917628170602 0.0019267158819582 -0.00101884387943686 -0.000757874581493384 0.00252339282922354 -0.00586053106651509 -0.00446129787375966 -1.34102222282532e-05 -0.00236092904008366 -0.00285292396848901 -0.00773070814521811 0.00169016806697761 0.00320186301297239 -0.00016882207946109 -0.00105044534768835 -0.000369502901848632 0.000271107390937658 0.000318228951125897 -0.00037240373813945 0.000145619296681834 0.000653717790710173 0.000314162368755374 0.000558694062224812 0.00345135206201327 0.00279066593932588 -3.21210691402885e-05 0.0033606919547268 0.00154817589796072 0.00583885933209928 -0.000453836997649111 0.000431141391949021 0.000259176158905386 -0.000230032300966796 -0.000849772918924016 -0.00130631489406738 -0.00175677810441202 0.000775736953852471 -0.000471201151471338 -0.00190353343882753 -0.00151587797100233 0.000109861441094619 -0.00217716809275115 -0.00126409329085439
  83 1481.23408389633 ""  47.8135739644109 0 0 0.0141368263209219 0.0512800112798533 0.0317625646270474 0.00377707298611677 -0.00735385131169503 0.00125423478261226 -0.00144527741335685 0.00042265843272327 -0.000405871882248115 -0.00871334510939017 -0.00479581349358357 -0.00217453550974974 0.00693414464296531 -0.005527145412926 0.00133805040030044 -0.00935209682193583 0.00789469341538464 -0.00172276278854214 0.00323843758233564 -0.0026283758567519 0.000540825747335624 0.000125364206706165 0.00288837221567286 -8.69933897054923e-05 0.00187731025244229 -0.00140841534316737 0.000407509080509037 -0.000394896843341786 0.00110522664998367 0.000119351771380503 -0.00120219706105282 -0.000177919668774965 -0.000236584162493331 -0.00039431653799152 0.00105639860543286 -0.000262010746935955 -0.100797265885318 -0.154147676506714 -0.0711366388596057 -0.0486926967061049 0.0205401309115572 -0.0040526541135783 0.0277558530457038 0.0169730104862343 0.0066825810193509 0.00761266518327028 0.0188039472648507 0.00237015323666726 0.00849847425499204 0.000435258898399607 0.00166859122870652 -0.000644853787813458 0.000646845168415058 0.00617286226243389 -0.00144612187452314 0.000432511764228464 0.00321298839162717 0.00622821151390088 -0.00204813631192579 -0.00516895445485944 -0.000232641781191694 -0.0098620773734831 -0.00109183199094825 0.00425532962414577 0.000683736558354906 -0.0023830210640138 0.00282144460898798 0.000477968247129508 0.00417068458924598 0.000635428478930543 -0.00126381631820074 0.000191200918337688 -0.000877651887908286 -0.0088959858950217 0.00027044763154175 0.00360701642618266 -0.00257457815450809 0.00671332298448571 0.000382804729846991 0.00104048912095942 -0.00281796076637321 -0.00671496500226591 0.0449402803888657 0.0328999997288376 -0.0230411627201778 0.0394097877483759 0.0180704135817765 -0.0196247844834106 -0.131213373601041 -0.0792794159588137 0.0188023296312008 -0.13919769351101 -0.100702498458681 0.0226576900694149 -0.133194880918897 -0.110644812775792 0.0309326650943087 0.362095019972581 0.204832439879041 0.00128805345514234 0.00600560116576862 0.000403076767047783 0.00353696530085852 -0.0053614124578261 -0.00802118944727448 0.00278803069963192 0.000333402415099657 0.00125471767514526 -0.0133301957580543 -0.0143178941755172 -0.00951846493381202 0.00083672487745727 -0.0274807314105989 -0.00181148721038122 0.535642153185803 -0.0592186606227655 0.0385135193211464 -0.004871593030652 0.0582126286316734 0.0455321882802193 -0.0305901258916536 0.00169086099524546 -0.0115668076010296 -0.00685604765236324 0.0072873934070495 0.00953871073536046 0.00208001253687628 -0.0162612941633219 -0.0203553507432837
  84 1496.88513904165 ""  13.7708507670585 0 0 -0.00636928044763624 -0.00391134928323522 -0.00569179081067889 -0.00084147512273654 0.00126016108883149 -0.000311059390274375 -0.000467828951030595 -0.000367660810746477 -9.46000491377901e-05 0.00211135136727231 0.000827613579102472 0.00050204381565633 -0.0012018045469708 0.00138716605125639 -0.000231576173352001 0.00102418065433456 -0.00152786615869036 0.000162947372489997 -0.000115031961899667 0.000110800071788052 8.01569528330522e-06 6.94088970008591e-05 0.00052657090976748 8.16976786278321e-05 -0.000108563218415307 0.000124178321259127 -5.85584363061888e-05 0.000630085469266715 -0.00133722566224008 -3.12555115263214e-05 0.000163165757750064 0.000204889927292329 0.000673078344890718 -0.000476315322686224 0.00062967454815498 -0.000269253370147547 0.0441963736757651 0.0140734822956473 -0.00283451170079717 0.0252423417095236 -0.0161853141796059 0.0244782537328816 -0.00575814884459193 -0.00402490019331421 -0.00153704986422567 -0.00136393406165015 -0.00568448455576997 -0.000216624550645563 -0.00232756027312243 -0.00135809207074284 -0.000294597610328669 0.000168772876007019 -0.00412119445716386 -0.000934239196722212 0.00150467169362705 -0.00173733422669082 -0.00975173448239064 -0.0100136229284691 0.00359925657508518 0.00918095730748432 0.000221740862519173 0.0163833372668821 0.00150670041747129 -0.00123744234722394 0.00305513110138037 0.00118042903706917 -0.00316048701152762 -0.00478423755146939 -0.00333487718234367 0.00283812198957047 -0.000446839450308708 -0.00591805691035533 -0.00174517149089962 -0.00838014517108863 0.000494190468303894 0.0047594719536062 -0.00375588098540708 0.0072170025784597 0.00363791891169295 0.00318210554154922 -0.00395937161755132 0.000990491557353761 -0.0104772065166612 0.0306523500637135 0.00106664158309519 -0.00196645696398463 -0.00189900461899748 0.000212600279597508 0.0143403414163367 0.00869394147618517 0.0655097610976863 -0.0794461377158618 -0.0292962395898096 0.0269107908740136 0.0984974650523939 -0.0798832137040294 0.0235890113899409 -0.0691146115648363 -0.0423752777840119 0.00697866434053067 0.0297393402367229 0.0032909540200519 -0.00127329317365442 -0.0362270449412937 -0.0290293822776181 0.0299883240688527 -0.0222508719120307 0.0175332857947027 -0.0291516237380834 -0.131402780147628 -0.106514361672346 0.00691115865035297 -0.0273322572763177 0.043206043668191 -0.0286667520744708 -0.000865532255075195 0.00439682298923765 0.00716810395947608 0.340326835474703 0.271701373417642 -0.459150970355408 0.223819229785327 -0.262107691288592 -0.0666824759802813 0.285164713450194 0.291825911647086 0.0126792660071687 -0.210374787243421 -0.325320432631699
  85 1497.00008451712 ""  0.015081818461749 0 0 -0.000181638822245391 -0.000107461532695957 -0.00016645144443719 4.6869117038775e-06 3.7203647413832e-05 -3.72149962386496e-05 -9.35652311779434e-05 -2.84953431370781e-06 -0.000130365663313924 0.000102993347557787 -2.97498369835479e-05 -8.52073119155129e-06 -6.01393044425862e-05 0.000139464089985575 0.000174613409783192 2.2033843465628e-05 -8.58833966095473e-05 0.000198594876364891 -0.000105621569400585 -5.51030776721996e-05 0.000238841146927501 4.3350351222003e-05 6.45534717857501e-05 3.9850412550463e-05 -0.000433253694269892 -4.09439345227575e-05 0.00171601528187206 -0.0215943317606521 0.0323747887859936 0.00269691201926892 0.0049674027861274 0.000864982505937856 -0.0207297476331467 0.0185454150789484 -0.0329730761191595 0.00932301199282061 0.00132030339628535 0.000395245709051139 -8.0604958803814e-05 0.000661173107556305 -0.000609937315272702 0.000737103932486206 -0.000420934595400052 -0.000252090778956682 0.00110178742267819 0.00248204287041849 0.000288332189968468 -0.0112551094625428 0.00139827769316316 0.000186264515060717 -0.00693883328758776 6.2138317479376e-05 -0.000287723968222305 -4.55736810747412e-05 0.0182120668842654 0.0923420186123399 0.253869747875637 0.314525716475003 -0.129384410183418 -0.233832384599351 -0.0333001852909221 -0.417114180562991 -0.0626393306376984 -0.0579540793233123 -0.148178877609519 0.00483940720093487 0.0441471032855883 0.145591448496911 0.0350733722741999 -0.0512672939922739 -0.00898475427519731 0.230851097888269 0.0481897014940522 0.421260501016219 -0.0136989385615848 -0.18131436534389 0.146900069626978 -0.336996751894259 -0.121564395975959 -0.105561176696232 0.217438419998725 -3.94089580919348e-05 -0.000397415964787128 0.000887747817234665 5.07854564772705e-05 -7.91751166591736e-05 -6.88992205290617e-05 -7.12306969523895e-06 0.000476780395676207 0.000302614442350529 0.00269619399508161 -0.00188203584800957 -0.000687085053034534 0.000826843468467177 0.00347240950482118 -0.00287041303766227 0.000801263450282521 -0.00218808198720997 -0.00134200031759027 0.000205312364836244 0.000867378935960736 9.86894119750803e-05 -4.40197642188734e-05 -0.00102734283665996 -0.000815883621073279 0.000858838151486037 -0.000639135227374366 0.000478895123397653 -0.000892317484841172 -0.00381597474685991 -0.00306217257365402 0.000187613737773159 -0.000879691585051465 0.00119657310990722 -0.00113659103001667 -1.13308938363378e-05 0.000133405902833532 0.000193115945902248 0.00960671715460167 0.00767934168900407 -0.0130858424154697 0.00643297117044822 -0.00751388297767374 -0.00195408754152656 0.00817836848420034 0.00837430442725348 0.000362412578001597 -0.00599713904450996 -0.00921421454937105
  86 1501.02130089656 ""  0.00399636845830311 0 0 -1.14241352859684e-05 -6.52731094594701e-05 -2.64998893554684e-05 -3.14214933801976e-05 -5.7078771124156e-06 5.78803116779611e-06 1.29211965737059e-05 5.02521784708991e-05 0.000289907175658764 4.67346033606203e-05 7.79767304100004e-05 -0.000269249484638379 0.000145156209129223 -0.000109357683456419 -0.000850151045910207 -0.00021440779846144 -1.86680976040689e-05 0.00122629030968855 4.25986686251314e-05 4.81038930368019e-05 -0.000269525613808907 1.74938845648237e-05 -0.000106378664195168 -0.000174032049933694 0.000833820164812399 0.000150631978288953 -0.00315426406914242 0.0258625670628265 0.0241181847231909 -0.00996727968633635 -0.00605556144550148 -0.00117322329839274 0.02424313364936 -0.0183552366637103 -0.0226103676963258 -0.0210738939545844 8.64752382761797e-05 0.000241370511252942 0.000171124217766368 -1.89583470282812e-06 5.94461236102215e-05 -3.58851601826082e-05 8.09191339744681e-05 0.000119582239828657 -0.000255809063212507 -0.00331979767241297 -0.000250376470810579 0.0145362319884029 -0.0021540803428117 -0.000349825968473933 0.00972297405808167 0.00014511577898582 0.000394605705011704 -0.000753889172753395 -0.337034777419264 -0.246721635473251 0.170043859506148 -0.188689151389547 0.156938016428235 -0.150611842621217 0.163049674256045 -0.264266251530456 0.123763371053922 0.0705859599705687 0.195853524658144 -0.00878755359099516 -0.0485568696355144 -0.191091444482369 -0.0418667019808058 0.0642610694143887 0.0122831414075669 -0.295850947604961 -0.198085322281849 0.253507584606628 0.0564342012050595 0.23085867947855 -0.145402144116043 -0.0645606944097952 0.22144531454642 0.224106147114177 0.307235030272894 -0.000109799047597584 -0.000158300308917921 6.75443958149448e-05 2.6550764813269e-05 -2.70741397682034e-05 -3.49660455080438e-05 -5.07518851975265e-06 0.000119855956605388 7.8812338530352e-05 0.00141188275761777 0.000467610930643516 0.000163256060293346 0.000124174147687898 0.00114303853030553 -0.00103010978716576 0.000136197986240461 -0.000361489069597057 -0.000214360174516024 2.71846637980637e-05 5.44977993287291e-05 1.42481156163218e-05 -1.23479698202762e-05 -3.33058003022046e-05 -1.12735845862902e-05 4.3289960979492e-05 -3.63013203411342e-05 2.71958389358671e-06 -0.000157482041770779 -0.000251097240012628 -0.000128463709078901 3.77866438758397e-06 -0.000210306503454159 6.58534783140974e-05 -0.00046891257195669 2.38088383814792e-05 8.30727207496022e-06 -1.38557036182711e-05 0.000239577656061243 0.000211968952175342 -0.000494502629133332 0.000298924848838982 -0.000328102565997659 -0.000134521320526288 0.000373027274611586 0.000403425850895927 2.010588042048e-05 -0.000229565730224961 -0.00028752387420365
  87 1505.10931156996 ""  3.80980419493469 0 0 0.000645348168487828 -0.00546341970655799 -0.000481423938692966 -0.00303445134859229 -0.00207461068941317 -0.000813818732191741 0.0099150255158265 0.010868391502268 0.00273821343579693 -0.00630249376584671 0.00576768535248449 -0.00117780478076617 -0.00326377884179405 -0.0183380669289918 -0.00147226877621735 0.0143011257132583 0.0025967257306885 0.00331071324198889 -0.00724167520394824 0.00268690722318329 -0.00152053466393678 -0.000647398721301792 -0.0142221885773402 -0.000764634408361122 -0.00163164631966895 0.00855793553841036 -6.29299171578018e-06 0.0149288853894894 0.0208643636580206 -0.00702990359779863 -0.0284142482434346 -0.0248292187502826 -0.00785859617359578 0.0110179923301016 0.0204070615143866 0.0148336299148856 -0.0101239316880348 0.0211714981102077 0.0167617731093272 -0.00215388291158317 0.0229077489073751 -0.0150235833866588 0.0155100487280878 0.0218429555781002 0.00453522853218627 -0.00370030638512341 0.0725458361413769 0.0016250033072982 -0.0138202599979149 0.000320408019226348 -0.002997097796218 -0.00110775913524608 0.0534518793243569 0.0020925831160699 -0.247781649560874 -0.168895003368684 0.157431783845068 -0.102605459652664 0.101120612248215 -0.146425646266294 0.118476812643896 -0.248322375467955 0.089455078728238 0.375684447428632 0.118523169657568 -0.163776661127923 0.267587925618817 0.108496839957126 0.319743899224792 -0.222188501337778 0.12471395702106 -0.0405974105416129 0.155285425557072 -0.245981859304324 -0.0474429918189787 -0.166667518526487 0.0992878958194206 0.0919795808434578 -0.16191882676819 -0.162876799670909 -0.265711311806551 2.91256924503042e-05 0.00042006969856928 -1.02031735838468e-05 9.26441822813083e-05 -0.000249285238822389 -8.78670455517785e-05 0.00143353129184066 0.0011414162806686 0.000612894557529261 -0.00321903496520129 -0.00375829979697659 -0.00190596289413051 -0.000717929554640304 -0.00251977338357633 0.00325983628308257 -0.00325471626334842 -0.00174435373939071 5.94841714549887e-05 -5.33742604647878e-05 -0.000644193512633726 0.000137788242307587 5.6907020147405e-05 0.000198820605940997 -0.000135314172959831 0.00042895319931973 -0.000226583038636934 0.00037043697160987 0.00261316513551021 0.00089720116332524 9.56685880782596e-05 0.000159954088717079 0.00354014624753137 -0.00143652177788469 -0.00405450501006934 0.000672303067999937 -0.000314334424498175 0.000317676867704235 6.91548577209485e-06 -0.000366496141498442 -0.00713283606829722 0.00355219936826812 -0.00393290253441206 -0.000733944929049455 0.00442379770102839 0.0044246774693756 0.000178472912810718 -0.00340687645924906 -0.0053706174224847
  88 1510.12681014476 ""  8.28226307969724 0 0 0.00121481160781384 0.000210954109380312 0.000940106709270331 0.000117240375881276 -0.000270899477739672 7.11311859740427e-05 -0.000146370366160636 -0.000111425084910163 -5.9132119030116e-05 0.000195979174994238 8.47668196150824e-05 6.6069657646992e-05 -5.58903173286204e-05 3.29781158332954e-05 -1.16499659498608e-06 -0.000132880978337963 -8.38850859586423e-05 -3.16734171201544e-05 0.000155236905565939 -4.2938857004947e-05 3.03719888425342e-05 -3.67554883335846e-05 0.000294833513940023 1.02113261301566e-06 8.07752949262098e-05 5.22166387765747e-05 2.32701732588968e-05 4.16027979069897e-05 -4.49225744234729e-06 -2.83729244229455e-05 -6.17746097440374e-05 -5.3971545303417e-05 -2.41037961854426e-05 3.87657903774355e-05 1.50369489375087e-05 7.002773104171e-05 -0.00931675202046404 0.000222807829030586 0.00255108769247031 -0.00534433792200083 0.00545648966602378 -0.00645639838259491 -0.000193878020092931 -0.000180385694969551 -0.000133425745171025 -4.49743141978017e-05 -0.000490436797414247 -3.35268224476025e-05 -0.00051177719098089 -0.000499825612915054 -0.000162753423686824 -3.32259824104043e-05 -0.000859015857767627 3.64749333551044e-05 -0.000609410632149485 -0.000506637022569733 6.8810163470132e-05 -0.00072296440051041 0.000436233638529858 -2.76456182246921e-06 0.000405463709176215 4.6555501539169e-05 0.000404193448256056 0.00060173743932111 0.000236266486706474 -0.000271684951409554 0.000441058296839827 0.000315848702290278 0.000530947076977727 -0.000341707728900869 0.000176700584423285 4.79782331689452e-06 0.000681328566168528 -0.000259873278010683 -0.000214340624480655 -0.000765479160887429 0.000501275883263038 -0.000114500315350722 -0.000629727850755864 -0.000627531344308497 -0.000635096735537416 -0.0107391867222674 -0.00833697396881525 -0.00127162244350238 0.000496698668653535 0.000161132135988698 -9.25023558435979e-06 -0.00156152894688427 -0.00107822760590935 -0.000814087106569778 0.104244642900934 0.0607493299885369 0.0190241006192361 0.00579470615363769 0.061522669037931 -0.0762234167870935 0.00417961276141839 0.00594590681319864 0.000710957575933234 0.011593522052948 0.017579382129828 0.00716943188052424 0.000665807692817295 0.00935113809227945 0.00277007328672921 -0.0212729932843672 -0.00576319871451312 0.0381558956561016 -0.248183213192836 -0.0597106434939159 0.0697129924033747 0.00300933391291187 -0.197566847909952 0.151612009097496 0.00381539419922403 0.00143336191610207 -0.00206994410501317 0.0135911887805026 -0.100495012296459 -0.0891482683448248 -0.16845491805093 -0.25719784886297 0.0759544161154454 0.543251412775539 0.0312833959895545 -0.195006002083282 -0.017545297270418 0.288601072519806 -0.516200987533529
  89 1513.38334328091 ""  1.27700748595268 0 0 -0.00455190454947287 0.00369030842989343 -0.00167416037271495 -0.000360542635324066 0.000358387087182719 -2.37307410401136e-05 -0.00190711356743512 -0.001386717818717 -0.000571128660735263 0.00316489035397935 0.00107191718306531 0.000825663221703399 -0.00127368065767951 0.00195237555104456 -0.000198444753780139 -3.08993066666234e-05 -0.00218610897289744 -0.000101670227101534 0.00110656544204583 0.000142702702445043 0.000277535021229313 -9.22836615666988e-05 0.00192687905777801 9.00684341845147e-05 0.00080722736400626 -0.000129557608900166 0.000183474068330399 0.00100719582734445 -0.000495970783001424 -0.000319357718949325 -0.000670016574036186 -0.000114549943521938 -0.000161714080044361 0.000815310229579678 -0.000365527262016121 0.000763452962973481 0.0348626302171728 -0.00792528696710037 -0.0148314566544004 0.018622783264924 -0.0185126565302858 0.026464848799808 -0.00683798565064005 -0.00535146095927785 -0.00232413071891722 -0.00129708011971209 -0.00805516705187725 -0.0007025077813278 -0.00604613250766813 -0.00474058089529473 -0.00155315008984121 -8.54515502094545e-05 -0.00851632524982339 -0.000658115023086915 -0.00746289485677428 -0.0078651324178555 -0.00487420152977396 -0.0137651412748161 0.00718385614507159 0.00437193252914662 0.00487505625518578 0.00790363393323145 0.00528487412341802 0.00674878568589621 0.00141033383769169 -0.00304913386255122 0.00483000061981389 0.00154809373799673 0.00588728785092703 -0.0031103026014954 0.00189945013959766 -0.000287611889085289 0.00725327083696204 0.00634905125521322 -0.00234266523336843 -0.0113395962061659 0.00804767185432908 -0.00851502246957232 -0.00948460209184503 -0.00883888181428764 -0.0010420750855226 -0.0375592086336371 -0.0433943227092904 0.0425536708412329 0.000813956024301082 0.00232930975472216 -0.00103934216108803 -0.00834554201559088 0.000107641213778825 0.00099222895811385 0.51197584455713 0.116400213521589 0.0249189406557151 0.0659755323863746 0.38964985498059 -0.419471539378573 0.04821082056984 -0.0371851550730732 -0.0316563985321468 0.00285143759215905 0.0333622147004132 -0.0183815520033097 -0.00509863938514981 -0.0242296075285053 -0.0110537844414985 -0.00798743409571505 0.00799288616907196 -0.0162818348903304 -0.122871910817112 -0.0671129737423001 -0.0397926449140314 -0.00337129284169535 -0.136822207869972 0.117153851153766 0.037254710555621 -0.00841197906622444 0.0122458327214293 -0.00396382263604372 0.201817321144267 0.169738818731488 0.225800340385734 -0.0527506928983602 0.0939960243256363 -0.0837381722641424 -0.136019071165212 -0.0928069039075798 -0.00231054272666162 0.0340095771021611 0.239092287158861
  90 1517.60737849355 ""  15.5405690540726 0 0 -0.00146115679719247 0.00987921915878472 0.000748151638813022 0.00424019710906304 0.00228978706222445 0.00112823358790605 -0.0264892724483619 -0.00894555032573519 -0.0064485194694485 0.0221735463619799 -0.00123455920589317 0.0049754727091288 -0.00392208669341975 0.0256548182502351 0.000172523382830881 -0.00628590330826623 -0.0166878324823025 -0.00208901310880907 0.0108527833194794 0.0036959729472017 0.00257033051348345 0.00153977588326312 0.00871079099262117 0.000736048580291626 0.0258449162298775 -0.0204259740570712 0.00508131231079022 0.0254627433732539 -0.0198275958593258 -0.00788557530677325 -0.00680351819687765 0.0104236287196251 -0.00144588664071237 0.0200091430027722 -0.0206866864969064 0.0169045567616652 0.0222105662606719 -0.0383040721708974 -0.0313480420807224 0.0072878356581199 -0.0418291411994307 0.0301879746984052 -0.0396681015007456 -0.0425442566690422 -0.0109033214420457 -0.0031904960232562 -0.0536481714295329 -0.0030854549583653 -0.038639183956466 -0.0310015326369736 -0.0100604034886574 0.00146660671984109 -0.0589090827051866 -0.00212918376450099 -0.150349232887446 -0.187137701668959 -0.209543278117769 -0.381942459193503 0.183201450220195 0.186864666490155 0.108138321769689 0.319852477707784 0.128634267872708 0.0092701700454707 -0.0219960729220903 -0.00892792375032449 0.0059291498725636 -0.0184750490613864 0.0115178941128249 0.0233822406700768 -0.00894560124044634 0.00837002439942293 0.149222543637891 0.326061671608706 -0.0482455637189458 -0.268249821734512 0.20199242750999 -0.321531257684252 -0.225049408205416 -0.199770417857642 0.110844474439329 0.0028347711789622 0.00230554081200114 -0.00175187637592672 -0.0002846500284545 0.000404656976045156 0.000266442492226866 -0.00164807348853423 -0.00212474431951829 -0.00112600729622729 -0.0304100103915616 -0.00677714969820363 -0.000600487611170678 -0.00255564999526364 -0.0212571121539683 0.0226207709509675 0.00208702902813246 0.00438104199004172 0.00183715255623195 -0.000521454543791826 7.15869490036466e-06 0.000565573664222552 0.000293824231503173 -0.000117840083099879 -0.000182931755455517 -0.000329239643558707 8.77979050196438e-06 0.000414023803516296 0.00445352096901804 0.00043405244675692 -0.00142412898995451 -0.000445946236141344 0.00228681065150221 -0.0035623112585933 0.00579254220644724 -0.000723566609028876 -4.24819856450714e-05 -0.000299604541141518 0.00105310422135949 0.000891193895215825 -0.000392718526930127 -0.00368962427828326 0.00183024634336075 0.00595590331682554 -0.000926463308550786 -0.00326489301816641 -0.00023999428958333 0.00378592443370626 -0.00451199916976451
  91 1523.70742536015 ""  15.9821376083505 0 0 0.0133491693293839 -0.00768508186549662 0.00606598748418794 0.0018157474437267 -0.00223789051023398 0.000531244397390228 0.00135042183697183 0.0041195577010879 0.000409796893265067 -0.00554360818249896 -0.00291402105950167 -0.00131946878359389 0.00247791376210187 -0.00224254142442186 0.000496383056389217 0.000587173783592268 0.00368722634812839 0.000365776075413289 -0.00281361842260455 -0.000714206951864559 -0.000676153714921465 0.0010648306044343 -0.00400138853631051 1.3429461030019e-05 0.00160483338833594 -0.0020074022091563 -0.000958481653678277 0.00181501942811512 -0.00105936928157899 -0.00037298269072848 0.000664987317105246 0.0011989654097483 -0.00149181895125018 8.68390057569133e-05 -0.00110524608601161 0.00050099197499376 -0.118552118625112 0.0564814224963608 0.065795768394263 -0.0669050664022814 0.0952492481560076 -0.101929616351264 0.0161573626269489 0.0106307581261007 0.00377626207663934 0.00262894285836835 0.0160966724521077 0.00175832028750368 0.0127087376579317 0.00966131755722693 0.00251738595072112 0.0013847357302089 0.0115449825121008 0.00121716693824717 -0.0120635358806305 -0.0139332687352883 -0.0136160581569259 -0.0258999803003042 0.012972160259676 0.0114354135290264 0.00799203296242731 0.0194070023800279 0.00910389464400251 -0.0133652056132476 -0.0195535148405939 0.00388651827284453 -0.00302758184673302 0.0111292125404503 -0.00441745428905607 0.00181060305999683 -0.00447195070318605 0.0230919496278217 0.00179543639087958 0.016031675429816 -0.000524231375802635 -0.00413429607516017 0.00370664700508775 -0.013280248034236 -0.00377835549979463 -0.00264582315806008 0.00969375698953609 -0.0334820508415708 -0.016389621365624 -0.0201535293193852 8.40604247332667e-05 0.00243890810680378 0.00103250986005661 -0.00303388933024281 -0.0143363617569677 -0.00732153335623472 0.296235572392116 0.226235155155097 0.0673214847138973 0.00385137976966332 0.138563969689426 -0.193382729476674 -0.0067780648303405 0.0573037023460485 0.030961579014713 0.0251183175657973 -0.0386400101659235 0.00467596827585805 -0.00494642951180989 0.0460960192969322 0.0413382150511482 0.0196866321962219 -0.0100579525110527 -0.0041841802273015 -0.0756199911149791 0.0734734670701562 0.142581472615538 0.0252860017390694 0.0187572606660437 -0.0116314317217923 0.0391424058740838 -0.00126507109422415 -0.00059950027345496 0.000806721160047477 -0.478829945975317 -0.378897661188053 -0.179638951731123 0.189511337243997 -0.153853249590277 -0.146791866600973 0.168273665391599 0.216613076519987 0.0122722148098676 -0.160810669670682 -0.0316410735161724
  92 1523.90780320944 ""  6.50586192595607 0 0 0.000356435178507697 9.02292696120573e-05 0.00023064757148138 0.000145145276617524 6.61975463634193e-05 3.60185058474262e-05 -0.00032388295760732 -0.000520934809893387 -0.000115132444939218 0.000311192296782963 -1.55171199496727e-05 0.000356156086454665 -0.00011834271874841 0.000564051102757064 0.000285549282041107 0.000238249739008401 -0.000306304246513951 -0.0024120302037415 0.00061910185490265 0.000223838809908541 -0.000324457498956286 -0.000212825568936353 0.000408989579160319 0.000212684353583193 -0.00702181072975131 -0.00128430707250169 0.0305298107161903 -0.0206674424636086 -0.000919389102284234 -0.00112968438851325 -0.00938566711784001 -0.00145754209248508 0.0403295907963976 0.019251162657693 0.000443408019392945 0.00786737149334397 -0.00289183361000071 0.000127178006630068 0.000781570273638545 -0.00154170906249163 0.00162986225598912 -0.00195068777349912 -0.00139286565660522 -0.00102121132779528 0.00122426595843694 0.00283967089363585 -0.00127525612217903 -0.0129797055759704 -0.0043600831997579 -0.00154270531395497 0.0143946671465122 3.5113380192372e-05 -0.00188654315571526 -0.00109408029800705 0.176849303073067 0.16255217940051 0.0309083072272825 0.212887327228457 -0.13332075030583 -0.00423660486701447 -0.0943324902807643 -0.0285752786200558 -0.0917058615432792 0.113936663276362 0.393353814787257 -0.00876479978190482 -0.0897669361973715 -0.389907738704172 -0.0802708257319987 0.127297791869931 0.0207828199905283 -0.563047930338518 0.123109301624836 0.0373125247155987 -0.0395969071336279 -0.191900005286482 0.136764457247357 -0.0896919133408259 -0.170683202851792 -0.161387304606228 -0.0555405990330719 -0.00128135073012868 -0.000634150814728041 -0.000853614494495895 2.63146388730653e-06 0.000103951601055947 4.65440043799995e-05 -0.000195615576217977 -0.000593289784887204 -0.000326567588762774 0.0112897175464363 0.00909304579359677 0.002784216907141 0.000114943305607268 0.00516670343832503 -0.00734342321570822 -0.0001814443907996 0.00237698701648112 0.00121864038332584 0.00101302230168597 -0.0015347315270192 0.000185318956082745 -0.000192670058607326 0.00184512794630035 0.00166366174147074 0.000779708523885416 -0.000402878263424246 -0.000163368107503707 -0.00314476183222195 0.00292195382690078 0.00573970069237148 0.00101793719032375 0.000655911396498845 -0.000375115508497099 0.00167376624938265 -6.58725065956659e-05 -2.87915912643727e-05 1.82968874426712e-05 -0.0192212417504881 -0.0151959542321019 -0.00712253919643675 0.00751503797015017 -0.0060993069609578 -0.00580077656336823 0.00668589648411944 0.00859882461901526 0.000487110064430261 -0.00636267817564466 -0.00126349249581965
  93 1531.66124637512 ""  91.0254074984998 0 0 -0.0361630944720373 0.0578474203326948 -0.00345924833786773 -0.00282454474371793 0.00784864396437267 -7.2798396870886e-05 -0.0205751775950423 -0.0358549067043699 -0.0063224412429611 0.041107176503936 0.0156520472625917 0.010013249235804 -0.0144983040640767 0.0257258786764871 -0.00220149943330992 -0.0135629331835326 -0.0293868605721492 -0.00421680756975377 0.0296613350865362 0.00623959344289544 0.00685781433201567 -0.00897046313795158 0.0368822910012821 -0.000378105328278977 -0.00429579852158623 0.00756594603055737 -0.000930216125603223 -0.0035513249461488 0.00181297124698668 0.00225185024293512 -0.00505812237242385 -0.00661574337266658 -0.00175086608300311 -0.00252780991869628 0.00201245063247 -0.0035639126115806 0.377581282767363 -0.318658528773608 -0.298728954427586 0.207732033359738 -0.373628838876569 0.376845185090235 -0.107537558153029 -0.0795510002612469 -0.0280455963498009 -0.0155875205913557 -0.136366722546329 -0.00898137666215991 -0.107818478491669 -0.0870931691171711 -0.0279113722519443 -0.0111852026544854 -0.119505910342345 -0.00724289115233789 0.0321937950982318 0.0334154337110821 0.0255768093112748 0.0567005852289104 -0.0280529442553527 -0.0228584784726772 -0.0216703386462193 -0.035003336400571 -0.0223916325580673 0.0838375087741614 0.0287230115648283 -0.0359558533438508 0.0609779464210466 0.0311664352444492 0.0718781109488966 -0.0543646533750004 0.0302743654547798 -0.00664879753192861 -0.0305019601426834 -0.0368998008568969 0.00906882325698124 0.0445306864650512 -0.0324090912214372 0.0447688236651261 0.042217567179814 0.0369544460982842 -0.00624445360637674 -0.00128406551058235 -0.00390980466885589 -0.013854302566011 0.00147012089577084 0.000324078916973223 0.00084021845577722 -0.00961212095664704 -0.00020806184282685 -0.00117403276484131 0.0100704403884188 0.0789515481256699 0.0359533448873869 -0.00489103814081932 -0.00557399275186177 -0.000197032106493791 0.00163096822389426 -0.00182684529855544 -0.00737195647983567 0.00885148426391289 -0.00703506811183542 -0.00178376713102592 -0.000188082829280788 0.0120898532435074 0.0127134976101755 0.00404037656458118 -0.00226663051603953 -0.00159257907892691 -0.055746181852417 0.015914139257732 0.0469464101195763 0.0079933252839673 -0.0194198097447155 0.0277338468541739 0.00852724256084066 0.000440962002806711 -0.00246842424683849 -0.00363413873785235 -0.136437432541837 -0.104956729476681 -0.0311626928813534 0.0415633621536641 -0.0313964695481316 -0.0345849600462371 0.0335328466969455 0.0457256056144411 0.00267137227363799 -0.0333564498533021 0.00127659052809393
  94 1535.72250007083 ""  2.20138028026559 0 0 -0.00331068237207933 0.0051326163832618 0.000420172225975982 1.5502200489918e-06 0.000485654645859564 0.000146791598930717 -0.0018768496233801 -0.00208181966222031 -0.000551070829375719 0.00252531685673417 0.000363505367151372 0.0006257891911834 -0.000875637569505537 0.00252639051953329 -8.21398722739216e-05 -0.00023831934227542 -0.00174406218682629 -0.000124913208742355 0.0021346775503157 0.000723293986261371 0.000502869828011026 -0.000614264706087563 0.00191454069753745 -5.44528640118968e-05 -0.00198076319412416 -0.00188303187846025 -0.000534960714633242 -0.00077287944201929 -0.000968013871199584 0.000677156893386473 -0.00201340483745459 -0.00143061415018805 -0.000536995106562802 -0.000404452089208291 -0.000876502701386699 -0.000989471403627785 0.0259795434929778 -0.0218407924215531 -0.0209067098855944 0.0159331072632946 -0.0197034366797441 0.0262526537111185 -0.00607348828981049 -0.00529550145497292 -0.00187176119961269 -0.000959635526423747 -0.0097179841285038 -0.000614219111299986 -0.00910829492656534 -0.00686089751625785 -0.00233795001557921 -0.000789477482758042 -0.0081206750241406 -0.000409365205334492 0.016206308572954 0.0112336314155604 -0.00979954442705456 0.00842093284585681 -0.00735902042497321 0.00984236855474369 -0.00892142911553916 0.0142910017166845 -0.00702377950238099 0.0306487454406703 0.00818908442871133 -0.0134438171115787 0.0217614605777808 0.00731766852511399 0.0260064148832685 -0.0194593616415083 0.0114540949748455 -0.0036630675000171 -0.0112643027124435 0.0134190885464705 0.00340585700810051 0.0120395736556091 -0.00692881017882874 -0.00534614865235104 0.010312526806264 0.0103575811315099 0.0162014972562305 -0.012269406252369 -0.019150918752547 0.00628554186317348 -0.00111474986070429 0.00260183681323588 0.000528683424323434 -0.00361600642420332 -0.00348951802030238 -0.0023544651395672 0.179491870524708 0.0828641459108202 0.0327215608752608 0.0139556760481548 0.153095973012367 -0.12592364067089 0.0155586052144355 -0.000889932052755687 -0.00481498399712401 -0.0413320688384333 -0.0233265231980411 0.0595938764085329 -0.00935040817842757 -0.00378665463786499 0.00675955916023241 -0.00783684883766009 -0.00228446867328791 0.0103132045081474 0.575797415819604 0.0110246500755272 -0.195092768172101 -0.0326940472150246 0.302447243266414 -0.527365943454748 0.0499222532257115 -0.00610369872156425 0.00630233763896268 0.0109288336003621 -0.00256178379352722 0.00240157942629182 -0.0550477844311098 -0.0900554737408477 0.0297993084873407 0.174699034438044 0.0191912818487144 -0.0566551262937155 -0.00672706920615508 0.0987269850866857 -0.153767193649319
  95 1536.42844532739 ""  9.9885319760448 0 0 0.00902968867617363 -0.00975330820089816 0.0014073506255254 0.00325878424117533 5.124005870648e-05 0.00072558682860732 -0.00979135334402029 -0.000262375483979432 -0.00223565904661462 0.00801965489847213 -0.00473987256293508 0.0015971422972691 -0.00372212988775329 0.0149019759674282 -0.000220316876253866 0.00995065856296267 -0.00205140898027595 0.00215255830051871 0.00598736336873583 0.00486659651980292 0.00152630180167713 -0.0019436375306692 -0.000534856135319491 -0.00045466142388099 -0.0273536391669491 -0.0328063848830946 -0.00755577321477946 -0.00937202708191191 -0.0152882065178992 0.00820920259919698 -0.0259238079743403 -0.0170762988929599 -0.00675312949960531 -0.00490813837389228 -0.014604452590154 -0.0124792278263297 -0.0885480778661118 0.0630194343550738 0.0619894343229428 -0.0516660462555773 0.0756686283277684 -0.0837773673110326 -0.0131553715914545 -0.019218593204338 -0.00385370195357177 -0.00430377368984279 -0.035924667942228 -0.00219194436518721 -0.0484193488668879 -0.0310083850465562 -0.0118981594946337 -0.00216917936241407 -0.0215357613420494 -0.00158983916366283 0.217920018327238 0.145027433270473 -0.155921821584226 0.0907671321941396 -0.0916705299873552 0.156992267308718 -0.116700852397224 0.22788646212192 -0.0887780664123909 0.39348083076075 0.10222242765483 -0.172986098524742 0.278850698118495 0.0884048584007726 0.333753240751856 -0.251683365511111 0.149200699139736 -0.0491043700493385 -0.147959161759702 0.223097249875414 0.0448437157929469 0.152582755892248 -0.0838094282089986 -0.107330106168549 0.129046394362846 0.132796850380899 0.244228975868492 0.000976113738251695 0.00233046773946313 0.00174439428998237 -0.000354161748905551 -5.87144545451181e-05 -0.000137648131804948 0.00155151614135388 -0.00103066028625153 -0.000207852281234633 -0.0141112085902516 -0.0189447085283042 -0.00858897209533066 -0.000213587725738293 -0.0107091135658745 0.0088444369188539 -0.000149488452932428 0.00368282875446562 0.00342794738157792 0.00181935875767972 0.00254173323930773 -0.00402135386331253 0.000666140518859705 -0.00128747776380504 -0.00232020112067339 0.000106428636105627 0.000442679876225838 -0.000536535642453735 -0.0340580729805991 -0.002722618274964 0.00804865719528725 0.00129795325279929 -0.0190272783899428 0.0341628647090876 -0.00243991854043979 -3.93544337345051e-05 0.000152790533535184 -0.000119590774793282 0.0186494132577807 0.0138193506641881 0.00738695290294756 0.00151972327308999 0.00150869897533139 -0.00852612952515687 -0.00531893631007642 -0.0013045988430989 0.000177603616549597 -0.00327439175703984 0.0107290387613565
  96 1547.66840324882 ""  96.7090564542705 0 0 -0.0249467373789496 0.0133687715127352 -0.00550701992518644 -0.0181244524620889 -0.0134298498386213 -0.00474042403845627 0.0628632459166117 0.0676024386430374 0.0172898206874498 -0.0782710829903837 -0.00997467775034908 -0.0181223824181734 0.0235070774482801 -0.0844981606877547 0.00179375752712072 0.0281964592344232 0.0747534808812381 0.00932886903093595 -0.0586130465091786 -0.0191693631631345 -0.0138792557205102 0.0123305415525111 -0.0624124214419666 2.82725551711318e-05 -0.00579016343729394 -0.0251862871337296 -0.00214162298380687 0.000311127582183085 -0.00612246502242718 -0.000573909076425658 -0.00216871547039149 0.0015839923923009 -0.000287324304202297 0.000246446996925884 -0.0061708988189313 0.000323145023810481 0.22652875102139 -0.119906317512426 -0.131541395872585 0.142924453339703 -0.151058499351765 0.199774017897747 0.179410047844083 0.159715624556244 0.0479014129639233 0.0240558306353128 0.319050954779405 0.0184218034865297 0.195054029607682 0.154778585124054 0.0500900092750973 0.0148881599794663 0.263659853777574 0.0153249739763706 0.0307977497975112 0.00846201236892384 -0.0756856272301247 -0.0301441619928223 -0.000211941779648507 0.0740431771709016 -0.0110990033995704 0.103947988059395 -0.00258815048327326 0.0243654576812819 -0.00238814926240445 -0.0120389213517817 0.0160855294567087 -0.00631034011519039 0.0205995148685851 -0.0197440918466329 0.012659941339452 -0.0061443026566372 -0.0118474771269731 0.104086185652696 0.00413488504342275 0.00348375705758975 0.00600106977414059 -0.0803633171415975 -0.00616462432038042 0.00189353944561561 0.0816584649143205 -0.000801617898680841 -0.0023021360333368 -0.00367980098467247 0.00123563763573333 2.46164190844831e-05 0.000438120535328484 -0.000138482541438024 0.00408216256355 0.0015534078669326 0.00664210497782778 0.0237237432224919 0.0107566203447181 -0.00174000507586086 0.00132892933824238 -0.00330545966496606 -0.00859491308902292 -0.0124957005276058 -0.00718308429540823 0.00166897805474485 -0.00173718180938206 -0.000739497133867171 0.000172798174857236 0.00278514242985026 0.00343127226942151 0.000448247208747683 -0.000310078865736226 -5.58936705879479e-05 -0.00988455896764798 0.00357694561567131 0.0089321452695219 0.00177511020941512 -0.00257053834186946 0.00565739888551173 -0.00174265269819981 0.00203047066974575 -0.00129991540206808 -0.00159069439892433 -0.0304043844846882 -0.0226909967928558 -0.00442626712455315 0.0063549763822774 -0.00457547493050643 -0.00359449975427806 0.00511839298456946 0.00642214269684509 0.000256744744629203 -0.0043399178209288 -0.00102810914534199
  97 1594.9336964263 ""  17.1058812957254 0 0 -4.11642006403531e-05 0.013847600569431 0.00118704391522385 0.00824956140845945 -0.0155590296780321 0.00143929576677375 -0.118509711705028 0.0919483778413521 -0.0230584366267322 0.0733000428009496 -0.0262368752742138 0.015503369426431 -0.0400388671144444 0.0782394914513681 -0.0057829220024451 0.104031022595145 -0.0504031310268269 0.0212837291177453 -0.0935734883914957 0.0036706918195261 -0.020771937722701 0.0615304514169164 -0.0945097060316395 0.00969977131383046 -0.015669703645591 0.00831590613662247 -0.00315771199864247 -0.000618758746335537 -0.00134151183904975 -0.000487962893056152 0.00573770586759065 0.00229208550981142 0.00144240666548153 -0.000776416420644031 -0.00137098863643149 5.03755423813077e-05 0.00776536638222489 -0.0248009293339847 -0.0234010225125134 -0.00029059571866785 -0.0265213030237805 0.0195630191974801 -0.00954048300180623 -0.0845231828060159 -0.00602488715661685 -0.0387392698066723 -0.14739741203416 -0.0149091188093993 0.118092821317044 0.148667047260577 0.0323054530799392 0.0675164056785311 0.178784293570392 0.0237552325546769 0.00487085286410025 0.00803735979128259 0.026651342140047 0.0131584042373409 -0.0069782014136055 -0.0143598143957403 -0.00191842892679546 -0.0188371915428082 -0.00269972231903149 -0.0159927686617332 -0.0108945087029565 0.00916259883911155 -0.0105032197294763 -0.0110656680547084 -0.0161038304053109 -0.00171190984683738 0.00570843569046982 -0.000902925078108758 -0.00251002951532564 -0.0191211342835825 0.000269431272448968 0.00574211305708858 -0.00814533686911807 0.0183339118401662 0.0158810800609553 0.00975606890924627 -0.0215312750496755 8.01323180404179e-06 0.000552399022265126 -0.000425231478090993 -0.000491107110946916 0.00146704057522284 0.000649843507808895 5.25620891884657e-05 -0.00607753485818141 -0.00191946581525542 -0.000240383045681726 0.000898119362818585 -0.000323934403038123 -0.000314047049138907 -0.00153841533474518 0.000886964705032155 0.000327513173416847 0.00548903222429583 0.00566437008368284 0.000304439287682348 -0.000234205085615906 -0.000188880576491416 -0.000112401763850728 0.000609648926034771 0.000760374066249555 9.50943135157012e-06 -3.28257758765609e-05 3.93227341595998e-05 -0.00102036464938168 0.000549913587707501 0.00103146647603614 0.000387085432127642 -0.000353733478420085 0.000216257945482615 0.0167210999319724 -0.000947526883849146 0.000563836935565868 -0.000144386918743309 -0.00455253169058607 -0.00335939830698091 -0.000189919199021407 0.00073812055261885 -0.000411795054173059 -0.000130282011645272 0.000402907675782023 0.000512803754682651 5.34661251452835e-06 -0.000353535673811479 -0.000185336215779128
  98 1637.81524803573 ""  63.456863769229 0 0 -0.00905386824172122 -0.00421294320811196 -0.0028357792319811 -0.00441554941806524 -0.00573495026923166 -0.00119728748605864 0.0487587612218212 0.0671133453452294 0.0140285444522743 -0.0903604144356783 -0.0927397806225322 -0.0243694957751873 0.0371184270209965 0.115823735662704 0.0131444559371771 -0.0545898741990108 -0.0614280934523206 -0.0146987413158104 0.0885640382352031 0.0800795534677109 0.0231689769448457 -0.0311809439689124 -0.101282505859872 -0.0113144457407881 0.00624482439070049 0.00683051682261523 0.00162912041449216 0.00130993007565421 0.00134440256082743 0.00208963999449176 -0.00166955295191661 0.000391158796022157 -0.000379393867586829 0.00205550279603242 0.00145449642311979 -0.00122438820855375 0.0443891558057442 0.00393553167825374 -0.0107055497926225 0.0334937120771802 -0.00128116988762371 0.0317499980414913 0.163084859688184 0.0596419860767078 0.0397611096851053 0.0425347080069197 -0.173246821135509 0.00268217088075006 -0.158179284206269 -0.0839612042945486 -0.0386314063797738 -0.0340275701535196 0.148096758691779 -0.00133652012714179 -0.00440473193862245 -0.00416483015421108 8.79560693239045e-06 0.00176195990421274 0.00311765984129879 -0.0112872863850576 -0.00379790860729465 -0.00942240758957008 -0.00376557906758581 0.000792727429627517 -0.00121218391860991 -0.00134653449360256 0.00023249086099603 -0.000999003384928848 0.00151058317129239 0.00927600735880894 -0.00610440422588309 0.00215415526100828 -0.00496896335543444 -0.00952980931533803 0.00114262194582491 -0.00320791690139246 0.00227132409087726 0.0110991277317748 -0.00387541113247724 -0.00401022666938699 -0.0021212140864055 -0.000386792360744521 -0.000128953169615765 -6.15050256783045e-05 0.000479692210650961 0.000571527380452653 0.000360194738042951 0.00113924298454141 8.74284423796826e-05 0.000218199293275212 0.00206667624639889 0.000677634067573946 -0.000235837102811779 -0.000468437061129787 -0.00166961591681902 -0.00281613463140057 -0.00390866823619993 -0.00244093603012615 -0.000300389793471741 0.000221962499708682 -0.000329385235836989 -0.00057804485054252 0.000169503577000784 0.000525097345992517 0.000528835032510665 -4.52433703196161e-05 4.60667717572969e-05 0.000124363164923284 -0.00176421851098784 0.000640890044920227 0.00100890073484609 0.000544690166185769 -7.17097936289544e-05 0.00216602171058103 0.00321555843267929 0.000960560473115633 -6.1593852591743e-05 -0.000381409076961611 -0.00236455435620893 -0.00166843357376134 5.91320988734817e-05 0.000726031354426895 -0.000295885846655169 2.21900646194969e-05 6.24583170156921e-05 0.000158578983143679 -6.6180383923335e-05 -0.000373292598355382 -0.000328943904513518
  99 2892.8462668577 ""  43.6735140085666 0 0 0.00136374754478359 0.00261101808025962 -0.00726749251084285 -0.000410718065086889 -0.000217914927363377 -0.000342102311727483 -0.000195757988696213 0.000119391350879394 -9.53291100568269e-05 -1.0682213222572e-05 -9.79231038427981e-06 -8.85107979898753e-06 -4.30530127929985e-05 1.32243799451085e-05 -2.34943442886309e-06 3.9071636900801e-07 -4.55299873074407e-06 -2.07377033196466e-06 -8.02965633874551e-06 4.86586200075461e-06 1.57007468124237e-07 6.17016303707378e-05 1.62010925936167e-05 2.51741735939072e-05 7.08778328684303e-07 3.07969534278673e-06 3.75443521837748e-06 -8.36337150482166e-06 -5.40960224843041e-06 -1.18415609042407e-05 -7.57264828771118e-06 -8.83761916275437e-06 -1.60885419452672e-05 -7.6222668472991e-06 -1.76475363365373e-05 -6.03186537504191e-06 0.0181560937974916 -0.0439316208193272 0.0762599449199708 -0.0249646675990114 0.012822281979724 0.0258274694534776 0.00029869407066701 -0.000702915502497243 0.000149356099123503 0.000109830677889513 -8.1316119724539e-05 4.52869335329082e-05 -1.67958688433634e-05 7.59891350241638e-05 6.36793546851298e-06 -0.000152972649222679 0.000280927300854548 3.75151520535655e-05 9.62008473414579e-05 -0.00012614120038908 4.06048126418694e-05 9.640369133084e-05 0.000174605475882074 1.53144556765072e-05 -0.000152408642445167 -2.24029323590805e-05 0.000145857016204103 6.79326221232633e-05 3.23644099006557e-06 0.000128546287234732 1.25513102989566e-05 5.23206044740431e-06 -6.56671066224047e-06 5.78840234019141e-05 8.72324129986082e-05 1.0777858175742e-05 4.87304446610239e-05 5.08347108575033e-06 9.08549288591566e-05 8.48550409723434e-05 0.00013619009749849 3.20246764750292e-05 2.86224215708551e-05 -2.22056125136494e-05 1.39523040757109e-05 -0.00689349114261045 0.00214953770995157 -0.0056797767968415 0.002612402455549 0.000112558557010771 -0.000453735389216387 0.0134342322940418 -0.0396564251982292 0.0647173238673036 0.0121314700838558 -0.0433518905561876 0.0577053484842343 0.0681927610629696 0.00749663475060964 0.0191444523992122 -0.201677662693617 0.468215459400375 -0.789123418356508 -0.00970438475009007 -0.000437386105975512 0.00050208976764907 -0.000388064647343258 0.000171124760576552 0.000310252251184385 0.000649823991806094 -0.000171409724035594 -9.67333088492397e-05 -0.00684136135327358 0.00633879746715668 -0.0101575262272003 0.124495303490513 -0.00208363824055743 -0.00241242239466824 0.00554421168538184 0.00684744835395255 0.00701199441694012 -0.000836147121752929 0.00610642457839175 0.00226380097385774 -0.00117436502674579 0.000810816860082693 0.00317718162352837 -0.000756828659042325 0.0013061540493256 -0.00206494804718497 -0.00610602455490817 0.000336028072232747 8.55027580580505e-05
  100 2894.09497635013 ""  69.878837785368 0 0 0.000293996375894136 0.000406976374934828 -0.00103613119220683 -0.000135610398794628 -0.000135107124730812 -7.89402037317357e-05 4.38494976216957e-05 0.000162229305381155 4.71704396978113e-06 -2.87323524637692e-05 -2.04938481872496e-05 1.71280930370335e-07 -3.3542460345194e-05 5.7156395479139e-06 -9.72466358890244e-07 -5.4633528311758e-06 -5.73090885758588e-06 -6.38280934496974e-07 1.17018767424768e-05 4.5208665044838e-06 2.24381305013457e-06 -2.13841034426665e-05 -4.48506330720084e-05 -5.42138936114931e-06 2.55660422918133e-06 8.2883443867067e-06 9.20208797160574e-07 -2.43839822791398e-05 -2.05296171859306e-05 -7.94903263629087e-07 -2.02462049580335e-05 -1.63635745566281e-05 -8.2263246457196e-07 -1.87306916712136e-05 -1.8250495088581e-05 1.13660240594976e-05 0.0024386632499502 -0.00610055719403659 0.010685586363694 -0.00376360710815239 0.00165944444909604 0.00360332811868762 0.000143447357682248 -0.000142896640814991 -2.62289615716818e-05 0.000234876126517418 -4.77915529255128e-05 4.13523266064626e-05 -7.28915013015088e-05 0.000117116639785421 -2.08712834331733e-05 0.000271434043209054 0.000169538168050464 5.71216083361354e-05 7.32800710890081e-05 -7.93787884696398e-05 2.53561971423284e-05 0.000144478221076935 0.000266447104381024 2.83525931047937e-05 1.50878698669612e-06 7.06651281286144e-06 9.93538667706953e-06 2.96789243242006e-05 7.84480682531022e-06 3.55771098992476e-05 9.9918625742242e-05 1.69333544311469e-05 -8.3452244790798e-05 0.000103759313376744 0.000156782555374611 2.71295883062567e-05 -5.68167317382734e-05 -1.04442160259251e-05 -0.000192319764469412 0.000157844139262604 0.000297131094391734 7.27131229018474e-05 0.00015044058444227 -0.000168767191058211 1.43523029816278e-05 -0.00262445348415221 -0.000479026505531902 0.000645857538317704 0.000335704246607314 0.00027565066326524 9.7967391737747e-05 0.00186050719666363 -0.00533900031441536 0.00856401304111777 -0.00299302639309938 0.00928617309888692 -0.0152272049973577 0.0276637574973363 -0.00661158002242198 0.00391557910908621 -0.0269434968964855 0.0621058223021813 -0.104116660721137 0.074208433220683 0.00427740030809689 -0.00404680524008853 0.00134622576373824 -0.000565422795805386 -0.00224650141355694 -0.00530022835657422 0.00218991008340149 0.000640820817535026 0.0502738011959441 -0.0446448077688911 0.0620388081171327 -0.945792555667023 0.0125127558364557 0.0153554032009321 -0.00312545619197385 -0.00285809530487303 -0.00148879949421506 -0.000783349212163517 -0.00520354970317258 0.00187262536445818 0.010869268731356 -0.00637745044397842 -0.0292350292617117 0.010130886697312 -0.0196784831457811 0.027395202908678 0.0451047210497315 -0.00227964559246466 -0.000773217071885583
  101 2952.29388918579 ""  49.5463573866127 0 0 -9.55635112735105e-05 0.00103410235498531 3.76033196750056e-05 -0.000223883574776971 0.00033766510959497 0.000198983938893353 -0.000223385496518898 -0.000158068803650783 -1.93155944197045e-05 -4.80355954051329e-06 9.3541549849432e-05 1.28672381966427e-05 7.54565839441191e-06 -1.8630421629958e-05 4.61838559534173e-06 -7.82848448169988e-06 6.08770095805451e-06 -1.25637850159317e-06 -1.99990360305952e-05 2.83577572563334e-05 -1.00119281831544e-05 -2.05116665466933e-06 4.76163114147577e-05 -6.36886424311784e-06 -2.86090082984237e-06 -8.40651222655777e-06 -1.00623905576488e-06 2.03191800658507e-05 6.17209192515185e-05 4.54194961134009e-05 1.97510985746192e-06 4.84956381265729e-05 1.18360716879021e-05 3.49368822552916e-05 7.0032734221738e-05 1.08063137212123e-05 0.00198062525201583 -0.00691345577998914 0.0102629967857852 0.00865745808060632 -0.00759233908579144 -0.0123308873525661 0.00058746865369109 -0.0012487999455311 5.67705016650844e-07 -0.000345749960764274 -2.74859048934565e-05 -9.47702648171804e-05 0.000154304359347739 -0.000156320903489039 2.38606397984934e-05 0.000380956253451096 8.08969612963713e-05 5.78637670900044e-05 -0.000133687660171737 0.000144886530527912 -3.08271417781511e-05 -0.000498614802023209 -0.000869901270489482 -0.000120993710664011 0.00039654096060271 4.1769521277437e-05 -0.000373675386996759 0.000101823580807558 -2.51100201833503e-05 0.000239072219761231 0.000313074808590081 1.11071017364895e-06 -0.000284314451373276 -0.000351923645052844 -0.000533826548287422 -9.73922583442515e-05 1.2181198772968e-05 -1.62016007492761e-05 4.33627556409355e-05 -0.00041552984456729 -0.000732692706748569 -0.000120247196458753 4.32575052382886e-05 -7.87335413812316e-05 7.54740386022055e-06 0.0667004712146159 0.0151312278398677 -0.00816648987001954 -0.000263707534429091 0.000394422501229736 0.000123252309392307 0.00122097192269714 -0.00165655399142829 0.00396077072526332 0.0756692507173408 -0.194780519951594 0.281655452287823 -0.875852284686802 -0.0171073514954398 -0.197113159220099 -0.00873053482215545 0.0207171842717389 -0.0381331173208603 0.00350419370755538 -0.00240733319740789 0.00258779437612055 0.000894623658962997 0.00164364188206352 -0.000516227747771247 -0.000681455239077955 0.000758744409361038 2.36369694725004e-05 -0.0149591727252082 0.0290788374556919 -0.0348567937746723 -0.0293978604830325 0.00349124053826284 0.00674191311781118 -0.00539045773379273 -0.00445760883143917 -0.00193755584383394 -0.00232334474783761 0.00108372931192744 0.00502110341566007 0.002123011595977 -0.00174642242023248 -0.0058390826139366 0.00357632122278398 -0.00698547885406905 0.00797977695813673 0.000845650775570566 -0.000980606294713816 -0.000673627190695163
  102 2962.08650921886 ""  26.8574197196004 0 0 0.0357393769537013 -0.0494938243078697 0.0174801556020765 0.00260982155164274 0.00114737437363481 0.000786864128298555 -0.000299920916901994 -0.00173637420707224 -0.000265159412346159 0.000238676503003817 0.000470990040890698 8.18866407654004e-05 0.000109850403363135 -7.90778981258256e-05 2.41563298424299e-05 5.30222999370744e-05 4.78133309511675e-05 2.14903648342369e-05 -0.000163728969533461 7.23514823404993e-05 -2.67512722164866e-05 -0.00191654198470944 0.000207894902828407 -0.000441747829227997 -2.09195349732126e-05 -2.73940742797247e-05 -9.1727338634351e-06 0.000102539894340949 0.00018817561933224 0.000113259088266863 -0.000100653307950996 0.000132162487064176 -2.58575491737717e-05 0.000146338100163817 0.000193286027562859 -6.5752038154753e-05 -0.127248425316746 0.384141569119014 -0.65767618476045 -0.337528384612895 0.188412568487823 0.436793197788686 -0.000147407180623949 -0.00141107024732764 -6.53026393042082e-05 -0.00192319984370576 0.000219758292987107 -0.00041867570673627 -0.000250010605167875 0.000937804865274775 -4.05067334857457e-05 0.0240899293519936 0.00185599240170157 0.00513408638009291 -0.000565143623990476 0.000679346292547175 -0.000138987192239632 -0.00149779042617756 -0.00270883563290293 -0.000347146928488298 0.00094229825937129 9.2701477353543e-05 -0.000893982500144674 0.000837752107395114 -8.40918495838551e-05 0.0019883816255465 0.00153431939985672 3.16649364819648e-05 -0.00135943202957624 -0.00103996546737513 -0.00143884776277579 -0.000291846475698412 0.000585114003657468 3.13414939757576e-05 0.00151458117002736 -0.00154068449350163 -0.00285530849552956 -0.000547395881887069 -0.00069964733310787 0.000829644217534872 -9.84597398032782e-05 -0.00161056068610179 0.00337173210332081 -0.00422163327603268 -0.000301453088441543 -0.000146409836399641 -0.00030009524588609 0.0014666097975768 -0.00142007416996633 0.00352409534969385 0.0121548497651077 -0.0386764420430135 0.0517763899647952 0.00563609319393532 0.00125803021792742 0.000386106433236919 -0.0094201864396944 0.0224647511595522 -0.0357723405187062 0.000202782728102397 -0.000116178232423819 0.000102610162579398 -7.61234763702827e-06 5.21174320258136e-07 -4.37872845558043e-05 -7.23196667453284e-05 -1.48579315889065e-05 -3.32989087800096e-05 -0.000429840268614395 0.000990700636787288 -0.00097098932032796 -0.00208380418986392 8.65262281051221e-05 5.42076641018237e-05 -0.00167465099662874 0.00145663490045678 0.000785680765752068 -0.000517269528997692 0.00167984094172889 -0.000946543111458129 -0.000189973582831068 0.000184404201543988 0.000440109469527162 -2.11555845987917e-05 -7.7366130789342e-05 1.59595036537689e-05 0.00112898655243775 -4.52665974869742e-05 -2.24475991351584e-05
  103 2986.19557120406 ""  29.0610035762242 0 0 8.09588593625455e-05 -2.2665704672723e-05 -0.00014957160928571 -4.05140971296785e-06 -1.49759818024579e-05 -4.12366477517241e-06 -1.16089262005636e-05 1.62371865843132e-05 3.01219783328942e-05 -1.5910877252536e-05 -1.17518108628925e-05 -1.94992698470641e-05 0.000361325307035225 5.26065691089678e-05 -8.18786441428575e-05 -7.99922768160264e-05 8.14176463841454e-05 0.000191367006084147 6.30856843542899e-05 -0.000210910061290233 5.87473665263171e-05 -9.70607926964115e-06 -2.88775902301269e-06 -2.41222824477891e-05 0.000253220895241701 -0.000135666387422748 -0.00070661994276507 0.0114501893928862 0.0100664500421518 0.0241140156740741 -0.00376169252101624 0.00547304715702387 -0.00142716906927958 -0.0283977027832353 -0.0157899653226032 0.02271085498815 0.000112513533418049 -0.000350429069569834 0.000532050115713035 -0.00103467647995343 0.000622828777594812 0.00127477291609315 0.000128195807689889 -0.00015984668677093 -4.94032270765261e-05 -0.00296100246056307 0.000214644891951872 -0.00181128324796009 -0.00105877084640442 0.0018164920082058 -0.000107213059243284 0.000369093048631597 -8.64544882083064e-06 -1.88843380581615e-05 -0.16332651902017 0.203264977865539 -0.0309329277957853 -0.198266850455688 -0.346523907675565 -0.0535292225486198 0.22551269900403 0.0236184940514325 -0.198832318500502 0.0330636781325836 -0.00301454529564749 0.0800233628053266 0.055240782201692 0.00376366074954728 -0.0502737843365296 -0.0438946677355047 -0.0647734760675732 -0.0122011844357644 -0.163770596642841 -0.0095780286349627 -0.390054291323171 0.272605527966137 0.478784625050173 0.0829853899271362 0.22630298011587 -0.28169972205467 0.0408798718274171 -2.57900724602093e-05 1.35390186827239e-05 -1.96767289090547e-05 -6.39039755978667e-07 4.48272399890619e-07 -1.95094271616865e-07 1.16754794908985e-06 7.33400843113884e-06 -6.25001807489051e-06 2.73871021215441e-05 -0.000143940607635879 0.000207348504316082 0.00026209700130146 7.29482728072646e-06 6.31441631781241e-05 1.32386238204586e-05 -4.71796506603627e-05 6.33934409123657e-05 -5.34058171793654e-05 5.73786334192136e-05 -6.68772068286425e-05 2.18442847054766e-06 -3.55127811287805e-06 -1.47336572998254e-06 1.16612109552617e-05 -4.10496080368825e-05 1.49676058803114e-05 0.000361742235613765 -0.000673596773567956 0.000855715745549261 0.000270114261082476 6.38085408151413e-06 -2.60794317890647e-05 -2.19150345716312e-05 -3.50373340627376e-05 -1.26175923851854e-05 -1.80989084998519e-05 2.41378036092877e-05 -2.3843138258722e-05 -9.18250723627994e-05 0.000108686468747554 0.000278913916160219 -0.00021248518735511 0.000381934212839727 -0.000472183005271216 0.000165923957734986 -4.89455623793119e-06 6.52368855597879e-06
  104 2987.07586759414 ""  28.0634299221819 0 0 2.65674295689414e-05 -2.59594709726261e-05 8.82422771415565e-05 -1.82299891519741e-05 -5.68465022862406e-05 -6.63413384498171e-06 -2.25192324467956e-05 6.87201224640929e-05 -8.95415338688157e-06 -8.6025195173656e-05 -4.06892849642042e-05 -1.89905441687781e-05 0.00120053609383832 0.000194381465842604 0.000311917520939782 -0.000195510803533503 0.000307831833048294 -7.69573150878197e-05 0.000418222382601268 -0.00108996600325083 3.65527767132119e-05 -4.55274440330207e-05 -1.24299911445005e-05 -4.82825059638988e-06 0.000368972852540894 -0.000727045420297268 0.00022059477207436 -0.0116183530218137 -0.0101162118512938 -0.02590976130928 -0.0202672815365047 0.0279025625946689 -0.00369868347794544 -0.01081331893773 -0.00576137572561566 0.00931130555302847 -0.000204894401594265 0.000499076626366991 -0.000783749281627183 0.000128166172342967 -9.64602803881985e-05 -0.00021884872653214 0.000492931726751522 -0.000662556448426905 9.88811501981926e-05 -0.0117260908409776 0.000555444726370421 -0.00237096941642155 -0.00578080796711807 0.0098918340442652 -0.000908537151073265 0.00159908213183863 -3.60721589493886e-05 0.000370663286003723 0.173280919028038 -0.216239738868682 0.0317200774042175 0.207350344269812 0.361928657319868 0.0564297122437254 -0.243558241528508 -0.0248970322593001 0.217060490530031 0.156851505250763 -0.00915855203483538 0.383820597210663 0.307303812861834 0.0139502363906168 -0.276955112939559 -0.223982696964147 -0.331167990617776 -0.0630104635333212 -0.0651428464970979 -0.00329518947792785 -0.158172036253969 0.104319323691102 0.182699077820839 0.0314260789815738 0.0879742111092043 -0.110507028574276 0.0167238163023557 3.57872015150881e-05 6.87142492204398e-06 4.98723340631699e-06 -3.38681111620468e-06 1.76767721599265e-07 5.01436424180616e-07 4.63183231644114e-06 1.49571856017665e-05 -3.63522773742332e-06 1.6001467905234e-05 -3.43629667720507e-05 5.18298370957406e-05 -0.000468664079429278 -6.73042046164851e-07 -9.10085597798593e-05 2.99398557482084e-05 -8.2131259454352e-05 0.000102384050841133 -7.27773591334781e-05 9.66506170777108e-05 -0.000105300908046627 2.57128699025927e-06 -6.94540415921489e-06 -4.51679517435161e-06 -5.23167578331051e-06 -0.000242539055718506 7.71678303787575e-05 0.000594499096045493 -0.00110189230821465 0.00139166044261738 0.000268619480752383 6.69604594687479e-06 -4.36290545736481e-05 -3.73495289106994e-05 -6.79220884524491e-05 -4.30600598716083e-05 -1.96010514385996e-05 2.64875930816983e-05 -3.25589646251764e-05 -0.00061096374525877 0.000703924723862027 0.00178116527655861 -0.00123029419242244 0.00221540557989776 -0.0027248335201139 0.00189565537608996 -5.70907538903354e-05 1.1069795785066e-05
  105 2989.05849651523 ""  10.2271754842488 0 0 0.000644194835511706 -0.000119923741048301 -0.00130131971345899 -1.75097916645924e-05 -9.51716659010413e-06 9.83662834172709e-06 4.86063525877791e-06 3.34173030420594e-05 9.66131610593178e-06 -5.21875429981765e-06 -3.28930465766832e-06 -4.31856516312212e-06 -1.25755844876549e-05 1.68271717016559e-06 -3.87552746079904e-06 1.73431132252922e-06 5.87513236834146e-07 4.86443148720958e-08 1.95468842103744e-06 5.94043731858888e-06 6.44761149295795e-08 -2.2978972151966e-05 -1.17917611479377e-05 -3.6441311813801e-06 -2.58095144902081e-06 5.56220876429402e-06 2.16288263613114e-07 -1.3928739460021e-05 -2.6908813569014e-05 1.2679899299166e-06 0.000179086854533448 -0.00027716819416401 3.59939501933172e-05 3.14189539551296e-06 -1.84908413051507e-05 -2.05900199404381e-05 0.00116857806181827 -0.00314225519012176 0.00511808812984709 -0.00807287848098999 0.00449464813455756 0.00967918773555787 4.07269466925122e-05 -4.03289778728919e-05 1.50825807630589e-05 0.000108015267875352 -7.49989837167129e-07 2.3481381424281e-05 3.11067500535346e-06 -5.46679517013088e-06 2.79947780825559e-06 0.000275528495347603 6.78143742502488e-05 6.87498038044279e-05 -4.63370730275069e-05 7.09961497389556e-05 6.81756845808178e-06 0.000124835758883016 0.000215558116178152 3.58077447986569e-05 8.66089928303714e-05 7.51052827817589e-06 -6.72878064315289e-05 -0.00147985716500296 0.000104280985239576 -0.00360334851657355 -0.00284834603284349 -0.000117046165147628 0.00256481597071938 0.00218179027789502 0.00325135393473749 0.000615706034539648 0.000124889566926533 7.56694192366483e-06 0.000281146341819833 -1.61488640858531e-05 -3.00210084673121e-05 -7.46213159013586e-06 -0.000165175882397573 0.000227766034697589 -4.53416390778724e-05 0.00495032232774234 -0.00156092501476335 0.00337563017699945 2.74288809719686e-05 7.03496025408147e-05 1.06783001936671e-05 0.000240385220065727 -0.000490242971941988 0.000790745879183175 -0.00603779298056544 0.0204472623406304 -0.0322212654780074 -0.0517689768518172 -0.00128133289872532 -0.0104944401021778 -0.00207120332914285 0.00425832981037048 -0.00681478172199042 -0.0153062800906826 0.0259695046572968 -0.0311049507435625 0.000427728788066511 -0.000690829057141271 0.000118154965431932 -0.000678654071552139 -0.0427219011907117 0.0181071498132457 0.166462752974584 -0.305835376924337 0.387474259482679 0.0165098852376517 0.00457255850280858 -0.00814729730178752 -0.00184195677722687 -0.00144379038806715 -0.000735326231658729 -0.00500597386238048 0.00617227579685972 -0.00880259804156735 -0.0937604750549008 0.110319433801406 0.27914082789884 -0.224964586230032 0.405239371545605 -0.498346659686456 0.324157732459186 -0.0101500174263791 0.00276410729243804
  106 2994.4307468036 ""  34.1053501312392 0 0 0.00011558015116837 -0.000271270089157565 0.000635819466276 -8.64721211959393e-05 -0.000129806997291674 -2.92828077293158e-05 4.44896134026146e-05 0.00016024358952804 1.33880265161471e-05 2.65892522259992e-05 -0.000154705828423337 -2.71395231752472e-06 0.00139378684498042 -5.45509511557328e-05 0.000315044092572592 0.000418716184204601 0.000911489185813787 0.000123570063694162 -0.000670280077341052 0.00115657035175353 -0.000102351945746442 -0.000170801887576926 -7.72486000678949e-05 -4.12368445614429e-05 -5.36335320369058e-05 -0.000183906506540746 5.06064856464613e-06 -0.0106172696238851 -0.00876186396545466 -0.0232272528633407 0.0214246733072002 -0.0247053716637523 0.00427414313715616 -0.0182634844449258 -0.00954463364497699 0.0149007319724818 -0.00141583608841378 0.00390154892936696 -0.00642646899508244 0.000721944036513139 -0.000574965548738685 -0.000938077240211189 -0.000383280242640573 0.000223478805523079 -7.54154950669447e-05 -0.0158002336274584 0.0011869278283704 -0.00348415881596841 0.0084443763296729 -0.0135311437901262 0.00133256597828732 1.74541041042966e-05 -0.000294080635089598 -9.82770673397643e-06 0.154764520491698 -0.191088520648352 0.0312055028380008 0.181374657088892 0.316332411663759 0.0502301937766937 -0.211230866161565 -0.021438056330528 0.190201580493328 -0.152018084107049 0.0121521574583635 -0.36876631412714 -0.294063202195639 -0.0104568693395466 0.263768994737184 0.192632115725285 0.287209026993331 0.0542558020761448 -0.101844086981361 -0.0053310876240527 -0.248778656658407 0.169883931354001 0.297058335795413 0.0505235406072578 0.146060666016043 -0.178930503579218 0.0243790550605072 -0.000258614508961183 0.000345034019374571 -0.000524210590724348 -1.30930383260283e-05 -4.4603263965093e-06 -1.64953801952933e-06 5.00750647045217e-06 3.37245144165909e-05 -4.67510008496188e-06 0.00125413866880772 -0.00410775205699891 0.00604393524367915 0.00179785413837319 0.000125551071754763 0.000310976993219904 4.57177899473135e-05 -7.88864800010217e-05 0.000123483536036015 0.000378073867436636 -0.000575873891625194 0.000742402825890594 -8.47359765125638e-06 6.51137572638074e-07 -8.31980019074708e-06 -0.000158660749000326 -0.000145555066592546 -0.000186350946780066 -0.00383998657981092 0.00700893888192224 -0.00888555687868367 -0.000648688521208953 -0.00017844401749242 0.000136276400744001 -1.50060759354763e-05 -0.000105320269165447 -7.52587897124221e-05 7.12202552178553e-05 -0.000112869312251365 3.1756679175543e-05 -0.00111532134158734 0.00120194304139227 0.00292159225184852 -0.000305937769731641 0.000535264382611213 -0.00067372341365258 0.00334480131777203 -7.10789758359125e-05 -8.85376286635887e-05
  107 2995.73441696151 ""  27.6458780909303 0 0 0.00174282046692457 -0.000467906633292774 -0.00383122597685706 3.5147801617136e-05 6.16307398474861e-05 5.35604512277401e-05 -4.31664814942681e-05 -5.61851961484158e-05 6.30566385883237e-06 4.39432473569803e-06 2.20433748294346e-05 -1.40642021848851e-06 3.19791724569086e-05 -3.79676309773296e-06 5.61465843170643e-06 6.56667470318852e-06 1.46951319772935e-05 3.36586453595038e-07 -1.68198711295917e-05 1.99080839746386e-05 -4.11167343929837e-06 -2.31492377686051e-05 1.35855246571992e-05 1.61799606233165e-06 -1.22270474763242e-06 -5.1630828427584e-06 1.46058359159842e-06 -0.000165534530079895 -0.000126818982269481 -0.000368571480934586 0.00029463796451144 -0.000309528212879054 7.69608571105197e-05 -0.00023513811769126 -0.000100115370329444 0.000225791150081796 0.00345710662622398 -0.00917604700881347 0.0146933666109497 -0.0242731992130916 0.0146097379984377 0.0298649114710232 7.93038918620461e-05 -0.000208741998575452 -1.41419704224692e-05 -0.000390483137366975 2.21849741556518e-05 -9.14781269204324e-05 0.000143829115420589 -0.000214593898304667 2.52544263001058e-05 0.000343001881939006 3.84937839848806e-05 8.51606338337124e-05 0.00249428052718697 -0.00308521719586659 0.000493143657296723 0.0028348081563442 0.00494061477101034 0.00078658794661495 -0.00335602774478681 -0.000341529391145581 0.00301356245127763 -0.00207010745503929 0.000166528315063171 -0.00500809583410802 -0.00382057725450462 -0.000136595615018885 0.00343220894189319 0.00240737061769755 0.00358636899261729 0.000682662636862833 -0.00149192618903263 -7.73531444830539e-05 -0.00364881533091891 0.00217168983087869 0.00379898895224652 0.000648438276292515 0.00205417122670922 -0.00251765439265239 0.000343470870801157 0.0083641657641479 -0.00540106579216371 0.00962139358380058 -5.30604471451852e-05 6.81950919758943e-05 -4.28976993173082e-06 0.000526537965908348 -0.000682097147796559 0.00113476786471139 -0.0198087893910101 0.0640198048786142 -0.0992348542554326 -0.0798995505865868 -0.00235162430421429 -0.015677219772644 -0.00307589403185513 0.00610161360825859 -0.00991719996051799 -0.0253912424936365 0.0362348691534423 -0.0464803650872988 0.000568486794660738 -0.000975988795953882 0.000145451061501327 0.0125162046264381 0.0247109391412373 0.00606362417293724 0.242988110850361 -0.441819600870931 0.562638124996345 0.0583683560762348 0.0118268715568907 -0.0101459724776174 -0.00135121957125891 -0.00119874929567071 -0.000699044998834001 -0.00627113776414429 0.0129072949312981 -0.00747617399430241 0.108583225291432 -0.120164980123725 -0.294998062884266 0.0995593059109351 -0.17947650028596 0.220863469855327 -0.358845101058284 0.00890914644551479 0.00598578427080513
  108 3000.51695858296 ""  14.9435165911302 0 0 0.0228675196900759 -0.000866793862388008 -0.0642649463976971 0.000355397311643665 0.000300750434950795 0.000449887594636252 -0.000224046937451447 -0.000309187762354867 0.000220073781948493 4.29590576182963e-05 0.000103687474073174 -4.06435206471711e-05 4.13118798092784e-05 -2.09276238976682e-05 -1.72671937589228e-07 8.41508419291664e-06 2.32792477519476e-05 -2.38939933496805e-05 -3.03684348818606e-05 4.33306909289754e-05 -5.44461399075755e-05 -8.02651862963779e-05 5.98558410459514e-05 4.7870395670892e-05 -7.97524724617128e-06 -8.68427774382078e-06 1.81946377562039e-05 -0.000118572399458131 -4.9511578068558e-05 -0.000210677602701292 0.000159208445062833 -0.000166113765167639 5.78768136712508e-05 -9.51947079376965e-05 1.60556294560598e-05 0.000132001709265437 0.0722631490936657 -0.206269870329063 0.325608121214727 -0.349988354623904 0.215267765700784 0.433253733543566 0.000259266625186624 -0.0007928829060473 -5.64789155500582e-05 -0.00064951920940436 1.99412879522114e-05 -8.99547529732484e-05 0.000184498877903201 -0.000187293559111196 0.000120795251169848 0.00141021949026803 0.000469688584997109 0.000781355731651415 0.00162197527074094 -0.00201530473090905 0.00032918024084072 0.00165535947814547 0.00287207377842728 0.000494827822217854 -0.00187962874897009 -0.000177883537991171 0.0016652776084366 -0.00116815698167336 8.61749892860954e-05 -0.00283668898117772 -0.00192036743446017 -6.78176475976752e-05 0.00172939954517535 0.00128925190269834 0.00193405585054651 0.000369513662142817 -0.000776272551083089 -4.21847716099176e-05 -0.0019125657554105 0.000730976147529212 0.00128007178654245 0.000227278527443912 0.00120084035517738 -0.00146667778065176 0.000210138432556202 0.0249557306923272 -0.025980477104618 0.0419880446312262 -0.00040631212365276 8.85782149885999e-06 -7.57892590422898e-05 0.00111927380464296 0.00015323555685946 -0.000554158759845525 -0.0951212627128298 0.320396214407464 -0.46268009781891 -0.206018690566005 -0.00940919208522559 -0.0364626478543587 -2.76562066955257e-05 -0.00516367166282404 0.00100153713398603 0.00292120554579231 -0.00598074675779779 0.00787496073468848 -0.00033125684888543 0.000629353574613421 -0.000876551451068416 -0.00148396414096702 -0.00120508075028772 -0.00219529539541909 -0.0409577579176129 0.0732260520147165 -0.097238338672309 0.00381090832873685 -0.00155033977741668 0.00293306517656933 -0.000752683957843683 -0.000857337266982482 0.00196579072523848 0.00621521413019107 -0.00862150558966066 0.015321050600375 -0.0110395647833783 0.0114833449505949 0.0287900040308819 -0.00151613645131453 0.00372603374305038 -0.00382897122916598 0.030347776121405 -0.000726021957869706 -0.000975281064271575
  109 3006.46695363185 ""  54.6125839394848 0 0 0.0166418977318528 0.00329907992848171 -0.056605796927743 0.000181377023526486 -5.12359583016055e-05 0.000271568989189784 7.87175891918436e-06 -3.07238149311387e-05 0.000216999130528548 2.42579394455942e-05 -4.06120941969654e-05 -4.20005697948015e-05 1.41498807207772e-06 1.22902601100761e-06 -7.59261696478244e-06 -1.37434759334615e-06 -2.30092603923866e-06 -2.55221593429988e-05 1.75841012739029e-05 -1.13430747828472e-05 -3.26819001861678e-05 0.000149391541556514 -1.72277680712556e-05 0.000113883916965944 -1.72514776596999e-06 -7.11637584303252e-07 1.72168902905555e-05 -6.45438717631201e-05 -8.58155996011209e-05 -9.41032331350712e-06 -3.25430655315351e-05 2.14915797569817e-05 6.65187497032767e-05 9.60289754288912e-05 4.92044738948493e-05 1.88074932356512e-05 0.0721125394469839 -0.212735419633322 0.331138359746427 -0.272837944021896 0.168682081274431 0.33954087422223 -0.000286648664391331 0.000715681199008827 -0.000149517101708522 9.04327766851054e-05 1.06269890564888e-05 5.25128126985131e-05 -5.72278134498253e-05 4.22462050418743e-05 4.21153090122391e-05 -0.00184661380114025 0.000214205813154952 -0.000126874342070659 3.09176135045851e-05 -5.63895461826164e-05 3.79885030965193e-06 0.000647098853255716 0.00111567873029894 0.000205711315638327 9.37688754676131e-05 1.0301520014678e-05 -0.000106137122030712 -0.000101358755365985 6.52140504085991e-06 -0.000212814244957568 0.000671005364011745 2.73735127336259e-05 -0.000584721353060361 -0.000192839312436289 -0.000285329197493362 -3.50738014619852e-05 2.09481056508223e-05 -7.66588092708009e-06 1.30987922369304e-07 -0.000700918662581632 -0.00121439415397394 -0.000176729872668636 -0.000474217245634767 0.00059715002019734 -7.30691221355765e-05 -0.0280680392059033 0.0308622185147496 -0.0481317556285144 -3.61809451303641e-06 -0.000197274500406219 0.00057228080156733 -0.00249294154582034 0.00570487076134292 -0.0106451660901618 0.109421342863872 -0.369996029705482 0.543233129041715 0.228839783936632 0.00967295761061968 0.0391660019482856 0.0243413588523621 -0.0624558394090073 0.105150079617144 -0.00132939474299486 0.00372612581396613 -0.00502176509318104 0.000320537539940128 -0.000695426359145345 0.00117402489858905 0.00088258079399731 0.000626983244658304 0.0017665983498234 0.0262689543336815 -0.0460286837428484 0.0636126235904036 -0.00803599765162812 0.000960697890720271 -0.00234899052951471 0.00022197036170924 7.08350353886119e-05 -0.00245361116999729 -0.00639602168297225 0.00708124487528091 -0.0178617743778208 0.00745880320854118 -0.00768730291585112 -0.0194995483026946 -0.00025669795486789 -0.000689625329809982 -4.03924446141137e-05 -0.0175930480505547 0.000435080041940303 0.000654910628725662
  110 3041.09720228996 ""  6.08120559250627 0 0 -4.61157180406909e-05 7.89776005497982e-06 9.4367151411815e-05 7.65021008554501e-06 5.28056107280694e-06 3.24196810688892e-07 4.53836766792552e-06 -2.46272597727171e-05 1.3286412452332e-05 -3.92953174601956e-05 2.00157939040295e-05 -3.24198937004007e-05 0.000485388706702922 3.15305504065852e-06 -6.32622458151343e-05 -6.80674861706006e-05 5.48959353937874e-05 4.19872476822749e-05 0.000130274397287287 -0.000320254419709408 -7.26910794848573e-05 -1.94886246107726e-05 3.74550500030482e-05 1.86341814872962e-06 -7.64228505548946e-05 0.000164265727365443 0.000579355613383637 -0.020311775386883 -0.0407077301347884 0.0142288056225838 -0.00715902437821858 -0.00727001075699271 -0.0142704024097283 0.0190628395055393 0.0570704425395485 0.038013157619345 -9.20984901233364e-05 0.000246476584163907 -0.000383462595853021 0.000577004131961171 -0.000347936428585189 -0.000714417722046183 0.000405471848212407 -0.000647223556581737 4.80383180115914e-05 -0.00470246567880659 -1.56155100537272e-05 -0.000821789339047273 -0.00178813775080987 0.00348766730559633 -8.92696027364108e-05 0.000509230901380762 -1.05045974470283e-05 0.000277674605808971 -0.151327563350747 0.167780184859735 -0.0277843939311895 0.179513503325807 0.309110677660301 0.0544127643863709 0.214668129547405 0.00954820730263906 -0.198045117907314 0.0557584280328604 -0.00582760685119135 0.133077842141931 -0.032489870084143 -0.00381897395893863 0.0226617431098661 0.062565826626802 0.0954610061492057 0.0135342749575946 -0.16909090451235 0.00845856546732633 -0.425188356329499 -0.268499242927511 -0.460676321168335 -0.0712359612967244 0.209560539583765 -0.230396340624626 0.0414608609590489 -8.32368813588022e-06 -2.02153483496021e-05 2.26372465667701e-05 2.92225803285335e-06 1.18983354561967e-06 -1.72164773039442e-06 1.80602016179789e-06 -9.87649878833635e-06 1.69970004613329e-05 -8.01991826870128e-05 0.000214655117455793 -0.000329126290299449 0.000158372072769507 -6.90894744104572e-06 4.87419435172719e-05 -3.97195500921502e-05 0.00011271477548021 -0.000175845382479614 -7.27697090268778e-06 -3.22583021363036e-06 4.42133677024009e-06 1.6546002271295e-06 9.59872683444994e-07 -1.46104465658477e-06 -6.39385448982626e-06 -5.60561262954213e-06 -3.93733381609096e-05 -3.19747626064897e-05 4.17470563208437e-05 -6.1355534592879e-05 0.000111044792701461 -7.81001916702741e-06 4.66705527016655e-08 -1.18125835310217e-05 -8.62311312276271e-06 4.72555416438692e-06 -4.09862507664098e-06 1.17281994083518e-06 1.20309018830496e-05 -0.0001356309109575 0.00015768304890066 0.000364982821575761 5.01257388793303e-05 -9.33548062998316e-05 0.000105272164479655 0.000162594094326499 -3.02038033703078e-07 -1.14760565345856e-05
  111 3042.16892071476 ""  5.37745539651817 0 0 -6.60162106002328e-05 6.12928830073904e-05 -3.297498054299e-05 2.65859210995256e-05 1.50827972083378e-05 7.44800138191301e-06 2.60298554813402e-05 -7.99783086229331e-05 -1.08617796839804e-06 -0.000171125697087741 7.86894090308695e-05 -2.90253701327097e-05 0.00166509494533384 -6.41107936445517e-06 0.000418737826104652 -0.000206972695141602 0.000249850068726365 -5.22712574499739e-05 0.000560422844903488 -0.001465019624062 8.87988668021851e-05 -8.74755931359186e-05 0.000136344324191538 -1.21482278026334e-05 5.60438709287062e-05 0.000576893971623812 -0.000131199787623186 0.0285750782396946 0.0478918364539007 -0.0192048057373647 -0.0450096590120916 -0.0346968950570982 -0.00994337580970186 0.0099816547790772 0.021462718517635 0.0180103299902052 0.000166822216951444 -0.000517944669470405 0.000875402066158315 0.000419925580268132 -0.000239485770023444 -0.000545079929657343 0.00157324380931453 -0.00253907831153626 0.000246467325182287 -0.0175447273307434 -4.2165771953517e-05 -0.00399174224651117 -0.00819425730397105 0.016117285397649 -0.00122676580906329 0.00252285871805836 -3.82638582150411e-06 0.000516747300081003 0.165277956568164 -0.177736821545361 0.0293951579896004 -0.217364108893619 -0.379088334155129 -0.0681628031999131 -0.289695385624881 -0.0165050035720955 0.26709493706811 0.0785650674372905 -0.0171817669060524 0.213976162729889 0.181815473358159 -0.00282672684380391 -0.174339107156679 0.277814974634117 0.430466625533325 0.0794365124230504 -0.080000600439817 0.00141818963765545 -0.201070564645121 -0.10808932598318 -0.188130420720238 -0.0273250685017907 0.0679524234010125 -0.0707323775516075 0.0146363411250178 -3.53831578550539e-05 1.1532626643187e-05 -2.80714755047436e-05 4.66416263554111e-06 3.64564571747287e-07 1.75223453273973e-06 -7.08272832333253e-06 4.93117357225212e-06 -1.49854164718944e-05 4.41132055868421e-05 -0.000162830128291897 0.000250352216420312 0.000376618135208312 1.14236286174144e-06 7.05656785025956e-05 4.00033697435427e-05 -9.93164165553096e-05 0.000157507857637286 1.00203880224719e-05 -1.20291254379299e-05 1.25894151351272e-05 1.31143459064773e-06 1.97921774170585e-06 2.54773927639651e-06 5.47564881449393e-05 -2.24372161527093e-05 0.000108370156786043 -7.09858991754543e-05 0.000132197042655117 -0.000156432810544935 -4.56570084453497e-05 -3.18974157851462e-06 2.40963676715529e-06 2.58552927200003e-06 2.12661392519271e-05 6.22909925547229e-06 -7.25783161648526e-06 -1.09087318837003e-05 -1.54768929031734e-05 0.000248798130509128 -0.000289986047601566 -0.00064236672402383 -0.000300717662143849 0.000571563360758368 -0.000676189154543029 -0.000600335442286382 -9.25031514048662e-07 3.15206946241129e-05
  112 3047.0056034697 ""  40.9116035631005 0 0 -1.23546059863971e-05 -5.15259363482816e-05 7.75245559775186e-05 9.20422331357962e-06 1.91890526765817e-05 9.85627197028374e-07 -1.22925878312721e-05 -2.8419039893931e-05 -4.1560472637316e-06 -1.33999442087841e-07 1.54395046082343e-05 -2.31641912945548e-07 1.9790137669097e-05 -3.56051103937122e-06 3.34228467406744e-06 -6.83264400005877e-07 -7.18818737414078e-08 -2.56717477561148e-07 -1.39886874774237e-05 1.90686278607217e-05 -2.17311095180932e-06 5.66611354279254e-06 8.03212643398301e-06 3.71243758833301e-07 8.16126269490612e-06 1.15665452351372e-05 -1.39953624506362e-06 2.73569161745128e-05 0.000167995738912198 -3.78657561983134e-05 0.000403572379144483 0.000271806817138612 -8.26855096487634e-05 4.90559906779157e-06 0.000202989134098326 7.5742058311082e-05 -0.000142106934450565 0.000524918526096584 -0.000809745339532212 6.608603220424e-06 0.00013720134071027 9.58492902701803e-05 6.36674122210305e-05 -0.000155111066170035 7.68733740731177e-06 -0.000232173038437288 -1.37072141399433e-06 -5.03042142375142e-05 0.000136549116518138 -0.000227882114848021 2.50125307912302e-05 -7.18759199248226e-05 -2.19901370056293e-05 -3.90694286878533e-06 0.000798679272014997 -0.000942789177132881 0.000168368668299894 -0.000637906377966601 -0.0010689290264788 -0.000202686557877105 -0.000500677772849706 -1.78062175355455e-05 0.000466290468487355 -0.000172050223723837 8.96055118245603e-05 -0.000644899503530847 -0.00251822069449015 -8.73001160069091e-06 0.00228947187648032 -0.00212500562997437 -0.00335410079097002 -0.000649656403312683 -0.000349179541236771 3.35137781106897e-05 -0.00085521074661307 -0.000780408321884695 -0.00128520476603465 -0.000199710070538873 0.00102652407552665 -0.00119075934925208 0.00017182770833599 -0.000488993142239627 -0.000389938932761807 0.000192151235046963 -3.55255803368464e-05 9.74859810899248e-06 -1.19890242481348e-05 2.5036115989233e-05 6.93376624645273e-06 3.26687749687745e-06 -0.000832853115069312 0.00488165583024298 -0.00451858767744104 0.00546600255719299 -0.000325500244420168 0.00115830174482354 -6.24405437131955e-05 0.000196465118431511 -0.000718892242297407 0.00900746911686551 -0.0104202168068753 0.013216867459373 -0.000201352057319298 0.000384726219945392 -0.000459716621435664 0.0409721941507392 -0.0134083788185869 0.0723227811775747 -0.0642373102413488 0.121689245230399 -0.149327578846227 -0.0413601075024939 -0.00203623538173269 0.00130925715373495 0.000801571108517734 0.00016842801648844 0.000424397311072319 0.00224865897894536 -0.00745896421174917 0.000893475726678561 0.174492531218588 -0.204254747818475 -0.450392021771248 -0.193370219803917 0.370142247126594 -0.436253855904629 -0.469127820602341 -0.000337268576830642 0.023010546676995
  113 3049.24139919056 ""  22.2101619483674 0 0 -4.11911936253054e-05 3.15963233644386e-06 6.637303398618e-05 1.20827447091701e-05 1.89290000741859e-05 6.17759295845699e-06 -1.41831848633685e-05 -3.12952868743522e-05 3.64114277357114e-05 -1.89366736178166e-05 3.29426075879052e-05 -1.98999197145936e-05 0.000272287101859585 -2.96699526875987e-05 -5.65620635538297e-05 -3.67970397011164e-05 -6.38099123727192e-05 -2.08060078675333e-05 -6.47921195792567e-05 9.58643130440854e-05 -0.000224456496653824 2.52158909741974e-05 2.42419644800407e-05 -2.66367399325354e-05 -2.09734683020341e-05 0.000376706306523219 0.00148675379264645 0.0160453412005921 -0.00949769656992214 -0.00537573716168319 -0.0101290896151968 0.00350962553714967 0.0817176473119513 -0.00790935709948806 0.0233121842524011 -0.00266513185993175 -5.81435684038092e-05 0.000183816890529226 -0.000305409897383631 0.000422315936456964 -0.000243931781335683 -0.000492367963515436 0.000269212425282441 -0.000425587268395317 6.00788818918566e-05 -0.0024554420513248 7.43535492216958e-05 -0.000671728493655112 0.000648164505471392 -0.00147978465257798 0.000498253727792155 -0.000293630542280803 2.20339128836686e-07 -0.000154615856408613 -0.102048502908163 0.126996935571166 -0.0238594901113484 0.00211951226830027 -0.00305661182695237 -0.00218703354037658 -0.0924078215236557 -0.0107904827108067 0.0846014004908753 -0.265048602760162 0.0249685005161736 -0.607263040800408 0.441381219726611 0.013519277361974 -0.374390640380204 -0.055486322422017 -0.0812702760046352 0.00439417893760669 0.00992492238930383 0.00543481942648083 0.0233890954159335 -0.065887347799977 -0.106656719572362 -0.0188127497081059 0.151236701556584 -0.178669636097639 0.0230883262623115 -9.43492533726769e-06 -1.75519907097738e-05 1.68098156564644e-05 3.71677600887746e-06 1.19504363073937e-06 -2.66294171096127e-06 -1.3183448688531e-06 -1.21004503163369e-05 1.35851157732872e-05 -6.17022162972517e-05 0.000169819918546392 -0.000262947523205334 0.000170484483361089 -6.41738216369007e-06 4.27246452038808e-05 -3.79487881210513e-05 0.000109302468968557 -0.000158448260798461 9.50720460280036e-06 -1.52228995723378e-05 1.71542116814597e-05 1.04374015436724e-06 3.26410406433463e-06 4.12127643194551e-07 3.25140029019058e-05 -2.05342958419377e-05 5.65249535014829e-05 -9.67930838514202e-05 0.000169829860014114 -0.000215824561633613 -1.00461970333209e-05 -6.97934467438998e-06 6.15322438604431e-06 -6.77529824544578e-07 2.04201985291696e-05 2.2159298566167e-05 -3.10017097789038e-06 -1.01122058639056e-05 8.43897220506964e-06 0.000101220874430037 -0.000117867269991871 -0.000249097749929942 -0.000193661135379371 0.000369326908912287 -0.000439276303889997 -0.000288175477415291 -3.02871108321325e-06 1.59031893542395e-05
  114 3050.12972528389 ""  102.650569120656 0 0 -0.000113288450890435 3.73081383968741e-05 -1.94081411571773e-05 6.58781177003931e-05 0.00010565818688092 2.09269775504586e-05 -1.60966938536497e-05 -0.000149317479951686 -1.79453762586769e-05 -6.99630602960187e-05 0.000140071870133016 -4.70604863963503e-06 0.000635697975277951 -0.000224259817756445 0.000160503055260371 -0.000164149174563117 -0.000402356680771361 -5.78031879561501e-05 -0.000896779942822809 0.00106795317971003 -0.000117205096947422 0.000162943049421845 9.09391764738378e-05 4.55668248368965e-05 0.00178283809406603 0.0022379592319888 0.000250189190656872 0.017859929029234 0.0371899921378654 -0.0121760376423566 0.0530979616536272 0.0386545576937416 -0.000751770092600195 0.0148429148292061 0.026564590292744 0.0236782895881863 0.000188548641752834 -0.000344212007493461 0.000531500445634144 0.000483824463273489 -0.000265096267860717 -0.000473622576048382 0.000892746476534114 -0.00134944274203985 0.000146539859111507 -0.00595038563657482 0.000423922038374366 -0.00128518266726092 0.0076203617599869 -0.0143401530521614 0.00104986337580198 -0.00292558480227323 -3.93266546722455e-06 -0.000633072569594495 0.13435905524334 -0.149891307083288 0.0257974784536386 -0.169373287764346 -0.290452255712829 -0.0546064681525394 -0.183169843706011 -0.00919782932053552 0.1704788690126 -0.0537520255501908 0.0158251859336203 -0.155680232658685 -0.276340739465715 0.0017634674388532 0.254665021116091 -0.306862039371654 -0.483895116488018 -0.090631483769956 -0.101876631894946 0.00218373571065674 -0.259285412269373 -0.149179615812733 -0.254438677517623 -0.0359986535846432 0.0674114096377572 -0.0702830751475001 0.014762357838789 -5.98227954485621e-05 -1.49394365728191e-07 -3.29088761149078e-05 1.49665835938911e-05 -1.64430861036526e-06 -6.79991437111584e-07 -2.08810652368929e-05 -2.95462975021091e-05 -2.80194946793314e-06 2.61863599492017e-05 -0.000133683413969364 0.000153808336625768 0.000748477553796837 -6.27595122785342e-06 0.00013084269184515 -1.90819946997238e-05 8.35641047985832e-05 -4.82459242635982e-05 -4.03184555753934e-05 6.39084187379804e-05 -0.000101056858141806 2.72164139860578e-06 1.09597159913496e-05 1.86555580371433e-05 -0.000351717557687965 8.22614416510422e-05 -0.000364572620352978 0.000421981755606782 -0.00080838218250979 0.000997432081723187 5.24799580254954e-05 2.06915235155947e-05 1.83713198508887e-05 4.77727478861909e-05 0.000198703745167434 0.000108786544344586 -3.62822612400787e-05 3.21777841475055e-05 -4.09487604920509e-05 -0.000868679571533805 0.00101105483884832 0.00217430546352757 0.00102039050431083 -0.00199656671340374 0.00235455041660118 0.00404210023172586 -1.33262238472862e-05 -0.000149726709876907
  115 3055.50976818384 ""  22.3730105750268 0 0 -6.45177884998288e-06 -1.08937043272844e-05 6.14200956178459e-05 -4.61626356149165e-06 -2.23379105413329e-06 -8.50175035828988e-06 -6.80320830294806e-07 3.18159314280756e-06 -1.03843295117808e-05 6.45505621846377e-05 -6.11998038432983e-05 7.39995245455512e-05 -0.000956866327934867 -4.79779550844393e-05 -2.18229834354621e-05 3.98589087217599e-05 -1.17980039027946e-05 -0.00027386080821256 3.61255254498228e-05 1.8273453398189e-05 -8.43228491604355e-05 -1.3846084763386e-05 -1.05642647292736e-05 7.57322915836802e-07 -0.000255267096106873 -0.000281462915981616 0.00181378670063114 -0.0436824016268415 0.0227615872544185 0.0150630215427094 -0.00691766786311802 -0.00147548719962665 0.0263367125453694 0.0415122140582545 -0.0348899668538575 0.0374042914250461 -0.000103515013712608 0.00026213303385457 -0.000435859415732276 0.000228560144483685 -0.000132648318350617 -0.000280372496789683 -0.000825593023307968 0.00126620624373983 7.354264909709e-05 0.010000921781602 -5.48991117367353e-05 0.00289257703478972 -4.02906348782e-05 -0.000129321939459365 0.000257753352889867 5.41961767919473e-05 -4.15774870498856e-06 -6.49391247764367e-06 0.256844635517389 -0.318160021204286 0.0593521882442363 -0.00580734983965123 0.0128914510647378 0.00425689080685416 0.267797806768346 0.0325495149226806 -0.252567712094753 -0.0836300642295112 0.00812419691645583 -0.186743038285803 0.162920216182507 0.00326519903434087 -0.138710845990985 0.00308536769877016 0.00744061776107034 0.00857327263663797 -0.159335267498336 -0.0152783034982682 -0.416038676434121 0.0210834697389616 0.01096467016664 0.0113269231523847 -0.350971375645541 0.423829607039792 -0.0487011251132775 1.05935210967286e-05 -1.92292439853741e-05 2.87842174084684e-05 -2.58408344324978e-07 9.47817925043716e-07 -1.83221380006832e-06 4.06255092573373e-06 -5.91886225255832e-06 1.57463520349234e-05 -7.55425783314839e-05 0.000219424946315803 -0.000331375967546244 -6.60797406482137e-05 -5.79976183580567e-06 -1.06240114156161e-06 -3.5770372883852e-05 9.74507878335854e-05 -0.000159749520874274 1.07368436605774e-05 -1.86931673023914e-05 2.57546026135948e-05 7.12449970217016e-08 8.57212841806427e-08 -3.45175235754123e-06 6.93942334122648e-05 -2.53699807628705e-05 4.79993648872931e-05 -0.000123188771879229 0.000219107257660801 -0.000279029583835861 -3.63831471748301e-06 -9.11724655650521e-06 1.23018747071849e-06 -1.10025614568369e-05 -2.72600985105559e-05 -1.02160503411251e-06 5.95152458522804e-06 -1.02188029916984e-05 2.05020571537632e-05 6.95233941784016e-05 -7.86792389328694e-05 -0.000145263122528741 -0.000189886604867911 0.000375233570490954 -0.000448045095321778 -0.00070766348560142 -3.66316619241241e-07 2.27684891401211e-05
  116 3057.90106294436 ""  40.0050477083833 0 0 5.80243718052723e-05 -3.77406618639153e-05 4.7154494233271e-06 -3.39247781877895e-05 -3.90828218300408e-06 -8.21111590029434e-06 -2.29816103399188e-05 1.64051792466152e-05 -3.91308723919742e-06 0.000564971824311665 -0.0003975181155159 0.000103293858418216 -0.00668522032527774 -0.000329909023302237 -0.00153573110058764 -0.000211328705897019 -0.000191761674881349 -2.40674992253096e-05 -0.000110675341652011 0.000472772958442585 5.51802144951274e-06 -3.07957733438857e-05 -9.71776393922636e-05 -1.23351570686965e-05 0.0015703829948156 -0.001415500024037 9.43404275197711e-05 0.0537839240031422 -0.0386793208365649 -0.0176324439568241 0.000931458483803209 0.000871353434820417 -0.00231517352333132 0.0321988986943285 -0.0335143501036082 0.0278501071700751 -9.75647831003704e-05 0.00023882718807226 -0.000391545012498126 -0.000354131834732877 0.000195741280629882 0.000406499599769759 -0.00563796994259637 0.00923061732081001 -0.000895594399467584 0.0747916068789179 -9.68372222416348e-05 0.0167319689133918 0.00254581053043864 -0.00517248646456646 0.000316819128432252 -0.000690995368420882 -3.17245690238906e-05 -0.000149270781337654 -0.37413362509401 0.460240625239583 -0.0888132571599221 0.0444902574290977 0.0456239673327702 0.00520519782653732 -0.312805825619134 -0.0395573405218575 0.293818224480704 0.00427269871183923 -2.65308307318239e-06 0.0128037299252251 -0.0199377799703262 0.000257170850236864 0.0151689783825659 -0.00247620490216947 -0.00230402026631897 -0.00137627759646641 -0.117636201039403 -0.0120798828292624 -0.305182568934974 0.039549418985984 0.0469189019239536 0.0156135014604116 -0.308230084176733 0.369375704377799 -0.0409377594747134 4.45994337661097e-05 -1.08202523387982e-05 3.03086441043698e-05 -7.25991439199269e-06 -1.63459832366241e-06 -7.6058321024985e-07 8.63364885843165e-06 1.39803178959849e-06 1.01903635909038e-05 -4.63821574797079e-05 0.000164357109379555 -0.000236931204557449 -0.000476020879077323 9.18842304187432e-07 -8.8664753016563e-05 -2.12315311678657e-05 5.03543463717781e-05 -0.000102641913535783 1.61990240833871e-05 -1.57480090113236e-05 2.42244555580704e-05 -2.79576043543656e-06 -1.64044892938072e-06 -5.24102234442156e-06 2.50218849866138e-05 -3.95091404951359e-06 8.9787258449285e-05 -0.000104354509997057 0.000198770218453614 -0.000249414790532981 -8.68991056639719e-05 -8.76178287453375e-07 1.89887157861572e-06 4.93043384054531e-06 -3.0985001688504e-05 -8.75686317459163e-06 2.35317294562589e-05 -1.16105141723604e-05 2.25527028599132e-05 0.000259168275408606 -0.000310760023189949 -0.000691690091679208 -0.000190183002859211 0.000364423118544406 -0.000420550357349303 -0.000359648597452319 -4.54739186610002e-07 2.81104075059265e-05
  117 3065.10479148921 ""  28.3231552364482 0 0 -2.35119164406861e-05 -1.84441429521683e-05 1.10322354938039e-05 2.25194393432461e-05 2.882094004258e-05 7.91870900569616e-06 -1.78793424732989e-05 -3.75936011319178e-05 -4.92071585151736e-06 5.88212134338349e-06 5.09044308418107e-06 1.23892208536505e-06 2.86077033742213e-05 -1.49983579870894e-06 6.65466339864151e-06 1.44863177215453e-06 2.79878364420613e-06 1.89728511477556e-07 -6.80389801885338e-06 4.04125420334093e-06 -2.62274938535352e-06 2.10620105290019e-05 1.11163804498681e-05 3.69155501522102e-06 -3.99912945515305e-06 -5.80285808331869e-06 8.39308451974039e-07 -6.38900295511557e-05 -3.99575686579992e-05 2.55699793541356e-05 -7.1417982297074e-05 -5.21982873519951e-05 1.30247897005384e-05 -1.40880927448047e-05 -3.60361521784291e-05 -9.77689765741552e-06 -9.16890657268481e-07 9.23691652188146e-05 -0.000124293308821202 8.60962956179559e-05 -1.16894120621065e-05 -6.63619789822368e-05 -2.43365640269151e-05 1.27716102130538e-06 9.15221959989234e-06 -0.000319074274102908 7.67112291137066e-06 -6.47438872284392e-05 5.85285100651195e-05 -8.80169022719202e-05 1.03480700373965e-05 -0.000232083427508899 -3.33591976017706e-05 -5.11089788735213e-05 1.86893797817442e-05 -5.93410507298713e-05 1.32018234890531e-05 0.000298567279894197 0.000532387890530468 0.000104372584936184 0.000440529919606705 3.10273436075496e-05 -0.000419802551739494 2.32667529951286e-05 -2.07097306900712e-05 0.000104211892037348 0.000430999964908955 -5.70906420342893e-06 -0.000397335926295342 0.000416560373130097 0.000658181701042757 0.000126260185011155 2.76233757211812e-05 -8.29227283513863e-06 8.54658992993667e-05 0.000235032426018093 0.000390556293975475 5.58822633454357e-05 -7.28692676639395e-05 6.78383298679498e-05 -8.03904057907613e-06 9.94689631666892e-05 -0.000407322295012037 0.000291052811620528 8.75526986521117e-06 -9.12811175709015e-05 -6.08963690720961e-05 -3.18918336312921e-05 -4.75474247344877e-06 -1.472205210348e-05 -0.000980011734439142 0.00306247310501378 -0.00428124722949795 0.00153690209125471 0.00125215319607913 0.000874719656119495 7.81200679413004e-05 -6.98755831200355e-05 0.000106960015057746 -0.00602600907696806 0.000522689709105747 -2.81381383695795e-05 0.000259465574376374 -4.80303314701039e-05 -0.000263412304251218 -0.072362910826533 0.022145762883665 0.0452365955557604 0.00388025267336646 -0.00734845081513457 0.00821863414470461 0.0568790315809199 0.00177632108107717 -0.000153721932970588 0.000279678578720037 0.00121827220868385 0.000779364302107289 -0.00149789549471137 -0.000315680091967143 -0.000450750645684755 0.193700685631738 -0.245598997030121 -0.577230779127408 -0.00578756845507412 -0.014876134164612 0.0342774029942615 0.680703151508193 -0.00199235657237356 0.000868500217076906
  118 3123.42639584133 ""  15.6059856080243 0 0 -0.000193511856524169 -7.79071452909224e-06 -3.54034093213496e-05 2.12991895208719e-05 3.95039949063704e-05 7.21098001029158e-06 0.000603733478041844 0.00066972549650288 0.000174475655644405 -0.0189747480208692 0.0282538241631982 -0.00305346823295654 0.0716824177021572 -0.00109219959355539 0.0160640851375213 -6.47883450178699e-05 0.00191566130643588 5.89468451264475e-05 -0.00117310637837837 0.000295394112540616 -0.000250384150218305 0.00219640930964436 -0.000230328328258405 0.000469257762816058 0.000574415261441733 -0.000169965408024797 0.000122792253181332 0.00333595180352672 -0.00331841671329417 -0.000185268286827746 0.000300863432879496 0.000352532436140063 8.07373817623135e-05 0.00305805714285773 -0.00347111738048535 0.00140727122022032 0.000516041391384479 -0.000390424121188962 0.000940365716751301 0.0010207064281735 -0.000302885224517465 -0.000752627574373334 0.210728642617262 -0.350524407104042 0.0323657528965814 -0.838140106876173 -3.01251586317582e-05 -0.188220252049776 0.00654387597604076 -0.00825013685366048 0.00113745661275446 -0.026689225288631 0.000515639565159111 -0.00587967207830822 -0.0334617223969287 0.0403256769614678 -0.00720882741118886 0.00246043962950492 0.00369857094995628 -8.5712454569485e-06 -0.0104094122635016 -0.00153800514918103 0.0100422106830653 -0.000794535660744095 0.000413955878727325 -0.00197834403059962 -0.00158268661654796 0.000290920722010386 0.00146870679962633 -0.00315684866240699 -0.00560583917176083 -0.000920778912047949 -0.00506904735174864 -0.000753129220044104 -0.0137641234452498 0.00224437949807304 0.00378703970959553 0.00134696983385184 -0.0348972635607379 0.0415327296386715 -0.00547734069955976 -9.18110178671794e-05 3.17060085617897e-06 -3.91741922086293e-05 1.46738218036824e-05 -3.90645112737106e-06 -1.271577514809e-06 -3.35277629773663e-05 2.97261405671577e-06 -2.71762371823531e-05 4.44738512730515e-05 -0.00013596174076524 0.000192062897528371 0.00101571288376642 -4.98375724631796e-05 0.000155667390061661 4.53984707600786e-05 -0.000131442492601486 0.000253044446967038 1.56609397569261e-05 1.58107656429133e-07 -1.83263633067672e-05 6.34011551042018e-06 1.04884626257631e-05 1.63139946015829e-05 1.04221575676624e-05 -1.12387719636639e-05 -2.1254117653849e-05 2.06746003657325e-05 -4.49966933016757e-05 6.5416511877151e-05 -0.000186429798876392 9.3176792657223e-07 1.83825946391264e-05 1.36907424777591e-05 0.00016083302353164 9.03257532044212e-05 -3.68962892947726e-05 1.28166812966171e-05 -5.87314047066082e-05 -0.000109053784483401 0.000151883225018599 0.000320056916452827 -1.2505550823235e-06 1.07471400524691e-05 -2.60323035688527e-05 -2.94095369813669e-05 -2.9623813179308e-06 -1.33803245521601e-05
  119 3145.39406205941 ""  13.7505008359723 0 0 -8.33313995489187e-05 0.000289162055641514 -4.17811493475343e-05 0.0004120202547813 0.000214949896159373 0.000106954602998751 -0.00317119289848772 -0.00149969999119796 -0.000789316511265975 0.0366430838738241 -0.063758641304008 0.00550756812161128 0.0351798148880211 0.00276390317007274 0.00802710999433252 -0.00102753334227586 0.0012859375493511 -0.000176992886057088 0.00870791234795221 -0.013486604187855 0.00137891621806075 -0.0080050305004895 0.00107685641609332 -0.0017181317818504 0.000413999904729155 -0.000161620546929776 8.57493444483359e-05 0.00113605530953889 -0.00103745649320975 -7.51885298197582e-06 0.000428282465135598 0.000200670582216943 8.64058813575308e-05 0.00105879238189831 -0.00108319478806895 0.000430483964871188 -7.65356017559864e-05 -0.00124687712569244 0.00149777954792407 0.000455135811901506 -0.000707882377812323 -0.00114995643144693 -0.423274928771906 0.719022223141532 -0.0643620868622257 -0.391212822035545 -0.00449426541480258 -0.0880446654363569 -0.101438086706521 0.160558855211662 -0.0159395412485344 0.0952164083470782 -0.00155484475195581 0.0209893067383147 -0.0113421057404844 0.0137389772190035 -0.00230322931023858 0.000149821299909503 0.000212522952721243 -0.000305678736008218 -0.00306377062308081 -0.000462100227602634 0.0030552261270186 -0.00180533155298343 0.000100695457167086 -0.00423662923486029 -0.00368886505325113 -0.000174482760392853 0.00321109764154706 -0.00281292144097245 -0.00437796975845023 -0.000801717103980967 -0.00142420697484334 -0.000226119936742546 -0.00408939277814893 3.74419436927285e-05 0.000251555702218536 0.000364472898199706 -0.0117495989148757 0.0141354190978758 -0.00198202983619792 0.000109567681690819 -1.53751560821781e-05 3.76668562610605e-05 -4.2497965995949e-06 1.41639491621836e-05 2.90953582419709e-06 6.6144113223958e-05 -8.24799913619355e-05 5.14597371007972e-05 -4.82253299549733e-05 0.000159630350269594 -0.000243454543454562 -0.00110544144709803 5.69640143683732e-05 -0.0001859450135634 -0.000155032294804506 0.000326521311816672 -0.000559029934655919 1.49970717406265e-05 -1.64479841236823e-06 3.60008353326284e-06 -1.28751334763792e-05 6.28875249298595e-07 -2.7888388012818e-06 1.03131254490565e-05 -3.1404455623895e-06 3.89298278238693e-06 -9.24037805416712e-06 2.5367355327863e-05 -3.71746727185213e-05 -0.000150075626313161 1.25021848415203e-05 1.22819517607822e-05 0.000160034876894017 0.000116683498063323 4.94979951772996e-05 4.93568679933852e-05 -2.21205499512578e-05 4.77309611453666e-05 7.31487224528291e-06 -3.06302826150074e-06 -1.42636939105122e-06 -1.52435089944175e-05 3.67859363912362e-05 -4.3564246270277e-05 -0.000118243428872089 -5.65925177768436e-06 3.87316334735076e-06
  120 3148.52158281513 ""  7.32976322967845 0 0 -0.000569287421991616 0.000430416333062614 -0.000316179908101068 -0.0002587396240224 -2.10886800648439e-05 -6.35567321615679e-05 0.000982934489071995 -0.000946169697800497 0.000185727519851124 -0.0086284362665495 0.0154800759391962 -0.00128139796453959 -0.00621087437546966 -4.89966527704141e-06 -0.00139707642319924 -0.00130693138424192 -0.00102809076331499 -0.000335129676752357 0.0361618303184591 -0.0531529223047973 0.00585071115761503 -0.0448772988695971 0.00200244901543875 -0.00981170301166537 0.000188903278988481 -0.000355360686983007 2.83295292063242e-05 -2.65262571658835e-06 -9.98599063556079e-05 -0.00010725399914855 0.00166744845665924 0.000266715600127691 0.000318881183104174 -5.35880716689795e-05 -0.000100202681467857 8.85034918308815e-05 0.00143892899520518 -0.00671768337066924 0.00987508954587586 0.00463157103125781 -0.0035548378053148 -0.00686450970005687 0.101072153669798 -0.172977700525602 0.01532302405523 0.0676235643918067 0.000184004063655152 0.0151923576254165 -0.405156007499542 0.636220278752741 -0.0638648185840558 0.529379465315325 -0.00185167629929212 0.11690908566153 -0.000154253735042535 -0.000112684126481086 -0.00017683335870981 0.00132848631842114 0.00221938019605839 0.000600258797772529 -0.000759971445678461 -0.000174455376869356 0.000788657994487195 -0.00712124105733558 -0.000167113386812382 -0.0163822341748044 -0.0143917857063816 -0.00122481334346003 0.0123208959377978 -0.00596851037492741 -0.00644077476750855 -0.00160175829090822 -0.000344561403178608 -0.000106161457587328 -0.00103614197670662 0.00141777070215808 0.00223035194295453 0.00017355912244424 -0.000136296613432196 -0.00021481474037075 0.000101106197490129 -8.02589666342868e-05 2.37046207873874e-06 -1.33400433148799e-05 -5.30412197950652e-06 1.88314159752638e-05 1.0702635320208e-05 9.62360790261868e-05 6.59354302637029e-05 -2.85533907221531e-05 1.84628763020712e-05 -8.59939331983058e-05 0.0002383917689975 0.000614040267548825 -3.61759448252428e-05 0.000126152635350335 8.43128476809677e-05 -0.000818053500814336 0.000675477911797546 -2.75878685331842e-05 -2.65251384369484e-06 2.26548844000891e-05 1.16917324366152e-05 -1.58968809424966e-05 -2.39600377909973e-05 -9.11481563559232e-06 1.14501487556611e-05 1.45400740851921e-05 -2.94533498208454e-05 5.99633666867957e-05 -7.65129345516641e-05 0.000313425149956335 -2.03641374433366e-05 -4.21381870344129e-05 -3.26991581883379e-05 -0.000314076832602522 -0.000168145079223784 -1.38625368286322e-05 2.90267521742155e-06 2.43711095852972e-05 8.95717938131613e-05 -0.000142468309354393 -0.000282747079951993 8.69205694208569e-06 -2.92468206070326e-05 4.79921485218949e-05 2.83802727935159e-05 1.03866457120247e-05 1.47784207586019e-05
  121 3165.52199478272 ""  8.64388667270763 0 0 -0.000935789197578844 0.000627671370078024 -0.000455925211037706 -0.000151839657853762 0.000365930215366246 -1.58969271171356e-05 0.00102998171692273 -0.00307793330637467 9.80416384381568e-05 0.00138047276171316 -0.00139352110163513 0.000247256478103918 0.00255756384456347 -0.000346607714017584 0.00056180423591874 0.00189987971058646 0.000389581669213025 0.000444255125500775 -0.0248965798887006 0.0414792149224785 -0.0038222595532999 -0.0667713719188984 -0.000237462166814591 -0.0147427041672078 -0.000207040282212498 0.000357029885806767 -3.27942088090722e-05 2.10081667940892e-05 3.42539589624239e-05 0.000117442656410035 -0.000853531693467661 -1.74964760428438e-05 -0.000163895042726325 6.92401952892303e-05 3.77804552316532e-05 -9.68895623597502e-05 0.0019547048996145 -0.00929294892781823 0.0131827368183792 0.00632307568047565 -0.00509955195131208 -0.00926772616378382 -0.0112119399235226 0.0174832140031404 -0.00176596335012652 -0.0271568706194261 0.000439365822249785 -0.00607495376797884 0.290222092439496 -0.463160570849437 0.0454399892271037 0.759769268735441 0.00303786146726298 0.168029158152844 -0.000205588862013668 0.000438189747803122 3.07800772531076e-05 -0.00131639589306512 -0.00201336264540379 -0.000679851391460778 0.000744045935934474 0.000158559894644075 -0.000659085291463415 0.00430987485451796 0.000342145440835795 0.00948223079393219 0.00840516104244394 0.00095505733071839 -0.00694881671907709 0.0026634705092965 0.00225331238346785 0.000695453349893337 0.000398715488018467 9.98097673638387e-05 0.000948150512234162 -0.00143852622617648 -0.00201398986473331 -8.34278422212083e-05 -0.000207064968703288 0.00047599041124988 -9.17912485263376e-05 -0.000107802513041582 1.42307877049899e-06 -3.57313008537894e-05 1.32683113656921e-05 3.04407480162107e-05 1.69545829221513e-05 0.000115069222228037 1.87139584383208e-05 -2.73000032276319e-05 4.06883392710674e-05 -0.000178633830442224 0.000381150445070699 0.000958829910085984 -5.5389033481721e-05 0.000162970969250882 4.78288119613187e-05 -0.00084838138953729 0.000659505048703194 -1.85350845479404e-05 1.59317752205389e-06 4.59566437767451e-06 1.35283358156288e-05 -7.03810310407839e-06 -1.2123122969017e-05 -6.77892575413575e-06 4.54521622961322e-06 1.33131507704409e-06 8.1784704909222e-06 -1.31139977144561e-05 2.25376631191116e-05 0.000185049971062908 -1.39834509982032e-05 -2.53580374624306e-05 6.54495550558434e-05 -0.000136581305376793 -9.0983523350132e-05 -3.05875739281923e-05 -3.8996010534205e-06 3.18052420847782e-06 1.82491195957562e-05 -4.00975627301263e-05 -7.42700976937973e-05 9.26621638781393e-06 -2.86471419694223e-05 3.72727148921886e-05 6.46420212579905e-05 6.5135959441781e-06 4.0067044519193e-06
  122 3431.43373627558 ""  0.0716096595932074 0 0 2.72313587199986e-05 3.86166877426878e-05 -0.000102423963863691 5.05168000188517e-06 1.46750717063283e-05 8.44850450530109e-06 -8.85066634853416e-06 -1.37240393179192e-05 -1.61706226583747e-06 6.78180826937985e-06 -2.28472922957303e-06 2.30626054514229e-06 -3.14249931930458e-06 -3.09629116047382e-07 -7.30683547707521e-08 -1.27070463294807e-06 6.07858733465374e-07 -1.12864108871803e-08 3.15888339957869e-06 -1.09519398944145e-06 1.25865882828464e-07 -2.52155190436672e-06 4.22154467689724e-06 -1.31434797774786e-06 -4.26628903129762e-07 -1.43006049545676e-06 1.04637187230044e-07 -2.85487946351018e-07 -2.57249558252619e-07 3.25524143839073e-07 9.36857661657939e-08 -4.74696917881952e-07 1.03382890827684e-07 6.10147898638683e-07 -6.80792866979476e-07 1.23839357286668e-06 9.08461196141888e-05 0.000392654305379527 0.000458789044473014 -8.62477693404702e-05 -0.000219757032961109 -0.000162141343698024 -3.50572499895783e-05 3.063227745239e-05 -1.27554532482966e-05 2.72664205264616e-05 -2.56595221947817e-07 6.98950431558986e-06 -9.20868113825576e-06 1.77511439447047e-05 -7.54550354694687e-07 3.65875926375802e-05 -1.12337761484383e-05 7.57019850499182e-06 -3.86381922155392e-06 2.18633054295538e-06 -1.10301573098075e-06 5.66869897914063e-06 9.07059463415553e-06 3.9806984303568e-06 -1.19306389553177e-06 -4.26464997738625e-07 -2.25590533072714e-06 -1.19011941524643e-06 -1.72181534469964e-06 -1.58809591348337e-06 4.781108565497e-07 -1.73653120697542e-06 -3.26347927364933e-06 5.07440111971134e-06 8.74801178922384e-06 9.91094556691235e-07 -2.07236635731048e-06 -6.34074585607124e-07 -2.67357004336201e-06 7.64844069153069e-06 9.30067638835609e-06 2.03396703782429e-07 -3.33129362440588e-06 2.08027059190631e-06 4.7056595651017e-07 0.00228859076480016 -0.000925285350624332 0.00214950650466735 -2.07597445308327e-05 -0.000410415029857563 -0.000250347145813222 -0.000142946893669 -0.000195725906092094 -6.64084405341076e-05 -0.00424794718544768 0.0119379687215891 -0.0160011833671846 -0.00850547283050259 0.00167932148778724 -0.00281134204886022 0.000744190944671488 -0.000805235429119874 -0.0017133203764586 0.0024781222523183 -0.00192852813597683 0.00158220529809524 0.0140843933025521 -0.0416303543256194 0.0522002884113758 -9.00268572685165e-05 0.000256590352204971 -4.76863348250039e-05 -0.0079151503764536 0.0124813988485687 -0.0159716205943715 -0.00537791281685322 -0.000527648240896013 -0.00182178835326004 0.00176374918018178 0.00541247038723317 0.0046952933984075 -0.226459129493925 0.584890794406928 -0.729935744625201 -0.000177217557380271 0.000503232419381466 -0.000985441132134731 0.000848505078019244 0.00204059908883865 0.000720061244759402 -0.000386220894112361 -0.000163103878854228 0.000213691911411891
  123 3616.45087379644 ""  160.066551425505 0 0 -3.65247013557558e-05 -0.000242132432718252 0.000190000309771458 -0.000244503106175929 -0.00018625351258846 -6.58075761336955e-05 5.79588090167147e-05 0.000179197631910211 1.77131138698339e-05 -2.41732868277548e-05 -4.33831583806281e-05 -3.61023896312143e-06 9.49339229044411e-06 6.13163842553761e-06 5.26863122475695e-06 -3.17625238668687e-06 -4.99744722032162e-06 -5.69334926804786e-07 -7.91589497182815e-06 2.0169867098335e-05 -1.32037510749628e-06 2.70504636776845e-05 -5.15978074631723e-05 3.17294848782949e-06 2.58713280451684e-06 1.4648362573509e-05 1.13134341209643e-06 2.96967339310612e-07 1.86130270756467e-06 3.4424302897477e-06 1.05210497067125e-06 4.08921818157964e-06 -1.2125224871535e-06 2.19615330926685e-06 8.21043458545119e-07 -2.54567930072409e-06 -6.20810704519945e-05 0.000426546763549662 -0.000676395118035069 -0.000799162561439225 0.000613729117644246 0.000457381779381062 -1.354712329399e-06 0.000104390781280421 -3.40581573090676e-05 -0.000234489375163012 -3.23965250031315e-05 -5.96726482723785e-05 8.00151239863226e-05 -0.00012357513226948 4.92744019554241e-06 -0.000289496261459414 0.000172654124304919 -6.65519064025764e-05 1.53448325164866e-05 1.98444036799748e-05 1.4044272279707e-05 -9.28004529534936e-05 -0.000140244226194371 -4.93557180792029e-05 -4.56413592515385e-06 1.66187745499051e-05 3.03639063256132e-05 8.82769007571469e-06 2.4188117569071e-05 -2.29218177507369e-05 -2.33131728849724e-05 2.45586932644143e-05 3.98361306717938e-05 -7.92162746178518e-05 -0.000126559726864301 -2.34438554386478e-05 2.80524537759536e-05 1.17905334035268e-05 1.19360426923228e-05 -0.000101967771622242 -0.000139028183421999 5.63073987300242e-07 1.22031684090172e-05 2.62968753236777e-05 -8.08408283583583e-06 -0.000925702599727697 -0.000651712498308184 -7.47710022184816e-05 0.00633337234092809 0.0503269005369065 0.0313426124531308 0.00189363004519402 0.001659123310306 0.00140485459636405 0.000792992777384134 0.00166347691532713 -0.0013797379609585 0.00457681198336742 0.00450105490260922 0.00179114771614224 -0.0060874638808685 0.00426117595679206 -0.00620427727495908 3.10244245658449e-06 0.000157836902800692 0.000669725692768819 0.000393215003567672 -0.000615225783011922 7.77304399723621e-05 -8.62574120871966e-05 5.31696653233123e-05 -3.23603753703959e-06 -0.000982097387799089 0.000979555127546979 -0.00206025074373494 0.00510473937545305 -0.00112772800234793 -0.00241529503314726 -0.115030261507287 -0.815485333446047 -0.50714125722065 -0.00104640958563702 0.00420041353093116 -0.00582671609184721 0.000469481850642213 -0.000555622889608458 -0.000873599234790093 0.000174009012623415 -6.80429647715426e-05 0.000313986919088907 0.000595674098070316 0.000396026174937777 0.000421024942298119
  :::
 } 
 m_exists[123] { 
  s_m_exists
  :::
  1 11111111111111111111111111111111111111111111111111111111111111111111111111111111111111111111111111111111111111111111111111111111111111 
  2 11111111111111111111111111111111111111111111111111111111111111111111111111111111111111111111111111111111111111111111111111111111111111 
  3 11111111111111111111111111111111111111111111111111111111111111111111111111111111111111111111111111111111111111111111111111111111111111 
  4 11111111111111111111111111111111111111111111111111111111111111111111111111111111111111111111111111111111111111111111111111111111111111 
  5 11111111111111111111111111111111111111111111111111111111111111111111111111111111111111111111111111111111111111111111111111111111111111 
  6 11111111111111111111111111111111111111111111111111111111111111111111111111111111111111111111111111111111111111111111111111111111111111 
  7 11111111111111111111111111111111111111111111111111111111111111111111111111111111111111111111111111111111111111111111111111111111111111 
  8 11111111111111111111111111111111111111111111111111111111111111111111111111111111111111111111111111111111111111111111111111111111111111 
  9 11111111111111111111111111111111111111111111111111111111111111111111111111111111111111111111111111111111111111111111111111111111111111 
  10 11111111111111111111111111111111111111111111111111111111111111111111111111111111111111111111111111111111111111111111111111111111111111 
  11 11111111111111111111111111111111111111111111111111111111111111111111111111111111111111111111111111111111111111111111111111111111111111 
  12 11111111111111111111111111111111111111111111111111111111111111111111111111111111111111111111111111111111111111111111111111111111111111 
  13 11111111111111111111111111111111111111111111111111111111111111111111111111111111111111111111111111111111111111111111111111111111111111 
  14 11111111111111111111111111111111111111111111111111111111111111111111111111111111111111111111111111111111111111111111111111111111111111 
  15 11111111111111111111111111111111111111111111111111111111111111111111111111111111111111111111111111111111111111111111111111111111111111 
  16 11111111111111111111111111111111111111111111111111111111111111111111111111111111111111111111111111111111111111111111111111111111111111 
  17 11111111111111111111111111111111111111111111111111111111111111111111111111111111111111111111111111111111111111111111111111111111111111 
  18 11111111111111111111111111111111111111111111111111111111111111111111111111111111111111111111111111111111111111111111111111111111111111 
  19 11111111111111111111111111111111111111111111111111111111111111111111111111111111111111111111111111111111111111111111111111111111111111 
  20 11111111111111111111111111111111111111111111111111111111111111111111111111111111111111111111111111111111111111111111111111111111111111 
  21 11111111111111111111111111111111111111111111111111111111111111111111111111111111111111111111111111111111111111111111111111111111111111 
  22 11111111111111111111111111111111111111111111111111111111111111111111111111111111111111111111111111111111111111111111111111111111111111 
  23 11111111111111111111111111111111111111111111111111111111111111111111111111111111111111111111111111111111111111111111111111111111111111 
  24 11111111111111111111111111111111111111111111111111111111111111111111111111111111111111111111111111111111111111111111111111111111111111 
  25 11111111111111111111111111111111111111111111111111111111111111111111111111111111111111111111111111111111111111111111111111111111111111 
  26 11111111111111111111111111111111111111111111111111111111111111111111111111111111111111111111111111111111111111111111111111111111111111 
  27 11111111111111111111111111111111111111111111111111111111111111111111111111111111111111111111111111111111111111111111111111111111111111 
  28 11111111111111111111111111111111111111111111111111111111111111111111111111111111111111111111111111111111111111111111111111111111111111 
  29 11111111111111111111111111111111111111111111111111111111111111111111111111111111111111111111111111111111111111111111111111111111111111 
  30 11111111111111111111111111111111111111111111111111111111111111111111111111111111111111111111111111111111111111111111111111111111111111 
  31 11111111111111111111111111111111111111111111111111111111111111111111111111111111111111111111111111111111111111111111111111111111111111 
  32 11111111111111111111111111111111111111111111111111111111111111111111111111111111111111111111111111111111111111111111111111111111111111 
  33 11111111111111111111111111111111111111111111111111111111111111111111111111111111111111111111111111111111111111111111111111111111111111 
  34 11111111111111111111111111111111111111111111111111111111111111111111111111111111111111111111111111111111111111111111111111111111111111 
  35 11111111111111111111111111111111111111111111111111111111111111111111111111111111111111111111111111111111111111111111111111111111111111 
  36 11111111111111111111111111111111111111111111111111111111111111111111111111111111111111111111111111111111111111111111111111111111111111 
  37 11111111111111111111111111111111111111111111111111111111111111111111111111111111111111111111111111111111111111111111111111111111111111 
  38 11111111111111111111111111111111111111111111111111111111111111111111111111111111111111111111111111111111111111111111111111111111111111 
  39 11111111111111111111111111111111111111111111111111111111111111111111111111111111111111111111111111111111111111111111111111111111111111 
  40 11111111111111111111111111111111111111111111111111111111111111111111111111111111111111111111111111111111111111111111111111111111111111 
  41 11111111111111111111111111111111111111111111111111111111111111111111111111111111111111111111111111111111111111111111111111111111111111 
  42 11111111111111111111111111111111111111111111111111111111111111111111111111111111111111111111111111111111111111111111111111111111111111 
  43 11111111111111111111111111111111111111111111111111111111111111111111111111111111111111111111111111111111111111111111111111111111111111 
  44 11111111111111111111111111111111111111111111111111111111111111111111111111111111111111111111111111111111111111111111111111111111111111 
  45 11111111111111111111111111111111111111111111111111111111111111111111111111111111111111111111111111111111111111111111111111111111111111 
  46 11111111111111111111111111111111111111111111111111111111111111111111111111111111111111111111111111111111111111111111111111111111111111 
  47 11111111111111111111111111111111111111111111111111111111111111111111111111111111111111111111111111111111111111111111111111111111111111 
  48 11111111111111111111111111111111111111111111111111111111111111111111111111111111111111111111111111111111111111111111111111111111111111 
  49 11111111111111111111111111111111111111111111111111111111111111111111111111111111111111111111111111111111111111111111111111111111111111 
  50 11111111111111111111111111111111111111111111111111111111111111111111111111111111111111111111111111111111111111111111111111111111111111 
  51 11111111111111111111111111111111111111111111111111111111111111111111111111111111111111111111111111111111111111111111111111111111111111 
  52 11111111111111111111111111111111111111111111111111111111111111111111111111111111111111111111111111111111111111111111111111111111111111 
  53 11111111111111111111111111111111111111111111111111111111111111111111111111111111111111111111111111111111111111111111111111111111111111 
  54 11111111111111111111111111111111111111111111111111111111111111111111111111111111111111111111111111111111111111111111111111111111111111 
  55 11111111111111111111111111111111111111111111111111111111111111111111111111111111111111111111111111111111111111111111111111111111111111 
  56 11111111111111111111111111111111111111111111111111111111111111111111111111111111111111111111111111111111111111111111111111111111111111 
  57 11111111111111111111111111111111111111111111111111111111111111111111111111111111111111111111111111111111111111111111111111111111111111 
  58 11111111111111111111111111111111111111111111111111111111111111111111111111111111111111111111111111111111111111111111111111111111111111 
  59 11111111111111111111111111111111111111111111111111111111111111111111111111111111111111111111111111111111111111111111111111111111111111 
  60 11111111111111111111111111111111111111111111111111111111111111111111111111111111111111111111111111111111111111111111111111111111111111 
  61 11111111111111111111111111111111111111111111111111111111111111111111111111111111111111111111111111111111111111111111111111111111111111 
  62 11111111111111111111111111111111111111111111111111111111111111111111111111111111111111111111111111111111111111111111111111111111111111 
  63 11111111111111111111111111111111111111111111111111111111111111111111111111111111111111111111111111111111111111111111111111111111111111 
  64 11111111111111111111111111111111111111111111111111111111111111111111111111111111111111111111111111111111111111111111111111111111111111 
  65 11111111111111111111111111111111111111111111111111111111111111111111111111111111111111111111111111111111111111111111111111111111111111 
  66 11111111111111111111111111111111111111111111111111111111111111111111111111111111111111111111111111111111111111111111111111111111111111 
  67 11111111111111111111111111111111111111111111111111111111111111111111111111111111111111111111111111111111111111111111111111111111111111 
  68 11111111111111111111111111111111111111111111111111111111111111111111111111111111111111111111111111111111111111111111111111111111111111 
  69 11111111111111111111111111111111111111111111111111111111111111111111111111111111111111111111111111111111111111111111111111111111111111 
  70 11111111111111111111111111111111111111111111111111111111111111111111111111111111111111111111111111111111111111111111111111111111111111 
  71 11111111111111111111111111111111111111111111111111111111111111111111111111111111111111111111111111111111111111111111111111111111111111 
  72 11111111111111111111111111111111111111111111111111111111111111111111111111111111111111111111111111111111111111111111111111111111111111 
  73 11111111111111111111111111111111111111111111111111111111111111111111111111111111111111111111111111111111111111111111111111111111111111 
  74 11111111111111111111111111111111111111111111111111111111111111111111111111111111111111111111111111111111111111111111111111111111111111 
  75 11111111111111111111111111111111111111111111111111111111111111111111111111111111111111111111111111111111111111111111111111111111111111 
  76 11111111111111111111111111111111111111111111111111111111111111111111111111111111111111111111111111111111111111111111111111111111111111 
  77 11111111111111111111111111111111111111111111111111111111111111111111111111111111111111111111111111111111111111111111111111111111111111 
  78 11111111111111111111111111111111111111111111111111111111111111111111111111111111111111111111111111111111111111111111111111111111111111 
  79 11111111111111111111111111111111111111111111111111111111111111111111111111111111111111111111111111111111111111111111111111111111111111 
  80 11111111111111111111111111111111111111111111111111111111111111111111111111111111111111111111111111111111111111111111111111111111111111 
  81 11111111111111111111111111111111111111111111111111111111111111111111111111111111111111111111111111111111111111111111111111111111111111 
  82 11111111111111111111111111111111111111111111111111111111111111111111111111111111111111111111111111111111111111111111111111111111111111 
  83 11111111111111111111111111111111111111111111111111111111111111111111111111111111111111111111111111111111111111111111111111111111111111 
  84 11111111111111111111111111111111111111111111111111111111111111111111111111111111111111111111111111111111111111111111111111111111111111 
  85 11111111111111111111111111111111111111111111111111111111111111111111111111111111111111111111111111111111111111111111111111111111111111 
  86 11111111111111111111111111111111111111111111111111111111111111111111111111111111111111111111111111111111111111111111111111111111111111 
  87 11111111111111111111111111111111111111111111111111111111111111111111111111111111111111111111111111111111111111111111111111111111111111 
  88 11111111111111111111111111111111111111111111111111111111111111111111111111111111111111111111111111111111111111111111111111111111111111 
  89 11111111111111111111111111111111111111111111111111111111111111111111111111111111111111111111111111111111111111111111111111111111111111 
  90 11111111111111111111111111111111111111111111111111111111111111111111111111111111111111111111111111111111111111111111111111111111111111 
  91 11111111111111111111111111111111111111111111111111111111111111111111111111111111111111111111111111111111111111111111111111111111111111 
  92 11111111111111111111111111111111111111111111111111111111111111111111111111111111111111111111111111111111111111111111111111111111111111 
  93 11111111111111111111111111111111111111111111111111111111111111111111111111111111111111111111111111111111111111111111111111111111111111 
  94 11111111111111111111111111111111111111111111111111111111111111111111111111111111111111111111111111111111111111111111111111111111111111 
  95 11111111111111111111111111111111111111111111111111111111111111111111111111111111111111111111111111111111111111111111111111111111111111 
  96 11111111111111111111111111111111111111111111111111111111111111111111111111111111111111111111111111111111111111111111111111111111111111 
  97 11111111111111111111111111111111111111111111111111111111111111111111111111111111111111111111111111111111111111111111111111111111111111 
  98 11111111111111111111111111111111111111111111111111111111111111111111111111111111111111111111111111111111111111111111111111111111111111 
  99 11111111111111111111111111111111111111111111111111111111111111111111111111111111111111111111111111111111111111111111111111111111111111 
  100 11111111111111111111111111111111111111111111111111111111111111111111111111111111111111111111111111111111111111111111111111111111111111 
  101 11111111111111111111111111111111111111111111111111111111111111111111111111111111111111111111111111111111111111111111111111111111111111 
  102 11111111111111111111111111111111111111111111111111111111111111111111111111111111111111111111111111111111111111111111111111111111111111 
  103 11111111111111111111111111111111111111111111111111111111111111111111111111111111111111111111111111111111111111111111111111111111111111 
  104 11111111111111111111111111111111111111111111111111111111111111111111111111111111111111111111111111111111111111111111111111111111111111 
  105 11111111111111111111111111111111111111111111111111111111111111111111111111111111111111111111111111111111111111111111111111111111111111 
  106 11111111111111111111111111111111111111111111111111111111111111111111111111111111111111111111111111111111111111111111111111111111111111 
  107 11111111111111111111111111111111111111111111111111111111111111111111111111111111111111111111111111111111111111111111111111111111111111 
  108 11111111111111111111111111111111111111111111111111111111111111111111111111111111111111111111111111111111111111111111111111111111111111 
  109 11111111111111111111111111111111111111111111111111111111111111111111111111111111111111111111111111111111111111111111111111111111111111 
  110 11111111111111111111111111111111111111111111111111111111111111111111111111111111111111111111111111111111111111111111111111111111111111 
  111 11111111111111111111111111111111111111111111111111111111111111111111111111111111111111111111111111111111111111111111111111111111111111 
  112 11111111111111111111111111111111111111111111111111111111111111111111111111111111111111111111111111111111111111111111111111111111111111 
  113 11111111111111111111111111111111111111111111111111111111111111111111111111111111111111111111111111111111111111111111111111111111111111 
  114 11111111111111111111111111111111111111111111111111111111111111111111111111111111111111111111111111111111111111111111111111111111111111 
  115 11111111111111111111111111111111111111111111111111111111111111111111111111111111111111111111111111111111111111111111111111111111111111 
  116 11111111111111111111111111111111111111111111111111111111111111111111111111111111111111111111111111111111111111111111111111111111111111 
  117 11111111111111111111111111111111111111111111111111111111111111111111111111111111111111111111111111111111111111111111111111111111111111 
  118 11111111111111111111111111111111111111111111111111111111111111111111111111111111111111111111111111111111111111111111111111111111111111 
  119 11111111111111111111111111111111111111111111111111111111111111111111111111111111111111111111111111111111111111111111111111111111111111 
  120 11111111111111111111111111111111111111111111111111111111111111111111111111111111111111111111111111111111111111111111111111111111111111 
  121 11111111111111111111111111111111111111111111111111111111111111111111111111111111111111111111111111111111111111111111111111111111111111 
  122 11111111111111111111111111111111111111111111111111111111111111111111111111111111111111111111111111111111111111111111111111111111111111 
  123 11111111111111111111111111111111111111111111111111111111111111111111111111111111111111111111111111111111111111111111111111111111111111 
  :::
 } 
} 
