# Supplementary material for: Cut-off Scale and Complex Formation in Density Functional Theory Computations of Epoxy-Amine Reactivity
Source: ACS Omega. 2021 Oct 25;6(44):29424–31. doi: 10.1021/acsomega.1c03229 (PMC8587129; doi:10.1021/acsomega.1c03229)
Supplement: Supplementary file 1 — ao1c03229_si_001.zip [file ao1c03229_si_001.zip › Final_structures/Primary/A1_E4_B3LYP-D3_CC-PVTZ-F_ canonical/Epoxy_frag4_product-9_isomer23.vib]

{ 
 s_m_m2io_version
 :::
 2.0.0 
} 

f_m_table { 
 i_j_atom_total
 :::
 43
 m_column[134] { 
  s_m_data_name
  s_m_column_name
  i_m_width
  b_m_visible
  s_m_units
  :::
  1 r_j_Frequency  "Frequency"  10 1 "" 
  2 s_j_Symmetry  "Symmetry"  10 0 "" 
  3 r_j_Intensity  "Intensity"  10 1 "" 
  4 r_j_Raman_Act  "Raman Act"  10 0 "" 
  5 r_j_Raman_Int  "Raman Int"  10 0 "" 
  6 r_j_x1  "x1"  10 0 "" 
  7 r_j_y1  "y1"  10 0 "" 
  8 r_j_z1  "z1"  10 0 "" 
  9 r_j_x2  "x2"  10 0 "" 
  10 r_j_y2  "y2"  10 0 "" 
  11 r_j_z2  "z2"  10 0 "" 
  12 r_j_x3  "x3"  10 0 "" 
  13 r_j_y3  "y3"  10 0 "" 
  14 r_j_z3  "z3"  10 0 "" 
  15 r_j_x4  "x4"  10 0 "" 
  16 r_j_y4  "y4"  10 0 "" 
  17 r_j_z4  "z4"  10 0 "" 
  18 r_j_x5  "x5"  10 0 "" 
  19 r_j_y5  "y5"  10 0 "" 
  20 r_j_z5  "z5"  10 0 "" 
  21 r_j_x6  "x6"  10 0 "" 
  22 r_j_y6  "y6"  10 0 "" 
  23 r_j_z6  "z6"  10 0 "" 
  24 r_j_x7  "x7"  10 0 "" 
  25 r_j_y7  "y7"  10 0 "" 
  26 r_j_z7  "z7"  10 0 "" 
  27 r_j_x8  "x8"  10 0 "" 
  28 r_j_y8  "y8"  10 0 "" 
  29 r_j_z8  "z8"  10 0 "" 
  30 r_j_x9  "x9"  10 0 "" 
  31 r_j_y9  "y9"  10 0 "" 
  32 r_j_z9  "z9"  10 0 "" 
  33 r_j_x10  "x10"  10 0 "" 
  34 r_j_y10  "y10"  10 0 "" 
  35 r_j_z10  "z10"  10 0 "" 
  36 r_j_x11  "x11"  10 0 "" 
  37 r_j_y11  "y11"  10 0 "" 
  38 r_j_z11  "z11"  10 0 "" 
  39 r_j_x12  "x12"  10 0 "" 
  40 r_j_y12  "y12"  10 0 "" 
  41 r_j_z12  "z12"  10 0 "" 
  42 r_j_x13  "x13"  10 0 "" 
  43 r_j_y13  "y13"  10 0 "" 
  44 r_j_z13  "z13"  10 0 "" 
  45 r_j_x14  "x14"  10 0 "" 
  46 r_j_y14  "y14"  10 0 "" 
  47 r_j_z14  "z14"  10 0 "" 
  48 r_j_x15  "x15"  10 0 "" 
  49 r_j_y15  "y15"  10 0 "" 
  50 r_j_z15  "z15"  10 0 "" 
  51 r_j_x16  "x16"  10 0 "" 
  52 r_j_y16  "y16"  10 0 "" 
  53 r_j_z16  "z16"  10 0 "" 
  54 r_j_x17  "x17"  10 0 "" 
  55 r_j_y17  "y17"  10 0 "" 
  56 r_j_z17  "z17"  10 0 "" 
  57 r_j_x18  "x18"  10 0 "" 
  58 r_j_y18  "y18"  10 0 "" 
  59 r_j_z18  "z18"  10 0 "" 
  60 r_j_x19  "x19"  10 0 "" 
  61 r_j_y19  "y19"  10 0 "" 
  62 r_j_z19  "z19"  10 0 "" 
  63 r_j_x20  "x20"  10 0 "" 
  64 r_j_y20  "y20"  10 0 "" 
  65 r_j_z20  "z20"  10 0 "" 
  66 r_j_x21  "x21"  10 0 "" 
  67 r_j_y21  "y21"  10 0 "" 
  68 r_j_z21  "z21"  10 0 "" 
  69 r_j_x22  "x22"  10 0 "" 
  70 r_j_y22  "y22"  10 0 "" 
  71 r_j_z22  "z22"  10 0 "" 
  72 r_j_x23  "x23"  10 0 "" 
  73 r_j_y23  "y23"  10 0 "" 
  74 r_j_z23  "z23"  10 0 "" 
  75 r_j_x24  "x24"  10 0 "" 
  76 r_j_y24  "y24"  10 0 "" 
  77 r_j_z24  "z24"  10 0 "" 
  78 r_j_x25  "x25"  10 0 "" 
  79 r_j_y25  "y25"  10 0 "" 
  80 r_j_z25  "z25"  10 0 "" 
  81 r_j_x26  "x26"  10 0 "" 
  82 r_j_y26  "y26"  10 0 "" 
  83 r_j_z26  "z26"  10 0 "" 
  84 r_j_x27  "x27"  10 0 "" 
  85 r_j_y27  "y27"  10 0 "" 
  86 r_j_z27  "z27"  10 0 "" 
  87 r_j_x28  "x28"  10 0 "" 
  88 r_j_y28  "y28"  10 0 "" 
  89 r_j_z28  "z28"  10 0 "" 
  90 r_j_x29  "x29"  10 0 "" 
  91 r_j_y29  "y29"  10 0 "" 
  92 r_j_z29  "z29"  10 0 "" 
  93 r_j_x30  "x30"  10 0 "" 
  94 r_j_y30  "y30"  10 0 "" 
  95 r_j_z30  "z30"  10 0 "" 
  96 r_j_x31  "x31"  10 0 "" 
  97 r_j_y31  "y31"  10 0 "" 
  98 r_j_z31  "z31"  10 0 "" 
  99 r_j_x32  "x32"  10 0 "" 
  100 r_j_y32  "y32"  10 0 "" 
  101 r_j_z32  "z32"  10 0 "" 
  102 r_j_x33  "x33"  10 0 "" 
  103 r_j_y33  "y33"  10 0 "" 
  104 r_j_z33  "z33"  10 0 "" 
  105 r_j_x34  "x34"  10 0 "" 
  106 r_j_y34  "y34"  10 0 "" 
  107 r_j_z34  "z34"  10 0 "" 
  108 r_j_x35  "x35"  10 0 "" 
  109 r_j_y35  "y35"  10 0 "" 
  110 r_j_z35  "z35"  10 0 "" 
  111 r_j_x36  "x36"  10 0 "" 
  112 r_j_y36  "y36"  10 0 "" 
  113 r_j_z36  "z36"  10 0 "" 
  114 r_j_x37  "x37"  10 0 "" 
  115 r_j_y37  "y37"  10 0 "" 
  116 r_j_z37  "z37"  10 0 "" 
  117 r_j_x38  "x38"  10 0 "" 
  118 r_j_y38  "y38"  10 0 "" 
  119 r_j_z38  "z38"  10 0 "" 
  120 r_j_x39  "x39"  10 0 "" 
  121 r_j_y39  "y39"  10 0 "" 
  122 r_j_z39  "z39"  10 0 "" 
  123 r_j_x40  "x40"  10 0 "" 
  124 r_j_y40  "y40"  10 0 "" 
  125 r_j_z40  "z40"  10 0 "" 
  126 r_j_x41  "x41"  10 0 "" 
  127 r_j_y41  "y41"  10 0 "" 
  128 r_j_z41  "z41"  10 0 "" 
  129 r_j_x42  "x42"  10 0 "" 
  130 r_j_y42  "y42"  10 0 "" 
  131 r_j_z42  "z42"  10 0 "" 
  132 r_j_x43  "x43"  10 0 "" 
  133 r_j_y43  "y43"  10 0 "" 
  134 r_j_z43  "z43"  10 0 "" 
  :::
 } 
 m_row[123] { 
  r_j_Frequency
  s_j_Symmetry
  r_j_Intensity
  r_j_Raman_Act
  r_j_Raman_Int
  r_j_x1
  r_j_y1
  r_j_z1
  r_j_x2
  r_j_y2
  r_j_z2
  r_j_x3
  r_j_y3
  r_j_z3
  r_j_x4
  r_j_y4
  r_j_z4
  r_j_x5
  r_j_y5
  r_j_z5
  r_j_x6
  r_j_y6
  r_j_z6
  r_j_x7
  r_j_y7
  r_j_z7
  r_j_x8
  r_j_y8
  r_j_z8
  r_j_x9
  r_j_y9
  r_j_z9
  r_j_x10
  r_j_y10
  r_j_z10
  r_j_x11
  r_j_y11
  r_j_z11
  r_j_x12
  r_j_y12
  r_j_z12
  r_j_x13
  r_j_y13
  r_j_z13
  r_j_x14
  r_j_y14
  r_j_z14
  r_j_x15
  r_j_y15
  r_j_z15
  r_j_x16
  r_j_y16
  r_j_z16
  r_j_x17
  r_j_y17
  r_j_z17
  r_j_x18
  r_j_y18
  r_j_z18
  r_j_x19
  r_j_y19
  r_j_z19
  r_j_x20
  r_j_y20
  r_j_z20
  r_j_x21
  r_j_y21
  r_j_z21
  r_j_x22
  r_j_y22
  r_j_z22
  r_j_x23
  r_j_y23
  r_j_z23
  r_j_x24
  r_j_y24
  r_j_z24
  r_j_x25
  r_j_y25
  r_j_z25
  r_j_x26
  r_j_y26
  r_j_z26
  r_j_x27
  r_j_y27
  r_j_z27
  r_j_x28
  r_j_y28
  r_j_z28
  r_j_x29
  r_j_y29
  r_j_z29
  r_j_x30
  r_j_y30
  r_j_z30
  r_j_x31
  r_j_y31
  r_j_z31
  r_j_x32
  r_j_y32
  r_j_z32
  r_j_x33
  r_j_y33
  r_j_z33
  r_j_x34
  r_j_y34
  r_j_z34
  r_j_x35
  r_j_y35
  r_j_z35
  r_j_x36
  r_j_y36
  r_j_z36
  r_j_x37
  r_j_y37
  r_j_z37
  r_j_x38
  r_j_y38
  r_j_z38
  r_j_x39
  r_j_y39
  r_j_z39
  r_j_x40
  r_j_y40
  r_j_z40
  r_j_x41
  r_j_y41
  r_j_z41
  r_j_x42
  r_j_y42
  r_j_z42
  r_j_x43
  r_j_y43
  r_j_z43
  :::
  1 35.4497889725169 ""  0.224197408658216 0 0 0.0270306843631237 -0.0351544059701814 0.0448888539176484 0.0482619570872049 -0.0488027107990601 0.0581424881280124 0.0324738566310207 -0.0394672915037923 0.0379538791322996 0.0224507942937758 -0.0409470037773442 0.0260370457663433 0.00350836138876035 -0.0302671187116257 0.00294630079173356 -0.00640449378425048 -0.0180246816322618 -0.00943756417301911 0.0063960916019186 -0.0180972411689951 0.00468808211969072 0.0257665638177815 -0.0288905845600693 0.0281489979268336 -0.0308853334353599 -0.00432490571465374 -0.0379927453080373 -0.0463256686376325 -0.0248554270798582 -0.0577849607782156 -0.0386524046916072 -0.00777398928427364 -0.0474844106599655 -0.0329653397000662 0.0339815085672969 -0.0382697978133933 0.0392073498432251 -0.0145219371736245 0.0442974868034333 0.0173584786167535 -0.0549020708148412 0.0460835689437939 0.0278242419448988 -0.0495754415673835 0.0339654892670202 -0.00460449355051071 -0.0309723811567144 -0.00596535737054471 0.00124810878551729 -0.00955696967307933 -0.00276551090648905 0.0352906348155642 -0.0290967723502193 0.0380428462083495 -0.044191196776687 -0.0250970267589871 -0.0557476825228675 -0.0634493537073969 -0.0166444753339682 -0.0728219810817639 -0.0425775100857329 -0.0478641814764843 -0.0593763827834635 -0.0310882991675039 0.00333145951614468 -0.0388814294017915 -0.0398595756958279 -0.0286537502858239 -0.0474396086782487 -0.0511077740363567 -0.00018293755265133 -0.0635347655889514 -0.0239929141602613 0.0467706779587488 -0.0245631383726372 -0.0473589976876858 0.0431514235019339 -0.057990695071617 -0.0290741966316437 0.0398266457679428 -0.0324350335336273 0.0135147646713135 0.0228580930726373 0.0195765539385801 -0.025407220082956 -0.0133010796688174 0.00223878933481437 -0.000611911082922891 -0.0197371413686351 0.0225117588031307 0.025338386268206 0.0395867575634712 0.0260971501146409 0.0285990078774748 0.0239495991079643 0.0359792141794779 -0.0125382723757498 -0.0418349084419297 0.0211925588573444 0.000610023238175164 0.0889226363109788 -0.0262970851707271 -0.010545971202447 0.0412455900449846 -0.0147985709902338 0.0221999271544379 0.118592958592089 -0.00520695459794067 -0.0137553326392575 0.0971519673098002 -0.0589147894814368 0.00572164273271537 0.0943616957233929 -0.0203366159908334 -0.0330028650079959 0.00414379973098442 -0.0113454159175907 -0.0195678977108133 0.0297916214518384 -0.0202103041959158 0.0308091885947714 0.143936904510507 -0.0166909592538289 0.0296116916398999 0.114599571865828 0.0235628839675809 0.0215206400666823 0.118770693883803 -0.00754340729407854
  2 54.3931553618947 ""  0.454059071980593 0 0 -0.02993643380837 0.00392114286777341 0.0241578163994236 -0.0351348497517894 0.00189732531470456 0.016645867451066 -0.0303241840409033 0.00247877522457209 0.00725240308967121 -0.0527791234910323 0.003120802105058 -0.0166368043721296 -0.0441894279537512 0.00172620975269811 -0.025341315879245 -0.0125735429501248 -0.000720550016181606 -0.0104390790231844 0.00735143957219433 -0.000436807711509829 0.0119823411034271 -0.00224823250713175 0.00127940792679054 0.0199976148897587 0.0119917389409447 -0.00843201002465833 -0.010494765822438 0.0172999968726589 -0.000457741352854206 0.0908652238977999 -0.053190916308345 0.00976439778569212 -0.0656536883106808 0.103417902034776 -0.045110446547459 -0.0525020627666412 -0.030629842276043 0.00260048141170714 0.0259265324582161 -0.0256501154130945 0.0072078740882067 0.0229607387208196 -0.0751351592387957 0.00388768181989627 -0.026771040769344 -0.0608960362388768 0.00198586878322129 -0.0425809695584546 0.0318509609476028 -0.0020949460789801 0.0240877764810881 0.0127353340554722 0.00114197803701141 0.0357542332364732 0.0588064180167721 -0.0130187699668165 0.127005706861829 0.0376417382849255 -0.00824523670835627 0.0992844225888025 -0.0407204538056309 0.0283800536225841 0.119248246296542 -0.0491137568162842 0.0177288906183984 -0.123584450717332 -0.111476578860604 0.0156333089220616 -0.0413459098449452 -0.0457658116153005 0.00927193267892406 -0.0719831494862276 0.100643565405929 -0.052469084539904 -0.121903275119116 0.125421824994087 -0.0527885186023402 -0.0489961960711157 0.148914367976957 -0.0588857748370287 -0.0180605148000363 -0.00133002438976634 0.00420747431639898 0.0146126193684193 -0.0448457752464307 0.00812269706409242 0.0118457445550324 -0.0275379339477587 0.00286351128503312 0.0252350886665557 -0.00591447323385277 -0.000821805310572676 -0.000296514910832778 0.0091383898926865 0.0104132751515534 0.0301425241223121 -0.0286071027375906 -0.00188194396284587 0.0418397300647126 0.0567746804933222 0.0054492262984059 -0.0331314822413317 0.0150295763021554 0.0036314466966688 0.0012307303265326 0.104732568341666 0.00668403930406641 -0.0134216921979904 0.0606992135079038 0.00587779826850499 -0.0450641690184727 0.0467319898760761 0.0058293023317848 -0.0651508493956663 -0.0360916093005282 0.0064767788788562 0.00779717626470462 0.0240280165697349 0.00641973671764444 0.0278661104750969 0.130763794269119 0.0103660528903615 -0.0380946897170704 0.104904366245672 0.00583113755123181 -0.00374234938916397 0.11316501067695 0.00435017523514597 0.0154686269248561
  3 68.3036512529378 ""  0.436533686856457 0 0 -0.000510135043867068 0.0221001400814942 -0.032352553842802 0.0598520227754527 -0.0141200364271547 0.00698000361583454 0.0611694534294539 -0.0151530905896057 0.0147910550393063 0.0626590073255452 -0.00605095601167107 0.0228979605514311 0.0431955146958945 0.00115851683748143 0.0232596845013168 0.0239000487260976 -0.00154367172469899 0.0170801691819441 0.0382155895977848 -0.0178848131454702 0.0198502417063651 0.0558902252159599 -0.0230725126271211 0.0180481402745915 -0.0182941749532095 0.0139562562015628 0.00710747421408926 -0.0513981184912 -0.0284166957341423 0.0438154822996767 -0.0679090648107489 0.052513510715148 -0.021767871213737 0.0183949147096786 0.0340268640060661 -0.0109928692659899 0.0190132436459001 0.0592744880370053 -0.0728788002374601 -0.0480400986414196 0.0115847436483225 -0.0159596739985444 0.0718977391301825 -0.000239915860101851 0.0230854717971496 0.0383420699209992 0.0109585502003167 0.0243366059391899 0.0307623481657432 -0.0243855521427642 0.0203441685230417 0.0602979050593127 -0.0307263543656619 0.0172335613973385 -0.0225022866062104 -0.0535153089818038 0.0623236779478316 -0.0787985361289777 -0.0194669234063737 0.0389541208043316 -0.0764178861828704 -0.0408809722165731 0.0563694783825148 -0.0448929680049312 0.0878257326104645 -0.0453987698714419 -0.096419567361167 0.0337154045996294 -0.0103699892263442 -0.0994879942240803 0.0638131334459201 -0.0311207228403834 0.0372918763794778 0.058311647854193 -0.0332420800976381 -0.00401342280486856 0.0430280137988224 -0.0190634159115238 0.0468394092368213 0.0142601106886165 0.00600121258514157 -0.00330602940777898 0.00384489943492481 -0.0350938235451304 -0.0729889182266543 0.0717321925351307 -0.0239472383403833 -0.0305507699595706 0.0230455132488225 -0.021122064042077 0.00666770298434932 0.0210231834678434 -0.0642114383511255 0.0163363030698688 -0.026882076693402 -0.0379691681397464 -0.0457866626558479 -0.0103290560515359 0.00890564740959672 -0.0270234013479693 -0.0327953781217285 0.00589592148709475 -0.0202638685142205 -0.00259053956916834 -0.00168723253181316 -0.0273505453025688 -0.0898568895096019 -0.0177881299479226 -0.0402352403207349 -0.0343858537458071 0.0464034508380949 -0.01905280804611 -0.0114970987658501 -0.00904051706263021 -0.070745984694327 0.0640744849261904 -0.0174730429751639 -0.0273254995162063 -0.0192333352278287 0.0147227634799617 -0.0341191871492872 -0.105558333257708 -0.00937898823303928 -0.00978053116749719 -0.0908342178097395 -0.0554396785138546 -0.0375928664054173 -0.114722591793103 -0.00482111352867993
  4 85.7360679100735 ""  0.105155581085624 0 0 0.00911700593970916 0.00156105537210742 -0.0011139252482934 -0.0205492446366499 0.0116867117255519 -0.0273261789559036 0.00226928817495244 0.00122354121169585 -0.0105379921539912 -0.0561564075723108 0.0316559141610854 -0.0519767204141382 -0.0445320676353748 0.0256204827861218 -0.0390119862410531 0.0247754907511771 -0.0109277007456749 0.0147520882121223 0.0860650982432584 -0.0428405012452524 0.0575939990219448 0.0770746584026581 -0.0374021892180059 0.0465207742278328 0.00223147427809232 -0.00199088844336977 0.00590945668706697 -0.0159718257508895 -0.0258716310198808 -0.05194595283714 0.0269828296191869 -0.00795711393075203 0.0274620330355748 -0.0407576612659176 0.0426910811370055 0.0244584172683027 0.0124373767532862 0.00345612880157387 0.0400467724807931 0.0452080795340694 -0.0129432667899126 -0.0164697661782025 -0.108666334539033 0.0597608732325768 -0.09288829651439 -0.0904147996401455 0.049766295960459 -0.0715117247811562 0.134283570658849 -0.0688076196239201 0.0949704985836059 0.121220673739792 -0.0599576139946967 0.0777593926254582 -0.0321756363331433 -0.0320532542105341 -0.0701126415691701 -0.0448007360160005 -0.015431691840126 -0.0606817383428451 0.0148888939975353 -0.0539230323382976 -0.066907405063866 0.0223343810678818 -0.0158285540605134 0.0461453578145835 0.0489472736355475 -0.00304811510273233 0.0186213215402139 0.0275085030117427 -0.0095595414173089 0.0331878874769449 -0.0328525281042946 0.0555588469090639 0.0666377939305346 -0.0609297650433447 0.0532741851399509 0.00563981286619315 -0.0564549680830906 0.0573302728881642 0.0162802986015745 -0.0603473436247946 0.0168181134980795 0.0161999615498391 0.01472953136466 0.00258127818341091 0.0232573337027397 -0.0162528750102739 0.00806059084845384 -0.00499370605863711 -0.0651074372722762 0.00714366061123036 0.0455346660367507 -0.0818076053110973 0.0298180991498419 0.00318104055141805 -0.0192693375060502 0.00753661160393773 -0.0415133852846065 -0.00281060076230404 0.00918290754578364 -0.0273855187718419 -0.055968409880327 0.0154937896918322 0.0162383612798931 0.078008067447495 -0.0431673775257006 -0.0171852996840454 -0.0229506028764419 0.0129963433739842 -0.0135698201364689 -0.00299982716168658 0.0402062876704301 -0.0860917938221435 -0.0129171721045888 0.00980606788215638 0.0362884619921417 -0.0488832790291465 0.0104453959416431 0.0534396537661333 0.113650672366336 -0.047333792222343 -0.0496793621983205 0.101073302903402 -0.0470498886512324 -0.0371542160542302 0.0788370774097753 -0.0758642848476237 0.0418051114130144
  5 92.0452980146471 ""  0.15057400091025 0 0 0.0613086133525308 -0.00749149812132766 -0.0118301839390049 0.0461295776190298 -0.0194513274257755 -0.0405893628885386 0.0232565838663618 -0.00859885853164442 -0.0534877707081666 0.0392064282458167 -0.000714424355442314 -0.0305139663163267 0.0185648037516136 0.00564584915159637 -0.0190661840560458 -0.0205329958889445 0.00108597688684235 -0.0322691585880664 -0.0458200840296017 -0.00305862657104805 -0.0650410841998935 -0.0232621874138858 -0.00641550413587464 -0.0750803236538123 -0.0202412453259585 -0.00992229683866717 0.0145044927842163 -0.0150285037119325 -0.00275013824986579 0.0481850795726156 -0.0163544888226595 0.0212874673730129 0.0356349500353333 -0.0235412008748822 -0.0670137449627207 0.0186957744479993 0.0675243907159074 0.000422122809483036 0.00934065335543943 0.0878980351429614 -0.000872619872272956 -0.0208860045808548 0.0714379852908583 0.0013621623387066 -0.0179948389631808 0.0361568607541567 0.0118375630223404 0.00292044128694029 -0.0761327694713358 -0.00633977114041151 -0.0770265188991757 -0.0373188175988984 -0.00959859736594504 -0.0929778249141844 -0.0141071772897524 -0.0178940054799312 0.0428174971463824 -0.00744255248985196 -0.0112169539442472 0.0768445474511198 -0.0192935266698022 0.0291167616825056 0.0499284686318415 -0.0135351135574612 0.0258588199563934 0.0263491081174214 -0.0105883116747258 0.0427746117613075 0.0335600171451217 -0.0220311039874477 0.0161433719267027 0.0621947029123326 -0.0299256819331656 -0.0766612545296189 -0.00194486241572323 -0.0145749158273886 -0.0785804634114605 0.0560673000506682 -0.0295181657757605 -0.0890629353564659 0.00428952686140019 -0.0175791347586667 0.00062048654807453 0.0294025086605118 0.0112887114137476 0.0352644094920588 0.0480806184500953 0.0130368045233143 -0.00778819586510153 0.012947662118683 0.00802681224314118 0.0371247370432995 0.0428712859566271 -0.0121758213120511 -0.0323291156646809 0.0105795261065039 -0.00597540390605156 -0.0407216826670026 -0.00320079862411962 -0.0293283704289821 0.0515124816016247 0.00407071827744792 -0.0816147141945891 0.0149836213014648 0.0494654701976872 0.072361204310249 -0.000852210345997621 0.0227609509009276 -0.0814117539099396 0.066034186391394 0.00525572077072499 -0.0131556997306784 0.107534749945797 -0.0498120544053827 -0.0418255415465019 0.0523381433987384 0.0685898720547714 -0.102271902249971 -0.0327146727850207 0.0891057919289768 0.112049543081689 0.0141522286249894 -0.0160469234028262 0.113910011273935 -0.00983071409392371 0.0116480913175236 0.065934458542329 -0.0478006593377814 0.0849650944332902
  6 96.6195579049372 ""  1.27605275675072 0 0 -0.0163469563751762 -0.00287394819615136 0.00181922493023274 -0.0167706561421234 0.012435745858494 0.014338907004582 -0.000536787856652203 0.00391052583699243 0.0290140489055489 0.0471560867355912 -0.0241442221753694 0.0602872422705103 0.0515094816703918 -0.0249851379472213 0.0529839214555096 0.0108126897633792 0.00383260279134588 0.0164830888295765 -0.0210483490956073 0.0249473859392442 -0.00148478969086633 -0.0276857865542055 0.0246274863861178 0.00411874993009737 0.00518778226757723 0.0117189452945817 -0.00870530440286294 -0.000302907785343668 0.00475198609288199 0.00487984589954896 -0.0216869883434138 0.00954000933037427 -0.0370920895733605 0.0327854346458303 0.0313823845834194 -0.0227871274136949 -0.0170221065119722 -0.00508688268285703 0.0150576999954127 -0.0140456324398455 -0.0238845328663522 -0.00165298375796583 0.0727459219804516 -0.0431807388641038 0.0837122623496488 0.0818815744350933 -0.0454193752077935 0.0717755940567691 -0.0436148924929524 0.0425373711439324 -0.0221199997832815 -0.0553097553419364 0.0412325081551687 -0.0132674364848715 0.0139736054198833 0.0113073237351533 0.0214518608331299 -0.000309567761123955 0.00813026676744086 -0.0112298555249392 -0.0178047022653271 -0.00712589702417267 0.0137066171645415 -0.010793370766258 0.0262188962663401 -0.0417767569999948 -0.0401029686927177 -0.0169903408835146 -0.0300570610626772 -0.0342647626520556 0.0189679018823688 -0.0602227931101274 0.0402978025656781 0.0408592292170168 -0.034308346093248 0.0263147044324553 0.0366175689149125 -0.0359103356171831 0.0496595565924613 0.028110216847463 -0.00891278945878176 -0.104164966697886 0.0282984502718626 0.0149164334717476 0.101125229804636 -0.0752855808056565 0.0086579441376595 -0.00301212629954752 0.00734330318537979 -0.0303133814760651 -0.133556502766651 -0.0222699129529267 0.09220445323461 -0.169074390586046 0.091048810801465 -0.00727088330510924 0.0190950215030672 0.0621008705632599 -0.118722956938593 -0.0209241239055507 0.000772833954021768 -0.039261372566864 -0.0564168536853536 0.0215045375757287 -0.0104394964295764 0.0309545147791297 -0.0465402355566249 -0.0388675412975725 -0.0282332668834877 0.000220749486695645 -0.0200392528741478 -0.0242631533001756 0.018839685300703 -0.0840413119624102 0.0748577411846935 -0.0627131544723568 0.0148015862460483 -0.0327849980193263 0.0504961278488043 0.00281921391299788 0.0543203263781072 -0.0581345501041418 -0.058984665759693 0.0458907848022112 -0.0481290931751656 -0.063344354671505 0.031410725219398 -0.071161405250693 0.00507259289580808
  7 118.980208342365 ""  0.455209934124084 0 0 0.0335651588847168 -0.0341865535040315 0.0351524165327134 0.0547352218824662 -0.0246547256736356 0.0691632378939551 -0.00112647722678082 -0.00057135454167447 0.0374450933608949 -0.0413081555839455 0.0143416908727335 0.00494352777580416 -0.0609354221944238 0.0240785680611656 -0.0190837026250695 -0.0420907978579251 0.0243385670441048 -0.0115092078128218 -0.0284405985507209 0.0231445716252496 0.00399891036609705 -0.00701260753705942 0.00889474052758524 0.0293745909461241 0.000575797070702506 0.0109776801572829 -0.00697701303258482 0.037483765510287 0.057964429657843 -0.00124616558818514 0.0241677150518026 -0.0205522459712044 -0.000965377068734351 0.00327679789473484 -0.0226413621459744 -0.0067597332331925 0.0385612724372728 -0.0257536681307003 0.0333701726428011 0.0146279447611509 -0.0644411721339952 0.0387004974274793 -0.0478522657141616 0.0114725315508434 0.00400585436804012 -0.0813937750493533 0.0278145593299244 -0.0377034328597405 -0.0233825744234498 0.0271726753982121 0.00410329436924086 0.0135084496665055 0.00177718837006441 0.0469416805883812 0.0235519573634835 0.075269989406359 -0.00779302644129486 0.0745547169010884 0.0442474880697773 0.0126061790995157 0.0409021085146957 0.0880404962722621 -0.0033374498388801 0.0030565263838062 -0.0521583836829408 0.000187563675800246 0.0297394373305279 0.000147340210331522 -0.00282015247241673 0.058127198787952 -0.0317707491888965 0.00543092292797141 -0.0194236110356159 -0.0534503235119038 -0.0123481512646854 0.0390014643895521 -0.0354142723819422 -0.000284695101264401 -0.00696151033111243 -0.00379722991852283 -0.00808730646669749 0.0484053428998518 0.0216330774185131 -0.0212467697066691 -7.05516484036448e-05 -0.0247739397695426 -0.0461019460355612 0.0270723229276162 -0.0148904579718542 -0.00834732269385164 0.0799265949259498 0.0682498355210248 -0.0324323525981446 0.0805794212743932 -0.0188379524987425 -0.0177440390769402 0.0211164926600588 -0.0269022511035876 -0.00450036211226552 -0.0448452578150377 0.0490313106289484 0.00722761368110222 -0.02045288519438 0.0388536154466525 -0.0130592661106659 -0.00954663915958718 -0.106318797859158 -0.04323569809198 -0.146101104785958 0.0667784645002563 0.087173277011165 0.0111955044316201 0.15504973308969 -0.0167713425176714 -0.0132143071098124 0.013789759826172 -0.0818726614393244 -0.0501664923947384 -0.00583516086772735 -0.0119223342549142 -0.0295493035270187 -0.0960512613283847 -0.0262265458714106 0.0941082842440816 -0.123512563947987 -0.125081836439391 -0.0644531976854571 -0.216904675669291 -0.0135116188855861
  8 136.295402984506 ""  0.765157724506463 0 0 0.00175820108174737 -0.0136603602609404 -0.00201153250547123 -0.0924224714830921 0.0444130096333562 -0.0611386207855672 -0.0390296955383929 0.0156983085564534 -0.0128993301294742 0.00123882868785072 -0.0047711308465195 0.0165021804742474 0.0346211118145583 -0.0213698475103038 0.0387751281844515 0.0297537401739674 -0.0169282631912249 0.0335137016026788 0.0133320411403939 -0.00752808244896479 0.0233217742105387 -0.0233901750248166 0.00833047872990708 -0.00133892076796733 0.00764576014371459 -0.00363533414080902 0.00414173539494146 -0.0182092603606474 -0.0368786069474122 -0.00647680954254798 -0.021012621774317 -0.000359065547783439 -0.0230279177547643 0.0222575788387462 0.0500562053336094 -0.00550760009140512 -0.0329669887976604 -0.0777191579912767 0.0494046720318661 0.0691746400427832 0.017134459256269 -0.0232664497464032 -0.000464684804710883 -0.0060528769695703 0.0166188159915811 0.0560704108322758 -0.0332787425786184 0.0538155142774632 0.0171298683093392 -0.00725565239012775 0.0250018068499406 -0.0459239247689582 0.0185141011663917 -0.0178925624516021 -0.00206877901482129 -0.0359905377685301 0.00971253832377747 -0.0427434871221808 -0.0230819315149025 -0.0374821863873818 -0.0287583035255036 -0.0762063284429401 -0.000738979563122948 -0.0059365677341733 0.0222810860226831 -0.0242186323090257 -0.036982574033224 -0.0316819533370653 -0.0169718891627814 -0.0419572373323877 0.0119349533974392 -0.0481486478329447 0.0436322440921527 0.0790290913357992 -0.000222950533749054 -0.00781094539172957 0.0656731982380146 -0.0315370082743483 0.0404641143842675 0.0448696762021195 0.00872484590143764 0.104064217732402 -0.0313452355149807 -0.0208078550040509 0.0010406799256775 -0.015606733532409 -0.0268760347186255 0.0433263485525932 -0.0275548687741911 0.00916303856493554 0.166661324502117 0.0662517261864784 -0.0813787959622596 0.175898538233247 -0.134124529243265 -0.0199961633013153 0.0453754817388973 -0.0308508921936799 0.0593445699620068 -0.0407743884512586 0.0713355927420529 0.0245734323122344 -0.0319746215803166 -0.00251038957035674 0.0216385486736902 0.0232585141586238 -0.0141834181392479 0.0150669326281258 -0.149062171050319 0.0989741497019224 0.0461526474102164 0.0160381620946733 0.171874814145785 0.0139793134062865 -0.0238068409419696 0.027278022200671 -0.0596445455139972 -0.0894005824848997 -0.0916945386572328 0.0291370848455101 0.0233261667064604 0.0278826096989323 0.00929297372599769 0.115045093012026 -0.0333793546919127 -0.0119409346339453 -0.0195175084206182 -0.102209555724947 0.0412661615871914
  9 168.420254915353 ""  1.46384625441019 0 0 0.0217428998779639 0.0129115486254286 0.0552761742794541 -0.0455975012652061 0.0137593262262034 -0.0179802729158931 -0.0132180150988312 -0.000987215743353373 -0.0235911348120622 0.00477979214132801 -0.0220625726081857 -0.0176817912213113 0.0215831919881691 -0.0291811194153693 -0.0106199270553873 0.0140237739680837 -0.0306998939090085 -0.01374429449249 0.0022391556554937 -0.0164418680181611 -0.0191003998013286 -0.0123904301470939 -0.00428143196629049 -0.0241344493909739 -0.00767299702146581 -0.0332586807656625 -0.00110434447253444 -0.0313540782828256 -0.063989115592894 -0.0030745202128792 -0.0135845649077553 -0.00780159316144882 0.00890733905764687 -0.0193456168871796 -0.040002939312768 0.00446488642903704 0.0202209180801363 0.003353850030809 0.127064290202818 0.0997902146815917 0.00897882005210845 0.0257844728550328 0.00309175038984591 -0.0302242667521811 -0.0130310410975215 0.0343970673528199 -0.0330764347766132 -7.68671614947807e-05 0.00374947769806641 -0.011150407789157 -0.0222833510181935 -0.0216194728504235 0.00183195352359925 -0.0309806066693972 -0.0252872128988449 -0.0801535025387385 -0.00403564856623441 -0.0583385124799145 -0.0557405274616522 -0.00510555480966448 -0.0294938180536533 -0.0793130724239972 -0.00382183455180761 -0.00360911884266441 0.00701104730672966 0.00832485348954445 -0.0103121420810217 -0.00938824373207148 0.00744384889702461 -0.0313120527661196 -0.00468315730130105 0.0163035883291486 -0.0115684851082393 -0.0296987582371276 0.00286456467939005 -0.0336277330257031 -0.0389891256860285 0.0192064888971953 -0.0203195347877616 -0.0580019410266844 -0.00412131658845505 -0.00243086761273455 0.0964420412043006 0.0357492319250024 -0.00379141799563076 0.0176498352958906 0.00976212094706909 -0.00195679225806755 0.0386719545493226 0.0317658223313045 -0.0392453976550087 0.0383636366445837 0.0746304713681253 -0.0324588824898331 0.174240269757603 0.0622761010498754 -0.00805097390891166 0.0306419569662209 0.00496192137048098 0.0360036705367554 0.0318444781817111 0.0315950467970916 0.0908428109024274 0.0900324429667881 -0.0219350982064222 -0.0324837377459403 -0.0622446189200176 -0.0353445692551316 0.0178352958256548 0.0263741958664473 0.108547176458018 0.0557951932559562 0.056213460088448 0.0467989017169962 0.0407482121071795 -0.00256073728473522 0.000198364149655648 0.123429621732983 0.156350734740684 -0.0629224811917944 -0.0887369836198805 -0.0772474388779687 0.018559466275853 0.0157863002282205 -0.0671524320148391 -0.10617185123785 -0.0736260309670176 -0.114649033285561 -0.0657647421821482
  10 206.838667695318 ""  4.03824602882371 0 0 -0.126156793269828 0.0835491163793348 -0.0344823572793182 0.0125145489795551 -0.00513981218837372 0.0537613137336115 0.0134392405727403 -0.00111057399716169 0.010458360233932 -0.000691306261823097 -0.0157342796421447 -0.0159389600169815 0.00129923423223606 -0.0106603161627368 -0.0388545464739282 0.0132110361549928 -0.0112854136920259 -0.0345386976547216 0.0264065217648942 -2.26133863907078e-06 -0.0146930635029516 0.0224095683041822 0.00476171597039297 0.00678317800361878 -0.00618702748631334 -0.0181421244365731 -0.00883760703132889 -0.0269035392633229 -0.0448100910945696 4.3200436676139e-05 -0.00326627176199274 0.0224283086632995 0.0181425290442447 -0.0236378927844349 -0.0595323213696868 0.00111953300296385 -0.122773834320615 0.108599966089385 -0.220210656578412 -0.285479016624048 0.142415037143811 0.0316533049348979 -0.0177923425008732 -0.0282179083304065 -0.0151526344218792 -0.0116013928850932 -0.00855398272306935 -0.0522253753193869 0.0397610076906237 0.0100036095023003 -0.0156947755811132 0.0275722777214585 0.0107550321461786 0.0156609250296443 -0.0274869907508184 -0.0746386935367157 -0.0131111103163568 -0.0532617822952038 -0.0417203424248268 0.0212763331419965 -0.017501932425807 -0.0388276214627114 -0.00477515415454207 0.00332552095596122 0.0322225308533299 0.0115047116023967 0.00676897928840002 0.042154842680073 0.0141817781709533 -0.0179247642333535 0.0192835283519775 0.0469745597365089 -0.0268492527778449 -0.0644379517679291 -0.00920158732053932 -0.0221441528767693 -0.0681297640864275 0.035481906065603 -0.031643150316511 -0.079823153749106 -0.0151277572933357 0.0319299021335603 0.00281248171517386 -0.0131086394216706 0.0612015305784828 -0.0443918708560797 -0.0234281717749622 0.003583218924148 0.0482375596785638 0.00167476136529049 0.0443965596842063 0.0255964000171196 -0.055814790519702 0.0560126095451747 -0.0351952178070524 -0.0158002341753866 0.0598089836471884 0.150190914644871 0.0285324263623176 -0.0140293017869992 0.0377207035609639 0.0313590154382198 -0.00205071955673333 0.00604701174348654 0.0216027829162685 0.0191196645528573 0.00486778408806761 0.0325830893306019 -0.065440763335876 0.051444662658742 0.0381966386260701 0.0145439895338022 0.0847444832622755 0.0325022760233432 0.0671377561085357 -0.018894667172662 -0.059010122375351 -0.0209126089953106 -0.0196179812445335 0.0139175923746121 0.0219570280517023 0.0349954471974958 0.0260258433323602 0.067953614120732 -0.00628636996980409 0.0282478913939583 -0.00264861207300425 -0.0391660944800615 0.0444538826860921
  11 224.508212191955 ""  0.793011831901934 0 0 -0.0185551942104816 -0.0383980813022073 0.0432572592330445 -0.0304125625760933 -0.0138431800900826 0.0281671776989502 -0.00342187933417954 -0.00180920086928961 -0.0056074890953195 0.00331789555657838 -0.00920114661097176 -0.0167017910257245 0.0304323135996327 -0.00126103349661055 -0.0390149947750615 0.0497577112037731 0.0251834740854224 -0.0439543061951304 0.0446509691607791 0.0315038982309988 -0.0426433171661548 0.0214207740777314 0.0346359713754315 -0.0187289591127845 0.0220009884015483 0.0379582434670124 -0.000453222990827537 -0.00656333874279988 0.00471237332156388 0.0183843738991867 0.0250818157147436 0.124252665741861 0.0463785688076604 -0.00756081703275123 0.016650196956899 0.0170037779035726 -0.0225461865702929 -0.0476508113826009 0.059080052513953 -0.000451849326956726 -0.0357411619110564 0.0364930206365003 -0.00329366062400176 -0.0189118250696752 -0.0136971053634306 0.0340734936985936 -0.0193902399384259 -0.0511943868211554 0.0509756692285927 0.040597710450303 -0.0458057936730093 0.0182622901887604 0.0598875404236041 -0.00382927508336947 -0.00834003863878673 -0.0391711838928015 -0.00168049721435026 -0.0354919119491041 0.00428713730254765 0.0593158328753526 0.00569220939456551 0.0283739816978939 0.0120720193082311 0.0473827952538785 0.157296698010893 0.0374453213343262 0.0465387784618411 0.152742479745993 0.0376608066759872 -0.0191894016399996 0.123268186764849 0.100356107199236 0.0166813302521331 0.0492193244283057 0.0153674240789179 -0.0505210492134609 0.0216938014940671 0.0529470417395587 -0.00948454481164171 -0.0309251631726504 -0.00503508491611498 -0.00528260557659084 -0.0503911514264553 0.0296975252820242 -0.0441172681099637 -0.0618912136328763 0.0294682196754642 -0.0260738249396709 -0.0571513369470382 0.043080818742517 -0.0112747761653964 -0.0595393692382212 0.0320401920908653 0.000699939564248581 -0.0207234736000803 0.0572642487801211 -0.0283558670613086 -0.0623119118711393 0.0607922865867239 -0.00979639767986189 0.0128225940728676 -0.0325720988181636 0.00619646917030131 -0.0361502336926805 -0.036972073768108 -0.0187726744466807 -0.00738602231839426 -0.0477521806383965 -0.0574960623371881 0.0262366953669456 -0.0345338857665521 0.017692383390133 0.0485824557587322 -0.0144631349876381 -0.0290072664536068 -0.0648220453406102 0.0229230359861169 0.00655698615497584 -0.0227125417132974 -0.0681241115084529 -0.0606922385655358 0.0550210862642384 -0.0178296085247601 0.0608305594986223 -0.0258533149415827 -0.0444596616318941 -0.0707474617368663 -0.0692893744009187 -0.0932287743596305
  12 234.559372653571 ""  1.22599816690353 0 0 0.029613430026851 -0.0361351855827786 0.0493997378805011 -0.0308927413761638 0.00920442411603894 0.0117450237711928 -0.00203601257575782 0.0014017638879546 0.00984575352838279 0.00590552720999837 -0.0138705784840797 0.00322988500078782 0.0163117048393686 -0.00975141298833165 -0.0175755569857346 0.0152967493889262 0.00666421089876467 -0.028449846546138 0.0178804867808765 0.0158932095409503 -0.018353213543833 0.0123612524924752 0.0151056392748977 0.00570638497906767 0.00312905147720331 0.00740261791557173 -0.00874957877042427 -0.00762160642571235 -0.00523812877302835 0.00041264559060811 0.00794469775487166 0.0477225040680657 0.0172427043167027 -0.0123094988041254 -0.0252425897152489 0.000277211875518291 0.0303934433109848 -0.0453782293986137 0.150389420952387 0.108390923494851 -0.092170294281011 0.0133648738922466 0.00121306989831321 -0.0277795446074979 0.0101325735730159 0.0208572505088215 -0.0207955962985442 -0.0217796210549751 0.023191611039514 0.0269839806935671 -0.023169309754802 0.015203996981752 0.0250406075850902 0.0159981159777594 -0.0147926235064898 -0.030230975199565 -0.017216105680992 -0.0209858372007392 -0.00770984603972086 0.0298739045560002 0.0053887017285445 0.0144804329186253 -0.00632418139927554 0.0178549176774442 0.0623758587684107 0.0147538386608847 0.0206228580919537 0.0624952610056903 0.0120467170594551 -0.0124252844996275 0.0466527516021931 0.0444995576000611 -0.0139135091449613 -0.0277819809599339 -0.00660903155795668 -0.0128784681347533 -0.0316254133980358 0.0281591279970922 -0.0196244026771764 -0.0425541065968245 -0.0139002323512684 -0.00684859075384275 0.056392688210685 -0.029292750402108 -0.0323781983293641 -0.0495413128145049 -0.114508895353232 -0.0059124348088758 0.00787640534898128 -0.0331998445386664 0.00990693236620443 0.0813843892405278 -0.0366253151505053 0.0021328446235363 0.00503880145457594 -0.0543407938892071 -0.012487872881878 -0.00310353996482266 -0.0656799042657691 0.00610880513497219 -0.0532934944754524 0.0326761818204723 -0.0348340048880452 0.0367804848317203 0.0524032945976325 0.0247713624443385 0.00626523901323665 0.0713104255996829 0.115211714066956 -0.0824911677070427 0.0241724484529601 -0.0573807881266896 -0.139123273073992 -0.00413944393737996 -0.0313700104057512 0.0216943692171164 -0.202441637675199 -0.0340888505052231 0.0115064107105299 0.116671652589941 0.115754490444037 -0.125603005152983 0.00570775615025857 -0.153597410525547 0.0468707745881805 0.0764395376580374 0.140180053019422 0.148618002689564 0.164157846089434
  13 249.069737886856 ""  0.828107642286866 0 0 -0.00950158943086507 0.00667201059602714 -0.00535787595213426 -0.0768093879222504 0.0381857916216567 -0.0560563135749468 0.0388614956406258 -0.0175719636996781 0.0292788983763919 0.0640379286350602 -0.0305288077569838 0.0474120492840826 0.0148821063177834 -0.00729136087891832 0.0105524432894418 -0.0419392427282551 0.0192511854374145 -0.031306115739649 0.0244755366983183 -0.011483638914612 0.0181763776849736 0.0781967420907453 -0.0369200564849792 0.0584353295709648 -0.0409744126087581 0.0181295271499795 -0.0303028610380268 0.015485009923998 0.0949862606867282 -0.00339662605803148 -0.0172656173129104 0.00678279233081571 -0.0125755245364691 -0.0521525596297381 -0.082095991575483 -0.0235540726230813 -0.0234026704036695 -0.0214016991270266 0.0483759836736215 0.0498324546057939 0.0134056211844492 -0.0268818044838551 0.0766384124096467 -0.0374596989461361 0.0573624176364149 0.0127742298331306 -0.00622513665210508 0.00907477237186651 0.0265152496149707 -0.0118332211152673 0.0192585369635132 0.102105632164657 -0.0484130933498366 0.0758961866179556 -0.045234053852803 0.0685249976732469 -0.0739079568926515 0.0754405486705925 0.0514223426258688 0.118098112464107 0.0683824645299908 0.23185063589609 -0.0315392467899187 -0.022762664779493 -0.00147618013396818 1.19591631721379e-05 -0.00311223089488337 0.0107442753783613 -0.0186206012157046 -0.011297225316773 0.00401944159564655 -0.00835493518467605 -0.143445680430023 -0.204553169739872 -0.02317364336734 0.0835141168894891 -0.130078623288774 -0.00122374692532342 -0.105912295805551 -0.000523337450614114 -0.0375800144595884 0.00599676831951078 -0.010569384855596 0.00191561616534371 0.002097525720048 0.00555453439325474 0.0143116472080666 -0.00104960174693819 -0.000342647701646661 0.00543618398208486 0.00533222184278669 -0.0109132670488335 -0.00422660885313068 0.00884078540659971 -0.0083569638405991 0.00682151401957781 0.00102911994565378 0.00270553425972315 0.013105209317313 0.000186329662568269 0.00904102880847488 -0.00219478690348745 0.00841485611894686 -0.00843629711853297 -0.00675781175042485 -0.00208640672394628 -2.38246922843404e-05 -0.00776583877704801 -0.020860205343995 0.0148522489156088 -0.00185718009724118 0.0125869961874426 0.0254669856089889 0.00558249427344978 0.00621486458299674 -0.00596785433011721 0.0249713091840747 0.00722351778081994 -0.00541286762449992 -0.0186483637491984 -0.0201670011997477 0.0312063464899963 0.00460865113283287 0.0363012142578704 -0.00913522521145295 -0.00493059343326916 -0.0263667351752016 -0.0297534038867873 -0.0277458324414257
  14 283.29135845705 ""  2.52989808308053 0 0 -0.036545210291893 0.00288938189108858 -0.013443102558169 0.00177965772225354 -0.0439044029815549 -0.0326465538179939 0.0192091712181936 -0.0384603557160768 -0.0503058752688254 0.0210257762144049 -0.00644627019661784 -0.0304483603552769 -0.0016208235170264 0.00199355812959393 0.00411768956180951 -0.00933152832636309 0.00027105633933119 0.0120376686949331 -0.00553043254312996 -0.0390277512176757 -0.0132276832240506 0.0168918925793051 -0.0443944074580449 -0.0476824563486098 -0.00465611143298056 0.0196800368356201 0.0167508448643593 0.0340757449915765 0.0741149816182781 0.0460253575619588 -0.00634874012057062 -0.022723941147187 -0.00746113227767063 -0.00584892933238902 0.0893372125286052 0.0171821252896092 -0.0221782486661149 0.0305595983111339 -0.0542721642512214 -0.05382933257636 0.0345052695372349 -0.00420983701694207 0.0447426636598641 0.0262026550507346 -0.0418456296921081 -0.00239390995331096 0.0119185676076365 0.0102360505390495 -0.0242717293164017 -0.0669634163017141 -0.00357694858224104 0.0174615877285804 -0.0562057601408612 -0.0558290635584762 0.0383622172649483 0.0976765737517514 0.0610775534598073 0.0955122425851604 0.0529939946099128 0.061283958320436 0.00927064680998565 0.122788244656095 0.0580409475430747 -0.0182714473309248 -0.0404901479512531 -0.00216109379339315 -0.0184396541026771 -0.0410839818851527 -0.00265364549031193 0.0170448424503129 -0.0214400355868846 -0.0389129322760653 0.00744758826736155 0.110142264033198 0.0631018192777886 -0.0294733553931977 0.109686581229876 -0.0376181290177264 -0.00989481869288984 0.121687683670071 0.0283448498036775 -0.0299410749845463 0.025510134297555 0.023227158115973 -0.0367391320650581 -0.0697028384515566 -0.0504160837497592 -0.0338409403485108 -0.00393111562736423 0.00708692460918592 -0.0637995002960601 -0.0269018743303971 0.0517876113736954 -0.0624604948593969 0.0793916475806195 0.0312547075768499 -0.0227485949382904 0.0180613560501809 -0.00302126768520123 0.00609595432162515 0.023745959065283 0.0532031523338983 0.0428156636252372 0.0137554948332926 0.0111727664095415 0.025644688669547 -0.0021254020842041 0.0567591974155325 -0.0421053036825142 0.0358249802275412 0.0633614492470334 0.0378968028670188 0.0655641851138775 0.0734961038872062 0.0163030996715414 -0.0568904975886666 -0.107675106747789 0.0663851599604816 0.0689190267251195 -0.04022521445869 -0.00993794962244091 0.128657524912691 0.0720928802156385 0.170835240090252 -0.0386701208495383 0.0902118152333708 -0.053873446062095 -0.111731488571962 0.0117572377563505
  15 305.645136709651 ""  0.0597464769177584 0 0 -0.0355345331428895 0.0168415854706179 0.00719515809813145 -0.0108349087318306 -0.0210558778652104 -0.00341766485798977 0.00623484636612349 -0.0207027264591557 -0.0251729719782857 0.00829579915267244 -0.0133026745482503 -0.0203937038847471 0.00231050471688888 -0.00917531132306462 -0.00718503907794517 0.00169466426707997 -0.00578355506841118 -0.00238654904245584 0.00673077147710858 -0.0220291667167516 -0.0108969967481669 0.0109436083495376 -0.02086903245979 -0.0248357348006877 -0.00309057034497778 0.00567586128465757 0.00711355288100277 0.0177837579296867 0.0358232952206293 0.0368278195708548 -0.00709399900935632 -0.0153057990870492 -0.00630419557855673 -0.013933141981189 0.0467569881554612 0.0124733714919348 -0.0390984461259568 0.0163901994419446 -0.0517109870884567 -0.06640442115713 0.0673067909889281 0.0244132601475706 0.0156404578277662 -0.00174942699525872 -0.0249611935214141 0.00183242138864887 -0.00796866721582226 -0.00686772229207855 0.00257958880861859 -0.0333431815082825 -0.00550983557861493 0.00970890192840044 -0.0222171620210883 -0.027715654609713 0.012958499652231 0.0271903033282887 0.0290697685396059 0.0516073722898223 0.016551377154431 0.0809066095568472 0.0128592494273089 0.0950566678567529 0.0387250715058134 -0.00890634212252939 -0.0183188429568618 0.00309606640615891 -0.0127097261213422 -0.0385352472021405 -0.00436390025663535 -0.00311740108974844 -0.0097593878256189 -0.0328479564809886 -0.0204654051487213 0.0407829515095406 0.0571784735663078 -0.00936928382629755 0.0549732535000562 -0.0286215732059645 -0.0317296168772539 0.0908714987721761 0.0159312372759004 0.047271448172105 0.00434763708464724 0.0155954132309307 0.0126481567567601 -0.0237513733102521 0.0401318600951748 0.00579311722058291 -0.00742288486699157 0.0449594661676271 0.0811602259005935 0.058007877154847 -0.0185908593693557 0.0968846267223239 -0.0343091832854883 0.0371940477634068 0.0192340717303849 0.0153448479911202 0.072762192107116 -0.000148085174684497 0.0193720581779828 -0.0196441679857904 -0.0148666695715862 0.0350188406538523 -0.00458509768270828 -0.0289379133346219 -0.0144421753462302 -0.0512950720520834 0.0294975382358734 0.00764406944260547 0.00645099240571507 -0.0187981910405731 -0.00026296142656812 -0.0404302436777115 -0.0154540475423366 0.00533348829879607 0.0282802697104725 -0.039133183540862 -0.0130052323393534 0.0280564828636818 0.110601546352798 -0.437903967395436 -0.122517896561327 -0.423694706166274 0.0908771902202938 -0.21538181823292 0.203965050980881 0.258172988617055 0.161782150692285
  16 314.310248497206 ""  0.000954030566773021 0 0 -0.00710391003738999 0.00401784675904386 -0.000273594459966786 -0.0227918428713238 0.00876693083727242 -0.0148597597857114 0.0205694584611732 -0.011227709816338 0.0129916523624142 0.0223788636082129 -0.0120290832606749 0.0141141142583318 -0.00578745457596736 0.00156776064812201 -0.00573091756918353 -0.0180815632701356 0.00784024673027607 -0.0143531838124937 -0.0043336166757874 0.000588664058080558 -0.00510409966954809 0.0266447872165244 -0.0137954336400337 0.0169035667014567 -0.0111740108567062 0.00513041232691677 -0.00761684640041748 0.00578730325410249 0.0311445219896537 -0.00102008236934062 0.01242813870079 -0.00888985292305383 0.00871405696044961 -0.0201550662498104 -0.0168997068719899 -0.00468574927776628 -0.0103985183802841 -0.00235887464353593 0.0106976350153232 0.00691111715979415 0.00791910891025664 -0.00515995354058859 0.0250932989323047 -0.01261533739393 0.0156468196892472 -0.0181542295888193 0.00733279658157676 -0.0149381765660431 -0.0170049207766577 0.00585652103865357 -0.0139987884440306 0.0323095882109333 -0.0165047587855284 0.0209808964205693 0.163754361454705 0.250604567264072 0.247023435006188 0.0785865745237291 0.0837365932099149 -0.34546335467274 -0.20938370825913 -0.225357503078565 0.109534531573734 -0.0701483828774671 -0.127895959155676 -0.102583475404323 -0.0298414972184231 0.16520399035748 0.0290664447103273 0.164688705174495 -0.0797834302550479 0.118424335787135 0.187889979880153 0.255973332156355 -0.118883212945779 -0.33952882636363 0.0448627156121624 0.161654237853155 0.0924686570126079 -0.36655240835099 -0.0532737422645396 0.00460420939176113 -0.000873993008524423 8.43578406481295e-05 5.93317478568771e-05 -0.000964607180510302 0.00365024004102165 -0.00157393713459815 0.00120942680899788 0.00376587349532862 0.00748452925180181 0.00400799778714661 -0.00608889336191784 0.0101810094804942 -0.00542497737901003 0.00257074305286047 0.000648017009905182 0.00488270230934575 0.00781110198031413 0.000555158561157381 0.00261233539214948 -0.00179136642714862 -0.00011793319067004 0.00121967011173647 -0.000773861662621269 -0.000316187602995741 -0.0013063631433667 -0.00429564216280775 -0.000507587960121118 0.00267745025143353 -1.26983721676444e-05 0.000936562182455791 0.00387729085232229 -0.00294978961704586 -0.000545636041903498 -0.000260775471371952 0.0033268575203651 -0.00226868026911317 -0.0024911975136251 0.000673972434573141 0.00920695140520542 -0.0300455233174102 -0.00918368278612275 -0.0259293166635415 0.00564318635693175 -0.0164154075432869 0.0149432418745551 0.0158519803429081 0.0108603125000265
  17 339.35639928622 ""  0.025241784683335 0 0 0.00280013959905108 0.00395381455501338 0.0249066683659973 -0.00659122904740772 0.0134544011620466 0.0185570673460812 0.00842065788738394 0.0143174937840174 -0.00179851073301601 0.0102527144615473 0.000340192398942564 -0.0144112161525551 0.0189025843157379 0.000657883523853698 -0.0259212962814582 0.0194892012796726 0.00597781189039274 -0.0231261103317274 0.0228110262851776 0.0210353582777624 -0.019776919925443 0.0171853690724749 0.0248761121394382 -0.0080439030940621 -0.00046759093845382 -0.00150351084038103 -2.52463526044548e-05 -0.00970001592296544 -0.0113846817202788 0.0526185669703855 -0.0047352137174679 -0.0401274997520783 -0.0180313808680541 -0.0470215891209263 0.00907427546534582 0.0226848581005354 0.00219886332404182 0.000797329435524467 0.0435967190426729 0.0165362401467227 -0.00817589805275231 0.0184816169461105 0.00329777563075361 -0.00969569676298747 -0.0109869666024236 0.0187868286249307 -0.0100295958623464 -0.0320695673768191 0.0300327539770901 0.0311950262335698 -0.0236452156439299 0.0175310356655523 0.0312575504558367 -0.00333359374378809 0.177794611953186 0.155761609886 0.307956937087497 0.0356913126834441 0.0415955518409289 -0.25467732427844 -0.250662303860606 -0.242670079354884 0.175783041344202 -0.0215329579096171 -0.0658372522753701 -0.0132424531634178 -0.0199567486062903 -0.0642632368296167 -0.0124077012314289 0.0258401894955189 -0.0398514299166937 -0.0565112926000886 -0.239810526667613 -0.240857135112599 0.178062010040276 0.229966531829955 -0.0466168888422665 -0.110969804791176 -0.194371095678154 0.332496465128099 0.0288466606166804 0.00830746923699774 -0.00128705452841907 -0.00364330431954525 0.00250571929419139 -0.00988980371072738 -0.00130274446684403 0.000578384149260997 0.00411808725540764 0.00808544502548053 0.0236592397423066 0.0233480697900108 -0.0251675185866416 0.0294983369589491 -0.0307397765169354 -0.00296343084983365 0.00354127535726015 0.0091062070823919 0.00950920098802758 0.00643717451994019 -0.0217948202873649 -0.0199026018998627 -0.0217111892184153 -0.00047023101787204 0.00764896006989283 -0.0075102110862434 0.00403565510701036 -0.0171733005792512 0.0451958018373644 -0.0316158888561176 -0.0275281084820943 -0.0182030392063566 -0.0551950640884474 -0.0339301997715187 -0.0149691324626658 0.0139536738695183 -0.0159131163707133 -0.0291874173303289 -0.0285353354457444 0.0506043120342329 -0.0506921929227418 0.0826303420091156 0.0117589747139976 0.0527463189413348 -0.0129009470305816 0.020282135754525 -0.0511674324283042 -0.0315212086454143 -0.0830106255359375
  18 346.356695735641 ""  1.3498269854474 0 0 -0.000118566078914091 -0.00904472880995951 -0.0329032915790104 0.0162319563857185 -0.00390288482745337 -0.0251696934452234 0.00520952821122045 0.0040721596772091 -0.00463528155487273 0.0053596026960982 0.0282522344238223 0.0115364174447905 -0.00750283835465987 0.0289177747945566 0.0291200035797787 -0.0129669387893089 0.0145979020905677 0.0277783260627189 -0.0139634328343034 0.00108123674287047 0.0230302060434562 -0.00239444253541088 -0.0042071176481281 0.00200847869937986 0.00162760841004951 0.0108770361011052 0.00435554909700659 -0.0152357754178147 -0.0134614720767219 -0.0616074306984434 0.00571764680194324 0.0466170683544826 0.020325387145843 0.0446565400904079 -0.0450564745112934 -0.0154603930032939 0.00232296205259679 -0.002972654851329 -0.0537505651625145 -0.0140758374904395 0.00890173970725393 -0.0260874778441703 0.0181625890138571 0.0465085104970837 0.00521225894955337 -0.00800961001584807 0.0444038041889279 0.0382822812730281 -0.0222634486132722 -0.0115588800325664 0.0273633585428305 -0.00290575082144487 -0.0145844798830461 -0.00508907654173486 0.0387787465888191 0.100450361896689 0.0385116877019391 -0.031844870792721 0.0368944337524437 -0.273110675576758 -0.0746895988396903 -0.211425771052895 -0.0298367084062565 0.0198794361913003 0.0680289175072571 0.0117630264689663 0.0187610254251626 0.0728029007460585 0.0153554217989868 -0.0198322812026851 0.0439586149419672 0.0586037480752802 -0.075654861868489 -0.208156899873707 -0.034585220997063 0.244957076868273 -0.0987230680512252 -0.055223079889406 0.0150816762386857 0.100523633911037 0.0194889262867283 -0.0299641223654961 -0.0218095386859762 0.0212471941293146 -0.0350151939843723 -0.0212657989996774 -0.0136727429848798 -0.013017133629463 -0.0261608055418954 -0.00320914665976736 -0.0754683391780749 -0.0945334028918848 0.0795049827365417 -0.0900246905071343 0.0633943148061615 0.0214630751958476 -0.019657399654407 -0.0376700568779514 0.000324785686428029 -0.024476177582869 0.0530473456860343 0.0376025598949866 0.0507448141675791 -0.0255473754783647 -0.0289334688853733 0.0180525895235458 -0.00779634786318367 0.0344474091428508 -0.138521753291764 0.0837046999577554 0.046705924088732 0.046836850721904 0.14841961206852 0.0799822020228068 0.0274420267847611 -0.0635893144297442 -0.0121050828667275 0.0712763959941612 0.0541338393635129 -0.154155750039599 0.130625716903725 -0.202694357598017 -0.0424053503932597 -0.131912607002153 0.0340605476771665 -0.055843007249373 0.128329713933021 0.0806005516333124 0.203192056106308
  19 365.194826867721 ""  0.816221548468258 0 0 0.0197072996378103 -0.0214297557277565 -0.0110321621781663 -0.0034834890995424 0.021808444710146 0.0208030607808203 -0.0149210172433346 0.0160835813972127 0.034836175501138 -0.0160822488373742 -0.0207561857679596 0.00953920634133687 0.0134812981142621 -0.025472880447378 -0.0381013366842924 0.0258138000870583 -0.00338128163176801 -0.0418537237053456 0.0261724543433992 0.032027192513887 -0.0235810555993552 -0.00200341878455213 0.0356833116534177 0.0263018851027998 0.00699651766030162 -0.0100374718413702 -0.0158670234326986 0.00228937622994377 -0.0156216256574237 0.0711088137955461 0.00636697765461432 -0.0470553908863391 -0.029768666927826 -0.0621618837364936 0.0238298042631821 0.0157974907874059 0.0138355312546298 -0.0346332395867305 0.0317999156676502 0.0300860968868203 -0.0708729096608162 -0.0202127756080923 -0.0441333591199695 -0.0600593749302412 0.0230930792739341 0.013496310128732 -0.0558603865727998 -0.0573745032019995 0.0467975670663381 0.0634046755359231 -0.0344989180779938 -0.000943644937592641 0.0588377869046379 0.0440278804685214 0.0257040836375394 -0.0870129385732129 0.0651171175113753 0.00754181086201791 -0.0381535384886581 0.168689673925953 -0.0283327520165906 0.0822973456805633 0.0854762300362461 -0.0109901120809642 -0.0737298752075034 -0.0164364228438218 -0.00443873822274495 -0.0779092314931229 -0.0259686286790432 0.0357827509364061 -0.0445960293583761 -0.0726037354680561 -0.0201542104918867 0.0846206142936682 0.0856740113970556 -0.151781102601261 0.0490711881296794 0.0283526972681801 -0.0943539915267366 -0.0109139407853379 -0.027492445064406 -0.0340729053158651 -0.0312232836884484 -0.0204802019680895 0.0019258582089845 0.0564045170041432 -0.0091079771373783 0.00704985866682151 4.15447459594072e-05 -0.0475948081024497 -0.0823246752979603 -0.107974606696719 0.0307793511733843 -0.104145589511963 0.0403166287666633 -0.0410514024613248 -0.00540302535316179 -0.0221262783038907 -0.0585357631016249 -0.0392693890006483 0.0388956576125687 0.029183064228882 0.0459181977045474 -0.0525317852926736 -0.0407045548140272 0.0252045471919689 -0.00214189530908185 0.0450743253521449 -0.164300003207135 0.0747133638744663 0.023089658253028 0.0392117319181609 0.141477961199311 0.0798968400959429 0.0666001852230192 -0.0429552150550853 0.0584169413094118 0.0669734557402699 0.0349926440932981 -0.185548296528975 0.127762411375111 -0.108480141496959 -0.0345043119221895 -0.052333346085986 0.0188502966507978 0.00143397395813649 0.0984036836512199 0.039150718745992 0.185921794857851
  20 380.503865257456 ""  3.1824275667451 0 0 -0.00679256955785466 -0.0240968038875831 -0.0242459996938852 -0.0130950054509922 -0.0425473153419478 -0.00320019749604335 -0.0466635017028769 -0.0525552479054131 0.0180275721054844 -0.0506072195819447 -0.0681482037936608 0.0135791751675645 -0.022424223255586 -0.0724673395097081 -0.00484145995021659 0.00126270230636343 -0.0372325731213723 -0.00990473175094505 -0.00729327975542403 -0.0405759191178432 -0.00398504981104194 -0.0386203778864994 -0.0439440970561043 0.0174466560692831 0.0153490204974277 -0.000280311591825559 -0.0135563085877256 0.0429963051127644 0.035734389749654 -0.000336496994071374 0.0131403415094409 0.110130100940424 0.0270699415460061 0.000540234590536688 0.0354145262727148 -0.00765465577969283 -0.0121186615918186 -0.0310723577012227 -0.0305916906939466 -0.023720068920922 -0.0380894820512415 -0.0190384933260127 -0.0677947607957252 -0.0886290887889176 0.0192938681472666 -0.0177699728323098 -0.0884476795924947 -0.0152829847692772 0.00117702066322568 -0.0301276151636852 -0.0055186505351595 -0.0398715695714006 -0.023548270063423 0.0302943399440278 0.0835596659804888 0.124633848625585 0.0767895293584562 0.105753614174326 0.0381117643504453 -0.0957911687522629 -0.0264096376064223 -0.00979732981609579 0.0349193062589428 0.0545872485024091 0.172376500480997 -0.000239675706089168 0.0322453686591533 0.156679435880682 0.0194722891703012 -0.061178800832533 0.110612799193419 0.108637586607831 -0.0412117547340937 -0.0171551800331547 0.0528621595560155 0.0612894717008765 0.0312838122563366 -0.0709522868360165 -0.0357180419068439 0.136043659316502 0.00310992645103625 0.00902998602093667 0.0258219438793328 -0.0352114850014694 0.0466940870170199 0.0775969249211922 0.0214551977350708 0.0181171506626668 0.0169446217340988 -0.0424347761150616 0.0162407529400208 0.037078815358056 -0.0424951287090576 0.0159690589122746 0.0107630070050838 -0.0403264304815895 0.0133066681572712 0.00914424310977012 -0.0600979192749078 0.00210139362071537 -0.00265100198276494 0.0117631171565371 0.00694392649201879 0.022782807977409 -0.000788998561050856 0.00582032305217149 -0.000253235028334787 0.0179326101609699 0.0157529631599855 -0.00737782681119585 0.0186220859497229 -0.00435332464589039 -0.0117098538333583 0.00932012933731004 0.0276277413884205 0.0272180131579099 0.0960628623138201 0.0061720096292146 0.0196148883177899 0.0048515738038624 0.00528302803596886 0.0275238132636939 0.0147938671222402 0.0281910140579042 -0.00667151180150251 0.0327868057477664 -0.00417465098314301 -0.0143726963017709 0.012596364690255
  21 381.591792523309 ""  0.299397249836615 0 0 -0.00660303264009944 0.00164677982523279 -0.00296209378876259 -0.0297795836331017 0.00700330452334111 -0.0212440708323369 0.0336646276235609 -0.0255761792669582 0.0273959674599219 0.0343086190899588 -0.0260102788485661 0.0288624241890272 -0.0452368880841168 0.0123467772076544 -0.029791341648261 -0.0582693967043259 0.0221974926444269 -0.0409769744629126 -0.0418833473181821 0.0113643807036249 -0.0287310755683479 0.020279754986105 -0.0194886469181468 0.017692952793281 -0.0262431386578594 0.0132212218610267 -0.0205545661395994 -0.0706518082301514 -0.0410933917591996 0.0450766211100209 0.0920726753935421 -0.0281121485593775 0.0733074295588069 0.0602153289763288 0.0594772510594298 -0.0648884775209033 -0.010216622219581 -0.0057834642218932 0.0165948289643591 0.0139746649062862 0.000887433082486653 -0.0108757494004499 0.0499390380596012 -0.0335531313154729 0.0404678833401202 -0.0660798348165738 0.0226863806335174 -0.0455348784796735 -0.0489978169269682 0.0139405665798654 -0.0332769039288182 0.0286126690068888 -0.0227448272454264 0.0242396649197118 -0.0206296063662428 -0.13247701065064 0.0579731102627166 -0.140003665887671 -0.0303205057991604 0.0883842857220527 -0.109774226859654 -0.0320494337579264 0.0643756938189336 0.068516389605259 -0.0698109879082899 0.23364702926085 0.255641152557634 -0.0326361674607268 0.0059616483603652 0.0989368365340505 -0.036227803631874 0.0977878713562933 0.0536273001804108 0.0485582651971714 -0.104192265669458 0.105726355649937 0.0685265497771672 -0.163765180817681 0.124524119951523 0.124555517255025 0.019315778462589 0.00341334795422467 0.00263527692935592 -0.00495206387444402 0.00639514368020468 0.00618564357555985 0.00417833408574276 -0.000906687009769058 0.00471777560616942 -0.00269098952612416 0.00641937110454594 0.00788152071087742 -0.0132032089097744 0.00947798088968528 -0.00411952350795231 -0.0035716033888744 0.0011995879267895 0.00851782608322962 -0.00291143699894467 0.00104051801049223 0.000308062466303468 0.000760574197427076 0.000456379380952591 0.0026664449493665 0.000602804157634838 -0.0002550114890456 0.000299889637841021 0.000278771499181813 0.00258636805481618 -0.000236546254394654 0.00163262941070696 0.000163189828497771 -0.000810347984219259 0.0002179594970518 0.00430975807597524 0.00170474253927513 0.0110866700679259 -0.000858814495831622 -0.000416332489851799 0.00355868434418729 -0.00179978833293031 0.00175271172166349 0.00150548699556753 0.00105419935552768 -2.2068941305706e-05 0.000559509656400264 -0.00137934040648107 -0.00050539156449776 -0.00163579828889101
  22 391.7710748515 ""  0.00509627745523782 0 0 0.000512042431261593 -0.00108473740547445 -0.000637045014454184 -0.00216168441729086 0.000455163825798526 -0.00164653347505713 0.00330655618423594 -0.00268289851822735 0.00390107719140527 0.0188692837602592 -0.0105633162975708 0.0152467425867569 -0.00873300448231836 0.00287668461592186 -0.00659547724445548 0.00708197597658957 -0.00366979893161288 0.00458053898932148 0.00711430069112129 -0.00351523572925691 0.0050027776930449 -0.0189487964467577 0.00842353633909145 -0.0127540730680704 0.00409311729044411 -0.00173086626237892 0.002407215896204 -0.00897086209246735 -0.0223940527098025 -0.00548643192733894 -0.0049539105477697 0.00427685504818265 -0.00358256149493014 0.00583315092034715 0.0251078062281745 0.00298615543866807 -0.00124005024226606 -0.00414730627199798 0.000106201951170592 0.00207658196097731 0.0010114442388599 -0.000937875238514973 0.0252685486096287 -0.0145761505032679 0.0206021505055774 -0.0417588062919392 0.0181490004296657 -0.0313875005810286 0.0148825306388886 -0.00654536360291053 0.0103479164187479 -0.0401792372889229 0.0191432027142151 -0.0279149290472717 -0.0627863125453162 -0.105994774998955 -0.093627203734959 -0.0476072766093309 -0.0357607393906452 0.111865895497548 0.0704904433771779 0.0571040546823727 -0.0457614062090075 -0.212133872256966 -0.292224432157859 -0.387924750904331 -0.19429560484286 0.489994329108752 0.0837741304059125 0.397245332497069 -0.186013849716321 0.29819043364754 -0.0600441332856651 -0.0608832669732915 0.0549754723867969 0.106347330914428 0.00989945898501126 -0.0695867549822505 -0.0315717470696062 0.152610532995003 0.0239907531581116 0.000107394625192192 0.000508538814962976 2.95907648963154e-05 0.00031131921054148 0.0014588460800667 0.000302252081227247 0.000969860515336972 -0.000607675631640044 -0.000534528773599218 -2.15641817624312e-05 0.000206886432233328 0.00125769276891909 -0.000607623725512428 0.00109123338486135 -0.000293179157954563 0.000317870402114158 -0.00173152878053284 -0.000904785417999348 0.000730824975903637 -0.000670094097729959 0.000399487493902458 0.000481113389005539 0.000511892155146338 0.000328640664463663 0.000826360126750159 -0.000680866217565527 0.00052627879130415 0.00159533786779125 -0.00095715792880512 0.000717013855976651 0.000232648832010979 -0.00126881292745426 -1.09124732549854e-05 -0.000285969508417719 0.000889261995882396 0.00143384753163984 0.000720663495185381 0.000698215785632588 0.000785012087000562 0.000778022098186727 -5.32629223943192e-05 0.000487174123935002 0.00135411164342772 -0.000828511846170208 0.000838722425953391 0.000575433198902772 -0.00102501545001454 0.000379872830495941
  23 438.219147988614 ""  0.0133189503102893 0 0 0.00480347127453818 -0.00513119768250681 -0.0163109933494516 0.00885129750036534 -0.000719653440067242 -0.00766017591657001 -0.00964131464894444 0.0042227123738105 0.00233992696903469 0.0817099727827619 -0.0400501246149858 0.0713994051414177 -0.0861023236392599 0.0399842546219 -0.062138031544558 0.00610577855002431 -0.000491767705421008 0.00201819753362766 0.0984437934031972 -0.04189707595704 0.0735885950982461 -0.0960835685725371 0.0471688434607756 -0.0604884713988557 6.61390131914064e-05 0.0028175497891587 -0.0098284033375944 0.0020897134863083 0.00784878621469515 0.00546009379645445 0.00732049051091855 0.0022677161735292 -0.00651706355872561 -0.0154223388164297 -0.0119074048156021 -0.00615611839232829 -0.00432440792783224 -0.0184390902211352 -0.041762156386317 -0.0103667325380117 0.0224735187944265 -0.00722216689137903 0.167786183347588 -0.0865925381804066 0.138783889241235 -0.18357125299455 0.0826569605542318 -0.136570035619093 0.20646674928102 -0.0896219768608843 0.150957372768047 -0.184955507068484 0.0934844261085383 -0.122836862872397 0.0212639510081471 0.00757562171255364 0.0250319976509441 0.00904224533570519 0.00871629590959657 -0.00745690951388688 -0.0227757696257722 0.00316863985025388 0.0177409448897081 0.032878505278447 0.0386226554931533 0.0493279027026068 0.0384153613815861 -0.0600071459713889 -0.0206189907973059 -0.0493841940963878 0.0286577931917568 -0.0472513640812332 -0.00469225137416039 0.00272913229356329 -0.00823010002073277 -0.0373911908416693 -0.0108265225842016 0.0180316424566456 -0.0160636514953532 -0.03480283940477 -0.0170702588633207 -0.00203173947603898 0.00348815245522437 0.0115454259808612 -0.00654479565963054 -0.00256576948009242 -0.00372084618842259 0.00884072011993862 -0.0131409099829393 0.00141029770481805 -0.00380805456799652 -0.0012508252958533 0.0357381858386937 -0.0145474480210154 0.0161175263330664 0.00770182202764357 0.00294477694323001 -0.0235063265575929 0.00265444001067537 0.00674985066296612 0.000592899830324705 0.00176413031952114 -0.0016723015873559 0.00873446312418462 0.00606692074490448 -0.00171777446900572 -0.000337011986072523 -0.00267263377129302 0.0163423591227677 -0.00246479532478834 0.00436708844249128 0.000444154906384137 -0.00710686799854684 -0.00304634194509574 -0.0196370283136108 0.0127455616790152 -0.0117561947831934 -0.000953414108069573 0.00505572953602252 0.0184430869675439 -0.0108497825923829 -0.001499643780119 0.00587184920240447 -0.00144587281840907 -2.36793439460173e-05 -0.00674332426605062 -0.00528043447311848 -0.000729607887766619 -0.0122241817073006
  24 450.386583998933 ""  1.05227374703787 0 0 -0.0112773640087627 0.00636126796043922 0.0872026000778992 -0.0475206704202668 0.00584278504197264 0.0468147574736365 0.0471069328668365 -0.0180992562008106 -0.00937820850677787 0.0522881958618846 -0.0224986261037877 -0.020096835058107 -0.0313505195190145 0.0196945081211926 -0.0453850573542779 -0.00954139894410445 -0.00251822120148851 -0.00731426666921147 -0.00606095287289314 -0.0098715329000144 -0.023926839041176 0.0160003375204584 -0.00345763658642564 -0.0442971884779982 -0.0103942407424408 -0.0128312377579128 0.0626166497556354 0.0112087315518618 0.0164892285485808 -0.0449748702745337 -0.0651532904731784 -0.0208417101109802 0.0347286008665613 0.057242625502446 0.0137569440236895 0.0505759662000777 0.00195655544288316 0.017484956900424 0.195640558303868 0.0637560666902593 -0.0849490337656235 0.048818292000751 0.0701158177847079 -0.011879554353021 -0.0196951516712968 -0.0697652125881609 0.049696998970629 -0.0661257232805425 -0.0127976269230998 -0.0161815656908837 -0.0224593433743616 -0.00506576420061723 -0.00990806824421904 -0.0718586441500192 -0.0607238719272722 0.0946569820945374 -0.0848234845539066 0.0276076817185249 0.024644209981324 -0.104607254672118 0.0929906813594207 -0.0413519284920874 -0.0851723137464191 -0.0464132055196994 0.00838839520941639 0.0107247618023839 -0.112595841369689 -0.066446578883782 0.0536607207421713 -0.0894223000301878 -0.00124609357251452 -0.0164367089761575 0.0609278529580517 0.0161767504876298 0.00875763574465331 0.0761800879482259 0.020086735464994 -0.00158461895286734 0.106377280713248 0.0344180469473264 0.103484073766194 0.00498311615213442 -0.00830753948645325 -0.0560951133654191 0.0288387767514964 0.0251331605682762 0.01576721245494 -0.0284030808598823 0.0502166502309753 -0.0114194582898463 0.0107447174197341 0.00767341679731318 -0.145991248354034 0.0515764845395643 -0.0535277647227647 -0.0403324434879478 -0.0117297667302255 0.0803414158610414 -0.0250965142608557 -0.0430196907360686 -0.0129567079184572 -0.0119794401085744 0.00632983118899279 -0.0332509077631663 -0.0402897839141243 0.0105348998385687 -0.000217049176275087 0.0216718038795124 -0.0711457350986681 -0.00369285825400203 -0.0222825113006347 -0.0209789588724038 0.0110493850898277 0.00932102449820783 0.0922884897821023 -0.0575432024371436 0.0647083499396285 0.00710872471303699 -0.00461586294612638 -0.111095688534306 0.0678491664084121 0.0276248721707575 -0.0347406377026728 0.0216802166928212 -0.0063751100398883 0.0629904611943264 0.0275094437138368 -0.0036378941390626 0.0759516178067065
  25 455.423257817333 ""  0.367020826415576 0 0 -0.000465592606974929 0.00448450297464285 -0.0359417812731848 -0.0182982969491516 0.0157056892752713 -0.0484646550463175 0.0663273670498483 -0.0336422195570447 0.0646916743558947 0.0220140070779134 -0.0104294922356127 0.0393997220513471 -0.0724581068095045 0.032364222023227 -0.0406509252751536 -0.0262124515957043 0.0133826872648684 -0.015338254942995 -0.0712201769339263 0.0352211259337872 -0.0406163641968149 0.0189871019894686 -0.0138312411802859 0.0364725204973309 0.0718172665922604 -0.0264140474189164 0.0200685433375882 0.0687784716661544 -0.0753609132199489 -0.00802118563300662 -0.0118156596330027 0.0317080180491415 -0.0480330891094903 -0.00479396986523436 0.0173769103667792 0.0732766918093176 -0.00931336948132214 -0.00819089438427543 -0.0474337429639717 0.0034432239559194 0.0401090590611832 -0.033711596596968 -0.00831586063158571 -0.00090696400030889 0.0203130829821404 -0.128283510057602 0.0565206010944777 -0.0834778368463072 -0.125343426262806 0.061859391696363 -0.0813924797577939 -0.00827094729220347 0.00423762842220319 0.0201337172023762 0.0557232808699769 -0.0944089139139657 -0.0300514487431887 0.0158177020350288 -0.0592526802205847 -0.0113197843754604 0.0978037919913893 -0.109327346412939 -0.0219540933322166 0.0448919640057835 0.119172078123052 -0.124117592593683 -0.105976499192295 -0.0188921447441635 -0.0101274517811242 -0.0954789030903395 0.0661781769435171 -0.0901731588011505 0.00604786612285151 0.038280726060318 0.18661534518506 -0.0547095418433232 0.0360096289391282 0.060662594143184 -0.0769285119547476 0.0381542594263441 0.0191407863264765 -0.00183818024980643 0.000877400970540117 0.0212916406158616 -0.0108659481221139 -0.0129564794101307 -0.00635865685680607 0.00652434795834107 -0.0145838107141847 0.00586586153679423 -0.00393327307149754 -0.00429648657350224 0.0484472444609601 -0.0173052951796486 0.0141130658789639 0.0150232281115812 0.00333654370617824 -0.0204101524172056 0.0128129666141528 0.019326413341041 0.00818173046834856 0.00525580425750038 -0.00203380959566932 0.00935987721187167 0.0186564274933369 -0.00497209330828776 0.00105511650876719 -0.0113716093810228 0.0238156833673557 0.00656516669554065 0.00807729250582212 0.0138853907898483 0.00351366565436133 -0.00194919966335397 -0.0339041574864935 0.0208175670449199 -0.0286642104411703 -0.00290428984301084 -0.00331679568758509 0.0476897209473773 -0.0311740150152541 -0.0160772553396578 0.0150068241711864 -0.012667757004453 0.00471783703135706 -0.0337085559016606 -0.0116712409725185 0.00371072716864899 -0.0349839818516372
  26 480.524082326608 ""  0.521634794607194 0 0 -0.00809302644651924 -0.00564690314794908 0.0123824858980213 0.00128284490266293 -0.0147743530878998 -0.00834008280788258 0.00897360865198798 -0.00407522281924618 -0.0181068040202326 0.0101978044567529 0.0292674233045244 0.00617967564923729 -0.0151288718026559 0.0323743388491267 0.0406074982396324 -0.0137958355661868 0.0189979010644624 0.0314547360909352 -0.0179508410125739 -0.0036471548756638 0.0261344250900939 0.00348970873176123 -0.00749219270629321 -0.0139317659661304 0.0343887656668739 0.0137124298524621 -0.0390857830459022 0.00923063326696535 -0.0369210203765427 0.0220136771691612 0.0535343727338972 0.0249451716192445 -0.055965021461559 -0.0396910012460435 -0.0147279904201844 -0.0161720510447234 0.00776292638347306 0.0187845500506518 0.031571616536994 0.0129533488071338 -0.0145978801969524 0.00275695310205212 0.0391125627102078 0.0653148878562865 -0.00464468401760477 -0.0156915690662089 0.0525664124390538 0.0540459718690666 -0.0385250510178857 -0.0391140440627694 0.0379442095111008 0.00501147097158513 -0.0244980477611297 -0.0236464768907525 0.0611100532024996 -0.116206330538134 0.0413526426205451 -0.0431965714725616 -0.030331517110413 0.0620454502479902 -0.0376740499835031 -0.0212319412788929 0.0452561199856205 0.0579866083747237 0.0316295414633278 -0.0557616917121108 0.0581406035397688 0.0333350387212147 -0.0576920889552873 0.0442600423306402 0.024501387755728 -0.0423973794005665 -0.0450388061669323 -0.0188952599340552 0.0362001025212844 -0.0627070529265953 -0.0222444665239895 0.0463242889537905 -0.103311939444479 -0.0398372569494349 -0.0831372268865461 0.0315326217591093 0.0337803776358929 -0.0475765155675541 0.00632974400065015 -0.0302616574129454 0.064767664283724 -0.0470499047203659 -0.00597682118615354 0.0133276574749489 0.0743523300078138 0.106122655788894 -0.155420431924847 0.15118268901616 -0.0109264126668632 0.0405187021371327 -0.0481110647668248 -0.00506139210434325 0.00289609462350978 -0.067354595608364 -0.0462903090684239 -0.0142903179315418 0.00837979733008139 0.0510768711366005 -0.0837942939077469 0.014412886526694 -0.0139875526121872 0.0583492262818617 0.0127565599606952 -0.072148930110096 0.00847477827640683 -0.0986635580436898 -0.100611243066019 -0.0126337275183314 0.0269332534370392 -0.071734009336273 0.09848441249588 0.00297072809197274 0.0671724823383121 -0.137194365732469 0.11809896025613 0.0867827834722185 -0.0504587986150301 0.0636519493018719 -0.0345572980323322 0.177180897543243 0.0349958619389581 -0.0295556690451777 0.143297536404219
  27 488.545499836262 ""  2.70702669972394 0 0 0.0150103095553904 0.0458370159815882 0.0790984298102411 -0.00482277482882472 0.00900909686882083 0.0272893169655767 0.016642183644741 0.00486878365843443 -0.0326011626409332 0.0209748054238096 0.0105381317077957 -0.0205074767419777 -0.0204393472408958 0.0105966889283005 0.0378725361564027 -0.0328027144473066 -0.0207038296488498 0.0373225851221844 -0.0370051142857862 -0.0384496227234329 0.0408286574998323 -0.00932176408511606 -0.0297551355911941 -0.0265788812033162 0.0223883877702935 -0.0206215033969465 -0.0493434044101906 0.0358719524224704 -0.0302039337536601 0.0211217092759966 0.0472588819035682 0.0454105654749012 -0.0315499841118209 -0.0414816413312035 0.00185544868475175 -0.0419384012366692 0.0429243370645289 0.0828341304501682 0.173689629045248 0.0898078172541713 -0.0279588857101511 0.0435906073492478 0.051372689578911 0.0398738193805385 -0.0259773910455643 -0.0192636033672728 0.059408552256008 0.0709643792619423 -0.0522131639366141 -0.0778948474458762 0.0575872703941985 -0.00437486552905211 -0.0749636936747441 -0.0537848266910827 0.0834129960081455 -0.0680911033869646 0.053375186791195 0.0415894181738415 -0.0394630351466254 0.0561515663716841 -0.0247708478518894 0.0133651318650841 0.0508950448397573 0.0754047823211916 0.0876324886041953 -0.0365148531369273 0.0793130060719503 0.0941809032310056 -0.0439384666057356 -0.00490405674178895 0.041684736219318 0.0427572528377462 -0.0371284074055186 0.0118379457101266 0.029800857462488 -0.0731089243281325 0.00950567414473875 -0.032488606624481 -0.0912792018394089 0.00849693102532769 -0.0830336877211663 -0.0211881457034477 -0.0377851343746547 -0.00471091830265398 0.00886735252132433 0.00781104095218318 -0.041335272635248 -0.0148545003288953 0.0744449740061621 0.00716279001978002 -0.0470475960595211 -0.0718470023007045 -0.0471308380556728 -0.0491373918674438 -0.0681402842342382 -0.0517864413977413 0.0119986085339644 0.119695294604253 0.00382778806239456 0.0200173210110773 0.0273659432317202 -0.003513401083114 -0.0036679513067498 -0.0820716101089059 0.0407721384056702 -0.00603852269726073 0.0125316222360124 -0.0395659062374328 -0.0784905131045859 0.0595731732419021 -0.0351920298211717 0.0687401356297974 0.0982663951780955 0.0148195064473027 0.0802820755955806 -0.0188062489065818 -0.0659242690591452 0.00176875638890279 -0.0703340783654432 0.0229842242887095 -0.0487793273599937 -0.051906962699781 0.00826936190489699 -0.0409145770252043 0.0254734931760563 -0.106552958968653 -0.00927669494594946 0.0250122774361156 -0.0696438036276588
  28 530.857525487645 ""  1.64610223640615 0 0 0.0419330990078939 0.0679629335148583 0.00134999016672188 0.0340390264725788 0.0575502633520355 -0.0135064132548586 0.00837070408349705 0.0453499203166836 0.0214304914452731 0.00500819808111058 -0.00431848125662882 -0.0108833716551722 0.0136271560697849 -0.0205070748755638 -0.0315787251750376 -0.0139772400318104 -0.0587923537119786 -0.0176206920360429 -0.0163605853477886 -0.0103856590098014 0.0138056506385358 -0.025114698040204 -0.000470548510174609 0.036387657777523 -0.0271768462957838 -0.0802987486100582 -0.0145634104781295 0.0507269258818785 -0.00710467226961935 0.00111451014431562 -0.0364880451712085 0.00644057545434691 0.0531006849626647 -0.0109171690233098 0.0220260696056541 -0.045203178283065 0.040931244194691 0.0698798545047291 -0.0274651968945966 0.0421948301676097 0.128392053253438 0.00951720524862974 -0.0333834666802316 -0.0514595836025478 0.00397139478649001 0.0124663164761078 0.00533476922202112 -0.0162079767818955 0.0104126443554326 0.0337605553995659 -0.0013420309335613 -0.027756433175101 -0.0133450760481487 0.0225614210292256 0.0318163366134794 0.0774031722929893 0.016521574668112 0.168870968967796 -0.0412095215212491 -0.000867265340221088 0.0353531090127374 0.0557181564519115 0.00810979347143367 0.00459824351397417 0.0682801015796352 0.0406133496878513 0.00213043550844777 0.0693754867623445 0.0382492450563023 -0.109062237770861 0.00251297937815748 0.14780348514264 0.0181468753320649 0.063428426139592 -0.00539471677178745 -0.0417526944458394 0.0581754257819013 -0.158270126533536 0.0233384182381578 0.0812786153521272 0.00990584869970486 0.0136846224261648 -0.00926511366775526 0.0448256407101304 -0.0257450505378728 -0.0279584928867299 -0.0190407064149746 0.0336347038035522 0.00476493486022198 0.0608612612443483 0.00849957228077317 -0.023894832350579 0.110037656769124 -0.0160687895669788 0.0401658347939235 0.0516697473129974 0.0387265802185951 0.0101120769189258 0.104367912290223 -0.0630486014331133 -0.0384151390540432 -0.0363800627786143 -0.00935932104921197 0.00346070233041777 -0.0538134310274788 0.00410702075713142 -0.00807549734309932 0.0144215328954015 -0.0014868974425474 -0.0564479769199209 -0.0323163649249617 -0.0879883544386062 -0.0817730235708923 -0.0374925236453599 0.00835248013201997 0.0159153368321584 -0.097859627359621 -0.00924612653924066 0.0310391401882545 -0.120837709801699 0.084309643472678 0.0612746505212442 -0.0688653111446616 0.0340663577900626 -0.0220919299226217 0.103383011040086 0.0227813670175412 -0.0149723871225062 0.0801254414762295
  29 544.998221588501 ""  3.46293954579455 0 0 0.0511493843385241 0.0378320041615064 -0.0218604621167415 0.0570640797778831 -0.00421991016355114 -0.0642289583112742 -0.0256733981809463 0.00755487097247506 0.0302252713807194 -0.0279748343240646 -0.00423970677856563 0.0355799895081548 0.00901799056493854 -0.0161077672477415 -0.0222355457934979 0.0141704132156199 -0.00789576827839056 -0.0238567223540722 0.0172003310787657 0.0101137334101507 -0.0109373386421161 -0.0328027473894273 0.0108840192741902 0.0389034103600428 -0.00952152272354188 -0.010450782028418 0.00528440277306987 0.00049108819501057 0.00629038327261571 -0.00138322683282633 -0.017062819973934 -0.00662696656484735 0.0184046246342324 0.0039188896236057 0.00392710181868168 0.000276027038764701 0.127207049982182 0.15635355674454 0.091071864764075 0.151633383388123 -0.0212190949692365 -0.0662830726633322 -0.0514811367830365 -0.0493520974476789 0.0549354270383209 0.0119650971402377 -0.0485939512255283 -0.0404914872643877 0.0514131100306892 0.0432792360220387 -0.0155636671927859 -0.0220824341066632 0.048560567408037 0.0743525028177381 -0.0108354857770685 0.0307112980864043 -0.00294330861517428 0.0254903124667018 0.000393186758344424 -0.00791239638959991 0.0066425381630983 0.0130311937909341 -0.00451435524262937 -0.0170823494070428 -0.00675675612470494 0.0175934267993546 -0.0161672543949842 -0.00607536013809394 0.0179619072061653 -0.0172937884208844 -0.00711779402083884 0.0196794603623348 0.00933735157588703 0.0109744090120121 -0.00476272050285765 0.0032568850534352 0.0099228624147262 -0.0245242517415903 0.0204819534544353 0.0151530966391894 0.0193992336862885 -0.0073715981440612 0.00460056576906 -0.054257914766683 -0.00373480978783588 -0.0792610266927111 0.046430760738639 -0.121550986832968 0.050642526768757 -0.000306699972131301 0.0206736949288553 0.0687988073458552 -0.288023842302929 0.138614599378491 -0.116016285449872 0.00628829125690483 -0.115072255561451 0.0652895416105973 -0.0528468264157035 0.0331281556150846 0.0246788894469231 0.0210580871732553 0.0147363933706407 -0.0186856604362906 0.0231609905199729 -0.0022296117173535 0.00575146140439331 -0.00725018043310048 -0.0334645970114297 0.0443721107620039 0.015330391758993 0.0662483425126112 0.0731746125985152 0.0353510922218315 0.0300559765903144 -0.0914746924332173 0.034135160833092 0.0149478678321877 -0.0299440787272501 0.0518129699403955 -0.0423273175064525 -0.0404090623903646 0.0359808622127432 -0.0246818103432206 0.0152131266944386 -0.0588263809185864 -0.00799642769721652 0.0137017528845325 -0.0375493730029888
  30 576.73408890184 ""  14.8056191968796 0 0 0.0078366400457434 0.0186436535215653 0.00751608102931104 -0.014315280088763 -0.000102676921375558 -0.0269235189185802 0.101212948957772 -0.0636392379096321 0.0828711790343733 -0.0378676754569203 0.00449278833961095 -0.0108036832183276 -0.00438701383388298 -0.00879021903752396 0.00221953521219018 0.110447167572679 -0.0437106084341667 0.0768861423732253 0.000700656761038487 -0.00171359962301697 -0.00944973226394433 -0.0308083504870839 0.00666618387406326 -0.0179518309989715 -0.0142669708510312 0.0283313206634145 -0.00952306680830016 -0.0420075240294365 0.0417714806612177 0.00585762758445814 0.0130477837516502 -0.000364068804274427 -0.0065700477792914 -0.010405886235748 -0.0152964713875781 -0.0255419008627827 0.00779726708948482 0.0181234833346773 0.0227043348892499 0.037908290704994 0.0385811259392419 -0.00127579739605894 -0.255365075819364 0.106449099312714 -0.170892064251835 -0.177348048395496 0.0595572515548697 -0.134969880627587 -0.177424363956318 0.079777663149587 -0.138732650100232 -0.241775500838236 0.121194195511689 -0.163892662759893 -0.034968008966022 0.0442697435248737 0.0136253146617919 -0.0208187433570684 0.031765689912949 0.0240393908583322 -0.0537424495047534 0.0716984174364986 0.0114630635254118 -0.0068296286360314 -0.0319649836201839 0.0398522066104603 0.0485391142178875 -0.0153178184605522 -0.0215113209241712 0.0368109723822773 -0.00252003527230911 -0.024117449935892 -0.0367166504628934 -0.0534476171106342 -0.0707594326655112 0.0306796333383158 -0.042226627904115 0.034202175423787 -0.0150137873945797 -0.0467330128739812 -0.0423481441664005 0.00194698937719286 -0.00252472695093845 0.00745471749765936 5.81460490473138e-05 0.00182556729992551 -0.00985937141454975 0.00576113750748862 0.0155183391578665 0.0147763029883172 -0.000948388539278458 -0.00751721705255651 0.0128549262938298 -0.00618381512834362 -0.00122218094611295 0.00115935782327007 0.013087750096877 0.0273288933787151 0.0229326679121251 -0.0107411263195714 -0.00518599761353409 -0.00778153434974977 -0.00263038964777704 -0.00719625227969611 -0.00394147444839956 0.000292496488438913 -6.05077932307189e-05 -0.0021161730843478 -0.0066721664254684 -0.00595211281956483 -0.0105527037803112 -0.0117365214614221 -0.00794814110886875 -0.0069992149686617 0.0355629705832882 -0.0116731033398692 -0.0218347343146247 -0.000857428825756082 0.00254978434209152 -0.0231726582123003 0.0114600422628698 0.00834424514896775 -0.013597797395314 0.00365413633220979 -0.00179618838221679 0.00924356564790397 0.00304008746495504 -0.000746334343251869 0.00703943217480904
  31 577.72637807429 ""  11.029030205149 0 0 -0.0340046508309979 -0.0705938984707882 -0.0309347394557092 -0.0222958728179542 0.0360398652369298 0.044050552869079 0.0561609592344239 0.0312271688870607 0.0104301155493465 0.0353405243051539 0.0369814102379091 -0.0394313982674658 0.0202811331820253 0.0341386937828008 -0.00584196174857539 0.0105707031306244 -0.0369623510568804 0.025731361773662 -0.0149418205399753 0.013733480641658 0.0263817725697053 0.0103180348304236 0.0269333775862737 -0.0113980440158348 -0.0257699791242125 -0.0722846197710316 -0.0228294265915783 0.0463446698325187 -0.019925087087939 0.00375553302820371 -0.032296648086103 -0.00859249409962699 0.0406150255673102 -0.0277736483688152 0.00462549312824985 -0.0651072154237039 -0.0630754558647971 -0.120195878967993 -0.0307987591850474 -0.0746711023729485 -0.117862380313603 -0.0232751196381676 -0.0138136925153335 0.0709160119627131 -0.0824542590142756 -0.0245815859674119 0.10822728311932 -0.00360451075889326 -0.0529747286745947 0.0436218893128813 -0.00982043395564881 -0.0422838222890329 -0.000381673707822262 -0.0835437367246459 0.0372563530458459 0.0439317538320509 0.0200971297097141 0.152509357609313 -0.0540119507154448 0.017476103864378 0.0245885477883831 0.0512045735809799 0.0138963564821441 0.00343862697796614 0.0452063625934402 0.0418128419181296 0.0131544257599757 0.0507177190146077 0.0231762399624638 -0.09724227682231 -0.0129120723848567 0.128167566333788 -0.0056723227538487 0.0362817846726766 -0.0323326354734367 -0.0546270386254861 0.0313157035169382 -0.143712478660173 -0.00613288951285052 0.0440260388491534 -0.029764724005791 -0.011349860670077 0.0115751400631451 -0.0394137782224745 0.00114937659263356 -0.011716778669783 0.0438426737123894 -0.0346306193158548 -0.0560865252759444 -0.0609258133465033 0.00232213077217916 0.0372336388951927 -0.0859356832808326 0.0343352647390475 -0.00785437934074633 -0.011169340685472 -0.0633201355832979 -0.0996075248797071 -0.101411568396019 0.0468781362720022 0.0233791155448398 0.0339721547540863 0.012223147376253 0.0260109466739904 0.0182878695310316 -0.0010186408465148 0.000971324231736576 0.00812672420850125 0.0213782738828358 0.0292816829592291 0.0436138513403992 0.0554132085120385 0.0411255420126572 0.0328424323922868 -0.131514185910498 0.0315687225752136 0.0971311851527801 0.00642970535417219 -0.0120395194963197 0.0976442080461737 -0.0506007789052535 -0.0374258567378534 0.0592370675646943 -0.016675938237161 0.0089422719271603 -0.0432646327569086 -0.0130522790168241 0.00428160423613807 -0.032418794303498
  32 635.53192130796 ""  53.2386520054024 0 0 0.00880655833796273 0.0198650800666622 0.00924288119536769 0.00070892725880175 0.0100559957234187 0.00641855002407901 0.00180578705379467 -0.000337955268088781 -0.00212747581588698 -0.00171713757145078 -0.0182995977433786 -0.0103292230648616 -0.00874767036878595 -0.0188235491951679 0.00035989099147604 -0.0033418622202048 -0.00519570204309103 0.00238232034041443 -0.00556094751854898 -0.00551008030854245 0.00415358862791322 -0.00237852501064486 -0.00458234608929249 -0.00348168213387341 0.00423956507017632 0.0140877397268613 0.00287176052896677 -0.0135066008366133 0.00971441994841819 -0.000469323935890993 0.0111693674112697 0.00599422232086903 -0.0110225877368749 0.00645375304089792 -1.0401922534184e-06 0.0145583019698811 0.017768061839763 0.0322484755267505 0.0426894169851339 0.0289167752854846 -0.00506303844980244 -0.000104635964832671 -0.00396363319707619 -0.0235613978051896 -0.00782825530177947 -0.00797525783029615 -0.0175777468835829 0.00148334664943419 -0.00722310023907037 -0.0104209851106273 0.00662655757373201 0.000755182217456354 -0.0130112510735695 -0.00650682537013385 -0.0110157127009584 -0.00249296745721338 -0.00266985847351921 -0.0325935938604598 0.0156889689640935 -0.0018712109337166 -0.0111727859933719 -0.00171733844315665 -0.00157773580292926 0.0047386709329802 -0.00386597043826851 -0.00948269649754972 0.00599752738114102 -0.00408013787932273 -0.0091942527124371 0.0224068620432863 0.00666542659334273 -0.0253452607068793 0.000798299315905246 -0.00807881361945736 0.00763100567578645 0.0134453903923616 -0.00637846068368577 0.0328073287935308 0.00142114835683192 -0.00881076373102271 0.00666333696176113 -0.0124003422960461 -0.0157323215624032 -0.0102805786775161 0.038700755269225 -0.0274158843102396 0.0205179046923143 -0.00917914044694584 0.0157148166866648 -0.000863555597986892 -0.0492545498218837 -0.0630872786293646 -0.0212600223425058 -0.0334180428449529 0.0471635346111054 0.0149095815898387 -0.00763995770043141 0.0260089621779436 -0.0223810582600044 -0.00214487935834918 -0.00244972121564389 0.00209739238344789 0.0326699119260615 -0.012190421515488 -0.0419397423851868 -0.00333582591086426 -0.00309870807662892 0.015874656482181 -0.0614342390929207 0.0128545745102744 0.0149351676812853 0.0349726761523509 0.0451485778471273 0.0338397072148505 -0.657150674408559 0.597966615747352 -0.172133159641302 0.00739485869267682 -0.0781429403392192 0.0489535126499837 0.0187386830984735 0.00716024501075392 -0.00542851595025276 -0.00782655958460704 -0.00382774293200702 0.0399786394800834 0.00920128227006881 0.00715401020576546 0.0361019805227692
  33 652.76312587878 ""  1.11768426993771 0 0 0.0201500633429935 0.0100831444132278 -0.0225313871381995 0.0125185830814573 0.000163334518147031 -0.0171376463845138 0.0241095039000099 0.00304670727347893 -0.0306391270749027 0.00561106814819746 -0.109114833179617 -0.0780321383596305 -0.0799883983632406 -0.105063467034603 0.0407994403190396 -0.0244669554499676 -0.00301126882495006 0.0311419931066376 -0.0140113196294684 0.106933741501354 0.0876473134728273 0.0709492859104057 0.0992093293553858 -0.0316810131071446 0.00215847741877196 0.00133447652449734 -0.00204020373825774 -0.00947485894738266 0.00316377297428336 0.00103416164664594 -0.00353446176552675 0.00473934307426554 0.00774034214648176 0.00205074195253489 -0.00232511746613335 0.00968275969657947 0.0273639184309095 0.0231548377063753 -0.022682529122613 0.0237407555739513 0.0226427149961028 -0.0222018581290396 0.0210831348480712 -0.0866335156710779 -0.0853899634857814 -0.0797439402473916 -0.0661727682953766 0.0648296962499697 -0.0328396848717538 0.0793682242049047 0.0951783184651845 0.0708487656680016 0.0573120447899947 -0.0583301417163817 -0.01314570120112 0.00351429462014662 -0.00299694826755852 -0.0120951782984648 0.00312141974789158 0.00456632532407831 -0.00602643083574787 0.0050956272517177 -0.000758307295612882 -0.00516243281539264 0.00212275524505567 0.00615568496253442 -0.00362574164117231 0.00158856755905064 0.00756962984703398 -0.00354271585024111 0.00486664192600619 0.00817371148768046 0.00420077633103734 0.000329275897436262 0.00689860834997614 -0.000665568200392698 -0.00233275076523708 0.0131575121676798 0.00617083419655896 -0.00556688235293559 0.0114585823058142 0.000341300085116805 0.000811915297823078 0.000580584651334855 -0.00691372128538392 -0.00789976962548154 0.00186449764690391 -0.0056615363946296 -0.00236673783736929 0.00104367226775717 0.00603517209771669 0.00973580870951648 -0.00951237615323208 0.0113776223240492 -0.00862311395009832 0.00430584070354176 -0.00999852697902925 -0.0110215178425376 -0.000968102855558672 0.001694359526109 0.000948530891479008 0.00112559189364109 -0.00175124037077259 0.00293279400709488 0.00236946723402867 0.000173804071026296 1.84392863964715e-05 -0.000363210786841123 0.00626610671280709 -0.000347319499501326 0.000919450330961206 -0.00124554249488468 -0.0028192483994776 -0.00123509301385533 0.0479146726937909 -0.0512072140853342 0.00994678460452142 -0.000233204312145829 0.00604512835022908 -0.000669798716716223 -0.00258050962401617 -0.00184764079214684 0.00240991556429184 0.000121434032233851 0.000308265015626974 -0.00339583786272796 -0.000974074125959696 -0.000712394982521747 -0.00261573208641137
  34 688.968400779879 ""  9.76764262737136 0 0 -0.0176376579799206 -0.00475913349671581 0.0280262198416906 -0.0111527394167405 -0.0949581738779654 -0.0478055175536856 -0.0237451727387466 -0.0659108904474981 -0.0106645604844123 -0.0361007015336924 0.0298551561551177 0.0678694454581384 -0.023186178115277 0.0350354122818993 0.0540786563230721 0.0241382951588081 0.0638752944052072 0.00764346781047946 0.047240455224807 0.0574542650293164 -0.0269830558990537 0.0463001074214934 0.0487131368161598 -0.0318788685810276 -0.00857994879117408 -0.0286333669777389 -0.0066974564719021 0.0587569274267516 -0.0464180316313226 0.00040247557510213 -0.0550861654287403 -0.0277812951111868 0.0563832346787694 -0.0323927270743839 -0.00338560539227197 -0.0674113733507776 0.00575844721278663 0.033105546568282 0.0321928461947138 0.0150602493216515 0.0155936135859701 0.0183585631617102 0.0161299916828831 0.100709570489067 0.0445674556050195 -0.0229059862744742 -0.0136019015358424 0.0244105494992448 0.0299020120796235 0.0298358833953715 -0.0193974998524191 0.0455154573198632 0.134327313559202 0.0261466928335172 0.0523906733014885 -0.0159094475596599 0.00468801219827639 0.107661075073575 -0.0620007274455992 0.00371934789911334 0.0573780451370965 -0.019092268168164 0.00127193182462444 -0.0438703733623547 -0.00974350712090118 0.0548702788059457 -0.0456606107441085 -0.00896752536797394 0.0535520467792305 -0.079350108388607 -0.0297835552995819 0.0876502168758153 -0.018443624485735 0.0167982369595998 -0.0554309364507486 -0.0496108084851891 0.0121482601570152 -0.113145909414999 -0.0188403998948861 0.017646648312131 -0.04828985441047 0.00368273773713453 -0.000302067572335543 0.00726846960679438 0.023063487663643 0.0221017779689238 -0.0169990716510279 0.0100373771656519 0.0277740070041667 0.0175394961270807 -0.00949499844232535 -0.020194046735897 0.0214188253729551 -0.0206398901556039 0.0111301596011395 -0.00581681085349814 0.0323437273747755 0.0651690312627583 0.0241395755542537 -0.0118005844146752 -0.00554632251461112 -0.00809823351924364 0.00341721815777308 -0.0120509921535705 -0.00344233458590058 -0.000627936465211283 0.000480831158358728 -0.00376840968955492 -0.0194570555516785 -0.00311577589891204 -0.00940581144713431 -0.0053231593187888 0.00152027874210319 -0.00213065991067613 -0.0626200483496974 0.105929610645776 -0.0488278637418268 0.00309172016410878 -0.00745523871028966 -0.0162893519164751 0.0143905012856511 0.011140918606429 -0.0191164973021701 0.00195993808641396 -0.00148255563061376 0.0122194785590215 0.00436668590203655 0.00209514291502269 0.00825547088008778
  35 756.406268194447 ""  1.47456024168285 0 0 -0.000731479164317666 0.000505030604949079 -0.000456215564895152 -0.0103605554785387 0.00511875123420003 -0.0075167948126952 0.102495875955336 -0.0488157813443436 0.075734091950406 -0.0527537184836356 0.025262955484076 -0.0393710497172014 0.0565061355512064 -0.0268024125668317 0.0417679000772502 -0.120800870686381 0.0570398701157641 -0.0891533568924208 0.0538009192494141 -0.0256445813220471 0.0397013159515036 -0.0584358155498551 0.0278292641902601 -0.0430139097491219 -0.000302239160805372 0.000196070574289921 -0.000245018299946189 0.0175925148707165 -0.0146946372907355 -0.00202841135429673 -0.000434078963294713 0.000237732518515328 -0.000358930229497048 0.00824629894678139 0.00243675049413138 0.0210741345253987 -0.00541397484568426 -0.00682876890141158 0.00354933378296632 0.00588441973825901 0.00603332831156225 -0.00270948814481845 -0.155626080426894 0.0748249209488208 -0.115903664062323 0.158394765281695 -0.0748491182200369 0.11736108505369 0.187395586797737 -0.0889700891706569 0.138184731345042 -0.122083408584454 0.0583510745542394 -0.0896430673670945 0.0231266162825662 -0.0425532414255193 -0.00719481288003215 -0.023426690314786 -0.000686456417974645 -0.0134881329939764 0.0189348386946966 -0.0484227376205715 -0.00263515645406428 0.00179272555813842 0.00422149194151106 -0.0128899864814649 -0.0127170630779169 0.00124968372215998 0.00460854241235673 -0.00019833098730653 6.08231269673388e-05 8.64949833792379e-05 0.025653694459427 0.0271591195212652 0.0357449104098508 -0.0138907249878369 0.0181087365302918 -0.0142456823443604 0.0191795532071496 0.0223104607430533 0.0384695503401919 -0.00040361491731613 0.000188372074162179 -0.000783291308097399 -0.000183881898957078 -0.000145238162340216 0.000272433952638707 -8.54473991039117e-05 -0.000173463685820502 -3.62917365127223e-05 -0.000231224397814443 0.000457920632026278 -0.00129566314345687 -0.000286322044201128 -0.00035828149901176 -0.00114990642387219 -0.000173610232294368 3.55236810034775e-05 -9.24306226146442e-05 0.000260731147264084 5.42953559634001e-05 0.00012759083752243 -4.36017003268791e-05 1.9112558348029e-05 7.46616907858778e-05 0.000120325866676571 -1.51389053736799e-05 7.1459273918426e-05 -0.000122234871466193 0.000168091434382102 8.59399763458248e-05 0.000422461069647612 0.000370717807354086 5.34186320178649e-05 0.00107519789589426 -0.00156235180097971 0.000961869400178846 0.000173132999676787 0.000320089141553765 0.000109370227223119 -0.000279462730278662 -0.000197638363510597 0.000469630293992779 -7.252331094822e-05 5.15834914008051e-05 -0.000242351467313856 8.7965826809799e-06 3.11759605055815e-05 -0.000336548604680698
  36 812.517414755451 ""  20.1681945637419 0 0 -0.00404950534086822 -0.00752548413847698 -0.00558426828159087 -0.000624279411274286 -0.00238322742554402 0.000442352447130775 0.000943388000218073 0.000128804522246068 0.000688820539151225 0.00203038413057935 0.000969584457002958 -0.00211180227848581 0.00271313546817172 0.00170780228825256 -0.00233214342062619 0.000154067863277005 -0.00203547838828705 0.000106508222568941 -0.00197416618180442 0.00226004761825189 0.00273097755407813 -0.00223692546118885 0.00200672695220787 0.000994265234913784 -0.000529976820179987 -0.00251016915303137 -0.00066584077035872 -0.00216222023266366 0.00116477899340913 -0.000155860921820288 0.00139210126244441 3.86507521473476e-05 -0.00163756901310521 0.000765892238883387 -0.000448361113854554 0.00189946568734473 -3.69567523670419e-05 -0.0024002835058423 0.0108596669236896 0.00178408432288827 -0.0292152694323532 -0.010422183269202 0.000977579510193856 0.000582631330716167 -0.00248579466353413 0.00195819198235573 0.00521378580356059 -0.000910827962258654 0.00448275811474434 0.00297192739805782 0.00527278876316067 0.00603722672838264 -0.00487695504411452 0.00545671790686067 -0.00259897710551 0.00328558489676292 0.000294783735082759 0.00128404221852545 7.83021550980665e-05 0.000331032475608045 -0.00289867247085581 0.00366306356052961 0.000148713588735548 0.00291151882269223 0.00227880310811848 -0.00206352556608198 0.00263711696475208 0.00228474807609247 -0.002142095006065 -0.000850088809187924 -3.36212232226965e-05 0.00119407297596161 0.00175491306746226 0.000930497112950429 0.00346324728410824 -0.000478676874221401 0.000572177646765626 -0.000726248023153921 0.00155286730716987 0.000996406209296784 0.00322439708488347 -0.00340695400186669 -0.0151692329982289 0.015561264538712 0.00981015773800809 0.000847783873826736 -0.00393212315445215 -0.0100045679859357 0.00482037528577783 -0.00591664026587154 0.0329491879009588 0.0424005157419783 -0.0581840011662067 0.0430605874050252 -0.110498811208178 -0.00313402641991096 -0.00954330589425834 0.00685526518689408 -0.0210293615394191 -0.0213331403806867 0.0620777030394497 0.0236956092252853 -0.00189047213366109 -0.0268891148341637 0.0340834329129808 -0.00250776097546288 0.0338968983436802 -0.00405966091512628 0.391758315959068 -0.0268840701679372 -0.208950016276769 -0.236961118088346 -0.348984632980262 0.0962904307484772 -0.0871099368138517 0.0860746950173593 -0.0289403671246537 0.072242413504093 0.207033661530895 -0.309273248062279 0.0315401106875871 -0.159944787989384 -0.00930357014694872 0.206825491625706 0.00967802020383775 -0.357854025048838 -0.104069434468806 -0.263095499368252 0.194306772894042
  37 825.999980987159 ""  25.3842727584752 0 0 0.0346341427729765 0.0372496433566342 -0.0210902089062519 0.00534170340487915 0.0819112675394682 0.0469748268310264 0.000219892650335086 0.0052395308139411 0.00288294228701729 -0.0253721454975014 -0.0302948632639415 0.0157117412307776 -0.0468046844176606 -0.0399764927096557 0.0382080595514039 0.00945010444845628 0.0371164842636137 0.0116426959351376 0.0190078938288654 -0.0502715530048629 -0.058856073663206 0.0146294102017293 -0.0360581485202299 -0.0441755290675213 0.022004860403985 0.0894060417178624 0.0267136915400707 0.0677028745610829 -0.028899674910953 0.00523474413995605 -0.0388931818004222 -0.000529164958732567 0.0518389236942646 -0.0281345530896639 0.0164015478870197 -0.0660393004365105 0.0239791711747021 0.0199160503076981 -0.0102262928703078 0.022625488792409 0.0227968706552539 -0.0173925088012979 -0.0276031165288016 -0.0260035071672011 0.0145442519487759 -0.0488763634294593 -0.0913294445115349 0.00237298311560385 -0.0260962897232334 -0.120109578747769 -0.0374590599705719 0.0205468651674865 -0.0387455406599853 -0.0452122951362732 0.0829993757463078 -0.111387119605665 -0.0139146430045841 -0.0612051836158376 0.0122330302401993 -0.0117248283092447 0.0935290056248771 -0.121782742676236 -0.00574935920659728 -0.0953452873418609 -0.0842206202501963 0.067029697746692 -0.0887800444449748 -0.0869725594472726 0.0716381523728877 0.0481254225658622 0.00372108306605883 -0.0620276636347619 -0.0713546823782036 -0.0440470100732199 -0.129228594485645 0.0243348450188774 -0.0280089838972517 0.0524964062179367 -0.0575505623993097 -0.0453609303227727 -0.118813880346752 -0.00437842625857001 -0.0271363614734349 -0.018249971257912 -0.0194929832570608 -0.0188512408879524 0.0127669094409513 0.00352271482388117 -0.0120626496133761 -0.0135425887897068 -0.0211617678990143 -0.0533721493461811 0.0179778854872166 -0.0362964656682797 0.0217377244659735 -0.0208696225805297 -0.0108343464540072 -0.038161280337493 0.00321164805162574 0.0192412191849131 0.021503344182666 0.00857133523558139 -0.00535900524862298 0.0236694372090133 -0.029385069689594 -0.00323677823203497 -0.000397984219006317 0.0237632989921299 0.0868323008520214 0.00542565987620827 -0.0202081801712143 -0.0218432784487423 -0.0474244438369109 0.0126933873073719 0.0282159376410529 -0.0610892003500696 0.0263542983082944 -0.0577342441847166 -0.0969939054219164 0.0946521593386741 -0.0234579284819304 -0.0474162298788751 0.0490359902191388 0.0230612777443374 -0.00104729433212621 -0.0540294073809385 -0.0261176264713243 -0.0492573716055885 0.040142767450208
  38 836.123524307229 ""  62.2401474436681 0 0 0.0137469489391228 -0.0161149109811431 -0.014700476051738 -0.000495359786483707 0.0246356462942218 0.0134826719343731 -0.00419341821509204 0.00957787436626719 -0.00201723909025466 -0.00626918512781907 -0.00891409713442729 -0.0110406477243773 -0.0107530035174426 -0.00922968210490792 -0.000888688100987741 -0.00502554504958574 0.012584148936676 -0.00165564217272514 0.0101754155458696 -0.0179050492673592 -0.000136780065695154 0.0148359120875644 -0.0200809853731458 0.00735591090451854 0.00901337005878446 0.0398545066939705 0.0115044795353565 0.0294384213470869 -0.0129444856072264 0.00275356998718041 -0.015568930543635 0.000675751276473397 0.0206290204653063 -0.0104532926844034 0.00819094191861171 -0.0248467206985302 -0.0261158960841534 -0.073329343412304 -0.102378301505091 -0.0531967664894934 0.0599680613252814 0.0183639005419437 0.0351564552364593 -0.038499354535253 0.0262055968710472 0.0274049939763665 -0.0364172143078055 0.0207612091452431 -0.0778797864119805 0.00252771420003706 -0.0518518631787798 -0.10961540118961 0.0257482887565248 -0.0936668697606482 0.0348479143855367 -0.0495334175612297 -0.00710555617156995 -0.0326841519968949 0.00665186289821312 -0.00439965219132218 0.0420930057080462 -0.0562503983844959 -0.00275523081466929 -0.0420150139569751 -0.0386944373505102 0.0289347237174828 -0.0370112927306966 -0.0380569582120781 0.029059702553644 0.0271344686561433 0.00182742281387776 -0.0314859275271632 -0.0296752935611571 -0.0186801032126224 -0.0521395821202266 0.0127873906629767 -0.0113312585670418 0.0273562410005442 -0.0234867263367583 -0.0202032853202534 -0.0486872694832801 -0.00862282864098332 0.0790561361947584 0.015528879075086 0.00124673396424741 -0.00738054649567398 0.00775278318609293 0.00766390178422383 -0.0118692415194437 0.00681743275999155 0.0667529272163918 0.193242585842869 -0.103575358089841 0.104532251786577 -0.102024844129729 0.00735172918065324 -0.0298419141374588 -0.0674688395323709 -0.0661272036562007 -0.0361387029209602 -0.0476653664821159 -0.0109179223662932 0.00497909331261298 -0.0625069410086231 0.0880178055243037 0.013994728828608 0.00340794084804759 -0.0549437057622815 -0.190018250946789 -0.00939845806659935 0.0420368049834085 0.0550638333538724 0.107977120020225 -0.0278864511216741 -0.0772671279150523 0.0850157802777832 -0.0434777339970357 0.186832780197631 0.353769113989704 -0.334910564837341 0.0326644595460004 0.092275338134373 -0.0846926836050899 -0.0549142054537331 0.00935789015577765 0.0917625986446266 0.0553915123320171 0.113490791206154 -0.123231842426144
  39 844.475396381066 ""  1.62071736442866 0 0 0.00914693100575664 0.00768019429997315 0.0155532510742766 0.00461964052621785 -0.00457919599115807 0.000731414505970011 -0.0198753197750418 0.00594093183952662 -0.0149909523356102 -0.0374340994092086 0.0199343534359337 -0.0179549620630549 -0.026926018349936 0.0127695850183264 -0.0128794877708619 -0.0255326014364522 0.0105618447646346 -0.0191305706267095 0.0527703549617038 -0.0224775332789599 0.0324545010970011 0.0719489006545738 -0.0289264344770781 0.0455827211368752 -0.00572235668460692 -0.0147049085150472 -0.00606261159507068 -0.00582004376733993 -0.00287881317294441 -0.00033853070041271 0.00430582966978911 0.000303604856495172 -0.00864194024018692 0.0091414069671425 -0.000819219726685607 0.0161516812112163 -0.00483473323746757 -0.0122152366752512 -0.0204075969256228 -0.00128156822455331 0.0597823657204375 0.0258792840389605 0.233223629352407 -0.102192752204722 0.178388805758024 0.186537928365374 -0.0897618222976152 0.144765657474277 -0.298795179787611 0.144920628820334 -0.227526605188609 -0.464180471966702 0.234709386570106 -0.343073511853942 -0.0111411232195023 0.015732653521855 0.00212608190310848 0.00947623391392344 -0.00837931910098812 0.0038190105256293 -0.00629983375302066 0.0107499523404539 -0.000360229868470904 0.0119359729714454 0.0113312962788939 -0.00746383783574652 0.0193581633145677 0.0199302237038634 -0.0144931351086328 -0.00348094368650739 -0.00498356512519314 0.0208749419753149 0.0174773239471647 0.0111667188904882 0.0331786426788425 -0.0013928451291563 0.00996216865779386 -0.0151100971749696 0.0101087539246595 0.0101623671756038 0.0217492941571538 -0.00623238417911222 -0.0104469087846813 -0.0247996643235161 -0.00420729017603376 -0.0030056604847517 0.0042683767768662 0.00632230518053776 -0.000362567226279934 0.00294788714201334 -0.0271786908254226 -0.0418013323197398 -0.000284386576716358 -0.0414742341094807 0.0221244493168352 -0.0385467200147832 0.0026709068372702 -0.00656575888048058 0.00734839309729866 0.0110840091083815 0.012912093581577 0.00378895339442836 -0.0029557179092665 0.00875594319613776 -0.0189087965238479 -0.00258807494158336 0.00101008434053462 0.015728056551836 0.0447722502857843 0.00610425749067812 -0.0211588516921876 -0.0101344736601715 -0.0249939382217224 0.0109145326777432 0.013072605940491 -0.0190701164484514 0.0104806919925918 -0.0369128768767124 -0.0706389301469738 0.0642616923772636 -0.0158572909971802 -0.0318265440930217 0.0325046730592672 0.0153628275541867 0.000448013833382633 -0.0381722740227135 -0.0183522307231295 -0.0328172870663129 0.0273343576052654
  40 856.789704211196 ""  3.93250904127532 0 0 -0.0304558503116775 -0.0236208915785055 0.0131535638587873 -0.00146448440867247 -0.060124762957633 -0.0355674959441024 0.00795401816236954 0.00570445317326395 0.00369882333671777 0.0356399188063796 -0.0100157788412214 -0.0769075656911625 0.0554281684964762 0.0207249122458602 -0.0783162117256967 -0.000434548066988973 -0.0118503254895888 -0.000758730558074866 -0.0426891481746709 0.0288522565798523 0.0850168168608859 -0.0557620581646171 -0.00682447725933685 0.0777032344194061 0.021582068562779 0.0865252360934444 0.0274370156236651 0.0537615043070779 -0.0186920337784112 0.00836253822855251 -0.0273826189837046 0.00360370446730379 0.0392204218786163 -0.0242271057964904 0.0180237704250606 -0.0516971978825061 -0.00590936952411247 0.0120759204420036 0.0564683686747461 0.0104851837067027 -0.065234284673372 -0.00724830666894774 0.0679569554229583 -0.0959853225726136 -0.0125548932308894 0.110844790851347 0.0355723226547 -0.0153047815168523 -0.0366762529577018 0.0910914299399582 0.0544955639308762 -0.0905284538909261 -0.0335419430160504 0.03048499369918 0.0612907822050964 -0.0990836751835812 -0.017883544488854 -0.0857985502342072 0.0254494079888846 -0.0067975187729156 0.0826440254674686 -0.11474289125035 -0.00432388823647448 -0.0890576809374558 -0.0886704931353522 0.0557120375841106 -0.08478675556011 -0.0910926942440367 0.0617251464502645 0.0779527323639314 0.00816898263223507 -0.0959339358447008 -0.0693661247948929 -0.0456562864398499 -0.118366267316455 0.0307843240663574 -0.030011519818664 0.079785176455119 -0.0474544737701209 -0.0505244171132342 -0.102057302767415 0.0088289458353263 -0.014524591629898 0.0202228383480702 0.015689700579439 0.0167641844173303 -0.0152781585271622 -0.0152462549439386 0.0167809151351102 0.00516550186498965 -0.0050034736033771 -0.0333865527707991 0.0233837268584428 0.00474516914097074 0.018127333599947 0.0404623165316037 0.0133388162298153 0.0628848159167137 0.0184571583742126 -0.00315581350798806 0.00311506238577996 -0.00143169461843178 0.00464356089457662 0.0083626051804894 -0.0119857464020474 -0.00444946944402589 -0.000215763113565653 0.000432047993493717 0.0174260496014527 -0.0028736436366566 -0.000416668018240253 -0.0124124080610725 -0.0161598823710103 0.00652196240646257 0.0138977755113376 0.00919383195831181 -0.00444714590910201 -0.0311720896031869 -0.0719533893402716 0.0672601765102132 0.013531681432408 0.00235769044516404 -0.0164454165056007 0.0104487135094599 -0.0039196376276582 0.00351161528685396 -0.0020863102509577 -0.0120593483169189 0.0280294418526373
  41 863.440840745346 ""  36.732014290619 0 0 -0.00318903852700564 0.000660946928987951 -0.0115526970879138 -0.0138808013098545 0.0152966602592886 -0.00474675867207994 0.0720124435381065 -0.0343077305811196 0.0537783785235814 -0.0716066621754744 0.0329856058951436 -0.0431510994137453 -0.0606985417033513 0.0230887389724305 -0.0318763235240686 0.0576081557211069 -0.025275177711492 0.0430053759152185 -0.0164464562362752 0.00619166382966313 -0.0251231975878796 -0.0278530854604596 0.0160475275861766 -0.0339384642011764 0.0132631395802625 -0.0141375860773527 0.00883532416535787 -0.0250451268996459 0.017858741974815 0.00144317826398111 0.00586441851443529 -0.00222437096251358 -0.000139485111851795 -0.00746291966124472 -0.00366489490700788 -0.0206109301658551 0.00385161226400033 0.0104399859371564 0.0143817841281736 0.00585333195303921 -0.0316625028465043 -0.0190237546365314 0.409543826718609 -0.190411721424991 0.310002680772275 0.322526812663795 -0.163648531003643 0.248939085713817 0.111994036032615 -0.0635181536780107 0.0744172275806786 0.1840370325951 -0.0824460697308988 0.122537932603134 -0.0311027469362058 0.0365507954764375 0.00299271393709308 0.00900010864108395 0.0083049708408375 0.00247914997546341 -0.0206994065102906 0.0362365261542735 -0.000463332854164146 0.0193169850601362 0.0174944489921291 -0.0307261877865586 -0.0189965784805746 0.00415845048549885 0.0111004215088939 -0.00100487343775193 -0.00365681533149111 0.013164315616001 -0.0108346177398249 -0.00855838996776848 -0.0121712977735357 -0.00653573554209045 -0.00703360328770265 -0.0102146022654838 -0.01380809923996 -0.00387845367232359 -0.0261124468974935 0.00384321055271154 -0.000997228026155297 0.0120521209787836 0.000970438857901902 0.000231430519549258 -0.00167569886771787 -0.0045458949522315 -0.000286888293570237 -0.00429404699587669 0.0104376693601081 0.00864736298587304 0.00748491386747869 0.0152859935128843 -0.00411100504792752 0.0213681077385001 -0.00155020302687132 0.00406945706582316 -0.00121514094582704 -0.00286758060842619 -0.00279568613020892 -0.000667404881486944 0.000882348844445907 0.000518592391365594 0.00367147784156129 -1.6057938710923e-05 -0.000621098426016476 -0.00399492066683736 -0.00746363829908274 -0.00258917189933012 0.00875560195836671 0.00059936232194406 0.00415950773960383 -0.00341581675781213 0.000626692731846572 -0.000849642551042197 -0.000363566175542354 0.00550652611132772 0.0123969733697971 -0.0104325213893193 0.00483003391052285 0.00920237955188687 -0.0098038068336714 -0.00423498688116216 -0.0007408674975949 0.0123397392520807 0.00488245259163101 0.00869247074073923 -0.00553404977810351
  42 884.803898091006 ""  8.05106779139829 0 0 -0.0196658788183939 -0.0266529854294644 -0.0686668098792019 0.00581432386381136 0.0223061098031297 0.0271130743930047 -0.00789516063606712 0.0109919661426716 -0.00275941177706071 -0.00525807378881899 -0.000292154032971804 0.00953186912303288 -0.0121630779490856 -0.00709974168822786 0.0168119410202096 -0.00860422887846105 0.00855162106021692 -0.00452903288672504 0.0213612581321527 -0.0172363763898884 -0.0115369530239413 0.0219051770851066 -0.00612227199347023 -0.0137694286281835 -0.00460405304220133 -0.00570359135258481 -0.00407442309960319 -0.000691917907823863 -0.00196707597228471 -0.00119657516418032 0.000865742653788356 -7.81788207013411e-05 -0.00380813028322861 0.00374865088404397 -0.000732482096298693 0.00736331081830009 0.0333656986073858 0.041136968029882 0.145530007053115 0.0720231145353615 -0.275635820501342 -0.132881020104354 -0.00738918900256223 0.0104219845297385 0.00302753923971969 -0.0220643586615399 -0.00993417593829582 0.00545297290436494 -0.067583278517024 0.00234082483069039 -0.0644798546402556 -0.0590152068205613 0.0226123597734741 -0.081024409966667 -0.00019140466270456 0.00442246115235986 0.00205066122896846 0.00939611143315757 -0.00546609878604732 0.000862822993191568 -0.00409471572653832 0.00615306590650831 0.000321250182018716 0.0048502677159747 0.0058386222733128 0.000928171988100943 0.0134478960780801 0.0105193160921934 -0.00889351284898885 -0.007594341711301 -0.00175506002281764 0.0122514332483564 0.00756191611993076 0.00472121604913506 0.0122467180673645 -0.0004908751417439 0.00387191220809441 -0.00636089767793921 0.00509026795559082 0.00458037979089995 0.0109200570105653 0.0278811390919727 -0.0451365203593749 0.146714819228141 0.033818050399967 0.0251671496094286 -0.0445093806666478 -0.0848750173301544 0.0263459338446854 -0.0365627364790109 0.0665357380736148 0.02466965576116 0.0124512137563148 0.1911282153539 -0.0541164792916617 0.304007620315961 -0.0404744049252512 0.0945539352952051 -0.0630339194774647 -0.0291188709516269 -0.0116312268027141 0.00206652226046948 0.0253680486101933 0.0220787717216344 0.000100608550301759 -0.0115071304325358 -0.000808565084378807 -0.0392344300802957 -0.00394671674775068 -0.0261063775421344 0.0690007482688784 -0.0271189974548022 -0.0212997934217922 0.0227904271652433 0.0246076721055962 0.000861206488271775 -0.00897466131589972 -0.0145640984264829 -0.0667619907804293 0.0927211221040702 0.0910296098942942 0.0790061555437644 -0.14411586896528 0.0149738519202901 -0.0148342006697552 0.0853059797442782 0.0323870347772632 0.0236270029870216 0.048043114502495
  43 900.669059674772 ""  5.75574722979062 0 0 -0.00283853921305757 0.00481208197508137 -0.00300410543193371 -0.000778917282928105 -0.00271280647003197 0.00205675464533043 -0.000889097872129782 -0.000312072925494569 -0.000610941424825539 0.000586922318159662 0.000200492006018342 -0.000728584188633972 0.00129694863108102 0.00106819051937885 -0.000983486921511787 -0.000794983885179806 0.000223520830060931 -0.000575869350765545 0.000704668234259494 -3.3604950870482e-05 0.00216052787548506 -0.00010157848117255 -0.000153727683890326 0.0013575617435296 -0.000379456648634042 0.000302370006568565 -0.00013057005506541 0.00045509201790084 -0.000447030557422765 -5.64296805315664e-05 -8.10271227510051e-05 3.42056950976643e-05 -0.00011579794786406 4.01710155361063e-05 0.000133812845942431 0.000366406466032074 0.00709922131199322 0.0188045837835424 0.0287422347144564 0.0144043329456979 -0.026016121105115 -0.0123305344540901 0.00145456708370767 -0.000148852144906355 -0.000219087784172331 0.00178669846546275 0.00171873059812602 -9.98047665552714e-05 -0.00764331314700253 0.00501443120006381 -0.00460230423781289 -0.00731115338693558 0.00347604554735224 -0.00371445767279583 0.000353718945403471 -0.000210802993919928 -6.8731221958102e-05 0.00033418095440141 -0.000444552886800225 4.12289546344498e-05 0.000502151652642188 -0.000367538407415033 -8.57122187821757e-05 -0.000500829713369796 -0.000616025215652831 0.000934016703374821 0.000815554410567309 3.00598085322977e-05 -0.000491390749138096 0.000614962686648604 -0.000150461562726284 -0.000184753333372022 -7.98828111469719e-05 -3.90178086133455e-05 -0.000105936506395167 0.000342003866664319 2.06038965535916e-05 0.000447354418381496 0.000218081371666276 -0.000135556722437344 0.000404747302374125 -0.0239772556513452 -0.0342219662107043 0.0540675154302139 0.0217564922545819 0.0206125673002905 -0.0294345241458413 -0.0134109307343951 -0.00635637446328182 0.00792322043226886 0.0770211727234237 0.121032976552768 -0.0504793805158087 0.122404858432295 -0.165027644625968 0.108811088745806 0.00313989017005503 0.0193617602795156 -0.0117878820643149 0.0785683470653511 0.0314461919178806 -0.0569058311597517 -0.0570634822351161 0.00554257474344599 -0.0551593413246118 0.00819227826738588 -0.0481750798824048 0.118158886202772 0.0241209721234171 0.0436593479732877 -0.056999151281154 0.0628727472680197 0.0886068202375108 -0.203179083982934 -0.0153929376072692 0.0360166506760365 -0.0182452038056231 0.0248450214233794 0.201412878016639 -0.26148843104451 -0.232242721506946 -0.133294873385304 0.350486851700714 -0.150778410396633 -0.00669964343792175 0.051535271814861 -0.0324952403406525 0.0458550581077548 -0.156216185379588
  44 931.207697076301 ""  0.806303781293946 0 0 0.0012437103701313 -0.000733156269868451 0.000414274851732274 0.00183584585394397 -0.000881300061234981 0.00167602085850855 -0.00882811424571596 0.00429820387478432 -0.0065266949328871 0.0132736747516433 -0.00631303727243089 0.00950002552861989 -0.00120960015951616 0.000604669660772895 -0.000942213600582725 -0.0100557317974706 0.00496699793289089 -0.00751080557617588 -0.00654989316185575 0.00290160167736436 -0.00463359320236794 0.0135421587993642 -0.00672139468435703 0.0102676602185086 0.0982300662635777 -0.0454217676215455 0.0704471774448419 -0.0584372654197223 0.0774703917947869 0.0335889861468522 0.0432490748548864 -0.02205795199736 0.034363292921894 -0.0182167210395854 -0.0396866424938369 -0.0919849349744906 -0.00111071686710766 -0.00418900373931898 -0.0033200298447097 -0.000681132175669815 0.00413874928010557 0.00168633814445924 -0.0792855237743143 0.0379820990370873 -0.0591762237486271 0.0174656936522582 -0.00817805517238402 0.0128833806604783 0.0460792302940431 -0.0225763848375698 0.0344839853176863 -0.0761194594888134 0.0357024612365612 -0.0557550811195156 -0.137651037972563 0.0181384589205874 -0.0680563953523858 -0.253755340785615 0.154173583852745 -0.0619236818321242 0.078164683661044 -0.129835279441926 -0.0321814499110319 0.129405152679949 0.115979159698025 -0.236254444195623 -0.244844147423503 -0.0609412953302261 0.153097543484812 -0.0801489974692824 0.0352489559959344 -0.0539545396860552 0.0518753764253489 0.0674435999403471 0.135155173130563 -0.165827220505049 0.0430509237849472 -0.243331390993502 -0.0895800989289961 0.084814758332049 -0.104090082103574 -0.00121685879773554 -0.0010235020608324 0.0027561782160057 0.00118939066429948 0.00101643017573532 -0.00162099999141896 -0.00209025201795429 0.000317308263978104 0.000101087876020022 0.000167750905002901 0.00186532157608548 -0.00607195175639233 0.0060892016249134 -0.00419186924574485 0.00781122862289533 -0.00259074910472986 -0.000464797092353562 -0.00510750892900346 -6.48756476551413e-07 0.000177988545666535 2.52710820071363e-05 0.000592789086149436 0.000364344933070439 -0.00110605341001735 -0.000548322713459156 7.65245454350351e-05 -0.000230024168971122 0.000232107379846286 9.68490947527157e-05 0.000190890816438623 0.000120414629505508 -0.000517443154605891 0.00173470687186726 0.00109018148098098 0.000144226855204682 -0.000523141717045093 -0.000690303782514923 -0.003616256538061 0.00512351825296748 0.00159400055153912 0.000478569002059065 -0.00223178275585629 0.00100670834024809 -0.000328492158656365 0.000625049195179369 -6.56963041689632e-05 -0.000802301395940158 0.00267693021276031
  45 946.237134674961 ""  0.629773117348977 0 0 -0.00130831075772922 -0.000532175970059347 0.00108538783543365 0.00049929565870166 0.00106958442874702 0.000105911907656762 0.00097568394934332 0.000608892343222072 -0.00078615347798225 0.00280588079795298 0.00236114463285639 -0.00268141999331014 -0.0005318549127123 0.000675084238441694 0.00131060308078355 0.00567291023183688 0.00691707178628929 -0.00288722119120534 -0.00522406687553868 -0.00226855601752895 0.00573807761397092 -0.00838840140953726 -0.00936593821395605 0.00516286255662267 0.0769314300095728 0.00785709010801571 -0.101946440703017 -0.0146360814490554 0.0531670462678224 -0.0470808437630441 -0.0745987166635026 -0.0673235564486156 0.0558251752347169 0.0698043753179575 0.0146753220994815 0.018742003393289 -0.00165564104805655 -0.00136355887185112 0.00152262637872562 -0.000870263176767601 -0.00252318036872302 0.000600285756389283 0.00611948683013542 0.00436197315460741 -0.00254863892447156 -0.000275554172073969 0.00817676951239189 0.00447675127850925 -0.017840022931761 -0.0193897119448191 0.0102979281689792 -0.00831066219530045 -0.0180724110078649 7.27020086363868e-06 0.191661421229127 -0.205496783721754 0.0539616713036475 -0.180521485417077 0.0714500647869449 0.0902468046898179 -0.228460612549143 0.0809704314210117 0.0584387374046574 0.0107793218012856 0.061896650225149 0.0553259703622302 -0.00723847095144065 0.0758656249916623 0.0315013307471781 -0.219197095105057 -0.0751946543577048 0.249397373927244 0.0211256987403736 -0.0394702649945429 0.240693343606721 -0.00992181685972522 -0.00807448995252718 0.220149842674181 -0.174463906514455 -0.0337733021336722 -0.217005828046788 0.000206310288709264 8.82747873816619e-05 -5.97078151039739e-05 -0.000155736497670003 1.91299633960575e-05 0.00019146305954965 5.56515569603887e-05 0.00019244863930383 -2.75160181767799e-05 -8.09232544683368e-05 -0.000396062033211677 0.000779126799010267 -0.000510039246338564 0.000697417288715921 -0.000318319042293649 0.000484444266264426 0.00101507433333508 0.000860590630410264 -2.29136579162306e-05 4.45856510306302e-05 -0.00018304448353024 -9.86580394592429e-05 -7.78448422791959e-05 0.000120931020455982 1.12920616492576e-05 -0.000111415118706562 0.000237240452553289 -2.5306144544065e-05 5.39940265688767e-05 -0.000227229294896916 -8.71666055286982e-05 0.000100831450090784 -0.000486727950184405 -0.000173544811641998 6.09028306904537e-05 0.000138197316074094 -0.000122415629898301 4.02732832937977e-05 -0.000357290925570795 -0.00037540725567805 -0.000248031662062419 0.000611227431479874 -0.00024639757856502 -4.14127394347932e-05 4.98342555752447e-05 -9.17344684801614e-05 -1.62215582506299e-05 -0.000196541176508804
  46 972.805339209455 ""  5.71646809671333 0 0 0.0249213054184234 -0.00147763087650005 0.0194829323239606 -0.00384006827028689 -0.00128441594557257 0.00116576797278676 -0.00969485721892965 0.00332933904768419 -0.00725094146580267 0.0291523620202019 -0.0136126906991119 0.0205659941773535 -0.0346710544141772 0.0178732497462209 -0.0266842054908579 0.0267063443693188 -0.0126357798315033 0.0198920910218998 -0.0680742739826034 0.0321655364285809 -0.0494961775306125 0.0462466439187013 -0.0222236945073386 0.0353281190622056 -0.00889393432776011 0.00413825911573378 -0.00647408543018676 0.00081186395337492 -0.0057898545294883 -0.0194291666435419 0.00192268064788265 -0.000954652384866883 0.00133683755503166 -0.0130669136600454 0.0114942159033345 0.0103597472802295 -0.0159176406051681 -0.0543920509300716 -0.111363605126731 -0.0524620497785468 0.131424768865898 0.0643300948551432 -0.172858814759128 0.0842827701502537 -0.130184056230803 0.220993838401415 -0.102773705274277 0.162889951594414 0.409374823563113 -0.194223750352556 0.302522858827336 -0.263273307712038 0.128200270185778 -0.190044932495089 0.0660207685923407 -0.027098209983264 0.037030713614922 0.0612028119731019 -0.0348340295853761 0.0373303806346184 -0.0831645266147446 0.0765691214914713 0.0221680202298483 0.00773576370459384 0.00810925844979924 -0.020104546608875 -0.0199264333750326 -0.00183029732127451 0.0105950760171084 -0.000471074727183611 0.000117037005726395 -0.000180278309227303 -0.0322158132621251 -0.0219445074199113 -0.108080274174152 0.0572506242875971 -0.0209974950166222 0.0511991530910116 0.0535232161960021 -0.029223071778177 0.0519869920766257 -0.034209414355571 -0.00180748746835323 0.0177786794625675 0.0149419706333004 0.0146621268477775 -0.0209894268420253 -0.0108483649122327 -0.0131610029865689 0.0154984448183922 -0.00821888769426183 0.048733943485451 -0.126680512745184 0.0772507198543986 -0.0722511311358514 0.0791202950876874 -0.0371520130316273 -0.0558166929518634 -0.0843771922610844 0.00507696591427276 -0.000542256993446089 0.00325239143967759 0.00841747170040095 -0.00101243728443979 -0.0175352542363874 -0.00881426920613568 0.00480438184111793 -0.00262772931313052 -0.0109518731615148 0.00562374729069759 -0.0106681165679013 0.018295904541375 -0.00227248255492043 0.0485312924356317 0.02110888704372 -0.00269294268500901 -0.00613294712384205 0.000147985307003335 -0.0510459365602049 0.0930750998608653 0.0264855431711337 -0.00220946525645497 -0.0336924478714741 0.0264720440485656 -0.00299838809616731 -0.00899424523123464 -0.00616065452167977 -0.0237536957128737 0.0525228323261049
  47 981.415087680125 ""  22.9606323850554 0 0 -0.0532428101048672 -0.00201969929424274 -0.0453644941518265 0.0191500271341984 -0.00142182790651161 0.00584398205459901 -0.0074079860260832 0.00730920178514386 -0.00489906205158477 0.0187467761351804 -0.00951498464439233 0.0162241147647236 -0.0259049092907358 0.00885589685765419 -0.0167318389626507 0.00902244511050372 -0.00451901153132955 0.00629662151136376 -0.0182783500240018 0.00839557261245516 -0.0151620052346181 0.0205479265689564 -0.00870096623375474 0.0113219384774568 -0.00213241332411489 0.00104157607456994 -0.00140576369258609 0.000103713615075475 -0.00149544114428306 -0.0128955793515861 0.00570882077055212 -0.00216893633147648 0.00413249058436645 -0.0101304930650982 0.00616576351084021 0.00545312807526229 0.0243645256157124 0.0933413410016765 0.252700620223425 0.12977708972695 -0.287249316315594 -0.14857101125963 -0.120002477108575 0.0541206137406527 -0.084688007661292 0.146831772276652 -0.0756277238772045 0.109575993785313 0.119125865407606 -0.0589485743770057 0.0873183022494182 -0.126723129149594 0.0529887186526862 -0.102376393386648 0.0448357017426945 -0.0231734772468868 0.0231914131069054 0.0225324401790999 -0.0161325021794775 0.0264597629450824 -0.0557168920248414 0.0439502422698503 0.0148453256781444 0.0158133766024332 0.0142522277074553 -0.03435416469591 -0.0350821381133436 -0.00741937800250192 0.0208998333256404 -0.0064919413104907 0.00420121169305572 -0.00738188314113789 -0.0177133686120919 -0.00900135810662266 -0.0709144122250415 0.0340590152642494 -0.0101306863859293 0.014159835413965 0.0383725502021376 -0.0151843371849353 0.0390537681164366 0.0800017283379152 -0.00119231478024398 -0.0298225248624294 -0.0308887127543795 -0.0315712846533506 0.0442437019832332 0.0134489141809033 0.0379388214020203 -0.0385226128366223 0.0182425302820586 -0.117617349547818 0.280685580246249 -0.160791585655499 0.161757016606865 -0.154636749610194 0.0755109100799853 0.139259252308293 0.17940610375899 -0.0130575958650027 0.00310619060819119 -0.00874093911330115 -0.0166615908784656 0.00375041963147004 0.0384316818408939 0.0196288957298018 -0.0125049187880949 0.00594105596103234 0.031842217571115 -0.0136903048208501 0.0266877575898356 -0.0475982029165542 0.00104414482233324 -0.11457849186401 -0.0451189447917704 0.00696579748267504 0.0118842286638449 -0.00633327158516284 0.101699999377611 -0.202739816858732 -0.0576943918657156 0.00732138338706244 0.0733397026670882 -0.0609457543482032 0.00501227891074798 0.0261455999926506 0.0155040203169396 0.0542748303709827 -0.116487980974258
  48 987.2480396119 ""  0.0378569310452351 0 0 0.00198229581970954 0.000103332407165113 0.00183514774519889 -0.00201452974965435 0.000656394279681322 -0.0010009993883986 0.00332921893986296 -0.00172719914225625 0.0025160352474906 -0.0205290944308007 0.00978094982598372 -0.0150697322489992 0.025807773335491 -0.0121492867426968 0.0189694304501925 -0.00739207610003528 0.00346982962965348 -0.00543594612605459 0.00523089534298712 -0.00243996522899362 0.00397608787958129 -0.00297845846218849 0.00139885689159368 -0.00217258560787995 0.00129008249887992 -0.000713371453227642 0.00110734347872851 0.00862599744240946 0.00961223971352003 -0.0614250057100695 0.0518974514195589 -0.0243910740786697 0.0384153700509893 -0.0555872716121352 0.0124716054826136 0.0264561092657331 -0.00129671801175308 -0.0038453220981157 -0.0115865818384978 -0.00644327488673695 0.0124823743250226 0.00648848155626532 0.120865593959293 -0.0581058337093624 0.0899721024781957 -0.159298276807763 0.0758037522149287 -0.117937878068924 -0.050630534671603 0.0242361901907181 -0.0372984576546999 0.0202839605091633 -0.00950183203571258 0.0150166570083321 0.250915972823003 -0.186641993774038 0.103039088595182 -0.031468088253146 -0.0221923406701725 0.141224014822455 -0.278239467979665 0.150803557535141 0.0815601196315111 0.144063115896223 0.129119650312289 -0.289105957424185 -0.292702192569721 -0.0591337086322004 0.177881477115167 -0.11233563720536 0.0532141386152519 -0.0843385832623463 -0.0465903455354776 0.00243783561841492 -0.324127974241122 0.126707981050884 -0.0221499014936858 -0.0708491457759883 0.217309733842439 -0.0337374477830134 0.245652417134908 -0.00313115882725307 0.00103625772180052 0.00129991009731456 0.000952545400381511 0.00151137035055103 -0.00185043017426832 -0.000731252100792779 -0.00164562253499501 0.00180929396653878 -0.000833702209940614 0.00549530772739137 -0.0120665643623656 0.00721476596746157 -0.00534767232914215 0.00716121164373677 -0.00366532095455899 -0.0064918416708517 -0.00770547484205697 0.000791227902174656 -0.000129459846015565 -0.000608314804255189 0.000815555089670971 -0.000856196128018468 -0.00153526844064584 -0.000764618681097803 0.000381916832575869 0.000179628801609795 -0.00205961282431243 0.0010090092602012 -0.00353156520423549 0.00268825156220448 0.000278889167123302 0.00462190427352455 0.00197150950326976 -0.000315744122874875 -0.00060642197295329 0.000365208471001604 -0.00564110079199113 0.0101888170375757 0.00283914593567473 -0.00140486234473199 -0.00286127411620315 0.00337616550195863 -0.000476460808063727 -0.00177290135014534 -0.000876971295956719 -0.00357082392119276 0.00643937126110213
  49 992.487119977448 ""  5.91943023179116 0 0 0.000942838414795597 0.0347128334391969 0.0225102103707817 -0.000883893479535946 -0.00809307094314708 -0.000448140949537018 -0.00160618113018448 -0.00570363766058006 -0.0034383522308773 0.00635115230027641 -0.00282442373448363 0.00389237999535259 -0.00479195519092646 0.00578023832879857 -0.00751028414347628 9.41040628913486e-05 -0.000388941741541982 -0.000391936269595991 0.00412150337251912 -0.00082315071016177 0.00753974352417944 -0.0068904561481024 0.00193024469017767 0.0015886110518523 0.000450975396378075 -0.000180457710837688 6.58614384603443e-05 -0.000166861194561537 -0.000135699303547519 -0.00208692475663992 0.0014913917051524 -0.00082770939474596 0.0012905125651627 -0.00166937153076902 0.00109151713037012 0.000694793173260747 0.0164607309180829 0.0590068954730599 0.0457769157843422 0.034149828735138 0.043326137785461 0.0134618391398803 -0.0309625204326575 0.0176882274797444 -0.0258634287449626 0.0463920675037076 -0.0175868262794443 0.0307555009974306 -0.0324053435116981 0.0216015106262944 -0.0221585491954468 0.0165021622055122 0.0037190660789489 0.0274253985194276 0.00721324965711536 -0.00387612060893719 0.00383828494584247 0.00081677176195442 -0.00197242675076918 0.005412593482883 -0.00966209994151002 0.00660181207665599 0.00265907450065093 0.00438514643947115 0.00384626687492875 -0.0091081762900727 -0.00973358848774569 -0.00232784477780008 0.00591898062347997 -0.00173293144886442 0.000925389748825144 -0.00198066231445232 -0.00276003262028896 -0.00120209170112155 -0.0113505398076911 0.00568653999683955 -0.00121914222411851 0.000587641555767078 0.0059483606764066 -0.00279193635965019 0.00569843508758737 -0.0532328624005279 -0.122769137194266 -0.0283261346441556 0.00666998589920128 0.00856198024849714 -0.0147636775281933 0.0117797621436877 -0.0280165542141905 0.00307607677808718 0.0176833343314017 -0.0164768016287799 -0.0488903954185642 -0.0246191909961593 -0.220393830821574 -0.0755014914705902 0.0294115039235466 -0.00487504642398082 0.0424217160407063 0.00349701976801732 -0.0122100903327074 0.123872212639121 -0.0225660494083285 0.0880250516635308 -0.022828177303816 0.0452688778094172 0.00669869014832381 -0.0730846816317608 0.0934751375571238 -0.0589979608511677 0.306950012830529 -0.0384161238036478 -0.0296804848325986 0.0287624308039131 -0.0370457115603675 0.00961499535762857 0.0205438951126122 -0.00570572068069416 0.179452924835121 -0.181364446392613 0.0168886565472071 0.105831637518467 -0.0590265414869044 -0.0295568464546057 0.0182486108063847 0.045911433888534 0.0821439606270329 0.133517396632872 -0.183949809600844
  50 994.653605169962 ""  0.0735170719138288 0 0 0.00701275724021507 -0.00246962757393309 0.00443599175590235 -0.00104125353521479 0.000171632500039693 0.000338150182623571 -0.00534811806569982 0.00243489178566962 -0.00378753474668544 0.0552683491173128 -0.0261223520766422 0.0400015713622901 -0.0665618519914472 0.0313947779850408 -0.0486779002416953 -0.000333654717567198 0.000371404708500201 -9.07794073788174e-05 0.0524932767036015 -0.0246650838260158 0.0379702683454507 -0.0368771053374533 0.0171170403400178 -0.0264068890937543 0.00312517438695323 -0.00145141652809541 0.0022219245430688 -0.0024799409549509 -0.00207288042199729 -0.0140637609759003 0.0106915566119564 -0.00520274518745002 0.00796595297865255 -0.0110192262192396 0.00844620091550615 0.00407033156597143 -0.0014871977033294 -0.0116947280325618 -0.0416222560722819 -0.0258529007730568 0.0323923103327138 0.0209234458285519 -0.307723916374505 0.149509451437828 -0.230565240280184 0.389676970613262 -0.185103279430784 0.288947476948719 -0.304002352322615 0.145534259915944 -0.225538701850773 0.20373357564097 -0.0967344722099868 0.150826867555236 0.045808941588771 -0.0193162735216958 0.0277439438531649 0.0124457392116526 -0.0170399926023364 0.0368967013514502 -0.0651321922907262 0.0488847881931492 0.0172780131254666 0.0327328461380859 0.0299723759609992 -0.0649501284695247 -0.0658597067146558 -0.0133661997743914 0.0397105936556045 -0.0123131762430341 0.00542382499844466 -0.0082306188053591 -0.0197347976029399 -0.00905131891435257 -0.0802520636588877 0.0416299435866335 -0.00836312432305257 0.0035707635903548 0.0391487982208744 -0.0208467214888436 0.035448296655765 -0.00663953045835621 0.0152946358009469 0.00549237034847238 0.00294437267616745 0.00329115036928815 -0.00404596005098576 -0.000385158422491955 -0.00430654600548175 0.00611323320421415 -0.00421960761465756 0.0219226794144181 -0.0347096144766423 0.0238109486741837 -0.000346573368517173 0.0254593419307154 -0.0118817848887679 -0.0223950848342076 -0.0286242309518949 0.00199297185175909 0.000323179670662363 -0.0124744309297777 0.00469578104494335 -0.010772745258276 -0.00280748976702801 -0.00797336232162299 0.00143668782155775 0.00731067615180206 -0.0173300508231862 0.00894502435095757 -0.0395348789257249 0.0132985650427485 0.00425608840729676 0.0154041775254249 0.00974047705767694 -0.0020208494083476 -0.0036509440301983 0.00371583590437754 -0.0316374518661092 0.0495854276435886 0.00689999691045766 -0.0133289058627273 -0.00435272181795253 0.0130751073208738 -0.00253612403201174 -0.0103126035990425 -0.0118777743244767 -0.0236933700795273 0.0383697968109276
  51 1027.0080642959 ""  1.24611755166561 0 0 -0.00537092552996843 -0.00322398297229263 0.00309971524897804 0.00106745110929635 -0.00268255167523736 -0.00282864788281966 0.00154974191211195 0.00135614810972805 -0.0016894624658161 0.0675834682313373 -0.021783931982969 -0.106011211237949 -0.0687152150014628 -0.00839658808902667 0.0881836361067691 0.00843232908771713 0.0236752127400342 0.0039563034798068 0.0609839093215831 -0.0145383762753977 -0.0925984726921689 -0.0799576862605331 -0.00938477506757227 0.103054845349803 -0.00270375134805208 -0.00144968464914045 0.00267443368896458 -0.00140720201007073 -0.00331806613954798 0.00225884085394734 0.000783931801236511 -0.00935586488215574 -0.00700198347047774 -0.00348713493728181 -0.00232776318010101 0.000728518594520908 0.00368477799954215 0.0115282233095757 0.0057247728771042 0.00456754329777839 0.00480910742146647 0.000135592200468298 0.196075398323497 0.150572361896173 -0.163639272490022 -0.0721664352682109 0.128386280986519 0.176202512981491 0.15627929119538 0.119949234949746 -0.131102832744948 -0.0853746201079263 0.164594642151314 0.218581142083157 -0.010328142913804 0.0133860620855677 -0.00021675993755503 0.0125458209274844 -0.0066013992558171 -0.00269413688157511 0.00798206917906088 -0.000938271156958993 -0.00222697137048445 0.0217164168547084 0.0227755365316591 -0.0082077065749254 0.0163979490253135 0.0254034153133932 -0.0123411706250389 -0.0314410808171551 -0.0108745058109264 0.0352644233625564 0.00029993764497789 0.00260281232384677 -0.00796010258255438 -0.00280779871025927 0.000626916836345867 -0.0139888506739062 0.00855681968639231 0.00446997395795663 0.0138738676212478 0.00254801058816013 0.00141715836141624 -0.000365910410680977 0.0018801641663258 0.00169020060170114 -0.0014285698360485 -0.00187301637344112 -0.00334630045516311 -0.00153715911701684 0.000500456478919168 -0.00236426861731288 0.00792781960074985 -0.00154575718320066 0.00766502506144809 0.000276078898172256 7.81610466680958e-06 -0.000464816699926148 8.89987815186168e-05 -0.000348162073494439 -4.63855195140555e-06 -0.000619331471400529 -0.000206576789761401 -0.000983141144552589 0.00125647201873472 4.9400447820047e-05 -8.87300122049545e-05 0.000262498071054837 -0.000230648320934299 8.83603275561787e-05 -0.00204831821261726 -0.000701432750648503 -3.98165624115993e-05 -0.00168223212273407 -0.00507997206129675 -0.000929293369228776 0.00729061348734749 -0.000274358491896491 5.64728184383276e-05 -0.00249266487581929 -0.000725752291443035 -0.000656706934829933 0.000985648468264973 -0.000426600181887305 5.68384624572477e-05 -0.000368912057238079 -0.000278076520904078 -0.000180875112509819 -0.000539594234074354
  52 1058.0912075175 ""  41.3953126235863 0 0 0.0765596051947792 0.035590995247511 -0.0794007541844662 -0.0627647616186867 -0.035218215168971 0.0605579937286892 -0.0265268806480776 -0.0432404158452168 0.00773538738423855 0.00596748257999412 -0.0187535226542565 -0.0199924210044 0.0363511972700878 0.0313871931268548 -0.0289518323891343 -0.008388493303743 0.018634454261649 0.0236655784114858 0.00217842441890625 0.0114465257467423 0.00430614011190193 0.00637787409581898 0.00678108216962686 -0.00429418860680154 -0.0282887284118111 -0.00315077701623068 0.0357277585953274 0.0243910243097594 0.0138757429652094 0.0340269302229168 0.0100931824374269 -0.0616640961946645 -0.0527642708376274 -0.0244528582798359 0.0362679659476681 -0.00197398298516089 0.0664151334774624 0.0287393979555439 -0.05601033643417 0.0494028608211043 0.028360262366449 -0.0634417301177618 -0.0076856764442057 -0.041286844021488 -0.0167127589533376 0.0381088867706293 0.069528623092528 -0.00690879361179335 -0.0142773624949041 -0.0120921467992198 0.0120006869398272 0.00546079130620464 0.0562593674607741 0.029239811907182 -0.0428942432644517 -0.0373362122127618 -0.0537229577587244 -0.12790719478191 0.0724547955736797 -0.0430683587810966 0.129813582026096 -0.155476889449293 -0.0173560422026162 0.169533482869541 0.180184430416561 -0.0568534275388043 0.122669551022249 0.202582806657525 -0.0924708277852736 -0.228636221000459 -0.0700930751899633 0.262515240624746 -0.083222905933994 -0.0537372838962049 -0.176235545607338 0.0897904651618773 -0.0300895569671349 0.117441544840707 0.0314774453692195 -0.0709804521960894 0.00248624799655951 -0.0015988861247347 -0.0042315646766949 0.000598026774904239 -0.0123359710151638 -0.0146479411350021 0.0125339123749932 0.00855778240462236 0.0261295078742319 0.00541758388469547 -0.00084563035173437 -0.00158665740664192 -0.0104600577495672 -0.00889377310841755 -0.0186596657169637 -0.0194091322070249 -0.00967174425939885 -0.00788479087972923 0.00249921560877529 -0.000372380055484899 0.00228423303277863 -0.00460442766585867 0.00246939856455613 0.00336828987949519 0.00100797027159525 -0.00182605016919543 -0.00209970724458599 0.0016881221020718 0.00396195886955515 0.000703583042460835 0.000550375491041308 -0.00160832090242607 0.000998092802009356 -0.00683258887405007 0.0336461618704834 0.011349210259492 -0.0549190800990498 0.00312762363393861 0.00425484013583585 0.00134644498458999 0.00138635215332618 0.00376534131768847 -0.00190069377831433 -0.00277199720382847 -0.00243626108218442 0.0090434900694457 0.000308274827771081 0.000588969101479882 0.00360536861178901
  53 1061.54372489003 ""  87.8660425863976 0 0 -0.0894601181464222 -0.0454577087884048 0.0902797742085237 0.0749160191068852 0.0378970514463086 -0.0750314395882452 0.0167321934167287 0.0496338166243077 0.00968733924642493 -0.0121032507782782 0.00622865784364119 0.020454316147725 -0.0174317548392677 -0.0339494163357663 0.00144704909416841 -0.0181615781904106 -0.0310063011067795 0.00563886415836795 0.0139651209088473 -0.01314258172305 -0.0277595972008445 0.0168679412810736 0.0153777021579323 -0.0130124005560182 -0.0225730377092519 0.00168397128494267 0.0303845156140117 0.027723223481743 0.0210093196314701 0.0326814934270383 0.00875571110147295 -0.0414524938243853 -0.0386346022918235 -0.0202165014892474 0.0418330002836313 -0.00191842785057816 -0.0706910293485456 -0.0261040178380653 0.0632064110406034 -0.0521212591142379 -0.0255227911420473 0.0707344420636893 -0.0693331136704373 -0.0693567943304426 0.048250156620608 -0.0174880164450435 -0.0382414711697428 0.000853052480786175 0.022796846420245 -0.00376704109734413 -0.0321868442248149 0.0191370846592074 0.0191216947478794 -0.0130760864876069 -0.0300155219459741 -0.0554262104073368 -0.0547533976816089 -0.158125269920977 0.0889976135448211 -0.0416697009054341 0.122969669065969 -0.163193102198536 -0.0139217808206635 0.123575953007321 0.132232950581329 -0.0432778721505106 0.0932758047957216 0.148128087956103 -0.0689847841968234 -0.16471726032875 -0.0474365257253164 0.191967889906706 -0.0875470482592376 -0.0600407007842366 -0.170960344326791 0.0995269023527257 -0.0324393951914614 0.145098800007937 0.0229030328728217 -0.0762374636237138 -0.0123518608117877 0.00220490146684674 0.00594024317737238 -0.00304185979682314 0.0165416027230571 0.0184951743996645 -0.0159844954191393 -0.0124037279855743 -0.0302912180128244 -0.000458098357846048 -0.00198264808713472 -0.00197394085772655 0.0119361503201165 0.00678754323173176 0.0268448843823199 0.0193813010016458 0.0109548321561122 0.0118422623382643 0.00645168507351787 -0.000940122843323844 -0.00353218092187262 0.00676245057403938 -0.00316720269567257 -0.00409681335663294 -0.00156579612489786 0.00410848388927591 0.00316756435916848 -0.00205340779215671 -0.00595021264987767 -0.00151702499797386 -0.000986167713010216 6.47951274766082e-07 -0.00163878977880152 0.00717307932874458 -0.0365726187798068 -0.0103639332062676 0.0602492906787072 -0.00581870052099317 -0.00728704453215752 -0.00340799342206455 -0.00517501910148832 -0.00690176401275492 0.00753237071821694 0.00222201933144529 0.00462875208137337 -0.0158373387608756 -0.000505382700450265 5.29790968560226e-05 -0.010373241829497
  54 1069.28265634366 ""  0.0576444479200976 0 0 0.000461411413950519 0.000486797092108694 -0.000728950954554909 -0.000658273598861946 -0.00021620070140625 0.000496869998726821 0.000416073222375513 -0.000669223884779809 0.000199585746079911 0.00149732847338579 -0.000482810709479553 0.00101132145001619 -0.00983425771143612 0.00479649972865218 -0.0070475560084582 0.0294955145460003 -0.0138302898250593 0.0214000433436158 -0.0056894328648048 0.0028066568504013 -0.00385143221805545 -0.000453094653170586 -0.000104840895856917 -8.33464920256567e-05 -0.0420459489980159 0.0197465922870854 -0.0317644156597389 0.0718065124457459 0.0568664507464359 -0.00461996457584264 -0.0323486460743094 0.0159430184479052 -0.0235402924024072 -0.0245957695802723 -0.0797749524863876 0.0394628716808978 0.000379804573320432 0.000304513129799921 0.00024709347756408 0.000906083033131615 4.77569099125187e-05 -0.00086255716339583 -0.00714700270428277 0.00561166449513568 -0.00667405906361551 0.0506842747156877 -0.0240798559154017 0.0376506177481044 0.00288563133383729 -0.000714351786385786 0.00216338374602399 0.00719080064726285 -0.00405491409580914 0.00537144055452322 0.179808514889482 -0.29878436323333 -0.038767284174032 -0.3543406475941 0.170449953164042 0.0190449715706011 0.00519985508656798 -0.20394704277241 0.0301586258816845 -0.0799738703688834 -0.062588266241951 0.134406723771075 0.133408540819595 0.0317395227974154 -0.09084026098404 0.044920822825503 -0.0191327765082631 0.0284052429759281 0.135488779334003 0.139767384732792 0.076830858130006 -0.120661968367123 0.0533623323666417 -0.374994442784444 0.148278246052792 0.14562367828142 0.284358050750368 -0.000429030958740723 7.5478919618403e-06 -4.81209150318633e-05 -0.00021443270156942 -0.000103217147741136 9.3810545584207e-05 0.00041839729187636 6.79382853919282e-06 0.000117257583848325 0.00024414784280934 0.00101961559936595 -0.000648881032834575 0.000142728308572789 -0.00123222052051945 -0.000393640330805135 0.000297066361105034 -0.000198315644707598 0.000107973289077152 0.000207771164046257 2.15360312706637e-05 -0.000234834420722174 1.93035973744885e-05 8.23224933939421e-05 -5.42025695125978e-05 -0.000332611053257984 5.92102756223318e-05 3.25345300604243e-05 -0.000395582332361922 0.000211017344222457 -0.000326658180881398 0.000667148468698953 0.00032608641671359 0.00061246161297127 0.00034273479885093 5.79751754304479e-05 -0.000545607732562416 0.000549194120658584 0.000522117241932652 0.000858595133945555 0.000547413590704805 0.000160578506976295 -0.000767646164462696 0.000401235030081504 -0.000133280226894937 0.000236992849014828 -0.000196834335290584 -0.000413305451159267 0.00118685467686167
  55 1079.06111138968 ""  16.0746308495976 0 0 0.0235779866684197 0.0225909818226413 0.00794134278239676 -0.0142002462439888 -0.00407989387583057 0.00712967526803307 -0.00259816057294615 -0.00803805647136707 -0.0014507383001638 0.000293076271687815 -0.00202116338210105 -0.000877325054543981 0.00466266864666993 0.00501057655786313 -0.00322225104802271 0.000749972628342601 0.00307751997775338 0.00115963846326289 -0.00233560829090269 0.00090042083765664 0.00388362442509057 -0.000946998333569141 -0.000271870162754261 0.000237709130454993 0.000140448668916163 7.00619892643561e-06 -0.00038775917105144 -0.000545406672090214 -0.000681951448128483 -0.000899968598207711 -0.000198790164817373 -5.60332674030517e-06 0.000172676357079182 0.000253314475094298 -0.00152798926082138 8.1823316607528e-05 0.0314916045182278 0.049118413996272 -0.0594717156791196 -0.0247232462427453 0.0801388521158858 0.0331780119619352 0.000103698408953555 0.00133140806668995 -0.00382524113096509 0.00551386033619417 0.00506817564546687 -0.00282065089767513 -0.00759297233472762 -0.00438059155840789 0.00503598429432748 0.00238446629838416 0.00918634342883618 0.00996156555874048 0.00108061056330965 0.00101809603056189 0.00136187816764702 0.00418904355516511 -0.00247560375031789 0.00111411141909447 -0.00282320567408517 0.00386085020502106 0.000247436461597709 -0.000800912723862971 -0.0008976101732584 0.000887287690889551 -0.000368433422228461 -0.00065684819551646 0.000258659773071196 0.000936635869150673 -7.94872267225892e-05 -0.000990819197284254 0.00275183886977921 0.0021728611595808 0.0043711822353203 -0.00338399739510854 0.00106843143594495 -0.00589137714003767 -0.000144166134182205 0.00256238155753063 0.00138486652136719 0.0579589059676851 0.065351443362166 0.02605168101024 0.0212620417726996 0.00864348921552858 -0.0156231279188426 -0.0528385872603884 -0.0255967545296265 -0.0179283130365788 -0.010643310501409 -0.0406057328996792 0.0883118150553237 0.0403766934932551 0.229217246288939 0.130549661936082 -0.0861171892742086 -0.0830472667838137 -0.0782232695039133 -0.05418364492344 -0.0469823347630509 0.0924608623185666 -0.0279526489037086 -0.0455113936927943 -0.0519634398968186 0.095486596368732 0.0375811278065584 -0.017069920279944 -0.0595516169757461 -0.0376016751968873 -0.0127404689876128 -0.0860209790935635 -0.0490980138275198 0.0067463236417424 -0.03217781140988 -0.0226467835849378 0.0639516707232135 -0.13355692764387 -0.181824785337128 -0.0871801961208852 -0.158348527996648 -0.120426077083799 0.229923048331347 -0.0371100120681522 0.0862834988961649 -0.250123114689511 0.00360679960259101 0.0445193973036661 -0.292658464652833
  56 1082.25487791123 ""  5.0337813337922 0 0 0.0134668506021683 0.104041426604297 0.0639983476882433 -0.0117313048225656 -0.0136760655940507 0.000197789872816526 -0.00333218908072836 -0.0238760010470689 -0.0112022013774367 -0.00298704609208721 -0.00191454365172353 0.00325524732879425 0.00950552251888871 0.00731636736328098 -0.00810538802021309 0.000575036407910136 0.000480028477999631 -0.000492153191083125 -0.0068754047380348 0.00369386379788553 0.0115683485772405 -0.00413011958234135 0.00059962780697688 0.00606420890332104 -0.000344360240614727 -0.00051986998372348 0.000102803517577681 0.000321346417557715 0.000222501892392613 0.000531313554166693 3.21221859724172e-05 -0.00107268088009635 -0.000731595998589628 -0.000451583967667374 0.000485797282713823 7.20924164107452e-05 0.0622530958140054 0.198825535567174 0.0122970939249645 0.0203267333574301 0.188245474077161 0.0723327258656318 0.00162084447719446 0.00579094020090731 -0.00106565498530615 0.0100504021107149 0.00101642012155042 -0.0126205940694117 -0.00844817268730196 0.0018729638212251 0.0129914409963405 -0.00549803293534729 0.0510641114351632 0.0381407357062527 -0.000987040200552857 -0.000437709411319695 -0.00104450243405309 -0.00210133061752166 0.00116843478273309 -0.000578972328802913 0.00179827410512459 -0.00235338063695869 -0.000203434161694157 0.0022255669882049 0.00223653304167479 -0.000456223305339242 0.0015360260157238 0.00268607480542945 -0.00125967597479319 -0.00299407298195626 -0.00117583764762751 0.00336606652994372 -0.00124180962351449 -0.000756699381703313 -0.00243387503938606 0.00122000558730009 -0.000415272300077598 0.00170012047470715 0.00085198395659085 -0.00112784559949697 0.000535080762869139 0.0532793753345598 -0.017138127041076 0.00906086741813695 0.013423577422242 0.00252312569316244 -0.0207827736643642 -0.0449537798412339 -0.0901612791507283 -0.108558061280454 0.0213361497254737 -0.0781892571003384 0.154414258803804 -0.00181138317397651 0.0962073052389924 0.0342992687261318 -0.0907412313547755 -0.169555215461183 -0.163035793903844 0.010311486008847 0.0367383074523982 -0.0455187674709874 0.0106395743598865 0.00151621815516909 0.0575754246622644 -0.0362634439610909 -0.0309343105734474 0.00541210541858896 0.0834853171570849 0.0101500238738828 0.0153549959633514 -0.0244081131322954 -0.00396944719485237 -0.083670391789568 -0.168581009008243 -0.101120690999037 0.2521646931056 0.0208702855909715 0.0524223152307793 -0.0621604941580881 0.0515136374093273 0.0743229790774187 -0.0873349809082251 -0.0219457557800024 -0.0444558086083194 0.154564450569201 0.0160325935234639 0.01683145711655 0.0779979118855254
  57 1101.65879746622 ""  31.8397808112682 0 0 0.0512713079857388 -0.0763047167623986 0.0140096574053653 -0.00932473346614749 0.0145397752191362 -0.00990107961436118 0.00246701225565531 0.0130784218478535 0.00705852333860616 0.00224713177469894 0.00192288749015825 -0.000308046058271602 -0.00482321893449836 -0.0040524782719445 0.00391569371428264 -0.00140878329248886 -0.00336746331963774 0.00035410917664845 0.00384054543902945 -0.00276361844457748 -0.00609215229185475 0.00156367782888144 0.00160326575698181 -0.00523958764809162 -7.73774826387159e-05 -9.27124538088528e-06 -0.000107829306594235 0.00043389864117198 0.000595369894453669 -0.000426075706878848 8.2248507544776e-05 0.00142748127317413 0.000720366140017079 0.000551437337011329 8.48801215423847e-05 -8.29346489552019e-05 -0.004027763806666 -0.139827054393186 -0.264094652573844 -0.180395857704102 0.0676759512257189 0.116192686094011 -0.00602725045169348 -0.00196200841902276 -0.000571754681953365 -0.00546295683329285 0.00186680101999851 0.00777960108690403 0.000432595102544688 0.000944101577758473 -0.0105587330872968 0.0218243800150087 -0.0339079788524026 -0.0081076329444545 0.00219284336027748 -0.00239289101675595 0.000213891529644234 -0.00248451304127261 0.00117623143574656 0.000806623837601096 -0.00161903840332119 -0.000318626391717331 0.000589847324221116 -0.00280152771419972 -0.00299934932430462 0.000650105532196184 -0.00152786921634205 -0.00344172595532733 0.00122367986954629 0.00447138507702764 0.00158286467852867 -0.00495397511520121 0.000304674379455564 -0.000177913578417751 0.00168296775396744 -0.000103227700210816 9.17225620898813e-05 0.000897149548402981 -0.0010699005051617 -1.67162732195535e-05 -0.0014828117104104 0.0340109325530924 -0.0476058818621583 -0.0210630501987522 0.0185250513785466 0.00343954439115215 -0.00415628272806901 -0.0632498047442102 0.064382219661493 0.0393514888609197 -0.136560878511393 -0.282265284474266 -0.0920861485223461 -0.0578603878421556 0.123831872076279 0.00781791894663334 -0.104492997895095 -0.0104463757702495 -0.04594594447826 -0.0489904643212319 0.0611145935929424 -0.0315716655624688 0.03861897153117 0.025025833120302 0.0560276498701489 0.0158723931148515 -0.0443044894238206 0.00334750627730373 0.180745539233388 -0.0135425360301669 0.0729828532729705 -0.182378291179673 -0.0574304189879625 -0.232583568038351 0.0628593581503814 0.048732989932347 -0.0962782052135883 -0.0722095138357862 -0.0745780949171351 -0.120329765647726 -0.0553885322790144 0.0718044698290796 0.0521005025546449 -0.116841910947686 -0.0222829519170962 0.144128538246822 0.0497506566874791 0.10201963039508 -0.131472265322059
  58 1131.9758896542 ""  49.4345801764157 0 0 0.0135003777706391 -0.0106531444229843 0.0563346399753373 0.00321709210535397 0.00212669722249782 -0.0270589983529271 0.00509281813625879 -0.00348106634848884 -0.00847471387705076 -0.00151921121302909 -0.00417219962911762 -7.42410997758546e-05 -0.00165916147484745 -0.00556891653341886 -0.00104231101480708 0.0145918067700123 0.027508249238149 -0.00193565033393137 -0.00174212023828063 0.0113947169696305 0.0097038026192133 -0.0136143335860335 -0.0148326117482541 0.00760187536483788 0.00293231207404388 0.00344750689154494 -0.00181410800766984 -0.00336956955581151 -0.00461841641598726 0.00332770013330306 -0.00130933982650033 -0.00882692181291309 -0.00391160796380736 -0.00482589384878917 -0.00406000793589315 0.00226905828473645 -0.0270717844638169 -0.0675820471710487 -0.142685256540484 -0.16319316726843 -0.0221053209632153 0.116525116386591 0.00754585968507694 0.0102074259180019 -0.00558357560657172 -0.0017382835341688 -0.0566274328413212 -0.0360988354223669 0.00186860614148969 0.0201940577907883 0.00822835517685565 -0.00849901171593788 -0.0525648108421398 -0.00893981874792189 -0.0160004326032734 0.0186904587556125 -0.000884643523633866 0.0204454609609276 -0.00926440727193296 -0.00652946337541602 0.0125500635834128 0.0030189089059694 -0.00452210018768806 0.0156959391821063 0.0175611928794054 -0.00272914026919107 0.00971833581756319 0.0204427484653325 -0.00732595770980239 -0.0314875153500418 -0.0100821285133947 0.0358535463684105 0.00403970907477022 0.00735875484875296 -0.0110083286551102 -0.00206707196897357 0.00137048625825034 -0.0237582497942294 0.0128807486733116 0.00530851911208906 0.0208014764674411 0.00725384305627696 0.000172695363102753 0.074864549076147 -0.0738957397627097 -0.0433232149101669 0.0579652696321748 0.0816835374056403 0.0996678449825563 -0.127775480305595 0.0565594059977649 0.0738696646171152 -0.00602362313555866 0.0524283534122448 -0.0946194292124806 0.0508206420439285 0.0690163982118363 0.119011977025823 -0.276290569159675 0.0142944181554587 0.0178251394560475 0.0285609978469603 -0.0160953301491303 -0.0232144718958103 -0.0407445050942755 0.00195286992024643 -0.0145547869314767 -0.00993251565638609 0.072938030560275 -0.004367947232339 0.0626349644875192 -0.0267286676825589 -0.0393503583735159 0.00849322173576663 -0.0207236546400626 -0.0194550525902239 -0.00406206100924603 -0.0553441340397498 -0.0776598334502132 -0.039056278887539 0.00513796145612946 0.0413247654127139 -0.0194268417975538 -0.0210100224967148 -0.0127556621217672 0.0618646003678166 0.0297990165349768 0.0417824935128124 -0.0245266164921202
  59 1134.56322800397 ""  7.19582784711075 0 0 0.0235080372277419 0.0094001512962745 -0.0148947980811677 -0.0251262107287608 -0.0265241196780734 0.0126472440356861 -0.00326337101376623 -0.00891046726193803 -0.00129611805784479 -0.000440066234939063 0.0627449778146596 0.0409103182039885 -0.016922157941455 -0.0155256436266104 0.0128361024236121 -0.05593949994142 -0.174037440002904 -0.0357001631079207 0.0100034565969221 -0.00484675326771078 -0.0166818220437967 0.0347470471282519 0.0486970796245121 -0.0158440748841219 -0.00657778920780888 -0.0209181623156095 -0.00449663467394879 0.0234100121356242 0.033523344404501 0.00678734165755632 0.00349976748152678 0.0370960073557038 0.0189994655530725 0.00931501426009024 0.0404494439730191 -0.00387551160788118 0.0204287362822175 0.00899804046288221 -0.0333702003683528 -0.00803455587307348 0.00919331257744671 -0.00159237127804616 0.116765829885271 0.228901618277522 -0.0088225426281815 -0.022622004961255 0.103878684983344 0.0971307431210623 0.128953318847296 0.160206289834193 -0.0720923269638747 0.0367392925981565 0.124983395367498 0.0328672946064044 0.0306223522890485 -0.0878593972433262 -0.0307985009607111 -0.172881947623823 0.0899944446421763 0.00038447691397247 0.00618523676116907 -0.0883213347807764 0.0142301792378853 -0.0669603245577517 -0.0731468560155779 0.00976280669054091 -0.0393378814365448 -0.0865401604678035 0.0312987327968102 0.126248221896902 0.0418755492117369 -0.143247027002258 -0.0596999602128577 -0.0579042881483253 -0.0345188259002802 0.069224344236714 -0.0241792445766687 0.181961379681069 -0.0252151072410711 -0.0621387368870791 -0.0731396383338651 0.00163383170127065 0.000614043211158959 0.0129395886097538 -0.0138799285323857 -0.00957020387593015 0.0117359422534538 0.0149191464684063 0.0198214556912133 -0.0205269051778695 0.012251129054441 0.0160941529784225 0.00330733968790469 0.00666113529753141 -0.0197735274358269 0.00277328949376515 0.00765263339116632 0.0128326275139693 -0.0460325644629083 0.00210229071654827 0.00142265327634274 0.00444639108983201 -0.00256769264200277 -0.00359175423055751 -0.00735171670735749 0.000622502920855716 -0.001412899460684 -0.00125050299806121 0.00735793092160138 -0.000688789527100696 0.00740556996895274 -0.0020139072075379 -0.00506896137855846 0.00386650882012658 0.00443145281932235 -3.18051744488631e-05 -0.0128427152276113 -0.00740311571950717 -0.0113657481534326 -0.00374558899222746 0.000329245502560595 0.00424954287051236 -0.00164946082623783 -0.00209064362838847 -0.00106363646933221 0.00575313141186909 0.00350653153021614 0.0048293098402537 -0.00359757057823792
  60 1153.45848001153 ""  18.3899972406527 0 0 -0.000832120247183657 -0.0124101138840995 0.00620263310666413 0.00284462671266231 -0.0104066516214205 -0.0150842821390625 -0.00857864242448326 0.0173013445573047 0.0228461210705465 -0.00620040577493865 -0.0564334314585988 -0.0274981984835282 0.0270866891880063 0.0638894899137316 0.00423715330200605 -0.0345358565075989 -0.0176849933750267 0.0356138374838782 0.000242964677148358 -0.0652111261618228 -0.0421977878730306 0.0367976437208512 0.0680023392261 -0.0064189009871561 -0.0174033401316502 0.000535672449471931 0.02383849542334 0.00358252858901837 6.5481337417209e-05 -0.0241465519595084 0.00533719659880479 0.0133627004125057 0.00114856821057538 0.0196534071649399 -0.00774493966929283 -0.0119843635692802 0.00921256174661275 0.00592175247945383 -0.0222343010792003 -0.0244735272757973 0.00374062643540391 0.0161518249899551 -0.251629885912932 -0.399334526722023 0.0800961739527573 0.0263040088041086 0.337603637772767 0.182549331491317 -0.124216449140444 -0.248528503312965 0.00694180574746206 0.0387663956681245 0.33712316944358 0.168660719889916 0.0708647651331169 -0.0402498802820371 0.0296942282483095 0.0130051543426233 -0.0163947552676679 0.0394430088991851 -0.0717255363748461 0.0444032442334241 0.0143974535819813 -0.0174379772509209 -0.0220177826609861 0.00391106228900973 -0.0123045270337515 -0.0240884677017919 0.00702483916374071 0.0599032805468142 0.0159760852391891 -0.0703707171961368 0.0208004693378578 0.00135667707840883 0.0825196265370632 -0.0433964228162852 0.0101778954799266 -0.00391843419713429 -0.0547552770922545 0.0193381071365335 -0.0633719233594274 0.00389865595870078 0.00614279859894082 0.00798643874022052 -0.00639580885000707 -0.0034561338631677 0.00546253002475888 0.00692761567253917 0.0139158235452884 -0.0108065390080762 0.00874282580106476 0.0124232697743884 0.0105676013622182 -0.000641022484132894 -0.00446103432020887 -0.00284277206688096 0.0114017097607246 0.025656320707376 -0.0218902071479996 0.0128587491961503 0.00668661452523944 0.00950413629746786 -0.0110217705201158 -0.0101302006011679 -0.0105337401329793 -0.0052109839054812 -0.00511607935099 -0.00394002420990268 0.0243604470616469 0.00175889527908609 0.0189308623789476 0.00442647387591268 -0.0085672197645024 0.0120039994415138 -0.00444279576387929 -0.000184746132896746 0.00161561475435701 -0.0154455007864221 -0.0125721255177689 -0.0220434070123885 0.012713840461877 0.0191926259558891 -0.0227323809558555 0.000883542850646418 -0.00840286080676708 0.0284659877944946 0.00915891794977382 0.00963303015242789 0.0114185869828137
  61 1162.41164202121 ""  47.5917999485248 0 0 -0.0143945913570954 0.0222700218592547 0.0189518878529862 0.00710975965277218 -0.00183283470109362 -0.00564242777192488 -0.00155574909348256 -0.00962030028929869 -0.00399692161485558 -0.00211402730939811 -0.00640472483131983 -0.00161228556933131 0.00460310112315604 0.00766797509289263 -0.00132149475910201 -0.00231289614894539 -0.00133312201500328 0.00229800925782857 -0.00229324762348557 -0.00501539866105181 -9.57820388220307e-05 0.00158535836573062 0.00705173316394637 0.00251843752368444 -0.00187562224474896 -0.00106646580963674 0.00186150703654842 0.000429129726619038 0.000354563157738571 -0.00177450777081604 0.000545429702264078 0.00124300115157156 5.97218774890065e-05 0.00161619988678968 -0.000193923929876994 -0.000888465256520436 -0.0167054175058926 0.0124851244945861 0.0441026775158284 0.026323245751066 0.0180151684659233 0.0025117764332748 -0.0196108318568991 -0.0335697964960283 0.0071472968655225 0.00466281553469987 0.0299179123710323 0.0128981803745894 -0.0149216091427757 -0.0232690084464094 0.00525714429660133 0.000805945407599753 0.0586479852081997 0.036349220639579 0.00553535182560621 -0.00393910811711635 0.0018871288692444 -0.000248425770152822 -0.000458941435781923 0.00306191298307712 -0.00548125243455043 0.00232663617230807 0.00123179826064326 -0.00162300080660573 -0.00215027170098678 4.0224367630319e-05 -0.000977366585213774 -0.00246566575742095 0.000526383547678754 0.00545632307915901 0.001510243291816 -0.00638664884035969 0.000872216560317117 -0.000677311123722852 0.00595570658379305 -0.00274653002205437 0.000722543275206922 0.00116954076972693 -0.00435338535360217 0.000706192313147846 -0.0054856802044342 -0.0317266410175321 -0.0641013468057268 0.0106853213818273 -0.0244296054483062 -0.00800259465053624 0.0151643006356474 0.0417665098235712 -0.00447457554354706 -0.0464113537622311 0.0108918468577009 0.00281447436808508 -0.0746589412963297 0.0366682051150077 -0.122666690590085 0.0244496175776049 0.0443744633033874 0.0110196146038683 -0.119461763068894 -0.110249437535108 -0.0503608477459589 -0.0666657972752326 0.0943447749517584 0.0775640438622874 0.0548421246778081 0.0509739023564269 0.0362981561248399 0.0302571926736745 -0.175280116636903 -0.0210898744003571 -0.128240836163754 -0.0609119162628153 0.0476750595303832 -0.0977658892774923 -3.09733139799083e-05 -0.00809845786139566 -0.00722955304136349 0.108059485312867 0.0531313658237927 0.194624629877522 -0.113802849296904 -0.146201605374299 0.197676194157773 -0.0260446496995057 0.0690346712578144 -0.218444785811496 -0.0629178016702157 -0.0591101156555143 -0.125945820178417
  62 1193.06423344351 ""  1.85676868815678 0 0 0.0631185781286389 -0.0436229486276087 0.0324092131018204 -0.0244896464705007 0.00829822640720528 -0.0153159485184695 0.00202071961007324 0.0127974643121476 0.00431801340241876 0.00151513502519981 0.000876520272339006 0.000238058013072134 -0.0028224091117326 -0.00193491355083085 0.00324267609524327 -0.000203231588668976 0.000230444887433625 0.000230554727505692 0.00301966346656173 0.000855341193028119 -0.00373866987104027 0.000292226389424138 -0.00245782762475287 -0.00193541180294746 0.00072349867634334 0.00154011777738524 0.000440543774205428 -0.000288612761619591 -0.000515916654525909 -0.000141359645324188 -0.000394501850960747 -0.000488188388890896 -0.000254044415541825 -0.000286310423058296 -0.000664222151993789 -0.000105215680993589 0.143617236766289 0.121729784085476 -0.267349878923689 -0.283315697997485 -0.105250635949241 0.156676570930726 -0.0144468954721452 -0.0127891636341435 0.00274985800185001 -0.00487335855676236 0.00492887459305171 0.00613630247417715 0.0122742573555353 0.0129642177954967 -0.00730622962303326 -0.00353714907433143 -0.0381332599404282 -0.0304060523684841 5.94440596768939e-05 0.00120856417878005 0.000821571923370318 0.00158475804671997 -0.00120386323162734 0.000587087631789142 -0.000649186311788168 0.00156346765438826 8.4537882154819e-05 0.000567275983346568 0.000995967868449006 0.000763441134665789 0.000690691625499127 0.00162964382217461 -0.000593166976743793 -0.00153713551552285 -0.000694415133892535 0.00191790484947337 0.000932904706721677 0.00106815201975293 0.000300864672957722 -0.00110023758469823 0.000117684594168026 -0.00225886165912196 0.000485108527069052 0.0011911395573483 0.00123940777138075 0.0457709498329823 -0.0524287923880918 -0.00323685033202299 0.0159301666224838 -0.00445819313432442 -0.00598217624616575 -0.0695472507223109 0.0468897456890952 -0.0197929532928402 0.106163164066266 0.0125818592606571 0.286194763279475 -0.0802077081581212 -0.0268203755408948 -0.109220217379743 -0.0526819600406654 0.0518285184168219 0.145355820390807 0.0330269487033737 -0.0766484729438005 -0.0135605193452553 -0.0337630279445125 0.0419731915672489 -0.00243598051286645 -0.0186191908983297 0.0516565607002065 0.0117493735615575 -0.187863494745757 -0.0169034410883191 0.00546059225986102 0.173653188820134 0.108276995138481 0.0808197318433394 -0.036323389682393 -0.0105954385823599 0.0466011758047548 0.0712987294063823 0.195599045256064 -0.0100216701307821 0.0426859875517806 -0.0977594128585893 -0.0235907185962935 0.110926707927153 0.0301471213782901 -0.150274257814108 -0.0760161396859181 -0.118789372717294 0.119732572122061
  63 1218.97382029239 ""  80.6505527288313 0 0 0.00974557195424088 0.0271951101293945 -0.0071163302144064 -0.0176757466508251 -0.0404951171243543 0.00275794885199744 0.0355490867420931 0.0541537901882249 -0.0128246515164636 -0.02189805271953 -0.0261438762279998 0.012783725410477 -0.0208495846529507 0.0424994807589006 0.0554310578694923 0.0205602379452331 -0.0130662120606841 -0.0366039281368901 0.0137842218187071 0.0119326897328555 -0.0108955745056845 -0.00960986993148438 -0.0229431137338415 -0.00179869267311039 0.0519119117485929 0.00275862031444675 -0.064483104621126 -0.0107219892104975 0.000641911423356801 0.0324227492948712 -0.0156756703751995 -0.00692450144365947 0.0150421681059308 -0.0266114952714694 0.00796690523671991 0.0211044382529072 -0.033202449996519 -0.0409059565257107 0.0259626556168113 0.0148421714009202 -0.00624689935163088 -0.00951808852338764 -0.24375559588391 -0.331530520702726 0.114944592048659 -0.0246719624269035 0.290430068077055 0.220821747774566 0.186649923436669 0.26055995313618 -0.0854799336520631 -0.00556198817387529 -0.350837475618557 -0.217947097446351 -0.101938922107874 0.0657056911600601 -0.0366614420188802 -0.0103180352658112 0.0216411080962575 -0.0649229369843318 0.0868102734314016 -0.0335154343574426 -0.0192647318067044 -0.0257838894707261 -0.0220489057653163 0.0254659887106315 -0.0246925944741142 -0.0196441755353235 0.0189613708167736 -1.13615915001523e-05 -0.00908914465174925 -0.00257099370099214 -0.0140153642929535 0.0129121880360451 -0.0973015239904836 0.0689552721145653 -0.0152184163368908 -0.00782096849081466 0.0799288156117684 -0.0207357859158118 0.0986722484561045 -0.000487414567103119 0.000435788992486076 5.57774646087215e-05 -0.000271148908933632 -0.000710876810526806 -0.00108503138545266 0.00257379424713807 -0.00521294411346108 -0.00262946837055801 -0.00223931039611127 -0.00134017153401071 -0.0065514064454552 0.00148329069241433 -0.000525822203375757 0.00131248223004634 -0.00771966414192569 -0.021992853457251 -0.0168090723144234 -0.00325280239187675 0.00126130786705832 -0.000884183245459413 0.00319899749791349 0.000550048216752805 0.00212083777804169 0.00131091535954174 -0.000963236918369731 0.000252274108730394 0.00141165729137916 0.000517650766155452 -0.00598549892168677 -0.00672664475586644 -0.00186980871802035 -0.00571326267787721 -0.00832252564713423 -0.0063590941970761 0.0127418135179418 0.00151142293223661 -0.00252436279526476 0.00409697888320987 -0.00305272491749422 0.000299643568151458 0.00374133535939395 -0.00374344732904943 0.000186973448117158 0.000893669303207699 0.0010526847916815 0.00221401076324516 -0.00537448228652341
  64 1224.50960546263 ""  13.9128253829509 0 0 0.00103997136501731 0.0127548599114143 0.00101218916955692 -0.00492057666279706 -0.0171067960424481 -0.00166135043865484 -0.0128639813287642 0.0178483286919256 0.0292876127211935 0.00827682821679939 0.0132268144749595 -0.00302414251949112 -0.000794676596952854 -0.017763968164142 -0.012387653864871 -0.0357824409308797 -0.0138496809954804 0.048253442223985 0.0426710296051253 0.0526880990859941 -0.0253359146911027 -0.00144267045975238 -0.0421411789571062 -0.025497002540166 -0.099892091889979 0.0429587391270488 0.0985612208295122 0.0227455932477559 -0.0168877388697441 -0.0505591205698481 0.0311629107895098 -0.00892436770725459 -0.0186503624084737 0.0502703954818606 -0.02627433773473 -0.038672805430719 -0.00908399639905044 -0.00247585471875565 0.0143652085871089 0.0173510208002559 0.0161133362374642 -0.00324953698196515 -0.0709353732130813 -0.0962956269929503 0.0327546381044828 0.00390199962431058 0.0405848320747787 0.0324928476408786 0.206201149465903 0.280552218545987 -0.0908896534079628 0.00152486349408257 -0.241683047485194 -0.158291942466857 0.154378719567442 -0.0753430250956986 0.0620412675626183 0.0286539310836393 -0.0544619705840632 0.115015838490943 -0.134955390375118 0.0609165555456435 0.0333019318984278 0.0826583292984001 0.073289100377205 -0.0728747469879432 -0.000350539815373243 0.0621171720248473 -0.00600782103926715 -0.0313361780518237 0.0110673379102364 -0.00968462940777363 0.0432556259146088 -0.00929639927081141 0.222956468525727 -0.157882969145529 0.027091208782777 0.0183736986227227 -0.1358905670487 0.072260626464397 -0.154122237886864 -0.000970411888196964 0.000377913537253606 0.00122420362092174 -0.00138994355847265 -0.000558511463780436 -0.000473985575450277 0.00358760066249514 -0.00340530422976887 -0.00456225529836487 0.00142861134879073 0.00394946904564881 -0.00249713369844256 0.00170002858255737 -0.00475436044669662 1.85219696924287e-05 0.00254955900587358 -0.00337163027159136 -0.016283581984276 -0.00281917371233003 0.00142957845677989 -0.000520224488667108 0.00277447842409936 -7.62021422220042e-05 0.000900477257178887 0.00131563606373246 -0.00112935287049549 0.000138166099471649 0.00213533481971634 0.000493834028446778 -0.004429643007302 -0.00602781559885354 -0.00263800200774406 -0.00289713276894619 -0.0112426128592612 -0.00698067230061875 0.0156667622460057 0.00137793140812621 -0.00339006432727969 0.00499601351019887 -0.00271477039830811 0.00112712644681317 0.00328519357015076 -0.0039530678497792 5.93225064270593e-05 0.00141360720487686 0.00141094771857747 0.00260404759789035 -0.00535264852439004
  65 1225.60265508329 ""  3.92427114789995 0 0 -9.94208119773583e-06 0.00208202964766123 0.00029805603582478 -0.000733434325317541 -0.0025892762740221 -0.000395573638251229 -0.00367793880996363 0.00292885942889897 0.00517604737043166 0.0027481883531905 0.0022999778851386 -0.000178423387767415 0.00514303546602017 -0.0061548673748436 0.000623823055567646 -0.0271888102504326 0.00736601899625498 -0.00524285792085915 0.0109192666779298 0.00836012096695573 -0.00239959337057895 0.000533289251243234 -0.00809345394812183 -0.00425870568209392 0.130084083724346 -0.0629943135568314 0.129412661698711 -0.0257605546894469 0.0216045026826428 -0.0557337597885819 -0.0621474035571343 0.0307947039729759 -0.0541378979107577 -0.0462358573525 0.0112473437331769 -0.0248782602872977 1.82242595047654e-05 0.00237192585551091 0.00217033401287711 0.00204219214882299 0.00143403909480746 -0.000294214555958888 -0.00927618784945396 -0.0150520053611908 0.0056650580286741 -0.0269140769982973 0.0174934326241394 -0.0173424794412583 0.0193333788108204 0.0574818437237117 -0.0285450484077158 0.00112392969604713 -0.0413683981152447 -0.026338618112723 0.113919579023992 -0.0249054920651578 0.0738272179110549 -0.024279212697938 -0.0124131072785865 0.119585201265049 -0.200546905953635 0.131721773029227 0.0359109895525699 -0.110515310908197 -0.0692176861556273 0.255111510664866 0.253235594590669 0.0327728676150539 -0.174509218389874 0.133684986698684 -0.0631163635774873 0.100917490291009 -0.0538300394538941 -0.0116151386270171 -0.164992604315208 0.0508835870399906 -0.0161150668612504 -0.0556521994365096 0.0428888049085149 -0.049121380390378 0.0221691715361844 -0.000483899255601767 0.000313965305971433 0.000178788936418763 -0.000283238744721082 -3.77232433090398e-05 -8.13856565562284e-05 0.000963334464175492 -0.000943894288627241 -0.000647731871337808 0.000134453981577833 0.00125872204425647 -0.00129085079714068 0.000568322285545077 -0.00111271335800248 0.000167095957868976 0.00113894231425982 -0.000359181445549158 -0.00253785538025514 -0.000668977264131892 0.000575060012101378 -3.56401847756702e-05 0.000701076376948184 -0.000205740595192878 0.000148113095865484 0.000361797954007999 -0.000458852130661616 -2.19645333786143e-05 0.00110701368302299 0.000209105349383748 -0.0011356126482801 -0.00175557827821173 -0.00100957109641716 -0.000485276830890428 -0.00186189113373035 -0.00120965343715284 0.00265996707189888 0.00019733450009525 -0.00133405488556058 0.00138682161453335 -0.000680557641087255 0.000637221518500417 0.000739171313769095 -0.00123542975018342 -0.000129320175755134 0.000864476564376418 0.000621096040244178 0.000954565685316367 -0.00149693537496643
  66 1259.74053180634 ""  18.4163654309089 0 0 -0.0183547035063772 0.0155619554587049 -0.0114954785938671 0.0198092105515718 -0.021205236387143 0.0110712122050688 0.0103936178612046 0.0118139752986963 -0.00322384615616778 -0.00264464779323938 0.000293817950330185 0.00235054940748809 -0.00318449452212232 -0.0014256785251739 0.00267174525500667 0.00416473892556713 -0.00181261638689302 -0.00641146173033096 -0.00411977309659764 -0.00907235146305539 -0.000313064344217572 -0.00100918619550981 0.0105819285732956 0.00561881607815614 -0.0031653493794166 0.00384124633682736 0.00855652664768847 0.000619663272385925 -0.000499660197004542 -0.0030122847579901 0.000643445117562171 -0.00145072728440156 -0.00243159243756828 0.00167952421459377 -0.00104469855393388 -0.00197582646200416 -0.278787484043695 -0.423239398748204 0.123926524054241 0.247768364968402 0.305817807175408 -0.0836890378787324 0.00995743479196677 0.0131308748766901 0.000591553914316139 -0.00165665405355123 -0.0316035745369308 -0.0149813074040716 -0.0177814827889095 -0.025139707457894 0.00293396142512291 0.0225846011768351 0.00320340976632296 0.0257525070607645 0.00900595861591929 -0.00271770525908793 0.00486831737542542 0.00271815887671708 -0.00304513349667252 0.00624665369254573 -0.00633119532694188 0.00425022964466298 0.00093904566174712 0.00546059850492827 0.00579080411931086 -0.000364336309731092 0.00488258420895593 0.00696715282034826 -0.00383619074676988 -0.0045968570720461 -0.00191976390387782 0.0068196897807049 0.00168110599119347 0.000108384290153503 0.00540869829292686 -0.00633482131110211 0.00141167102424307 -0.00168255953119766 -0.00637554567566539 0.00400387918894228 -0.00664471500488615 0.0473985301377116 -0.0344634784341508 0.00658019625984076 -0.00432063970778701 -0.0055235337247095 0.00951014681815807 -0.0144244667263588 0.0475262217411946 -0.00972092760849718 -0.0751063081180171 -0.205184459224054 -0.0429045330634873 0.0080473120844218 0.122447709849323 0.0768461941392252 -0.109966010129966 -0.093337877880475 -0.213174456821357 0.0428636793012726 -0.0567401425212396 -0.00616176345832519 -0.0401354525607338 0.0271906325780824 0.00843843238075059 -0.0270760866241184 0.0487805712975271 0.00764954826086346 -0.0901146390028252 -0.040186310483588 0.161181753412654 0.109690164711938 0.109710413540247 -0.104650517561166 0.0453109634023 0.0259721942191558 -0.0674311708417565 -0.0569259258776269 0.059780821611999 -0.163487847449371 0.0494678128178052 -0.0899090007969178 -0.041946416818658 0.116678621477162 0.0211315221458148 -0.102619537623788 -0.0697017276188257 -0.100748229604655 0.122781859990119
  67 1271.2855661815 ""  280.018709212655 0 0 0.0249591018937089 0.0299324963035511 -0.0166738737903003 -0.0422646435309119 -0.0875959422423879 -0.00172418982755161 0.07838946282787 0.133685317960817 -0.0197824023689322 -0.00998429273035838 0.0142542576403424 0.02253411959545 -0.0322088605213679 -0.0188600747368909 0.0313982850565437 0.0290913183254377 -0.0245929322851229 -0.0551746904722794 -0.0287878961813247 -0.0756444708572029 -0.00958204734617041 0.00302729089616483 0.0730814330088681 0.0431237562941974 -0.00478862414641124 0.062213699139567 0.0468901427642493 -0.00280899688126815 -0.0141627506496271 -0.0147751562357704 0.000998972305670385 -0.0223840717707827 -0.0159250001133092 0.00491036669125064 -0.0178971054112425 -0.00885909955574628 -0.0171998266177297 -0.0304319284870839 0.0157478234357723 -0.0475794498290978 -0.0685813391264719 0.00650834346080939 0.0219890915291867 0.0663855967313709 0.0138971501507018 -0.0332184065325405 -0.228647646244685 -0.101487977817005 -0.0847459378265067 -0.158455035662865 0.0118732996975384 0.0049738662526316 -0.0291032876506288 -0.0284907399929755 0.0377897596740112 0.020200277155733 0.0399646717058442 0.053742215117369 -0.0367732498734341 0.0249711625394919 -0.0163162182805145 0.0492329973225249 -0.00500620661871917 0.0518709618101524 0.056685623941387 0.000863694968043506 0.0240533733252855 0.0703805526264574 -0.0215376135811395 -0.0680762818375343 -0.0226495571640637 0.0781114018588519 0.0321571365379789 0.0265354327673575 0.029943079663644 -0.0467652872143664 0.0107690851065456 -0.0513463000387126 -0.027472073365333 0.0505678995900461 -0.00849885581524349 -0.00454905469455026 0.00369724959808124 0.000873453864510452 0.00244555650039063 -0.000706071143003096 -0.00217246262961896 -7.66234663343665e-05 -0.00254190076709372 -0.000592560959844526 0.0251010204419037 0.0445155079568921 0.03195097558115 -0.0176876475932648 -0.0435944421384436 -0.0442250591139401 -0.0141645766229443 -0.031217380850498 0.0186880500592926 -0.0107902334186582 0.0101347165625239 0.000736863454275261 0.0100772785193964 -0.00226814024352166 -0.00164330728616404 0.00637770140892507 -0.0101664161707483 -0.00102206155366557 0.0117650345513238 0.00973744753555271 -0.049430039274136 -0.0220607573914146 -0.02142368257582 0.0238085571523482 -0.0113990346142092 -0.00656123898288013 0.01734704325687 0.0182706140187378 -0.00423249270430656 0.0403154053985953 -0.0118113011071579 0.0174349743959928 0.0110356576375646 -0.0254420038918574 -0.0039341150538816 0.0193744634996615 0.0140595672247605 0.0202118087204581 -0.027444014351873
  68 1285.92650892566 ""  0.501883753851936 0 0 -0.00656703424287267 -0.0103932875266084 0.00387289006052551 0.00647110599634956 0.0237530827321118 -0.000936619260373117 -0.0253778787197727 -0.0371438037146453 0.00979824778928678 -0.000642917470809704 0.0187244982475514 0.0131780358570782 0.00847323820203728 -0.0144461763888884 -0.0206474880786253 -0.0371891293398534 -0.0840249535927228 -0.00353150155218081 -0.00434188365884658 3.37153034244345e-05 0.00593149878409429 0.0192169729781044 0.00218379120797741 -0.024215109621801 0.0765894435133278 0.155603811380386 -0.00357939784569797 -0.0278305715716589 -0.0486070486751361 0.00275624686342471 -0.0180017500356309 -0.051532930960393 -0.0087898558247364 -0.0248216142221999 -0.0501818118465248 0.00508219500850929 0.0600689682016448 0.0961263489666517 -0.0152116540741658 -0.0217134461130017 -0.0375535620317874 0.00607570684016374 0.0452083779396673 0.0832112598231115 -0.0082173935999636 0.00741375481357228 0.15443381576351 0.0884904520288237 0.0454972302275068 0.0706336985652236 -0.0153224288785778 0.0149887178438165 0.117882564892157 0.0467857928345191 -0.0499629197164079 0.152611056194979 0.0544938050994947 0.143501834227745 -0.081421469606969 -0.0289897337125931 0.0453497993943098 0.133152749562273 -0.0335690520139566 0.0711084644244466 0.0877827589260889 0.0501679881946938 -0.00345480475287496 0.123528034320107 -0.00663666807107859 -0.118712804229523 -0.0501159497647504 0.128039202481816 0.0927427362405416 0.111041617845034 0.000962498049612331 -0.0365454364268711 0.00371997637939365 -0.164457202476946 0.0416277775970825 0.109120831336262 0.123103134235363 -0.00248556749334887 0.000207392203858407 -0.00624213865932009 -0.00553565678239408 0.00214234860360919 0.00223875902922002 0.0153040921530189 -0.0126043740140902 0.00480181511818146 -0.0519131112488756 -0.0655220933532957 -0.0873921736179271 0.0417007787380905 0.0711183819023499 0.0861037580513061 0.0493837633695645 0.0496380797466439 -0.0294457093164177 0.00907522375399758 -0.009070417981972 -0.000328631893917397 -0.00714669752649581 0.00223173658047067 0.00723598241316186 -0.00704794388451609 0.0110442550200811 0.000846432284796399 -0.00829452629020064 -0.0105966288731106 0.0523356590862306 0.0117005202722726 0.0249514527795013 -0.0535844403081116 0.0103407711475871 0.00717337700371989 -0.0170266972957753 -0.0238215475094729 -0.00382484630584785 -0.0472633897092293 0.0101049766288503 -0.022210864956955 -0.0098996366195956 0.0283707488506122 0.00387557725199808 -0.0184764136319581 -0.0148599168723221 -0.0203874765898821 0.0285677417791974
  69 1288.35864837544 ""  1.14343661575809 0 0 -0.00487236872177664 -0.00925612264186897 -0.00171778829263536 0.0191126594595548 0.00203184152396651 0.00514083673685563 -0.0210791397116555 -0.010795351082492 0.0235901253995935 0.0102374927546454 0.0148586057319501 -0.00514095846540774 0.00519124279704984 -0.0142670846648902 -0.0165115281064379 -0.0239866513797575 -0.0180688822991097 0.0212536126764902 0.00908079417144621 0.0112226620238273 -0.00529399138993494 0.0067103476604798 -0.0108862651579347 -0.0178634879008563 0.0284092227506319 0.0346152199374582 -0.0155863889339394 -0.00937113190063051 -0.0121190138972203 0.00544982416440493 -0.00597412303360169 -0.00988424989304911 0.00157999845165302 -0.0100153076773614 -0.0118534360142765 0.00509640550557013 -0.17475921598537 -0.285376124182547 0.0456494773703093 0.137975311159312 0.25696754516837 -0.0306606694890472 0.0151334871240617 0.0171651208971412 -0.00532313463240989 0.00598031972446852 0.0476704153874747 0.0238636197419728 0.000327777281881081 0.00020674378181166 -0.0032808538113474 0.0233533103232911 0.0379994131882694 0.0311727118454754 -0.027364433993033 0.0439997346774725 0.00735640391820148 0.0369658940850702 -0.0174478842925894 -0.0202978826777285 0.0227958863550283 0.031763375090624 -0.0114305460179386 0.00746042433409611 0.0115882349616515 0.0162530634862496 -0.00766192820446076 0.0189124908439608 0.00401207243762939 -0.0236533518042458 -0.00990899955644666 0.0261969342788701 0.0232861583532822 0.0314594665911536 -0.0114620853428312 0.0034558933368139 -0.00149402102042502 -0.045794866329192 0.0205638918295746 0.0211368372702027 0.043143108405496 0.011869529980345 -0.00457139140392444 0.0223683408638223 0.0185514019612302 -0.006254023433258 -0.00553687746390496 -0.0579226901420067 0.0516388274011219 -0.0171549349174174 0.18109086179767 0.218583967911341 0.313826036668382 -0.143515837390846 -0.241293572886723 -0.293672216949458 -0.164773003063068 -0.141095179364163 0.0922859948015686 -0.0274593733675655 0.0277578769914972 0.000285583307753012 0.0205225095781858 -0.00660384529691533 -0.0262712206723011 0.0225390305814839 -0.0349400397392283 -0.00260043397757271 0.0246302430461918 0.0330994134277705 -0.163369772514473 -0.0297379012259583 -0.0802069561296595 0.18718065115515 -0.0241292961842696 -0.0160453629707616 0.0411347693664507 0.0776698074641757 0.0168043350404834 0.152351660581386 -0.0312418178957983 0.0715044496518042 0.0310319356781377 -0.0902348855968612 -0.0121412714717274 0.0577152061707668 0.0469877568369093 0.0638183623542391 -0.0898363905143701
  70 1298.20097970597 ""  112.056482618009 0 0 0.00972581781793695 0.0113753337074668 -0.00653160314680735 -0.0260239296092201 -0.0653461694863182 -0.00884978308468757 -0.0322255817040192 0.0952676859545259 0.1048683228723 0.0584339198609747 0.0676656219213756 -0.035304003769295 -0.0042496750740497 -0.0694460735513548 -0.0387146590499834 -0.0667271635095574 0.0172877252574323 0.101417385268529 0.0482784417097024 0.023276190005225 -0.0506048187406465 0.0114140613870345 -0.0297436953859954 -0.0345810680506046 0.0369912488616581 -0.0152178476572278 -0.0602672876190387 -0.0104875545588518 0.000198034664139984 0.0194122774854804 -0.00425335163059735 0.0139574052292569 0.0148390421401815 -0.014593735392755 0.00214985454658744 0.0162626174809904 0.0324668001946084 0.0556632590307643 0.00856154539730519 0.0078210146141087 0.0220503860566931 0.00145853555458413 -0.0294517216530397 -0.0523478288156541 0.00525749532576015 -0.00415863631378707 -0.107726405132496 -0.0647067247976613 -0.0781964803936327 -0.164778649723028 0.000957988247235309 0.01460094588664 -0.00382429976851614 -0.0246646121917171 -0.0566153902102254 0.0183138837611994 -0.0235221293063182 0.0116552008764082 0.0100474492134144 -0.0574118462799631 0.0503975585909243 -0.00465473185656081 -0.0144831627106807 -0.0439594296967901 -0.0450293966020763 0.011119879443748 -0.0285682548591026 -0.0527305271473936 0.0237821011919077 0.013849556340871 0.0122158830475757 -0.0113391000138005 0.00351821818851237 0.0175051782714812 -0.0485021931031306 0.051761835553833 -0.00878227173059483 -0.0269337771096126 0.0365050996273812 -0.0252834767269995 0.0458663097942802 -0.000826351060314182 0.00103199185986116 -0.00118210589171702 -0.00695730453025353 0.000468117363881223 -0.00178560390338678 0.0144120182935675 -0.0103663660759642 -0.0014285966840813 -0.026982644421511 -0.0331560224742786 -0.0523698284216688 0.018772546915001 0.0277048879444727 0.0362815747838784 0.0627109138539441 0.0812499764124462 -0.0603000499404914 0.00211906193112182 -0.00504222460845421 0.000248478382183509 -2.87842431408858e-05 0.00193216876118891 0.00520728853695921 -0.00327504373106623 0.00612867801953848 0.00104589101479641 -0.00528215002019961 -0.00599380197034576 0.0230004048287762 -0.00162365947522719 0.01547304353652 -0.0477190258983526 -0.0360341241677592 -0.0184003332755966 0.0464118648096034 -0.0118845788399741 -0.00556291174528744 -0.0229825696642306 0.00401564401705967 -0.0131601773555746 -0.00335758735329555 0.0144752063062512 0.00281836303708482 -0.0118503398603624 -0.00862264864945149 -0.0109525371745341 0.0128728839538009
  71 1328.51176554626 ""  37.8260783583751 0 0 0.0306695347883515 -0.0444732554396609 -0.0094177834125393 -0.000324567173050006 0.00380135840111883 0.0147131057587619 -0.00238943740161223 -0.000131882798841854 0.00420903289269022 -0.00653289636405423 -0.0110697659809005 0.00145384717768527 -0.00105767963549343 0.00628217093125612 0.00537089233034351 0.0153331174027529 -0.00142608656767857 -0.0213158998251907 -0.00523730000223352 -0.00570359102930351 0.00309331172079478 0.00126989650955772 0.0116768907845492 0.00415406471104788 -0.00549080697119585 0.000487674070457977 0.00822384360821254 0.000944700471671261 0.00118394222581444 -0.00198721657993168 -8.17731557431714e-05 -0.00232658204669421 -0.00142716147701805 0.00205457915446576 0.000612493155951385 -0.0010417342554445 -0.0335444863192992 -0.144426238031778 -0.083760578783232 0.158737872622645 0.30174700693449 -0.018096139021833 0.0357674882859071 0.0464340391553252 -0.0166962812535743 -0.00105445293955194 0.0458970568170605 0.0316620959004524 -0.0264819471845245 -0.0347896112968142 0.0110944209040212 0.0165468327575617 -0.0713173714767613 -0.0359184868222954 0.0077354819362631 -0.00562563008312557 0.00242558962870295 0.000826147492258844 -0.000532634918315551 0.00538789855750732 -0.00319747527908057 -0.00271679911876699 0.000639608315417912 0.0069264006698915 0.00773479050367242 -0.00230635094143922 0.00567727659647613 0.00836203657079905 -0.00382915719935013 0.00205812066926711 -0.00193117220514578 -0.00339145006828475 -0.00151070236355315 -0.00334140710234936 0.00133970700237969 -0.00452910931225155 0.00201969350739441 0.00102865384188826 -0.00616933132060316 0.000753941820104966 -0.00788548629017287 -0.00647936520336234 -0.00809777912066483 -0.017656404302404 -0.0148918423757853 -0.00249032771261862 -0.0267539003136435 -0.0212443867950579 -0.0119403013289902 -0.00474471235409758 -0.00345970039922687 -0.00129420288521671 -0.0140483842932873 0.0591507981656422 0.106463393334117 0.125686687389289 0.331501729238595 0.609752007522967 0.0974605609043039 -0.00618615618176617 0.00419187221041167 0.00153384466891968 -0.00697886019562391 0.0017555093915076 0.00879351524095433 0.00729577651392127 -0.0101127789966837 -0.00340577569013374 -0.016463186824103 0.0187061040015098 -0.0952756060934091 0.00438895060461612 -0.0275844519247289 0.0969997740222406 -0.244743437048633 -0.142445581590365 0.336217940683128 0.0372607296677533 0.0621883710539712 0.025577296580939 -0.0135473301760607 0.0095113296423099 0.012398052090587 -0.0232819371401872 -0.00476697828813971 0.0223253857282948 0.015721016937985 0.0195664901022262 -0.027696301090988
  72 1341.25793167853 ""  29.5273589913638 0 0 0.00152876395010936 -0.0128041210397059 -0.0087773616684648 0.000841425550350987 0.00497057330068771 0.00266162438783482 -0.00452363103576046 -0.00117292264491132 0.00533711520288777 -0.00312884617753473 -0.00575905827880258 0.000321151753563186 -0.000476839581885091 0.00137823311692847 0.00147236786153838 0.00880424728398458 -0.000500513876174271 -0.0122152726182239 -0.00153586419734184 -0.000915589212784263 0.0015879114957973 0.00112661582332754 0.00501217090906407 0.00178254713016946 -0.00302232101078925 0.000299479394125492 0.0043309933812147 0.000181818142401349 0.000698229716895629 -0.000794329039357138 -0.000427022076752954 -0.00152483737337415 -0.000473085360077429 0.001115609718073 0.000279011280124071 -0.000203309294776052 0.018989685124191 0.0169030858568197 -0.0129482470562502 0.0233380294340603 0.0322063525974258 -0.0122242256920737 0.0245012334202921 0.0319627383694491 -0.0116416031299267 -0.000810773099603056 0.0393878555963866 0.0261836727478274 -0.0215156430141689 -0.0296260380051333 0.010042426933239 0.00193686288465484 -0.04103067032574 -0.0282223996723997 0.00418282124637165 -0.00368400809202007 0.00153139079434125 0.00178013605802306 -0.000541566304697837 0.0023742490616885 -0.000736237775565454 -0.00183451280557709 -2.91063790478798e-05 0.00439747224672035 0.00538338811768605 -0.00172068932989149 0.00365720223948988 0.00574839003438485 -0.00223871801810913 0.00227001119851504 -0.00108474197045554 -0.00380068959363769 -0.000734400647201352 -0.00180232230544154 -0.000320502287944193 -0.00234662529874511 0.00143628975609788 -0.000902957072126829 -0.00362238198271836 -4.2408043351157e-05 -0.00442082367831244 -0.00655491197514329 0.0516359248620518 0.0506607287478629 0.00561462711110019 -0.00237355814437918 -0.0199618381877859 -0.0115556154601734 -0.00736479017793922 0.00995946750754447 0.0180518870484797 0.0970702296660989 -0.0425496809493215 -0.160876737200248 -0.272702873770088 -0.325969869854076 0.0321553331152016 0.0724150332933196 0.0749783979439909 -0.00213347679646453 -0.0112490252425614 0.0095729561268798 0.0468088837429667 -0.0262400690963884 -0.0170092402114835 -0.0221369231256614 0.0382773545426237 0.0176976133776546 0.0629809229566472 -0.0713513038567818 0.342857084387685 -0.111438847923195 0.110064858121186 -0.549688914407731 -0.138326383586951 -0.0850235626577936 0.198211115044402 -0.0646310884466937 -0.18556805513073 -0.02156367205587 0.0435371816772531 -0.0307085192698123 -0.0363054902924155 0.0792653178720666 0.0271151030461647 -0.120640386818114 -0.0599674791886466 -0.0615505266036539 0.0742728756539847
  73 1352.94681717435 ""  1.84137014492354 0 0 -0.00929979018630196 0.0154270446615956 0.0110959138772663 0.00966618464364505 -0.00629998846561565 -0.0186271203006869 -0.0572469515146404 0.00924474946078703 0.0832420920218477 -0.0107033289239497 -0.026645053145796 -0.00266159619977982 -0.00125109468966798 -0.0270016011552102 -0.0155612993758986 0.0478824550468147 0.0012561875543348 -0.0640643649602764 0.0164553127265574 0.0278528162382318 -0.00444760441137931 0.00613151483391383 0.018270617077582 0.00370548931608766 -0.0177500354196657 -0.00424374190156124 0.0213498077416479 -0.0017947079387788 0.00778031253909273 -0.00275167822431018 -0.00588020245070216 -0.00991778116733537 0.00165276353975237 0.00659376338039825 0.0038598087034387 0.00360578631542346 0.00351230635266459 0.0374569731713039 0.0131673761105731 -0.0135204619298777 -0.0420459670447894 0.00695000502700206 0.196863422094809 0.262242533160967 -0.0964483656452378 -0.00424379453315763 0.402260473830056 0.264236434720095 -0.244642990860466 -0.350188364926561 0.106390791652879 0.00706864699104031 -0.307857182620104 -0.214129634301145 0.0268764082157083 -0.0389382583480003 0.00597939530012576 0.0255895039220353 -0.00285077660576905 0.00198819552259463 0.00978288282524013 -0.0205644724971509 -0.00670787424183725 0.0311527588246166 0.0418365960657525 -0.0157851715418053 0.0317343683769083 0.041792356779168 -0.0155292568219564 0.0382944634234943 -0.0054902245514089 -0.0551980107189876 -0.00652809782212661 -0.0128480585563883 -0.0191467032273529 -0.00629370755154001 0.0123093662606928 -0.0221722648396319 -0.0293006474085329 -0.0128037968146345 -0.0359877337333757 0.00348349246932642 -0.00464452638404763 -0.00150691066252496 0.000338980949707102 0.00101611397945158 0.00460827181716163 0.00729468214771968 -0.000760510198972073 0.000149630930394016 -0.00314165338552301 -0.0154181790506293 0.00389495156781629 0.00403222754719134 0.00751249161909068 0.00731527382710396 -0.0464479874831683 -0.0906442192872417 -0.0616514253809623 0.000873340152304178 5.33557892040416e-05 -0.00154023594398065 -0.00396967981309596 0.00394467242619852 0.0007169610185539 0.00165649361681971 -0.00299601592678167 -0.00128024038476676 -0.00711723193047934 0.00567349310199031 -0.0287322708432879 0.0128075507110003 -0.00861377889201686 0.0507389310921355 0.0356102022931799 0.0215742295368834 -0.0501140665256104 0.000205618382117028 0.0108879627260457 -0.00285471536671325 -0.00309963599854133 0.00213199908482677 0.00273682230739587 -0.00595124595570616 -0.00235490623995815 0.00988708972812012 0.00452171663806706 0.00426413405727877 -0.00526367430232625
  74 1370.91834057076 ""  7.0786342979369 0 0 0.0242090164023107 0.0328831505505395 0.014012027604928 0.00441124752262078 -0.00778240486228016 -0.00890449487190134 -0.00633862806381228 -0.00419878809169981 0.00588450360010168 0.000165840493987895 4.75799264702565e-05 -0.000266048468023567 0.00249305170975637 -0.00470933236436438 -0.00652537311083174 -0.00444371232707649 -0.000489603618670661 0.00577980915393676 0.00500477256583487 0.00770173123650441 -0.00181845110430326 -0.000429431455729553 -0.0036222429371166 -0.00209022477115177 0.000926744241643981 -0.000429207304958269 -0.0014668740639337 -0.000540757528640093 0.00013067282958094 0.000602528365889885 -0.000677843782055373 6.47528075790337e-05 0.000787337769551048 -0.000247653228714331 2.27239437197914e-05 0.000675863552718628 -0.128039730540032 -0.219898283527753 -0.00558356559857299 -0.0647924337921975 -0.0842126962428751 0.0312892778437702 0.0115029780470044 0.0159687866666028 -0.00610024676767932 0.00244772667716474 0.0278706600535251 0.0145257176805232 -0.015030396081788 -0.0208679095915202 0.0064218735180021 0.00340714087682249 0.0164494198474122 0.0162752983303436 -0.000535174879067492 -0.00152677676351373 -0.000351544411027111 0.00178334844409057 -3.14103381316217e-06 -0.00236964107361472 0.0018409015425744 6.76483869593968e-05 -0.000690990921604566 0.00028216093996419 0.00125608528238528 -0.000191863901460372 0.000613818242423488 0.00105078790792191 0.000112538330121382 0.00375210155391443 0.000303436272992733 -0.00491415813640454 0.000549434089824791 0.000773429589200509 -0.00209425336642609 0.00193205271766025 -6.13240558394272e-06 -0.002543078293665 -0.000319702305573667 -0.00164667500947263 -0.000368565088289061 -0.0532232246723843 -0.00606905951639376 -0.0201248341623974 0.0115236455738313 -0.0160810399320446 -0.0105155633754366 0.0242831674505886 0.0440879772533522 -0.0741160528433715 0.00353357371627718 0.0799949041876193 -0.0623392758773515 0.15638440381503 0.167596025361821 0.30581611783859 -0.0725880251188364 -0.213696971607355 0.675993217414437 -0.00797990420531083 0.00877951728169776 -0.00468094461162556 0.00548193323123145 -0.022222299693753 0.00864394799714897 0.00125185700029656 0.0124584497995079 -0.0032546648663653 0.0399526750930721 -0.0239850406574765 0.156393065612867 -0.0448499716439258 0.00341853142563516 -0.1040018259553 -0.0639382395216226 -0.0495399264668646 0.10658011454487 0.0356126377521877 0.0100327488515265 0.044503648473427 -0.0194068418682036 -0.0387316916069721 0.02336003276936 0.0138541248314959 0.00845941302355114 0.00372849465335023 -0.0119028224227201 -0.0234578216697815 0.0258059977297035
  75 1383.72621971555 ""  31.9779449013644 0 0 0.0120791452131164 0.0340070579695178 -0.000163212261413129 0.00507885358925705 0.00289538942688274 -0.0074775300756003 -0.00424499826227421 -0.00998433349811843 -0.000966960383532769 -0.00182525360003486 -0.00297752006387491 0.000518367110466088 0.00351694399982841 0.000708481389809411 -0.00428565489950754 -0.00413061083356486 -0.000349046576239913 0.00534960404683123 0.00143345533169882 0.00453412667827333 0.00104061932674505 -4.73846104573328e-05 -0.0045437707110941 -0.00273437595118171 0.000948606504107427 -0.000220350383520864 -0.00144569590642581 0.00010874782627048 -0.000358468073809951 0.000297578250424059 -9.20759239999286e-05 0.000260011255240119 0.000273523664353407 -0.000452989808861756 -0.000117884226832263 -0.000151473710315231 -0.0774069963915407 -0.123984788501054 -0.00408893276792794 -0.0839734590537056 -0.20335266896705 0.00647668782321437 0.0086880000470938 0.0105693319955476 -0.00435477804374382 0.00362858806025423 0.0115594204698017 0.00233002355538087 0.00389913037537648 0.00818607853360654 0.000190953349941748 -0.00220491703685849 0.0342492608938922 0.0221195927425112 -0.00185311474503158 0.00154766497613561 -0.000903793548992869 -0.00138061319007238 0.000364217002866491 -0.000888869411244691 -0.000578006193438458 0.00122421333854806 0.00048417630054538 -0.000745186872312109 -0.000737886705372003 0.00123099510150732 -0.00134841052540929 -0.000436036919271709 0.000798379815871871 0.00101006748518556 0.000260606757446541 -0.00123010947761942 0.000446252920207016 0.000927688467835662 0.00119831996717242 0.00120957912496574 -0.000897501274907076 0.00112668073921128 0.0018569127331954 -4.5129828466265e-05 0.00191108070851514 0.0349133254095486 0.0151086819041642 0.0662933725584403 0.00351020714224316 -0.0100270801473342 -0.023660138533123 0.0184953539816301 0.0142065811826797 0.00179081215148849 -0.166963821241777 -0.228998922719197 -0.393365832684444 -0.155912493626553 -0.0583514930080674 -0.181492427589852 -0.0374816666792902 -0.0968681206891748 0.128539908265217 0.0181860665148651 -0.0262439781502435 0.049437933186701 -0.0116330436365053 0.0456003820597082 -0.000383053681678645 -0.0173332330205332 -0.0275065772013713 0.00773102938673613 -0.138832609791213 0.0844449199271222 -0.495674679419589 0.0234031151919524 0.0220718717222246 -0.0165627661111779 -0.156937798986114 -0.104995432804467 0.229164299859802 -0.0517101281057846 0.0223473867462565 -0.0797673227393566 0.0618265994225701 0.0761379228598824 -0.0837698410432913 0.0260355025136828 -0.0296793152149255 -0.0344554110280064 0.0377184156498393 0.0954540457504472 -0.0638835364918613
  76 1398.4946148713 ""  2.9944249655582 0 0 -0.00338299553662053 -0.0149830838965898 0.00360143833514752 -0.000982408056419231 -0.000817076016467949 0.00269452951745853 0.00136888738724195 0.00274704211931858 0.000152377468589574 0.000332208849753789 0.00118646128605287 0.000207923213841776 -0.00131001767456406 -0.000998490657608018 0.00101518592636775 0.00215029176518363 0.000343683065348349 -0.00269265030570738 -0.000237809016608142 -2.93204731332581e-05 0.000272238847816262 -0.000363789165411252 -0.000117114351558523 0.000299530555130841 -0.00066778340814215 -0.00026524288095474 0.000724422638991007 -0.000170152738018145 0.000440662239166571 -9.91287384563245e-05 -0.000432392967614219 -0.000307012762399964 0.000255814489154277 0.000358148932769508 0.000222422539224407 0.0002035129000544 0.0212238813257536 0.0316902451752708 0.00630351074168108 0.0325915559268667 0.106939091849283 0.00479848574728548 -0.00288243146200498 -0.00305409943375133 0.00186083437614276 -0.00140146086586355 0.00226047997580202 0.00340535044306485 -0.00324202048233348 -0.00429791576058514 0.00154418642743662 0.00144392530360152 -0.0101650608986939 -0.00471517592248164 0.00137656231367887 -0.00192115510188074 0.000451543577785794 0.00129591467188458 -0.000282525190448689 0.000653378670385895 0.000696597895849501 -0.00173470625029741 -0.000393118296591057 0.00131732849496118 0.00216718821403762 -0.00203757908440717 0.00254613430374972 0.00151973777712156 -0.0010677495730808 0.0017636200151865 -0.00012268034913285 -0.00249323802096828 -0.000619319136233586 -0.0010323926508589 -0.00148182613557798 -0.000765759354946709 0.000721573757679831 -0.000987114022725936 -0.00144599571163473 -0.000574195765044131 -0.0017556285192197 -0.0319587627008385 -0.0242857828659253 -0.0495268360795481 -0.00177691697205016 0.00352668209129147 0.0151199823265621 -0.00812763945182456 0.00171332699765573 -0.0107481247147832 0.10589116004819 0.135504356861847 0.271385696691424 0.143773478404562 0.0414858748637886 0.179309581018741 0.0069152064294659 0.0276086472765255 -0.0161682311400368 0.0171651154856607 -0.0161708059472497 0.0984927992444708 0.0238673847039098 0.00393255829739335 0.00388119122126546 -0.0453382187197473 -0.01742460354042 0.00751140602005179 -0.0225883466068749 0.0698117552114819 -0.469756274674556 -0.0718508337615212 0.142043862148619 -0.488658952444688 0.100532655030402 0.0701594685846013 -0.150031438220587 -0.0166229727864224 -0.0416621259894844 -0.0185818541381915 0.103678750484735 0.0632957839450741 -0.145306572732468 0.114721529252363 -0.041417391859873 -0.0641633596451613 0.0346211513229309 0.12221780799636 -0.0301814228923727
  77 1417.5630611076 ""  8.5792087973771 0 0 0.00234676100649991 -0.00189246771154366 -0.0032838626627442 -0.00460623689601963 -0.000182062432527585 0.00613542659839187 0.0167865488941583 -0.000180548334708508 -0.0228622556887504 0.00964857723663748 0.0297385335044996 0.00614437747973384 -0.0104072914703333 -0.0204444140807262 0.00107161845729193 0.00375055130737531 -0.00348741983783631 -0.0076631729694262 0.00207554945728592 0.0179760122649833 0.00897748693306855 -0.00869228468582161 -0.0257325064813147 -0.00483773207926034 0.00482865069722395 0.00392021596999337 -0.00328239494228821 -0.0443817206121987 0.032300253525149 0.00142508103784996 -0.0645500152223043 -0.0336644371478769 0.0646947298628698 0.0138906615023831 0.000942246023213078 0.0365079730563444 1.52295156522421e-05 -0.00620161982121839 0.00255197759270872 -0.00447262416059156 0.001955993786563 -0.00018459096541389 -0.0654015287743885 -0.0721019753892593 0.0416773306506276 -0.0125558018399184 -0.0106949305669512 0.0092353770841269 -0.00595054691514438 0.0112797273471481 0.0124361052898415 -0.0107056128704501 0.0907511679896862 0.0738159232451766 0.127895346772655 -0.183147965669245 0.0728637619172814 0.22896364146687 -0.0602766320570585 0.0177153343416445 0.16125231985842 -0.151880458066129 -0.0886354587864609 0.137033180090758 0.254218714331863 -0.28991930528859 0.360987233003728 0.146297922635523 -0.123865231151978 0.243587503714336 -0.00492802987212613 -0.326732281962498 -0.0158789567988008 -0.0392597045239679 -0.16236857352718 -0.0449146168410502 0.057099522462068 -0.152366642672589 -0.124651261645473 -0.0337767757149392 -0.109397556226057 0.000781046769502524 0.000832678795149982 0.000861632078498859 -8.13148734637448e-05 0.000135341765266347 -1.541055135838e-05 -0.00171943746181086 -0.000980348782967344 0.000818562500586791 -0.00167072938404698 -0.00207261996289065 -0.00373664954608685 -0.00359245942719077 -0.0018535525708657 -0.0053373607849865 0.00622469740159088 0.0129976352392222 0.00194393757906922 -7.1494871875389e-05 9.94704151727791e-05 -0.000680351587377203 -0.000166600815138689 -1.23388207500332e-05 -0.000128515143470212 0.000258919791578262 3.05285107908436e-05 0.000165074952810864 -1.82288648153682e-06 -0.000446568239600705 0.00320113680694718 0.000407034643503444 -0.00101730988340136 0.00303484128237183 -1.1028707410845e-05 -1.17099954235232e-05 -6.57510483177485e-05 8.07936890791392e-05 0.000263338479150231 1.62368051110781e-05 -2.71919233956483e-05 0.00046602540752878 0.000341773905232642 -0.00108917626253769 0.000395824621462757 -0.000643391637971697 -0.000384470955726473 -0.000687166560564238 -0.000332949898490802
  78 1418.56804831844 ""  6.50090564699704 0 0 -0.000219738441940939 0.000202147459828964 0.000306562516230963 0.000449137664554639 1.18990049526495e-06 -0.000601180154560936 -0.0018094535431419 0.000166913082915784 0.00207959321416545 -0.000809903190769997 -0.00302552986830234 -0.000424609731904046 0.0015756229214987 0.00171548716697982 0.000258774352628645 -0.00180160586848811 0.000952576648584127 -0.000295934174181796 0.000573567302985753 -0.00226682317994425 -0.000243536879972985 0.00084448009933578 0.00256386410897128 0.0004102252349146 0.00251377577045534 -0.00168171506956597 0.00253550711881529 -0.0633406539710271 0.0498779048131717 -0.00568186558576961 0.00351773881452657 0.00450120371187031 -0.00828180274796628 -0.0422040826408192 -0.00175810347238243 -0.0783125527753885 -9.59621944533093e-05 0.000459994922539564 -0.000199477809438384 0.000356538236912893 -0.000243243864671639 2.7476908774167e-05 0.00645792212649408 0.00729311229675444 -0.00415100038306542 -0.00227385987037713 0.0028888150712391 -0.00340803556159143 -0.0117254484362504 0.00519432833430402 -0.0105806866500165 0.00225823021965876 -0.00908895187957008 -0.00619602344488416 0.195356252889637 -0.244933158425365 0.115125999290881 0.330434685500216 -0.09738920829214 0.0799837335275311 0.222119523395784 -0.254975723742052 -0.12943266913822 -0.00959041896109521 -0.0137374038554384 0.0343213863435107 -0.035074781396176 -0.026271256857562 0.00843888071944758 -0.00758260927674375 -0.00703145969061832 0.0433674664273082 0.0577502165938792 0.133025195582379 0.370045173092893 0.170786241324238 -0.145851745934836 0.316572262868537 0.276965518020709 0.041379290926318 0.240207338183272 -7.99973901847603e-05 -7.6636547885857e-05 -0.000110028927557232 5.05798428392586e-06 -1.43850188755694e-05 -8.18678421607869e-06 0.000162702477323511 0.000109254735594073 -5.3658075216228e-05 0.000170313874533812 0.000208310823790177 0.000511225463569951 0.000434333243788255 0.000152183385565371 0.000555122310125079 -0.00062715280011683 -0.00126138612095758 -0.000261741613630481 6.43458599933667e-06 -7.87465150535197e-06 5.93277509157762e-05 1.65863543839363e-05 -1.22425740907616e-05 1.15623481502993e-05 -3.58500600145562e-06 1.56226742256675e-05 -5.33292407590094e-05 2.0297758349166e-05 2.52471292801407e-05 -0.000201587686394825 -4.91717408708327e-05 9.28808226269755e-05 -0.000315935618448087 -5.10800145610915e-05 -3.62497932962237e-05 8.41556561478818e-05 2.1567837339738e-05 -9.10811667098363e-06 2.74359019813025e-05 -0.000123119597751982 -0.000114438184854385 8.5988259742498e-05 6.33029290945119e-05 -2.25125139623898e-05 0.000206316715236057 3.8903551541586e-05 -5.4895058642229e-05 0.000204451607828002
  79 1424.168421215 ""  21.7037762969002 0 0 -0.0095788705120464 -0.0202908938772848 0.00182480791267817 -0.00347850195146961 -0.00178731476532713 0.00394212483548267 0.00163922982715196 0.00446552426300599 0.000772180171464263 0.00210983267313891 0.00288723258166487 -0.000995607824602758 -0.00207149562114595 -0.000200251319684539 0.00267527836351484 0.00167603882924418 -0.00049391658430725 -0.00257558672940083 -0.000595146370078232 -0.00270758645189777 -0.000940295847971764 0.000208507434586554 0.00356447869411028 0.0019579621116343 -0.000191783104202442 0.000461809022732357 0.000572600498232867 -0.000321221511702816 0.000207806635183945 -0.000108290266042828 0.000284852025541787 3.83421780132163e-05 -0.000356236318534434 0.000211991195392543 -6.45320269899239e-05 0.000265498264597267 0.0513447206820914 0.0830062044586112 -0.0157258937136146 0.0614085924127818 0.100717093296048 -0.0112380548654814 -0.00671531436324621 -0.00895349650830315 0.00309361068403668 -0.00216129854941548 -0.0100171590363469 -0.00349528226102821 -0.00231777156773907 -0.00532760253788642 -0.000360153747959718 0.00101304702789378 -0.0197804250972604 -0.0132786980445909 0.00134614344042605 -0.00104199735137465 0.000993493849379227 0.0017443256610145 -0.000484436995101248 0.000405181205965834 0.00123282051998691 -0.000859090683303896 -0.000771699494220133 -0.000395078378945835 -0.000898330610982669 0.000177948492945932 -0.000562537902214103 -0.00084048885826712 3.207337419045e-05 -0.00191846335531912 -9.45736863171291e-05 0.00257158325591024 0.000108219422564028 -0.000159141772062485 -0.00143303228277462 -0.000646146412158145 0.000599573911305309 -0.00127807368057778 -0.00138885276262983 0.000355505169984351 -0.00101378197696775 0.000234632900245724 0.00117373054475727 0.00816949335858553 0.00093366479265788 0.000780682029375315 0.00491323248628851 0.00329176451152421 0.00184025483114773 -0.0191278129638648 -0.0134322467958181 -0.0123799348892516 -0.0523027601173169 -0.000693251418585773 0.0257106228643301 0.0245001836567147 -0.00639966463079153 -0.0264379280053397 0.0795557819388363 -0.000517179306626325 0.0107725683985862 -0.0390648223255782 -0.00761152288832327 -0.00464105795263175 -0.000137739161617094 -0.0284842461659864 -0.0356818679254083 0.109494091193594 0.0135530956094583 -0.0174176782991021 0.171453167267793 0.0240453746137318 -0.05283094838536 0.149434072695596 0.031814866205582 0.0197786885290982 -0.0424821024328814 0.00158529838107334 0.0037852760359494 0.0120065824181788 0.342293891314491 0.179632164508612 -0.284798757079246 0.0735693329218584 -0.000379882447033052 -0.467248488940584 -0.0400374936033411 0.22993570725968 -0.432354064929671
  80 1428.50656363692 ""  16.6017107124723 0 0 -0.0476939505827215 -0.096673865697299 0.00258636011369804 -0.0133806272359318 -0.00278064953920219 0.0181361327196335 0.00601621337227281 0.0164085867496258 0.00292344768180798 0.00728704004243797 0.00871663159227354 -0.00439528273060895 -0.00763329505503118 0.00271456245954727 0.0119601059227309 0.00760002637405157 -0.00154876600234772 -0.0112832442547379 -0.0043849798139272 -0.0131752886620324 -0.00250042732411508 0.00189753267595695 0.0145114711471208 0.0067179983990981 -0.000858717501675553 0.00138538458958894 0.00204045670197517 -0.00138846463933018 0.00112032575812838 -0.000420241614606972 0.000228598291547963 -0.00010090420273464 -0.00045860457534155 0.00116699711973853 -5.85637681315771e-05 0.00139271946865902 0.238352254842003 0.386232396540803 -0.0626561865137921 0.268022507337225 0.432758126472926 -0.0576510049998309 -0.0239358190611028 -0.0337027340805023 0.0103606828332457 -0.00777668230382464 -0.0441588369282598 -0.0176437309855587 -0.00126837993396789 -0.00944820044029579 -0.00437672770451139 0.00422222704736627 -0.0801742414546308 -0.0560661669648083 0.00618586740808651 -0.0048797888207602 0.00454040966105893 0.00686460473617948 -0.00199938108044359 0.0025055067176209 0.00579112132135914 -0.00494236025211689 -0.00342566425426295 -0.000235905896568538 -0.000619984958878943 -0.00405286964253858 0.00295597397210678 -0.00222708505795992 -0.00159587236012688 -0.00434229822064456 -0.000320513771511361 0.00567104183966141 -0.000416056894502984 -0.00196473277267924 -0.00809848008512583 -0.00391135023094486 0.00309347293111517 -0.00558686070992516 -0.00698847419076975 0.0013268275379433 -0.00537806895754533 0.00717712905711439 0.00758470286208802 0.0447290075671204 0.00422840592765422 -0.00181599039606305 0.0133939230984823 0.0199307950543269 0.0260310765087659 -0.0675277333635778 -0.0777891005379271 -0.0947752131465148 -0.198136213487321 -0.0480516652681638 -0.0351131161330425 -0.039521292216617 -0.0669875450301134 -0.16223922052433 0.282490072207389 0.00631195101335919 -0.00959193867064555 0.00768432285867211 -0.00640905714766606 0.0145830495053376 -0.00241407358203918 0.00637999585332311 0.00523470286581087 -0.025044981919079 -0.0473454385983271 0.017470987848846 -0.0959711801030214 0.0124314239212151 -0.00488686769076742 0.0238872156442161 0.0628124568805917 0.0453431442353455 -0.0888350699043862 -0.0296243530076524 -0.00413528488398016 -0.0385434375351556 -0.0776463762636056 -0.0367987201533123 0.0639662746820547 -0.0158785864977382 -0.00309230423577385 0.108690516168854 0.0146089960123345 -0.0446022753185892 0.0947735387451755
  81 1444.47875866658 ""  2.21478513501488 0 0 -0.00548498889345048 0.00630739263099416 0.0080203793887348 0.0138065065036478 0.00223910636810811 -0.0173358860062128 -0.0407504478395567 -0.00168453807016807 0.0540060374585384 -0.0323201456934617 -0.0996368737169809 -0.0205013151629275 0.042268488481992 0.084944966762013 -0.00253433314953967 -0.0493504281371796 0.00617794831537992 0.0707915407094053 -0.0176286162480838 -0.085755881050986 -0.0313314181349766 0.0336243123284945 0.0906608797753897 0.0129614963156953 0.0209173347362253 0.000482642003776524 -0.0281069274241011 -0.0126967373928744 0.00223095713915431 0.00419516169527352 -0.0180009450371856 -0.000505989731116029 0.0239477698825111 -0.000606396096369051 -0.00345711260591078 0.013290567444062 -0.00708470430326034 0.00453830565780642 -0.0102485013712619 0.00792605285433296 -0.0220596934295204 -0.000700545221312881 0.178624911212511 0.183365316393108 -0.122389860852415 0.0502872372514118 -0.15863257654662 -0.169929480969256 0.173807423966491 0.181845408286696 -0.118490435445884 0.0415168420273125 -0.210923722898874 -0.193645763179109 0.0186286620127099 -0.0225416844959937 0.022215032270027 0.0401504742027255 -0.0103239732790748 -0.0136123495977429 0.0505198863403061 -0.0115948957916299 -0.0259513365501599 0.00946822451427033 0.0392113595882598 -0.107135093399692 0.109396096602067 -0.00764743031998647 -0.0325464479956512 0.0554718820137325 0.00512360387391646 -0.0719313899240256 0.00913155328176488 0.0075508164478073 -0.0572982959573943 0.000265858899322836 0.00857186971504597 -0.0434227941388881 -0.0333827681666031 0.00175122224146173 -0.0164710238387043 -0.00196246610425875 -0.00251436020800835 -0.00356301976970054 -3.13856684178578e-06 -0.000720852134294167 -0.00176067195328212 0.00496355316238634 0.00391079521396048 0.00253276172347628 0.00652804644237818 0.00780759625152756 0.0140601404464302 0.00903863063687525 0.00614726766467213 0.0130596604560111 -0.0153790135260209 -0.0296885754424568 -0.0200202885562633 -0.000246320052792307 0.000159186499283219 0.00034969961492198 0.000393316018134555 -0.00038623060231431 0.000402325726300997 -0.000445757684665147 -0.000117760435654924 0.000579057268641794 0.00173427878323043 -0.000200048298909991 -0.000613836933644017 -0.000294326673864412 0.00131734241492801 -0.00239247787912627 -0.0108550718640949 -0.00729777313798771 0.0158442351234003 0.000407164981492517 -0.000473544940509156 0.000676417317599738 0.00243299816367365 -0.000889011873476975 -0.00211494799418011 0.0025474688796555 -0.000570929600342495 -0.00189572280790253 -2.8653155936699e-05 0.00256936352299692 -0.00345899937273655
  82 1450.59997781961 ""  4.93832946936241 0 0 0.000846898444344314 0.0018937210713506 0.000166700561722329 0.000772454095559756 0.0016062614337576 -3.82710801243563e-05 -0.000410281650613452 -0.00525220848101576 -0.00284140800968949 -0.00146761427671921 0.00105320914550317 0.0026696287907978 0.00138902682388162 -7.6588826023571e-05 -0.0019461346506591 -0.00462785364164156 -0.00837805961538565 0.000934979693267805 -0.00120653296358052 -0.00197366295518047 0.000361866190672218 0.00186652451772702 0.00439041745423717 0.000295180764363833 0.000914974107391642 0.000917275768973489 -0.000756973147068293 -0.0543763418535913 0.044426938920669 -0.00324016252015177 0.0460739660910292 0.0245900524782758 -0.0462587430169686 0.0334564278127061 0.00316727502817623 0.062594844239186 -0.00507658291946913 -0.00829139377362876 -0.00102968826054786 -0.0037113134845599 -0.0096139635383382 0.000367708556321185 0.000684476145444609 0.00401062718729371 0.00165733830720684 0.00142108709057667 0.0215089598126426 0.0118816628145497 0.0257160232862791 0.037054154516674 -0.0110399075748377 0.00200061749194546 -0.0018596144035829 -0.00385924856243425 0.15895469469422 -0.215015653805002 0.0923844230785155 0.288732875248502 -0.0791404111359676 0.0658642258670866 0.187617286892813 -0.225546691997595 -0.109955927380138 -0.096484899312465 -0.182797897986428 0.209487212639033 -0.26060284503789 -0.105452023150626 0.0872467608026468 -0.17393473601564 0.00647064443866863 0.237715438634896 -0.0510236429665749 -0.113957173895852 -0.291148741656478 -0.135208137440461 0.120920163060892 -0.250739219912942 -0.213712764089442 -0.0406860636305961 -0.185499628617115 -4.89141328191636e-05 -4.49497214037017e-05 -0.000573724613297397 -7.89396785760523e-05 -4.08003588352794e-05 -0.000234515080270685 -0.000466478114229573 -0.00042132328345915 0.0011603894228184 0.000981774974860044 0.00121937162042339 0.00265659143053378 0.000482851856094058 0.000385267690581502 0.000178964150864768 0.00103374174286863 0.002768257470765 -0.00386290455202319 -1.03954978142013e-05 3.16698596073389e-05 0.000167774180575229 6.58474527851307e-05 -0.000167198433715413 -4.72422036570697e-06 -1.46767788784931e-05 2.09497281915758e-05 -0.000100185657356623 0.000474324531679164 -4.38925202341705e-05 -9.41957125189054e-05 -0.000126344026638006 0.000420481559386671 -0.00100629057638387 -0.00114731656871325 -0.000943743909550474 0.00161173773617865 0.000256247348376887 -1.05666846638683e-05 0.000272593909229339 -0.000225760057771348 9.91121111186935e-05 0.000117480251896281 -6.65628210077974e-05 1.53237617488244e-05 0.000232468211697651 6.08689502774028e-05 -0.00017667947049299 0.000524843373652611
  83 1480.66466673678 ""  53.2324667116469 0 0 0.0311464659872848 0.0448103158914342 0.0287905182818746 0.00339420370900928 -0.00440121034045661 -0.00623858407311543 -0.00166448812775998 -0.00118540100172561 0.00156834983747611 -0.00536620009619445 -0.00789137682756191 0.00214890368350049 0.00476803117035493 -0.000187332435164331 -0.00657349527649273 -0.00670275545037906 0.00181580728336218 0.0103472466566163 0.00286515281514674 3.87235730678505e-05 -0.00397623193535451 -0.000314673967098735 0.00295240257084334 0.00190568519921012 0.00137967044118827 -0.000503023834167325 -0.00212096069808444 -0.000363608779676671 -0.000381183927172093 0.000611722053145299 -0.000325766355698142 0.000395254706194697 0.000640348562163548 -0.000645178639140132 -0.000308093881287824 0.000385210416321082 -0.0995771352293194 -0.165334554489089 -0.0327614674587026 -0.0264441201330427 -0.00654743986643 0.0447790386208079 0.0174864786117104 0.0235933949209544 -0.00883114793967176 0.00522226442163635 0.0138821535674265 0.00170244260603105 0.00304129607397206 0.000270989682508563 -0.00447886101903225 0.00471982969044035 -0.00510895419608525 0.000996073895856021 -0.000672386634260615 -0.00207747292044471 -0.000708277634984336 0.00109478131572043 0.000478198864571283 -0.00519894393296759 0.000854587358967301 0.00376584592024543 -0.000299524458975053 -0.000622906617498265 -9.29963401719898e-05 -0.000619938676891307 0.000462190120736308 -0.000751715149016409 0.000242546272681866 0.00224682461203438 0.000485417479048284 -0.0025774322846867 0.00261402697701937 0.00369697283276158 0.000394586340784345 0.00501703683204065 -0.001337338128774 -0.00257393190305248 -0.000653975301491075 -0.00198972339982765 -0.000663930427590577 0.0241692068053891 0.0288937090622832 0.0386871559058945 0.0028546171674508 0.0201584370858891 0.0450755648549879 -0.0710870783155615 -0.106929436189372 -0.0823068113732409 -0.0769311770086642 -0.102932652865926 -0.114568655229227 -0.0702245319536322 -0.0888180099497147 -0.12866039274337 0.171735372330691 0.28460654092875 0.233982078441745 0.00391904511883956 0.00191867873861287 0.00494045614842536 -0.00598494593219745 -0.00203683840022465 -0.0104585070840305 0.000960906014516787 -0.00463365329899689 -0.00452939591704125 -0.0286345750087756 0.0103344709028114 0.00941452381300458 -0.0275899140552584 -0.0232386975303829 -0.0406803740211937 0.286943972189492 0.194207608476064 -0.418345210139188 0.0523183212656702 0.0565486926969551 0.0612623600962927 -0.0347936126306654 0.067795817475765 0.0203759658314862 -0.02227501851312 0.00562550035676892 -0.0331260571889463 0.0241729856069887 0.00165703253478959 0.0627798178312782
  84 1497.05050019916 ""  0.00196673828132131 0 0 -5.97704155047675e-05 -1.41872252338546e-05 -2.54756739160792e-05 3.16736488760781e-05 1.06125977835311e-05 3.16283249979856e-05 3.95950208637116e-05 -0.000126396884148896 3.10885650756956e-05 5.3077537254745e-05 0.000114022693333375 -5.19882510209669e-05 -0.000241435886395974 0.000114187560811977 -0.000116389870179668 -0.000169328897601868 1.95397897510343e-06 -8.3409498699131e-05 -3.38049006916862e-05 0.000137727936015911 -0.000105077648128686 -6.18225779029064e-06 -1.87056569305157e-07 6.25470343675113e-05 -0.00122974695536206 0.000652310740620884 -0.0011761905228394 0.0209704308181517 0.0188461918716893 -0.0273275515363978 0.0154565872104354 -0.00721087485059256 0.011676872087478 -0.0299387974846975 -0.0146086618249241 0.0202657397865047 6.45424984824176e-05 0.000217768879993239 -4.86444532782233e-05 0.00015909353625968 -0.000183456570349679 -0.000160860409270711 -0.000178984712607699 -0.000313646086261082 0.000113165635431551 0.00514175230258677 -0.00275203505627976 0.00365983984606406 0.00843920063255432 -0.00424153358592655 0.00631538154401899 -0.000886700637812014 0.000103942263818985 -0.000773468680141264 -0.155924860752365 0.197985759284841 -0.105289685519596 0.0555644917067266 -0.0913363930904101 0.399432512528964 -0.190369002778179 -0.37471717888914 0.0880263303754807 -0.0753431915203673 -0.131441313931697 -0.0202538373511775 0.0454869120006195 0.144187748058994 -0.00433439731554274 -0.171673810047432 0.0808142593555847 -0.126934262912092 0.246295097841077 0.345141691623609 -0.0458051736908759 0.386073396743216 -0.117015896044188 -0.0650550629366816 -0.211530759328387 -0.0216818074090171 -0.167448724892779 2.40156923458977e-05 4.63425979403514e-05 -8.32604358162477e-05 5.64484353181288e-06 -2.50102418698937e-05 -3.0509301564969e-05 7.85253368857942e-05 0.000102343413960061 9.6493102846201e-05 -0.00035427491192213 -0.000628451151646568 0.000536693972072591 0.00060649014207183 -0.000454377032443581 0.000159718720485349 -0.00022267088566436 -0.000368673631572631 -0.000376565129708654 0.000166629558120675 0.000106623013754768 -3.13355486986438e-05 -1.58853594068554e-05 -4.56340183690682e-05 -4.02194941905118e-05 -0.000101297204256172 -7.02307989212765e-05 -5.26601963081171e-05 -0.00203762005539013 0.000554126685373707 0.000747042029012652 -0.00126726901285764 -0.00193226038770432 -0.000420513486865065 -0.000241792873801069 -0.000141145106237839 0.000331893684098766 0.000553447159325903 0.000566672735814499 0.000571162227155742 -0.000838655909164813 0.000151150169295003 0.000682305011793241 0.00143600385275149 -0.000338898762299572 -0.000498017502794262 0.001042292410979 0.0014146731201051 0.000698327879801372
  85 1498.84715025885 ""  9.32723837486156 0 0 0.00596807494062532 0.0052536759261153 0.00189093654536746 0.000592354324169236 -0.000653630039981276 -0.000940881092268861 -3.93770749968422e-05 5.65384961307405e-05 6.37110866668312e-05 -0.000963637941015208 -0.00125483675962097 0.000509352172072898 0.000693156016012179 -0.000140752045313226 -0.00101608909785501 -0.000808144566586994 0.000372507154446219 0.0013464004679329 0.000320374829693743 6.37192976224267e-05 -0.000434884274443666 -8.10115653308203e-05 0.000136771592045586 0.000151564507310789 0.000100143373048947 -7.83603136449131e-05 -0.00024443839418455 -3.53667339690524e-05 -7.97541462243465e-05 -0.000130386915930273 0.000141922928414898 -4.09107625717826e-05 0.000160327832120764 -0.000286143494762835 0.000104403312160506 0.00015925118036893 -0.0135790144643391 -0.0255331932447142 0.0129054203601433 -0.0188286405697928 0.00774524236124036 0.0122174300682133 0.0028461023136803 0.00406125047141092 -0.0012800694832559 0.000801976633732168 0.00279136608696225 0.000823583849326543 0.000616169813473343 0.000376264763370065 -0.000513539522367673 0.00053347117498669 5.89386688714521e-05 0.000602925985444559 0.000253386309931504 0.00137860787272312 0.000789060845631426 -0.000689911124140878 -0.000157953328952381 0.00131270408448234 0.000527450502876231 -0.000454618683683741 -0.00037158079699618 -0.000853409263955812 -0.00138185996773449 8.62608627742265e-05 0.000293054565597981 0.00166525877244895 5.16562858150908e-05 -0.00152771409354764 0.000930624136649311 -0.00175547982451183 0.000763053018445447 0.0013796854720615 0.00144163962702223 0.00309056589988451 -0.000442340097308753 -0.00222196507214069 -0.000268596818433339 -0.00283025104455194 -0.00120602149694294 -0.0145600669986028 0.00892250266341852 0.00556032267587863 0.00101164865682083 0.00203799171556077 0.00467562314392897 -0.00815667055631367 -0.014627570326139 -0.0138082516547618 0.00444529566610697 0.045150715478565 0.00457634418928882 -0.00913872058738778 -0.041555752901995 -0.0197377075515354 0.0244778318491979 0.0394647810678358 0.0684535407011082 -0.0280994107730737 -0.0158514614008997 0.00342784093748524 0.0102819361955 0.0139338466701159 0.0134793771960065 0.0174596136267763 0.0285935694256318 0.0132801537714907 0.357889401701603 -0.0912406082721585 -0.151548112884704 0.230498586443359 0.33154255532571 0.11589036387912 0.0259172329745095 0.0214810436737604 -0.0424413367303282 -0.158079387506582 -0.166180627050516 -0.165185467053723 0.245756847394106 -0.218099221370061 -0.180809928938255 -0.246898282246503 0.054361416249302 0.242745563656993 -0.279646820757965 -0.31617944837675 -0.271358229444312
  86 1500.85962121742 ""  0.00643899934943774 0 0 -3.17126668168326e-05 -4.64790810760997e-05 8.54684503503324e-06 5.91971920248063e-06 -1.05802496204724e-05 2.98855148951942e-05 0.000226270267701917 -7.71535502899409e-05 0.000112370187067731 -0.000117791313963782 8.20329334975059e-05 -6.79271505381107e-05 -0.000215832604669865 5.30254793582656e-05 -0.000169701789461847 0.000936282368819123 -0.000419242325715159 0.000662164946844092 -0.000645169245504588 0.000360310505193517 -0.000456548146102557 -0.000233313978743417 4.28668758214882e-05 -0.000178320943590669 -0.00280026050051538 0.00124896078880533 -0.00197134947533191 -0.0162705085828789 -0.0239925549023697 -0.0221777869519301 0.0187858364381858 -0.00865474112545281 0.0140174856464386 -0.00791280769639733 0.0351621482616062 0.00420098763956721 9.51378378180895e-05 8.34178381383007e-05 -0.00025867191138314 0.000302680845107426 6.44978252904633e-05 -7.82987809343937e-05 -0.000598197294343667 0.00025336580348897 -0.000374982948357337 0.0073630869465203 -0.00340585002444172 0.00552615020561741 0.0115483795668569 -0.00547903147805562 0.00857669946250176 -0.000159189602806988 0.000200925991249772 7.27198733570349e-06 0.209165022977284 0.247345476720248 0.309963220210147 -0.24448352973636 0.0207465743326234 0.153977635126321 0.277024174350441 0.0777052316167516 -0.15562456808981 -0.10495507129765 -0.174754942914337 -0.0203157937215212 0.0645683735059801 0.191529987427677 -0.0120567652172455 -0.226772987661272 0.106701316906827 -0.167295381291444 -0.135793789089738 -0.143243068175035 0.257945642294212 0.0869871697201215 0.0533057741404544 -0.269491587802131 0.154224804808509 -0.416040868851588 -0.0393364282844123 0.000239983246401747 -0.000380381083201581 0.000129252855578741 -1.29767082834611e-05 1.09312459155739e-06 -3.76229863674741e-05 3.57468961135326e-05 8.23529049327825e-05 9.94342408154371e-05 0.00120589802786129 0.00132267647143141 -0.0019151641649747 -0.00184112212320132 0.00275053786363138 6.92202685521729e-05 -9.84611289049906e-05 -0.00017263475529431 -0.000665045853044341 -0.000179044861952203 -0.000107963054323334 0.000112458856606786 -0.000215263510844678 -0.000219283863490149 -0.000187971741115857 5.71554204534631e-05 -0.000381723504586245 -7.78649895768613e-05 0.00127038227713853 -0.000511766223295427 0.000372123620038839 0.000340489321441879 0.00131202090879192 -0.00107071911724438 -2.61165204865695e-05 -0.000155605284341721 0.000194582254339321 0.00180628071306483 0.00193594103044168 0.00190116807665331 -0.002303211104514 0.00496134608251543 0.0013822323671975 -0.000993292598807146 0.000347689801600841 -0.00377996240705256 0.00197100270244381 0.00101370660078615 0.00362717849477088
  87 1501.90267134658 ""  3.71634397215307 0 0 -0.00538908991545223 -0.00303671138033763 0.000996868600061478 -0.000572412879177109 0.000279283147260269 0.000811111840708921 -0.000433325249245623 -0.00100194372830084 -0.000119653023338232 0.00158691363775681 0.0019264437973849 -0.000867438774507046 -0.000854547412668008 0.000538042047128487 0.00150372537214947 0.000482963250489294 -0.00123830909145805 -0.00147414819802647 0.000403309047577711 0.000421757160086209 -0.000212829116372649 -0.000100226935477141 0.000971473088100448 0.000841954179239166 -0.000189544391548524 8.02204774801055e-05 0.000370263691507113 -0.000251285648662798 -0.000302601896800927 -0.00013813432864227 -3.21232057892616e-05 0.000967637760685361 0.00031851269930925 6.4642276336201e-05 -0.00112971853711492 1.98818398030443e-05 0.0112487073923255 0.0233113653931 -0.0225314983141518 0.0262800033020601 -0.00564345925001755 -0.0122392053271391 -0.00432549882890949 -0.00604831459103466 0.00159870996369951 -0.00103386631868624 -0.00494724639312296 -0.00199759412821076 -0.00315305133704836 -0.00461255622088367 0.00113288484124463 -0.000657609918741662 -0.00507510592386218 -0.00350879572523596 0.00305796647663066 0.00205487132436344 0.00408777870783499 -0.00308567383861116 0.0006368352931993 0.000324653052628221 0.00400540719172784 0.00228709551708019 -0.00211222962610123 -0.00264863778546865 -0.00309906644812929 -0.0102608491909643 0.00627821082683922 -0.0107155125577437 -0.00266552775661588 -0.00272739504988598 -0.000562818829891079 0.00738433071520443 0.00583830936495587 0.00682234486406245 -0.00816260871082735 0.000169938820008608 -0.00243502131533268 0.00777348776893662 -0.00621732401969824 0.0123996332253692 -9.8958223254395e-06 0.0195917799209506 -0.0330200721209568 0.0131730323482161 -0.000862913474344966 8.37427335639971e-05 -0.00261733483518872 0.00504070647930622 0.0063253619337277 0.00850225602718769 0.113134661604386 0.137208878263837 -0.182724396562233 -0.17223763548765 0.254127604880234 0.00660179299726344 -0.0148134501461432 -0.0271199533727006 -0.0559418649738223 -0.0371373608784215 -0.0189646072378763 0.0164613102467981 -0.0202700836979809 -0.020762987198646 -0.0164284434645773 0.0183263727864416 -0.0258997338575019 -0.000935245957086221 0.348338229746606 -0.108645416810807 -0.0352660223807946 0.158159502845327 0.33255468107001 -0.0693128908747384 -0.00136851008289035 -0.00834129803839898 0.0111214691489395 0.142291567844493 0.152075457705968 0.151011241241802 -0.112153053129376 0.423318931704541 0.0490628663711973 -0.2578046069939 0.0716481354197728 -0.278033016317694 0.0546362602111004 -0.0749554982761481 0.243893069678054
  88 1504.74355143398 ""  3.65901854729666 0 0 -0.00033783305653973 -0.00317835027160272 -0.00199033874005745 -0.000650157224080383 -0.00274025274045894 -0.000895244980324421 0.00377979925376841 0.0125060871321268 0.00297536252213543 -0.00758772784142577 -0.0098744285132601 0.00388317304365696 0.00376838599656562 -0.00392115722653289 -0.00761246293732166 -0.00302671008107372 0.0105953313953685 0.0109249493426579 -0.00909991173665735 -0.0159200910380572 0.00207285120010286 0.0046581066345441 0.000243726683479976 -0.00615900013766418 0.00493607891594721 0.00579675211655937 -0.00315860404260139 0.0150135589918126 0.0189975168219573 0.0118015894622091 -0.00312909689467234 -0.0343783587060817 -0.0175121547967583 -0.00199990001044366 0.0271384222382233 -0.000343680686377312 0.00677183594693457 0.00888898705146697 0.0183196069129026 -0.0105489506038951 0.0165876307698994 0.00525731542484289 0.025188593492926 0.0361498028656477 -0.0106273460789892 0.00475944151097525 0.000739595730998691 -0.00596640226139931 0.0421164428284085 0.058490772633365 -0.0189724840061355 0.00555987060503556 0.030362423333281 0.012005939810101 -0.176967666130548 -0.157065181138885 -0.248202229613829 0.195641728905835 -0.0304102356965366 -0.0618991514666289 -0.239619882522918 -0.105417482064799 0.12892745476291 0.129283352889421 0.164920144219852 0.374628121835033 -0.242784915259209 0.340649452191207 0.0976055778805606 0.151521363157451 -0.0101655143719751 -0.209867413599147 -0.133326989583975 -0.154809704310724 0.20955449391033 0.014787629442731 0.0565181490243883 -0.203030914726309 0.147200909835832 -0.314115900542743 -0.00923516763636618 0.000451906066847723 -0.000898381871650117 0.000714913370384293 9.13366754930763e-06 -1.27062057753145e-05 -8.40884289034787e-05 0.000924038980679775 0.000988552226743442 -0.000466837272438875 0.00228840352469199 0.00272159794367012 -0.00669699819089671 -0.00455492688251202 0.00634399859059868 0.000483935397952894 -0.0013146974660935 -0.00318111463009646 0.00047251070132145 -0.00115386487566391 -0.000747823582141064 0.000115246201589229 -0.000527699052579296 -0.000323735397560996 -0.000319484716560264 0.000541044156403783 -0.000973164917747807 -6.85091491297074e-06 0.0102695924245619 -0.0035440362442821 -0.000682172562034149 0.0054648630297118 0.00999535744738304 -0.000425096412466287 -0.000517884086303869 -0.000319667953438423 0.00104890871221424 0.00285318863981402 0.00333531152954792 0.00292096750227786 -0.00476734536448952 0.0143859703059161 0.0025376513471709 -0.00700086304109644 0.00201537820129798 -0.0102387115418608 0.00306890314892629 -0.000787842571256346 0.00876183366801865
  89 1513.12526720923 ""  6.25865757614685 0 0 -0.00613845459250002 -0.0043539199515688 3.35116236083373e-06 -0.00059836009498478 0.000650199631173983 0.000878262058943017 -0.000111939485891501 -0.000258771575238531 7.35615452070736e-05 0.000792067106822489 0.000999979826919563 -0.000548050569502093 -0.000524263136040504 0.000336415456620765 0.000876642959303673 0.000512573534645749 -0.000465869396122216 -0.000984078737107579 -0.000156520007986306 -5.21168392919531e-05 0.000225538018436421 0.000121574526595388 0.000101469811204289 -3.24192056839261e-05 -1.18546168020725e-05 0.000148513709846876 9.26936302852109e-05 9.36354464517891e-05 9.8145666577396e-05 -5.9458237251656e-05 -3.56861486571139e-05 -0.000185428226372713 -0.000115152193211519 0.000150924568014056 0.000152789495235523 -6.23971127423607e-05 0.0100602469608145 0.0212182990923774 -0.028125250093847 0.0310087647011866 -0.013810040512094 -0.0164919133921459 -0.00209165507988281 -0.00363817065007818 0.00117874584356056 -0.000559609966214598 -0.00285718611911328 -0.00109493776095471 -0.000574444177852665 -0.000779177760291486 0.000468819602054423 -0.000382448011296443 -0.000569911060945607 -0.000820235020355441 -0.000632896433876511 0.000492768481772412 -0.000531464156776042 0.000388055828660675 -0.000326864686301172 0.0013456929269472 -0.000853164473802161 -0.0014169883180774 0.000449863999940688 0.00068914524256676 0.000902108578175528 0.00154865722027634 -0.00102826482143892 0.00149339736049311 0.000378294500076978 0.000613404506942193 -0.000140649087825663 -0.000677715376399696 -0.0013317709636856 -0.00181417739300783 0.000710664038682567 -0.00136180005735057 0.000649151421365086 -0.00046299504097209 0.00119240515491015 -0.000946692972813778 0.000499532591147514 0.0150570679113323 0.0212526182812073 -0.0157004299678189 -0.000952666334830232 -0.00252842669731529 -0.00281141804863913 0.00974146890111745 0.0146599451975804 0.00801745397850094 -0.149404779009657 -0.250552785047141 0.107189694637279 0.185097504742342 -0.146373518179885 0.0478929265362082 -0.019704078878382 -0.0387669759168425 -0.0333244398584498 0.0283634166070896 0.0197758858237291 0.0313625306510837 -0.0212187824899221 -0.0177122350455692 -0.0250151597207495 0.0350070550045039 0.00666007854381975 0.0098219050792184 -0.191888801500979 0.0793018225625199 0.0168115115931425 -0.165012379568428 -0.178137104134909 -0.176291019637178 -0.0236210999883711 -0.0187587827296193 0.0369498326783242 0.197847157258075 0.214116963530435 0.219319071222665 0.148661944072235 0.16699079969635 -0.136278317409236 -0.463743836128006 0.118168165405249 -0.0074529267890985 -0.220543001140954 -0.369487486399831 -0.0475303894156686
  90 1514.41652295554 ""  0.571660072584713 0 0 0.00543116961507873 -0.00128160816108738 -0.00598348058373129 0.000414113929424788 -0.00046998368617563 -0.000896116346107083 0.000421544862412359 0.00166406815134138 0.000567902326655554 -0.00144302663583544 -0.00174501952799856 0.000745273726415903 0.0006358069353714 -0.000594694658116688 -0.00124418448762733 0.000140875781800579 0.00139171247707851 0.00070351829576291 -0.000701479038437823 -0.000523974417563826 0.00057349390372128 0.000222296188093367 -0.00137468325023745 -0.00121843730429724 0.000275368743814535 -0.000237110468447853 -0.000567600909436668 6.94988943572835e-05 2.80822194022575e-07 -0.000635265067398878 -0.000149523077327722 0.000307197298762724 0.000349111446037973 0.000498770631329622 -0.000177315266676407 -0.000287779110169656 -0.00326688487960582 -0.0150580766589738 0.055924959026312 -0.0502934342878407 0.0207230115289666 0.0198917690141835 0.00436504641726362 0.00581044994015712 -0.0013968543616722 0.000690987030937467 0.00606229910292585 0.00295366846088597 0.0026793843786281 0.00447937750487361 -0.000826311018168662 0.000496976673622245 0.00551787840117266 0.00333227048009171 -0.000192856370884652 0.00675522596981845 0.00219927517418154 -0.0023185278266065 -0.00121709884681145 0.00862077056159708 0.000768474449188263 -0.00550064008561233 -0.000623746376337758 -0.00121354575284935 -0.00134076034578092 -0.00415488110903933 0.00278217476962313 -0.00370277072172224 -0.00104701852005434 -0.000943169122164684 -6.62274709812698e-05 0.00175603399594086 -0.00260095858649265 -0.00405576337297494 -0.00298642785364659 -0.00766286544244771 0.00132559485103699 0.00454638291389496 0.00173383838341191 0.0056979393588235 0.00360735334029341 -0.0326798503409462 0.0469673829059255 -0.0207348987740809 0.000655216259572893 -0.00241327577502294 -0.00121970340409247 0.00377782579641876 0.00330970107949696 -0.00739360565778015 -0.171303273839426 -0.199377750660969 0.259513532446053 0.286649445075925 -0.343051123070442 0.051142029589858 0.00557960623930647 0.00573049787051408 0.0743616171711231 0.004814711994712 -0.0275614535001771 -0.0262831587645495 0.0199711248127341 0.0316415322827944 0.0261151814823087 0.0107151233896716 -0.0259241602123111 -0.00134867460146406 0.0405818464933241 -0.0382508076024026 -0.0266896380166826 0.13198465951563 0.0818006971299138 0.146312109544126 -0.0290555995848185 -0.00822437890440411 0.0281780981480554 -0.242331791410865 -0.241629207283137 -0.275621191188282 -0.138826367830017 0.345178099054575 0.0845921004999534 -0.131135167414858 0.0371552098974446 -0.251946735208813 0.103283130556134 0.0101768324517476 0.236333150580715
  91 1517.70040722106 ""  15.3740848227234 0 0 0.00220084660672609 -0.00328124940207921 -0.00503121021562926 -0.000681104020948589 -0.00513233293686542 -0.00242004402444478 -0.00251626739743596 0.0196247546003066 0.0160828397112321 -0.00472890769915591 -0.00666613368079355 0.00209491423610981 0.00188815767884895 -0.00927381747237069 -0.00849868025042954 0.00653817102598095 0.0161114957959686 0.00148664615307876 -0.0141464381266124 -0.0162769547776299 0.00871072405154433 0.00715655964497056 -0.0114398108320324 -0.0171149971596017 0.0207506289073059 0.00331797374774992 -0.0259112922052115 0.0099018260502456 0.00934038320972128 -0.0303290150020266 -0.00827203683043849 -0.00502792931932507 0.00766774644432809 0.0294198618325635 0.000504330285297482 -0.0161505292546538 0.00841488751719334 0.00661594793220153 0.0560998823646216 -0.0425175517782859 0.0331201851100916 0.0188359470146563 0.0294115155854426 0.0420021743775477 -0.0125748849809184 0.00244228405343986 0.0458886616601972 0.0260610081967114 0.0235014712815702 0.0386335753162084 -0.00705853084592209 0.00824545611222787 0.0601502838083943 0.0278589871849884 -0.0857831383468641 0.307308586908404 0.0169355970541062 -0.031675608456325 -0.0837068808110688 0.455153966615291 -0.0604302413615172 -0.355137669956114 0.0203210410482063 0.00772928091960215 0.0179426067406277 -0.0131195771403741 0.0187031829133546 0.00999363489774955 -0.00411521569072115 0.0161353572385076 -0.00559193715751371 -0.0220086673906506 -0.199426040248438 -0.293769129483482 -0.0817115780917799 -0.425503334277843 0.100301466296418 0.164845207408096 0.161215355090901 0.191776592282968 0.201529546848074 0.00131813734636797 -0.00140213042986847 0.00174139952124069 -3.88596143734755e-05 0.00028951286532807 0.000586303902192605 0.000124017274552387 -0.000680743702535348 -0.0020283854440247 0.0043503629303244 0.00474633253448105 -0.0141596963688928 -0.0110658770350745 0.0116193542094346 -0.0022678257165441 0.00191173993556395 0.0014035591532932 0.00307619658906739 -4.13366242697722e-05 0.00064290650725582 0.000553101888397632 -0.000743573101297219 -0.00071159734285409 -0.000690749110624518 5.33709393587155e-05 0.000475390257418505 0.000132181893559675 -0.00182321296315102 0.00102133702365769 0.00124198145438655 -0.00360485339214739 -0.00263520693668442 -0.00380985421794869 0.00366822594013713 0.00236386794926691 -0.00472425011320079 0.00711834932593339 0.00762657834767214 0.00785443434914503 0.00316678910578604 -0.00478298629992862 -0.00216511670163889 -0.000521683235144597 0.000106080842574329 0.00392304887889337 -0.00303835576528145 -0.00224796399778273 -0.00439138596392639
  92 1524.18052352825 ""  5.7815816526277 0 0 0.000120032062827798 -0.000188026823542047 -0.000279768030317938 -3.67449184948079e-05 -9.8005263182226e-05 -4.52501087931793e-05 0.00020272290614815 0.0005018870549321 9.73033879246643e-05 -0.000106229771170794 -0.000343825234302078 0.000342450488796844 -0.000278961894932085 -0.000145219504948534 -0.000536350254704658 -0.0016445111041385 0.00119790024378973 -0.00128968854558289 -6.52158310291332e-05 -0.000370592064406046 0.00035866626957788 0.000311084737974063 -0.000422217541002569 -0.000162482898831074 0.0234803034803563 -0.0109312410320072 0.0175286787829244 -0.00436549706032496 0.00925168469469704 0.0177490246597616 0.0313918504745843 -0.0147611421037789 0.0233850203862581 0.00939717637602627 -0.0113143075752952 -0.0140495705833528 0.000293136180280857 7.69348802339676e-05 0.00290076789229432 -0.00212918161155241 0.0018016140117438 0.00092441519112233 -0.000193590135291153 0.00173820063929588 -0.000954101493312362 0.0116086739232254 -0.00413078339781153 0.00928267002815162 -0.00917922025549467 0.00606024529784464 -0.00757895479964616 0.00116426888837704 0.00100985868964543 0.00161322270925755 -0.0343481585377165 -0.209585027284186 -0.109870122624663 0.112604366641645 0.0234888226941435 -0.22038389718455 -0.0726467822340051 0.102965366227581 0.0431834906171354 -0.214356354391195 -0.351892092283919 -0.0193401606953109 0.144597179122525 0.383962811482198 -0.0335895642385266 -0.437055916412199 0.205973816849262 -0.324650959344881 -0.0289629426410208 -0.0573948416178403 -0.11528153703256 -0.18301901158472 0.0098907123212156 0.16550666239238 0.0162068044423086 0.215182460680621 0.0955549591523366 -4.98063012406852e-05 -0.000131628721226017 6.12521737372831e-05 4.68394174145158e-07 6.23446758889409e-06 1.54141103107272e-05 -9.9828401891194e-06 -1.34810452641651e-05 -7.58395170345456e-05 0.0006245149246303 0.000946405973659013 -0.000548554430195863 -0.000715556469163231 0.00076076937235513 -1.32624450535739e-05 0.000107961055428668 0.00017865854157381 0.000202186151481142 0.000210489901575044 -9.94713680678352e-07 -2.45354418327218e-05 7.41391216555761e-05 7.90999482397119e-05 9.62525186058032e-05 9.03875616463807e-05 -1.69894760283885e-05 1.33165945416096e-05 -0.00131711132961731 0.000379239478354343 1.2192531964724e-05 -0.000442968030342856 -0.00105056755422785 -4.55540952124813e-05 0.000108870974751776 8.26691149023557e-05 -0.000146850327654501 -0.00065468557391302 -0.000662731815819987 -0.000791473162657855 0.000169643864789369 0.000838901822096666 -0.000214664869884644 -0.00126871096626803 0.000317274196017416 -0.000295613687156575 -0.000388071560146419 -0.00090271092190396 0.000268438938405051
  93 1526.07452976984 ""  14.8455412927046 0 0 -0.0101840902226051 0.00420125785919997 0.0122465950982402 -0.00127128044171233 0.00113269233972323 0.00217298499405638 -0.00146522309990593 -0.00569294906261524 -0.00160238595228752 0.00442380285864394 0.0055453871591484 -0.00250129292122104 -0.00165019201246768 0.00155574047391052 0.00319046834175854 -0.00153941871450305 -0.00436420157757312 -0.0007244709008642 0.00291272572827592 0.00226610445441686 -0.00246213592502225 -0.000964001859396111 0.0043961625237626 0.00419557912575525 0.00132699085759362 0.000943726416115955 -0.000895969902946233 0.000286591643971805 0.000454690433588402 -0.000983171285155698 -0.000236100262602805 -0.00120888873962194 -9.71165868320921e-05 0.00118424741228453 5.17260123478583e-05 -0.000578741329767934 -0.00819329962820062 0.0085253355013683 -0.153603347003156 0.128844225319334 -0.0788539405803163 -0.0567316835823195 -0.0125465186774818 -0.018982316333559 0.00522391425575895 -0.00168691645065136 -0.0179423296315342 -0.00904900736078068 -0.0110362275493112 -0.0183064194886998 0.0032508393037431 -0.00153336548899085 -0.015149539926221 -0.00832730138159455 -0.00410033213891896 0.0105267519129788 -0.000451383839743982 0.000363941037732695 -0.00318526407334872 0.0157782556047074 -0.00312487892624287 -0.013010060067701 0.00117459039760445 0.00310342151907002 0.00391534408172908 0.00993179388513218 -0.00524652577692028 0.0121965651889952 0.00236323097122607 0.00256858053690259 0.000568258123076651 -0.00801853097996714 -0.00821226411811507 -0.012210449923687 -0.00278152367130293 -0.017027940878225 0.00430050321812267 0.00562496877014916 0.00716988749388201 0.0069814640494986 0.00851885660992988 0.0201699554713558 0.0408779575492335 -0.00991021067059776 -0.000248525928890846 -0.0021846041171061 -0.00166377056396879 0.00614446175925301 0.009005398779994 0.00403307034840821 -0.216616373697687 -0.336418243344587 0.127229722155892 0.22455743591438 -0.243065129401124 0.00876305716981583 -0.0135617405104071 -0.0290581589729168 -0.0114770009017462 -0.0548467626326436 0.00184148619488312 0.0113396189960246 -0.0259967284455672 -0.0233078362649355 -0.0315051320382002 -0.0183437558365698 0.00282692232115384 -0.00158403029674018 0.336380397099689 -0.0950276127922935 -0.00216245767735061 0.0993093069320939 0.265661233212734 -0.0103700829155339 -0.0260686508383324 -0.0196023364684314 0.0377118593471038 0.223070149124518 0.23323530257968 0.264409498711544 -0.0354141181853493 -0.180259141685575 0.0459451633156763 0.270108930496 -0.0678373230189022 0.0605975572187994 0.0826725315194507 0.196974992623104 -0.0666056636424448
  94 1531.48888491553 ""  84.1105332112199 0 0 -0.0234578986409176 0.032421315927957 0.0549603822536634 -0.00192233131778174 0.0053757003424027 0.00664444590356805 -0.0107909688161838 -0.0381959606876379 -0.0101336274070481 0.0245744495748777 0.0283159493640058 -0.0149205450514207 -0.00783361312303221 0.0143407567705949 0.0198096975684964 -0.012446624438901 -0.0286944647133435 -0.00160389411467639 0.0211079001304652 0.0169598468484981 -0.0177391926190621 -0.00712322052557028 0.0289993560158333 0.0284438631262622 0.00574674857956558 0.00307431511046119 -0.00547457272788318 -0.000193723316749162 0.000841825101919275 -0.00477819213310434 -0.00155807245449695 -0.00788140311394595 -0.00252043392706104 0.00457643190312985 -0.00139955518117998 -0.00151045395355383 -0.0721755665027272 -0.0366788303601512 -0.571046700993439 0.453177925798253 -0.291564641014642 -0.187267712263232 -0.0683774354324099 -0.103995519889739 0.0249116786641921 -0.00836813441953104 -0.11426652402978 -0.0620201570253858 -0.070876380797197 -0.11858831780414 0.0196242667428558 -0.00851536861959229 -0.110472197304026 -0.0597542193785827 -0.00500213244992446 0.0552248142920011 0.0157629733367032 -0.012434352265317 -0.0107030089162619 0.0691789995896487 0.00489216283912423 -0.0470157141860102 -0.00522133442400956 0.0297824004689006 0.039009713953033 0.0836439010913502 -0.0515851541178818 0.0821262640729267 0.0214944324597269 0.035104441197718 -0.0011076938322295 -0.0530947783747062 -0.0219225800100623 -0.0359757488537803 -0.0254508192247562 -0.0645761058778928 0.0128344275810793 0.0340024448160487 0.0174076180243878 0.0470468702685072 0.0334146664123982 -0.0119307564405697 -0.0070564144572681 -0.00557576516813776 0.00133472525403697 0.000991218400903038 -0.0005170354474953 -0.00549372400070982 -0.00422553190478489 0.00714738413259345 0.0541661223060952 0.094575653086249 0.0280297285024703 -0.0278451789462936 0.0271110202746896 0.00220639019548771 -0.00667595689586214 -0.000662921621562977 -0.010361718946468 0.0129696689029112 -0.00249276777555753 -0.0055786282275407 0.0116640524306551 0.00842339240916135 0.0116822361249607 0.0032800451761207 -0.00136959111471631 -5.89972244684288e-05 -0.0704624013599632 0.0181364144789836 -0.00349528248521818 -0.00872234116504262 -0.0521971786512129 0.0186208584455318 0.00488947896553556 0.00632815072410053 -0.0108594950381894 -0.0906629978504149 -0.0989682933742635 -0.103465067911849 0.0010933575418558 0.0440564088147787 -0.00509175908296091 -0.0521947822384252 0.0129241761238447 -0.0181384449298015 -0.010773834692667 -0.0357805570105244 0.0229796902428629
  95 1536.26986551203 ""  11.9618671936771 0 0 -0.0049573972622868 0.00565024187062497 0.0106723747179388 -0.00122635371060181 -0.00133356294830638 0.000903407567093097 -0.00188985875229628 0.002062308875605 0.00388693009702281 0.00100386297829766 0.00462495931943236 0.00163104678646498 -0.00108503013957169 -0.00711072669808132 -0.00311375660977395 0.00312642245314403 -0.00617567633044562 -0.00813429561862322 -0.00612516925357873 -0.00537296556357016 0.00482539443414601 0.00338757139871247 -0.000717268308476692 -0.00505409423919459 0.00849400472340941 0.0409649282899779 0.0144687455160289 0.013727393276909 0.0121040454092723 0.00789540040793808 -0.00038722955786043 0.0268369517185242 0.0171821920981927 -0.00199274531980243 0.0195768278521328 -0.00374054415158641 -0.0126235998360891 -0.00441193538475385 -0.113657455851954 0.0917293320656103 -0.0553267375418504 -0.0376387168433343 0.00117926541453297 0.00564595713811889 0.00204613806878896 -0.00169259130424563 0.0430226880104924 0.02990469664698 0.00793919124827438 0.0159010587620266 -0.000294673523098958 0.00352409936074328 0.021266159248252 0.0090214309880441 -0.16931268891396 -0.122063125879232 -0.225726502940168 0.197176113877382 -0.0401275228179471 -0.0370420806993955 -0.227944745160924 -0.0969376508201083 0.123261640097807 -0.121977112777698 -0.151729738522074 -0.397902729081496 0.267153928154739 -0.3390187566025 -0.106907267329795 -0.174819926204704 0.00470900099360229 0.241655372041186 -0.126241810431806 -0.145663575551235 0.199646834520704 -0.01471002110422 0.0601263656677706 -0.195957884199344 0.146480250322829 -0.271437457879109 0.00844982495511649 -0.00174380516984002 -0.000690993467380199 -0.00107334978339697 0.000271825211841922 0.000202098766307633 -6.23208432843091e-05 -0.000780240633910116 -0.000517825606268777 0.00117729662639586 0.00641270729302622 0.0118165796747725 0.00629650592122199 -0.00199557720373364 0.00152271231724357 0.000412280217255719 -0.00162471901171435 -0.00114838420888543 -0.00163915145252082 0.00132351412025636 -0.000360645783986059 -0.000789373844712209 0.00161762619525453 0.00103476027873164 0.00150511988135515 0.000293140010097027 -0.000168753497785909 -8.95657950474598e-06 -0.00667892081717843 0.00158149393961183 -0.000398558730945039 -4.48423009586217e-05 -0.00477136040683529 0.00287025659745861 0.000812784427853305 0.00120301696977354 -0.00187717303513037 -0.0118149407795922 -0.0131469818346425 -0.0133197863323591 -0.000207170017729238 0.00458421309437471 -0.00025445136782846 -0.00487845851052086 0.00120463036030641 -0.00207255386036994 -0.000745741633920572 -0.00323456759265489 0.00267311596177309
  96 1548.20180095814 ""  104.956889485807 0 0 -0.0166248778282852 0.00258843718697473 0.023803299645016 -0.011142451564568 -0.0199539780536539 0.00247728442094444 0.0327604214400856 0.085672582643052 0.0110356599761043 -0.0470645702343521 -0.0410916560678542 0.0371249981084332 0.013850812707052 -0.0564870634098649 -0.0550292585284435 0.0238053690577948 0.0761830957526826 0.0166402884848207 -0.0471255078974269 -0.0474626586187499 0.0333607512167195 0.0143179035129181 -0.0509445851492736 -0.0523106572987342 -0.0102659651051365 -0.0215646156942159 -4.84416724723819e-05 -0.00224432471908271 -0.00479168304483888 0.00172608035427397 0.0015124956414239 0.00200168043627221 -0.000881020632196783 -0.00374977545112084 -0.00415251680115982 0.000804271407238483 -0.00919932098198754 0.0249117259391267 -0.284478488412825 0.248324878151026 -0.102454971113902 -0.0985181959697606 0.120995338393718 0.201661704790323 -0.0330782509369904 0.0150249506453592 0.257379161737808 0.145055985683628 0.151570947522082 0.24591182699148 -0.047285765312067 0.0167411673118736 0.249335626673755 0.138670176508407 0.0487184993467958 -0.0143496831400406 0.0447404255303247 -0.0468552738275224 0.0202729340833166 -0.0481974662687102 0.0529400929175325 0.0666192306067864 -0.0259360239552557 -0.00376915156685168 -0.00725599944451161 0.00726016980338334 -0.010139179095139 -0.00611782643292969 0.00319740008049224 0.00754892414825085 0.000227733816629981 -0.00806710662000261 0.0512001813655142 0.0691489277621187 -0.0279292870831933 0.058550702926153 -0.0288807812300253 0.0284437806017587 -0.0523907388193249 0.0322136459162993 -0.0307564281120978 -0.00326895380056617 -0.00162814917412694 -0.0019228154249511 0.000970721139506795 0.00069404604564521 -0.00036853145798392 0.000633279899176664 0.00211494801688602 0.00197436019828697 0.0109855440145074 0.0207808232838002 0.0106223425946652 -0.00407081909575615 0.0013138260129063 0.000617607014664523 -0.00824498650197094 -0.0118960970894634 -0.0015554732598561 0.00128745462401644 -0.00056882227330006 -0.00193394528687725 0.0029960005973056 0.00175456491814811 0.00253694502890067 0.000562850521750089 -0.000332606180615124 0.000317890080365274 -0.00690593183967036 0.000811902869739636 0.00146829475352317 0.00136386289244971 -0.00507904099749828 0.0061663191816351 0.000270838625966359 0.0027868063556897 -0.00160224891576579 -0.0188142197106823 -0.0214580189878103 -0.0207801073829315 -0.000810207941785531 0.00742311961532841 0.00016820385167763 -0.00706657557923588 0.00186227472594875 -0.00503087863709769 -0.00068078416945264 -0.00394842043098496 0.0035168726448397
  97 1593.60877226408 ""  4.93220137781016 0 0 0.00160500476450485 0.0128052450762024 0.00715743945968534 0.00682863954793415 -0.0070927765612421 -0.0137540461550969 -0.0854450073444565 0.0135375238015442 0.124269034257301 0.057863426037739 0.0166858178928542 -0.0674049122637391 -0.0304898820937406 0.0584071927724093 0.0787770490494048 0.0657908788347669 -0.014397137015488 -0.0983048983737586 -0.0544020325066936 -0.0272703750855868 0.0561828098392773 0.0391170192413553 -0.0464733291287022 -0.0830971595565388 -0.010915330708808 0.000385587901678983 0.0150519081536868 0.000257053645249472 0.00179883123285101 0.000112338594620355 0.00102223693816818 -0.00463638376201047 -0.00430566969303819 0.000806080415037094 0.00154831513385023 0.000547149532408078 -0.0175374418713148 -0.0182671718420006 -0.0190113153613614 0.00756711218937399 -0.0274468104308203 -0.000655576122255826 -0.0234137287765566 -0.103855557917447 -0.0356638017963423 -0.0310465595446039 -0.180849488380596 -0.0741513284576111 0.0585680518779925 0.138604258452867 0.00972722956450319 0.0430651555639343 0.149784099171766 0.0393065836606496 0.0189950237738764 -0.0219154917457848 0.00836981628552429 -0.0062503238625787 0.0077080012175023 -0.0188417196225435 0.00979537723127352 0.0168637433220099 -0.00408784051135752 0.0103485608080214 0.010026857722762 0.0154188924481976 -0.00876234041674442 0.0194164439560167 0.00102644846500068 -0.00434737336486618 -0.00365901434882157 0.00320266088040429 0.0112429888228962 0.0164709925864125 -0.00319058618318455 0.0209718423697886 -0.00499992384145481 0.00112269545305163 -0.0212031372163069 -0.00320466247946094 -0.0216975203251495 -0.000322121837769871 0.000612550469264895 7.64963969430968e-05 0.000182284519203604 0.000856183473789088 0.00143633767167418 -0.00160938855285547 -0.00520395922018643 -0.00391401893571953 -0.000737389480703747 0.000156048318985852 0.000624813701598441 0.00121191391668124 -0.00154220641538013 8.05215911438549e-05 0.00556635044434156 0.00516248110766982 0.00497752206821087 4.89454828371817e-05 3.33395249198465e-06 -0.000342639389008992 0.000490373229213671 0.000256079531685553 0.000575010668601685 -1.09766088789618e-05 -1.06857362242961e-05 2.30338316490002e-06 -1.85469176031809e-05 -0.000112954538640492 0.000430024732823248 0.000393605462439294 -0.000129836286861213 0.000894776716586824 0.00853000744777238 0.00684300686452121 -0.0131470029143585 -0.00234186681087555 -0.00267104758434539 -0.00281439887810042 -0.000214553863127859 0.000175321653473528 0.000153697967383011 4.36073019800181e-05 1.04941600425305e-05 -0.000205768301666462 0.000146447342681656 6.93173632500614e-05 0.000257304555242876
  98 1636.82590539812 ""  66.5946349250056 0 0 0.00659554529082101 0.00792241303294956 -0.0032813602501755 0.00363367543879596 0.00671987076835552 -0.000706410490428434 -0.0377619460436291 -0.0782749467318008 0.000519594783541191 0.0617887948542934 0.112077144096485 -0.0113371595769742 -0.0224643403660512 -0.106517938191292 -0.0380889922373793 0.0316017848911817 0.0741814385207108 0.00477196707139172 -0.0603956355031305 -0.11043695227863 0.0107530189413952 0.0241918303822109 0.103831627957916 0.0341929778196579 -0.00433060604838017 -0.00843361847010099 0.000484891136607085 0.00137307328025521 -0.0022230824705076 -0.000212868171264962 -0.000560730946443227 -0.000409049519602471 0.000500498237528738 -0.00115910129018564 -0.00101042527248629 -0.00210944521725039 -0.0111357757812523 -0.0272234779070792 0.0374127029564233 -0.0452635350130818 -0.00952550378855173 0.0133719105728004 -0.106857682906247 -0.121621097444381 0.0657081557489601 -0.0248511131758126 0.117105436466551 0.108761825319507 0.115770675672408 0.14416219652331 -0.0644780664031358 0.0270931489885978 -0.114627500421731 -0.110701720559054 0.00505164196676863 0.00193250240473155 0.00462741835678094 -0.0123985475762527 0.00375881880601495 -0.00734094965273558 0.00316056904834128 0.0131886966165356 -0.000528641041160723 0.00121524261343393 0.00203655108579963 -0.000492514748742156 0.00138758513771038 0.00208598537804506 -0.000407991309553589 0.00419763111197599 -0.000660222440497327 -0.00619489252618469 0.00701962902610465 0.0113485158623556 0.00242575982934771 0.00971455606560484 -0.00664833149805492 0.00914696751185958 -0.00348495313016462 0.00593683085965235 -0.00173722539606308 0.000216561570777405 0.000273960958893964 -0.000165140784366919 -0.000508240737643465 -0.000640013578002261 -4.84813666886062e-05 -0.000709182046834451 -0.000735535429234143 0.00059308056307396 -0.000658001737071984 -0.00149104874420534 0.00117388505620087 0.00257783055827045 0.00131283722280499 0.00176418981817772 0.0020822117133347 0.00390231593569081 -0.00161952207214321 0.000248071476265728 -3.72002852445407e-05 0.000621834369163085 -0.00048446166494103 -0.000340801590783589 -0.000329552946793937 -0.00015767237312971 4.86207810225333e-05 -0.000228917381807652 -0.000138945799595451 0.000571997927656543 -0.00163161652627606 -0.000100732744065108 0.000281239156528558 -0.001281030103463 -0.00125967443832027 -0.00225820077915479 0.00174515339572866 0.00125752058807992 0.0015759994894476 0.00125725653050885 0.000333032915047518 -0.000698639348423871 -0.000307117154766884 0.00060498754275379 -0.000232260323446044 0.00130063812316005 -4.82543336481294e-05 4.45308234751816e-05 0.000139066821522564
  99 2892.5022682495 ""  43.7707441438647 0 0 -0.00620325552741115 0.00443025444556796 -0.002824583037674 -0.000503612266815334 -0.000336457450389134 6.88560940782881e-05 -0.0001718520480785 3.57229455392711e-05 0.000176546386740104 -1.56705054143297e-05 -1.3245088424764e-05 2.17212777589178e-07 -2.34314713088478e-05 -8.37327821968869e-06 3.62431602895231e-05 -1.64900518532608e-06 -2.76465610187016e-06 -4.02134792212715e-06 -2.89274962895365e-06 -3.48973102125161e-06 7.79535274539348e-06 4.30981943927945e-05 2.72282106484309e-05 -2.15253657530846e-05 3.0845903071559e-06 3.43661808897478e-06 1.97465485624731e-06 -1.02819372217102e-05 -1.85014967100273e-05 -7.76749288991834e-06 -5.52737501759258e-06 -9.77781308556152e-06 -1.1856487418727e-06 -1.95452288724668e-05 -6.823482961197e-06 -1.5655147282967e-06 0.0815704837523065 -0.0452237396065485 -0.0039195409832086 0.0108870990363766 -0.00571839951441942 0.036752719873 0.000307052639224829 -0.000507596562629343 -0.000564851764190502 8.67422887357577e-05 -3.30794460313805e-05 -9.74797109984334e-05 -2.22275264846458e-05 7.57927825306825e-05 9.3751635239859e-05 1.40174247984563e-05 0.000215137726821891 0.000206868181307693 7.63263086828525e-05 4.5741488852078e-05 -7.90628532268667e-05 5.40526379161334e-05 0.000158402254870656 3.00824717488435e-05 2.88766338354949e-05 1.03312686348471e-05 3.55805430438114e-05 0.000129569751986132 -8.43065195425656e-05 3.82183547480963e-06 3.87471648462749e-07 3.04781729004455e-06 -2.55468007141831e-05 3.32598318308004e-05 0.000112853312862309 3.42005057480627e-05 0.000153156260641506 -0.000122106347938154 1.30941592015674e-05 4.21630595678565e-05 0.000176157359099168 2.92820705877032e-05 6.34871374423528e-06 1.21894958720143e-05 -4.45997551725956e-06 -0.00769219986923174 0.000201952264513248 0.00320180763413576 0.000816252699254591 0.00143428501278207 -0.00209764690547449 0.0664922486911906 -0.0403466582577497 -0.00261981588075425 0.058881391980551 -0.042599362012158 -0.00661436740335714 0.0391954386069608 0.0277949455323577 -0.0314023314117844 -0.827268640728208 0.460692772756308 0.0526886882441564 5.7621158732874e-05 0.000155318513911937 1.45521902204315e-05 -0.000119279931492077 3.88947514481852e-05 0.000179425058354292 -1.96898665448427e-05 0.000246394692629718 6.45942317533627e-05 0.000383799187862965 -0.00082850342389136 0.000222243864759615 -0.00239407487101827 0.00104880768586322 -0.000101556122030125 0.00812135623116106 0.00688715718070921 0.00237758909204903 0.00164475768564563 0.00327502475097247 0.00431496300964476 -1.41653556062621e-05 0.000261839010250165 -2.21996311263974e-05 -0.000750256186468149 -0.0025641614971549 -0.00038125795147611 0.0012528645484434 -0.000630585888150627 -0.000348216322937619
  100 2960.58258121942 ""  28.0362087035637 0 0 -0.0365493753020447 0.0298184899672912 0.042827452491457 -0.00178850610479703 -0.00209834732311598 0.00105142049226468 0.00029371764514679 0.00157621172912831 0.000799638768918106 -0.000174520407012704 -0.000506076716979955 -0.000110979943624481 -5.02513359577379e-05 3.94569076884132e-05 8.48462244382837e-05 -6.55100617402022e-05 -5.4697795831509e-05 4.05966696763509e-05 9.84559739878553e-05 1.25290958506843e-05 -0.000139222858029453 0.00130247410050108 0.000640756680690538 -0.00131202159005055 3.86747795983192e-05 2.98946948683281e-05 -2.8244839136872e-05 0.000106388625829772 -0.000260404035813389 -6.02355767625381e-05 -2.01531820552337e-06 -9.26096442223487e-05 -4.10968277872841e-05 -8.37488665027905e-05 -0.000169949182948678 -0.00020011375447046 0.677570476486115 -0.40121487313201 -0.0142082010318196 -0.214196045807269 0.076620875098727 -0.511380018466478 4.44494923075509e-05 0.00127568481853286 0.000681866390641069 0.00105018788225986 0.000467261136250784 -0.00111087884245005 0.000273796144108522 -0.000765914198999105 -0.000815844730867981 -0.0159228203068899 -0.0118128966438062 0.0143802391042981 -0.00180740220120241 -0.000813390278382141 0.00180940710779616 0.00129589880081037 0.00358936009624931 0.000754168153708699 -0.000948318675467378 -3.15266748126003e-05 -0.00193211271662928 -0.000271155741673525 0.00023201115127545 -3.54194105288566e-07 0.000112771956085915 2.60671071466637e-05 0.000221118266788135 0.000240414049799395 0.000806092423008054 0.000193257588208467 0.00144950694643171 -0.00106898580379618 4.95801729374559e-05 0.0010572845682106 0.00351180894609607 0.000593056034580966 -0.00160137216837138 -0.000794880830816579 0.00174215931026256 0.00431263083579652 -0.00432370594479736 8.03615701065837e-05 0.000404242836258765 0.000200843922331486 -2.2971320326173e-05 -0.00430975034739909 0.00143510232493846 0.000303212581037084 -0.0640448425821396 0.0445908498548414 0.00762730709784589 0.0121219609271985 0.00620900823003683 -0.011215374527089 0.0414926843612591 -0.0239357299123806 -0.00337285011792245 -0.000110550325334952 0.000176770986431304 8.83703813079532e-05 5.85828444822324e-05 -4.07538647216617e-05 -7.3400743052527e-06 9.78232652184704e-05 9.32871911508513e-05 -5.88987094239662e-05 -0.000380755482606819 -0.000750687808393713 -5.57427559923906e-05 0.0013656086589201 -0.00101639481803022 -0.000674050112058468 0.000184088371866181 -0.000337493203575934 -0.00239707256820141 0.00109137391542994 -0.00137672022574144 -0.000979652938053671 0.000478627258007521 0.000170138606932805 0.000409792216044891 -0.000451881566428983 -0.00196515063256122 -0.000276729520827902 -0.00117246156728491 0.000733284208383512 0.000391399841024046
  101 2965.53371260349 ""  31.5102731710495 0 0 0.000262097150163489 -0.00132406364734986 -0.00336101581258542 1.12602310649274e-05 -5.56364750031282e-05 -0.000418260797165038 9.81198680282389e-05 0.000151062259475301 -9.55376528628026e-05 -8.38326907998289e-07 -4.84964985207772e-05 -4.76524014589709e-05 -2.0608588627185e-06 1.25435168632915e-05 7.47021141817415e-06 5.06722418052324e-06 9.98107295828159e-07 -6.1204271245511e-06 1.64403308602397e-05 -1.97691334122854e-05 -2.96131769785901e-05 -4.81535079259947e-05 -6.14432394464126e-05 3.32382126424016e-05 1.9048534146823e-06 5.61537216451361e-06 8.49823758212299e-07 -8.20964462542859e-06 -8.72297532009531e-05 -1.59882462132139e-05 -2.68659434424585e-05 -3.82528710491667e-05 -1.69830574412319e-05 -5.73818996278006e-05 -5.93086882393839e-05 -5.96181507915624e-05 -0.0265331116050059 0.0168666028992026 0.000942605313979835 0.0194152116478824 -0.0042966841817989 0.048360556598777 -0.000298204879600053 0.000605258641923675 0.000900911091285955 0.000123447413946204 8.98497650779555e-05 -8.45766103850776e-05 -0.000157328361084614 0.000167407285603369 0.00033315187264226 0.000474597379073537 0.000284549522506805 -0.000375066211155774 -0.00018999070220597 -7.48991719277462e-05 0.000195194571561498 0.00033125624145585 0.00105806334212271 0.000232846191310537 -0.000101413419995754 5.51619893878764e-06 -0.000196361021221857 0.000118761746152963 -6.81216689117724e-05 -3.44313184284068e-06 2.90925186500709e-05 1.69487861865631e-05 6.01397300543078e-05 0.000131726946254841 0.000498326137129184 0.000125782140181648 0.000664070268370642 -0.00050573087196705 1.65886815914261e-05 0.000396801916742597 0.00133333856757436 0.000274171487426019 -0.000387427297094567 -0.000184763525767982 0.000427046439893838 -0.00934519484873966 -0.0498482876018653 0.041029177881358 -3.99138062777125e-05 -0.000141042905555647 -0.000425424674472356 -0.00149861961039248 0.000217378065623817 -3.27405797632486e-05 -0.41268283069861 0.268452523095365 0.0408820514394231 0.531343481175499 0.348951082604517 -0.516617765957998 0.0102568920804202 -0.00515015038413306 0.000576671078106298 -0.00622588449589561 -0.00063493113066114 0.00200893384334957 -7.70106210188789e-05 -0.00151963886309075 -0.000429691261339429 0.00245148701781998 0.00401832906424543 -0.00344306033060912 0.0101935132853275 0.0484115967909474 0.00488849619026232 0.0663802723895181 -0.0423992106287724 -0.0241513429688292 0.00380131021738619 0.00518212508404143 -0.000519395418146757 -0.000498831293607814 -0.000497083370160576 -0.00421425497975501 0.0326592721611626 0.00735976436966618 0.0322838356406101 -0.0181505723379218 -0.0815940154594729 -0.0082537471409627 -0.0445977447243844 0.0278680703637431 0.0149715019908771
  102 2984.14195685567 ""  31.3048428946946 0 0 3.19538405710995e-05 0.000169076809374585 0.000224363655352825 -2.70544831042006e-05 -5.54454751334303e-05 3.33831527241591e-05 1.48464774731558e-05 7.07340702976834e-05 3.03693171853549e-05 -9.07905062248703e-06 -1.84250522336968e-05 6.2657453316779e-07 -1.18807876719445e-05 -4.05630251171987e-06 1.15746743465663e-05 2.26724775386047e-06 8.04948156767494e-07 -1.65866874460385e-06 6.39886110481377e-06 -3.98177813624185e-07 -7.61755834038915e-06 -1.17806271782823e-05 -2.65465059217698e-05 -8.43020790183356e-07 -4.35630293919772e-06 1.15203199199697e-06 2.3157457620433e-06 0.000177264509489435 -0.000323331417124669 1.2638022519668e-05 8.17171421410383e-05 1.46584422531525e-05 -9.68276967127701e-05 -0.000100522240200584 -9.43699974056395e-05 -0.000132609513252654 0.0018451014209401 -0.00122400868019929 -1.72961895212544e-05 -0.00192939796727082 -3.31875817369887e-05 -0.00458267248393114 3.20703067427257e-05 2.44239825865408e-05 -2.09203499624722e-05 0.000102224396336808 6.60566292042123e-05 -9.91985951244265e-05 -5.47180631386892e-05 7.12228436391964e-05 0.000107171515527006 0.000124899662262883 0.000160741888136858 -9.86561831914325e-05 -0.0020479491178467 -0.00095292613967716 0.00212445778668769 0.00154610574785942 0.0048670200507978 0.00106775343208265 -0.00159838805310762 -0.000121355752626717 -0.00334595882725486 -0.00133101279494356 0.000953813246395082 -1.02649177523414e-05 0.000662765764849867 6.93594581990394e-07 0.00146379803148981 -0.000288307635909941 -0.00113550942466249 -0.000331178928934523 0.00134896993875559 -0.00102413657927239 2.45373853472928e-05 0.000775729887376242 0.00255347353758102 0.00054164273580924 -0.00093728373234159 -0.000446039681032394 0.000990424724306045 0.00202692746143741 0.00609968012792817 -0.00443501514224365 9.98504942622606e-05 0.00011150378661534 2.95508393316777e-05 0.000540320125471301 -0.000278473084251578 5.09083749743922e-06 0.0389969331811296 -0.0280566526662211 -0.00528683505539751 -0.0614488713916771 -0.0410510100061836 0.0597538942638184 -0.00359299796244112 0.00209671976824785 0.000718252998616899 -0.0611913479187968 -0.0187732302957193 0.0103183365713795 -6.26546884739823e-05 -0.000259072876368936 -0.0014698130004108 0.0137926826415761 0.000550400899965576 -0.000481267313409364 0.147651594414683 0.590187377055086 0.0781861929431868 0.589202761371263 -0.370572975235231 -0.192523637244853 -0.0033419617886502 -0.0033704965421228 0.000651915429509924 -0.0116562481695874 0.00605791278553249 0.00406181271019887 -0.0284402674835281 -0.00741441901124613 -0.0244166286700954 -0.0124545845603013 -0.0750251216875297 -0.00619629312568784 -0.121757410026928 0.0762711220758221 0.0417749922210777
  103 2985.75595980536 ""  29.2236699489257 0 0 0.000114773376270709 -5.18338309585272e-05 0.000124582816538836 1.39875381851734e-06 -2.55673487077219e-06 2.85702151349038e-06 -2.09588067881612e-05 1.32621986813268e-05 -1.51894303197858e-05 1.57394724597341e-05 -8.49843738731897e-06 1.13814190920542e-05 -4.3099014641251e-05 1.75530320379854e-05 -3.37200135996722e-05 -0.000144465742932536 7.95309324403706e-05 -0.00011580866197829 0.000108127060367065 -3.80888113892655e-05 0.000114075294643604 1.23614275393391e-05 -7.82276987268713e-06 7.2981690580627e-06 0.000568693192722955 -0.000279296451697011 0.000434285945562054 -0.0186105713453923 0.029181594471423 -0.00144394133011082 0.000706339825257714 -0.000175538462077158 0.000263526381970247 -0.0194172497870413 -0.0115446406858261 -0.0271092364628647 -0.000769345342198086 0.000484768763975646 6.36429455059351e-05 -0.000610037562180289 0.000174639615094573 -0.00157951719302327 6.81539409422755e-05 -2.85161499242615e-05 6.30429086217157e-05 -5.20159849576551e-05 6.24465491900489e-06 -1.11952835364307e-05 0.000980851760595694 -0.000537464720462998 0.000374918679249373 2.2998485883898e-05 -2.98926608695705e-05 4.44400817106811e-05 0.207019823806762 0.0973022530245908 -0.2152852588951 -0.145330134571989 -0.456377761235865 -0.100025624721592 0.156235888683393 0.014071300554244 0.33127031473556 -0.00765151836242525 0.00410533681811454 0.000567357886397028 -0.000410663951209494 0.000743206169182915 -0.00327941915744442 -0.000780128395116673 -0.0025393447504772 -0.000813484796292191 0.296826811786965 -0.228689999281354 0.00101219208605715 0.14142479114365 0.466931568155643 0.0981154552543233 -0.209930806957077 -0.100199105557583 0.220001610599725 3.8195040971513e-05 2.34703014385588e-05 -3.68868968467084e-05 2.27697000740691e-07 -3.25153298289534e-07 3.25941706782376e-07 9.10490310159538e-06 -5.28528047122476e-06 7.13722673283679e-07 -2.4108826242474e-05 2.34339055665142e-05 -1.69462473043382e-05 -0.000445209191207763 -0.000296470744306677 0.000435512307744212 -6.96873500608143e-05 4.19675573527211e-05 3.17609970142897e-06 -0.000152561970647055 -7.15775238648248e-05 1.82958960743845e-05 -1.23797513249069e-08 -3.09023725301023e-07 -1.73733577473617e-06 1.73057754221357e-05 -1.13104507495594e-05 5.12038151672332e-05 0.000438689986516834 0.00172954658499535 0.000234261938145597 0.00139120817592973 -0.000882042306736263 -0.00045291566776975 -4.39543949879725e-06 1.1633125828189e-05 1.1579366120263e-06 -1.47213246713829e-05 1.1775890520546e-05 4.39434585369181e-06 -0.000550181700603392 -9.28213393872012e-05 -0.000552261960355158 9.15801467884429e-05 0.000380567125714706 4.35702018024165e-05 0.000267172310077906 -0.000157776262460309 -7.53553264474374e-05
  104 2986.81281433511 ""  28.444477583045 0 0 -0.000308905529467592 0.000171462078412388 0.000135928741895547 3.20008217446595e-05 5.79879300464868e-05 -3.47809997542269e-06 -4.04011885521541e-05 -4.99676882881317e-05 2.54240262550638e-05 -2.08013161648927e-05 4.73292680795915e-05 5.69060518185217e-05 0.00074178149652712 0.000679130230574803 -0.000570912131840216 -0.000268474485289029 -0.000196358142067177 0.000236940789516919 0.000376252539638325 -0.000787751421843113 -0.00101526976284952 9.55004102863704e-06 9.23036587864514e-05 4.70428689179297e-05 0.000582240169989444 0.000394440963752123 -0.000507882531304258 -0.0139376965250423 0.0205920298407405 -0.00146628185699728 -0.0221943341205579 -0.0120505648295479 0.0226199182657814 0.0135043600452561 0.00721853548781769 0.0187434908576638 0.0040268408685841 -0.0023620613244466 -0.000153846323284877 -0.000531919951821218 0.00024391646331551 -0.00129455132398173 0.000719025082702471 -0.000939002198718491 -0.00157133753443505 -0.00742245461824878 -0.00502170041603688 0.00679017537046828 -0.0049833615861634 0.00568694567367612 0.0104357004408596 0.000344511560324575 0.000137251799162065 -0.000377815820268211 0.149498280765608 0.0712065138210287 -0.156386869927644 -0.102625699642135 -0.32385999034582 -0.0709614892725095 0.116402359308521 0.00894815251701734 0.24498205812126 0.330399030540406 -0.23177380993637 0.000999652181354341 -0.166602151225148 0.00205923212700209 -0.371977327045968 0.0968274836311848 0.369098260600297 0.103932460883525 -0.209880761472735 0.160450207629881 -0.00198867205880914 -0.0958784230471121 -0.315973383172271 -0.0668420970337145 0.14587094963797 0.0693939206606988 -0.151544533052955 0.000181014403136466 -7.08302911989856e-05 -4.94485826690605e-05 6.66943985218938e-06 6.13569030721084e-06 -3.73124305298377e-06 -1.68721513497826e-05 -7.06019139833515e-06 -2.33342432854447e-06 -0.00175621969583829 0.00117911324596669 0.000122848350844703 -0.000436405230213849 -0.000343920661712334 0.000437363110605463 0.00013984910979152 -8.48469021204259e-05 -5.35173332389558e-06 -0.000457761921058531 -8.79020782266222e-05 8.59984856586831e-05 2.33641179984371e-06 1.91046276024854e-06 -8.01957646217912e-06 0.000157700654907691 9.25896080809369e-06 -4.02188232686087e-05 0.000949326037191099 0.00385528993461971 0.000518076300129361 0.00450578335565682 -0.00283406536484295 -0.00148212601220649 6.28040281102485e-07 1.22325217087813e-05 2.60743448574348e-05 -5.06310434063901e-05 1.87014271099105e-05 2.3562218514403e-05 4.08245801133208e-05 -1.42550771896291e-05 6.82719788572421e-05 -0.000220326956194674 -0.00113229119948222 -0.000112168320681203 -0.00169565603162588 0.00104314536370896 0.000564547217340467
  105 2987.81038026252 ""  21.3153621167292 0 0 -0.000984926958906359 0.000314174569352455 -0.0013908008003787 3.54740780631189e-05 4.34971659618688e-05 -2.46336855330979e-05 -3.52791708358891e-06 -4.28804194983282e-05 -1.13695184439427e-05 3.74342391051883e-06 8.28563025245186e-06 -4.05695071644269e-06 6.42912008758307e-06 2.20685491230021e-06 -6.46241716977978e-06 1.04799397269087e-06 1.12127972025458e-06 -1.3939731439882e-06 -4.50544639400081e-06 -3.70517802212445e-06 4.64047977132013e-08 -1.20399805905168e-06 8.92509909685676e-06 9.93564519371457e-06 -5.38268363361643e-07 -4.08183744331021e-07 -8.34939809192742e-07 -1.03567810834157e-05 3.68223624739916e-05 -8.23113813973795e-06 1.80416637200099e-05 1.20946610565193e-05 -2.74476725952382e-05 6.62404783428011e-05 4.89465120844993e-05 8.18602401613165e-05 0.00411706939841818 -0.00227476706961734 -0.000289857819713658 0.00688582738541842 -0.00183014416052466 0.0179179694927533 -3.0379477588972e-05 2.81051378053554e-05 8.33073694886116e-05 -4.76126799137092e-05 -2.3403846937194e-05 6.27900303855941e-05 2.64603198025296e-06 -9.48179639844373e-07 7.36053944527596e-07 5.99820448730417e-05 1.35190458174122e-05 -4.80472628473533e-05 0.000117710532836054 5.2998158793164e-05 -0.000123686471213004 -0.000153393957940425 -0.000485541849532492 -0.000108086872538616 0.000160689429479346 7.6189694887691e-06 0.000328306053508286 -0.000302081160877319 0.000204800080444664 2.42421197746541e-06 0.000181771711834413 -7.33546860919389e-06 0.000427629321113781 -8.94767770674703e-05 -0.000332178500914501 -9.26498556341536e-05 -0.000903804674232003 0.000691919229610476 -8.95602673339246e-06 -0.000468219885509831 -0.00154213764919125 -0.000325329440026517 0.000590052211745424 0.000282722114328625 -0.00062405260631393 0.00555317765848194 -0.00629903048171198 0.00130912074763137 -7.09318174155341e-05 -5.00301734859838e-05 -8.2985028187429e-05 0.000439327289841398 -0.000215713319185803 -4.64265133120495e-05 -0.0912132441867062 0.0609507272151462 0.00710866350898019 0.024181953306571 0.0149730345543371 -0.0234928564005424 -0.00461621012011399 0.00243491967140489 0.000168797937760938 -0.00548975468609584 -0.0110661190168658 -0.00177023169146875 -0.000247334252931601 -8.78604054610317e-05 3.04888467448256e-05 -0.0238784902937854 -0.00234511704471509 0.0428373974937392 0.0401267280510695 0.154930911031348 0.0227906664096142 0.0236843748872621 -0.0194362438611741 -0.00683730336075152 0.00135314244922186 0.00145415376268899 0.000392241435360193 0.00425555407923434 -0.00202320311346261 0.00056198827603332 -0.364698289945649 -0.055074321135623 -0.37235124153617 0.0900123157862994 0.41874714483502 0.0463675567535632 0.559953051972669 -0.337753746517956 -0.178462572088512
  106 2994.19540751236 ""  33.4263504167327 0 0 -0.000547695515983339 0.000246312261795316 -4.35866609459729e-05 5.61361604924518e-05 0.000145644525577758 2.49610592367997e-05 -4.37854751345834e-05 -0.000154354826672829 -3.63959905843195e-05 -1.63008728244746e-05 0.000128154804354621 0.000100292174755026 -0.000934947969239642 -0.000653835637498238 0.000849440203154266 -0.000332709675393272 -0.000929306828015167 -0.000146432159880673 0.000530280748913731 -0.000593930934046489 -0.00110530450198792 9.97025517930263e-05 0.000117595307060843 -5.35999306481666e-05 6.06258647388369e-05 0.000155776728117906 1.12726265943542e-05 -0.0142751456766135 0.0209476185737771 -0.00112503744499232 0.0223061936790712 0.00957269400909966 -0.02445890314183 0.0137396764089858 0.00758828990410591 0.019641723892927 0.00556772158127721 -0.00328256678991408 -0.000309908951833616 0.000474045113078564 -3.28660606793592e-05 0.00116327237695832 1.57882090346412e-05 0.000454077916110388 0.000264797484202794 0.0111687549576458 0.00712403462723562 -0.0104999598654112 -0.00621322167663135 0.00652075011912379 0.0126248571508567 -0.000383260384014582 -7.39515010653416e-05 0.000483774420049546 0.152802408351579 0.069223697997168 -0.157023818277871 -0.101714120916608 -0.323423831520331 -0.070558935121586 0.115133182779331 0.00803673649540322 0.240406406988255 -0.339866855652181 0.234839884764515 0.000843433405960797 0.168274016053535 -0.00404971593118816 0.382732174841889 -0.0903868026898141 -0.341195104077322 -0.0949219699286239 -0.210503162886632 0.160454007401801 -0.00299288277353114 -0.0979801759475624 -0.321235728689139 -0.0686023332972736 0.147571187078886 0.0706239590906964 -0.158063752719487 0.000353091747363399 -0.00015626774095556 -9.29020003623084e-05 6.43045139890111e-06 8.03066190116692e-06 -6.77361847866226e-06 -1.55994223948672e-05 -2.3705786128316e-05 -7.30560829740498e-06 -0.00353339939747934 0.00238490663157145 0.000249024678054045 -0.000728271234890383 -0.000582893725847144 0.000739285955185953 2.52666934981362e-05 -1.34262650477975e-05 1.13284607564214e-05 -0.000264651801037853 0.00011704804641883 7.30791018286336e-05 7.4783540424094e-06 8.15008511316957e-06 5.55657602257667e-06 0.000172379869755174 -5.874054873992e-06 -7.21410112841611e-05 7.34603263717743e-05 0.00047472439558809 9.52613235907248e-05 0.00300035128328498 -0.00186854739583134 -0.000991136897621221 7.86777346900491e-05 0.000107954155574111 7.28958730521449e-05 1.91009884677042e-05 -5.98270297528296e-06 8.3525622228845e-06 0.000342438672218899 3.48851605550557e-05 0.000346454730678509 -0.000247556527183849 -0.0012468109366351 -0.00014351004502432 -0.00211896812157661 0.00129242030760898 0.000688213014773429
  107 3000.9127091449 ""  22.8636237546617 0 0 0.0549726494977331 -0.0261235853249346 0.0531551914608683 -0.000625451083156032 -0.000355844657143629 -9.34291139604455e-05 -0.000154361172559503 0.000461470783789774 -8.64263566239284e-05 1.85474777893376e-05 -0.000133526863861029 3.60015363143187e-06 -1.11802532229079e-05 2.07184474331575e-06 3.78880194898922e-05 1.20992068307374e-05 -3.23490329786608e-05 1.6957977952549e-05 7.14194203741966e-05 -3.53126173481443e-05 -2.69495973310315e-05 7.82704392856421e-05 6.80412692658716e-05 -0.000219984640588231 -3.66006268448307e-06 1.41518010867834e-05 -1.48241937489413e-05 -0.000155700926124012 7.25750433998861e-05 -7.33614586516374e-05 5.26189274741146e-05 -4.33290163613401e-06 -0.000163748020996158 0.000154891450486632 0.000105188215885518 0.000214523342370647 -0.393110051601958 0.241498342845461 0.026472348643179 -0.252681348741247 0.073047444884862 -0.658662747161673 -3.66779586947188e-05 0.000458622552450984 0.000530267455561344 0.000328973097109303 0.000225498593991251 -0.000390828737847634 -0.000218409362814666 0.000102454997817268 0.000164639786806931 -0.0024304141539117 -0.00154828274972336 0.00148833491408278 0.00106972987638552 0.000486260180646596 -0.00110260483802744 -0.00045310864855579 -0.00143998514853881 -0.00032405058010059 0.00113835203872772 7.97963747843858e-05 0.00237604910414315 -0.00138432281769503 0.000944922993995652 1.5824011434497e-06 0.000915181176201295 -1.75347027684154e-05 0.00212368318136677 -0.000229591806842118 -0.000821225417703824 -0.000247243513272513 -0.0022198562946853 0.00169531080922823 -7.40169791613521e-06 -0.00118383132978608 -0.0038350514606197 -0.000866135015541245 0.00159329752857706 0.000740405237288776 -0.00165246629310236 -0.0357772630873923 0.00756222354490619 0.0137425095119077 0.000120880433822814 0.000227789460129567 -0.000358002088925023 0.00258313746527387 -0.00219158023653529 0.000960557558322082 0.280690142937431 -0.192958371746757 -0.0202444199399428 0.144482293294541 0.104191208968668 -0.147928458513336 -0.0280246000247353 0.0199327781510602 0.00319406761314943 0.00135151213415897 -0.00600937910652429 -0.00153831312587176 0.000430436947841839 -0.000375624196895172 -0.000130992015096561 -0.00168675558682651 0.00309149266968647 0.00250447801463051 0.0160037635460221 0.0541904422106943 0.00705857477386397 -0.0290626881866105 0.0178568101178397 0.0107247689853979 -0.000292474082330398 0.00199859611247492 -0.000740917642490588 -0.00867082043817152 0.00327638792964205 0.000572861931222718 -0.0158758917379797 -0.00116002076389945 -0.0161787302413805 -0.00386609912047137 -0.0125632887094261 -0.000605403653328583 0.0394747775543523 -0.0234531098393922 -0.0125330026223617
  108 3007.23935725686 ""  35.3531322614776 0 0 0.0275457925899244 -0.0136935368551726 0.0219998377674469 -0.000162863583167991 0.000108755475313963 0.000109184781784609 -0.000180302315753138 -6.65380370849522e-05 -1.83062415753604e-05 1.59120467950751e-05 4.56473580089777e-05 5.97170192239995e-05 1.02836872100438e-05 -5.45832340749824e-06 -4.67414563410918e-06 1.39754147301e-05 5.05915585538084e-07 9.13119738785092e-06 -3.84176948804543e-06 1.43921017402802e-05 4.69489497726268e-05 -7.83544037099503e-05 2.59037787676288e-05 2.16901877320447e-05 -7.91020245287142e-06 -2.14016976823821e-06 -2.60049933861622e-06 5.36802383402661e-05 -0.000109415195105942 -1.82614783305431e-05 -5.35980193739736e-05 6.73627120917773e-05 3.66180129013751e-05 -4.27665256611978e-05 8.76684482192277e-05 -3.8574181498503e-05 -0.2190545353129 0.136916112835958 0.0150279118161602 -0.10691944180374 0.0299315823378522 -0.276392337388972 0.000358626245172272 -0.000670141655656876 -0.000771156530832226 -0.000164310954601693 -0.000104082464901214 0.000127669366036419 0.000134841139499985 -0.000139472822382018 -0.000339632040221742 0.000403496636359725 0.000306861666683588 -0.000612968120459088 -0.000687290813779738 -0.000333516270812399 0.000726332895136336 0.000516869517747796 0.00171488175140882 0.000363251727039219 -0.000390434894752277 -3.67857663251737e-05 -0.000866780523056222 0.000869002509899137 -0.000598702554211241 -9.96743382847149e-06 -0.00016035600249079 9.47938310029446e-06 -0.000372297507862141 -6.9186895414838e-05 -0.000204653740648992 -5.44679594275173e-05 0.00097513298911153 -0.00073782748801113 1.83754437545089e-05 -4.06686076778903e-05 -0.000106169851719408 -3.08551271136147e-05 -0.000417722249026757 -0.000194816088440228 0.000444802277912706 0.0625512919360568 -0.017247327045207 -0.0228488696342063 -0.000486543242360522 0.00023845110053646 1.03203306287792e-05 0.00982468118845753 -0.00489554591389227 -0.000511602216653438 -0.529469851630307 0.358260008210817 0.0321995948283234 -0.225110582949332 -0.164157129953813 0.234079738864889 -0.0952654536523554 0.0538161411901763 0.00437458774111224 -0.0104589708433486 0.0354796321955415 0.00890378899012434 -0.000705152252187599 0.000554519141306198 6.92674893678596e-05 0.00508681763557976 -0.0137767006028627 -0.00226654024860096 -0.085573457405415 -0.300925982532548 -0.0374363358140852 0.204889073694348 -0.122388591685751 -0.0687695494164429 0.00114840714573262 -0.0018038959066998 0.00103455013347111 0.0124689920673545 -0.000494335422716945 0.00337577232129033 -0.00833017622646408 -0.00569127868737973 -0.0108919598800232 0.0309324365700312 0.123476731808782 0.0115742935850812 -0.0834756237459231 0.0485356383204599 0.0264228972773725
  109 3010.908285374 ""  26.3863578003914 0 0 0.00944683306128781 -0.00473150183575853 0.00688861149168924 -5.3402278593846e-05 4.741414080516e-05 6.6297952341365e-05 -6.31794913583341e-05 -2.34157219752569e-05 1.14882861591643e-05 -4.35989318745271e-07 2.4393723868022e-05 3.16895530255337e-05 -5.1358660166069e-06 -6.7450195750141e-06 5.17934735655153e-06 3.09578048749753e-06 -9.8760304006607e-07 3.7041076663014e-06 9.9269187810257e-07 4.56439780425451e-06 9.15395900858273e-06 -5.89807652341822e-05 -1.0418405192613e-05 3.07611180375861e-05 -3.44284010514977e-06 2.27907444153032e-07 -8.35017186987678e-07 -3.78570403142042e-05 -5.59962148012404e-05 -1.66809663968961e-05 -2.09470043488162e-06 2.31597853368354e-05 -2.86303403318764e-05 -1.1449840187283e-05 1.9121548910398e-05 2.78293686406529e-05 -0.0778392580289977 0.0489893921082143 0.00550034810026963 -0.0340213116227617 0.0093319578436867 -0.0873407943950511 0.00021027174916084 -0.000369875551764602 -0.000457121020690548 1.02537461840366e-06 -4.91715674730778e-06 -1.23323017601121e-05 -2.04370038625871e-06 3.39536806102342e-05 1.17484615805078e-05 0.000537229172855947 0.000385942597956173 -0.000512854396573134 0.000164436449542365 6.23280806504343e-05 -0.000164443741995537 0.000178020997736654 0.000622913299107724 0.000130850218571772 0.000113155361723476 -4.48757417097551e-07 0.000221344245167871 -7.15712156859734e-05 5.18788546156393e-05 -4.52439362250115e-06 0.000185978209447939 -1.07295267516593e-06 0.00041939600153059 -9.11565019982235e-05 -0.00032591463296957 -9.46168902578259e-05 -4.50733072877217e-06 3.08077748109241e-06 5.47421027114361e-06 -0.000112543943801965 -0.000349553509250718 -7.38916262139978e-05 0.000245985204422389 0.000120296147405966 -0.000263933578140442 0.0349853682881993 -0.00839459406894128 -0.012825146857881 -0.000266089049078217 9.78487369025119e-05 -3.4062398121397e-06 0.0045145695374678 -0.00218623597841816 -0.000201815929599719 -0.287391829136411 0.198713124528684 0.0192673334446039 -0.132623966869122 -0.0961714273905342 0.137975366649723 -0.0448221875097597 0.0247954008790957 0.00103374245671543 0.0218377656468487 -0.068569233589531 -0.0170347438251141 -0.00144189711593161 0.00093783517371305 0.000272697886601842 -0.00815690743541326 0.023578489521478 -0.00364084953420387 0.157753035247486 0.569674717854792 0.06986540716674 -0.423762831836985 0.247870089359265 0.134973045519063 0.000994366839791508 -0.00108089725490243 0.00108463785282935 0.0224669234642292 -0.0144671921605246 -0.00785381001789766 0.0838209434612868 0.0193907881136265 0.092464320183775 -0.0625598422179344 -0.260907444134032 -0.0278949341646508 0.0781652373513966 -0.0433740479537783 -0.0246748597379783
  110 3040.52788788621 ""  5.98889031113263 0 0 8.91914383114032e-05 -4.44022393458401e-05 7.00940835477977e-05 -3.08444741232058e-07 1.69018287439355e-07 5.64802327682154e-07 5.78001514670415e-06 -7.12171492597188e-06 6.11862536445032e-06 7.22013972535078e-06 1.6759892920714e-07 -3.22976186535408e-06 -0.00010285081801142 -2.87639350668982e-06 -1.54037617674761e-05 4.21182613717241e-05 -1.29935258675954e-05 1.9291774931229e-05 -0.000136145732410773 6.12454426850868e-05 -9.76780495194699e-05 -1.83193896947005e-05 9.85460919915223e-06 -1.5272622030987e-05 0.00045946858596552 -0.000206480207945676 0.000342241672485328 0.0402855638877343 0.0428496851766127 0.0214445788737448 -0.00896664635615444 0.00244482631143582 -0.0075582368234486 -0.000268879626190935 -0.0591398615521058 0.0086469086840556 -0.000694943902695168 0.000415541207032654 4.09119674423415e-05 -0.000326460230821188 9.91882050272047e-05 -0.000859664693942978 9.52870623298371e-05 -1.51131496211312e-05 0.000178255238886907 0.000589954026602296 0.000273513349358347 -0.000311849613629853 0.000183776845554035 -8.45561874962843e-05 0.000162456587727419 -1.42811993999133e-05 -1.76035352393305e-05 2.40832546367136e-05 -0.182669273918734 -0.0726180210287397 0.202153219999051 -0.131608347571612 -0.442541251596276 -0.0944559512172933 -0.168010747395338 0.00314673342012548 -0.364540212427692 0.066601026998493 -0.0481983438444628 -0.00292005263684886 0.0378114432762515 0.000870390392679798 0.090294992551958 0.00170214002318376 0.018488117724129 0.00221692442042387 -0.309788990422572 0.216322631856091 -0.00463630040540665 0.131924612956612 0.420389163477267 0.0961348541619521 0.180408264798119 0.0707287170663429 -0.19541362940184 4.32136309991771e-05 -2.0176525623041e-05 -9.93679850944141e-06 -9.38656522006917e-07 2.10983443766871e-06 -1.32409411148868e-06 2.27910357353122e-05 -1.23919819308745e-05 1.91859278484396e-07 -0.000445839812545874 0.000283519593462592 2.49951103218129e-05 -7.77241321701354e-05 -6.76917325300947e-05 9.51275827215124e-05 -0.000237272805715596 0.00014538750333721 1.72940319254051e-05 -3.03231306208758e-05 4.13434813944567e-05 1.44775260543069e-05 -3.83862459525794e-07 6.27909839947758e-07 -2.44773670861684e-06 -0.000181342216655876 0.000106887464410145 -5.03219782934721e-05 -7.16832618137156e-05 -0.00024391821818672 -3.01782077296423e-05 0.000397797300399722 -0.000242421965618766 -0.000140864813974901 -5.02892494415807e-06 -2.56419571770899e-05 8.07660008922996e-07 6.79667503576104e-06 3.9955853748607e-06 2.38194617549764e-05 0.00102620661279075 0.0001887283009946 0.00112056161336737 -0.000198406176640024 -0.000665076531743249 -7.33737313299331e-05 0.00132842424504076 -0.000791440865680814 -0.000462315416063247
  111 3041.88957308676 ""  8.80353840241945 0 0 5.35887950516361e-06 1.55414591622146e-05 -7.4717938797231e-07 -8.13066294574867e-06 -4.00535465326364e-05 -1.5567339056541e-05 6.06139563833888e-05 7.11458321447562e-05 -3.31702584799146e-05 -0.000132076657740928 -4.52421901706758e-05 0.00014659491031443 0.000994666823268253 0.00091366608032433 -0.00077403598247879 -0.00021981596138448 -7.68528415809481e-05 0.000254535210000613 0.000667026906133222 -0.000830637330120149 -0.00145242252812622 -7.87283066611103e-05 4.2177558871641e-05 0.000133127069166755 -0.000320002675664609 -0.000704887177188332 6.97941401952888e-05 -0.028944163858738 -0.0304843269830132 -0.0196946780384202 0.00362621553344521 0.0467843228691255 0.0275942552321897 0.00336122697207608 -0.0502146280187678 0.00572960457488362 8.53541166192226e-05 -7.45473572874061e-05 1.66861782192158e-05 -5.21920099747309e-05 8.08796429806426e-07 -6.11355472657959e-05 0.00111906056542785 -0.00159296758476694 -0.00252454940611071 -0.0117325995708258 -0.00877646627709119 0.0102530208119105 -0.00672346042796209 0.00898745396904375 0.0149307725427382 0.00164169099092049 0.000979678303597626 -0.00159439066582321 0.111365754428357 0.0422662040603674 -0.126440847420146 0.0959637642326475 0.324449956902792 0.0668336208863158 0.137576264654825 -0.000203950779984017 0.294424572057344 0.181190649355837 -0.111855997346446 0.00566771811187832 -0.095907472118719 0.0146409056095528 -0.216208985304607 -0.125995324715132 -0.458226183357236 -0.120437103585539 -0.282828622348578 0.201037215954384 -0.00499471079490223 0.113017593749515 0.351973920403456 0.0802631768404117 0.131218159289206 0.048159305930945 -0.142452258530912 -1.22399727566107e-05 1.16113677547175e-05 2.57325043882291e-06 3.06189638043818e-07 -5.71200979258279e-07 2.75262660788185e-06 -2.53795889326815e-06 1.23625358168736e-05 -6.56318115924022e-08 0.000173330973034148 -0.000110668690035792 -7.7841981088088e-06 -1.94078935674576e-05 -8.50001055929291e-06 2.68822995323257e-05 8.34943638018667e-05 -6.11735822407958e-05 -1.22871856013793e-05 -3.58282896689182e-06 1.78967902557913e-05 7.87600484412579e-06 -2.17941370687462e-06 -2.37534666215549e-06 -4.34808786668163e-06 -8.02721706096112e-05 -5.70913597282932e-05 -4.52089851867877e-05 -4.74188769139843e-05 -0.000167319033050695 -3.29875903323491e-05 0.000105633481043165 -5.30368312030478e-05 -3.61831447196205e-05 -4.01518240134213e-05 -5.80685118676824e-05 -3.44241441870737e-05 -6.61789420739759e-06 3.05096875775927e-06 8.09686530426337e-06 0.000521589412923355 7.01559999474729e-05 0.000556985636893438 0.000165712256671409 0.000797353791275037 7.40645022649219e-05 0.00025551926951076 -0.000178683954977477 -9.82559045408936e-05
  112 3044.59696870548 ""  42.0548253490417 0 0 -0.000133259105621568 0.000106756554899603 -7.4617089887068e-05 -5.83653590445874e-06 -2.91604594657458e-05 1.1809149677503e-06 1.01187965010341e-05 3.70405345086211e-05 1.04179440489933e-05 -2.057704544672e-06 -1.46961196324412e-05 -5.46464881021642e-06 -1.04247497239501e-05 -2.95575788615265e-06 1.17131882872927e-05 6.02671007633607e-07 -4.58007868650732e-07 -1.39762715914996e-06 1.22629224805097e-05 -1.3101780067881e-05 -2.17380348778511e-05 -3.2357848107031e-06 -1.23836972671162e-05 1.73521029126554e-06 6.06270425245083e-07 -8.59443257079701e-06 -1.95594890286489e-06 -0.00019327507220258 -0.000179562678358993 -7.048986827898e-05 0.000156533042500676 -0.000383147744163137 -5.33235823405408e-05 1.30749977529892e-05 -3.44700017543704e-06 -1.39826254637968e-06 0.0014021788853615 -0.000909407924119871 -0.000104428810067129 0.000183897670442894 -0.000187119101581663 0.000542251850851687 -4.21691967999449e-05 0.000116972039533027 0.000111127618001006 0.000126078712362997 9.82468556561063e-05 -0.000122877240991774 -0.0001211114558531 0.000147386731555309 0.000247104185419067 5.87591727768843e-05 7.62995531927171e-05 -6.30883337520656e-05 0.00103696707807634 0.000431362754287905 -0.0011216632358941 0.000506108082476204 0.00174727766702848 0.000380857235043134 0.000720009052160528 -7.50434424317625e-06 0.00159075288563286 -0.00268490342763841 0.00178398845851401 2.78481663160873e-05 -4.54706661448893e-05 -8.4024763220259e-05 -0.000181718605384686 0.000856575734738819 0.0028919814566238 0.000780968239208088 -0.000104617895174239 9.36220953273765e-05 -9.95546298821225e-06 -7.79715074163516e-06 -4.62185555761722e-05 -3.25352591653179e-06 -3.39972162012577e-05 -2.21483460308602e-06 4.00545348048436e-05 0.000333320755388669 0.00139229004982917 -0.000815698712574502 4.43317608419431e-05 4.5026934827327e-05 2.51334942814131e-05 3.49556049518272e-05 1.24909784561752e-05 -4.5075357181016e-05 0.00971255894134669 -0.00765211502721513 -0.00196051853517995 -0.0128187716553374 -0.00796251085715401 0.0135344523569746 0.000720245124263726 -0.000354586551917457 0.000325452125397116 -0.0147869668751643 0.0169217809135099 0.00585667197748262 0.000855049740638059 -0.000380919619420001 -0.000222240823534008 -0.0755481052863033 0.0280967873798529 -0.0255972818173719 -0.0250765536344632 -0.0881573953728655 -0.00985602410998321 0.188358343552471 -0.112600729485865 -0.0643176102888361 -0.00128551461432561 -0.00144199586306204 3.7921001039861e-05 -0.0049622260516159 0.00402318683331606 0.00663839855721077 0.454448719426937 0.0791648792438347 0.494770991352304 -0.0460464932587187 -0.112719431400699 -0.0161659098206651 0.495601859003797 -0.300513611719532 -0.174694737165399
  113 3049.10004171 ""  21.8752917025268 0 0 3.02338033153404e-05 -2.29922429369909e-05 5.51747209293191e-05 1.23313663729391e-05 1.93335128044756e-05 6.88490118241232e-07 1.82073723923456e-05 -4.06711514911028e-05 2.48270513811322e-05 -2.41491821748227e-05 4.06461812899129e-05 -3.95270388087446e-06 8.82752255195759e-06 0.000151594043461788 -0.000291717311518712 -3.30152142311792e-05 -6.89087943359718e-05 -1.49397748370116e-05 -0.00012747158423098 3.26077260372885e-05 -1.11006164601119e-05 2.43694542405548e-06 1.86943536851399e-05 -2.13171914462819e-05 0.0011567202825714 -4.88799178108538e-05 0.000958704376999783 0.0141339099154753 0.0144752048262203 -0.0127479316749385 0.0618320527258769 -0.0200773521588829 0.0505590864907748 -0.0182069698420107 0.00136047488710159 0.0099334963067555 -0.000211472771727281 0.000129411771552571 7.80656896599809e-06 -0.00020528097359815 7.64597714867111e-05 -0.000589895330024892 9.2406492964599e-05 -0.000200256610612145 -0.000436674704448399 -0.00168031738167408 -0.00148489036699292 0.0019098871292348 8.40145490655486e-05 -7.27607178401488e-05 -0.000368937606851402 -0.000128257026983771 -8.56023473555923e-05 0.000148249560057814 -0.153096724096578 -0.0647032845463099 0.156238547736864 -0.0326786331930264 -0.112668829070139 -0.0275687469815468 0.0130759192699167 0.00476785158747689 0.0215233832953606 -0.476278074646056 0.331847015804814 0.0171976348621753 -0.252955704624795 0.00230841959295704 -0.610166661858881 -0.0101725655552543 -0.0949165735670183 -0.0117249371317386 0.100993490324423 -0.0786783874834922 0.00291127574232432 -0.00235669480455912 0.00577933733375936 0.00231586185803678 0.115317060030772 0.0573781515059891 -0.128172770087387 1.15255774105026e-05 -1.91263863352526e-05 3.13709438179672e-06 1.55092092814645e-06 2.66248095529727e-06 -2.50281154271424e-06 1.09652038497098e-05 -1.22416996725593e-05 9.95198449755745e-08 -0.000238201946050003 0.0001479215821647 1.75081229038607e-05 7.93997931041299e-05 3.98850194855917e-05 -7.60300372974494e-05 -0.000135674910235687 8.94263716715758e-05 1.35149400997354e-05 8.94449839137905e-06 1.27305793827395e-05 1.77874799951892e-06 9.44798558372167e-08 2.35706428331757e-06 -1.02873148627321e-07 0.000140064118780509 0.000129947150790492 0.000106381949961674 -4.56929956356854e-05 -0.000167782315395366 -1.34982523019564e-05 -5.6895800799723e-05 2.72792120574603e-05 1.77110724977507e-05 1.43974526002697e-05 7.31799559660165e-06 1.7254049600668e-05 5.39775135741887e-06 -5.2011582701607e-06 4.51922420778594e-06 -0.00116897355802939 -0.000155307721946973 -0.00124489101542698 -0.000332943535909723 -0.00156894461792255 -0.000124406433310343 -0.000195404883141327 0.00016772564615672 9.74236705754261e-05
  114 3050.13767068044 ""  101.44197054816 0 0 8.78203352683358e-05 3.45981653484227e-06 -0.000125026661738193 -5.7870880848838e-05 -0.000114554626956672 3.48865500871567e-06 7.10398538287166e-05 0.000125820187908347 -7.7957522102035e-07 3.48592499919617e-05 -0.000184918686814894 -0.000176631260926993 -0.00104242711895295 -0.000497350663406765 0.00103371956854446 0.000172138702697028 0.000404847871587853 3.34235340441543e-05 0.000296603921730245 -4.95558866399178e-05 -0.00047231009286743 -8.98596866030344e-05 -7.52206562377286e-05 6.6937642132763e-05 -0.000409556682744644 -0.00268193953659183 -0.000789548639279627 -0.0212356136527564 -0.0236878431655829 -0.018818001012949 0.00724047350987218 -0.0638149849801132 -0.026483372009858 -0.00176664882388074 -0.037794833467411 0.00575236629832862 -0.000888969921153015 0.00047602752177596 9.2295230011566e-05 0.000314377724893237 -0.00014237692715621 0.00101060530200188 -0.00141435980942038 0.00201604754127848 0.00317197954433774 0.0119781933231016 0.00862144236685921 -0.0105659151130421 -0.00187722073111175 0.00183572093556763 0.0036825540853705 0.000812073904266872 0.000461130412352436 -0.000802121246519084 0.0607189133262805 0.022607616184908 -0.0703933904091185 0.0768294868995949 0.268770320474543 0.0552668515476039 0.114085560695788 -0.00034065348225963 0.241122835217733 -0.32516514743499 0.208405918404262 -0.00151070840144723 0.0758023240000261 -0.0170960274592904 0.16902896446806 0.164066191421993 0.575718642603793 0.149934896649549 -0.183020882114431 0.127897157544496 -0.00389950029418609 0.0899483377742141 0.282059409107413 0.0675172939672996 0.116908668619896 0.0475630200578622 -0.127799947185182 6.79675346412727e-05 7.1235322318293e-06 -2.76183039045905e-05 -8.36411134222764e-06 -7.81801671579445e-06 1.100452431936e-05 1.86983586895084e-05 2.99059381410215e-05 8.77788417167943e-07 -0.000360134777059064 0.000267029233379639 4.24232177938257e-05 -0.000381861240856241 -0.000263371944521409 0.000431329201320557 -5.37977133268566e-05 -4.04629778238872e-06 -2.8238767532798e-05 0.000137464913769029 -0.000212370582011931 -5.68631030004264e-05 -1.88277852993437e-05 -4.0700178602631e-06 -7.05789716750737e-06 0.000167758188430086 -0.000776133088727815 -0.000165270560941745 0.000365804319886432 0.0013265251626105 0.000100822613024639 -0.00186843456050153 0.00113891118998284 0.000632052838600648 -8.52768906059292e-05 -0.000153345806854994 -9.76867524323296e-05 7.99638007337091e-05 -3.63708936601203e-05 -5.47428596471788e-05 0.000132308591127283 -0.000170117555373395 3.69454161060635e-05 0.00176955105978103 0.00726092248356464 0.00066630899607562 -0.0039054632034799 0.00218897643413485 0.00127119236720346
  115 3055.31838713503 ""  22.1295824064346 0 0 -4.93544482708073e-05 2.4389142231292e-05 -2.98641201043539e-05 9.08351495239057e-06 -3.01935448436991e-06 5.39555718529465e-06 6.58707799911223e-07 1.19995332883778e-06 2.15354044587009e-06 -8.8523725657746e-06 5.35688018406714e-06 1.16841614181494e-05 9.02189256755628e-05 -1.34076828622072e-05 2.53085837116813e-05 0.000198278352607244 -0.000112919422232904 0.000153127346860103 -5.50624912723336e-05 -6.49970248230003e-05 -0.000293376100286711 -5.47599074185516e-05 2.50172028895235e-05 -2.67132453426903e-05 -0.00141334998666575 0.000688600118018802 -0.000975898756541258 0.0125837452575183 0.0108495932639867 -0.0547251141632218 -0.0209248447123011 0.0110200680589369 -0.014912217131035 -0.0531070190222533 0.00792301377263278 0.0283010179901502 0.000408137788767028 -0.000240795357555522 -2.27816237871672e-05 0.000135035094298873 -4.12318806341573e-05 0.000365622782027119 0.000105769417986923 -0.000121368392320331 -0.000147075519307149 -0.0004782739219807 -0.00014681026033043 0.000120142997137 -0.0014252214130895 0.00153502613637323 0.001865230326047 2.70295112832456e-05 0.000161623866017401 -0.000250537108477438 -0.322100545405847 -0.138933706988838 0.320875159872865 0.000176251021871571 -0.00824865376919993 -0.0148314571653368 0.178688951549597 0.0108166480857787 0.348613503556462 0.182171162366936 -0.124671218485155 -0.00682451191143048 0.0781849747324026 5.09038348004726e-05 0.192881236169408 -0.00858416335027875 -0.00776413129737344 -0.00694869318702438 0.332198732152231 -0.257316525999812 0.0154080109382607 -0.0106768845667778 0.00621227641961178 0.00794599178549447 0.318055494727877 0.157416808275266 -0.353453016913137 -3.38357009229724e-05 1.08874657585705e-05 1.2211182910046e-05 -1.34354564374796e-07 -1.06052792375201e-06 -9.83012547936918e-10 -1.52718874293748e-05 7.71910684487479e-06 4.0080313424246e-07 0.000296103679081083 -0.000188000937530269 -1.77316942348382e-05 0.000115327957755959 9.30818486912308e-05 -0.000130248054813369 0.000150921106274802 -9.18960891211195e-05 -1.03046755983229e-05 -5.24852987257349e-06 -8.64961104120458e-05 -1.87679421440674e-05 1.77604136728591e-06 -4.13388867364763e-07 2.73959808607602e-06 -0.000179489300723995 -0.000322034861237812 -0.000189831898099318 0.000241586279024928 0.000882251629171886 9.99557452418281e-05 -0.000209841632180018 0.000122474466283953 7.55141872501085e-05 4.96783018322276e-06 2.51540286250403e-05 3.96455774359279e-06 -6.50425005007182e-06 -5.69526823695015e-06 -1.43064518027648e-05 0.00182005771751382 0.000213435468702662 0.00192679247743676 0.000769962170899262 0.00348724420698429 0.000281846692470353 -0.000412879635689513 0.000142761547028621 7.93323105227973e-05
  116 3056.74473746248 ""  49.3677663676383 0 0 -0.000108675674070087 3.61931054910827e-05 -0.000221128985076059 2.986856197644e-05 5.48061543432743e-05 3.35650758577274e-05 -2.78153923465862e-05 -7.87081339210917e-05 -1.2156605700784e-05 8.0692127967785e-09 3.65731539142471e-05 3.02190000400719e-05 3.02879139863936e-06 -6.02405864497626e-06 -5.41807858385734e-06 3.24339213790933e-06 9.72654532935874e-06 3.4511948249192e-06 -5.19495578895214e-05 7.48741643388974e-05 0.000117016788837774 1.2374717746466e-05 1.8767030510743e-05 -4.17105658822743e-06 2.08183036007114e-06 -2.03597929760409e-05 -3.66715679455613e-05 8.83105512073653e-05 1.55762031166711e-05 -0.00126119452305588 -0.000179262916872703 -0.000401308099973461 -0.00035958733974435 0.000528853356000215 -0.000308758420366531 -0.000275395644612459 0.000283410287935661 -0.000152477877388166 -0.000104482614397702 0.000870409242141188 -0.000288828602907617 0.00221715169518329 9.89644441754462e-05 -0.000274362062857455 -0.000396039979836 -5.40807502480763e-05 -1.24300899065523e-05 4.41886365140278e-05 0.000603712883505188 -0.000804388653779747 -0.00134948212056356 -0.000161279494300151 -0.000118144127781861 0.000113336369152789 -0.00620382166546638 -0.00269329475432544 0.00603825708514445 0.000715418396397812 0.00234324799941319 0.000209220076143583 0.00443678228722198 0.000187157103384223 0.00884370092642321 -0.000588281951107722 0.000263648519199744 -5.74926176326258e-05 0.00137858446456229 -0.000143133628529993 0.00331837645410386 0.00126198043724713 0.0046853592693255 0.00118411851316667 -0.00428580225019328 0.00321285136327525 -0.000162262460126959 0.00077822213784723 0.00199297928443054 0.000421158172135623 -0.00277801069343056 -0.00147199842231729 0.00313662406337516 0.0026478704912377 0.00119279294668645 -0.00235423654881496 6.09199198740971e-06 2.05456485436588e-05 0.00015319599229693 5.81738141043535e-05 -0.000106257094806296 -0.000142016778346853 -0.00324102223476016 0.00217510708440264 -0.0011244660882957 -0.0284142189485319 -0.01927560143505 0.0287106804388662 -0.00026284084524084 0.000226133640960675 0.0002916866385627 -0.0030979289829486 0.0228255078494999 0.0051284613206789 0.000130708789646593 -0.000163648664967583 -0.000183152375468393 0.0218201676434295 0.0742540400839681 0.0344246444600773 -0.0571516974552532 -0.208924705891323 -0.0226779889337815 0.0976512362896539 -0.056955033216245 -0.0336645229496134 -0.000530643287244447 -0.000703887955655018 -0.000812046303685538 -0.00162116049838637 0.0028951036918186 0.00291743874687422 -0.282713491255049 -0.0271245272026973 -0.29639339813081 -0.174060664907023 -0.764240336424683 -0.0641034572122746 0.193241375916709 -0.0951439836553409 -0.0541373761142162
  117 3057.60872958055 ""  40.471424843637 0 0 2.53924441315497e-05 -3.26522124746417e-05 -5.67216430972841e-05 6.09208784314344e-07 2.39802967768528e-05 1.56706603641108e-05 -2.63759658926131e-05 -1.33614265393363e-05 2.7014554542976e-05 5.32617344053165e-05 8.21055211309542e-05 -1.98421171114165e-05 -0.000294288431096771 -0.000329828766999722 0.000189981099734237 3.32452264434411e-05 0.000260268242627162 0.000131976924885506 -0.0023499879824993 0.00360592669935859 0.00549429065718322 0.000300330261304858 -5.31711891159664e-05 -0.000445830623142502 0.00133889799388831 0.000428771806197949 -0.0016053185427748 0.018360095002802 0.0174891816004137 -0.0582403367878078 -0.000451609898754077 -0.00039482685772026 -3.19199835217843e-05 0.0527217607861794 -0.000233348319272601 -0.0286230624006911 -0.000704796087274599 0.000449053389876517 -2.79814477383716e-05 0.000359827156016524 -9.83452945797161e-05 0.000750050899694069 -0.000316030946550167 0.000524532085134023 0.000762082550243046 0.00377773917899286 0.00291062273474352 -0.00324318040790709 0.0281362994802788 -0.0374345998375661 -0.0622527683909236 -0.00564282131158652 -0.00344133544323502 0.00544171240115132 -0.383570018933189 -0.162396794928983 0.380265880843802 -0.0155328904331656 -0.0613238584391771 -0.0280065688879724 0.176399847950366 0.0120611346084423 0.344103894174769 -0.00190117054013413 0.00108540405037345 0.00154792819609589 0.00075590926428837 0.000397903465569484 0.00579596247912118 -0.000710697216109405 -0.000136728751106394 0.000726339629725647 -0.288816716550554 0.225455152396127 -0.0130070876579108 -0.00596677976359156 -0.0599586823086041 -0.0201827032513183 -0.336310100605589 -0.166244612956943 0.377508795838298 -2.7320518150182e-05 -2.19246136337442e-05 2.74982250080319e-05 -1.77078221446469e-06 -1.17931009926873e-06 -4.87654744346812e-06 9.84442297422115e-06 -1.7857918374192e-05 -1.66669464543622e-07 -6.46355369746868e-05 4.06879456668206e-05 9.58787670058847e-06 0.000378992472588545 0.000260154127004455 -0.000395047794901008 -0.000177549775528852 0.000124351340526573 2.73867608906072e-05 3.63042625725123e-05 -0.000346336921155956 -8.210778735633e-05 2.0040358552771e-06 4.34775792648545e-06 8.88228597874251e-06 -0.000336669874541355 -0.00106760253298599 -0.000516268894594422 0.000886838013140605 0.0032301247964633 0.00036789045594039 -0.00141216674611879 0.000814868381527304 0.000488011584573855 6.67319906933675e-05 9.2842587038887e-05 5.23968592212151e-05 2.54056899518611e-05 -4.03013968088998e-05 -4.85651926875829e-05 0.00434499256485681 0.000435241079414644 0.00456523497750599 0.00248784950432979 0.0109615507894474 0.000902402907678748 -0.00275259628296598 0.00134860354489967 0.000760214945299302
  118 3123.65091875276 ""  18.7956739648673 0 0 -0.000158178244994473 0.000131160101071147 0.000213353681642421 -4.83835332106386e-05 -0.000135383513873539 -2.71716429244554e-05 -0.000299753958718733 -0.000269964610198591 0.000234919622602778 0.00178036824645611 -0.00246502707126617 -0.00398655195947177 -0.000736726294962803 0.00039450558849264 0.00124392424225908 -0.00134527000797452 -0.0017167283078032 0.000725730420809709 0.0289808141672432 -0.0376381862729332 -0.0635180400374803 -0.0116484502778582 -0.00550300299079727 0.0122941587269072 0.000328466608646216 -0.000179163059634483 -0.000559905460281646 0.00251453092321388 0.0014157736107361 -0.00398099343441257 -9.88136642529952e-05 -0.000434045915861263 -0.000139338695308049 0.00383986233547206 0.000850605030411929 -0.0030947457328923 0.00396240401236838 -0.00288894894667577 5.07884770618117e-06 -0.00184933102255925 0.000207164881823593 -0.00372986211335369 -0.0206125338638749 0.0295264090459783 0.0468358381230387 0.00878833475779773 0.00433194833671902 -0.00910350925870555 -0.332336933913556 0.445585814558394 0.73739240060131 0.146236907066761 0.0897345305513362 -0.140930933789912 -0.0370860384094789 -0.0159468653397578 0.0379788261397518 -0.00158303789315618 -0.00342450568319615 -0.00135204047207233 0.00714214490406641 0.000487153641829879 0.0132995386354484 -0.0017997383864505 0.000800254805154843 5.91504347853616e-05 0.000590024055579313 -0.000331416565439677 0.00181557581427139 0.00206608664710324 0.00644653692111916 0.00131443133872423 -0.0119775196084905 0.00956577922862078 -0.000814345369960234 -0.000502834977977178 -0.00411022262907338 -0.000572731463423525 -0.0363144934518069 -0.0170665297687294 0.0397335731131578 3.13835237325128e-05 -9.27760790434541e-07 -7.62478138661739e-06 -3.6390409956717e-06 -2.25865989739892e-07 1.77426805534879e-05 2.96399380002447e-05 6.06415031091879e-05 -3.30558142604273e-05 -8.43996481301894e-05 7.74021554061081e-05 3.8243956546226e-05 -0.00021111185089502 -0.000154756649788502 0.000269631635262655 0.000188662316836567 -0.000300464429933077 -9.35148397396776e-05 3.13670872091595e-05 2.70714910408578e-05 1.32811050989572e-05 -1.72786120318455e-05 -7.82525867872368e-06 -1.6608466523258e-05 2.94143887440041e-05 3.46502632543703e-05 2.98835918290768e-05 -0.000136456868526203 -0.000459635099192147 -9.52856015686627e-05 -0.000118055963379205 9.41216346208729e-05 3.02956627960622e-05 -0.000109574950449651 -0.000204284772793962 -0.000164604320560646 3.23573016617627e-05 -1.07548102956659e-06 5.74297588249567e-06 -0.000367464431949554 -5.35498649622284e-05 -0.000408335950263991 -6.0544223344713e-05 -0.000360290771460751 -4.49980929041254e-06 3.39051422189027e-05 -1.93749287501231e-06 8.87718562974165e-06
  119 3137.46834491184 ""  6.87893707571215 0 0 -0.000119622073560293 -0.00017966710922255 3.18512850585254e-05 -0.000190112706357919 -0.00021525524549582 0.00012181485726443 0.00173418624735624 0.0022363852679225 -0.000901047622715434 -0.0261016766979555 0.0364699811793203 0.0587030185273318 0.0230234485674877 0.0121193481078651 -0.0233420946684117 7.26454600936907e-05 0.000455377758071242 0.000188187208214708 0.00170326911921848 -0.00285524301701292 -0.00415071220318254 0.000202086589072615 -0.000217712218445209 -0.000413507117604024 0.000153133789616459 4.91436125667039e-05 -0.000172875584341622 0.000250519322370276 0.000185049561802487 -0.000407021075829866 0.000270770053575953 -0.000868984974240315 -0.000914943201969936 0.000423000768455141 0.00010903683767948 -0.000296363602797143 0.00139023198284529 -0.000342621864530791 -0.000213924426997348 -0.000159841992637042 0.000441566901666769 -0.00125635269845422 0.296169969525857 -0.430636155157323 -0.676887551001344 -0.277547256904722 -0.171415928325027 0.265205743072009 -0.0215376883444454 0.0296128952268587 0.0482725197448636 -0.0021148748609431 -0.000648508979720316 0.00245525574962346 -0.00375572766026078 -0.00147569612160003 0.00382941961870753 -0.000393473292284192 -0.0011041897506927 -0.000250750962837564 0.000899714299535952 3.27939745577657e-05 0.00152783933592379 -0.0100710071758708 0.0073224462917177 8.82499487122208e-05 0.00508638952341703 0.000190263342886048 0.0114135737643724 0.00157105157660787 0.00751093375060838 0.00263389199518392 -0.00148917367321143 0.00118966402627691 -0.000173513652294113 -0.0003321377126416 -0.00116519277846117 -0.000204593040725757 -0.00359069951603987 -0.00163384088684466 0.00407246250156347 -0.000118420040321763 -4.60349485627372e-05 9.46367480426224e-05 5.08104862294695e-06 -2.46892514472396e-06 -1.29590596956476e-05 -7.72831138996239e-05 4.53906233391362e-05 4.62684134218236e-05 0.000346922437554066 -0.000225425199921901 -1.29465191881674e-05 0.000937765187254728 0.000598768823440905 -0.00108558017945095 0.000672704797359075 -0.000425617388569301 -5.61521710670397e-05 -1.39270883086306e-05 -1.39574421120726e-05 -4.23220995869914e-06 1.24575444949546e-05 7.60034027949936e-06 -6.56829005617291e-06 -2.31376114071407e-05 -3.31915811869371e-05 -1.67341800297412e-05 5.75234656118557e-05 0.000206896975453093 3.02783385078889e-05 5.52020646790243e-05 -4.08636820518218e-05 -9.11285456745272e-06 -4.6941566289715e-05 -6.62608834641611e-05 6.14558520464815e-05 -7.23292739159615e-05 -1.21321974711441e-06 2.45192012474623e-05 0.000210344097879341 4.11630898649537e-05 0.000218018923598451 5.45018492660758e-05 0.000365440203820341 1.53115686179034e-05 2.89147925948044e-06 -1.91019886325719e-05 -1.73840429165101e-05
  120 3158.10986993019 ""  13.9511627041947 0 0 -0.000190761945614674 -3.38341420127233e-05 0.000143687004955064 -0.000257986460554866 -0.000235745090244694 0.000196458303939267 0.00160309153215712 0.000871321092479006 -0.00161035810310834 -0.0116231398450973 0.0201184630898465 0.0286423362615664 -0.0473344988342081 -0.0301845301676447 0.0446081651402987 0.000700672459916574 -0.00145150138720867 -0.00188796968365736 -0.000790377185147748 0.0029616995578696 0.00298220477419651 -0.0143686990067879 -0.00926084594560082 0.0135658302019815 -0.000402473763789447 -0.000205892622856308 0.00041389639773764 -8.53390446498187e-05 -0.000190494438281363 0.000303415257627054 -0.00044015543583479 0.000897388299136916 0.00121728880190415 -0.00034969576723822 -6.50648136816965e-05 0.000108597975494082 0.00368329245768738 -0.00263716857253929 -0.000154263473781634 -0.00153610454352915 0.000150039921928083 -0.00342537296142596 0.138554051579596 -0.207923457681394 -0.32086590932256 0.543372804716394 0.342403009262976 -0.514721747134863 0.0151892324276465 -0.0231556167526921 -0.0355158247282073 0.165444694226891 0.105397010260381 -0.156917618004628 0.00222909514177905 0.000759810884172522 -0.00229227012691796 0.000554445935906941 0.00285915583527402 0.000595270753874275 -0.00102950176118066 -0.000117561757722704 -0.00183273831187904 0.0139837144936197 -0.0108468552102562 -0.000335436114354302 -0.00743292305324848 -0.000861045154886829 -0.0166546100440816 -0.00115784039217421 -0.0074785574941957 -0.00315821920783612 0.00168260345743664 -0.00141554864362702 0.000136251666738804 0.000958256157138636 0.00271376995964269 0.000901108551091343 0.00203122993877605 0.000850284269442886 -0.00241261059586132 -5.17067820048603e-05 -2.72684317313638e-05 5.51509404217859e-05 4.18230857717828e-06 3.23445140400511e-06 6.00761904570338e-06 -2.54990569874092e-05 7.77754748319879e-05 5.55803752924789e-06 0.000167851920100296 -9.25639614147828e-05 2.22800606279123e-05 0.000441534107345028 0.000269180546053802 -0.00048201951201851 0.000569868255100631 -0.000501234325221715 -0.00011158004477366 1.04957741198863e-05 1.02328247030492e-05 1.15243726613595e-05 -5.63592649437718e-06 -6.9586740710601e-07 -1.96555190616483e-05 -1.98190038866774e-06 -1.92510380440891e-06 7.25578668204945e-06 -5.32855346580451e-05 -0.000159824779606749 -5.31271132172058e-05 2.75442626732398e-06 1.23590121569087e-05 -4.97952232026907e-06 -0.000159264896105522 -0.000258788963291832 -0.000112732964860746 -2.14640715489064e-05 -8.14345920580206e-06 2.7739229204421e-05 -9.81482133107807e-05 -9.0990186935325e-06 -0.000122420812580755 1.20716042300826e-05 8.27716697475811e-05 2.62743620304876e-05 8.40984488083074e-05 -5.43044663927176e-05 -2.27580199693998e-05
  121 3161.16241568321 ""  5.27256275838768 0 0 -0.000890612916157028 0.000183337917443365 0.0010512346925129 -8.07375215170504e-05 0.000278158361270871 0.000290868985586374 0.000386888454292639 -0.00252591841049307 -0.00214937832331759 0.00308970450936855 -0.00440165694536568 -0.00700728645117621 0.013657541728257 0.00851304245573038 -0.0129972136144576 0.000631651389135245 0.000985771026169323 -0.000223794654835996 -0.00610112560321264 0.0111802192127753 0.0154714757509718 -0.0513155747187942 -0.0320293736406285 0.0491154804861621 1.14603574939741e-05 0.000149434872480725 8.08278914671901e-05 -0.000334440946439944 -4.57459273751977e-05 0.000439948769539943 0.000179426063184142 -0.000218464800211343 -0.00039299475349035 -0.000364497149753023 -4.52300545649742e-05 0.000440212249663826 0.0144854234761785 -0.010548028433187 -0.000671102863993877 -0.00630399122169483 0.000504998213976528 -0.0142541262047092 -0.0335045826665014 0.048722969347793 0.076583039674835 -0.15585149440169 -0.0978867294865524 0.147846460645467 0.0753665573958495 -0.105960922044599 -0.170404408724408 0.588055899513206 0.373389687874133 -0.558524520376114 0.0045422168539974 0.00220474932225303 -0.00478201313119834 -0.000232914732531135 -0.00187596181556741 -0.000301284859085526 -0.000447650385891141 3.43266698977989e-05 -0.000761660350260173 -0.00414718369027816 0.00330316720218498 0.000107657260661531 0.00223572046270707 0.000321399595811264 0.0049550103187841 -0.000304641751824344 0.000469375760112745 0.000703906026040494 0.000731552223527275 -0.000533657393375371 0.000102118064902262 -0.000703661426965991 -0.00161410618002014 -0.000654399644663395 0.00475435304373042 0.00226063790096194 -0.0048880188761565 -7.84524415638767e-05 -5.58507701517745e-05 7.30506904142675e-05 2.0320779126202e-05 3.50554710329324e-05 1.82425672434147e-05 4.31077063298752e-05 8.64544228167002e-05 -0.000112404528292598 0.000276393356654027 -0.000146447994047855 5.56267584746656e-05 0.000663675109119143 0.000410800046499226 -0.000742380460573185 0.000664717421953473 -0.000894341818547837 -0.000200038610502478 1.0509348078392e-05 6.33425149699001e-06 8.8886725299352e-06 -8.32388206326964e-06 1.42234314636299e-06 -2.26704303692371e-05 -2.19464593743019e-06 -1.81464700435026e-06 4.8054052687387e-06 -4.73130585665819e-05 -0.000133633121529102 -4.63725243945667e-05 -9.85402961647752e-06 1.99422052907016e-05 1.13018751866281e-06 -5.24730409217891e-05 -0.000100634076591035 -0.000210085577977594 -7.90311365845784e-06 -1.97178748173223e-05 2.42783981677399e-05 -6.10348256963077e-05 -1.97694363951011e-06 -8.43006528005824e-05 6.89794370232327e-06 5.81713219524984e-05 1.64012909033957e-05 5.79487288573818e-05 -3.87603351797025e-05 -1.48075565980726e-05
  122 3439.08846916221 ""  0.0348044304267333 0 0 7.17192922537538e-05 -6.51869073039282e-05 5.49753959733679e-05 -8.01367500419194e-06 -1.26548620913253e-05 -9.13830191139393e-06 4.25629269318566e-06 1.32000895329492e-05 2.03783379972948e-06 -4.61156282786555e-06 -6.45582617819903e-07 3.32606904183184e-06 6.68254060347519e-07 1.55866794296032e-06 -4.37083254126031e-07 4.32757104140453e-07 -9.82940091916383e-09 -2.69307823160402e-07 -1.24794734029066e-06 1.65231030227784e-07 1.15539888309019e-06 1.9063258354298e-06 -1.95214573594794e-06 -2.57717074091378e-06 3.92515758888869e-07 1.16358038209804e-06 3.12733295853829e-07 -2.54938525840155e-07 3.58052714450757e-07 8.1258883869888e-07 -3.80489181034536e-07 7.39842771983104e-07 1.94970592322569e-07 7.31806987959499e-07 3.10486504140928e-07 3.23701896017571e-08 -0.000353700489726275 -0.000311434039385113 -0.00031201723053928 0.000180016462552346 0.000227888407084511 0.000122572920722364 2.34905164257636e-05 -9.1303823831563e-06 -2.73408318888446e-05 -7.22187262894549e-06 -3.44002454153925e-06 6.05432966331365e-06 4.74504353782885e-06 -9.24894014157174e-06 -1.19862258900262e-05 -1.58112183158962e-05 -4.83013255854966e-06 1.95595145896268e-05 -4.64479187280984e-07 1.38819000600208e-06 1.01601911641888e-06 -2.47254358969995e-07 -9.10956195328393e-06 -5.9177723611138e-07 -8.70130944748114e-07 1.25146024906716e-06 2.10577889277551e-06 3.13967616768238e-06 -3.0124024633336e-07 -2.93829229250755e-08 -1.58552116382602e-06 2.20882706504088e-06 -2.39437631877068e-06 -3.14563932222709e-06 -8.22996632766118e-06 -1.82054468142957e-06 2.91445893584194e-06 -5.28703400419363e-07 5.65516124483736e-07 -3.11308877432232e-06 -9.39862763898941e-06 -3.44529256644781e-06 -1.21189500861972e-06 1.4785517270019e-07 3.68116152660684e-06 -0.00299088102934022 0.000128750345854678 0.00134055893401735 0.000241943602486825 0.000380085612455398 0.000337116924005805 7.02023926992394e-05 0.000271733159530482 1.62526874359131e-05 0.0169579195893974 -0.0114338034220111 -0.00197976730952949 0.00691133834739243 0.00194926491548858 -0.00614135330183622 0.00117388622985369 -0.000111452837709698 0.00149326415819632 -0.00226846200710556 0.00128287326730474 0.0021309322696798 -0.0546564972389718 0.0390030776748525 0.0121360566318514 0.000311405248420779 -4.74895409338344e-06 -0.000101352225411452 -0.00334516771120302 -0.00654329066295096 -0.00346045385702167 0.0178427289379059 -0.0128110534053717 -0.0058718519606515 -0.00521098254976844 -0.00574281355577311 -0.00417291404906342 0.777515000389663 -0.532736140903938 -0.194289480607522 0.00151299053819906 -0.000424667481378964 0.00207119222361262 -0.000170981359094269 -0.000399550053281185 -0.000100653923082254 -0.000107916951624657 0.00124445890155074 -0.00220219279792415
  123 3603.18747108396 ""  162.505833829276 0 0 0.000171776796819597 -0.000261857480006268 -9.01699372543483e-06 -0.000166444012111588 -0.000272539176448517 6.25086689130112e-05 3.75812880989038e-05 0.000180822508421123 6.26623336397959e-05 -1.4395715926481e-05 -5.04255254827862e-05 -7.24627584696525e-06 7.1549534581394e-06 7.923781124677e-06 1.38563172190192e-06 -4.45387532233461e-06 -6.12944425429911e-06 2.99717660416503e-06 -7.11523245667381e-06 1.5714630005326e-05 1.84899578142647e-05 2.01195762040353e-05 -3.08993851874845e-05 -4.65642855767164e-05 4.50189865042731e-06 1.35299220365285e-05 2.81052499813375e-06 -1.87352358874353e-06 4.53894969642846e-06 -3.08690961233945e-06 1.09183804262968e-06 2.33177688168391e-06 -3.37191092443594e-07 2.75157326224085e-06 2.83935876414682e-06 3.14275861880053e-06 -0.00066413895224994 0.000498501143404327 -3.314732651646e-05 5.55056433057019e-05 9.92120497195063e-05 0.00129380941451523 -3.96652816918262e-05 9.91621859053852e-05 4.42779702325281e-05 -0.000139887055483422 -0.000105252763853937 0.000109934740677781 6.28291113231448e-05 -9.57759921964682e-05 -0.000157223901985417 -0.0002215169171481 2.17400308140994e-05 0.000291267734212316 -3.14244974426029e-05 1.82585495030797e-05 3.36374080455423e-05 -2.64409092988062e-05 -0.000175673111340085 -3.25641416362938e-05 9.82640228960609e-06 2.32418012709947e-05 3.00221514011193e-05 2.16485580494584e-05 1.48410209994479e-05 5.95782498749403e-06 1.28843363536161e-05 2.31932425865706e-05 1.78729327026511e-05 -4.23409179094196e-05 -0.000133944274261806 -2.63251082067484e-05 2.08583453594449e-05 1.33460411695284e-05 1.33828330273945e-05 -6.26722836754621e-05 -0.000163719389978755 -5.63041923161171e-05 -2.46786503851919e-05 1.15097015492319e-05 5.32812419657458e-05 -0.000417378887923992 -0.00096508471956276 0.000374635135040675 0.0272549595063538 0.0406181600560929 0.033916728908848 0.00216893062283702 0.00222621131942468 -0.000139572866730354 -0.001033501454008 0.00215947919289625 -0.000396832455795961 0.00347387287855639 0.00587534271887677 -0.00017349545313038 -0.00894624673604131 0.00202564156960138 0.00414824219257672 0.000768170024615929 0.000130469215577563 0.000122919519011316 0.000393035421762517 -0.00038833865869974 -0.000679407297988737 -0.000163033904826708 -0.000123132401794783 -7.17389570897137e-05 -0.000214849675227765 -0.00048846838257293 0.000121525696907814 -0.00253973727999613 0.00113939139897997 0.000377985859740676 -0.448996682074652 -0.666376167057731 -0.538472682618219 -0.00695822921053138 0.00505074488292223 0.000821912872248349 -0.000376901798570527 0.000554391832475065 -0.00163302121829039 0.000378642959232762 0.00161822426261092 -6.50530275448184e-05 0.000261352705350183 -0.000281165215230784 0.000139569207107105
  :::
 } 
 m_exists[123] { 
  s_m_exists
  :::
  1 11111111111111111111111111111111111111111111111111111111111111111111111111111111111111111111111111111111111111111111111111111111111111 
  2 11111111111111111111111111111111111111111111111111111111111111111111111111111111111111111111111111111111111111111111111111111111111111 
  3 11111111111111111111111111111111111111111111111111111111111111111111111111111111111111111111111111111111111111111111111111111111111111 
  4 11111111111111111111111111111111111111111111111111111111111111111111111111111111111111111111111111111111111111111111111111111111111111 
  5 11111111111111111111111111111111111111111111111111111111111111111111111111111111111111111111111111111111111111111111111111111111111111 
  6 11111111111111111111111111111111111111111111111111111111111111111111111111111111111111111111111111111111111111111111111111111111111111 
  7 11111111111111111111111111111111111111111111111111111111111111111111111111111111111111111111111111111111111111111111111111111111111111 
  8 11111111111111111111111111111111111111111111111111111111111111111111111111111111111111111111111111111111111111111111111111111111111111 
  9 11111111111111111111111111111111111111111111111111111111111111111111111111111111111111111111111111111111111111111111111111111111111111 
  10 11111111111111111111111111111111111111111111111111111111111111111111111111111111111111111111111111111111111111111111111111111111111111 
  11 11111111111111111111111111111111111111111111111111111111111111111111111111111111111111111111111111111111111111111111111111111111111111 
  12 11111111111111111111111111111111111111111111111111111111111111111111111111111111111111111111111111111111111111111111111111111111111111 
  13 11111111111111111111111111111111111111111111111111111111111111111111111111111111111111111111111111111111111111111111111111111111111111 
  14 11111111111111111111111111111111111111111111111111111111111111111111111111111111111111111111111111111111111111111111111111111111111111 
  15 11111111111111111111111111111111111111111111111111111111111111111111111111111111111111111111111111111111111111111111111111111111111111 
  16 11111111111111111111111111111111111111111111111111111111111111111111111111111111111111111111111111111111111111111111111111111111111111 
  17 11111111111111111111111111111111111111111111111111111111111111111111111111111111111111111111111111111111111111111111111111111111111111 
  18 11111111111111111111111111111111111111111111111111111111111111111111111111111111111111111111111111111111111111111111111111111111111111 
  19 11111111111111111111111111111111111111111111111111111111111111111111111111111111111111111111111111111111111111111111111111111111111111 
  20 11111111111111111111111111111111111111111111111111111111111111111111111111111111111111111111111111111111111111111111111111111111111111 
  21 11111111111111111111111111111111111111111111111111111111111111111111111111111111111111111111111111111111111111111111111111111111111111 
  22 11111111111111111111111111111111111111111111111111111111111111111111111111111111111111111111111111111111111111111111111111111111111111 
  23 11111111111111111111111111111111111111111111111111111111111111111111111111111111111111111111111111111111111111111111111111111111111111 
  24 11111111111111111111111111111111111111111111111111111111111111111111111111111111111111111111111111111111111111111111111111111111111111 
  25 11111111111111111111111111111111111111111111111111111111111111111111111111111111111111111111111111111111111111111111111111111111111111 
  26 11111111111111111111111111111111111111111111111111111111111111111111111111111111111111111111111111111111111111111111111111111111111111 
  27 11111111111111111111111111111111111111111111111111111111111111111111111111111111111111111111111111111111111111111111111111111111111111 
  28 11111111111111111111111111111111111111111111111111111111111111111111111111111111111111111111111111111111111111111111111111111111111111 
  29 11111111111111111111111111111111111111111111111111111111111111111111111111111111111111111111111111111111111111111111111111111111111111 
  30 11111111111111111111111111111111111111111111111111111111111111111111111111111111111111111111111111111111111111111111111111111111111111 
  31 11111111111111111111111111111111111111111111111111111111111111111111111111111111111111111111111111111111111111111111111111111111111111 
  32 11111111111111111111111111111111111111111111111111111111111111111111111111111111111111111111111111111111111111111111111111111111111111 
  33 11111111111111111111111111111111111111111111111111111111111111111111111111111111111111111111111111111111111111111111111111111111111111 
  34 11111111111111111111111111111111111111111111111111111111111111111111111111111111111111111111111111111111111111111111111111111111111111 
  35 11111111111111111111111111111111111111111111111111111111111111111111111111111111111111111111111111111111111111111111111111111111111111 
  36 11111111111111111111111111111111111111111111111111111111111111111111111111111111111111111111111111111111111111111111111111111111111111 
  37 11111111111111111111111111111111111111111111111111111111111111111111111111111111111111111111111111111111111111111111111111111111111111 
  38 11111111111111111111111111111111111111111111111111111111111111111111111111111111111111111111111111111111111111111111111111111111111111 
  39 11111111111111111111111111111111111111111111111111111111111111111111111111111111111111111111111111111111111111111111111111111111111111 
  40 11111111111111111111111111111111111111111111111111111111111111111111111111111111111111111111111111111111111111111111111111111111111111 
  41 11111111111111111111111111111111111111111111111111111111111111111111111111111111111111111111111111111111111111111111111111111111111111 
  42 11111111111111111111111111111111111111111111111111111111111111111111111111111111111111111111111111111111111111111111111111111111111111 
  43 11111111111111111111111111111111111111111111111111111111111111111111111111111111111111111111111111111111111111111111111111111111111111 
  44 11111111111111111111111111111111111111111111111111111111111111111111111111111111111111111111111111111111111111111111111111111111111111 
  45 11111111111111111111111111111111111111111111111111111111111111111111111111111111111111111111111111111111111111111111111111111111111111 
  46 11111111111111111111111111111111111111111111111111111111111111111111111111111111111111111111111111111111111111111111111111111111111111 
  47 11111111111111111111111111111111111111111111111111111111111111111111111111111111111111111111111111111111111111111111111111111111111111 
  48 11111111111111111111111111111111111111111111111111111111111111111111111111111111111111111111111111111111111111111111111111111111111111 
  49 11111111111111111111111111111111111111111111111111111111111111111111111111111111111111111111111111111111111111111111111111111111111111 
  50 11111111111111111111111111111111111111111111111111111111111111111111111111111111111111111111111111111111111111111111111111111111111111 
  51 11111111111111111111111111111111111111111111111111111111111111111111111111111111111111111111111111111111111111111111111111111111111111 
  52 11111111111111111111111111111111111111111111111111111111111111111111111111111111111111111111111111111111111111111111111111111111111111 
  53 11111111111111111111111111111111111111111111111111111111111111111111111111111111111111111111111111111111111111111111111111111111111111 
  54 11111111111111111111111111111111111111111111111111111111111111111111111111111111111111111111111111111111111111111111111111111111111111 
  55 11111111111111111111111111111111111111111111111111111111111111111111111111111111111111111111111111111111111111111111111111111111111111 
  56 11111111111111111111111111111111111111111111111111111111111111111111111111111111111111111111111111111111111111111111111111111111111111 
  57 11111111111111111111111111111111111111111111111111111111111111111111111111111111111111111111111111111111111111111111111111111111111111 
  58 11111111111111111111111111111111111111111111111111111111111111111111111111111111111111111111111111111111111111111111111111111111111111 
  59 11111111111111111111111111111111111111111111111111111111111111111111111111111111111111111111111111111111111111111111111111111111111111 
  60 11111111111111111111111111111111111111111111111111111111111111111111111111111111111111111111111111111111111111111111111111111111111111 
  61 11111111111111111111111111111111111111111111111111111111111111111111111111111111111111111111111111111111111111111111111111111111111111 
  62 11111111111111111111111111111111111111111111111111111111111111111111111111111111111111111111111111111111111111111111111111111111111111 
  63 11111111111111111111111111111111111111111111111111111111111111111111111111111111111111111111111111111111111111111111111111111111111111 
  64 11111111111111111111111111111111111111111111111111111111111111111111111111111111111111111111111111111111111111111111111111111111111111 
  65 11111111111111111111111111111111111111111111111111111111111111111111111111111111111111111111111111111111111111111111111111111111111111 
  66 11111111111111111111111111111111111111111111111111111111111111111111111111111111111111111111111111111111111111111111111111111111111111 
  67 11111111111111111111111111111111111111111111111111111111111111111111111111111111111111111111111111111111111111111111111111111111111111 
  68 11111111111111111111111111111111111111111111111111111111111111111111111111111111111111111111111111111111111111111111111111111111111111 
  69 11111111111111111111111111111111111111111111111111111111111111111111111111111111111111111111111111111111111111111111111111111111111111 
  70 11111111111111111111111111111111111111111111111111111111111111111111111111111111111111111111111111111111111111111111111111111111111111 
  71 11111111111111111111111111111111111111111111111111111111111111111111111111111111111111111111111111111111111111111111111111111111111111 
  72 11111111111111111111111111111111111111111111111111111111111111111111111111111111111111111111111111111111111111111111111111111111111111 
  73 11111111111111111111111111111111111111111111111111111111111111111111111111111111111111111111111111111111111111111111111111111111111111 
  74 11111111111111111111111111111111111111111111111111111111111111111111111111111111111111111111111111111111111111111111111111111111111111 
  75 11111111111111111111111111111111111111111111111111111111111111111111111111111111111111111111111111111111111111111111111111111111111111 
  76 11111111111111111111111111111111111111111111111111111111111111111111111111111111111111111111111111111111111111111111111111111111111111 
  77 11111111111111111111111111111111111111111111111111111111111111111111111111111111111111111111111111111111111111111111111111111111111111 
  78 11111111111111111111111111111111111111111111111111111111111111111111111111111111111111111111111111111111111111111111111111111111111111 
  79 11111111111111111111111111111111111111111111111111111111111111111111111111111111111111111111111111111111111111111111111111111111111111 
  80 11111111111111111111111111111111111111111111111111111111111111111111111111111111111111111111111111111111111111111111111111111111111111 
  81 11111111111111111111111111111111111111111111111111111111111111111111111111111111111111111111111111111111111111111111111111111111111111 
  82 11111111111111111111111111111111111111111111111111111111111111111111111111111111111111111111111111111111111111111111111111111111111111 
  83 11111111111111111111111111111111111111111111111111111111111111111111111111111111111111111111111111111111111111111111111111111111111111 
  84 11111111111111111111111111111111111111111111111111111111111111111111111111111111111111111111111111111111111111111111111111111111111111 
  85 11111111111111111111111111111111111111111111111111111111111111111111111111111111111111111111111111111111111111111111111111111111111111 
  86 11111111111111111111111111111111111111111111111111111111111111111111111111111111111111111111111111111111111111111111111111111111111111 
  87 11111111111111111111111111111111111111111111111111111111111111111111111111111111111111111111111111111111111111111111111111111111111111 
  88 11111111111111111111111111111111111111111111111111111111111111111111111111111111111111111111111111111111111111111111111111111111111111 
  89 11111111111111111111111111111111111111111111111111111111111111111111111111111111111111111111111111111111111111111111111111111111111111 
  90 11111111111111111111111111111111111111111111111111111111111111111111111111111111111111111111111111111111111111111111111111111111111111 
  91 11111111111111111111111111111111111111111111111111111111111111111111111111111111111111111111111111111111111111111111111111111111111111 
  92 11111111111111111111111111111111111111111111111111111111111111111111111111111111111111111111111111111111111111111111111111111111111111 
  93 11111111111111111111111111111111111111111111111111111111111111111111111111111111111111111111111111111111111111111111111111111111111111 
  94 11111111111111111111111111111111111111111111111111111111111111111111111111111111111111111111111111111111111111111111111111111111111111 
  95 11111111111111111111111111111111111111111111111111111111111111111111111111111111111111111111111111111111111111111111111111111111111111 
  96 11111111111111111111111111111111111111111111111111111111111111111111111111111111111111111111111111111111111111111111111111111111111111 
  97 11111111111111111111111111111111111111111111111111111111111111111111111111111111111111111111111111111111111111111111111111111111111111 
  98 11111111111111111111111111111111111111111111111111111111111111111111111111111111111111111111111111111111111111111111111111111111111111 
  99 11111111111111111111111111111111111111111111111111111111111111111111111111111111111111111111111111111111111111111111111111111111111111 
  100 11111111111111111111111111111111111111111111111111111111111111111111111111111111111111111111111111111111111111111111111111111111111111 
  101 11111111111111111111111111111111111111111111111111111111111111111111111111111111111111111111111111111111111111111111111111111111111111 
  102 11111111111111111111111111111111111111111111111111111111111111111111111111111111111111111111111111111111111111111111111111111111111111 
  103 11111111111111111111111111111111111111111111111111111111111111111111111111111111111111111111111111111111111111111111111111111111111111 
  104 11111111111111111111111111111111111111111111111111111111111111111111111111111111111111111111111111111111111111111111111111111111111111 
  105 11111111111111111111111111111111111111111111111111111111111111111111111111111111111111111111111111111111111111111111111111111111111111 
  106 11111111111111111111111111111111111111111111111111111111111111111111111111111111111111111111111111111111111111111111111111111111111111 
  107 11111111111111111111111111111111111111111111111111111111111111111111111111111111111111111111111111111111111111111111111111111111111111 
  108 11111111111111111111111111111111111111111111111111111111111111111111111111111111111111111111111111111111111111111111111111111111111111 
  109 11111111111111111111111111111111111111111111111111111111111111111111111111111111111111111111111111111111111111111111111111111111111111 
  110 11111111111111111111111111111111111111111111111111111111111111111111111111111111111111111111111111111111111111111111111111111111111111 
  111 11111111111111111111111111111111111111111111111111111111111111111111111111111111111111111111111111111111111111111111111111111111111111 
  112 11111111111111111111111111111111111111111111111111111111111111111111111111111111111111111111111111111111111111111111111111111111111111 
  113 11111111111111111111111111111111111111111111111111111111111111111111111111111111111111111111111111111111111111111111111111111111111111 
  114 11111111111111111111111111111111111111111111111111111111111111111111111111111111111111111111111111111111111111111111111111111111111111 
  115 11111111111111111111111111111111111111111111111111111111111111111111111111111111111111111111111111111111111111111111111111111111111111 
  116 11111111111111111111111111111111111111111111111111111111111111111111111111111111111111111111111111111111111111111111111111111111111111 
  117 11111111111111111111111111111111111111111111111111111111111111111111111111111111111111111111111111111111111111111111111111111111111111 
  118 11111111111111111111111111111111111111111111111111111111111111111111111111111111111111111111111111111111111111111111111111111111111111 
  119 11111111111111111111111111111111111111111111111111111111111111111111111111111111111111111111111111111111111111111111111111111111111111 
  120 11111111111111111111111111111111111111111111111111111111111111111111111111111111111111111111111111111111111111111111111111111111111111 
  121 11111111111111111111111111111111111111111111111111111111111111111111111111111111111111111111111111111111111111111111111111111111111111 
  122 11111111111111111111111111111111111111111111111111111111111111111111111111111111111111111111111111111111111111111111111111111111111111 
  123 11111111111111111111111111111111111111111111111111111111111111111111111111111111111111111111111111111111111111111111111111111111111111 
  :::
 } 
} 
