# Supplementary material for: Cut-off Scale and Complex Formation in Density Functional Theory Computations of Epoxy-Amine Reactivity
Source: ACS Omega. 2021 Oct 25;6(44):29424–31. doi: 10.1021/acsomega.1c03229 (PMC8587129; doi:10.1021/acsomega.1c03229)
Supplement: Supplementary file 1 — ao1c03229_si_001.zip [file ao1c03229_si_001.zip › Final_structures/Primary/A1_E4_B3LYP-D3_CC-PVTZ-F_ canonical/Epoxy_frag4_product_isomer14.vib]

{ 
 s_m_m2io_version
 :::
 2.0.0 
} 

f_m_table { 
 i_j_atom_total
 :::
 43
 m_column[134] { 
  s_m_data_name
  s_m_column_name
  i_m_width
  b_m_visible
  s_m_units
  :::
  1 r_j_Frequency  "Frequency"  10 1 "" 
  2 s_j_Symmetry  "Symmetry"  10 0 "" 
  3 r_j_Intensity  "Intensity"  10 1 "" 
  4 r_j_Raman_Act  "Raman Act"  10 0 "" 
  5 r_j_Raman_Int  "Raman Int"  10 0 "" 
  6 r_j_x1  "x1"  10 0 "" 
  7 r_j_y1  "y1"  10 0 "" 
  8 r_j_z1  "z1"  10 0 "" 
  9 r_j_x2  "x2"  10 0 "" 
  10 r_j_y2  "y2"  10 0 "" 
  11 r_j_z2  "z2"  10 0 "" 
  12 r_j_x3  "x3"  10 0 "" 
  13 r_j_y3  "y3"  10 0 "" 
  14 r_j_z3  "z3"  10 0 "" 
  15 r_j_x4  "x4"  10 0 "" 
  16 r_j_y4  "y4"  10 0 "" 
  17 r_j_z4  "z4"  10 0 "" 
  18 r_j_x5  "x5"  10 0 "" 
  19 r_j_y5  "y5"  10 0 "" 
  20 r_j_z5  "z5"  10 0 "" 
  21 r_j_x6  "x6"  10 0 "" 
  22 r_j_y6  "y6"  10 0 "" 
  23 r_j_z6  "z6"  10 0 "" 
  24 r_j_x7  "x7"  10 0 "" 
  25 r_j_y7  "y7"  10 0 "" 
  26 r_j_z7  "z7"  10 0 "" 
  27 r_j_x8  "x8"  10 0 "" 
  28 r_j_y8  "y8"  10 0 "" 
  29 r_j_z8  "z8"  10 0 "" 
  30 r_j_x9  "x9"  10 0 "" 
  31 r_j_y9  "y9"  10 0 "" 
  32 r_j_z9  "z9"  10 0 "" 
  33 r_j_x10  "x10"  10 0 "" 
  34 r_j_y10  "y10"  10 0 "" 
  35 r_j_z10  "z10"  10 0 "" 
  36 r_j_x11  "x11"  10 0 "" 
  37 r_j_y11  "y11"  10 0 "" 
  38 r_j_z11  "z11"  10 0 "" 
  39 r_j_x12  "x12"  10 0 "" 
  40 r_j_y12  "y12"  10 0 "" 
  41 r_j_z12  "z12"  10 0 "" 
  42 r_j_x13  "x13"  10 0 "" 
  43 r_j_y13  "y13"  10 0 "" 
  44 r_j_z13  "z13"  10 0 "" 
  45 r_j_x14  "x14"  10 0 "" 
  46 r_j_y14  "y14"  10 0 "" 
  47 r_j_z14  "z14"  10 0 "" 
  48 r_j_x15  "x15"  10 0 "" 
  49 r_j_y15  "y15"  10 0 "" 
  50 r_j_z15  "z15"  10 0 "" 
  51 r_j_x16  "x16"  10 0 "" 
  52 r_j_y16  "y16"  10 0 "" 
  53 r_j_z16  "z16"  10 0 "" 
  54 r_j_x17  "x17"  10 0 "" 
  55 r_j_y17  "y17"  10 0 "" 
  56 r_j_z17  "z17"  10 0 "" 
  57 r_j_x18  "x18"  10 0 "" 
  58 r_j_y18  "y18"  10 0 "" 
  59 r_j_z18  "z18"  10 0 "" 
  60 r_j_x19  "x19"  10 0 "" 
  61 r_j_y19  "y19"  10 0 "" 
  62 r_j_z19  "z19"  10 0 "" 
  63 r_j_x20  "x20"  10 0 "" 
  64 r_j_y20  "y20"  10 0 "" 
  65 r_j_z20  "z20"  10 0 "" 
  66 r_j_x21  "x21"  10 0 "" 
  67 r_j_y21  "y21"  10 0 "" 
  68 r_j_z21  "z21"  10 0 "" 
  69 r_j_x22  "x22"  10 0 "" 
  70 r_j_y22  "y22"  10 0 "" 
  71 r_j_z22  "z22"  10 0 "" 
  72 r_j_x23  "x23"  10 0 "" 
  73 r_j_y23  "y23"  10 0 "" 
  74 r_j_z23  "z23"  10 0 "" 
  75 r_j_x24  "x24"  10 0 "" 
  76 r_j_y24  "y24"  10 0 "" 
  77 r_j_z24  "z24"  10 0 "" 
  78 r_j_x25  "x25"  10 0 "" 
  79 r_j_y25  "y25"  10 0 "" 
  80 r_j_z25  "z25"  10 0 "" 
  81 r_j_x26  "x26"  10 0 "" 
  82 r_j_y26  "y26"  10 0 "" 
  83 r_j_z26  "z26"  10 0 "" 
  84 r_j_x27  "x27"  10 0 "" 
  85 r_j_y27  "y27"  10 0 "" 
  86 r_j_z27  "z27"  10 0 "" 
  87 r_j_x28  "x28"  10 0 "" 
  88 r_j_y28  "y28"  10 0 "" 
  89 r_j_z28  "z28"  10 0 "" 
  90 r_j_x29  "x29"  10 0 "" 
  91 r_j_y29  "y29"  10 0 "" 
  92 r_j_z29  "z29"  10 0 "" 
  93 r_j_x30  "x30"  10 0 "" 
  94 r_j_y30  "y30"  10 0 "" 
  95 r_j_z30  "z30"  10 0 "" 
  96 r_j_x31  "x31"  10 0 "" 
  97 r_j_y31  "y31"  10 0 "" 
  98 r_j_z31  "z31"  10 0 "" 
  99 r_j_x32  "x32"  10 0 "" 
  100 r_j_y32  "y32"  10 0 "" 
  101 r_j_z32  "z32"  10 0 "" 
  102 r_j_x33  "x33"  10 0 "" 
  103 r_j_y33  "y33"  10 0 "" 
  104 r_j_z33  "z33"  10 0 "" 
  105 r_j_x34  "x34"  10 0 "" 
  106 r_j_y34  "y34"  10 0 "" 
  107 r_j_z34  "z34"  10 0 "" 
  108 r_j_x35  "x35"  10 0 "" 
  109 r_j_y35  "y35"  10 0 "" 
  110 r_j_z35  "z35"  10 0 "" 
  111 r_j_x36  "x36"  10 0 "" 
  112 r_j_y36  "y36"  10 0 "" 
  113 r_j_z36  "z36"  10 0 "" 
  114 r_j_x37  "x37"  10 0 "" 
  115 r_j_y37  "y37"  10 0 "" 
  116 r_j_z37  "z37"  10 0 "" 
  117 r_j_x38  "x38"  10 0 "" 
  118 r_j_y38  "y38"  10 0 "" 
  119 r_j_z38  "z38"  10 0 "" 
  120 r_j_x39  "x39"  10 0 "" 
  121 r_j_y39  "y39"  10 0 "" 
  122 r_j_z39  "z39"  10 0 "" 
  123 r_j_x40  "x40"  10 0 "" 
  124 r_j_y40  "y40"  10 0 "" 
  125 r_j_z40  "z40"  10 0 "" 
  126 r_j_x41  "x41"  10 0 "" 
  127 r_j_y41  "y41"  10 0 "" 
  128 r_j_z41  "z41"  10 0 "" 
  129 r_j_x42  "x42"  10 0 "" 
  130 r_j_y42  "y42"  10 0 "" 
  131 r_j_z42  "z42"  10 0 "" 
  132 r_j_x43  "x43"  10 0 "" 
  133 r_j_y43  "y43"  10 0 "" 
  134 r_j_z43  "z43"  10 0 "" 
  :::
 } 
 m_row[123] { 
  r_j_Frequency
  s_j_Symmetry
  r_j_Intensity
  r_j_Raman_Act
  r_j_Raman_Int
  r_j_x1
  r_j_y1
  r_j_z1
  r_j_x2
  r_j_y2
  r_j_z2
  r_j_x3
  r_j_y3
  r_j_z3
  r_j_x4
  r_j_y4
  r_j_z4
  r_j_x5
  r_j_y5
  r_j_z5
  r_j_x6
  r_j_y6
  r_j_z6
  r_j_x7
  r_j_y7
  r_j_z7
  r_j_x8
  r_j_y8
  r_j_z8
  r_j_x9
  r_j_y9
  r_j_z9
  r_j_x10
  r_j_y10
  r_j_z10
  r_j_x11
  r_j_y11
  r_j_z11
  r_j_x12
  r_j_y12
  r_j_z12
  r_j_x13
  r_j_y13
  r_j_z13
  r_j_x14
  r_j_y14
  r_j_z14
  r_j_x15
  r_j_y15
  r_j_z15
  r_j_x16
  r_j_y16
  r_j_z16
  r_j_x17
  r_j_y17
  r_j_z17
  r_j_x18
  r_j_y18
  r_j_z18
  r_j_x19
  r_j_y19
  r_j_z19
  r_j_x20
  r_j_y20
  r_j_z20
  r_j_x21
  r_j_y21
  r_j_z21
  r_j_x22
  r_j_y22
  r_j_z22
  r_j_x23
  r_j_y23
  r_j_z23
  r_j_x24
  r_j_y24
  r_j_z24
  r_j_x25
  r_j_y25
  r_j_z25
  r_j_x26
  r_j_y26
  r_j_z26
  r_j_x27
  r_j_y27
  r_j_z27
  r_j_x28
  r_j_y28
  r_j_z28
  r_j_x29
  r_j_y29
  r_j_z29
  r_j_x30
  r_j_y30
  r_j_z30
  r_j_x31
  r_j_y31
  r_j_z31
  r_j_x32
  r_j_y32
  r_j_z32
  r_j_x33
  r_j_y33
  r_j_z33
  r_j_x34
  r_j_y34
  r_j_z34
  r_j_x35
  r_j_y35
  r_j_z35
  r_j_x36
  r_j_y36
  r_j_z36
  r_j_x37
  r_j_y37
  r_j_z37
  r_j_x38
  r_j_y38
  r_j_z38
  r_j_x39
  r_j_y39
  r_j_z39
  r_j_x40
  r_j_y40
  r_j_z40
  r_j_x41
  r_j_y41
  r_j_z41
  r_j_x42
  r_j_y42
  r_j_z42
  r_j_x43
  r_j_y43
  r_j_z43
  :::
  1 29.9649765716638 ""  0.201276109905633 0 0 -0.0049924548448941 -0.0282690269357352 0.0284451791449229 0.0254037849563949 -0.0354612780683231 0.0453045992510946 0.0113180154345202 -0.0329201711788498 0.0279093677469418 0.00771360299804363 -0.0312955409683473 0.020905711195459 -0.00412252428361206 -0.0283607637299519 -0.000392350614945617 -0.0129456816101353 -0.0271350381945406 -0.0146670052212015 -0.00801973777839347 -0.0293878051474799 -0.00568052955045565 0.00387455094638022 -0.0318357839945711 0.0150439875366577 -0.0274020345743122 -0.0237068831953268 -0.0392619006749018 -0.0352618006658779 -0.0447496142210209 -0.0487410529532352 -0.0327758868138545 -0.0233510935752202 -0.0483017627683422 -0.0288986052766146 0.000321705770517559 -0.045809352771665 -0.0133364602178845 -0.0337645269411695 0.0317447454531863 -0.0193870265593333 -0.0362582931959106 0.0321187941273275 0.0128809827390389 -0.0311249504146077 0.0309742015984155 -0.00709987141118513 -0.0272798458314474 -0.00568307890466528 -0.0136090434689946 -0.0288233580191564 -0.015095504000467 0.00705450607488048 -0.0331311035379184 0.0209340559292171 -0.0326251005496342 -0.047865540638735 -0.045383958913964 -0.046261328593279 -0.0425514086078139 -0.0625495092207795 -0.0326523247728924 -0.0592268666944277 -0.0453147460394293 -0.0283527600089709 -0.0118939154347718 -0.0450123238931885 -0.0338428591619604 -0.0365052235530115 -0.0453650844540299 -0.0402430162270411 -0.0213946387556853 -0.0615695166681475 -0.0253520407084324 0.0126693965027589 -0.0389628573174887 -0.0357486619284926 0.00258023018469961 -0.0620117951662577 -0.026742256237406 0.00311940860853385 -0.0411790167172663 0.0107808252172523 0.0303092178471144 -0.0160030817809689 0.00040374830078415 -0.00714416174903708 0.0220751778703805 -0.00322474768714055 -0.00882624203136483 0.00264709656948555 0.0104654856241077 0.0325664122523135 -0.0292436613599494 0.010478295993642 0.0355853735711706 -0.0402281291916868 -0.0152423932095607 -0.0263181023986557 -0.0203549400105991 0.0275134909581282 0.104323125039634 0.00152277768708126 0.0245253440889124 0.0594093309510106 0.0155385525499572 0.0424174249612137 0.132438780047319 0.03774768553344 0.0221751051894157 0.110611150764802 -0.0206569124178139 0.0242581080544343 0.111884767124339 -0.0142123571034767 0.0279035171011399 0.0511340528413156 0.0306167744346949 0.010132929362756 0.0146348592617218 0.0291571476511844 0.0456552666987613 0.16381501676667 0.0278771339026932 0.0468305375634608 0.127194889902701 0.0580787220139431 0.0455855299096039 0.12645435538671 0.0537949602339395
  2 57.6545581665864 ""  0.127099686970682 0 0 -0.0259170934089058 0.00376091670971514 0.0143965974914936 -0.0106088202030485 -0.00233968807949359 0.02150492206305 -0.0146091201828373 -0.00135853000452413 0.0106468651255713 0.00151388489690255 -7.58301330432794e-06 0.0304572281025067 0.0034993270765632 -5.19207346352702e-05 0.0229496715736483 -0.0129914537072958 -0.000690450069351443 -0.00715835537003472 -0.0313242680410793 -0.00163165535787657 -0.0293711351519752 -0.0315777183772264 -0.00170472652316002 -0.0201647677593915 -0.00144605081749307 -0.00278982075615542 -0.00099504564169591 -0.0455793389323293 0.0169061109445002 0.106851520866234 -0.0573348715318525 0.00488629962071165 -0.0930616256666613 0.115639577798415 -0.0333677605047293 -0.00260620698562933 -0.0288904603580397 0.00209026300285976 0.0153359300934199 -0.0351217949034078 -0.00122342472388351 0.017983366980017 0.00966825621160096 0.00282170887854076 0.0489263758280021 0.0177226641944584 0.000264454093203723 0.0417292446354332 -0.0441587370976545 -0.00236450650028498 -0.0525534654108002 -0.0435769008649161 -0.00243946248134749 -0.0352938341914125 -0.0111511326698795 0.0111069736093783 0.16693712472933 -0.035694573514753 0.0146818764035189 0.122149979547781 -0.121836010921399 0.0425027849259769 0.108307905084527 -0.0249202900359796 0.0107279312603396 -0.156021343142971 -0.131099398102648 0.00416112035939297 -0.0899580569866275 -0.0563773579611957 0.00539251142605825 -0.100018995380444 0.145521077097595 -0.050009290396163 -0.0746296315682257 0.130083481565285 -0.0361803395257913 0.00820793556858336 0.154514060127837 -0.0391402635124251 0.0563131338765583 -0.0139140136018946 0.00807762632770863 0.00331327257222882 -0.0121600466686421 0.0289585066965259 -0.0187948123609611 -0.0252642338079528 0.0176366652341498 -0.000472169122186994 -0.0238140702130725 -0.00541224198306181 0.022042216613081 -0.0201394264116769 0.0222098772207352 -0.00744988634868181 -0.0430928737540435 0.0268279671487773 0.000482735622760108 0.0468142116586827 -0.0124350514820383 -0.0105920240462302 0.0191810913365892 -0.00194650251026115 -0.00563516343399524 0.0814455633451834 -0.0235566237472915 -0.0208543093294681 0.0472517574260421 -0.0226484198694272 0.0123304864387683 0.0422230452504965 -0.00166693578977124 -0.0308315420705015 0.0236084363932771 -0.0123438130301093 0.010769703007605 0.00614703939003237 0.0274475583912067 -0.019552632678695 0.0971366828490427 -0.0293393247524345 -0.02424610621505 0.0850499558402334 -0.0123320448256023 -0.040952795050019 0.0873142479090384 -0.0370843746721026 -0.00448537480682008
  3 77.6448937261034 ""  1.78572201941673 0 0 -0.00719110790308357 -0.012809021197202 -0.00641503005425497 0.0186523737214706 -0.00545953853284394 0.0191659400687857 0.034367365398024 -0.00972669832637402 0.0486559024225186 0.0517164841835205 -0.0150144202943084 0.0786866744258006 0.0486477859799656 -0.0147838459208836 0.0784447646365857 0.0275497321144696 -0.00731590972393497 0.0480560586966347 0.0256943799661713 -0.00471344471840738 0.0422286011727358 0.0299732231793376 -0.00572160863167655 0.0438564902154218 -0.0114208948312027 0.00137666230609946 -0.00350816414844447 -0.0396671316408355 -0.0581501299628002 -0.0204948240145387 -0.0325930377878878 0.0112024779559175 -0.0338828317134552 -0.0102536767745422 0.0618580082050779 -0.0209329988604222 -0.00285344678652448 -0.0358449511299537 0.00685740640883454 -0.030849995464842 -0.0295073589033025 -0.0215185550210693 0.0563017259029506 -0.0151115254119529 0.0866283477105949 0.0545925958104155 -0.0186545493538167 0.0910439465216758 0.0159920609000813 -0.000714944668595763 0.0281104376783054 0.0238055316251347 -0.00205703872549322 0.0308728399764595 -0.0284254310665315 -0.0700959361705753 -0.00570735435244105 -0.0722542226452362 -0.0518006973147114 -0.0579022147281457 -0.0385128689280652 -0.0969800208437742 -0.0106635315706594 -0.016300548631839 0.0424076789412468 -0.0338528878739544 -0.0419681033966513 -0.0182514280786672 -0.0269560124031705 -0.0556622668918875 0.0163357981202652 -0.064239709475633 0.00475037937224273 0.0992255127718995 -0.00792091330582184 -0.0348818909932821 0.0686273017781766 -0.0624615292346055 -0.000170985721543695 0.0627971767054815 -0.0046070204112248 -0.0139180219712183 0.0165301151267278 -0.0217793430467546 0.0262035540892326 0.0626529516977222 -0.0541402663352087 -0.0117649616306394 0.0322793486843816 -0.0283184072731717 -0.0253413727553746 0.00283956963168675 -0.00779964730036202 -0.0205211407878201 0.0289888907548979 -0.0179091557791763 -0.0473460569073397 0.050439484393262 -0.026181865600189 -0.0330432273352849 -0.0221813145947184 -0.0265134606944058 0.00179492137380773 -0.00228920099621715 -0.0412949682261924 -0.0755570336705678 -0.0369654227898861 -0.0487441646461289 -0.0383550379629869 -0.0231496799970662 -0.0324709018616675 -0.0287366285585133 -0.0298735869492124 0.0100780700680697 0.00998668325895432 -0.0212611820821599 -0.0616812013830799 0.0466437932494687 0.0516942236144242 -0.0587223377079917 -0.0956603759913967 -0.0595072737636269 -0.0360776028237686 -0.0801079535672459 -0.0409607416744814 -0.0475771132187666 -0.0830651449118747 -0.0218318472606143 -0.0805272989524258
  4 83.5964645581112 ""  0.260185241386935 0 0 -0.0194568769521052 0.0145969276578562 0.0324449117088584 -0.000727604622829216 0.00643137187668366 0.0400183480692327 -0.00312712768122259 0.00736938388138145 0.0269059661209019 -0.0400020753564701 0.0229024325722441 -0.0411441359658652 -0.0384527020113829 0.0239825722730234 -0.0541777748154157 -0.00295973807639981 0.00882235030935869 -0.00583269954128404 0.0342190994762411 -0.00775726363881143 0.0628041584650144 0.0345013108815497 -0.00800758286540113 0.0802953231247906 0.0111221477199302 0.0075401769181496 -0.0107651221719469 0.00237639420975135 0.0279063947421356 0.0304377141435895 -0.00771315389954626 -0.000642962374533148 -0.04910518398764 0.0602467612173216 -0.00588943734273296 -0.0112698852375847 -0.0670210006590443 0.0365908516712309 0.0197589525945203 -0.00395419898307971 0.029792136379885 0.0744242028533998 -0.063364355592663 0.0308588576432072 -0.0792615897349975 -0.062163766523092 0.0359828029567377 -0.100244663855478 0.0614715796403196 -0.0199486645036245 0.101515595538491 0.0603333927178716 -0.0202683596769003 0.130524016937151 0.012170903088833 0.0409965096655664 0.0541782317912827 0.0203944618058433 0.0252589912449065 0.0341958254768099 -0.0311502183862913 0.0373820488157016 0.0315407469941169 0.0044986795437507 0.00925388202073548 -0.0646085111975902 -0.033987337913071 -0.0171917285108375 -0.0445023856246283 -0.0075502807725564 0.000839369808992341 -0.0662915080440332 0.0712195879967673 -0.0153556723667435 -0.0412858673362183 0.0682185351443435 -0.00738946439015937 -0.00468180970817233 0.0748576140981665 -0.00968831835726627 0.0106570334907758 0.0701547222150219 -0.0285244595124347 -0.0215776504377523 -0.0268585040394857 -0.0498770988817829 -0.0511351360585842 0.00528365904641992 -0.0258531664347166 -0.0156242536540054 0.108101611745206 0.00872263523402537 -0.00855606123437471 0.0948613318780787 -0.0721808093794215 -0.0435068030234318 -0.000964340475818767 -0.0346339158558787 -0.0271606888219646 -0.00629156121255112 0.00153647081494834 -0.00832428703182369 0.0370139925845025 -0.020356632403272 -0.0147351767787596 -0.103357523285561 0.0340517361884617 0.0218055984189528 0.00934504493753224 0.037243175735161 -0.0608766890991166 0.0102438589594976 -0.0409467749991 0.0296033202174126 0.0293461729670531 -0.00299276549977716 -0.0326124745588456 -0.00809464300175885 -0.0638779844609188 -0.0580253464898303 -0.131156892284015 0.0470224873262187 0.0269721042567352 -0.127647982569528 -0.00514754206861605 0.0709162737036119 -0.123323669288313 0.0843442325022256 -0.0105413786388235
  5 101.07588348229 ""  0.146544013941186 0 0 -0.0200880238445246 0.000896762430743743 0.0325095870069757 -0.0200970601001694 0.00822512428298343 0.0408695110861811 -0.0374780938579768 0.00998309967991117 0.0198117695942993 0.00704236953966699 0.0118965520072226 0.0779559650813337 0.0199768505637019 0.011837290654336 0.0690341535196163 -0.0139998007138626 0.00787719873855619 0.00242252892893936 -0.0751102154117866 0.00761996712576476 -0.0746689214837819 -0.0863510912837227 0.0109540277413938 -0.0663586841087533 0.0180473296046588 0.00399522736189204 -0.00136456255630588 0.0451416630788673 0.0219205834744537 -0.0312588398724272 0.0444606188014844 -0.0294373901052084 0.0223979755646045 0.00103036938684294 0.0177529088423875 -0.00389743765377101 -0.0509978683718786 0.00388654385158994 0.0305334694663958 -0.00474562252690699 0.012357463297026 0.0478677505551912 0.0269813284571062 0.0165429163091104 0.122977464259603 0.0554860400098033 0.0144431824517043 0.114134446493387 -0.107574163781456 0.00434003343968789 -0.134023146400217 -0.124428168936377 0.0097157562215104 -0.115704282802501 0.0315563425276554 0.0326147396853846 -0.0501219356525163 0.0581010318112867 0.0204558620466012 -0.0313452600198817 0.0643450461869723 0.0200412422541686 -0.0328258726996987 0.0227307424164309 -0.0629857893076116 0.0317620967709966 0.0546225562368834 -0.0145308061714048 0.0188584329784933 0.0758014484222421 -0.0338757953966162 0.0348442865943049 -0.016068185782739 0.00691449475989944 0.0153907006664301 0.0212360891671465 0.0156426403153961 -0.0150490709314151 -0.0121591056215687 0.0449412396809912 -0.0129915977768395 0.0558703818269961 -0.028285202149027 -0.0126762623551235 -0.00439188475556746 -0.0207586189537488 -0.0516070433092202 -0.000806757307381589 -0.0189012714627744 -0.00988927663204045 0.0739487048490192 -0.0138451514879067 0.0129676929450778 0.0679995708313113 -0.0466783032278722 -0.0381383433668048 -0.0236126987863541 -0.016431210088691 -0.0179421858464063 0.031094676864835 -0.00644809434224655 -0.0109234377533343 0.0607457583390065 -0.0297390144370038 -0.013618445545364 -0.044487383661051 0.0261265614522566 0.0211507875846538 0.0445856118750651 0.0241391929771849 -0.0560533379818798 0.0441733635045778 -0.0405515968033423 0.0140190884699786 0.0603909915659699 -0.0305822287212481 -0.0198041541967362 0.0347887293305153 -0.0264616217938647 -0.0555827077073538 -0.0623941821307123 0.0430300250987117 0.0220188665876029 -0.0665447197523618 -0.00885058378738465 0.0641810886761206 -0.060888767976444 0.0688415275178582 0.00190493735628191
  6 105.112905772202 ""  2.27080163269162 0 0 0.000653023727781891 -0.0221324104142754 -0.0398560741081552 -0.0618726377537411 0.0320834776976602 -0.0449099097553907 -0.0235451522267845 0.0227442626755921 0.01625709171279 -0.00277931738349124 0.02620064618793 0.0404631948343428 0.0209799149563452 0.0242603469839568 0.056942754526883 0.0208008124927472 0.0160333078527464 0.0447808561873729 0.0115160673772474 0.00713109994274752 0.0448136044488085 -0.00957850135890926 0.0122523868148254 0.0325802877385093 0.0213810327997267 0.0209143642264696 -0.00822669677039657 0.0117238825724463 -0.00829244958516142 -0.0246257832110825 0.00960475206496159 -0.00204088245042458 -0.0449973039425781 0.0396782681956409 0.0841235085265681 -0.0283845313639946 -0.00408610043232655 -0.0391693592495053 -0.0304835853773728 0.044940492501048 7.74700664412522e-05 -0.0697703419144751 -0.00707763597516263 0.0295616335683006 0.0387491405083664 0.0327605672895333 0.0305172446662506 0.0657637113035483 0.015120561252959 -0.00210598897307696 0.0445175599336728 -0.0223389303832141 0.00673289582606703 0.0227530111706811 0.0171925010299678 0.00398614037305484 -0.008619482629252 0.0064762682332334 -0.00537697353736895 -0.0634243121395612 0.00502391257582723 -0.0455841924162249 -0.0143474765276471 0.0176623951868544 0.0140611418244002 -0.0443337614102214 -0.00708150261452058 -0.035718898350743 -0.0367689243610098 0.00862131211527614 0.00120335931479876 -0.0811591123052471 0.0504540924497571 0.110591897390191 -0.0194030417113505 0.0317017317726175 0.0888922945184854 -0.0746315760805186 0.0494753545982761 0.0996771609600992 -0.00560053440907206 -0.0123954323410188 -0.0333351704148102 -0.0283922054223686 -0.0294738014073126 -0.102739710597814 0.0505491308327531 0.00618787103785423 -0.0717076165322183 -0.0127925067430408 -0.000358277263414404 -0.0158100117961581 -0.0643740070011685 -0.00502122049283135 -0.0495066989703486 -0.0227981531741698 0.0536516040763578 -0.105961255639049 -0.0251332330635023 -0.000682869070793345 0.00573642372621565 -0.0176215660115038 -0.0492165353663657 -0.00511159883064612 -0.000219101265900883 0.0550591881568924 0.0101570196268745 -0.00683259770173541 0.00770672114242647 0.00230202424425598 0.00254435657664449 -0.00597263960836941 0.0150278031410654 -0.062611179615824 -0.063808611349671 0.0307122940997899 0.0238047047415442 -0.0678886624748935 -0.0711930623099541 0.0639717347961558 0.0806601179168225 0.0237363885655348 -0.0187146147820204 0.0612872801940431 0.021166572483778 -0.0215038110416094 0.0650678233690607 -0.0113939523136339 0.0280626002729101
  7 141.612507800652 ""  0.71553488101342 0 0 -0.00648040790597615 0.00138718028778192 -0.0384396457860605 -0.0304045110375198 0.00800179227216435 -0.0546978623456825 -0.00408931506596582 0.00500077930616734 -0.0284608184641861 0.00177143349515613 0.00346470553878236 -0.019195712358157 0.0131171742567027 -0.000353030645119473 0.00367211000738832 0.0186785500237922 0.000941024780384909 0.0153155677954003 0.0222344466447387 0.00229006088759013 0.0177821737670666 0.0107189630791641 0.00340451777404378 -0.00394530879195342 3.68232982638107e-06 0.00455515090833289 0.00645164426785156 -0.0153522060090151 -0.022342122933478 0.00295606560351146 -0.0113521602526496 0.0189505726877176 -0.00376850126318785 -0.00302319747393103 0.022655325972718 0.00158360046402975 0.0197656445849009 0.00222026978178428 -0.0391883238996249 -0.00458387607820887 0.000338960711651815 -0.0525362719321886 -0.00512440125879549 0.00464274043817286 -0.032695269181078 0.013210184086207 -0.00254816503988154 0.0062313650634232 0.0297099085197695 0.00243798731339214 0.0306557053607648 0.0110095709806572 0.00550984566925955 -0.00631307582779264 -0.00910035881434547 -0.0287961270041337 0.0109608390058944 -0.0308904960186114 -0.0194968603136462 -0.0123282550303803 -0.016841072518093 -0.0382206643953207 0.0072076316143806 -0.00189525777379907 0.0358065701742738 -0.00508186299177569 -0.0136889429890723 0.00940131041268194 -0.00156363892502222 -0.0271717537764094 0.0214414791812705 -0.0127855290194021 0.00695939904447878 0.0425439468909633 0.00492295751377613 -0.0214936559566115 0.0262266086583186 -0.0104344382223469 0.00275786357040923 0.013233556095442 0.00657742261342783 -0.0526136247483162 -0.0708422055333525 0.0384154817073118 0.0154960023259061 0.0408121476027587 -0.0717943086684084 -0.0217177255505908 0.00837223965592297 0.00209974447894581 -0.105838187360207 -0.132745016992279 0.0840505005858522 -0.088794793262657 -0.00206390590666959 0.049576432487541 -0.035623936372294 0.0676958288821746 0.0540318131951104 -0.00555069062665803 -0.00787807020318244 0.0116367373192745 0.0441280521002938 -0.101765427624956 0.016893399587468 0.029928362554915 0.0710429534529418 0.110864193138313 -0.0512371456390787 -0.00625813728099301 -0.0647064330949398 -0.0211693997152445 0.0364108370426869 0.00953488781451023 0.0672793675593552 -0.159841926100458 0.0273029005217448 0.0679089215470656 0.000913729170934491 -0.0893395830613833 0.0163798793610315 0.173258353475135 0.0865494241170722 0.0618702243594429 0.0620792795445908 0.189125830895069 0.0425904871851863 0.0410596921389244 0.140334724386637
  8 155.332101188995 ""  2.66430336772938 0 0 0.0150977002640071 -0.01703407931887 0.0145204881708954 0.0196316068154156 -0.00190168360376498 0.0321849851043049 -0.0048543673265497 0.00121257335028875 0.0247485420995845 -0.0116821276303749 0.00378495846575568 0.0145639600608467 -0.021788355649619 0.00847076231129427 -0.0032672910745715 -0.0231261202332706 0.00902206966530602 -0.00643956901892032 -0.0199709937679964 0.00564558292101753 0.00209485481084397 -0.0106042261066846 0.00496800971744377 0.0179920694685656 -0.00390453035996137 0.00720783794036333 -0.00540895069554578 0.0117166484205388 0.0338546561327531 -0.00303578381718159 0.00582107585537366 -0.0119175728748984 -0.00172195683564533 0.00302952983471133 -0.000634347172488593 -0.00385326805313092 -0.00298422449438225 -0.0262617914376173 0.0202484002528994 0.020599199034057 -0.0140891173540271 0.0133926029075071 -0.00854877894660843 0.0028317140979597 0.0196133828982707 -0.025829985011178 0.00970116236417301 -0.00963793771139399 -0.0213212706240761 0.00380274389140928 -0.00121015306134164 -0.00600434008522697 0.00432132665183542 0.0249166957805904 0.0057105455334585 0.0443722908592 -0.0085849306252284 0.0299279450960169 0.0309196669569017 0.00816236240824826 0.0109578859701181 0.0462887839585921 -0.00616408471293852 -0.00217859863398588 -0.0249112674636593 0.000694826991137129 0.00561249266718678 -0.0100682461653482 -0.00211092323935048 0.0212317170260884 -0.0136647923644853 -0.000473853398264905 -0.00535737335900606 -0.0166026416974712 -0.00586879589032038 0.0206941773993912 -0.00345080172760759 0.000615033596309894 -0.00136455756302908 0.0113002026858477 -0.00532738650594448 0.0299388275372737 -0.0159239267914178 -0.0137790499527969 0.034939862911942 -0.0074655790623855 -0.0355037207705225 0.0231700328534366 -0.0157491677825478 -0.010543908888372 0.0305403776149505 -0.0122775621139029 -0.0221375975912222 0.0310845217630105 -0.0181831464407664 -0.00955843855796384 0.0039039420258573 -0.0106742092860493 -0.0141658021452679 -0.152131316553093 0.0344327916261651 0.0224326802384754 0.0188982957005362 -0.0140708726741432 -0.0127947005485765 0.0646761381339141 -0.0171559884364362 -0.0188537486037896 -0.35500170367967 -0.107086497589588 0.00946544861323793 -0.228423582995238 0.260291817472456 0.0921364124401884 0.0408617184811318 -0.0696553622056084 -0.0933648019041049 0.0728833948431059 -0.0096346681458895 -0.0393026260200004 -0.0380791455151095 0.0196760725111345 0.00401557132789947 0.25790457755686 0.130851753013873 -0.0218897748418967 0.141042583976286 -0.243024159913264 -0.0736638431283346
  9 177.184867500435 ""  1.49820869167394 0 0 0.0475507497110431 -0.0752560107358743 -0.0370866727623239 0.00382647332449702 -0.00245830806670722 -0.00746423795200051 -0.0281663621983014 -0.000226075007526625 0.0346283370452173 -0.0433257316015928 -0.000670837524455159 0.0197853304566264 -0.0641042179325287 0.00979004804910579 -0.00754261583028654 -0.0589112286523771 0.00989682955347192 -0.00117293968486335 -0.037637612673573 0.00251483734053103 0.0370311156969234 -0.0225765575112767 0.0044474728367166 0.053993271274176 -0.00814514938665122 0.004642152548066 -0.0136558112140993 0.0318239697159246 0.0685455163117963 -0.0126740926189673 0.014161190308192 -0.0591133760983425 -0.0178076566029833 0.0166959836520266 0.00176018652856006 -0.0157878589497486 0.0892482186342364 -0.141758999360549 0.00239586909805057 0.0445852168931189 -0.0903439862580397 -0.12862198690079 -0.0349725661156422 -0.00735194306369476 0.0277910879502799 -0.0764485798645929 0.0116077032340908 -0.0248359690679673 -0.0288555683846089 -0.00273707329862321 0.0508074645693313 -0.00904720444807712 0.00368936207154255 0.0732472768061129 0.0170695843972359 0.104757368175053 -0.0212390866475291 0.0825433686956681 0.0611683383852525 0.00330747602927685 0.0259175095779694 0.088858024791205 -0.0172837733492926 -0.00476073834475658 -0.0863392969348435 -0.00841108504039814 0.00758469214499865 -0.0715482928823009 -0.014687516440277 0.0562576764535088 -0.0623731549740478 -0.0325663195075557 -0.00388946959840457 -0.0353065164053475 -0.0184404670147292 0.0640413138445003 -0.00478551836085517 -0.0169861330138959 0.00680615182820592 0.0396710242175017 -0.0138059532340225 -0.0580716731809843 0.000941898791114071 -0.00465721452617849 0.107434190906552 0.0529146118741297 0.0277648658862888 0.0253323215634086 -0.009212708594844 -0.00583916241405293 -0.12167048076304 -0.0627888010029965 -0.0159648828294701 -0.0989015918548038 0.0757774147843941 0.0185440184484538 1.59655214110986e-05 0.00691985183283959 -0.00115023526117411 0.0378167307360262 -0.0100269349265993 -0.0220594628422276 0.00503411778729572 -0.00933919499160648 -0.0120625378907538 -0.0199460334066152 0.0081907570002363 -0.00648470832106478 0.0815923745475662 0.024282571192567 -0.0277529024281369 0.0555736910292542 -0.0621310074290507 -0.0350532166220855 0.0172691240214479 -0.0372249399385367 0.012777175561462 0.0937274526209025 0.060088660527953 0.0318737205930181 0.0074787249838506 0.00178635743568864 -0.0136895699838392 -0.0718095648499678 -0.03313754556044 -0.00217090194383728 -0.0406516608332112 0.0694405253338863 0.00935544677412777
  10 204.094754520516 ""  0.518402240990843 0 0 0.0230873065715823 0.0330819172422267 0.00383620358401674 -0.0541321801918047 0.0140858531597403 -0.0580480758255308 -0.0617912807324337 0.00967373379482666 -0.05353039941098 -0.0650715923077721 1.80869889218133e-05 -0.0451962333394962 -0.030660008753279 -0.0108774323920799 0.0157476154361909 -0.000878870903880795 -0.0271211266643143 0.0564458159048488 -0.00875235968301663 -0.0176034129201433 0.0392740186689848 -0.0433878043375221 -0.00434729139899516 -0.0215526145387848 0.0068049311319713 -0.0347677580037234 0.0262682444270015 -0.00780995727757233 -0.0829805414981973 0.000352898764551882 -0.0033216316234357 -0.0683640418279036 -0.0102496876800945 0.022019284214767 0.0308866295712583 0.005347685837919 0.0521170647258801 0.0651008725110464 -0.0149144876727196 0.0403354694001409 0.0442165533260895 0.00960996360860937 -0.0745378620804657 -0.00184630448908051 -0.0687328071311006 -0.0233706782483544 -0.00797666203859526 0.0220746737061476 0.0071454141229474 -0.0191599177066044 0.0684747806046034 -0.0496057691444024 -0.00859680718958107 -0.0239913015607393 0.0036007186515042 -0.0540233440733131 0.0347352802599035 -0.0149768968344968 -0.0774939640622802 -0.0786947053661192 -0.0257472610523153 -0.159455173707156 0.0218923726201783 0.000784732803654189 -0.0583684148719234 -0.00790443656986578 -0.0220766989811669 -0.104958363237417 -0.00112657497586589 0.00522249723383537 -0.0658954855859854 -0.0499831452558062 0.043814429902991 0.073414063201542 0.0118958456893335 -0.00484665963629428 0.0385052911843841 -0.0427855954625776 0.0381214500201933 0.0301406712167899 0.0310951901461234 0.0806165956987883 0.0383295382823742 0.0126863645526234 0.0426637919480905 0.0386078111882465 -0.00698836667134541 0.0310336465753614 0.0282129861216842 0.0214913780230431 0.11987176357373 0.0784445608870441 0.0164809530581161 0.10724097227587 -0.00867250028634661 -0.0090645707879938 0.010121067181173 0.0303987576944278 0.0130890741475092 0.00499745413585252 0.0175875955631496 0.0333371987063976 0.0417749778898107 0.0444722859989863 0.0140493204144974 -0.00299972996801135 -0.0177007819866624 -0.00939404606106514 -0.0150589851569493 -0.00167744457415648 0.0434783821964698 0.00139354265618084 0.0318364795704548 0.0674461495700429 0.037419861621204 0.051126249995467 -0.0150506184050302 0.0490938378745388 0.0134603185686414 -0.0178542431375143 -0.0380979752294039 -0.0490587428303143 0.0106442018784866 0.0207616454937963 0.00551818879963158 -0.0213761607543383 0.000989777694640365 -0.037389845211528 -0.0538669567321663
  11 233.964609609067 ""  2.89317290255583 0 0 0.0120982512659616 0.0056392754060414 0.0156375847508452 -0.00571101017038111 0.00233423954309286 0.00288086431571424 0.00423977807776581 0.000565131786649263 0.0147645443365758 0.00481316429735915 -0.000839219259984913 0.01764494615427 -0.000440896642556604 -0.000797370146778853 0.00725460520346758 -0.00709165566970922 -0.00250367406097487 -0.00608883510393303 -0.00496425464016233 -0.00194128222075188 -0.00248841050728492 0.00195629133171201 -0.00298031456374126 0.0102969648832052 -0.00443103979190366 -0.00521844624152507 -0.00599662579578767 0.000888049712363446 0.00589575315019022 -0.00303188991944755 -0.00117811114200548 -0.010429111365268 -0.00276623395372571 -0.00334841040034354 -0.0202439796027234 -0.00223765275868328 0.00424460449452764 0.0176508343903775 0.00859193364146774 0.0182616237543956 0.0109305313229118 0.0293414831235872 0.00190850398286258 -0.00236597131820065 0.00906125096821207 5.31520750324488e-05 0.00105673683481839 0.0056506970265137 -0.00892250672582796 -0.00114212824455753 -0.00850630880826013 0.000282798634860293 -0.00503040255349198 0.0107714609260361 -0.00243862945678148 0.00256161227135942 -0.0106962646907456 0.00415933938076006 0.00471180303013583 0.0105185556399631 0.00538943570221996 0.0190065619284277 -0.00692229879470679 -0.00430044742129501 -0.0157837836464105 -0.00217104148801819 -0.000850574795248243 -0.00855243649691553 -0.00321869654933306 0.0043669754449622 -0.0111733929031249 -0.00106574871957726 -0.0135779284893229 -0.0393825722241977 -0.00432600407828598 0.014056778578777 -0.0236292485581848 0.00942596160157554 -0.00943786148133456 -0.0112862195508103 -0.00802619022820865 0.0556245863388337 -0.0289034710721406 0.00189579642530095 0.055673954350549 0.0354381154488178 -0.0844995115002858 0.020247854764321 0.00694695105065702 -0.00196649038207916 0.1851325229131 0.112435655822567 -0.0433591829122574 0.136300243554923 -0.191628435576032 0.0271532964558597 -0.0130439491069853 0.036627815714319 0.0130433490979086 -0.0183683633214592 -0.0163027114288457 -0.00675360506086765 -0.15899274259512 0.00545466247752879 0.0269353092795449 0.0340296203441238 0.0151727206969382 0.037947479364888 0.0718991967718785 0.0268006523331714 0.0454079229764268 -0.00252053705487486 -0.074042152592385 -0.113872346058863 -0.22490373723169 0.170383346804793 0.0532069748711864 -0.0208387576686266 -0.101685050401731 -0.135295899371109 0.182973487541124 0.030853838121102 -0.0133639560267997 -0.0561420106959838 -0.0291289707659713 -0.0189628137336343 0.0239676562854903 0.0726126951862563 0.186271401125035
  12 249.785930644305 ""  0.872947895733691 0 0 -0.00427818503792605 -0.0156004303751569 0.00534749627873764 -0.112965556656376 0.0409565434386847 -0.0241645447772555 -0.0327607696153198 0.0230485223507492 0.0385627010741565 0.0017100823986249 0.048556303229378 0.0498962672114713 0.0349993737357477 0.0375594020178837 -0.00513919932637236 0.0319440775860397 -0.00367702794180701 -0.049006543459852 0.031771534895822 -0.0297540187530204 -0.00925540993427128 -0.00686634817709755 -0.0272387144838833 0.0410333438316081 0.00232393034725982 -0.00986403215079302 -0.0308618334049224 -0.0168821405118945 -0.0304641299821446 -0.0204929233172168 -0.00865086909530308 0.0726765192916447 0.00409608824080662 -0.0239431321717344 -0.113406104474546 -0.000276190516395735 0.00215759206243428 -0.0296942169760337 0.0130464841128922 0.0427350012237031 0.00661813622141325 -0.0328308088921363 0.000769847787877322 0.0741127072813651 0.0718577317233809 0.0582486147352716 0.0703389398571259 -0.0154267476291384 0.041714486159021 -0.0538567336909897 -0.0145261797542744 -0.0326488242000074 -0.0668637840246112 0.0575439975127235 -0.0220041558452823 -0.101527741532199 -0.0661609819439216 -0.0702781010966222 -0.0273897773329959 0.0425986988970944 0.0297226326164561 0.0222398936574138 -0.0391652698944201 0.00718507461314805 0.0996591304057499 0.000967870572525742 0.017307162288385 0.102179916248456 -0.00394245458824117 -0.0612180657667312 0.0752888124132348 0.040368113694604 -0.0454594016951259 -0.171250124076485 -0.0233746589247228 -0.000373351585374965 -0.123721437541777 0.0872416194153986 -0.0381472999801914 -0.135744454787719 -0.0349036524598871 0.0211376179653426 0.0039632708159294 -0.00751117936272505 0.0562423833154709 0.0130534088279724 0.0173914952050282 0.00848049290302658 -0.0222985750734738 0.00975397133002651 0.0212423874931198 0.00372146810884158 -0.00696837509760407 0.0228847046988953 0.00372433815684796 -0.023382692541477 -0.0192160631458313 -0.0270810792788525 -0.00816377813675634 0.00585417447468485 0.00890843783371956 0.0016414963457692 0.0289429212721463 0.00866903558089045 -0.00446577743780294 -0.00505547319292942 -0.00263533384870757 -0.014517298531141 -0.0073961236917372 0.00152407660417719 -0.00387543963593679 0.00392737800411395 0.016369845861923 0.0199570048615113 0.0313610483922834 0.000184734297549165 -0.0099121956024957 0.0679723420899514 0.019748157332055 0.0193317664160364 -0.0391871802731824 -0.0121595175674534 -0.00106797896255141 0.0155877124602151 0.00994092710858053 -0.00707535358602083 -0.00249821549994449 -0.0168903591979201 -0.0506074126782193
  13 270.42570103626 ""  3.40578849139778 0 0 -0.00403754928383098 -0.0540370285480594 0.0443584033390194 0.0163934335595599 -0.0266954323347011 0.0793667074692685 -0.0424041458691925 -0.00782642191549275 -0.00228551873300555 -0.0473481206804073 0.029995179507636 -0.0535722665559 0.000300588830148261 0.025021482323686 -0.0524404326335676 0.043318426546885 0.00448216287417464 0.00185947133629402 0.000657641051430484 -0.0190884971386195 -0.0270310308089446 -0.0505618291411767 -0.0157819245462663 -0.0339936462951719 0.0344951688772702 0.0153467538880959 0.0228797374734635 -0.00731481242958353 -0.0597291994564491 0.0158628826375224 0.0163022451658 0.0844439657857484 0.0299775685511991 0.0249878368216515 0.0619608742845606 0.01385842714761 -0.045206744073533 -0.0697113242680072 0.0548924161161939 0.0062504425381224 -0.0481692164759494 0.0405818661120472 -0.059070054516605 0.0575889795789153 -0.0523468051739891 0.00317202007438539 0.0408377462862609 -0.0677223737275275 0.0105670776161974 -0.0422304187121576 -0.0323367269718049 -0.0650789540452223 -0.0313640419240091 -0.0340077937028277 0.0203030201171129 -0.0371068440103321 0.0763143116540189 -0.0322562688545034 -0.0508926138867678 -0.0827138995699859 -0.0470010778127976 -0.154268981655151 0.0444716848142041 0.033263482474541 0.0974798091222673 0.00925498003917224 0.0221436538495896 0.122796096243219 0.0210541210873529 -0.0208160772210864 0.0849569778519272 0.0723786650974946 0.121237458998188 0.205160487986007 -0.00579205317582077 -0.134260118659654 0.0874465764746186 -0.0211900096118945 0.086404215381265 -0.0590113165467625 0.0559393513756139 -0.0290134607957382 -0.016140442007801 -0.0147194274473348 0.0660629301747587 0.00970488843583311 0.0139621017673567 0.0049797134808368 -0.035158971129031 -0.000966231335501566 -0.0477625397162868 -0.0318519826002664 -0.033279263633016 -0.0410964623414273 0.00409056779085366 0.00023466405780035 -0.0313475559213885 -0.0354946618789006 -0.0168605976724578 -0.00697261670469829 -0.000429646950484154 -0.0276736670360801 -0.0268010258274152 -0.0120663475729452 -0.0135176586729655 0.000201173709068352 0.00997693182791638 -0.0176975334980577 0.0047523261915625 0.00792561432681901 -0.0263600050418696 -0.00506568052178498 -0.0077014304516566 -0.0467777888247092 -0.0255146389436532 -0.0129773674919617 -0.00475018514489751 0.0464035399006159 0.000650126123134843 0.0117178963583627 0.0462441952455203 0.00625572752313492 -0.0314397441387822 -0.0333737655914275 -0.00677428682381639 -0.0386824194419821 -0.00604889615752287 0.0353956945821556 0.0235773835603308
  14 299.949751431181 ""  0.570471397355602 0 0 -0.0248212985892018 -0.0607131204569301 0.00261539424498131 -0.0597722476090276 -0.0590249116350116 -0.0356074424683512 -0.0085175279890707 -0.0580796761572649 -0.0211447434072112 0.0177675882441138 -0.0353248308084589 -0.014024363400269 0.0265116665354914 -0.030906722010901 -0.00969453772309659 0.0171598980836069 -0.00479717989216469 -0.0095066835604056 0.0112937506592938 -0.0374175895975523 0.00259845424831853 -7.21824421090333e-05 -0.0478195576993671 -0.00639671018915778 0.00179577302960535 0.031285250740746 -0.00246572660304243 0.0138803051483742 0.0962894088925657 0.0410692856980076 -0.00264512831649765 0.0516799738891541 -0.00242294539366719 -0.0269634458676573 0.0848455126686136 -0.0117595186053852 0.0148579791547273 -0.0584563082738028 0.000318771924236289 -0.0294768106538148 -0.0669634318383307 -0.0214824184892705 0.0131255061816734 -0.0200916415147635 -0.00893646020078874 0.0227215087500061 -0.040420833444225 -0.00180608736865113 0.0220787728880063 -0.0534140553609495 0.00511536782009367 0.00558714111083774 -0.038379097266584 -0.0120116292353062 -0.000897858621849298 0.0320996667314556 -0.016515260898086 0.0167990693289241 0.0871340148907846 0.1938128486133 0.0425925637743833 0.24393105805271 0.000361148203834934 0.0069487926953267 0.0804625834835049 0.00968688357178413 0.00851920184761305 0.0310648604610335 0.00160195202099637 -0.0305769391199505 0.0564659591784006 -0.0211580752353477 -0.0436043886876106 0.108331678039739 0.0426538270308041 -0.0270604230976778 0.0889807446971706 -0.0643152789495119 -0.0484454503177767 0.120956912875749 -0.0280703456164318 0.0266888567843275 0.0065671887175357 7.228304573565e-05 0.0137024118213742 0.00844724395212224 -0.0339582092657317 -0.0299810421116382 -0.0252415274930915 0.0109695028089009 0.0581423742868085 0.0417105820627651 -0.0102435957877652 0.0474613615707893 -0.0229832436333286 -0.0530535275294988 -0.0745970060743068 -0.0148993300467605 -0.000136222579211234 0.0168493236430297 0.0228091451168595 0.0545309190220026 0.0203563569937225 0.0473884354384819 0.0409110551593346 -0.00718672766120816 -0.024155129446161 0.00102856076253149 0.0186167362446183 0.0127280617340898 0.0788771800054079 0.0203704390413447 0.0147946211122009 0.0747737980874212 0.0225887502319778 0.0406607140256235 0.0411183664703429 0.0497457103490114 -0.0191202257397433 -0.0480880164522187 -0.0286316449299842 -0.0802767599568798 0.0235440542270264 -0.00564916540151004 -0.00941608280755369 -0.0305874555934638 -0.0110514552729589 -0.0217677766532171 -0.0421603205672245
  15 314.636421231993 ""  0.283630917266573 0 0 0.00372467267461107 0.00882668874634613 0.0192264545050696 0.024120267850813 -0.00315615161458024 0.0273384012697407 -0.0181967747703145 0.00541645801756397 -0.0190867034574332 -0.0227202122552262 0.00839108400410147 -0.0278413115292103 0.000318129008019897 0.00380866532930298 0.00175307096887248 0.0123836757341399 -0.00144617221188701 0.0192480833715308 0.00271273494440461 -0.000244259327697714 0.00654081065944721 -0.0191762400398151 0.00539297452771115 -0.0216136611625543 0.00956511822136028 -0.00204355812113203 0.0122822634924911 -0.00463082412766748 -0.0360190592341642 0.00530860425499546 -0.00722927755446405 0.00782878072112666 -0.0111374431840809 0.018803449249768 0.0191703767572133 0.00759028078768744 -0.0224968949351084 0.0215875544459209 0.0124678409745624 0.00729261504274473 0.0147863233304066 0.0440428025271014 -0.0251047120390384 0.0122336060805145 -0.0297366398375719 0.0094780692436492 0.00375817761455805 0.0140226114132593 0.012627473995184 -0.00373408870171343 0.0210825820231145 -0.0206478940635883 0.00342911313063786 -0.0210580518718032 -0.0484139688924529 -0.309095732654467 -0.211427526533825 -0.18669679817072 -0.0291191158217141 0.291294188334097 0.209885216320038 0.204746576625148 -0.0797068402263836 0.0231906715962895 0.154016462537117 0.0887553591850049 0.0513722641985051 -0.154316069335416 0.0231363880284004 -0.115494858286322 0.033485078021538 -0.172020309178983 -0.188827262138072 -0.240369663691451 0.102974443882993 0.364627746294229 -0.0276879377234623 -0.0253439587697441 -0.118124419205662 0.338663581115055 -0.0617110503306666 -0.00850614604036994 -0.00376766280096913 -0.00118669101731741 0.0117078039138661 0.000218671424178357 0.0180316941698918 0.0102939143186922 -0.0004225803633465 0.00143156756310365 -0.022569865359957 -0.0188204439859174 0.00163028726119317 -0.0174060280650243 0.0102236967675472 0.0158262043932444 0.0116504808481677 -0.00503537301157811 -0.00206746721645583 -0.0149004402736187 -0.00322543789973125 -0.0212028206766825 -0.00225308035727312 -0.0176170171404224 -0.0168888006366612 0.000624726629761044 0.00994117017593021 -0.00735612771283013 -0.0252785371167058 -0.0054795916606673 -0.0324614589750994 -0.019238554879871 0.00920277292255103 -0.023490296019006 0.00156370032009673 -0.0270076176599202 -0.0245950264414757 0.00154887974020631 0.00991082460974625 0.0228284694831455 0.0851167429942717 0.00361466120299581 -0.0326318779466441 -0.0565830614611921 -0.0169328778263125 -0.0470156363454978 -0.00902262801177946 0.0520606092340361 0.0689727806717011
  16 317.866790996784 ""  0.157372982159977 0 0 -0.00369391054030716 0.00368313995072862 0.0127284142536364 -0.000856732290827374 -0.00594714956149154 0.00817474448977498 -0.00103416864805163 -0.00460754977128294 -0.00213489999211232 -0.00131324145835041 -0.00151914578115326 -0.00662705656719919 0.00110961668603074 -0.00217554155615843 -0.00401939217013374 0.00311135339076673 -0.00193040914151058 0.000884648728095753 0.000954302548620567 -0.00474805011866903 -0.00105784423839669 -0.00163551582429964 -0.00513455750223342 -0.0040611706829263 0.000674077794602275 0.000647620812455414 0.00269717011939945 -0.00123798073118366 0.00258177310191543 0.00858322029928054 -0.00031302579099195 -0.00238624409922593 -0.000213913516947298 -0.0040406889966943 0.0141592958911585 7.68493771960806e-05 -0.0105639222092121 0.0123823310451436 0.00778220089568072 -0.00497380633991624 0.00473043359893347 0.0245953163385191 -0.0024463714233285 0.000558452925143633 -0.00789360938341123 0.000964248830236991 -0.00248906819564531 -0.0037606997816732 0.00248957481521096 -0.00685273443124536 -0.000155292002362804 -0.0018847438789871 -0.00497952640278299 -0.00463828565374984 -0.0044722403284251 -0.0281095971270708 -0.0125607385397895 -0.0178367556775415 0.00245284331613674 0.0478809248524666 0.0167934378222048 0.0375714860132892 -0.00230989772111669 0.00135316949943796 0.0123921306538537 0.0129575882980108 0.00613222083694112 -0.0240277889109892 0.00440703175048788 -0.00911014015505488 0.000424768486497426 -0.0217280686368183 -0.0280794897067487 -0.00713289163801149 0.0204069612053527 0.0306326080753671 0.0103109059131462 -0.0139936712078969 -0.0218859726432294 0.0533708988029439 -0.00991102648925946 0.00650451131248481 -0.00274699293322383 -0.00103768206053213 0.0142153190714468 0.0198557101046621 0.0232106266303061 -0.000299552440037472 0.00802131416844871 0.00363984698750798 0.0468996367989906 0.0364652236672895 0.00595966376641719 0.0326116808360601 -0.0569243196421757 0.00963154777964383 -0.00488783673468382 0.00428267347252568 -0.00163856583053831 0.0447752708090706 -0.0307342945494371 -0.0426454484460886 -0.0554103320829035 -0.0130081314195054 -0.0139832984747351 0.00135023141955445 0.0139342446001038 0.00436811498066384 0.119754293965167 0.0215780293884217 -0.0358866666008609 0.0672975265110019 -0.100627040802694 -0.0929646853946223 -0.0895687804400402 0.072214956947191 0.0251603463683784 -0.0503829725975519 -0.00552464724121091 0.017728526298492 -0.490287209587514 0.194566957102506 0.111122106851399 0.363104000310021 0.14714205566107 0.340431079865892 0.0714770282078682 -0.259518255607839 -0.381297258001213
  17 332.468771783685 ""  1.05067288376004 0 0 -0.0156930084542299 0.041518168549148 0.0516831618369961 -0.0511735461037903 0.00233884932942893 -0.000110983668619138 0.00582571323074271 -0.00803860051755043 -0.011090233510543 0.0251262299225297 0.00356764927122801 -0.00592265197984099 0.0325277270393692 -0.00361264986596445 -0.0108089979959369 0.0243792952649157 -0.0110171035645948 -0.0173359526137774 0.0279414831305455 -0.0257643269839244 -0.0116514141655991 0.0173882649067117 -0.0279273174684709 -0.00967051880161257 -0.00716787452940636 -0.00436040799837673 -0.0017079998888755 -0.014606667446202 0.0451938247189594 0.0639445820725227 -0.00192497973597608 -0.05711424361107 -0.0140665271564762 -0.0700490170406171 0.0336521708978214 -0.00560855438663812 -0.0607888668708555 0.105817389911376 0.013882075500793 0.0171769789217846 0.0723170463439389 0.127137648139535 0.0255690942031854 0.0144889676100172 0.00289361664559642 0.0384323449263823 0.0021529922102026 -0.0106061564677958 0.0333638563160341 -0.0398626306535098 -0.0123346277650509 0.0118820242591857 -0.035962882464882 -0.0070234715038115 0.02433427687901 0.15182816060701 0.189075620601127 0.0834028204465736 0.0365067046186017 -0.00137438398921743 -0.160772867502611 0.00477387612669961 0.0903928341185711 -0.0217415817505582 -0.102964203279724 -0.0230110824754882 -0.0318560761686449 -0.0695326540289525 -0.0102883100958873 0.0600317207670963 -0.0628690440749618 -0.0287583610250159 -0.125308621341437 0.0233472197657471 0.0820839088375553 -0.0395946923144256 0.0322290961239362 -0.0416481813056898 -0.124996478981639 0.0960224523906836 -0.0634957013823281 0.0259570659652378 -0.00254924371635785 -0.000832641655865537 0.0321183833994538 0.0225797039986301 0.0749708598269345 0.0120461459887629 0.00744255209804233 0.0202047700447856 0.0421966879006681 0.00478114527982071 0.0429781681164423 0.0395176046862046 -0.0326398971088081 0.0177237180156879 0.00120882589756858 -0.0125212561117482 -0.00436630557081126 -0.0300874014189018 -0.0193773473648383 -0.0721478144784966 0.00524915204821031 -0.0548230899122584 -0.0600740432576512 0.00664421157757594 0.031681544374445 -0.0191061188089249 -0.0563253586352382 -0.01924922133051 -0.113512826915583 -0.0409961123279799 0.0118069634489183 -0.0783876955579123 -0.00179757260592572 -0.0422024743625567 -0.0840739044929272 0.000599448212730216 0.0550801427014554 0.0911421707102525 0.115398987068913 0.0669460065382911 -0.063791092227634 -0.0553965585176291 -0.00706223082057921 -0.0397746030935917 -0.000171310145544995 0.0737949631110472 0.097038690122606
  18 342.128844784687 ""  0.299969198914327 0 0 0.000375324432879816 -0.028705404948021 -0.0133175508801573 0.00551023078898386 0.00506459431429035 0.0116754258315645 0.00272600708330546 0.00905143745923459 0.00837978586778461 0.00268053758100508 0.0198844264070478 -0.00652302271342719 0.0113830933945224 0.0195961625552466 -0.0170230422808354 0.0165645727366408 0.00860693445241811 -0.0115146518788702 0.00988507914914551 0.00381386865998587 -0.0179526384851634 0.0011786180052524 0.0040679953287647 -0.00472943732202232 0.00643892684474721 0.00504415683277019 0.00148461893867114 -0.0200484118878255 -0.0214465357741838 0.0223371105047628 0.0079894532352938 0.00297944590455509 0.00350587786091726 -0.0173231375251963 0.00190907276156493 0.00557654925409803 0.00206881577046067 -0.0580851581873859 0.00396746835929199 0.00254667964751663 -0.0322220384170641 -0.0457778768458506 -0.00161847104801103 0.0258658029343549 -0.0082608968312367 0.0148137744323172 0.0281190659325798 -0.0236702282397077 0.00891160819423085 -0.00412714802461846 -0.0262014049857749 -0.00561271958960052 -0.00266260263951945 -0.00539495220976922 0.0490355575330073 0.211603125049459 0.263972496357682 0.106264211671464 -0.0198084628924584 -0.28139457564896 -0.246939189626096 -0.283588186646242 0.114088533441153 0.00449245465775825 0.00404516481571789 0.0131101096772754 0.0143407964749875 -0.00920332431473243 0.00576505585508699 0.00956656930180768 0.00307248867426807 -0.00735250475780894 -0.24857221510908 -0.27581680101703 0.124009068746852 0.33945060159218 -0.0477956114616929 -0.00666798794773317 -0.177685473547824 0.327229535106258 -0.0989650257251213 -0.0230797816602511 -0.00635698551213626 -0.00449076082104728 0.00409606215648636 -0.0159659512957207 -0.0410172376022113 -0.0061856779470383 -0.022591530154714 -0.00992025253050774 -0.0431898512851314 -0.0199689454918397 -0.0378763439954689 -0.0379433577865842 0.0244230138750125 -0.0142936889096303 -0.011431163895565 -0.0117507841631022 -0.00148629584434549 0.0173752213775023 0.0174761845330969 0.0384627667901243 -0.00208789032357562 0.0304133888771683 0.0345291607418642 -0.00540576344669365 -0.0158214438743244 0.0013333606692031 0.0308553004781771 0.0166623149557504 0.0613038118746599 0.0233750745836091 0.0002633959149855 0.0418092212117908 0.00513362001526894 0.0156282455843363 0.0526556948845487 0.0261158142530695 -0.0354368552625911 -0.0508679112823375 -0.0544270100946789 -0.0497383898808852 0.026414668426464 0.0174708085914731 0.00318847873961508 -0.00206596044797405 -0.00469562451871838 -0.0297837734321857 -0.0586185809626154
  19 362.925504270835 ""  0.842161777523344 0 0 -0.00803110909137511 -0.00210490069737571 0.00875616026725136 -0.00169487735067956 -0.0460246422558511 -0.0242112692843478 -0.0121227597093446 -0.0404039063658977 -0.0260004766886981 -0.00592431047484976 -0.0476348360064808 -0.00135326111423263 -0.0203487553824019 -0.0374911662726123 0.0315763937091608 -0.0262855789641597 -0.00262821484444742 0.0319081392553638 -0.0226957376327037 -0.00398846043509338 0.0423570673832303 -0.0135832038304939 -0.008992876696305 0.000230120259666286 -0.00192857577678678 0.0174422043475269 0.00278518868750126 0.042466074830841 0.028477195849228 -0.0725942678469969 -0.0247504610627772 0.109687566888139 0.00269301117162937 0.0516541826147676 -0.0213876620917446 0.008271595981139 0.0258394068906129 0.0196173662809062 -0.00433720944153668 -0.0355502892808407 -0.0166006381666424 0.0208511088021276 0.000493234897767923 -0.0545326332053703 0.0040934720647311 -0.0311933974288224 -0.0602585680415218 0.0466973664128413 -0.0169663646589 0.0124817111395229 0.0615397349767962 0.00591806165370746 0.0164752073341338 -0.00671490400123681 0.0229371596767978 0.191975599939907 -0.026980736802571 0.143223588362761 0.0260460870457688 -0.250634571014846 0.0142715940056011 -0.129627311575305 -0.029238345412788 0.018931442065744 0.155211058628748 -0.0400403231348133 -0.0258375830825531 0.168436090902888 -0.0106716810378903 -0.104383415810516 0.113154276205912 0.0619408099023075 -0.0076626970873548 -0.150616172749309 -0.0228447813416135 0.199489520857203 -0.0449329098021122 0.0409976000303411 0.0271467434919936 0.0773521521153101 0.0148281375674894 0.0471959442447845 0.0129829590496576 0.00393228203635731 -0.0140928396530685 0.0277418830403109 0.0477786867739686 -0.0113786045728648 0.0272529065595124 0.0132641660848471 0.10247279199435 0.0589442900677865 0.0559205628232177 0.0862055178842444 -0.0597855600084299 -0.0110317655854061 -0.0193305817635924 0.0148736727364225 -0.0031101008665607 -0.0175218604016201 -0.0237753660974178 -0.0341508784335011 0.00690222112027701 -0.0265060194890173 -0.0354536286920944 0.00631616287067881 0.0117838200962564 0.00838098523888086 -0.0319375582590884 -0.0238322426139986 -0.0566335607850701 -0.0237304802638638 -0.00534378542177726 -0.0330970840814343 -0.00572414843229481 0.000165473460188502 -0.0623862230908421 -0.0357906594659373 0.0497877613876867 0.0586061479527263 0.0490295970021356 0.056893641069903 -0.0176769713906829 -0.00918570366861705 -0.00615317908765489 0.0225303851200856 0.00767978543491411 0.0198727123219457 0.0671600026711984
  20 382.23830273769 ""  0.788006059957484 0 0 0.00374498353667738 0.016859752004977 0.0252747881346118 0.02551106181675 -0.00124327776242641 0.0278712466472083 -0.0259196064042278 0.011006850037039 -0.0365859291726375 -0.0175861098470983 0.0113518506473756 -0.0258077105321002 0.0298518289668302 0.000404591537349434 0.0406908674925144 0.0399435187482412 -0.00619075697330018 0.0567464865495174 0.0283588818760346 -0.00352472419868887 0.0385054447615396 -0.0242916563602578 0.00929840942232886 -0.0369980545752383 0.0186804657624192 -0.00504894366399642 0.0284258469394583 0.0743989732520084 0.0370293832490423 -0.0243437735087667 -0.0575011905045364 0.00373597753871826 -0.0965966930528205 -0.0709308736378344 -0.0468049505479178 0.0497100205472225 -0.0545346993846372 0.0543594053179609 0.0041775443810775 0.027717530021574 0.0402406016680858 0.084818022490098 -0.0262637627727596 0.0176539959422087 -0.0378147300241345 0.0377985597972393 0.00183917637846467 0.0494151860784261 0.0406485843641158 -0.00901586997257737 0.0563321605952991 -0.0346694262238789 0.00835824519534776 -0.0496449864578173 0.0300436613278318 0.106774796089527 -0.071627572130398 0.146811230371073 0.0285005326747438 -0.0339992394902177 0.116362897941712 0.0338116674257326 -0.0279347559604139 0.0125381602368014 0.00452763879116071 -0.247468639627814 -0.229325424559979 0.0148553612581576 -0.0927802847402131 -0.0501149077549466 0.00375997761773375 -0.105953185810336 -0.0830145091478734 -0.0315234711981765 0.0880102431215523 -0.136949142265392 -0.0430131477797552 0.119262301021541 -0.0995536463686679 -0.122799601550572 -0.0301069235010111 -0.0385436028573736 -0.0155495426158432 0.00351784515090777 0.0232842597325845 -0.0179753077435728 -0.0254683599031334 0.0161520098674273 -0.0215746510009066 0.0014005851742913 -0.0860264802001391 -0.0558851755964471 -0.034854132764335 -0.0721439023706749 0.0446961064551103 0.029372879603039 0.0158375640108463 -0.0118609592931721 0.0115959452610679 0.011038094360424 0.02079887474993 0.00622747816830998 -0.0110726473773436 0.00739687016680718 0.018877816530652 -0.00466230133299058 0.0019957310321313 -0.0235100963142246 0.0235940495878302 0.0256131247316161 0.0163583213571559 0.0156569660332582 0.00653244688059516 -0.00337369506143638 -0.000671728344707403 -0.0152375054087311 0.039401472021952 0.0272220401194429 -0.0428045146103664 -0.0358734048322757 -0.0340120047776095 -0.0331563467574022 -0.00463144992556334 0.00427504071262494 0.0143412712040588 -0.0364699594179399 -0.00620630784122533 -0.00249914421053795 -0.0659066856067249
  21 391.404770251015 ""  0.00221257594229906 0 0 0.00171141633667135 -0.00346718230592831 -0.00481752363746323 0.00737174615705316 0.000566852732632269 0.00343505471962539 -0.00632245257906266 0.00248216803533799 -0.00347455488255488 0.00923884883147102 0.000505377022898858 0.0199875637841125 -0.000589286101436474 0.00360473757490251 -0.00623706293036642 0.000298825335010736 0.00087787488926295 -0.00630542374165166 0.0080407622420268 -0.00290913418995304 0.0081091748093848 -0.0168669277646945 0.00303626516519356 -0.0219526756426671 0.000281151857572419 -2.67085276363781e-05 -0.00308637161804148 0.00898842699519714 0.025054368570968 0.00550891321969209 0.00212850811025375 -0.00182866038524577 -0.000574992516742097 -0.0104251715451935 -0.0278759249812946 0.00353000565726417 0.00860645510471565 -0.0146216574058499 0.00176613251360876 -0.00385621461908495 -0.00850614770582088 -0.016717626690314 0.0190918171280716 0.000991859779331661 0.0403906420806062 -0.00362561449156985 0.00704038357589105 -0.0145714856908923 0.0315194375392882 -0.0112766947064565 0.0429113988572015 -0.0243804565944669 0.000988232374438566 -0.0293094455235167 0.023408473597304 0.133485728682824 0.08600607787886 0.0885775595170482 0.0199756997567785 -0.0918476342503035 -0.0769712698747072 -0.0539716860231801 0.0347792354020575 0.047938455398902 0.389985434731107 0.341496787546823 0.229939780335292 -0.464524698248164 0.0938750047780233 -0.280880112988058 0.0679668252198803 -0.452757757412992 0.0614945650274189 0.0571244085534772 -0.0354330735518831 -0.136669525434488 -0.0119763821408775 0.0370455464792836 0.035446239315725 -0.155127419528622 0.0173441593741116 0.00190418442711509 0.00224108565767229 -0.00186445249243768 -0.00535818391314082 -0.000722283672186321 -0.000763630067466778 -0.00102528826026001 0.00265501745859439 -0.00318763815338026 0.00510149154894128 0.00525136654717538 -0.00110691198658647 0.00408080403418348 -0.00169882585755739 -0.00331167269401292 0.00117214898455029 0.00153355642933527 -0.00328406358494665 -0.00113439013803604 -0.00233329315709349 0.00119759894875416 -0.00096772481342804 0.00150571156786799 -0.00091218635606321 3.59178105794247e-05 -0.000796290979291368 0.00489270749048063 -0.000669256353164291 -0.00241866105515759 0.00202585378447312 -0.00108362937580807 -0.00241393605204196 0.00177669676430464 -0.00161292207282823 0.00314845530619723 -0.00314561691943517 -0.0028296114332753 0.00485173654926967 0.00133409944494895 0.000747934096584435 0.00443377004391438 0.00326869227439345 0.000888320266902515 -0.00167994870635868 0.00849660802483585 0.000531999086330871 -0.00153823938495095 0.00777095482845724
  22 397.711810671948 ""  0.190463841138655 0 0 -0.0192078490760561 0.0561625101457966 0.0697921616973181 -0.0525933244022274 -0.00645096867193712 -0.013953186078447 0.0387318367677508 -0.0142746642653738 -0.0196227251974206 0.0330065892441616 -0.0271758731428207 -0.0156423413069156 -0.0109170616967342 -0.0253660476998586 0.0175069678608966 -0.0353732641058592 0.00493625391455854 0.00172847403192409 -0.0201942267612766 0.0227048576442708 -0.00139002910459532 0.042539434108895 0.00519455195706113 -0.000143508685239162 -0.0321908811521081 0.00750450956105357 -0.0020251023714892 -0.0198040432691283 0.0108844041396125 -0.0341167178342065 -0.00618821845436651 -0.00216025220618799 0.0435390250882477 0.0549892591023901 0.00216639077459176 -0.00874608037617589 -0.137568845138204 0.194527081799826 -0.0118910626389763 0.0606476872481386 0.129887348930261 0.24414828146697 0.0318893878419231 -0.0499710049155687 -0.0412572822326691 -0.0236141444548447 -0.0523064515447225 0.0339479796610514 -0.035202744733225 0.0526583657988652 -0.00364195046982131 0.0717175527226225 0.0379278565125743 -0.00343252050626829 -0.0310348964898973 0.033763685246748 -0.0424720240268689 -0.00961891975363831 0.0115830116990616 -0.069583559912875 -0.00288661838439779 -0.0244383586584077 -0.0270912507893604 -0.0274992387254602 0.02114917802006 0.115364925073231 0.0684247566228832 -0.0275774840044747 0.0465740371093123 -0.0259470358317723 0.00164423045109364 0.024197892169844 0.0822499369825115 -0.0199286480792723 -0.0812557958908898 0.091959127929595 -0.00244531199971294 -0.0159359255361501 0.0952089463325279 0.018488219335136 0.0622763353138198 -0.0515810477156782 -0.0432915667245282 0.0199310760214263 0.0598180574571737 -0.0187602743626741 -0.0256265557308474 0.0184487176292623 -0.0471129497052176 0.0306029516420979 -0.115875796750539 -0.0984841738222189 -0.0255173113819122 -0.09750023622524 0.0390063455386941 0.0567353720176428 0.000292680642753221 -0.0256846113703396 0.044075636353539 0.0168616652486693 0.0529485425207032 -0.00734581639814068 -0.010145957625108 -0.00699997988078408 0.0298513986244375 -0.0107624758291116 0.0198705897121801 -0.0746695600978449 0.0265895430936397 0.0610426084251207 -0.00810755089749315 0.0214007640422525 0.0378227716486376 -0.0270206383785615 0.00352835610373922 -0.0387571963343377 0.0725004377593977 0.0751560063664399 -0.0699954034826446 -0.0473438530087468 -0.0491760329181505 -0.0706838544059018 -0.0381247200435841 -0.00999198861027537 0.0421137095859613 -0.125498032944349 -0.0172926706670818 0.0222860264794123 -0.14923187208141
  23 436.580678752369 ""  0.426341602673995 0 0 -0.0578523407893394 -0.041583451116958 0.0102912786427522 -0.0593447483216216 0.00417835934663399 0.0130445307378154 0.0674306765672472 -0.00203552992289115 0.0168872090473241 0.0719131540370353 0.00622963648702684 0.00279035485922366 -0.0286466075787134 0.0195639048403193 -0.0717595252447753 -0.00405186405568178 0.0285552488945792 0.0031239259266706 0.00953713184684093 0.0425818147032339 -0.00396349103490603 0.0285247897623092 0.0299309673477409 -0.0502950551673319 -0.0147173370718629 0.0157360175008467 0.0586647278067476 0.016372349102362 -0.0191057540432478 -0.0380851283730684 -0.0503558457543527 -0.0475837701508069 -0.0119103627957097 0.021074677910321 0.0129527831687787 0.0751377293384338 -0.0903833151724804 -0.0586993850717695 0.0186419020731467 -0.0308009799533113 -0.0269905026255661 -0.00433009855513081 0.0834644819155962 -0.0161378917678048 0.00431966425423167 -0.0858617926269569 0.00884527465704665 -0.135468853130996 0.00498401494609868 0.0560770844317941 0.00122782960417591 0.0169624829815545 0.0727501378305269 -0.121487941572951 -0.0301149868060089 -0.0136687726046519 -0.121694936351498 -0.00809381077297775 -0.013565125392946 -0.0801826571685288 0.126495961057735 -0.0724711379381963 -0.036328385454058 -0.0352045569643637 -0.0583404577833904 -0.0574126914799338 -0.139415674949575 -0.0990593333556154 0.00334364417906463 -0.00602458223145419 -0.0468469389930308 -0.0772039379737204 0.0293092154585337 -0.00360262864854113 0.0431006509779953 0.0394804905692307 0.00995007639411465 0.0803984847105051 0.033890652850258 0.0124138821325378 0.096297125198139 0.0123423011253489 0.0102922294548437 -0.0434120988825567 0.0311713365253308 0.0169693978086345 0.0254126529022747 -0.0417653862496267 -0.0357883471919387 -0.0248819540564836 0.0447113582721479 0.0398604620444212 -0.0325462525822833 0.0367043978620942 -0.027242736915667 -0.0990591605149873 -0.0809858612328931 -0.0535336361882979 -0.0608426005873339 -0.00478180847502195 -0.0244656530391527 0.0184449966210896 0.0103110558258863 0.019303522230735 -0.0107968401328108 0.00312292549770966 -0.0211554722526879 0.0466423221517895 -0.0104801870236695 -0.0340564857894024 0.0285121559944351 -0.0064800319745676 -0.0181402621306753 0.0374608561208437 0.00931918425991164 0.0214887500055286 -0.0234754947406472 0.0393271774362287 0.0579544780441061 0.0411523178204155 0.0183718448336219 0.0202737101162716 0.0308608660158888 0.00378259323405575 -0.0314775622821426 0.0721615322937291 0.00576967835196894 -0.0215274890691562 0.0789801581206628
  24 442.292898303078 ""  0.509990851293026 0 0 0.0251368944552307 -0.00355647447564688 -0.00399175276744443 0.00620096864763476 0.00252679173357855 -0.0086977603870927 0.000884646851949624 0.000425508384773024 0.0109110147182953 0.0502854177357593 -0.0144478843502829 0.0964511077841423 -0.0577760280311332 0.0126556442448022 -0.0888220526528317 -0.00193551500707922 -0.00139868016227198 -0.00481876208076969 0.0497345793567941 -0.0149172344407172 0.080652290928963 -0.056601678946559 0.0104180098428777 -0.0791883518341063 0.00823719979521235 -0.0026655711087316 -0.00192442029086559 0.000221552783567609 -0.0122519221164241 0.00962672141264284 0.00802791455368821 0.00577311321069346 -0.00281847776985065 -0.00131005450555755 0.00807798065062384 -0.00406915405546289 0.0979549105563165 -0.0412937601194916 0.0180303202435221 -0.00110313127978744 -0.0285100298012137 -0.064994360259182 0.0883678147855715 -0.0237751032355087 0.165020518133281 -0.121274194897421 0.028665993513179 -0.193603310371344 0.107962716620111 -0.0305444667017134 0.170911012345023 -0.115127783271342 0.0180237474537469 -0.166809437872245 0.00399981709728204 -0.0283834439292366 0.00781333912871294 -0.01596417312837 -0.0113312544329924 0.0273753321325617 0.000735793964628023 0.0027165597297987 0.00589692929061657 0.00708918287964997 -0.0287025572171085 -0.0392884459414928 -0.0144048834740814 0.0549837841812418 -0.0129398176379633 0.0320499620129235 -0.00141144808511789 0.0503226242343873 -0.0149431329503644 0.00198104168418865 0.0142228217632516 0.0104363345664611 0.0071029837053922 -0.0113802891562594 -0.0142671458326263 0.0204344133080975 -0.0182257686394934 0.0117411594435755 -0.0374031638459334 0.0483543440210555 -0.0306635590504371 0.000466324529387187 -0.010220918357757 -0.00308233367902065 0.0194382412828864 0.040376938431592 0.0417338387823638 -0.0104639671125259 0.0746908711201186 0.0294574105515039 -0.0719820860758252 0.055232627409395 0.00946284747476997 0.0444177638548994 0.0709322913217934 0.00582183697503477 0.0405042749507139 -0.0184543079192317 -0.00640230128012167 -0.0347617441437513 0.0225175011441584 -0.00554582027904384 0.0278210436822623 -0.0680806500708954 0.00321824784850709 0.049026534471732 -0.0396869768952914 0.00537102598230659 0.039981414361337 -0.0398608009885454 -0.014814028399145 -0.0153329639063911 0.0461884579536668 -0.00704899513876688 -0.0270396744052206 -0.0225354005320595 -0.0207174838492921 -0.0481019352901069 -0.0430423998138709 -0.0131086381473999 0.0445634981703065 -0.120922714748565 -0.0107957963963564 0.0323738182164375 -0.115090713060605
  25 446.840634235376 ""  0.148815987622969 0 0 -0.013944241550541 0.0495117234969534 0.0145141756465778 0.0170416945582154 -0.00389484270776042 0.00812084775741099 -0.0307883044068902 -0.000256595554537574 -0.0343112581635711 0.016011954696676 -0.0134449943362092 0.0465019290008333 -0.0108426430699815 -0.0063356275888374 -0.00861113741141001 0.00147036638256086 -0.0112452098548391 0.0069276899932532 0.0464378716059248 -0.0260537856635703 0.0821566541232306 -0.0442206913804717 -0.0033823033765598 -0.0545001639325954 -0.0176010680050996 -0.00204023273272124 -0.0360045940635515 -0.0324278822464639 0.023531361998569 0.000857810616547046 0.0162021942849728 0.00954350820146414 0.0259428855920843 0.00982192130645376 -0.0104404226611647 -0.0480838506235777 -0.139919543484675 0.138490762389984 -0.0373295234761316 0.0316820422958732 0.0988434745495098 0.160553849027512 0.0437225851425576 -0.0115506423956731 0.101903801736848 -0.0243161644082835 -0.000832460167172471 -0.0332435712148193 0.0989753223932576 -0.0389358301709677 0.163911862956705 -0.066939038335187 -0.00594076718342888 -0.0812933620273296 -0.0177075877981739 0.0240027930818707 0.0287404489682703 -0.0151194610643225 0.0195465490373812 0.0305403629783491 -0.0734055992716453 0.0575049479783486 -0.00337444531360882 -0.0178764991005638 -0.0385970818216917 0.0454613666892099 0.0686815091896379 0.0783166283059203 0.00851691108722895 0.0427284093873839 -0.000495280556611947 0.108798264751926 0.013072869522747 -0.028128127156175 -0.0727990314454409 0.0317620775216784 -0.0138558260172306 -0.0431689859312309 0.0207038454153664 -0.00066000274813787 -0.0267537511757897 -0.0340185494201196 0.0485031102969501 -0.0546307479050418 0.0324807563583603 -0.0233307469427423 -0.0111229626836866 0.0325163762593284 -0.0185423040104486 -0.0522320501943839 -0.112908266808773 -0.0209936329528599 -0.119563743445968 -0.0854912908386682 0.1414711640816 -0.0237594244606758 0.0353888919175319 -0.0468481401277009 -0.0787715137528624 -0.00387518234091358 -0.047131959696841 0.0218328898509521 -0.00239929443200386 0.0482651600091399 -0.0247191337103045 0.00681777006050192 -0.0329064247970142 0.0797414703775636 0.0101769806794167 -0.0528607401815408 0.0551393992547769 -0.000206572429395149 -0.0560954944523659 0.0401042897206248 0.0142921789069915 0.00978751533611673 -0.0521176363790387 0.0355072840651589 0.0273599420302319 0.00909361828353497 0.016757798365762 0.0587673119953641 0.052164576564603 0.0202462461576203 -0.0516782686537268 0.147765817767492 0.0134077382050901 -0.0406512482511497 0.128439791193578
  26 462.665415741994 ""  1.02186905188609 0 0 -0.0249747490815813 -0.0622824346845206 0.0013193588358051 0.020360241252929 -0.0204710362308978 0.0360846393270007 -0.0350136572273406 0.0110766335421536 -0.0695906536630254 0.000199257637621207 0.0338446105584225 -0.0525497591810278 0.0681023170667895 0.0208632546146043 0.0479683980766491 0.0347446444251379 0.0327485262353432 0.0232364780529855 0.0522123920363562 0.0223232075037416 0.0503922889417036 -0.00949516587811321 0.0295845433547938 -0.0346805923402404 -0.0506815036239406 0.0389453140762083 -0.029438822620326 -0.0793088286966758 0.0429732834669026 -0.0372087509937402 0.0018151599509905 -0.0503780132450046 0.0301975024092016 0.0190120975138824 -0.0398080777728757 -0.0221647674140247 0.0183456039110761 -0.12601195565808 0.0387978972935202 -0.0505166399413305 -0.0897236128112749 -0.0866822553697159 0.00691621826825827 0.0466318376610839 -0.0263847510698974 0.0994922789228874 0.0101608781033001 0.102907384590947 0.0824531375194408 -0.0005424108716807 0.0874722280453606 0.0129399456497443 0.0392422746915988 -0.0179696255257106 -0.0732987616316398 0.0295479108169139 -0.0318529899251323 -0.0850112957844983 0.0434913497115849 -0.0328427302756256 -0.0813294293983527 0.0456478059697461 -0.0378085770787469 -0.0769753118398659 -0.145146562224818 0.0927544912130528 0.0521453349019023 -0.0495874124109336 0.0282585881421818 0.113018625240154 -0.063618714459083 0.0432784187979772 0.0456761244027801 -0.093415837135789 -0.127439559323886 0.0453402958185938 -0.0496360426048403 0.055322176638153 0.0615095283465069 -0.0758753285742324 0.0271358733784875 0.0225339115149781 -0.0293772025496343 0.00430656617181934 -0.0010318504928862 0.0224177106678837 0.020692263688942 -0.0460664866863432 -0.0125488599486492 0.0100154433678652 0.0922452655217871 0.0339017386093809 0.0460291171645997 0.0692928211936575 -0.109904533630688 -0.0489077461015211 -0.0693972964619965 -0.00390907967718056 0.00803193438845098 0.00186321452780304 0.0157292086461431 0.00125741842098732 0.00160238947128611 -0.0166037396668268 0.0141997833304352 -0.00219621856116057 0.00596237790989374 -0.0201580101371307 -0.00450652886477292 0.0156046722182207 -0.00852497067761416 0.000274192643640977 0.0199827174186399 -0.00221728041899389 -0.00553001399340518 0.000490242484240706 0.023334994310238 -0.00226954334662938 0.0191205252544122 0.0193024259503182 -0.0047547296136561 -0.0292798434229336 -0.0098362846875382 -0.00775337324975776 0.0131557803904124 -0.0468843702253917 -0.0046854969933575 0.0091584410163638 -0.0375337200204452
  27 483.043076522747 ""  0.506185304399948 0 0 0.0448619646646739 0.0135264336029017 -0.00747546975500201 0.00716606460858049 0.0250824989936349 0.00698052427845083 -0.029380158193547 0.0123440413085385 0.0208709447347562 -0.0211062820354893 0.0167831527235496 0.0170541776592435 0.043146417950975 0.00192485343139211 -0.0285110378660672 0.0413270922240927 -0.0380447317771135 -0.0350072143405449 0.0479864158617934 -0.0609205369668231 -0.0435380607152623 -0.0110416395664719 -0.0494479287442826 0.00444989245299822 -0.069007123159729 -0.019000931076073 0.0432826352044772 -0.0036859065320496 0.0462371646659788 -0.0470654850018659 -0.10731183039053 -0.0307683541093519 0.0617515864570713 0.0460641055482266 0.0369896497364115 0.0370259397781636 0.0864835441968362 -0.024154844520788 0.0158964889253544 0.0293901513276748 -0.00420551253691636 -0.0589971566692369 -0.0293847026672899 0.0467459793206428 0.0289831649004227 0.0846531347206638 0.0607129731421812 -0.0421331916295646 0.0595427018255655 -0.0994279034144719 -0.0556647977232574 -0.052786585502563 -0.114806070901173 0.0322898062141259 -0.0764337708250924 0.150304130543803 -0.128973829968539 0.0976817573507897 0.0349340116308482 -0.0732503227676856 0.0769967079277693 0.0279749217871478 -0.0511440686789991 -0.111140180257475 -0.0405614163214755 0.0590977096171621 -0.115293348773685 -0.041728799360179 0.0644550310050505 -0.0892081544753561 -0.0321771786694873 0.0489686516840722 0.0816000959743166 0.0319185692853418 -0.0321933046635084 0.111168361471776 0.0345552455526811 -0.0486589577423019 0.0991181683467986 0.112122232931235 0.155363626789404 -0.0070181413559126 0.0196913564110979 0.0159957524462704 -0.0241354790928643 -0.0188144284068718 -0.0226779066124187 0.0350031836188763 0.0256599350183471 0.00801177949905768 -0.0463402840796029 -0.0159993326706024 -0.00450874352142097 -0.0337266464110548 0.0636347818998389 0.0599658420961474 0.0566608227555988 0.0235816492265718 0.0162468571144879 -0.00184741613903802 -0.00617310204595843 -0.00997108853100027 -0.00419792188160667 0.00271710105989878 -0.00817069484622263 0.00113239711446322 0.00350049729183233 -0.000744437295210592 0.00356865329839574 -0.00253338710773722 -0.00837647901062054 -0.000639370028875916 -0.0095270688605192 -0.0136195200322115 -0.00289998544259932 -0.000476515848669717 -0.0161315131040823 -0.0179315183929155 -0.0294929062671649 -0.0270033925267642 0.00122592362943379 0.0192227462437738 -0.00511834565970215 0.00427175816179244 0.000747071570729621 0.0111870546752759 0.00244013922682391 0.00120674126329854 0.00578203077841156
  28 530.418763970592 ""  8.47978398118677 0 0 -0.0719221631608441 0.0499066782119722 -0.0834559351950994 0.0645383114011211 0.0215767982561846 -0.00391717088609459 -0.0158045327163975 0.0243670013063177 0.00573677477071283 -0.0227457002735184 0.00175395369762067 0.0281215231241148 -0.00499775108572231 -0.00330550794688742 -0.00266137758971789 -0.00240385219333275 -0.0313645536786083 -0.0187358812921604 0.0137935882393034 -0.018544393734582 -0.0159887649222339 -0.00376293168750699 -0.0048643505262345 0.0102848381984779 -0.00777591864837898 -0.0435955262927763 0.0041493013848572 0.0276576003828694 -0.00256356495886775 0.00975949494507946 -0.0324344333367439 0.00463186782339281 0.0194765512500848 0.00352976532869177 0.0105409108885934 -0.0170265115851923 -0.203981516180774 0.111398289586705 -0.120709399276167 -0.0468964758971626 0.0859212363037912 0.050549651396899 -0.0123156775103339 0.00746919238090978 0.0501320631339907 0.0222137542489287 0.0245816918922021 0.000349373902208768 0.0204955843940371 -0.0178585577271184 -0.00398902494468088 -0.0165696117558042 -0.0420742497958069 0.0416464101060757 0.00988733476048681 0.0410155213105056 -0.00147888248327468 0.0839367333592691 -0.0107284834381677 0.0265134434217858 0.0244615685706446 0.0216303438533984 0.00391703318623927 -0.00982399303777622 0.0368592356159392 0.00715408818512244 -0.0220097907222026 0.0331658406588442 0.0126338114783707 -0.0819831747618298 0.00729312165097612 0.0474783790279252 0.0102000674939892 0.0409677723832997 0.00340895321285966 0.00798948307674548 0.0154541025799627 -0.0877297558699174 0.00900861836577141 0.0525490451290743 0.0106929438762826 0.0112701777606263 -0.0822239082979288 -0.0380734221019355 0.0410044697161679 0.0457909040448003 0.0598966014210788 -0.0413787666785751 -0.0188423519601131 -0.0718308323960143 0.10896741121829 0.00359887679488029 0.0174280003223072 0.0743793948291065 -0.191274864664279 -0.117668240939785 -0.000269277115655542 0.00187271032671042 -0.033804073460151 0.0140920445018692 0.0393416889919454 0.0454897708005804 0.00433713856339569 -0.0291166431207711 0.046154281323047 -0.00387038925031266 -0.00555184464558744 -0.00733617196078546 -0.00295666794254283 0.0304890719344478 0.0326803504563096 0.0107849963899777 0.0459908755066525 0.0458935866335949 -0.00555310640935737 -0.00338031087716181 0.0918680829274241 -0.0433541759522518 0.080500818103866 0.0778691994749709 -0.0162265734987549 -0.100857572075177 0.0227660875343412 -0.0166273653701954 0.0139042655451309 -0.0751708752689166 -0.0107621177091827 0.00317840356432036 -0.0593684913330277
  29 541.560928902984 ""  8.22956523187955 0 0 0.00285513832658535 -0.0311170915739863 0.0134023859298935 -0.0450848578315143 0.076140456982479 0.058347965421979 0.0565328678000016 0.0491268600772101 0.00852793440270427 -0.00805888893013518 -0.000852960746944751 -0.0412954064044086 -0.035582747453358 -0.0186367719212033 0.0383097500514135 -0.00282807060666997 -0.059922078278079 0.0572024191598062 0.0206459805504218 0.00936817415547405 0.00864415414783525 0.0460535539871386 0.013719985700933 -0.0664432233388383 -0.0130351937601474 -0.0870383428469128 -0.0255273236657597 0.0394833329007148 0.00511791997369253 0.0224777692181537 -0.0321698819132555 0.0142342821299512 0.0284988242148569 -0.00277124400601376 -0.0119083539317946 -0.0872548659042016 0.0539895945873248 -0.162042504493266 0.0904980455259491 0.00870208564815101 -0.0524500591974209 -0.153094342610251 -0.016266771906302 -0.078095527009977 -0.129531760647139 -0.0570209738242374 -0.0095136301700553 -0.00256502150271131 -0.0269629815395622 0.0945844281785857 -0.00719913580551039 0.00583071764734259 0.0236809713439556 -0.132131589987096 0.0247828437059975 0.0782677021532264 0.0315272055104348 0.15595912851573 -0.0138656706810557 0.0919258417251272 -0.0095742634250798 0.0914518648461639 0.00574808391490517 -0.00103894733003329 0.0800390345324937 0.0353469761906573 0.036286136205944 0.0961246407620809 0.0076966612040397 -0.14318037924485 0.0184540967822856 0.113960866839794 0.00215598941103852 0.0263130579377921 -0.0552690346944002 0.00157862500608463 -0.00576083009952662 -0.175406536156207 0.00172389887150189 0.0411571806801464 -0.0559989647603149 0.000472843981688349 0.00561835105771258 -0.000585973984768622 -0.00143594156192224 0.00105546417599434 -0.00340268682908532 -0.0100717159541541 -0.00448743523982468 0.00870915843998869 0.00107663920736525 0.00580581749421477 0.00297357875094914 0.0020536201402188 0.00370171702914148 -0.00808346747310127 -0.0232269485258701 -0.011272205670699 -0.00338541139575187 -0.00244392128624783 -0.00451793438539732 -0.00430157101199112 0.00171408905283465 0.000771275095628201 -0.00508897565472996 0.000199685653129305 -0.000693052249179981 0.00167205623008615 -0.00503767081297151 -0.00599804605969877 -0.00466001418063196 -0.00332806986600453 -0.0014470909756462 -0.00100171935638442 -0.00135457200963666 0.00885435925005153 -0.00468768298257158 -0.00349396668600846 -0.0163019692005609 -0.010304552854409 0.00316805781185221 0.00908483410402296 -0.00190793183068933 0.000873865115606326 -0.00274655825021929 0.00761717550080686 0.000949521610283781 -0.00140171561578226 0.00864909957829117
  30 587.529164311336 ""  21.7617116188788 0 0 -0.000180291145609172 0.0228511783578618 -0.0299462364346101 0.00187824755609416 -0.00800497727319321 -0.028627433806392 0.061920295413365 -0.0318747675923601 0.124292390546978 -0.028208710610157 -0.00214233689799494 -0.024436983130181 0.00396915646438555 -0.00386387763033196 -0.0113187094741738 0.0809298595410577 -0.0102418304835128 0.111734896779109 -0.0126264186661347 -0.021839676760055 -0.00131867258296297 -0.0378714963547733 -0.017881113909083 -0.0103152074048899 -0.00895979760591819 0.0358856118343401 -0.0155896639622274 -0.0508466516837947 0.0376708925022423 -0.0223894193420975 0.020659026066656 0.00239995866704902 -0.00660759920234925 0.00101813428198321 -0.016657930067686 -0.00789605130613645 -0.0333649680481142 0.0747444652656926 -0.060672440576853 -0.00446057418197686 0.030071711354655 0.0437211360384372 -0.146177811523024 0.0385243513010565 -0.223450916172238 -0.113642228830039 0.0247414369225013 -0.202862010902462 -0.127994483314164 -0.0205470931264485 -0.204724071981352 -0.185330042017701 0.0048928436483107 -0.236713664962449 -0.0456216557362277 0.0340005759247559 -0.0149246924301356 -0.0515299651764599 0.0370160493406626 -0.00692374916427699 -0.0589338219079994 0.0537431038042763 -0.0255550983313273 -0.0154117534771996 -0.0305165986179471 0.0344628363256863 0.0497607800791126 -0.0216331502842524 -0.00243702580610128 0.0631231640389143 -0.000231513369695795 -0.0262682856493944 -0.00697000319065598 -0.0719322510360572 -0.0522352579526106 0.020293183792511 -0.0261326444380581 0.0786253495700643 0.00318987874367929 -0.0578755070158537 -0.0224039077950939 0.00112268149237574 -0.00580007241410756 -0.00207468122516827 0.00522765234481215 0.00981625485106618 0.0113445129144932 0.0120621065270337 0.00992401085086074 -0.0166725537618247 -0.000877166180862995 -0.0104115759303896 0.00796667533727388 -0.00015000246603446 -0.00464143262779789 0.000677897825642182 0.0352632248586387 0.00996506624682506 -0.00596157661434769 0.00203883135846809 0.00615432802400696 0.0075078695442345 0.0063560158857327 -0.00803255779882281 0.00392143681910371 -0.000553331125151868 -0.000468830123004169 -0.000167920227323965 -0.00833036340445289 0.00150952837252058 -7.48720305675503e-05 -0.000589484066171944 0.013082358444116 0.0121089647104578 -0.00231288786038653 0.01210999350684 0.0182870104856177 -0.0945817083090542 -0.0440919298311512 -0.00402955999435961 -0.000778321903992492 -0.0164994178618066 0.00434196381127358 -0.00350008155891138 0.00262079814574163 -0.012518765380909 -0.0016984902985049 0.00134863228258308 -0.00741398773199924
  31 646.705336549758 ""  1.39637679331305 0 0 -0.00524441736741384 -0.0220512148016549 0.0301038464755222 0.008658646966264 -0.052453551576812 -0.0454351202360614 -0.0256835112880063 -0.0123882381330586 0.0313755641788454 -0.0427182268993706 -0.0303821649537179 0.0279007502732429 0.0493880521698656 -0.0388829456950791 -0.0455981402804303 0.0483270999580743 0.0186924681667286 0.00194897098594702 0.0547519562258466 0.10894321333985 -0.0259810390015018 -0.0496903981546567 0.122388649490245 0.0560890230569461 -0.00862521761688449 -0.0419984630281779 -0.00309620340176864 0.0413284027961952 -0.0211366220381634 0.0208221639346321 -0.0420526904428791 -0.0200156696751409 0.0238306930771245 -0.00330119398391019 -0.0145910977615856 -0.0577650534514724 -0.00750330751762679 0.0627720269045996 -0.0207923124493102 0.00195818958237381 -0.00482858256321383 0.108824760708311 -0.0794971554458061 0.0465172650927448 0.0260688259197459 0.0454442523728958 -0.00139562108322553 -0.0962391325700665 0.0366773472827173 0.0701115207587927 -0.0854558841765446 -0.0762271327486434 0.128569780468239 0.0120004455955796 0.0294527282333321 0.0189615655361136 0.0175452470777916 0.101490917970586 -0.0308553412436148 0.0506244701650796 0.0299670903249536 0.0157963556704269 0.0128812543073447 -0.028575809200381 0.007953325415541 0.0251808533796015 -0.0238095894061262 0.00829688442592986 0.017231148110817 -0.0838792292897814 -0.0185596212354403 0.0495947260392965 0.00127587971605167 0.00779044598468014 -0.0425423560120166 -0.000115417082236277 -0.0111497808191381 -0.11178436857007 -0.000551303249041634 0.0148641581929939 -0.040784862182805 -0.00117774302327235 0.0141430031983863 0.00963892818515839 -0.000339838739708034 -0.00443189807821173 -0.00691141384255951 -0.0230409779817221 -0.0214218164821421 0.034522015030953 0.00694853374934527 0.0245591991341349 0.00750096418226952 0.00504290165935123 0.00702822630916475 -0.010732526205743 -0.0583568676258027 -0.0161481874381033 0.0228827804942707 -0.00472594078001302 -0.0113422930256555 -0.0142853218367179 0.000901557187428234 0.0145289227529416 -0.00921944531620945 0.000115748159041319 0.00126169467184757 -0.00174988734526621 0.00205402464373208 -0.00889623568982027 -0.00594365027228897 -0.00322899489506991 -0.0137141253321711 -0.0126657716513368 0.0132133801519373 -0.0144291376607181 -0.0279259738660775 0.0804382503733375 0.00922769694558316 -0.00660956716994368 0.00446323573481417 0.0328718751450657 -0.0118635095140044 0.00380089375278398 -0.00556959139348996 0.0207662027364594 0.00200322691619203 -0.000544046568842918 0.0162145736521892
  32 658.699930249519 ""  17.3604374626659 0 0 -0.00849708692501847 0.0135952105781144 -0.00316637462317744 -0.0317786098566893 0.0703932506005032 0.0481728035870863 -0.0214309650498848 0.0272938368341063 0.0002283811794657 -0.0666061043751737 -0.112521120821645 0.0255525881605163 0.0127687356934008 -0.131974376039873 -0.021531469134971 0.00313423018208713 -0.0309915249089961 -0.0258601232751718 0.067673351456428 0.0314585371470123 -0.0325163613786551 -0.00187614703699227 0.0429051709541216 0.000364392305394963 0.00425421310285433 0.039918358411068 0.00462013336961107 -0.034937454894732 0.0237953888496449 -0.0202518194366511 0.0567254574501041 0.0145758458415262 -0.0337623991991706 0.00587705846299426 0.0166041506097864 0.0496613553783989 -0.00215224102718807 -0.079625213565885 0.0520113445144789 0.00383308410253175 0.00711863171647069 -0.0986980894225216 -0.0567662544744755 -0.142486878389261 0.0149110121783046 0.037801625737297 -0.117465527778768 -0.00282807152597214 0.0896052109403019 0.018467764095147 -0.00462769774040825 -0.0166533775681972 -0.00944481400682126 0.0471673434714204 -0.0207654143026934 -0.0137563591779797 -0.0102442505797841 -0.0886873408227023 0.032981779311237 -0.0521270077231085 -0.0296415510336401 -0.014227773606882 -0.0113663770620921 0.0436298155027387 -0.00965307934360739 -0.0319731632425406 0.0401421791794554 -0.009794307120183 -0.0280105472560159 0.0996803067998663 0.0128756731548698 -0.0605406434682297 -0.00323667587475363 -0.0110601854452386 0.0369596006649144 0.00902335829430445 0.0124368306698623 0.103431033720433 -0.00156659164206363 -0.0110656733560874 0.0273126849895941 -0.00100451104864473 -0.00370981295502131 -0.00854665191109347 0.0126039794652396 0.00968619259000707 0.0066439413733821 0.00700907658205995 0.00483850907092973 -0.0154103489853442 -0.0147524558210753 -0.0196228122714426 -0.00128653069358954 -0.00918115699404531 0.00928029234158929 -0.00322245012045854 0.0228234437407541 -0.00927800229939409 -0.0200685641018386 0.00211134101056784 0.00546147346937207 0.00715812682327067 0.0059139530225967 -0.00913071400253714 0.00148027732982494 -0.000313181850924872 -0.00164115953498926 0.00222439875663633 -0.0103890859304905 -0.000535149205790635 -0.000814672888467365 -0.00120914839406945 0.0141052350671131 0.0135818333603188 -0.00952619749298597 0.0269018416305218 0.0206793844375245 -0.150627662341174 -0.0948565174050458 -0.0248561670935227 -0.00105109976816317 -0.0174997851420426 0.00693568161965297 -0.00304820119523814 0.00131293387723781 -0.00953987253289439 -0.00147710954257653 -9.10478479996584e-05 -0.00513793167009798
  33 675.198683626536 ""  71.424277842095 0 0 -0.013146595730129 -0.0127778525338102 -0.00144160933112877 -0.00384809314721183 -0.0270650255894771 -0.00262216524639311 -0.00498646727032807 -0.00886694455465622 -0.00904380807568481 0.0252255451500133 0.0196762637897586 0.00811936575557298 0.00837762957793481 0.0246002958888464 0.00388688091106901 -0.0116742207209099 0.0186611554007296 -0.0194761745114596 -0.0078084028155052 0.00925832135142259 0.0119344491425112 -0.00793923661280384 0.00591885058605475 0.000809869654106108 -0.000548296868930787 -0.0114777457467715 0.000502939194619681 0.0189391343639344 -0.0133352508978124 0.00998434249186737 -0.0192092099258167 -0.0065484288182839 0.0110882146859113 -0.00173735470807377 -0.0032149304792369 -0.01418050336293 -0.0123038337118437 -0.00922541116480841 -0.0029869121571357 -0.0331731213363127 -0.0237830671715107 0.0118367717289582 -0.00588782311248885 0.0281183601473485 -0.0474457024660586 0.0062809295987255 0.0188295823273776 0.00771323066693614 0.0139717380647258 8.60257721106724e-05 0.0435004343151256 0.0175856562823719 0.0224032995905368 0.0133861375697829 0.0164053703151461 -0.00770835375713558 0.0074106774740714 0.0270733014376504 -0.0145954377209781 0.0125042136627877 0.0196782614861162 -0.0105781219179384 0.00924433560865113 -0.0137145716877644 0.000382694315734503 0.00658328544093979 -0.0199938175701158 -2.33636904699975e-05 0.00980302419623329 -0.0304841488220637 -0.00610356294728111 0.0182628400875705 0.00151247062542357 0.00944750270764008 -0.00674669265589718 -0.00414927136732123 -0.00101332628731987 -0.0377139628717076 -0.000273473398182346 0.00801042101294254 -0.00756027401358558 -0.000297425385784554 0.0260250761953844 0.00241455779850335 0.0325202143079395 0.0258576852526918 0.010014907421048 0.00990263406945184 0.00302362999477728 -0.0039353607428443 -0.0628897097794933 -0.0432590051718591 0.0352925887557433 -0.0357750688440818 0.087862605065222 0.00501275323245682 0.035178490327569 -0.0512551572483883 -0.0357363267576333 0.0015214541842808 0.00436929937007335 0.00616611149758067 0.0350952199544375 -0.0170176353327043 -0.01290687505954 -0.00143874235615284 -0.00150077689796695 0.00309257366963598 -0.0543138904038181 -0.022821412284343 -0.0247055439246823 -0.0141417484407317 0.0482703362866063 0.0422921142201556 -0.0255719840919771 0.120172083154439 0.0470249039748071 -0.702747277048219 -0.524637960085528 -0.16097389883883 0.00441500080730275 -0.0168290782234521 0.00575091561116066 -0.0082289018765139 -0.00088271534111018 -0.0102230582766599 -0.00373960975256656 0.0040255023929131 0.00234085163492439
  34 749.641879757299 ""  26.5080159707156 0 0 0.028726784118621 0.00397931445646152 0.0228802270663411 -0.0615091643308439 -0.00707891963294854 0.0315383546560319 0.00725313999130493 -0.0486309697424855 0.0237098067541346 0.0263600722230875 -0.0117599715868718 -0.0515146678999798 0.0523630024006567 -0.0232231194588101 -0.0182903234085898 -0.00998483182314815 0.0467054324534012 -0.0264968401426574 -0.0253886037473606 0.0172073534472648 0.0385373788181106 -0.0477537477213752 0.0171978554750475 0.012401827417778 0.000152064711483514 0.0120003038637133 0.0018402374012281 0.0333757968643714 -0.0180279102920466 0.0162664770343904 -0.0290258492120483 -0.00742338498857395 0.017042437807033 -0.00246407398401318 -0.00668184099688468 -0.0320131636403723 0.0249683704223744 -0.05909808712618 0.0610766845495232 -0.012416991495711 -0.0311161679786963 -0.0295653603480506 0.0301258976172349 0.0288519795921926 -0.00824414402988016 0.0564476643483245 -0.0745600990698409 0.0470831887927019 0.00636597363466437 -0.0310385372211005 0.0575856388031002 -0.0233403350954692 0.067581696423033 -0.0182011085922296 0.0387284100200973 -0.0309222073565372 0.0190873709324172 0.0189390851874118 -0.0158615283987243 0.0045162295849457 0.0390863022080061 -0.0335887157057357 0.0199040711804499 -0.0332916521754673 -0.0151485269276055 0.0163800055668839 -0.0381684575998466 -0.0152498349484466 0.0195734439337366 -0.0197329965073998 -0.00829696722427937 0.0116605698805038 -0.00103285831697998 -0.0080136968835262 -0.0369198829322933 -0.00229807830694919 -0.00698784428913692 -0.0313472285290533 -0.00263188027217743 -0.00720329781955435 -0.0335138392266912 0.0137803626128237 -0.0274023532591943 -0.0445595443201438 -0.0381380088191376 0.0115608683151206 0.0114280899787392 0.0900801549887311 0.0769359708317135 -0.100434197848294 -0.0563913546500916 -0.101399974040925 -0.0723756536801497 -0.0367805086378449 0.0429986616962489 0.088769124557832 0.0932857953357068 0.0587643861557248 -0.120614318440565 0.0143516246856569 0.0366977660813383 0.0437102390632425 -0.0188958126408742 -0.056619187782328 0.0139129301652984 0.001658099536206 -0.00368585628618714 0.0161294573821727 0.0174432884829305 0.0494511657800449 0.00642397552822154 0.0169531989561852 0.0191006300307093 0.012180295952012 -0.0650566449948286 0.0491688957765248 0.0674303064806899 -0.0113027417754338 0.185369639891498 0.0790661330028497 -0.0145703992917088 -0.126473897495968 0.0550618351206262 -0.00760731640352868 0.0275289621595506 -0.0738701227108674 -0.00121142277783254 -0.00901208206836011 -0.0544065856677376
  35 761.18523555821 ""  0.552507483246997 0 0 -0.00533996887447467 0.000147791621946639 -0.0178546022355641 0.0103959072354665 -0.00139536651760515 -0.0212899657718639 0.071651063275397 -0.00990761160850634 0.116239300705955 -0.0515683293592894 0.0110270834282489 -0.0585596306875707 0.0319101971439034 -0.00541217275960201 0.061624574023846 -0.0794474115176683 0.0130663794059221 -0.129392545210579 0.0448322626026393 -0.0117044222927973 0.0557729706475489 -0.0378907371255004 0.00846694557596582 -0.0537834014178049 -0.000561689966618576 -0.00224355825377179 -0.00121250894156068 0.0128017630307562 -0.00916737378019894 0.00481164770255414 0.00329238458154903 0.00102952146948185 -0.00269873063814243 0.000509287333990952 0.00832693339517734 0.0260214942311868 -0.0242544991607196 0.0470473012410379 -0.0462393109733032 0.00411729599876836 0.0139768452744712 0.0375228738170506 -0.0858575516774094 0.0149481648178809 -0.122613558793055 0.125262663393495 -0.0143511754597669 0.19828941137136 0.109149580792334 -0.0294832273700291 0.155346512539763 -0.12323899966978 0.0144156912494071 -0.175623993501005 0.0204310494910721 -0.0333094197197456 0.00785492624798272 -0.018233937547298 -0.0041512276624956 -0.0192882196606747 0.0149630472138449 -0.0377768039418353 0.0115400114284515 0.00959232091760885 0.00358276273447849 -0.0134963071366295 -0.00766834938646261 0.00227405080397172 -0.00276286017321624 0.0021229842588609 0.00106959154948564 -0.00152311302087805 0.0101888545173897 0.0381551038126342 0.0399069728235886 -0.00851523961893917 0.0135394871289663 -0.0185809950747556 0.00379549421336893 0.0335125290601011 0.0419043295655795 -0.00315512422942887 0.00824036236930519 0.0176218645627064 0.00735643533578118 -0.00444353258913274 -0.0029026997547149 -0.0206055564905582 -0.018133316524703 0.0250268584366003 0.0208707503464284 0.0327564549399812 0.027867647824392 0.0134819842689545 -0.0160265850167887 -0.017710031017206 -0.0167314760809564 -0.00673403419233567 0.0380342381393659 -0.00442161225997934 -0.0112085036591814 -0.0128936222136025 0.00448257571041937 0.0160296995279432 -0.00247649722142283 -0.000446749294588651 0.00183780726452126 -0.00595452271899028 -0.0042185411112523 -0.0143296984136383 -0.00153529885961092 -0.00493269020845768 -0.00672883496790644 -0.00488934595198189 0.0187754488919919 -0.0160545044324106 -0.0188576065621469 0.0473073261122182 -0.0152264098680997 -0.0100902322719829 0.00441857495483752 0.0389436443844014 -0.0177406740086789 0.00241851030273605 -0.00744414988701115 0.0210199910607406 0.000431490358009686 0.00349270932277955 0.0151071291797074
  36 787.518468703592 ""  9.06429538106536 0 0 0.107781261772925 -0.0308904940916471 0.100882511301271 0.00215053041757705 -0.0271280143040791 -0.0440492447569131 0.0074220338664965 0.0229796262823326 0.00469190514132693 -0.0366468042808739 0.0193496498442937 0.0265626595760034 -0.0357120622586115 0.0271446139101108 0.0312119370155557 -0.00671217686762768 -0.0303566450062802 -0.00951776327960911 0.042091548129987 0.00675116538443082 -0.0218332888614149 0.0280787328879232 0.00354838574952434 -0.0190608049322107 -0.00155710153167023 -0.0246671797982625 -0.00308532186416558 -0.024604918928254 0.00980079313786082 -0.0123312705336813 0.0234188638905895 0.00220983090106343 -0.0145520408290519 0.00175035341071558 0.00444825983007555 0.0315043889462355 0.118495214114993 0.0675229488195105 0.044155436551303 0.149109985394041 0.00371747379099005 0.166474695104002 -0.0445299002608147 -0.00681462231126407 -0.00806819911379389 -0.00956990104755718 0.0742096884651741 0.0115867508082223 0.032487306953735 0.044589524819273 -0.00951948256140589 -0.00226482255584525 -0.0252475585095844 -0.024920172934398 -0.0315757601801119 0.0286042631771098 -0.0152807154373468 0.000130391227002811 0.00584967405856647 0.00254860876991112 -0.033086407287982 0.0300362442471632 -0.0169048087146839 0.0358231305758111 0.021849092566547 -0.0182957235238687 0.0347329397605227 0.0220414165669177 -0.0197698219825023 -0.00203872583527176 0.00364262963023603 0.0016655219824314 0.00564425907332979 0.0245301518204445 0.0466443009006186 -0.00177051202400935 0.00768097930138913 -0.00158520793887106 0.00388055250007516 0.0228959128252416 0.043738960036275 -0.0193328945213119 -0.0534613503383594 -0.104892508579791 -0.0601447417901384 0.0625095909192502 0.0133613568050243 -0.0163883854076651 -0.0114504129287982 -0.000906566079659685 -0.0180259996478868 -0.0508401463600364 -0.139134052907273 -0.0174390313137122 -0.055313897868195 -0.141501488476993 -0.121051520119102 0.00916412843458362 -0.0362643131582688 0.0134847223660738 0.0254891970707122 0.0219651641021281 -0.000725945460965047 -0.0173188359805072 -0.0124600521219101 0.000594018017068765 -0.0179096198276754 0.0248157494030668 -0.0169986397926723 0.00553284027782014 0.0071994125692902 0.00350166163848427 0.048086493516175 0.0241209590809383 -0.0214828358963448 0.031162040192236 0.0569484547053875 -0.0935360059467999 0.0244990688778803 0.00178069240312976 -0.0142401859610078 -0.078898265028199 0.0467106463929117 -0.0146906752397366 -0.0154373624218862 -0.00790951696526893 -0.00721866191253726 -0.00417025671762843 -0.0145477697313378
  37 816.936913684676 ""  46.8848583264088 0 0 0.0670918398703043 0.0396616046564471 0.00403776706380694 0.0120568679088881 0.064984094757145 0.0169862542203902 -0.00344443372389898 -0.00602025971654464 -0.00182623972955849 0.0390937122618763 -0.0296384528568441 -0.0208347411067747 0.0441337310714168 -0.0406738327973206 -0.0297536116487547 0.00372861600085892 0.0365658334921513 0.00193998613876533 -0.0573926097373777 -0.0325719280720688 0.0279905260280516 -0.038098125647434 -0.0217842166767642 0.0174035245730211 0.00464069333896812 0.0625167375565032 0.00672158321007697 0.044771692841231 -0.0139001279176732 0.0233196834185155 -0.0409947440488863 0.00156408486493474 0.0261508942152368 -0.00279539659156824 -0.00214470394104156 -0.0520118250522444 0.110621677546702 0.0247795459687207 0.0143146805420783 0.126667037082716 0.0683552855994425 -0.0485758352335157 0.0165419105331658 -0.0149028141897967 -0.0584013834415288 -0.00859129658901612 -0.095203684502254 -0.036686648993051 -0.0292008307574812 -0.0932555393152877 0.0300074273504182 -0.0124109776401196 -0.0127180949001445 0.0440488350190517 0.0622661871298808 -0.0666611183615782 0.0283955413128705 -0.0302253450526074 -0.00186992198769854 -0.0196298125265698 0.0667376573434217 -0.0710339144716852 0.0361179644118284 -0.0755597332029823 -0.0551643615337363 0.0354228180287208 -0.0726731802824986 -0.0553196466622814 0.0406242890016029 0.0366705804007544 -0.00258651517967274 -0.0224283231218801 -0.012494488679351 -0.0514534788950615 -0.0884461473287014 0.00438589365166589 -0.0099416492487871 0.0337281086297211 -0.00703768917083337 -0.0497022554768726 -0.0812962446591095 -0.0328488892041828 -0.0553953501795111 -0.0548561347082863 -0.0130709352067678 0.0342221699558788 0.00588448228612687 -0.0538715859857606 -0.0426190290796592 0.0613052815707761 0.0470686178164721 0.0363583470661113 -0.0926438811461936 0.0201872608488105 -0.133811961002669 -0.182707648696072 -0.053982530275755 0.0120313200920857 0.111943520707712 0.00392774332216015 -0.00940647605151417 -0.0173614484727723 0.00819532212661975 0.0498388583536134 -0.00646569170300561 0.00129498681318371 -0.0131430691968876 0.000265350243153891 -0.0294944562327337 -0.0550807412541184 0.0378700683469097 -0.0119519503036468 0.0416441947728423 0.0100157978284422 0.0800873160208958 -0.113899408186944 -0.0267638171569505 -0.0395110855298071 -0.0906748980797836 -0.0416566725965162 -0.0108005204419423 0.0643232140872032 -0.0167699552609702 -0.0150103861909469 -0.0597723798565185 0.0824065064655264 -0.0128456218225109 0.0306449884489017 0.0273854024596193
  38 848.374648214928 ""  5.16446665164055 0 0 -0.000809450183985429 0.00387474039883046 -0.00521853585337296 -0.00526272310768859 0.000799052338264737 0.00633104182145362 -0.00120594626148302 -0.0087753415144652 0.000105666503211501 0.0179187153467873 0.00615212831479977 -0.016345143510919 0.014130622356812 -0.00169177771482759 -0.0149708696350868 0.00203250269389821 -0.00144442704292403 0.00309998080895364 -0.0157720507625512 0.00513183592293865 0.011228267338769 -0.01563450012481 0.0122776799985356 0.0138458786065205 -0.00222492210835284 -0.0435394366759432 -0.00477975332280605 -0.0251003486309426 0.00550866399526326 -0.014436464705645 0.0202394373266514 -0.00340171635896219 -0.0130975769665213 0.00219777808256673 -0.00183835201641934 0.0276659146291725 -0.00587895091930708 -0.00636810751099638 0.000935476501346744 -0.00466614135466724 0.000560770780105593 -0.0109976260226597 0.0353916879034662 0.0209732909893595 0.0300481618433914 0.0280410224204827 -0.0108608038031383 0.0126366106088232 -0.0196582796830375 0.00174293122114332 0.00367885763033989 -0.00729501363758413 0.0327950935714002 0.000519259890796274 -0.0362440516881445 0.0449800885432662 -0.0148153284809918 0.0351801321532108 -0.00416218397373215 0.0186032040117656 -0.0418950255408146 0.0490490682041688 -0.0240164700915056 0.0471360854489218 0.0402624981140966 -0.0212960112259497 0.0440806407814425 0.0400559107605556 -0.0239334743454919 -0.044081889333888 -4.68935727994224e-05 0.0271969015907476 0.00908839030131417 0.0348818092972573 0.0551246046010036 -0.00221205141752659 0.00390664120181986 -0.0387641091424189 0.00309177878405207 0.0342395397051303 0.0460917132451527 -0.00825150976749409 -9.56658408482873e-05 0.00834532960932436 0.00223903558654976 -0.00715485361616218 -0.00340221679528997 0.00774030087394318 0.0063372832051198 -0.00557177294298051 0.0199838659965638 0.0301843775661947 0.00086425666646684 0.008056783726666 -0.0335727768155591 0.0125610772059325 0.0203360015305042 0.0123745800179509 0.00627326757214951 0.0578926400423377 -0.0196709397063346 -0.0160132379292832 -0.0178010879757019 0.00416608883882666 0.00511941961942725 0.0378481110726988 -0.00826032633759294 -0.0139338198489987 -0.289592288200897 -0.326229247817696 0.118310043859614 -0.108827753500564 0.440588476431793 -0.0331128923497639 -0.0418569082653644 0.0634565817456258 0.0756925249872944 0.0223653767351717 0.0266195846211861 0.00942795476696042 -0.162674197607272 0.0504408703797462 0.0338707979437303 -0.186057797926909 -0.280566933746112 0.24119310884061 -0.110026591178098 0.366302746906812 -0.16652579783579
  39 851.047714368052 ""  6.27717369642942 0 0 -0.0131228735258601 -0.0214583078824664 0.00980258559787288 0.00303341551738195 -0.0210447349379449 -0.0156157177915204 0.00342237799409837 0.0205708156632616 0.000366664784344493 -0.0650296253982807 -0.0118156771890857 0.0383504573324498 -0.0554599163720551 0.0133623553111747 0.0365158403547213 -0.0015385492012776 -0.0020502764075402 -0.000448505071844171 0.0587085584279183 -0.00491402363442382 -0.0358575454770002 0.0558955664972891 -0.0305327162682729 -0.0375620920474256 0.00570047225268864 0.113838686179384 0.0137716061504476 0.0633780407826354 -0.0126139723792435 0.0366755179090424 -0.050743675361118 0.0090158222132186 0.0334963611701592 -0.00656808232261798 0.00416418708016757 -0.073558371590985 -0.0400484174389391 0.00756183990071442 -0.00786604834055884 -0.0184997708649926 -0.0180088750390562 0.0521492407132493 -0.0535581175018967 -0.0621993621353329 0.0228370444989795 -0.0397625698631486 0.0373946808382366 0.0348719046095834 0.0465341592381458 0.0212441153242175 -0.0424013207793141 0.00988023485757593 -0.0841749327993238 -0.0362782599153366 0.0918859467214095 -0.115275277520966 0.0367945744484939 -0.0925591497523512 0.0124037716350155 -0.049293891212988 0.10750485317543 -0.125555329297561 0.0614820634978242 -0.120277401999737 -0.104445913420339 0.05402970907091 -0.11531423386649 -0.105437513404014 0.0620950969632448 0.118299315363314 0.000362730466521181 -0.0749272744453076 -0.0242215630934257 -0.0928874558442182 -0.14710477518574 0.00474862767047747 -0.0111994065668565 0.103414054250077 -0.00775960769006976 -0.0901745728597976 -0.119906481109792 0.00688998950634649 0.025696007935761 0.0164802317687613 0.00102178045622866 -0.00863516218294302 -0.00348890114140666 0.0088032120155347 0.00530833062139829 -0.0185746758533112 -0.0108770496029766 0.00111698092173496 0.0402794128195274 -0.00424697794309143 0.0396369037374885 0.0486216199150731 -0.0117314829064361 -0.0142972272586131 -0.0475037558982103 0.0213504980228969 -0.00113775168405082 0.00185433152214758 -0.0082081322885236 -0.0243460777743679 -0.00102036751516886 0.0135948421653838 0.000130039209392772 -0.000472724611994835 -0.103089246873816 -0.0994128672101879 0.0198702102081101 -0.0370397470055073 0.156284309718786 -0.0145278509357235 -0.065347695406172 0.107956196462919 0.0507191754457757 0.0359271300178814 0.0491575408362862 0.0173739257853539 -0.0576917335705551 -0.022802133794406 0.028454862430507 -0.065823022831361 -0.0807073755903036 0.0523605748487023 -0.0363958674518308 0.122033220085655 -0.0762968242781835
  40 860.742796605617 ""  15.6510536441571 0 0 0.0027140269634141 -0.00746710987385433 -0.00706257165748593 -0.00807040126985262 -0.00526164861101598 -0.0103333997970545 0.0344255531967956 -0.00590708202580464 0.0502168394840562 0.00334573698785675 0.00011049129811978 0.0148041838254448 0.0114228264505977 -0.00124962928353105 0.0234513869869699 0.0223494394207322 -0.00453462177199525 0.0306571963031462 -0.0383077623975914 0.0137182986743222 -0.066386836942898 -0.0521010271492805 0.0117162209049442 -0.0808011758289783 0.00697022614748755 -0.00352277571361596 0.0104553867116358 -0.0144069032976617 0.00649199422547861 -0.0047538030010024 0.0016004401006397 -0.000806272160208392 0.0018006410234754 0.00133446758005398 -0.00376372725211717 -0.0136727136776773 -0.0238024121298716 0.0195555079582226 -0.0230345949637373 0.0038256000332911 -0.00180775932531455 0.0297329046484484 -0.0955825983237536 0.0204510842076098 -0.162801706070125 -0.0896268335135947 0.0276265061490231 -0.146543203122043 0.276717744366798 -0.0608061438106148 0.430467091517649 0.322460691250982 -0.0685408946754475 0.522861329967815 -0.0216740774428396 0.0206158152875762 -0.0112351651731813 0.000682443197615872 0.00444712084221473 0.00323685228538269 -0.00727753798743813 0.0162722833466532 -0.00764440702690916 0.0116792169171732 0.00257474825863559 -0.0141843184977468 -0.0159571969768334 0.00101846837019274 0.00279625003862071 0.0062401045090955 -0.00232229527833434 0.0130868417716718 -0.00493314351817667 -0.00947195032724072 -0.00761845815001255 0.00140729209641819 -0.00494782900820272 -0.00361262102189827 -0.00304209675595364 -0.0108514082361032 -0.0237071150769779 0.000399973831185465 0.00392970742782273 0.00715074040789876 -0.00328734978481639 -4.78472149741723e-05 0.000694291399332826 0.00368012316188521 0.0003256302157343 -0.00559102895452989 0.00523413611464512 0.00718470945619829 0.0145253050065751 0.00351023028936594 -0.00219287228192831 0.00946649220416019 0.00295182589056617 0.00287358576430233 -0.00434688659714495 0.000360022633653687 -0.00195195314583816 -0.000554745642285095 -0.000788356329990008 -0.000900213000626081 0.00197562152418949 0.000735199607969488 0.00148881843747768 -0.00206748861018019 -0.00626436355972101 -0.00802881682068971 0.00291657551859639 -0.00322749047459159 0.00784562323320132 -0.00194802617506745 -0.0013720461698466 0.00129727402889945 0.000943384185853405 0.0254537227824691 0.0219064975556285 0.00710680957558039 -0.00469238586590691 0.00492445247589469 -0.00136409681787375 -0.00437886362289253 -0.0053067953715987 0.00532709268204391 -0.00283270322027809 0.0103198578576824 -0.00459496498747071
  41 884.176223586421 ""  39.1970021458667 0 0 -0.0108033793016344 -0.00468667544527191 -0.00297992914640858 -0.0153896796239518 -0.0259335945007809 0.0208346888808556 -0.0326112465828502 0.000135680628856348 -0.0478791080040222 0.0201339414884371 -0.00294087344720281 0.0569627005452226 0.0292653667175325 0.00331164348081925 0.0758175004834066 -0.0330549115036517 0.00760354013441341 -0.0533013798073761 0.0275252358334826 0.0101825085398603 0.00668249387897659 0.0197726745494689 -4.91990596604344e-06 0.00375290172769108 -0.0112326758866212 0.00139443205006169 -0.0179190441676792 0.0182370006526938 -0.0152393370159981 0.00841669344112193 -0.0038457310703807 -0.000148091250851456 -0.00672391929275886 0.00108358923672636 0.00981195861961155 0.0236479533098316 -0.0174356551678998 -0.0302769457710313 0.0133551208845295 -0.0545487947445309 -0.0365057230499382 -0.0217709276222495 -0.227483895311448 0.0471273111193473 -0.387966599327909 -0.248635796827657 0.0795552011049061 -0.387555158891608 -0.0312906793168727 0.0368325719683432 -0.077242199768634 -0.0216722209744708 0.0132941769045744 -0.0711335630919675 0.0191651054974756 -0.0128013272851381 0.0111081316937503 0.00669010859994983 -0.0142712178306708 0.0104992243500685 0.01174227369369 -0.0135345337581823 0.00838477194208259 -0.0263436402205015 -0.0113195174649393 0.0280898050744994 0.0389707456160736 0.00927478338188828 -0.010921317509708 0.00463496160329496 -0.0023328633045102 0.00799274945795912 0.00389750981603155 0.0108252573918622 0.0190566747239195 0.00635067426363699 0.0104428358278749 0.0122330221568357 0.00339840310838061 0.00755040247276443 0.0261907475296348 0.000299825737847359 -0.0421819156724698 0.00195520514724885 -0.00880670888511988 0.00706899892063029 0.00937603643632354 0.0462011642061704 0.0277999047435277 -0.0251362294642231 0.0270531707831729 0.00178066006297953 -0.0672526598005142 0.0106936233112197 -0.0666309626574998 0.0503781390203163 0.0728456670039128 0.0525234930254189 0.0116925399220221 -0.00419410772244568 -0.0191273399014114 -0.0072073047628865 -0.00890342530273027 0.0460605113568529 0.0279967371197653 0.00254669714630335 0.00583100620482821 -0.0242116129676021 0.0171168671230433 -0.0362185614281423 0.0763386495389856 -0.00247266628313929 -0.0175501710898119 -0.00874369528915497 0.134152035170521 -0.281404928837888 -0.060646013388233 -0.0287432463331959 0.0155447491918678 0.0121742229187034 -0.00644576240087723 0.107120458545406 -0.0493541145791807 -0.00168175921381693 -0.0341589556259458 0.0650537909584273 -0.00765784001921911 0.041948322754681 0.0182961638682574
  42 892.508349609545 ""  18.1847755959212 0 0 0.00518432810854404 -0.00240164257726217 0.010801739797695 0.0322504800738626 0.0375805662059578 -0.00771009597263713 -0.0180140837986039 0.0151697652904881 -0.0303876263716222 0.0357768855175892 -0.00954200270836249 0.0179586367489901 0.0524671812697941 -0.021961259280082 0.0306990712997003 -0.021141220073772 0.0100171257288973 -0.0339942353992689 -0.0236592667026118 -0.0196538905680501 0.0265216313364254 -0.0143747869806623 -0.00179188592008669 0.0168679828450766 -0.00780714768241643 -0.00342756282808787 -0.015698826874078 0.0109356484538701 -0.0105843599133626 0.00329828986313428 -0.00282298485003251 0.00037831494184091 -0.00587202978117592 0.00195549919637745 0.00756031711097581 0.0208492803791354 0.0178970968864736 0.0156421567223777 -0.000558365620743494 0.0573747249687557 0.0288558012803026 -0.0205631247844365 -0.119530922284996 0.0339548051920713 -0.255236321917538 -0.160240921796743 0.00788140870911183 -0.292785966398075 -0.0541743824738784 -0.0312816816594255 -0.0348513497060618 -0.0360471538209929 0.00425696184241079 -0.0161376579721581 0.0124595881425852 -0.00285484186267408 0.0100677742594473 0.0140727495740602 -0.0118627485733026 0.012420524126756 -0.000136427946076975 0.000590594004471188 0.00139051459659296 -0.0176232091613282 -0.00315453028745496 0.0212886947988999 0.0374569625070344 0.0141005989833574 -0.0108002138793315 -0.00760678114233897 -0.00098545499640473 0.015303082691251 0.00385210299773979 0.0102917073699093 0.0199100056482193 0.00607356651614475 0.00821293895650763 0.0078663804245118 0.00221233984472625 0.00807618436468695 0.0217668397976588 0.0018934550653969 0.0707336630382237 0.00121167833190762 0.0110458694792157 -0.0168491766754182 -0.00953071026244018 -0.0529724227108194 -0.0352813457438103 0.0241500940354785 -0.0288031766694318 0.0151978106220991 0.100802349654207 -0.00904086961733529 0.0941155388596635 -0.0413016966782995 -0.102210365626814 -0.0781103451077816 -0.0430983319204762 0.0125310948444723 0.0335874592094191 0.0123198659203057 0.0015845605968993 -0.0762892576928636 -0.04162988571574 0.00230684448287123 -0.00930437971616449 0.0429290984286328 -0.0354859871044271 0.0434063564477083 -0.103504228370054 -0.00238529832678507 0.0628382234488983 -0.0143908268421024 -0.1929813314202 0.368601971969773 0.0728162316365454 0.151982922272668 0.0571724070870819 0.0122614615851718 -0.0147814812123719 -0.197969555507895 0.100287027895851 -0.0206492170046966 0.0297446220594902 -0.0932856909093152 0.000393305256202936 -0.0255438818157376 -0.0661438748432606
  43 929.578717765073 ""  5.1560792816834 0 0 -0.084458074111356 0.0771216815955922 -0.0074547695626805 0.00731415584870947 -0.0339906273768877 -0.00171046738158717 0.00582486417622084 -0.0172063853813571 0.00758881434360447 -0.0153094555166158 0.00431928811235568 0.00712168953648958 -0.0107524687805796 0.0148616784575601 0.014254890770279 0.00109635771543407 -0.000214900802488017 -0.00246241389597537 0.0142398952312293 0.00967009390056265 -0.0113783748519472 0.00390718549114296 0.00137945469194199 -0.00688040580250911 0.00393857560477472 -0.00106689013197446 0.00454797041115701 -0.00374635854529907 0.00277909751757175 -0.000253581306843278 0.000632370856792426 -0.00102433780224387 0.00252042968601838 0.000613551564365811 -0.00299708629281049 -0.00363327591575266 0.22275635113405 -0.073585212569032 0.0804480772759751 -0.268870802714149 -0.0716824625658855 -0.245037759125648 -0.0231636015649434 0.013410683174442 0.00321086885452832 -0.0131919745051548 0.032214737822465 -0.00825152667802633 0.0290672438408681 0.0112873364373466 0.014991574645297 0.0156408538645067 0.00313179534001343 0.00423101760628166 -0.00631316898229813 0.000767606453715309 -0.00605690825644783 -0.00978459821357563 0.0039008608041482 -0.00674612027756434 0.00367380900944874 -0.00447569837045158 0.000801995126350208 0.00744062959455406 0.0024584502421896 -0.00810386459067127 -0.0135891717656835 -0.00386471870877522 0.00374112131863779 -0.000741366250216706 -0.000361333450649624 -0.00396388316914229 -0.000500193229096849 0.00525232686283337 0.00720251187849109 -0.00438414631705939 -0.0014623642763568 -0.0137359905688841 -0.00259307128317988 0.00234094809571846 -0.00653497161009044 0.0377467970032024 -0.0690360530407472 -0.0765127781072124 0.0235128257501086 -0.0140610011973387 0.00880566186368447 0.0157427883392255 0.031113773780069 0.103422079069559 -0.122550660339307 -0.197410579410713 -0.245420556754858 -0.0718585172050047 0.131312859465984 -0.0188018957901273 0.0757378323701768 0.0818875954543035 0.184758220877201 0.00547879078219126 0.0306070014830699 -0.0155130051157825 -0.00170121885562622 0.0130881849977269 -0.0311050525848728 0.00158276484598213 -0.0300220031044897 0.0339466434149789 -0.00613279963337738 0.0245552048015316 -0.023772187051005 -0.0012291446847701 0.0449240617244371 -0.0288180428079472 -0.0615874448187823 0.154674475146757 -0.0140690915071114 0.0989426678218409 -0.0437216163724753 -0.00731088601725672 -0.0128664999820401 -0.0776196357321867 0.0524495599347417 -0.0157729244418639 -0.0354614059122253 0.0149709922257508 -0.00437557969336608 -0.0204394162436003 0.00222404495034661
  44 932.317860536886 ""  2.31544794118492 0 0 0.00262853469007707 -0.0029180501529066 0.00235166337311924 0.00156523237019145 0.00169283331825413 0.00259759057476363 -0.00876454016662889 0.00247565636972694 -0.0128927199565996 0.00968245421853562 -0.0023315579849014 0.0135028877500699 0.00671736328598535 -0.00127011854021443 0.00784529888192403 -0.0121526187715054 0.00320586435046194 -0.0191119889518947 -0.000540310906452543 -0.00104634227654862 0.00180250226210918 0.00844845942795107 -0.00168503185647216 0.0145319121060052 0.0668131138447098 -0.0169856618883043 0.107285459179831 -0.0700516097521367 0.0713768375598865 -0.00369579603463614 0.0319442172798446 -0.00716902477482811 0.0489719804627203 0.0171216091037472 -0.0593887939992252 -0.0786660843977987 -0.00548055073657294 -0.000710091722963722 0.00124084313501863 0.00757997840003517 0.000171471300633752 0.00151691524831874 -0.052680674040783 0.0106299024251865 -0.0990330416562262 -0.0249584872386863 0.00566310570043573 -0.0430568229744283 0.00245192913553543 -0.00261160170620508 0.00592711567550392 -0.0530971698393988 0.0124559432803627 -0.0857713027175536 -0.110400126387916 -0.0112097106928411 -0.116205138042787 -0.221861137129685 0.0999574910239919 -0.176099884472214 0.10110098462054 -0.126156200650469 0.0282653626220478 0.194568825493007 0.0822314719103221 -0.199963742558265 -0.27308592779165 -0.0630659367019076 0.0734738645133415 -0.0526822375231328 0.013733227335703 -0.0865098249000253 -0.000981077528483062 0.103281249838464 0.127572482600138 -0.0715502384148582 -0.028998662789251 -0.294630105715941 -0.0518993764060621 0.0533008053021568 -0.138319063512566 -0.00591523647287995 0.00832983891706331 0.00340872751203679 0.00147818849462068 -0.00318884916195799 -0.000520690349173126 -0.00100179695781329 0.00081802768899678 -0.00445489964437518 0.0173032257004226 0.0297272570913072 0.0154506840912798 0.00942597675792469 -0.0206893687913128 0.00185121768420042 -0.00268070047700235 -0.00603291733369405 -0.0119099056461838 0.00193251841853106 0.00518796071978574 0.000775967986203374 -0.00313975457563864 -0.00367731759255558 -0.00389816597123996 0.00177738598734319 -0.00120556765591401 0.00666754569978083 0.00261660259188154 0.00776694776123207 -0.00513620046149766 0.000668041698735817 0.00735573300490334 -0.0126630805678361 0.0111163955681462 -0.0371870684485644 -0.0111785312186094 0.00481721638473287 0.00351358861668271 0.0016871131887241 -0.00668231127009012 -0.030788960980411 0.0173272178620722 -0.00570438532513686 -0.00037130043875443 -0.00926016908617369 -0.00172393262357785 0.00389918265620991 -0.0150157887431569
  45 938.124570581937 ""  2.33914570359391 0 0 -0.00524804459771798 -0.0188706471601082 -0.00273348223020107 0.0105526252309393 0.0150414388274817 -0.00615032563632819 -0.0030672126466449 0.0089206610331253 -0.00566546555165596 0.00589748904631271 -0.00229284734780644 -0.000932782842751298 0.011002181229631 -0.00743644584145233 -0.000595045458310872 -0.00314223289829424 0.00122682150576904 -0.00375834879829723 -0.00879164565522375 -0.0071238969580998 0.00743722247445561 -0.00213526084951809 -0.00073081308659041 0.00380015875221341 0.00560640680995432 -0.00103038362758222 0.00755658202555327 -0.0049297883910427 0.00570933486662812 -0.000153839803750224 0.00183402517278758 -0.000597550832458543 0.00397163095561425 0.00218842702453249 -0.00433181259607115 -0.00509950823634977 -0.0494450098413925 0.00810874791021545 -0.0198800749485147 0.0421587917813605 0.0151828965282363 0.0235533605470393 -0.00336977578289749 -0.000786881760469917 -0.0192301841781677 -0.0153503515716221 -0.00766345147791062 -0.0365240338067249 -0.0172353651911615 -0.00920281632116393 -0.00842961266683504 -0.00986672288209559 -0.00177504321944624 -0.0037221224534002 -0.00743243354970314 -0.00239453048818311 -0.00847381198389099 -0.0199304484414376 0.00835794226181719 -0.0152834803913028 0.00877390376874887 -0.0115215744315485 0.00271660151988801 0.0144757615259118 0.00705134609020504 -0.0147184095640662 -0.0199743078405316 -0.0037293894430159 0.00549812674196029 -0.00701434514575365 0.00113800818319401 -0.00517728278911503 -0.000215742296166923 0.00983138345498601 0.0142614302316315 -0.00619677338966704 -0.00160946092379111 -0.0237635551786769 -0.00525333534682096 0.00443310205027826 -0.0129558632209893 0.0636450257920293 -0.0389555092352809 -0.00117373414797478 -0.0336616918129046 0.0430967678922586 0.00586448132895248 0.00712081946489597 -0.0395413503860079 -0.00717978505733725 -0.159522542296436 -0.260147610564777 -0.0513306518005593 -0.0803520693510143 0.231316954767086 0.0202691836542133 -0.0475022768337681 -0.00754239831395592 -0.00751005383420625 -0.02139213747025 -0.0694603008532092 0.00540108917641557 0.0269674715827786 0.00966172451249936 0.0576532501033995 -0.0167033030123323 0.0324049718080463 -0.0852667196890059 -0.0352798162932619 -0.0999103624601706 0.064487387540324 -0.0117462390450791 -0.0832130047639451 0.13833883921294 -0.146243504276319 0.412968746187282 0.13931146034843 0.0509462835562669 0.0774998946221815 0.0156381525664159 0.0661658557809085 0.338740329632953 -0.194396939755063 0.0558314861824396 0.0218655799429719 0.0764885126350937 0.015994893078977 -0.0118606523112044 0.129156551923797
  46 946.412121889766 ""  0.800397854534685 0 0 -0.00117633439680411 -0.000263258292484886 0.00218949296962616 -0.000273874013656998 0.00098111782251438 -0.000756062053898826 0.00126893098564034 0.000583257717934578 -0.00044836364579836 -0.00893994257278913 -0.00910034223468402 0.00422447803413545 -0.0077646710450807 -0.00148064123596948 0.00320866270358255 0.00619464312959155 0.00692926823150285 -0.00225184539915206 -0.0009276350107954 0.000890117614598756 0.00053485500074386 0.00339917607287896 0.0020223673282622 -0.00148275858630854 0.108429664196611 -0.00220431385128513 -0.067770628160334 -0.00236671607022742 0.0418371789227002 -0.0604336462440833 -0.0842436067215506 -0.0649378818127075 0.0438641384578676 0.0582961324979395 0.0263541485914715 0.0343242649892465 1.85531677018273e-05 -0.00250933160483383 0.00339334926771132 -0.00131558513037433 -0.000619905521188972 -0.000658627952708893 -0.00632760311479423 -0.0192625331602998 0.00142646726051274 -0.0148051465289839 -0.0202005476306823 0.0160185368677582 -0.00106777676117984 0.00810430179338417 0.00328032902497283 0.00397349605744327 0.00465650754643678 -0.00411601323108158 0.170392796663072 -0.161957806170787 0.156938215055958 -0.208560756971054 0.0639170587816591 0.00347450898963505 -0.237393266947471 0.0559146296577126 -0.0393840260221019 -0.00833551640016175 0.0742709990140089 0.0349524912268705 -0.0294600618106209 0.0774030524819944 0.0107965694742506 -0.288407180844848 -0.0539353853562586 0.172950749724025 -0.0617561767114316 0.014322389873996 0.238965493357246 -0.0870410321633071 0.0339389135305047 0.194474446157346 -0.086840719663196 -0.0994052624752856 -0.251514731175611 -0.000268933391732005 0.000581534441785067 0.000290502834764038 0.000423849362702149 -0.000294773145614489 6.36004417598574e-05 0.000117758002542468 0.000598497235215806 -0.00140716129204736 0.00102073265321602 0.0018165816318136 0.000858877043427567 0.000511599032357729 -0.00125220904764527 0.00222167568089966 -0.00116670524677828 -0.00116842291983099 -0.00367414129664793 -4.18963743734304e-05 -0.000196488299801962 0.000326384536268735 -0.000478616488471781 -0.000129909248061495 0.000595925577576775 0.000240226897128747 0.000318274129808364 -0.000217682540013264 0.000630803730066344 -0.000172841002087177 0.00145917807489661 -3.09284787375582e-05 -0.000279019300335863 -0.000908093562615765 0.00261890969714879 -0.00726756324708235 -0.00125477107156898 -0.00109632567411647 0.000742428304530787 0.00044032236772958 -0.000581008398094207 -0.000227978841418043 0.000177058212521174 -0.000386239996513503 -0.000212281263626543 -5.96713301235847e-05 -0.000198033134569875 0.00129580034459769 -0.00115394959366602
  47 984.236926625395 ""  1.94309891262237 0 0 -0.00680596956740353 -0.00298183294611593 0.00938209832232422 0.00834591941543738 0.00513609050786376 -0.000889351411986329 -0.0125027925537726 0.005430698570845 -0.0178445483311166 0.01589434792034 -0.00521233640641492 0.0234471852244651 -0.00791729033042697 0.0034027102947497 -0.0180184930586838 0.0111382241483831 -0.00324996109000637 0.0186098936747582 -0.0537194793763497 0.00707756866994569 -0.0798462492916128 0.0421948993077896 -0.00745296887300714 0.0708580077618128 -0.00192594746960463 0.000304852316753265 -0.0023978370080464 0.00853578252924861 -0.00903512483824667 -0.0246965591300112 0.00948432501536774 -0.00156697532667992 0.0146387726361435 -0.024923346579292 0.012925901185724 -0.000625950251203879 0.00448521073228902 -0.00902565424191116 0.0126362312410964 -0.00683247413261101 -0.00588387943380161 -0.016035042617759 -0.0943562397082308 0.0127253940007021 -0.179858440382461 0.0720678145319439 -0.0134235085695772 0.109629269591789 0.307303396509053 -0.0831113170779608 0.486228571091916 -0.25365228388027 0.0575995113998508 -0.407584556279938 0.073284336929111 -0.0220189535440981 0.0887359823542644 0.0239168300697182 -0.0162303136507635 0.0784976224508987 -0.131899115974053 0.0827677624095489 -0.0320422873996892 0.0638141426775337 0.0244458680837703 -0.0724302652385936 -0.0959956402242462 -0.0183648041633652 0.022644922385038 -0.0101110619533283 0.00358472566740161 -0.0201234249021329 0.0185536768230515 -0.0557060845889188 -0.149891419886454 0.0624469207060756 -0.00465820321250183 0.0560160525472955 0.050341573721226 -0.00738520889530087 0.107969320552375 0.0051329972719191 0.00270597910318777 -0.00121562267512452 -0.000504069979397012 0.000835766005934015 0.00110119807179206 0.00065816869100041 -0.00201499594656354 -0.00229507045876205 -0.00670201507920872 -0.00822867099653722 -0.00796272955223548 -0.0025476701409465 0.014893167127635 0.0127099916881846 -0.0122530175759127 -0.0107922973880601 -0.0173073785425043 -0.00065272320226294 -0.00241907926952691 0.00248078902548229 -0.00253862158250488 -0.00309050934588781 0.00303756834670595 0.00169361102254563 0.0027695024839854 -0.00153864209121424 0.00293889186735249 -0.00226858317793432 0.00819440840888874 -0.000693390660559088 -0.00303426972184101 -0.0053870695278294 0.00180606558642911 -0.0134529104047824 -0.00566637668889832 0.01471551341294 0.00996848839043003 0.00346491438355334 -0.00295877173093139 -0.00126320000628042 0.000977028028995812 -0.00254297171217036 3.0720599450569e-05 -0.00247393724118962 -0.00100860911236309 0.00885161244627672 -0.00860621694209507
  48 987.084577727831 ""  0.123307685609906 0 0 -0.00201403814092152 0.00173208576027917 0.0069861095963903 0.00343146476153629 0.00193323059291405 -0.00255629425808026 -0.00232436926743324 0.00101873979703192 -0.00382917680545457 -0.000221529463358964 -0.00020497411036731 -0.00175330544176471 0.000104565512547211 2.81834898273578e-05 5.37817078407172e-05 0.00453120385287766 -0.00187703943560713 0.00742405811065208 -0.0210244717940355 0.00304841001549045 -0.032895776777009 0.0161786263705042 -0.00292019117415084 0.0278936112619143 -0.000601439904897522 0.000486174275433587 -0.00102947491463717 -0.0285050577693511 0.00153469666429136 0.0550069030735287 -0.0359805404428859 0.00905253236012419 -0.056562075207106 0.0610207550546791 -0.00911418334798578 -0.00359484327595883 0.0138101982852344 -0.00595661763918073 0.0112904084540426 -0.00684060617545135 -0.00334879771404588 -0.0105257573783194 0.00259442588145643 -0.00201583269499244 0.0020172025543313 0.0129422192853123 -0.00306815229904266 0.0209875227054157 0.127709615393552 -0.0342822400033582 0.200157722376596 -0.101064417273283 0.0215706034575405 -0.160087161584126 -0.207800823281959 0.124704360333916 -0.217026669131352 0.0749467090762483 -0.00141354526035457 -0.12272641111223 0.294934001360419 -0.122680065173241 0.0504526867767151 -0.222942676883087 -0.0872222073179699 0.243521396564648 0.325430167433522 0.0611211754780248 -0.0799094291928813 0.0794928477080667 -0.0190913985780794 0.123937250394708 -0.0684265618239649 0.066846613617046 0.307208566429385 -0.141796028918137 0.0180448561186368 0.0191761473077295 -0.118255558992753 -0.0469661505494143 -0.300594343780736 -0.00106830391292636 0.00210502007371483 -0.00244344220288028 0.00319181207466111 -0.0032175803735642 8.10097334222793e-05 -0.00276248816868623 0.0027321993834537 -0.00240851053109301 0.00165672224265587 0.00418771272946103 0.000103936654876413 0.000743322328859687 -0.0019865472184636 -0.000946734829707115 -0.00692917296983967 -0.00481341626084369 -0.0113648824499117 -0.000375373155863182 -0.00276753488701315 0.00332357631097517 -0.00049937595331659 -0.00234529793609852 0.00252358647012112 -0.000289390047498235 0.00281146836112756 -0.00313854238574516 0.000472273630524844 -0.00380689202848942 0.00694086986735157 0.000210156575384525 -0.00422183562751838 0.00517400412327722 0.00218865754429671 -0.00879875219413865 0.00312235026455634 -0.00336204854236847 0.000410039174600684 0.00176512009063793 0.000350036466221407 0.00840095942072475 -0.00488756514603852 0.000821178922080453 0.00248743743776161 -0.000152926219884377 -0.000322273463041124 0.00359581299297853 -0.000456181210427838
  49 992.92129115921 ""  16.8782440205109 0 0 -0.0272761768240655 0.0428931088192718 0.102676844489953 0.0307289339926711 0.0151247683963922 -0.0558084090775158 0.0149513351474891 0.00729697787041598 0.00671091761000845 -0.00670857712035557 0.00232167000045656 -0.00951459276320528 0.00672053394274064 -0.00208435029654274 0.00888457283897064 0.00161303505702245 -0.00569251290719245 -0.00534512309674012 -0.00854026235305359 -0.0149899155349384 0.00527602386508968 -0.0164050608368163 0.0033674883925942 0.00391050744329534 0.00141549353619355 0.00158240291827798 1.2048491049739e-05 0.00142865259386545 0.000214334714884911 -0.00251626816883958 0.000809797333595972 0.00341970639152894 0.00481538651226512 -0.00313013602364636 0.000769203346846851 6.25159037137219e-05 0.254421030857664 -0.0716350627558153 0.166513196438408 -0.146022543371402 -0.0626133775858738 -0.158918086731545 0.0263030177188262 -0.00816954189066099 0.0460185490070633 -0.028131887610844 0.0142614579769918 -0.0576434063415023 -0.00821980744084324 -0.0344601137608921 -0.00847044141244732 -0.0117717494744015 -0.0136294602839242 0.0343216478129395 0.00946556748718786 -0.00538759555157398 0.00983725879313489 -0.00665928821277582 0.000906205864852309 0.00454981027158511 -0.0132439088265627 0.00475628286627384 -0.00204731402656037 0.0048169999819372 -0.00425291168997691 -0.0125285010147418 -0.025457596235662 -0.0135076845882195 0.00938828978704397 0.0104748925879425 0.00413492343560311 -0.0161182463543898 0.00377046059979767 -0.00283080998778501 -0.0159541033286625 0.00853035072218004 -0.000594699866641172 -0.00222122456527208 0.0061459632835549 0.00280708531877461 0.0155177827257321 -0.0326149092949358 0.0351395073744117 -0.0523126887096582 0.0573879033489455 -0.0632283873732819 -0.00227884751105059 -0.0530602050761125 0.0608170978385154 -0.0311731378490651 0.0439418290141251 0.0976741426350514 0.00676048907448119 0.0178082247585957 -0.0672018697943525 -0.0578063058382715 -0.099393660390398 -0.0523426065170381 -0.156958639356626 -0.000382942638788345 -0.0477418447176002 0.0587925924052388 -0.00217848325357601 -0.0436591772564892 0.0359277742262885 -0.00122391874869558 0.0460621931510405 -0.0575356894110184 0.0060253028910591 -0.0689611061986554 0.113418604416312 0.00949077728056183 -0.071718645339136 0.107749084486219 0.0259228268900071 -0.110471160458682 0.0732082099992246 -0.0446699036507916 0.00178343791740193 0.0265292377291858 0.0180692792853022 0.150595494363254 -0.0924675035864668 0.0242410809841502 0.0451032380311478 -0.00486456556289429 0.00336881185550977 0.0477355425437801 0.00500389161750111
  50 1009.31810394098 ""  87.3015715297911 0 0 -0.0598696644428123 -0.0417239168328986 0.0539356183335501 0.0445497753638423 0.0439902022196561 -0.0556914996702017 0.00917777312098966 0.0391124132559634 0.000740081836392859 0.0248445241002313 -0.00755529354079114 0.0360848146189511 -0.00472691916183842 -0.00721339357191782 -0.056443645666936 0.00325131067466677 -0.00794030030968095 0.00374408090980523 -0.0198035746764561 -0.0300698382405542 0.0342888968518487 -0.0190702504585573 0.00627563031935606 -0.0121405937125963 -0.000891780322353901 0.00179047825500651 -0.0019090094156034 -0.000338083105637706 0.00225828562393256 0.00307712208714229 -0.00367451573229243 0.00495252651830269 -0.0036494382647534 0.00240983110659819 -0.000207314709694699 -1.54581022957755e-07 -0.0292973480216943 -0.0421171105391332 0.0491994353984313 -0.0318435473964974 -0.028984085728561 -0.0164339064283096 -0.12768849166417 0.00565831291901547 -0.259104151370029 0.181435635516514 -0.0380046957054225 0.22889013453917 -0.0918518857008824 -0.0257164291730928 -0.0865735278756287 0.0369901677115995 -0.0190491033755201 0.100459392782608 -0.00666830102021366 -0.000154969091553902 -0.00990900408968816 0.00418836800713397 0.0026691909751511 -0.0115336280346205 0.0170869060374306 -0.00979129386200489 0.00406741101243424 -0.0251020906030417 -0.01502833440509 0.020391822809137 0.0226579172780913 -0.0024664068940972 -0.00311442083197532 0.0161339221808494 0.00255092386239932 -0.000227318139685355 -0.00374203613085123 0.00132585772943611 0.0125629826852215 -0.00916307197119408 0.000888115388553647 0.00872385684282699 -0.00513012986276376 -8.1292757546824e-05 -0.0113141508124547 0.0729449842481038 0.00478488275101916 0.0060792098105782 -0.0182067014525224 0.0323522562274048 0.00788409607688879 0.0110554751246143 -0.0331677359050921 -0.00242765993805508 -0.0918181588919815 -0.137915839555475 -0.117667328895398 -0.0347830902405533 0.182177296429685 0.177606846637438 -0.093879423137731 -0.0961686011665679 -0.114230101252947 -0.0145558840713763 -0.00138552694360941 -0.000249028533275078 -0.0310838840321943 0.00139958425878359 0.0155282142745919 0.0256898274386423 0.0109371396446226 0.0162560792253777 0.0550231239700138 0.024870626249261 0.0577047073634578 -0.0148625199671663 -0.0155658142510099 -0.155861135080046 0.0776546061954245 -0.248023849478664 -0.169017496187358 -0.0115841351219477 -0.0167554033275732 -0.0126417955022319 -0.0632378616298319 -0.11908445444926 0.0785329022368904 -0.053693626650125 -0.031031445243404 -0.0264977018027221 -0.0178711681677652 0.0990545733089295 -0.122456378535727
  51 1016.38547661906 ""  30.9765359118782 0 0 0.0288439948979738 0.0276097488233064 -0.023372817673474 -0.0222114321283745 -0.0271330878729256 0.0318964507557952 -0.0120493967704849 -0.0180238108593715 -0.0115503506996075 0.0338847665458567 -0.0137364656604611 0.0751392488100015 -0.0455444562541666 0.0233728968721996 -0.0617077436988344 0.00744633685206017 0.0104758056497951 0.00798141265381842 0.0235743399834795 0.00982343663340573 0.0165769719329074 -0.0034759354968614 -0.000436562826092138 -0.0215770646479832 -0.00163304457082019 -0.00217380673370606 -0.00326636622262331 -0.0022528114034897 -0.00099259950438785 0.00226888070492128 -0.00360877406319224 -0.00164933580894521 -0.00732870766615217 0.00192383166938361 -0.0050817190212984 0.00144932397400043 0.0423353725311019 0.022119014046406 -0.0172537620341915 -0.0114892539445514 -0.000607022934328149 -0.0264196876024609 -0.266496635100791 0.0498209272586167 -0.459971112753946 0.24850204872875 -0.0321862975236643 0.401815688855255 -0.060903103787814 0.0346991017552637 -0.114318201545152 0.0765537850870928 0.00483666058497846 0.0760836548563465 -0.0113222054928655 0.00717112614244012 -0.0113988105853276 0.0234155818032876 -0.00395967819412253 -0.00318331825717165 0.0137952781518958 -4.95164898264404e-05 0.000211205432135745 -0.0211955369176897 -0.00566683566825055 0.0259411206155351 0.039319525945273 0.0124616862746503 -0.0119679542361109 -0.00206318514830963 -0.00382716562383175 0.0146711018670888 -0.00117686193726429 0.0101173998576121 0.022655498941373 -0.0149391438978715 -0.00191432994243236 -0.0089841043604594 -0.00524280772356744 0.00983880627223827 -0.00305976529351661 -0.0470062137087681 0.00794659750093619 -0.0161488471731829 0.0129971931314671 -0.0245104338774987 -0.00220618609295998 -0.00405863588203245 0.0230676111385843 0.00356357749250928 0.0606084339227595 0.101547019796275 0.0554013687150952 0.0238008480366281 -0.111737520059134 -0.114907676733479 0.0501524100227107 0.0506244152068074 0.0551395966711127 0.00980013217150406 -0.00817579042730197 0.0133843495376422 0.0165137388476555 -0.0148008324708025 -0.00613871351923006 -0.0143037762785619 0.00367514684141539 -0.0178233757445466 -0.0331059879876931 -0.0285373432715826 -0.0146858204639085 0.010252152507374 -0.000627193875082044 0.110824793060495 -0.0541335787450866 0.146812923612646 0.111241524149282 0.0680105690576587 0.0343497346907428 0.0166481044609036 0.0375731004553017 0.0835815546900392 -0.0552948351905525 0.0328114223051733 0.0291659622462803 0.00686782009402697 0.0105908452273091 -0.0459893928352359 0.0630175261963776
  52 1031.55497750411 ""  5.28330503468065 0 0 0.000775722711978829 0.00457897341067842 -0.00355976703264589 0.00190034490632646 0.00358285418304755 0.00278406492114906 -0.003364183635824 -0.00667927021760647 -0.00270281013737966 0.113878567684602 -0.00138305503465705 -0.0644168516403471 -0.0942769994750498 0.0261630727539721 0.0583591659941843 -0.00468410093256122 -0.0237039071680763 0.000621020932316586 0.0964383102768989 0.000271403190757898 -0.0586627301714481 -0.1021374458426 0.0336148852551759 0.0668366964320896 0.00346418351415126 0.000147058843824713 -0.00216469603412208 0.00138134942609311 0.00248000894554954 -0.00276319577350589 -0.00387517382164562 0.0110004089993585 0.00387368001516055 0.00355242751876777 0.00200052271896033 0.000218215237136208 -0.00487807878949902 -0.00545914653107428 0.00203683657198293 0.0135785463282503 0.0117589407911797 -0.0109350445876896 0.151898404327676 -0.15828532016693 -0.14191811084354 -0.17851951765741 -0.118247772029921 0.118529716794233 0.130704922512168 -0.14994163770022 -0.120963552104565 -0.222266151931681 -0.141102588406321 0.132006931273787 0.00930867907119135 -0.00959780754989127 0.00633177078431665 -0.00912360172024987 0.00408913743821315 -0.00162400606128906 -0.0095289257548632 0.00263664754717741 -0.00183986005600412 -0.023688760443852 -0.0254465760264398 0.00667772147607027 -0.0174244169076833 -0.0257325433629485 0.0121144381668187 0.0434786464717713 0.00840912673637489 -0.0259230857461801 -0.00269619096349364 0.000332075967976616 0.0101285007339445 -0.00296234319215461 0.00235651734383447 0.0114633794182658 -0.00315477173741871 -0.00704725077690867 -0.0139851969497566 0.00669797816261852 0.00277666263246082 0.00184974293868534 -0.00266992904456564 0.00476258844828466 0.000182757897862313 -0.00280675512191445 -0.00921505519614501 -0.000153415613630546 -0.00950152042727974 -0.0127616080898077 -0.0037514526850791 -0.00293263289560593 0.0204473382947746 0.00653780399602811 -0.00615423933231521 -0.0127037095569496 -0.00612171075518339 -0.00184499416349089 -0.00256427978251143 0.0013512689005296 -0.00212880971805019 -0.00136489530696688 0.0012926635476489 0.00265570516087862 0.00319631198791105 0.000837827754208144 0.00422008243909808 0.000185525972557673 0.00535919029939346 -0.00189455845158624 -0.00385859791531016 -0.012190315523691 -0.000935902187026742 -0.00470888115760979 -0.0165631730738729 0.00730217850952694 0.00348450299333419 -0.000798368919997583 -0.00532419868367554 -0.0114087578950373 0.00720185929722639 -0.00526648147885633 0.000315910108240096 -0.0065834173710974 -0.00122478488718819 0.0105745809749281 -0.0145713623816649
  53 1037.07258890091 ""  14.3035962548256 0 0 -0.0214181640443542 -0.0348972542298971 0.0743052893577539 0.021891334155501 0.0280739659309367 -0.0471663779769438 0.00688021151480353 0.0256432176358264 -0.00270780895455606 0.0112841135374897 -0.000191231855015307 -0.000457044142223635 0.00258458908689609 -0.00766256431395139 -0.00772818525672934 -1.33272726846548e-05 -0.0114042665989641 -0.00143337858346867 -0.0119818596253657 -0.0180027998906924 0.00683715091581264 -0.0136302165787317 0.00741914888842361 0.00763762058236464 0.00159680592286323 0.00176288047186549 -0.000930009770166754 0.000643108194607549 0.0014085848601536 -0.000548975853832727 -0.00199664669750162 0.00543540502467045 0.00164240064607049 0.00102980591977943 0.00111462126852845 -7.30947465665155e-05 -0.0144573311163703 -0.0419875447776835 0.0758037366391641 -0.0442264349700345 -0.0508943859536381 0.023691305573659 -0.0041531099149319 -0.0144669663594409 -0.0471360282018903 0.018035351642532 -0.0114603224102443 0.0161602356094857 -0.0124425285551718 -0.0354938086603701 -0.00573617755380031 -0.0282892487828819 -0.0167870787488997 0.0232153495964728 0.00309008308476052 -0.00331493716195235 0.00196769570058164 -0.00497315312743521 0.00231303988940974 -0.00243332039510443 -0.00153733656499314 -0.0010617031330019 0.000255345537472223 -0.0117169675276546 -0.0122716961854413 0.00309802590084082 -0.00659913074159007 -0.0121059271489201 0.00557889783654949 0.0195805022798456 0.00412631501589622 -0.0112021054000977 -0.00116571177883409 -0.000826213517782798 0.00195326397606371 -0.000689140639596922 0.000945918567148979 0.006221718575081 -0.0010313617948347 -0.00179957844555668 -0.00432214893178299 -0.0165212658877131 -0.0661225463456213 0.0507791329139968 0.0212932118827985 -0.035024648960256 0.00201866649272327 -0.00649460408502485 0.0537568982672573 -0.0573778524986333 0.0112541264553871 -0.054350473523527 0.177251854605736 -0.00963162513838725 -0.0758144781115361 0.0479916284016235 -0.0390980102057932 0.0742034643615504 -0.0446137754420653 0.00874706339719645 0.0763024597345248 -0.0995923000534892 0.0209771286755802 0.0619335664755975 0.00948350087327898 -0.0312257193472129 -0.0928753021705143 0.0275204649545574 -0.0412043523386997 0.0701953682772444 -0.147807436119905 0.00213987625580335 0.109973621601644 -0.0103358974183192 -0.00117011526659507 0.125246216650413 0.154890574151562 -0.0583693194110364 0.0635135760483537 0.0430817762334568 0.0447208177882926 0.0791574904614827 -0.0408728278893777 0.0378108730893385 -0.0890390026358106 0.14087895177378 0.0069127830030205 -0.163895260981825 0.202500167262914
  54 1059.46025603067 ""  1.39997114618402 0 0 0.00231357635386164 0.00440302175504944 -0.00411976217964103 -0.00409020519542628 -0.000709970404249017 0.00551833470804082 0.0121221681162053 -0.00349527274733329 -0.00921725854545263 -0.0206970063373367 -0.0143873455300659 0.00862403367776467 -0.0153742201619805 0.00212793551411063 0.0115498647219992 0.0250234627212795 0.00646995358129897 -0.0151650636272514 -0.0216784691792811 0.00181210212732061 0.0139835993648411 0.00368539927265929 0.00968218248582593 -4.23446167561214e-05 0.0498671132370456 -0.00345962791839708 -0.0318858107169573 -0.0161097246967957 -0.0378051705143095 -0.0492802837888461 -0.0398043022276565 0.0820139994236611 0.0378560920803069 0.0317302298311359 -0.0487632998842911 0.0260293544232232 -0.00379069025596492 -0.0072560060305804 0.00287917713455319 0.00835992179752966 0.0070691072439484 -0.00753780894202214 -0.00256978430209778 -0.0580294775317602 0.0096237097397393 -0.0118000445276537 0.0155960190286331 0.00240596513670823 -0.0142088852294216 -0.0272510648782249 0.0066811166079117 0.0518879969465551 0.0815370140791773 -0.0249903502409912 0.0178766029359619 0.0845425691337743 0.0719312569979701 0.173094518227853 -0.0702674827195324 0.145817821646547 -0.188424307165061 0.196778929484332 -0.089412677335336 -0.206126691395917 -0.23028950814542 0.0496967799720381 -0.166428766423788 -0.240091001606434 0.11266004163069 0.367475632834619 0.0559584061780461 -0.223095669910855 0.0229761431672608 0.144221201253135 0.245157960257084 -0.063090832276325 -0.0125512585279074 -0.225288385491836 -0.0445123820327449 0.0978521594099898 -0.0288466235686106 0.000243076024097977 0.00146953697225001 0.00229929550045133 -0.00201171360437778 0.00391753907631677 -0.00010434509882904 0.00114620734175946 -0.00698650832625105 -0.00115157056184885 0.000493812271989771 0.00146729733106072 0.00313187481713263 0.000857826504458623 0.000641088724102748 0.000473267362459409 0.00422977679251407 -0.00851507763361868 -0.00185511233940432 -0.00029571904352551 -0.000647277184360852 -0.000305907810192001 -3.27297177210285e-06 7.50730556581373e-05 -9.34102581127821e-05 0.000388603326833197 0.000681429719989264 0.000559156281579084 2.66907911260452e-05 0.000175675816345347 -0.00164184311538962 -0.000522800281214255 -0.000245282651946482 -0.00248182612302972 -0.000226795260626739 0.000495219307426782 -0.00268056059924254 0.00349935124548266 0.000122923300809089 -0.00184061693532251 -0.000768974884213611 -0.00387112638923638 0.00210153677882953 -0.000936036987150019 0.000837588613516316 -0.00231784815218001 -3.83937030416652e-05 0.0010932166100794 -0.00295453804139097
  55 1069.19135297902 ""  0.0526297772618144 0 0 -0.000144753345261661 -2.87093380185112e-05 2.39443801027553e-05 8.29426487667114e-05 3.75030914388711e-06 0.000286736156977339 -0.000511885970979721 3.27455686738021e-05 -0.000652656501781524 0.000456959467504018 -0.000363009470635003 0.00120885809428404 0.00391792859288075 -0.000703045831780913 0.00569028172187508 -0.0207455445002624 0.00537580173450627 -0.0329603066010397 0.00681317327726362 -0.00156171181144804 0.0111164314180361 -0.000802751456033621 7.68248747703889e-06 -0.00161618877585028 0.0297546044275278 -0.00724426027977078 0.0472560421163899 -0.0651490233121109 -0.0645300546815924 -0.00609061130453019 0.0228033654956609 -0.00581147100723561 0.035806235087142 0.0315886751402779 0.0728782195066632 -0.0466430473274372 -0.000639028069740059 -0.00027485494619546 0.000164199293604786 -9.42188784733372e-05 -9.50658342419184e-05 -0.000788432133039946 -0.008776240092144 0.00140987183980492 -0.0154881581748478 0.00061709752715163 0.000557078243804529 -0.000208613923181717 -0.0359013598202498 0.00840128652292664 -0.0564009911919753 0.00595199232048839 -0.00101773510637143 0.00867633156841866 -0.200617902791032 0.273321289800801 -0.0923021325882144 0.350193483720655 -0.120709956935136 0.138325121350721 -0.00755817399960841 0.192436586576868 -0.076741671718135 0.115716815728865 0.0437996216999765 -0.110870731810442 -0.154398474218043 -0.0327464976052122 0.0477508522785641 -0.0309335916015021 0.00711556350195416 -0.0461488225423752 -0.0911422019886493 -0.169336851967715 -0.0818060599348416 -0.0137526796680099 0.0394366853242048 0.394564726729283 -0.0303953111939433 -0.217829472722334 -0.273388607568577 -0.000436435654490385 0.000177725794123894 -4.44290670271954e-05 -0.000170559877848075 9.50315649050505e-05 6.53336771791203e-05 0.000555546926075478 -0.000148559376847147 0.000124075332703612 0.000749127194470898 0.00132769546042028 8.72257727131392e-05 0.000337889745450658 -0.00123684580370472 -0.00037287049544258 0.00103491647578008 7.65703664766708e-05 0.000510256383690695 0.00021031375062281 -1.35561842648852e-05 4.4576872336509e-05 0.000133476161274214 -0.000237631349355793 -5.59974298813547e-05 -0.000152341204567871 -0.000120089586367554 -6.12417640727644e-05 -0.000437710595357603 -0.000276011051373165 -0.000450424614061938 0.000146035153343276 0.000277772782039684 0.00109999900689723 -0.00046447997087033 0.00115934257788094 0.00135268365734885 0.00190985687547131 0.000412005671922924 4.50591700132732e-05 0.000401678614377312 0.000476576035040517 -0.000388078908006629 0.000334487453468593 0.00018660103246251 7.83249804554629e-05 0.000120072844299983 -0.000700967358655485 0.000697739705757703
  56 1086.4623739005 ""  34.8715918968469 0 0 0.0646364779983398 0.10053922595422 -0.016387548082465 -0.0198912310347863 -0.0305382561088037 0.0352660166880863 -0.00410694061488041 -0.0582071669725719 0.00108807626649624 -0.019244620496806 -0.00853439033418928 0.0127172761925514 -0.0154098330737328 0.0220300669570382 0.0108788355175536 0.00925441196336804 0.0347659556265018 -0.000756352210494645 0.0209330996765421 0.023431719301687 -0.0095574136009606 0.00990255731669945 -0.0176486665464071 -0.00978657006379171 -0.000647170305268075 -0.00173357430217177 0.000286149839997379 -0.0035641222767109 -0.00528526272396833 0.00137120271546652 0.0022802795549002 -0.0110318678148776 -0.00317687798954576 -0.00350452570441972 -0.00505617630957067 0.00119934909528538 0.264658782379945 0.0176064185466094 0.032546560243077 0.0533525563815609 0.0659080982777858 -0.171246039229467 -0.0411134067272882 0.0167498971121042 0.000141383950043894 -0.00909516700242969 0.0222428242446269 0.0244631845597654 0.0242541351631299 0.0179647907868649 -0.0133928733232723 0.0444131921041153 0.0204617673231716 -0.0198610530874031 -0.0133224880889158 0.0154794754547812 -0.00763773923435496 0.0250473129543613 -0.00920558587223853 0.00843826607148107 0.00595548196977088 0.00747793480293876 -0.00270392366968294 0.0187058917995451 0.0218651830583041 -0.00280904778115226 0.013950825799075 0.0231400874904436 -0.010770131529271 -0.041371684258245 -0.00849769204441264 0.0248798036049447 0.0055541700371309 0.00682959389877075 -0.00291464186119625 0.00188049651244231 -0.00356649374612234 -0.0259903324453164 0.00299245747398068 0.0110112013876708 0.0176160585909871 0.0476613825198494 -0.000580769017811503 0.0334661638877702 0.0177077273939934 0.00207026207680806 0.0017516645647117 -0.0865117153249836 -0.0475161038489288 -0.0668649194010296 -0.0773837909742724 -0.15263521080667 0.172262674680349 -0.0283191915072949 0.146717434765348 0.0102712334000921 -0.156270920722924 -0.175381823131027 -0.230757486300133 -0.0287139824560773 0.0211931068071439 -0.0462625956779064 -0.00429636297334776 0.0138704126039406 0.053037957696704 0.0126641258564249 -0.0278197037484312 0.0102390368410118 0.0510231406105719 0.0638103754946674 0.00748152308510472 -0.0212560187355857 -0.00975720238938076 -0.172754906477687 0.0192665391447762 -0.041900750107017 -0.0773536159483693 -0.0348553930516012 0.0407240830126409 0.0195435761463694 -0.0371927828854075 -0.0123545106024152 0.0216838798046121 -0.0309995223654149 -0.079149739688102 0.056309257543336 -0.0125542513581893 0.0327184712348954 -0.0109145627360821
  57 1113.07007671123 ""  18.3247356174322 0 0 -0.0350757002166739 0.0247208053462085 -0.00408687844320077 0.00596453044761655 -0.0100884045207062 -0.00358104731915358 0.00483402735576564 0.00166923642326634 0.00131184286220524 -0.00576696734533421 -0.0034124191606867 -0.00138899373366191 -0.000723917077896086 0.00431912379493411 0.00286575186646361 0.00442441713510764 0.00956786787725491 -0.000984573108161486 -0.00046650627538266 -0.000820628989292168 -0.000352297588719966 -0.00208656854366901 -0.00211218223088443 0.000452381247925998 0.00034768927919102 0.000881048732357954 -0.000321272374677984 -0.00106664396258808 -0.00099148763744442 0.0012816361539189 0.000559979260430316 -0.00385490113003631 -0.00102892887316938 -0.00197828898772921 -0.00110754918394444 0.000403879388187499 0.0200548939630631 -0.0540501701027408 0.0397569573668416 -0.0266600582837522 0.0155899036793019 -0.100596634476703 0.0144127501200407 -0.0278785245724763 0.0189371826056696 -0.00594246722759347 0.00655430927111839 -0.00594290941016986 0.00554477472549929 -0.0190774655851233 -0.00481032763994534 0.000721274281434956 -0.000572554924027954 0.00221576955668084 -0.00503092388272746 0.00417385263772375 -0.00403564597520444 0.00567104689013632 -0.00177594563924998 -0.000230480169095733 0.00552614086154395 -0.000539567587219249 0.000506056004323561 0.00650304865573504 0.00808303521907287 -0.000858490312263994 0.00499153531250015 0.00853278838203883 -0.00376849421287086 -0.016466111208701 -0.00286474772259642 0.00997350587814974 0.00244671323610931 0.00118499537815182 -0.00516700847169224 0.00276015080220663 -0.00117041659128512 -0.00721852360986868 0.00188119563426957 0.00339463217070903 0.00802069825825408 -0.0215237263671561 0.090207180511695 -0.0439248732583559 -0.0357120712969894 0.0537254937620591 -0.00337429609359365 0.0662478292852892 -0.0671771538319869 0.0295611147907354 0.0699593149198788 0.194599201593656 -0.170411019789676 0.0434074876113238 -0.0571921085611116 0.0762825922356847 0.114917397000792 -0.228309223160888 -0.114552698813263 0.0126295064619388 0.049690608855134 -0.0599071037596285 0.00702200696026696 -0.0682035764438525 0.083434825050077 -0.0275049544865819 -0.0557823985309617 -0.0109169951644533 -0.030943493056266 0.0403703833547901 -0.0993914648463328 0.00727093813146085 0.0790913380303225 -0.00996235594625451 0.0367463678869215 -0.134359427973842 0.233557787454163 0.124032698634717 -0.0817699957781848 -0.0664971951260287 0.035474493865439 0.11884301155101 -0.0762825157956754 0.0406712755277686 -0.0562770872141671 0.111664849332475 0.0017301272109496 -0.104786937537659 0.156238554944089
  58 1132.35247155605 ""  15.9410830591984 0 0 -0.025552005722145 0.00452795000220921 0.0312736468658253 0.0173752579929486 0.0207685223002608 -0.0223419997628446 0.00674362803363168 -0.000117850454972208 -0.00146521687447767 -0.037512357638642 -0.0440079865169756 0.0127607967221696 -0.0173752436482821 0.00925711659335711 0.0140657081960656 0.0321474846129521 0.166949922778822 0.00519432710863861 0.0165368461629196 0.0165845404452211 -0.00912632859423644 0.0148025238704859 -0.0649194408261534 -0.0181328141639839 0.004106624229615 0.0186023617760103 0.000186087214776889 -0.016467965524452 -0.032378055471793 -0.00320114005694996 0.00514837480754753 -0.0384146927285364 -0.00913842281503229 -0.00897829527309302 -0.0344545316818667 0.00909280245582442 -0.00962829180833159 -0.0650256720385223 0.0696963112318342 -0.00770273435397016 0.00446364833098532 -0.0607720679475067 -0.00659670447800355 -0.126406206221246 0.00929839210907701 -0.121215779844229 -0.125914013603377 0.0503851042483093 0.0585312902020665 -0.110761364836759 -0.0516673225772962 -0.0794495248631399 -0.201043899064168 0.0191722739355621 -0.0458376726618955 0.0798423476665981 -0.00808336490533636 0.149037577464455 -0.0556970620878195 0.0638539092010275 0.00250578196891884 0.0686547798730895 -0.0290896447408422 0.0587830872438098 0.0743446662775836 -0.00470508093172319 0.0398768353594629 0.0788844405649719 -0.033949699825186 -0.157345408920267 -0.0285920919523032 0.0948000896371518 0.0366774622848096 0.0608044751199279 0.0243577796094504 0.00146483306311403 -0.0200604246660625 -0.171421265781733 -0.00197916892579625 0.0697320739864381 0.0620265346231745 -0.0168065112086092 -0.0235576024975116 0.0305686425340212 -0.0101282157009223 0.0179916134913738 -0.000414364978050232 0.0259040931375323 -0.0314599483461971 -0.012598237525083 0.0222625829826388 0.0255998242595521 -0.001960015106331 0.00675959956752405 -0.0761938165548365 0.0788613191805932 0.0275162484058488 -0.0324935323148942 -0.0118086105121748 0.0266763757930875 -0.0226761567773432 0.0158098164110756 -0.0054935457112405 0.0278757757869496 -0.0443537589237838 -0.0111777609379977 0.0232373973353056 0.0079502045893702 -0.0591034963944951 -0.0607198822552108 -0.0474531504748445 0.00897599213019528 0.0363493777601547 0.116638921562612 -0.00258385946752179 0.0248498182263771 0.0112507208013042 -9.39895841127271e-05 0.0153077735834467 -0.00017943065900114 0.0316441697130256 -0.0467490246916095 0.0126391975536279 0.0184821526891034 0.0778320452912717 -0.0741993872693182 0.0118146192858032 -0.0404737985954819 -0.0123194378904444
  59 1136.00577057281 ""  36.9267371165213 0 0 0.0143575028552728 -0.0604780967096201 -0.0282444014662185 -0.00201177162451293 0.0211701407062849 0.00736751080803447 -0.0108681587775464 0.0181201497871449 0.0033875468501204 -0.000720708404736429 -0.00520078979214372 0.00115168815107238 -2.22932507906119e-05 -0.0200373008111217 -0.00314609513039155 -0.00104917938932129 0.074783470070364 0.0118326513726522 0.0122983349536083 0.0224165994603709 -0.00507494955094771 0.0145858982840794 -0.0438698944193105 -0.0135572835251703 -0.00354643978026727 0.0106715384800853 0.00395406911274569 -0.00476120003188422 -0.0177573499873159 -0.00887393549337029 0.00283298963142574 -0.0120359221757875 -0.00352731075878857 0.00353915639046295 -0.0195584199166308 0.00391387546523659 -0.109426781940694 0.101869788475468 -0.12020122882915 0.0231359675085996 -0.0217838962868776 0.18700052034608 -0.00995930197696963 0.0244252065263084 0.00703851728878072 -0.0870279729235318 -0.146915191738939 0.0348888163787297 0.0105400706904866 0.041564838003947 -4.63704240771504e-05 -0.100099027261009 -0.200072875165808 0.0250748022364616 -0.00377117988036089 0.032680920940312 0.0160716235757785 0.0753973733280844 -0.0302704535657778 0.0465412118515081 -0.0250130578497217 0.0485313325717745 -0.0222887071631491 0.0188307172393042 0.0236439814447956 -0.000624987750862163 0.0111730294317244 0.0251629739996065 -0.0111078139236868 -0.0442042792905676 -0.00902622135414098 0.0262413124751831 0.0150680941205835 0.0381824584634785 0.0417478542743872 -0.0126253763274466 -0.00886368909047162 -0.0914109028058522 -0.0113976688070372 0.0339897799110646 0.00321166561217962 0.0270297775136743 0.0357091766708222 -0.063789136311644 0.0205004752236512 -0.0435103076604595 0.00177082287834083 -0.0329720736734555 0.0890982152398865 0.040274401226771 -0.0332292818802746 -0.0346302400639897 -0.0407182995823487 -0.0126288583050963 0.122709315244096 -0.131829385911554 -0.0583656435467783 0.153322468451707 0.093574001322538 -0.046261261071461 0.0404810139984288 -0.016557121072879 0.00983538885302712 -0.0505855684157932 0.0647756958647561 0.021021765677709 -0.0383595529406523 -0.0167918532499183 0.109313416021043 0.105719391007371 0.102116330540245 -0.0118297131398013 -0.0733176801792885 -0.189346670902068 0.00657159390302591 -0.0479442906565599 -0.0219906868074246 -0.0160888381309748 -0.0331581149236339 0.00324415922199123 -0.0579588642202383 0.0871801781355129 -0.0243424817954169 -0.0310833503998717 -0.136034178443696 0.13258531431341 -0.0213984931015751 0.079541500734264 0.0212417309440517
  60 1153.55365011807 ""  7.22319666177136 0 0 0.000659278010927469 0.0192796551363479 0.00472095203543532 0.00510289630847303 -0.0187889710868634 -0.00453752002291193 -0.0158476593736741 0.0169896041049395 0.0153264718594514 0.0340614204068483 0.0697655684056528 -0.00644027011807044 0.0217399490462917 -0.0672382516353028 -0.0267350442627563 -0.043939331667519 -0.029728644447618 0.0229037938640284 0.0155764052199374 0.0672500249197894 -0.000723254398652858 0.00528706266696598 -0.0558919930815195 -0.0119392258597624 -0.0239122917783617 0.000430119472684371 0.0154834211374292 0.0125478210434544 -0.00115970195328707 -0.0197559442557977 0.00301257010658371 0.0165736582874838 0.00040019647850243 0.022825011401434 -0.0035236219160828 -0.00369747966521736 0.0767111511359686 -0.00210824395496917 0.0165216511036481 -0.0369736103107619 -0.0132299479734482 -0.0466706975581705 -0.0596438376878781 0.344609531731713 0.0428801057066725 -0.0661168360214132 -0.221412181323138 0.0287999075312794 -0.0685600590497243 0.38304230261592 0.104172319240308 -0.224527572648687 -0.38059360050761 0.0836435945437678 0.0592915531947678 -0.0289659137493983 0.0572162892306793 -0.0128579998386014 -0.0014200781098199 0.0367424744891758 -0.0721475420816504 0.0286945096778713 -0.0170996945592046 -0.0209509489867067 -0.0285046696400176 0.00372911635585236 -0.0150127580749686 -0.0294836172115768 0.010461125003391 0.0911030154732503 0.0116637091531382 -0.0551332735677882 -0.0129118696064008 0.013636024852636 0.0763962535682785 -0.0390875516055746 0.00487871125845974 -0.00180686830404661 -0.0285890298319032 -0.00776189851230487 -0.0823911422054183 -0.00155282747834259 -0.00590295043829692 0.012165544876121 -0.00311644684761036 0.00875031306112382 -0.00033713599065897 0.00169317390981262 -0.0213138911504145 -0.0114122719781308 0.00369938332573706 0.00626129667376323 -0.0184049494771763 0.00125859915533236 -0.0189280934095402 0.0508774891522606 -0.00793916492114541 -0.0629246703169457 -0.0576534718448528 0.0188895676543038 -0.0206769304454334 -0.0108883915429518 -0.00509078978248315 0.015808692876324 -0.000437075186681302 -0.0115001291858097 0.0140471794495109 0.0108605538752047 -0.0574433128032547 -0.0492108610423643 -0.0713560023782963 -0.000870580317316489 0.0433049391097946 0.0582203652214105 0.00906380084345992 -0.0131252905290812 0.037946627018718 0.00114241243820851 0.00693651980528302 0.000438531563164142 0.0275437418831565 -0.0463538145507892 0.0136936769802214 0.0123890698171042 0.060694522952712 -0.0632636201718574 0.00984052430505564 -0.0469303166293139 -0.00865787226067493
  61 1157.24364822728 ""  21.4121116466569 0 0 -0.00674246305781267 0.0113677536453219 0.000497581425951612 0.00464085967146604 -0.0048061732040573 -0.00171400712171422 -0.000386809450650604 0.00192445244091735 0.00263816068338717 0.00370120396843731 0.00905279934189608 -0.0010235132881915 0.00257997044357235 -0.00787440634664405 -0.00306667737150001 -0.00516437289344025 -0.00486229845154755 0.00252341247704965 0.00168976282832673 0.00816133577360947 -3.65962667632585e-05 -0.000288395460966052 -0.00653912110588096 -0.00108359454469305 -0.00299708605715122 3.4514676690681e-06 0.00189584342086447 0.00170700788939998 0.000152684000117933 -0.0022499803790132 0.000398191074887069 0.00202745786623197 2.81339080351294e-05 0.00274864387216801 -0.000126162468659768 -0.000562897191375756 0.0181448409345128 -0.0212720753046691 0.0187967439653625 0.00551442229405206 0.0124967851692197 -0.0398480228346929 -0.00661515688355465 0.0428750027684407 0.00737800777263541 -0.00698216700161654 -0.0248042714533087 0.00292007581558989 -0.0084845586978503 0.0470120690236431 0.0133620548264858 -0.0280397075609974 -0.0464248339147433 0.0113346654203863 0.00733928590785629 -0.00406277476010793 0.00663680841528657 -0.00285409552917478 0.000324821024641384 0.00367858253381647 -0.00830482215538021 0.00259728974867074 -0.00165673070857283 -0.00249543278482107 -0.00344336685558702 0.000455884589481057 -0.00171963067166858 -0.00352564015086372 0.00122954650111842 0.0113766033921667 0.00140219855338394 -0.00687874982843068 -0.00173635365594276 0.00104044411821403 0.00849393378952201 -0.00455470219729105 0.000704821013196629 0.00124183631157876 -0.00329363277978173 -0.00137749918686173 -0.0100959690382985 -0.00485672824819065 -0.0166742287701744 0.0324691426151693 -0.00885181164112985 0.0165294713936087 0.00111587459078073 0.00749443516096123 -0.0298085560418297 0.00510125564355817 0.00645979325022875 -0.0162909346604267 0.0963965711502387 0.00778175336247937 -0.0568491979604144 0.132702254108238 0.0118499814755746 -0.101832763328973 -0.0631005169986536 -0.000450280817940923 0.105940631985764 0.104418766724598 -0.0150316403304586 -0.0321267634113714 -0.1181561549795 0.0101263618924836 -0.0541495843327884 -0.0549288673457825 0.148134208154857 0.125119068729436 0.280464155274226 0.0541691475074573 -0.0603776088292653 0.0420870417911591 -0.0347090543842292 0.00361139252648933 -0.151391107313694 0.0321576841401814 -0.0288558286699123 -0.0176414007528572 -0.0332841961857276 0.24952059469899 -0.115990950383042 0.0254654226657674 -0.162549272022291 0.253040148574285 -0.0234565211566759 0.0838629590970616 0.146209407223686
  62 1192.31145507351 ""  6.2555158054829 0 0 -0.0226674164954192 0.0178852309996821 0.0451429071189903 0.00722359714534971 -0.00732390443046519 -0.0247617262221794 0.0101164462138337 0.00118644653407765 -0.00430401457154997 -0.00317096439163654 0.0080388608093012 0.00181236700906063 0.000311933225198702 -0.00483418790582086 -0.000657759207338982 0.00401120536002975 -0.00395542750086262 -0.0031062339034945 -0.00409570367161765 0.00915669000980208 0.00386052157048545 -0.00595970822924625 -0.00796714973251954 0.00276595146951355 0.00207211014758956 -0.0013546014348889 -0.00136938539484033 -0.000290717837342005 0.0014026558585824 0.00112478665877389 -0.000791482412506022 0.000119288969547394 0.000414427608007596 -0.00104803446547391 0.00144044919180939 0.000171369773260569 -0.066363161665031 -0.139831949893839 0.136514896257836 -0.0348486734709551 -0.00959892204192708 -0.0960785890901867 -0.00251935151195026 0.0127760615835391 0.00932406814767613 0.00605831107447304 0.00399127917936744 -0.00399442379314951 -0.0134117154322786 0.0430436184380473 0.0154795631631512 -0.0422196008211414 -0.0569959646909183 0.0161587572543592 -0.00212012911739866 -0.000593523766262959 -0.00322731430722081 -0.0034742958045147 0.00205325851494722 -0.00468067351945708 0.0038447989383202 -0.00360173987246334 0.00178337555221346 -0.00213447744415338 -0.00216430926777654 0.000937297537611614 -0.00124818504904829 -0.00203329419661804 0.000841181704719676 0.0041757192102751 -0.000286484169906014 -0.00244845201768782 -4.05532558043469e-05 -0.00251182309547174 -0.00546540554224192 0.00311715525674886 0.000376226020665257 0.00505257876504843 0.00187489802193095 -0.00128596611279772 0.00352984540062579 -0.0613217153334716 -0.0104001278869829 0.00387794273940484 -0.0206300704532006 0.0265737928471106 -0.000176382023629955 0.0640507361433005 -0.0278418388306375 -0.0222007647325109 0.0440356594578571 0.0435189854000053 0.253397288709716 0.0144351709467484 -0.093617211544577 -0.320374938334361 0.263003855846693 -0.0421275332511853 0.059825928144641 -0.0950617147460608 -0.0215399037980153 -0.0129991299054603 0.0568514204591254 0.0166499657025177 0.0255910544969906 0.0584058089658622 0.00723074201206811 0.00610688187868703 0.129709094798076 0.108373075146175 0.0719642614572244 -0.0398167759711439 -0.203480592808166 -0.208774429476188 -0.0377745979308613 0.226079462267114 -0.0389497133046239 0.085686182245886 -0.052582919329423 -0.0381062820258625 -0.110507226816247 -0.0570070810391326 0.0747963601277823 -0.0981419078271332 -0.111276930244037 0.0145891040386895 -0.0183580170798221 0.176199955147669 -0.147634858378459
  63 1214.7542430271 ""  164.835043207034 0 0 0.0219574736138709 0.0209082787323944 -0.0248851301506847 -0.0231117197001216 -0.0626136778406179 0.0161395246976236 0.0318534980119809 0.115107661140616 -0.00780547370432808 -0.000302304015271383 -0.0315389300430834 -0.00745290081525125 0.0307500296661119 0.0117955963047936 -0.0149200748685077 0.015818318987564 -0.0114239363186699 -0.0119088547519773 -0.046478739817763 0.0174571696665795 0.0311229340317011 -0.0170059026776455 -0.00316399900469041 0.0123907756670508 0.0358498509723418 0.0116243975588279 -0.0218622172278902 -0.0108627990841453 -0.00158540799610372 0.0132526216249689 -0.00959278152704875 -0.00767827309303134 0.00537515610951983 -0.0163097274889587 -0.00010943325296078 0.00434505597082159 0.0717680550701979 0.0115354767650682 -0.0166153000360506 -0.121459517647595 -0.0607635783672179 0.085235458048452 0.141441436617562 -0.455742638338716 -0.11182590492824 0.189818992612536 0.251838697404268 -0.093091458601093 -0.0950116502674792 0.184588261304648 0.0896990365091133 -0.24572639217481 -0.306248750023114 0.101726722465223 -0.0466234060770742 0.0315206005489354 -0.0403024747223606 0.0137821879194275 -0.00219366459565687 -0.0263918476432863 0.0441251065318998 -0.00467668197453596 0.00686420519751932 -0.00832959137202458 0.000196026739782652 0.00996979729590924 -0.0153064961362107 0.000959250545247887 0.00418011080972002 -0.0155030982715116 -0.00800582003400176 0.0075719416848318 0.0126874129482476 0.00350733825512012 -0.0412769947503606 0.0288667161772776 -0.00573235517980933 -0.00245602704985024 0.019024040642777 0.0155534935966454 0.0635332954422011 0.00501171147782619 -0.0012300890023754 0.00250213406411938 0.00348484245053049 -0.00258976299277862 0.000573021298605529 -0.00696838698054929 -0.00532715388671617 -0.00465798530071939 -0.00713256500166617 -0.0160837292990712 0.0166692092270383 -0.00249301743294919 0.0122140981064523 0.00170155340824808 -0.0267791762474103 -0.0173476183818999 -0.0276725747416966 0.000504870094541306 -0.000651612704361582 0.000824956835529331 -0.00271876683585768 0.00203947220896602 -0.00179307517567695 -0.000305980457247646 0.00051161518746563 0.00044375958571324 -0.00196381800890826 -0.00157771659972197 -0.00142058401941902 -0.000771953682088067 0.00185023092391108 -0.0025657597392039 0.00267529590350268 -0.0089544449770701 0.00855403447293391 0.0076423617428897 0.014829540807448 0.00685148182984496 0.000535709404908115 -0.00134855901439949 0.000511089555312137 -0.000138860985306374 0.00193198455932037 -0.00232655953357128 0.000271232073334568 -0.00102489391947552 -0.000791011635629
  64 1223.0847150767 ""  7.74261718448063 0 0 -0.00211395057997645 -0.00680705743740422 0.00138114386702994 0.00428833472258982 0.0143134101183345 2.25387189574035e-05 0.0295868017444881 -0.027166843573305 -0.024628824857277 -0.0116922432365557 0.0345875428351406 0.0142139694692484 -0.0401642284371073 -0.0400900453153599 0.0180309973925309 0.0597699396716987 -0.00211451395014262 -0.0388328429005051 -0.0153171398180072 0.0426225973557219 0.0165462005952261 -0.0168714152300824 -0.0261951713919767 0.00753197551271784 0.128614817349649 -0.0461516516787084 -0.0854468706084699 -0.0416438583665776 0.0242014130694196 0.0509068700481595 -0.0331123563401845 0.00558327394656742 0.0203642755552868 -0.0614213897139228 0.0286550923368855 0.0204726087911359 -0.0436520453461269 -0.016653082974189 0.00689976888751818 0.0465259047251272 0.0222091806439423 -0.0205076681682291 -0.052541796766037 0.144764652276601 0.0352238164318116 -0.112862278726123 -0.154765684717109 0.0588808524725855 -0.0310554966563851 0.0997735530221446 0.0350236435710166 -0.00975924049914728 -0.0125446673209607 -0.000871378344141934 -0.155634067817376 0.043529574427877 -0.159322599977542 0.0137055741886927 0.0287229571476639 -0.158462793890242 0.190566664241572 -0.0733714871298575 0.0435160051451892 -0.0730752585415455 -0.0678979364154185 0.0246323710686253 -0.0554845901784055 -0.0696403157799714 0.0379176038239607 0.0198019426601677 -0.0024073660545555 -0.00977779217367517 0.0356881754362798 -0.0368333411114664 -0.207697483992932 0.152792807265643 -0.00538461168859744 0.0578739143722756 0.0801592625551038 -0.0132242456630159 0.215300676152417 0.00444040973645945 0.00310497940863226 -0.00132064260639787 0.0007390221360777 -0.0024106964305807 -0.000146330063551605 -0.00426728596724162 0.00336876751580599 0.00270665017008954 -0.00260694506697448 0.000658803207075356 -0.0242022125846324 -0.000438048411014868 0.010279119002531 0.0114635195156578 -0.0105015540666527 0.0266419446416563 0.0230287444690133 0.00550490720696766 0.00232226181147292 0.000772724078784543 -0.00318251939660278 -0.00352310823342907 0.000113033503850603 -0.00363383778231186 -0.00115460485013758 -0.000888369209049636 -0.00553273941310837 -0.00503020050911649 -0.00121298082610266 0.00220183385728303 0.0128112876491771 0.00677080897552069 0.000893365322401641 -0.013052752808238 -0.00469341028561893 -0.0104890624272251 0.00310590719243829 0.0028556339438293 0.00633346450537046 0.00527986125411299 -0.00555294831946504 0.0064605586514469 0.00527272877127944 0.00158831886123549 0.000568530505682117 -0.00987741700642466 0.0101699661981174
  65 1225.32729878137 ""  3.52736232722888 0 0 4.68785225899018e-05 8.91042604069153e-05 -0.000130524771598722 -7.78820325595519e-05 -0.000164324312612874 9.00251064333322e-05 -0.000549140526800981 0.000308705285544969 -0.000728133099367434 0.000596071895068664 -0.000557087188868571 0.000668162923489891 0.00251938398812864 2.03121699777338e-05 0.00321639061569075 -0.0143495209290635 0.00293904831025586 -0.0222001728256584 0.00338185383701624 -0.00081881878738441 0.00559625576573497 0.00049364794992867 -0.000175231543773451 0.00113042658458274 0.101811873007994 -0.0237761351353836 0.164828496235807 -0.012793010909304 0.00991932284216854 -0.0576572100279101 -0.0469366012787167 0.0110495249530331 -0.0752028831707639 -0.0454419196924731 0.00347931101213778 -0.0374438504039931 -0.000480175045281105 -0.00057408746336304 0.000287387191954475 0.000673363344004017 0.000512373821349204 0.000147967020009865 0.00174974748523597 -0.0045781686331724 -0.000753235789788753 -0.0080525567030611 0.00770062988356947 -0.0201478673448167 -0.0199652714398631 0.00532869062469845 -0.0306349602656884 0.000270684181381789 -0.000645282178269635 0.00142080764534162 0.0592033842563072 0.0134646239176684 0.0879519620408183 -0.0598914161101405 0.0117444348421462 0.0817127769753694 -0.181713705393316 0.0984619694029423 -0.0577549280789131 -0.200839868049377 -0.0420187982005785 0.221162782153021 0.29235840583737 0.023998138100806 -0.0815181462237514 0.0949850678166187 -0.0240264989258405 0.153423121091254 0.0145616502708129 -0.056437069063812 -0.200174749800077 0.0934130246283258 -0.021130027211427 -0.0248980906732756 0.0481474959071862 -0.0384715853571398 0.0809366125105931 6.15170333583781e-05 0.000118607274218004 2.75785376167652e-05 2.89951877813284e-05 -3.25513972733208e-05 -6.24137614556304e-05 -3.94960491057113e-05 -0.000119076507287774 2.79525558409955e-05 8.64564076512608e-06 0.00014166868517167 -0.000455149133241085 5.22646229581832e-05 0.000136629899026247 8.29763987174416e-05 -0.000249488054215844 0.000902131769371117 0.000945485296371205 6.91322877591645e-05 5.41046168815364e-05 2.62075925257891e-05 -1.32328504412354e-05 -9.00511425612542e-05 2.8881423319493e-05 -3.64551145741435e-05 -6.43504679297083e-05 -3.20075004662451e-05 5.29284746772467e-05 -2.66653949701403e-05 0.000128222841913084 2.9769607301683e-05 0.000148528769456411 -0.00019351739294701 4.75552085552451e-05 -0.000275252369626482 -0.000203411404245853 -0.000715872036848625 0.000669521034591161 0.000257225646302732 0.000102172017496003 6.3880557986556e-05 -0.000107727768259116 0.000161440886970038 -2.16146194443311e-06 0.000140055953096666 -4.15021224522739e-07 -9.00702584633044e-05 0.0002193523813478
  66 1246.22647058856 ""  148.377776944088 0 0 0.0231024414594764 0.012283026750947 -0.0249778638081975 -0.0240129553363633 -0.0661108345269929 0.01573343270733 0.0230428086826379 0.13950899504102 0.0011615653579531 -0.00270519504670092 0.0595038822440709 0.0115455784892058 -0.00544777380699471 -0.0712614764943462 -0.00729839082296336 0.0121662597343887 0.00955321207113837 -0.0063993110709361 -0.0196761085064485 -0.0500136821313116 0.00550579416675862 0.0119564230084103 0.0350529890288059 -0.00113023291771759 0.00173567572323255 0.0135973447310015 0.00204559041976543 -0.00403371509031024 -0.00197397247476824 -0.000311748256477122 0.00166498449225959 -0.00362812666695989 -0.00205015366810153 -0.0020459382286745 -0.00244200710990741 0.00280223106275063 0.135122546824129 0.0618932949174858 -0.0519102579747597 -0.212672140770203 -0.123359134900856 0.125913349151524 -0.0143859857413398 0.108049131630477 0.0220520725552582 -0.190767521429269 -0.350807755501535 0.0721685059554233 0.0585459029159293 -0.344698370306969 -0.0893429660338784 0.078238540457182 0.143927095834472 -0.0351911700896336 -0.00232543821180995 0.00557225841680983 0.00553271011793623 0.0297346794768184 -0.00603302868639187 -0.000890376013591625 0.0173227100632731 0.00870381313853863 -0.00481293291618749 0.00715286561448577 0.00962014675675446 -0.00103148091890705 0.00759934841875829 0.0102712548381902 -0.00449748349439524 -0.0402370335303909 -0.00115194501562483 0.0260348119814904 0.0130327546844543 0.00898859227703641 -0.0132089370295136 0.0132590205476242 -0.00216192959444527 -0.0264155965244817 -0.00476936830663013 0.00617063692419483 0.00154012317814229 -0.00331077644961017 -0.0117640853256038 -0.000120651608211354 -0.00180616090567456 0.0042998154702615 0.00289915929746068 0.00215494240942973 0.00133411612887805 0.000176091934869001 -0.00306441552840723 -0.0274501991098039 0.0802205092146202 -0.0034345375872454 -0.00950004335191786 -0.0201941166199009 0.0242733033782743 -0.128268539596651 -0.118015823311076 -0.00533758463097401 -0.00582793544323404 -0.0016413700715311 0.000521484098711019 0.0102442371007628 -0.00321759656493446 0.00359095962739165 0.0037996938280621 0.00316258224489654 0.00297589190365652 -0.00318129257000766 0.00818287990141241 -0.00329345284308374 -0.0128773597961906 -0.00106565577579097 0.00186332676450858 0.0104074107377553 0.02045265274464 0.063235836892337 -0.042261994894779 -0.0202870123452728 -0.0057398971185051 -0.0122249073353547 0.00989426981001016 -0.00864311006887705 0.000813498514911582 -0.0114738205739601 0.000643814017571953 0.00744441016722191 -0.0159304552799323
  67 1267.79046150384 ""  51.9618045511575 0 0 -0.00700720798160919 -0.0265447022804753 -0.00316401189864713 0.00290689404059575 0.0219036978007526 -0.00125485623532725 -0.0166512794997415 -0.0231537489512802 0.00635039006350851 0.00451328157423473 -0.0196845674126798 -0.0065242812857415 0.00532173137037111 0.017324586724473 -0.000469502812328626 -0.0120211757802736 0.00443592371778112 0.00838699324063875 0.00740705149148712 0.000713186190564483 -0.00472072637079361 0.00527733289160676 -0.000537656509477093 -0.00352379434358485 0.0101776841236584 -0.00721689991351022 -0.00722998021042466 -0.00256234521936128 0.00110370002368086 0.00305812760166432 -0.00266448596752376 0.00273902854780515 0.00190816067271548 -0.00371889219390252 0.00134748972174751 0.00122667052346615 -0.0212490444166404 0.0397083211191496 -0.0414297705665146 -0.01247615227698 -0.0172909802253487 0.0688501638863257 0.00600860982338551 -0.0111621000237372 0.00435622120223108 0.021277699366914 0.0440290428735301 -0.0100003605247126 -0.00665763564505539 0.054360735043216 0.0117277760078767 -0.00646670961429575 -0.0199026714303293 0.00188896497981996 -0.00981122081758098 0.00137160860809822 -0.0110024610170449 -0.00080211641991444 0.00158621959457613 -0.00917214377813832 0.00697525752001774 -0.00322253439510236 0.00241939791426387 -0.00853165692822828 -0.00906958407861763 0.00176279844997763 -0.0060163249127914 -0.00955391342199388 0.00460575758431005 0.0105202465425262 0.0014869509208557 -0.00616520366221109 0.000761626146735767 -0.001798810742246 -0.0086121190922462 0.00848294199639819 -0.000648670324974708 0.0043651120886429 0.00585652837221194 -0.00255793788190419 0.0137230051763791 0.0119958334646539 -0.0218086941632985 -0.0396979896160233 -0.0114796425998463 0.0116674595426354 0.00993370701649309 0.00736446706538057 0.0620337251696002 0.0357012007167799 -0.0361081874938804 -0.161926578546036 0.426773346037296 -0.0217072602820006 0.0814495485017526 -0.246866140581856 0.230115068476349 -0.308873231368512 -0.22221341399239 0.0518805429208649 -0.00501139239423351 -0.00374843780003134 -0.0372136157182077 0.0080212271248215 0.00114837882932319 -0.0488537652090824 0.0121223689574549 0.0103348288647374 -0.0191830356821228 -0.137045064180428 0.19957338777888 -0.0106534765893118 0.165854492541416 -0.0701118773738961 0.00285065660777377 -0.077288211349302 -0.103190363494923 0.232307042965813 -0.223021903438735 -0.105169728835091 0.0889218358126298 -0.00908676672832474 -0.0267566172540055 0.0617109578244331 0.125043099299506 -0.0666522401549347 0.012458282997895 -0.141236765816738 0.0587522926839484
  68 1280.85593994854 ""  14.4906075597672 0 0 -0.00975004462260395 -0.0236270498867986 -0.0123693996828842 0.0017117915234857 0.025807769338853 0.00841568128732812 -0.0747084403722243 -0.0127695142237765 0.0461147686781446 0.0214212104344512 -0.0562966966812075 -0.0223942062911361 0.035948890107025 0.0452877580954409 -0.0153727233978054 -0.0648787788165189 0.0329658990402202 0.0464131706792106 0.0265483110023679 -0.0291342933745782 -0.0214692775669383 0.0400457945690939 0.0216204291183039 -0.023218213169054 0.0428479224964801 -0.0463817486816793 -0.0330344072033681 -0.0109071515036779 0.0102618856528768 0.0131436714832059 -0.00989907015900196 0.0196198662983606 0.00886560575481811 -0.0154924369340403 0.0112970316085668 0.00634541878698823 0.205162620537353 0.19154551669371 -0.141034309681744 -0.107174210417645 -0.0660105948585203 0.110622569170314 0.0111489013925 -0.00307771046967904 0.00191450761901152 -0.0173039208782646 -0.0277501530976362 -0.000755725757970152 0.00395073116843857 0.0615738398523643 0.00565752571938831 0.0082766220689492 -0.0332048713801577 -0.00382704177096759 -0.0359127309735457 -0.0120196181152817 -0.0470317539614938 -0.00531602954234736 0.0119676875683355 -0.0510562965288198 0.0370864768464794 -0.0239694697315177 0.0132890301308504 -0.044210397562829 -0.0543141196284083 0.00221352005604169 -0.0265377913108992 -0.0582582719668372 0.0259647005823973 0.0523449475571078 0.012796417787719 -0.0299324861193784 0.00150726800651087 -0.0157040106462117 -0.0453638696394123 0.0457583357102215 -0.000398136674849729 0.027121880101939 0.0244274024613313 -0.0272223324925293 0.0487031793314815 -0.0229086166680607 -0.0277537238534014 -0.00266598077617336 -0.00236748350263614 0.00367855917047406 0.00479084542809984 0.00327880738010829 0.0279201514388561 0.0148250735827111 0.0303224794596615 0.0438546361427399 -0.0834777239702228 0.000364923483374134 -0.11633229857398 0.219629363508022 -0.0358809603001189 -0.192940130602023 -0.223032864982609 -0.0432495194860472 -0.00982788476775088 -0.0115276608694212 0.0248308962084906 0.0229380258069425 -0.00919777831707547 0.0447382985407528 0.00318900268644002 0.0026941929562545 0.00900951341826613 0.0715384033822698 -0.113446794556449 0.0166423789213555 -0.159039717102279 0.170782764287431 0.00144797856363945 0.0810076489267143 0.125404737839138 0.0771153892733959 -0.0656141754339005 -0.0323222913208327 -0.0754871318580449 -0.0310665644848317 0.0488592939487734 -0.0676823170299271 -0.0858519542506085 0.0143909377105305 -0.00352951378509147 0.112224985526405 -0.0816133286420423
  69 1285.05498235197 ""  9.08238958697591 0 0 0.00358095580687017 0.00721291117108694 0.000600777058727823 -0.00279785163675858 -0.010976519332279 -0.000960040724253313 0.015435304922911 0.0199845136984043 -0.00700849895323707 -0.0238939463348395 -0.0111619405526924 0.0120804214318448 0.00875181922806977 0.0102293368515604 -0.00337298904908798 0.0208319414128626 0.0923628826148215 0.00069425293764398 -0.0105800754006819 0.0183359771384109 0.00912313529003563 0.00900274524969105 -0.0228823195053011 -0.00818064053851262 -0.061778401897611 -0.172314565537973 0.013369747989126 0.0243267641027949 0.0536076673051345 -0.0042419400124401 0.00987291003836396 0.0584658006277281 0.00242879718843274 0.0214405497824242 0.0541067329950133 -0.00857140930260484 -0.018684943323475 -0.032667678115627 0.0245775635497033 -0.00676742910188379 -0.000724758344196957 -0.00142777822783162 0.00710938265714608 -0.113446326961379 -0.0122126749989322 -0.0351356878047784 -0.0512031419314223 0.0136560113491976 0.0340276023873575 -0.146370874763656 -0.0441168936900409 -0.0398722328406505 -0.0911487386761369 0.0106914867408541 0.0763747146143692 -0.15956959915978 -0.00173997023693483 -0.159284308998255 0.0691056214879165 -0.0439983677394998 -0.0476042154283374 -0.136433022424468 0.049654630530173 -0.0502033714152532 -0.114010875869538 -0.0494360789189996 0.00787191515712823 -0.128129429774742 0.0392095817605542 0.166760102962729 0.0425682964412256 -0.0978125608265644 -0.0833563485428594 -0.127343640864988 -0.00847937384298379 -0.0205409767331636 0.0355134006441472 0.173881195447321 0.0135853968031972 -0.144269245751811 -0.100684913877678 0.00383572984004714 0.00670783431012941 0.00182749699780241 0.000789185739423826 -0.000988256423465353 -0.00140324446647795 0.000747854199332775 -0.0100100855093153 -0.00533547422680508 -0.00539579691038867 -0.00567705095349088 0.0147676519746707 0.0009224166029173 0.0219058317152975 -0.0456368908666912 0.000766831716273281 0.0492301383010668 0.0528843470587946 0.00828354274015287 0.00218261456304849 0.00271870848777469 -0.00421638397301637 -0.00514754377821059 0.00180641719254506 -0.00911479734370861 -0.000891079722705731 -0.000656772720358324 -0.000443347768960369 -0.0135172799724263 0.0245299673095095 -0.00403280850467124 0.0323075059737083 -0.0400394100261539 -0.00116810705787309 -0.0135544811558689 -0.0258871504116954 -0.0211465684925111 0.0252248523591015 0.0113693657145823 0.0154034296404353 0.00745823957628495 -0.0104098603495372 0.0138326547443752 0.0171182057907652 -0.00253500400489775 0.00046248365896208 -0.0223196401405385 0.0164060034428685
  70 1295.61121928224 ""  20.3525266828757 0 0 -0.00410137445739889 -0.0290343059081409 -0.0199729266636164 -0.000592323927959216 0.0271579819672315 0.0150229716280025 0.0711197619779957 -0.036371287023108 -0.0575502929729495 -0.0243491498182119 0.0404523349878572 0.021696315646066 -0.0467770902900273 -0.0313719667873824 0.0244377653275331 0.08729427314591 -0.0148023945577353 -0.0579378602278015 -0.0246933174024544 0.0563770178186011 0.0246077324974951 -0.0480680268339226 -0.0469793103078015 0.0254871282469786 -0.0561858614446544 0.0037452661371365 0.0355090791317749 0.0167251382262456 0.00317667158775751 -0.0128712600743357 0.0106027136922725 -0.0076390146675713 -0.00764305180106753 0.0193843174222725 0.00252450458760842 -0.00878151149364445 0.0275892499564053 0.0844907939523138 -0.0867404502893491 0.0260830318107079 0.00509464898977325 0.0658114683759386 0.00433268652744846 -0.062678595986023 -0.008207928263496 0.0468256770879701 0.104789127974583 -0.0078536529619694 -0.0122587835433757 0.00361359721520699 0.00835919136118375 0.000681188063225942 0.0304434199375858 -0.00445787156177016 0.0489746614364513 -0.0222368572973043 0.0400712444951758 -0.0385266497919744 0.00612600333341764 0.0394958924533409 -0.0478611302708636 -0.0129339081949086 0.000972759598982128 0.0325490822694417 0.0293532395620197 -0.0122459455907131 0.0283323299329937 0.030326904122762 -0.0172631036426307 -0.00539163540244802 -0.00498950920377277 0.00207726562752201 -0.0236327665089233 -0.0183795107012135 0.040071112674764 -0.0517580931848636 0.00934245904960311 0.0201584859522314 -0.0172886046684117 -0.00557232186650607 -0.0646374052918229 -0.00687029517183574 -0.0276139715201247 -0.0180962519206916 -0.00229568907466359 -0.000653796246018721 0.00865039122161187 -0.0128209382934087 0.0560568552952803 0.0296602490398211 0.0137054771887993 -0.00340784477569441 -0.0168219930887646 -0.00905388651419191 -0.0666366983235124 0.194922196642248 -0.00530021065309434 -0.209898144451283 -0.230162823941159 -0.0274244566172197 -0.00638038818759724 -0.0134873255202225 0.00773137556622003 0.0199458377615549 -0.00836581598077903 0.0363013190263918 0.00358639859824969 0.0029768034738088 -0.00804026670742242 0.047307892766648 -0.102729666583288 0.0254465399158507 -0.128662497592203 0.221117897268388 0.00524200384551697 0.0323215345465743 0.1086897714902 0.130343622754944 -0.125804193267496 -0.0568953050953285 -0.0594844112986702 -0.0286303704103663 0.041390329188321 -0.0554066735849416 -0.0683613059217804 0.00947835684586242 -0.000253122103317089 0.0852967830629164 -0.0634690672981896
  71 1328.12609390574 ""  18.8446681961673 0 0 -0.0114091671712919 -0.0205467192765649 -0.00238740894418461 0.00129883726381702 0.03625222233758 0.0101517841103366 -0.000728589974879692 -0.0241407216081519 -0.00743405138463642 -0.00071785762574208 0.00698845543373159 0.00142221465176365 -0.0123195957201996 -0.00273186917044776 0.00741429052375587 0.0271623421312391 -0.00499165468906675 -0.0179763872123716 -0.00146206697357995 0.0148261325471926 0.00340161003880921 -0.0122620348507852 -0.0186102206962434 0.00548932403233426 -0.0107454506354381 0.0025113065794029 0.00706535733693806 0.00248813959588172 0.00041994859839144 -0.00220729005323299 0.000870752083906593 -0.00364375458313545 -0.00109623402671924 0.00321592533402055 0.000244653971867637 -0.00122374314278094 0.259920424651373 0.195592891149896 -0.133834257493548 -0.193040878555661 -0.117999183636518 0.123441340547853 0.0180329441480899 -0.0490027401411141 -0.0102321187802082 -0.00722216541816104 0.00593677552469702 0.00561407639412529 -0.0165788832864225 0.070245394536788 0.0208232102213231 0.034577893164607 0.0481734156942085 -0.0172583823002923 0.00783189745737984 -0.00246731355789892 0.00714544902506381 -0.00434284142055169 0.000622471020375762 0.00824564013757773 -0.00664354309571493 -0.00273560738527616 0.000178430775268006 0.00917987032203648 0.0109895762993883 -0.00188383316375608 0.006931401053161 0.0114362717353765 -0.00494773285110118 0.00290169929095148 -0.0030707623185731 -0.00239925485814199 -0.003501460590229 -0.00347433163971396 0.0055515213398041 -0.00917101381490574 0.00178998976254186 0.000820134533593887 -0.00304228632657783 0.000259846342421764 -0.0102040933287949 -0.0358808714280629 -0.0110111583716559 0.0290041544165253 -0.00111598203356345 0.00333932920852241 -0.000693257240058038 0.0188747342694273 -0.0190477058868941 -0.013393484815449 0.0447116253933823 0.112840723161575 -0.213014687960309 0.0132022684714827 -0.117910844786158 0.122898642705716 -0.0828308045224224 -0.00291355330962947 -0.0475462481974852 -0.00611351878638453 -0.0116436165458409 -0.00359255342727679 0.0604275155527006 -0.00353926514723917 -0.0055690909405763 -0.0443693459899678 0.0133303241796075 0.0143827708078782 0.0932118237940135 -0.113943701326577 0.390880955691735 -0.0721026098235107 0.118426383541245 -0.491790622892868 -0.0145173790271013 0.165163756899813 -0.00906599865408655 -0.0387008182603262 0.0458898858834617 0.0181217195124934 0.0670107416980132 -0.0131054074690657 -0.0149668395972439 0.0393443582321975 0.111637329584458 -0.0706882043408875 0.00532372169832535 -0.122264640102329 0.0267115521569646
  72 1343.87505667834 ""  26.8285615258489 0 0 0.00587527624188707 0.0208839537546275 -0.0144771827368951 -0.00421298118996701 -0.0503417267966545 -0.000279141494789516 0.0232779829387553 0.0269625658733831 -0.00664198700084022 -0.00220219735645776 -0.006544949084726 0.000871107148010269 0.00882211555237717 -0.00639191931411854 -0.00668119931767166 -0.0389280761515173 0.00467370630109258 0.025288858243057 -0.00257107557705121 -0.00720702550424462 0.000150258372131978 0.013420180116092 0.0257794570699742 -0.00505952838027375 0.013807538584416 -0.00155311571686264 -0.00886402476338259 -0.00174666836604242 -0.00163856412277298 0.00278657073030799 0.000750124639551648 0.00570313696844241 0.000375310162626825 -0.00344198276471959 -0.00119699918991414 8.9509584269232e-05 -0.293311166977774 -0.195155367623772 0.117765997945978 0.350208364770852 0.216836464083528 -0.194180899205023 -0.0401590148487802 0.112269071660952 0.0308136950120515 0.0597309024020789 0.0662225681382097 -0.0272519477308694 0.0437820298182559 -0.178482871585804 -0.054225499020524 -0.0828066419875819 -0.109408836119386 0.0385916521285287 -0.0109079042448184 0.00808872606123162 -0.00974443646466405 -0.00158869205354681 -0.000676235537091808 -0.00930668307106315 0.00299809484484044 0.00653042079913894 -0.000587582206589424 -0.0149039785558651 -0.0192122467345753 0.00401568751142938 -0.0126911511851981 -0.0196629886020307 0.00734091726945243 -0.0158941875134993 0.00540831043023012 0.0109323818209166 0.00276443617365611 0.00642651941810122 -0.00123574616127701 0.00760175391742835 -0.00286776961897509 0.00484300636929332 0.00501745812481206 0.00400304622937085 0.0153194017343446 -0.012269724233192 -0.0252703656037015 -0.0130678296608008 0.00159331107666106 -0.0121312538776917 0.0123520076915257 -0.019642750567807 0.0631033977052128 0.0246131381145571 0.0341592001869744 0.0457021741102677 -0.12954679415654 -0.00908658391704728 -0.0861054687185422 0.274334539241579 -0.166235649034714 -0.0558968688315504 -0.166005248264639 -0.0180870464772235 -0.00731842879823904 -0.0254038355534 0.0406793916540815 0.00729498654006924 -0.00925681939348562 -0.0114900052310771 0.015591403509251 0.0163514692314889 0.0608081868022672 -0.0867700425014335 0.286907931147419 -0.0246458953431597 -0.00304517531282965 -0.149918664477863 0.00255357287873679 0.0982185149213902 0.101277583206177 0.0955799173813242 -0.125399401465406 -0.0469571377135241 0.0151447328087535 -0.0398883981811419 0.021820091488263 -0.0127025555541856 0.0427814987745481 -0.0540642737638085 0.00992356667379013 -0.0568615706613195 -0.0187941468642842
  73 1354.53252705388 ""  5.34732355912302 0 0 0.0077439239849474 -0.0158945024358645 0.00442192752366671 -0.0103080768584872 0.0257223167520143 0.0129398490429137 0.0733927085888705 -0.0294534351681649 -0.0557443514763369 -0.00422083032159132 -0.0150618788320765 0.00226824820289927 -0.0155974756412234 -0.0285526463128727 0.00448392097698969 -0.0629899082460367 0.00454471784656127 0.0402338709094016 -0.00449801226400968 0.0306102246118383 0.00749727117759735 0.0078871551733125 0.0235708141619366 -0.00102778824610328 0.0226242449486678 0.00247390939531492 -0.0138028103326776 0.00125606484744328 -0.00663877653225426 0.00461304787015177 0.0053571577256168 0.00951566171858052 -0.00196877929056118 -0.00447820359556927 -0.00517791382077046 -0.00434360944133853 0.101149738876555 0.108497763443667 -0.0713441105395464 -0.154662893650852 -0.111407949830614 0.0670349560800931 -0.110503948505178 0.329385892531634 0.10175912199155 0.229648074412841 0.329743209990558 -0.0938250738580087 0.116624523678546 -0.41393003539587 -0.136106208697549 -0.180269552139761 -0.240161712407446 0.078027658061771 -0.0246378401829422 0.0324592704170064 -0.022289824905931 -0.0230759019077706 -0.001121902551101 -0.0101352251178344 -0.0127047642055519 0.0195679134582958 -0.00189656289526253 -0.0308378944938729 -0.0401163271872976 0.0140339503438396 -0.0314044868490974 -0.039895600825588 0.012865778495026 -0.0536174027988391 0.0103335700763765 0.0356256434539642 -0.00101533542661793 0.0168337263852832 0.0158884527042875 -0.000768714151289401 -0.00636579762071029 0.023812694852062 0.013234969686774 0.0227469748869972 0.0374324588825307 0.00210507291066519 0.00365754152499672 0.0213004259270909 0.000414651893271809 0.00673959580476504 -0.00330610587879435 -0.00805178275545716 -0.0160394488497328 -0.0133119430588696 -0.0104668439429554 0.00877632612205916 -0.0708334702368722 0.0042850602568398 0.0199329448521645 -0.0912780706242176 0.121403009224139 -0.0303891598829864 0.0365199584350984 0.00608855907131357 -0.000313916039058868 0.0139450613195455 -0.00488100319056889 -0.00344037085862031 0.00229509438087308 -0.000754528560763215 -0.00610789268100218 -0.00542138977732561 -0.0153155948284753 0.0293610983674716 -0.0925575614296489 -0.0020523068235973 0.0187770455175738 -0.0227739143174049 -0.00514975240580467 -0.00566369598487933 -0.0495683937216058 -0.0232479870564473 0.0266410340131902 0.00821838961328408 0.00299465849352984 0.020080315111347 -0.0136746799648567 0.0127538125794854 -0.00318730276601767 0.0137699384504778 -0.00548838002902092 0.0135674514589111 0.00908637419650607
  74 1371.0486579867 ""  5.05664849815399 0 0 -0.0386257004877113 -0.01136449011133 -0.00521646265171243 0.000622518215484633 0.00293461398210182 0.0107024661702062 0.0110561018773131 -0.00255153821766835 -0.00749420499923819 -0.000213047929178116 0.0054447211345254 0.000711978261046989 -0.0026811024413853 -0.00992477697819031 0.000187530438189611 -0.00925617640253644 -0.0012562233064073 0.00571837159653625 -0.00163287814338698 0.00814459835468797 0.00218856544066232 0.00150715589612716 0.0021137164679903 -0.00085195986178042 0.00373785854648788 0.00189204437130459 -0.00207002689499395 0.000295011027035261 -0.00158394533349309 0.000838294673697369 0.00154859757939118 0.00142954049373864 -0.000714593490301828 -0.000732980482130654 -0.00133594209594954 -0.00086700818335156 0.220697165841239 0.0889784350653541 -0.0658977815261907 0.0544143831412103 0.043474366791829 0.00629733946908967 -0.00793647618321094 0.0354945844040253 0.013860038162857 0.0344658419864199 0.0441022783538167 -0.0151822318799668 0.0210181582854451 -0.0742721688566234 -0.0242476143202704 -0.0234190399164553 -0.0338528716309999 0.0104836814488953 -0.00451783580937638 0.00735316318930991 -0.00328419342410385 -0.00412283060276822 -0.000376828315612777 -0.00215223233961256 -0.00231486539256734 0.00551817245068346 -0.000951358135593337 -0.00612336318888186 -0.00775656476227127 0.00403718491374665 -0.00742780496943521 -0.00743015339241135 0.00214875155465514 -0.0132645831243284 0.00180927377619912 0.0086851892589475 0.000522924382542354 0.00467442573859376 0.00381324023604281 0.000134668475163203 -0.00140596916181638 0.00441142190047176 0.00212508078180243 0.00558354666411538 0.00705813580900207 0.00308695878063524 0.0297839454394038 -0.0953462883939499 -0.00381131643901734 -0.000367399917121419 -0.00833018893669794 0.0421667643591001 -0.0573171906777113 0.00440796198377971 0.0219964404231456 -0.0736157088494793 0.50109164360131 0.00436936170502198 -0.0367848855400364 0.288328696215821 -0.124862817657111 0.218261812203457 0.197918781614075 -0.0152451578556436 0.0140651995467291 -0.0539717872211729 -0.00679774274949276 0.00410629574425974 -0.00180510134894629 0.00654666185184327 0.0202606752030747 0.0123705427968003 0.0430760130036225 -0.0939200994506916 0.303565005378806 0.0275412458598664 -0.079755834359923 0.192623267175358 0.0276315772782063 -0.067974598278575 0.158881558313129 -0.0936975766486672 0.091313920242945 0.0425555908647057 -0.0187590013970343 -0.07966961741602 0.0492009742413315 -0.0490265469994919 -0.0136078413077898 -0.0155106907826432 0.0239870143654399 -0.0477476563769045 -0.0120485583892032
  75 1379.22252838663 ""  7.84766498803646 0 0 0.0598203619821458 0.00643298668750021 0.0271062659041084 -0.00462178277318136 0.00764929203346391 -0.0121824784244711 -0.00754678623156143 -0.00386694492534054 0.00221138228452564 5.28173388326045e-05 -0.00547815212449089 -0.000166957706411867 0.00225290594738893 0.00790265300606251 -0.000237839244045683 0.00280211187146048 0.0012891533329682 -0.00165372749847137 0.00224359749232178 -0.0069772454448857 -0.00218805034937584 -0.000314536382573924 -9.88091180640343e-05 0.00073848288197829 -0.00148013705420541 -0.000717242094202668 0.000857725105405457 -0.000521380258975447 0.000649506705478509 -0.000390411417506317 -0.00119273249678239 -0.000966376764615647 0.000659546922228499 0.000253339659774597 0.000495659028591422 0.000867625553053148 -0.13688881531378 -0.0630021392235964 0.0724367493595373 -0.16370576208076 -0.130522523625657 0.0771056598912961 -0.00273353435907525 -0.00475646623436068 -0.00599558795524719 -0.0197987711025799 -0.0238613602951281 0.00905602356011037 -0.01249985503987 0.045997122969025 0.0141094567874813 0.0104762639871691 0.0172531952937511 -0.00663902596842614 0.00242993477628202 -0.00403594741074738 0.00234604940891361 0.00397903623664732 -0.000203886538853984 0.00130392673638747 0.0022706088703702 -0.00248312930779066 0.000216075795455291 0.00401723816351474 0.00509154481346923 -0.00288779679743931 0.00505597531786698 0.00489996350885857 -0.00125602156362937 0.00831114188799437 -0.00111946318034838 -0.00547451022229923 0.000265628741222631 -0.00251604117595797 -0.00273183460847708 0.000337048034033406 0.000707553076840421 -0.00451556434484253 -0.00149040346502364 -0.00330115915418696 -0.0039561803513084 0.0288856666491988 0.0153311401886846 -0.0105414549996459 0.00780790137438145 0.0109510737216839 0.00869115000751336 -0.123644225161494 -0.0122117049563872 -0.0560584726980016 -0.00355215175864747 0.00589193148269024 -0.108813340668883 -0.00724972063022988 0.0222307144153539 0.299467926478891 0.560666992465203 -0.0297125309836616 0.262563490122743 -0.00949758492080376 0.0121381212053089 -0.0363320092774323 0.00785034443106684 -0.00989444050152572 -0.00863783001617427 0.00176120708183494 0.0148117998614651 0.00639692144114213 0.0286596961941136 -0.0673228394510007 0.206928085743712 0.0181992829034863 -0.049955664709766 0.097909120840275 0.00771202244329044 -0.00637020961811494 0.0999601019850661 0.106482082057821 -0.0908176143153512 -0.044777802510589 -0.00865504754662767 -0.0621366420930392 0.0321985697935577 -0.0325694730795388 -0.0128904795306004 0.0027900083307303 0.0198460646977706 -0.0469257089533618 0.002451293558277
  76 1410.32038121925 ""  4.81014050748182 0 0 -0.0521298242188214 -0.0313395514559755 0.00806913808790798 -0.000511173141776362 -0.0177998800118493 0.00994840040756389 0.00359788613318415 0.014736550016177 0.00124788986670253 -0.00351187804907022 0.00743908445972986 0.00349164579658752 0.00377743578124889 -0.00204890778424883 -0.00261278491079042 0.00337052098858311 -0.00223883017629678 -0.00251896922851812 -0.00631816352674789 -0.00701337158295359 0.00295048020520722 0.0059095849912769 0.0121319468370662 -0.0023418271071721 -0.00063668584482929 0.00150955176558428 0.000627164211080168 -0.00225140438320531 0.0010723037297941 -0.00115916366154807 -0.00219472583495989 -0.00111964961968424 0.00126185667938605 9.80630680721077e-05 0.000392197212794108 0.00229765098102362 0.26168623599216 0.0671263777079825 -0.044328301084681 0.322316271148219 0.195181891933839 -0.0108467369626486 0.00695028395060915 -0.0358610019228101 -0.015589932897483 -0.0180102220017328 -0.0352674404726443 0.00721913322290158 -0.00468052671886036 -0.0153745750678109 0.00111098659892922 -0.0219479189256541 -0.0268305132900131 0.0115651772265685 0.00586796464188829 -0.00697789510545036 0.00884150625657991 0.0117070362076793 -0.00126658252843843 0.00404473452477883 0.0105392451925887 -0.00503856745018766 -0.000493274160499016 0.00725905336641999 0.00650266414619608 -0.00934335158112657 0.0124170923620651 0.00519447097981726 -0.00117352047277091 0.00795770413936544 -0.0010631874376966 -0.00513039557999238 0.00379849247674356 -0.00265411281038259 -0.00851370883987924 0.00148865027243493 0.00100546818048772 -0.0104159720657574 -0.00539855616468678 -0.00342538209882044 -0.00881371590449509 -0.000566411754062315 -0.00652952121382213 -0.048324167327217 0.00437353067917638 0.00244048846214405 -0.00595324283088504 -0.0390635049443546 0.00955018019502601 -0.0130789564023995 0.0535216554270192 0.0290864244751582 0.11708810744661 -0.0346708155450476 0.012218416156779 0.258566515407484 0.318389761278248 -0.0280321565908096 0.124568132657835 0.00530571926547349 -0.0314447853547096 0.0654198412932379 0.00938288255857905 0.0204869284963228 0.00380941678713738 -0.0075228741230405 -0.0498453187780446 0.0145903774291508 -0.00976879854392024 0.117600437453163 -0.285057283738151 -0.0568483206593588 0.117724855232468 -0.284798956611129 0.0122206641857107 0.0203183355302262 0.00102255193710062 -0.0154892060640231 0.0312576333382386 0.00731911695386102 0.0229731687878766 0.247176065921676 -0.0844649744159746 0.0954368156991658 0.111977573820596 -0.156233600901563 -0.082332511648054 0.167614296415021 -0.0887320669526255
  77 1417.70470319186 ""  7.28777568849522 0 0 0.00580460804986331 0.00519295061651046 1.06849340922711e-05 0.00490615681735883 0.000321575046949155 -0.0063555976384952 -0.0240612100719008 0.00395855833796525 0.0162377525043156 0.00628308637139308 0.0244419761635434 -0.000594324977669666 0.00213165597223583 -0.0183468103325323 -0.00381340753376145 -0.00659195959674617 0.00454265090472502 0.00476928424610719 0.00966541031167098 0.0215812669014284 -0.00299597521987914 -0.00642326381394248 -0.0336712475798246 -0.000606210314958033 -0.00533895448488723 -0.00413685593453503 0.00267115557059381 0.037251930730404 -0.0210447325180444 0.016525158318215 0.0800939534647378 0.0287176657961942 -0.0462783978931186 -0.00145463592350227 -0.0124204288418513 -0.0464895348606396 -0.0332970440461024 -0.029822356933742 0.0211446448135762 -0.0240030035526191 -0.0111004631816248 0.0142277024963216 0.0456381446080745 -0.0994190175211634 -0.0387720712946985 0.0109027014724589 -0.00877175006182213 -0.0082489273628954 0.0138798302403439 0.0148598668345612 -0.00660681405508735 0.0754176613981522 0.0779618292406946 -0.0370155670637923 -0.0879247929969618 0.124079104395648 -0.125994878167134 -0.179254788903887 0.0197198364360204 -0.0822075225760977 -0.161194076083927 0.114743253344242 -0.00485413331611972 -0.211499246317846 -0.205797460250112 0.279374212161559 -0.369268782219827 -0.167544429479458 0.0299116598083277 -0.337915532969274 0.0348157587121988 0.219937979108021 -0.0527616692469664 0.0939613008679717 0.178294576626919 -0.00190785839700126 -0.0244682611522965 0.207014243660608 0.0943360924267896 0.0847616453718663 0.163749279250343 -0.000313969801812876 -0.000545252567466739 -0.0069148704962109 -4.46653987993773e-06 -0.000331554940280415 0.000837583611546942 -0.0029930315637454 -0.000298520514550287 0.00111493771075571 0.0056930381133228 0.00176630700468346 0.0181878081324827 -0.00346694796301879 -0.00190143960346909 0.0368865561558248 -0.00323825869681699 0.00169995304727321 0.00313518988479739 0.000544299665813724 -0.00279186227663369 0.00517185271925684 0.00106228211130525 0.0020668545092516 0.00060950697160543 -0.000662733019746383 -0.00757930952358715 0.00421063947686854 -8.78520877161353e-05 0.0106176094672926 -0.0241571189426302 -0.00483373610524746 0.0112456266764792 -0.0221129923661556 0.000517360657306607 0.00375519132266469 -0.00112468185844743 0.00996196572982038 -0.00825958035230434 -0.00318672798311995 0.00391423842202958 0.038929952555456 -0.0113364011508614 0.0119805424112217 0.0178526339164725 -0.0294733123078068 -0.0126112580237136 0.0253997736272794 -0.0192004688272943
  78 1418.66094565146 ""  6.6062392450171 0 0 0.0012609970893774 0.000691416521829217 -0.000170596640229871 7.30420972645051e-05 0.000311060896226382 -0.000288130450929706 -0.000200282884489656 -0.000223748491139608 0.000377095679791077 0.000170674951609117 0.000283266921810517 2.95236201117034e-05 -0.000668157465842902 -0.000165310424326056 -0.000942748759586006 0.000927929784255006 -0.000103128970585968 0.0016503003903717 -0.000131676436546659 0.000513702466990146 -0.000724065860218166 -0.000397014783461397 -0.000717101011626369 -0.000133751922818119 -0.00210369262985485 0.000374808648640831 -0.00319131950854881 0.0644358569369104 -0.0408582975461903 0.0392407616283987 0.00277781227895655 -0.000155757965290312 0.00251489755302751 0.0120328629293273 0.0220745663323571 0.0808054622837744 -0.00612243261864888 -0.00229118430221921 0.0015398554965895 -0.00641427395122878 -0.00393929184950515 0.000730208994841846 -0.000447615502992781 -0.00033407265537378 -0.00177450941946873 0.00891991518694169 -0.00189676109588599 0.0139763767212315 0.00275480130861911 7.8631182786457e-06 0.00387109714504607 0.00162268677700888 0.00179915932512037 -0.000704511054479866 -0.167447005194299 0.202120268406409 -0.239627799368238 -0.306993863356615 0.0354398808700907 -0.212845560500346 -0.286269927929956 0.254765573081144 -0.0134140155641302 -0.00291921369140417 -0.0143225385866089 -0.00108911889323443 -0.00594358264997945 0.0110141577578722 0.0007201131161284 -0.0148203217574789 0.00312611697036382 -0.015524701179736 0.0776448367243558 -0.202705341215096 -0.310232050626755 -0.0586805407651135 0.0527972575435269 -0.361691488639228 -0.164269001524494 -0.11917756422462 -0.285633891191163 -0.000154817147972765 2.64108031880974e-05 -0.00123424803717619 -4.31053582455588e-05 -2.45695700387469e-05 8.53356423815887e-05 0.000178063829242393 -0.000428945952268796 0.000452287968296359 0.000716141212134125 -0.000109324101401065 0.00427878834091862 -0.000267454402230049 -0.000918973871547401 0.00558434221179153 -0.00406899161847274 0.000986353802267847 -0.000144655519627872 8.55891786462136e-05 -0.0003635386318618 0.000636080167863819 0.00014170170495117 0.000343200776183739 0.000164509928350563 -0.000135839597281429 -0.00125720903213392 0.000745821198036141 -3.1428038703226e-05 0.0013358273528111 -0.00308331290402471 -0.000630958808749905 0.00151993841044762 -0.00294077075701602 0.000133216055063454 0.000368668145252783 -0.000471477004284711 0.000583252275230445 -0.000901765447688035 -0.000239088646516383 0.000752942614955044 0.00613407336193438 -0.00177967840117573 0.00230469428856415 0.00322833821612266 -0.00487709315147237 -0.00221485943913867 0.00445215611745146 -0.00317458528641786
  79 1420.4126448825 ""  10.9248275097096 0 0 0.0712596973200093 0.0371964640997381 -0.010870180263834 -0.000239909849133816 0.0198134108394863 -0.0119476581827765 -0.0015357650055131 -0.0167587300199048 -0.00354470496762252 0.0037311679020665 -0.0132058971029646 -0.00415359361717044 -0.00438177171515372 0.00548248906363637 0.00349538439327571 -0.00384606909786046 0.0026203222269841 0.00278808434261659 0.00688918403949162 0.00441005881002261 -0.00361580948447455 -0.0067879571363109 -0.0105455975370222 0.00326078590453907 0.00176652769939598 -0.00138358398602698 -0.0012125254190684 -0.00440936207579046 0.00285717021412848 -0.00197156679239555 -0.010107540406227 -0.00316325204452801 0.00577360580321303 -0.000232454691973231 0.000913319896639441 0.00229592400427427 -0.346993306853428 -0.1161626824624 0.0759730337605746 -0.372747724796175 -0.230912479666034 0.0357018093472968 -0.0171846037887148 0.0604262666620807 0.0220952476825529 0.0189092091653034 0.0418016874818068 -0.00720284869338323 0.00294687946186013 0.0202109283050883 0.000406618582142656 0.0179836519716567 0.0248161114073019 -0.00980969110501152 0.00999436383834216 -0.0153469252994056 0.0135797110815872 0.0203710969961596 -0.0023162020950422 0.012213693566222 0.0181258775336275 -0.0171748586604161 0.00167797439753972 0.0246632095084685 0.0251063435355214 -0.0326765037440547 0.0433286617453168 0.0200635787196691 -0.00330560593561001 0.044690362374678 -0.00432504381284616 -0.0285564231575926 0.00132684217685381 -0.00619283236088751 -0.00906082930862508 0.000127036030046687 0.001181666636004 -0.0101508507268973 -0.00356118979642928 -0.00615269266537735 -0.00701819345362653 -0.00646867619556427 0.00259120382518292 -0.0533944755230791 -0.00241905355771715 -0.000672395506934934 0.00266760112989887 0.0144919632115834 -0.0237248516094975 0.0277634289389647 0.0253386057739695 -0.0137368393780624 0.196181206759178 -0.00665620242033116 -0.0462666583246114 0.231013461054132 -0.235535044409609 0.0388343795691788 -0.0280124702184946 0.00165005106260492 -0.0119359919206647 0.0198665594722288 0.00523966096851807 0.0133967270132177 0.00566168337417204 -0.00328292673384358 -0.0561492560146808 0.0387689757459598 0.0051107556134224 0.0487736642799292 -0.0969495240580927 -0.0213456958606123 0.0525719983643872 -0.0924677198210917 0.00463853792414877 0.013860058514874 -0.00626901532963194 0.0181822052300163 -0.0334334815949967 -0.00738110855889405 0.0325355599062627 0.292475198558108 -0.0786892867933253 0.0799829466488503 0.135430284252745 -0.238505909380602 -0.0941943413106232 0.188573612033447 -0.164817092774614
  80 1436.41846600261 ""  7.93407152309018 0 0 0.0234147407136604 0.011411714566287 -0.00549888710166657 0.000372586734703536 0.00486033165524993 -0.00370189068423298 -0.00234268758034784 -0.00373746440750364 0.000180934661215977 0.00217532672789967 -0.00229696287494389 -0.00148051031698527 -0.00131620087324226 -0.000534993662430277 0.000745849525845685 -0.00298873943987157 0.0016497147866648 0.00208189394926587 0.00341329462899585 0.00354168764539828 -0.00163511368984123 -0.00312316956863235 -0.00701888261811024 0.00123333547459862 0.000977714851655242 -0.000955794610771309 -0.000777502431934597 0.000133952871090045 2.83777635588753e-05 0.000262622978509768 -0.00190156874460244 -0.000272045203529723 0.00113820335612811 -0.000186842666664957 9.17932270683497e-05 -0.000343766087569737 -0.118877963242569 -0.0519245615337579 0.0319096614407586 -0.0997354964441532 -0.0618847949706383 0.0186303221637408 -0.00276543154822236 0.013463427809999 0.00266359733649745 0.0101970998331454 0.0164344302077283 -0.00416531233320283 0.00365001562536092 0.00434981261473504 -0.00165569738052205 0.0126922559461364 0.0156105123860949 -0.00721223415506071 -0.000932519378662879 0.000279003867631326 -0.00149938543833747 -0.00138969063547468 0.000130195546806723 -0.000599605619086165 -0.000811570619376136 -0.000245323208805689 0.0004117138705047 0.00375009110418993 0.00381045625234943 -0.00566183123482145 0.00718717819715462 0.00300488793793389 -0.000223066238080634 0.00878163631614435 -0.000642916386246435 -0.00571463455886596 -0.000881815888134254 6.81109559769962e-06 0.000991976985206355 0.00011796739667692 -0.000249136259124021 0.00183986562299962 0.00121652079871476 -0.000169617093947637 0.00183550267809207 -0.00619742362191701 -0.00809763342105089 -0.0571451537995577 0.000127668348848687 -0.000150822474693878 -0.000847529427147696 -0.00334679799953702 -0.00621609062576532 0.0159779971104591 0.0537784374644075 0.015235344755819 0.18042558733501 -0.0305840015724902 -0.00591506174418793 0.243790171813253 -0.0398068553275311 0.00139384790547884 0.00857433801044828 0.00161691007590884 -0.0441699316438324 0.0722247006313547 0.0105536670181855 0.0249591572267725 0.00630798272586638 -0.00493475116095332 0.0618707572619785 -0.0769066740598264 -0.00191103283791151 0.115740293022576 -0.28955154578611 -0.0680326350229214 0.118654516719122 -0.290382470337824 0.0132191503412437 0.0252127935607836 0.0125347162268447 0.00759437714058851 -0.0106711189839212 -0.00168690201906981 -0.0406183462694679 -0.343974126335009 0.0589716589907185 -0.0354885013836958 -0.151794899495658 0.353428594762297 0.100852817611175 -0.190427061245739 0.271553924253058
  81 1444.06001245812 ""  4.46921604031734 0 0 0.00587056717528275 -0.00361299639468163 -0.00130966710265537 -0.014355887351398 0.00193486494266737 0.013789344191146 0.056664729860592 -0.0124313450186156 -0.0388629189590189 -0.0241686187481346 -0.0897654288725879 0.0022861219720133 -0.000404268817710587 0.0891232842611338 0.0130004890485822 0.0706290870336417 -0.0119868746148326 -0.0461747383254812 -0.0345447990366603 -0.0879937085055453 0.00914944596712778 0.0177866422274934 0.106915093673215 0.00363445496834587 -0.0290036316557552 0.00196261770504293 0.0188931082436818 0.0135887186784461 -0.00147147471341369 0.000927416775727841 0.0253790849823945 -0.00141369457493345 -0.0163920000258379 0.00496988163710057 0.000769237874642577 -0.0127597868398101 -0.0215521180686198 0.049973979358596 -0.0349544563229668 -0.0280115976748909 -0.0302414806348911 -0.0413053739173965 -0.13226452432564 0.241382135950504 0.107465860085185 -0.189860510579627 -0.175003589177237 0.0924481989240144 -0.116090427664842 0.1800388856711 0.10104662033387 -0.20088559668783 -0.18593138847208 0.100967683425258 -0.0115129523804062 0.0161818267737825 -0.0318344428450486 -0.0441393252859485 0.00721590211982512 -0.00391515980189942 -0.0571871703378081 0.0106299603979393 0.00429968786231503 -0.0444623528876766 -0.019827461419929 0.104386396185643 -0.114827649904863 -0.00335578775232187 -0.00696509226917115 -0.078282043927245 0.00177882668263812 0.0506752451184982 -0.0280696292605072 0.00244340268431055 0.0510348056227033 -0.01531014684144 0.000337300165956506 0.041652669562816 0.0256412490515662 0.00656157717123645 0.0267026705169026 -0.000844641794816924 0.00115627568417682 -0.00407303673611982 0.000260039492589702 0.00094218751698072 -0.00234074268916507 0.00558070024568757 -0.00430681857307578 0.00581791835959115 -0.00300344523329508 -0.00766400471728094 0.0216410385165317 0.00402364058222404 -0.0104226284495555 0.00830589558693329 -0.0240564069457667 -0.00386090453520079 -0.00698651179740155 -0.000610294915393022 -0.000976626476971766 0.00130803649407054 0.0003803295872562 0.00152970646726801 0.000372551602879838 -0.000127855078860459 0.00140028178133447 -0.00132910322135966 0.000845602778990988 0.00191828676658177 -0.00261734990255154 -0.00182160266423804 0.00137209314258671 -0.00857200026309386 0.00184099519415268 -0.00242765074167089 0.00438310496292481 -0.0227036367380713 0.0169332903621983 0.0074139432270698 0.000293380439850195 -0.00735313978930121 0.00114803549733288 -0.00110904994517373 -0.00314293112467368 0.00722106281520505 0.00206874883503289 -0.00404252361435461 0.00395608194829902
  82 1450.73292507902 ""  4.90799508951144 0 0 -0.00179272511049343 -0.000576674305285285 -0.000117371434448636 -0.000202528454876306 -0.00160539583696709 0.000114774147714485 -0.00076154886066461 0.00513918567240087 0.0013502611443326 -0.00134436130344873 -0.00537518727568188 1.83925356340822e-06 0.00101062047699771 0.00251682018989493 -0.00024487102435011 0.00422207289339725 0.00858733106735171 -0.00136082988357132 -0.00194763198727228 0.000125776999689119 0.00122408962534287 0.00234651597918421 -0.00123948144613547 -0.00162178680696266 -0.00105758805268892 -0.000979753871498067 0.000478461014275227 0.0526853178542966 -0.0350683915971332 0.0311750031687161 -0.0577306501026231 -0.0212048849111847 0.0332665291486568 -0.00922976450321336 -0.0200288066034345 -0.0670598987816415 0.00886981283587046 -0.00187807525886946 0.000910535025472125 0.0101922394489467 0.00691810808281148 0.00251726057066869 -0.00525763251429317 0.00667605611040489 0.00360659449842432 -0.0257036343163883 -0.0367774568120824 0.0107129656187172 0.00392706499653883 -0.0225196733450679 -0.00598855610561802 -0.000168567654003958 -0.00460399883307586 -0.000621102568865257 -0.130323047306771 0.169209072668726 -0.187015143805774 -0.25296089982493 0.0242007018435661 -0.174043007939662 -0.228600658454209 0.215442871083266 -0.0126601054915005 0.151623581123819 0.149854988907784 -0.203030875875386 0.26753405951212 0.121739635968865 -0.0198533977548243 0.246367915946966 -0.0290883525167421 -0.160835403628289 -0.0603606562150986 0.174136419342317 0.2550530282783 0.0458103464419232 -0.0483950152580758 0.300575261902646 0.132268185971315 0.105625747637492 0.228881502070399 0.000418229562565929 -1.2675822413482e-05 0.000995004611535738 0.000212506335346285 -1.70497790863331e-05 -0.000269796994716224 -0.00055573567308333 0.000538754450710948 -0.000389866196479597 -0.000710965038220728 -0.000392558333246937 -0.00329222446290173 0.00015610314800554 0.00133869802633369 -0.00445283312262854 0.00670396997355248 -0.00155772058355248 0.00106004804995019 -0.000189148904408544 0.000407677671824649 -0.000580798875552386 -0.000165269557144271 -0.000153177862684821 -0.00044846126168061 6.67419985770553e-05 -0.0003402730588271 0.000463220929907239 -0.000368229606105408 -0.00162339544183114 0.00332358375948936 0.000560013992595083 -0.00193195637624796 0.00107666053554064 0.000628635021979271 -0.00175558016999958 0.00372401558431906 -0.00230117927711433 0.0026368656821015 0.000919937588538726 -0.000618101856457537 0.00139445780073628 0.000128431655889483 0.000643456905631042 0.00142041396335478 -0.00246339676348989 -0.000749309905813661 0.001644386265981 -0.000715774476528128
  83 1467.49944576553 ""  100.026526428968 0 0 0.00943813596825187 -0.00146602780431074 -0.0127069016038156 0.00247033581586401 0.000162203572781528 -0.004537395495098 -0.00242660808297859 0.0015258909648153 0.00153140987742502 0.00176444644175306 0.000295664355110935 0.000390580474690473 -0.00097893894519849 -0.00250067532525381 0.000108860503018762 -0.00112731283014244 0.00179017949745201 0.000810211628127945 0.00185922958099318 0.00172905133026157 -0.000908103350185062 -0.00162075666271806 -0.00467912824323685 0.0002427479537678 0.000496789032023679 -0.000747545604853995 -0.000580718052905304 -0.00030291149150864 1.0533832790116e-05 -0.000248956885929966 -3.15349232917191e-05 0.000242751025204098 0.000171387946542092 0.000103347117881282 0.000382418616994083 0.000339521497381279 -0.134334584695966 -0.0702597234594524 0.0316782936624446 -0.00424551574889151 -0.00260664930720594 0.0240181973317385 -0.00523477427484104 -2.30642174135707e-05 -0.0158815766963323 0.00645419086111387 0.00750817260642042 -0.00194591502762688 0.00174104503296153 0.00360404752588068 -0.000358862536111805 0.0108960692431287 0.0120189556197503 -0.00421207005699267 0.000918372426504944 0.00148311293127474 0.00280178656630402 -0.0011812569157068 1.09362235763119e-05 0.000809222523313269 0.00387423996576169 -0.000698291093797007 -0.000389953578670877 -0.000408428980535548 -0.00115240607575858 -0.000688401781163372 0.000195137320247875 -0.000769803975692383 0.000367300211554827 0.000279622895094685 0.000171597387210544 -0.000777153194858794 -0.00108672585970321 -0.00286163779510811 -0.00117367030974117 -0.0013026144348586 0.000569648221506538 -0.00235727613249182 0.000154078785442221 -0.00145874692696416 -0.000283048300175061 0.00297565325004188 0.00164725743299375 -0.00964033214867711 0.0204054034938587 -0.0046031934770075 -0.0606171177125448 -0.00868862860801272 0.00744354293685118 0.0965957798509564 -0.0881596201611917 -0.113616187843408 0.00935238212149843 0.0608952945306596 -0.122522278595029 -0.0181947730278307 0.232027500783311 -0.348310596164254 -0.125239810644514 -0.00884671712497967 0.00374482142988548 -0.00582305728042919 0.0046367887152357 0.00834956032083928 -0.00486202702747866 0.00325079461147049 0.00355350391610721 0.00327435185458403 -0.00631649284441108 -0.0323093979432395 0.0702385155951104 0.00258352843478218 -0.0419673232646299 -0.0393643289008589 0.0172631484442364 -0.0211846051367009 0.0992486107117286 -0.425191850702421 0.552642644980679 0.200310815482728 -0.0320867803798483 0.00054097103179504 0.0145339829119753 -0.0244672532579233 -0.00247597735187876 -0.0291407978955996 0.00848880698417394 -0.0163216003460993 0.0124246387956516
  84 1495.72140230237 ""  2.56896891643401 0 0 -0.010005410684436 0.00978564274522828 -0.0261716643172741 0.000851072016352228 0.00585040951898821 -0.00567059922674425 0.00144309548217181 -0.00532103898526585 -0.00233355360188084 -0.00071577918067928 -0.00212146414010669 0.000901604477681687 0.000696504913529982 0.00379579690233715 0.000201344296555348 0.000446834146525135 -0.00196312833294385 -0.000674116077703129 -0.00131335696293477 -0.00222744668677757 0.000616673825496508 0.0023351524480312 0.00519709906493367 -0.000619253650548019 -0.000494531683020994 0.000628042856729821 0.000422179510212013 -0.00143450869592646 -0.00149243967325336 0.000551080428772409 -4.45487134094324e-05 0.00012629274014542 -0.000511299525173405 0.00132424540391715 0.000545057229517456 -0.000496383735271758 0.102627121099919 -0.234509639725024 0.124311260190171 0.00965067215931894 0.0544592980105097 0.273824745358087 -0.0134124532718117 0.019931827248985 -0.00354946874278874 -0.00652667977284205 -0.00642647892629319 0.00356723940509794 -0.00149772717772874 -0.00302900991380028 0.000337866726701525 -0.010222210058268 -0.0121804979817972 0.0043570404404611 0.00728939673817898 -4.19968281937438e-07 0.0154926617788319 -0.00157452101500437 0.000381771476555776 -0.0176897868271553 0.0151259645897955 0.0196552725817236 -0.00663525290771461 0.00148350873139357 0.0018500295914971 -0.0014973087772061 0.000806249761280239 -0.00528783198681001 0.000711713917700501 0.000189149711718948 -0.000514098872468894 0.00627613076752822 -0.00945225063570087 -0.014043568735188 0.00289566987303958 -0.014698614440233 0.00291772990317761 -0.00488483094273435 0.00592298898316473 0.00213111343691474 0.0088209638074447 -0.0252483000508914 -0.0297998979330718 -0.0181924527593272 0.00330462296134829 -3.82316937620984e-05 -0.00730592687367337 -0.00120229481411789 0.000213102233517146 0.0122199390037231 0.167121785492159 0.177786028104618 0.0133658640923886 -0.111358231723504 0.120697683852817 0.116798509168177 0.0138785689273632 -0.0492869326278597 -0.0279148818587848 0.00459034609863119 0.0216802057669891 -0.019958367083288 0.00909840675162071 -0.0119081087199561 0.0413493803037349 -0.0311599368440613 0.00481104118233697 0.0111080537352042 -0.0586540549181205 -0.0386305976087498 0.00424188709305798 0.0456373784122996 -0.0855102542350325 0.12259625584413 -0.057457140142045 0.121188526094604 -0.37949934346988 -0.0649701786746424 0.0698727386811726 0.0255022908234266 0.442826668781962 -0.118189548307793 -0.105664411848494 0.113602431428368 -0.0208058344065449 0.298943958117975 -0.0449814831435805 0.0248316175544259 -0.332050497308122
  85 1497.00658877265 ""  0.00329718079845307 0 0 -0.000522194258553756 0.000505729169581547 -0.00145056141779705 5.17210127162942e-05 0.000258417760744663 -0.000239393932323087 0.000147723632164305 -5.28293315180972e-06 -1.33335178537561e-05 0.000153184604501098 -0.000361806363048537 -5.63763894276015e-05 -0.000268533437120807 3.53861103720399e-06 -8.57238890273485e-06 -3.21435779410907e-05 0.000182458229695611 -0.000206811155719248 -8.81847766642667e-05 -0.000334499521098328 -0.000308166058228316 -6.08830256857253e-05 0.000171105181160118 3.30101614162043e-05 -0.000859227562986448 0.000430097849989525 -0.00158797719717549 0.0280569928371557 0.0158806827674496 -0.0224370943018859 0.0110106578651695 -0.00310745640527784 0.0173624365129947 -0.0342310401206354 -0.0137997694720382 0.0120216752082221 0.00539091468723218 -0.012512845942997 0.00654160108027595 0.000627456697091216 0.0029638515812193 0.0145619267423333 -0.00167274062223748 0.00269603020886187 -0.000949295518417672 0.00595584005647871 -0.00109050872636107 0.00982534512284405 0.0034031829415925 -4.69627015613417e-05 0.00608173848517999 -6.25941419243746e-05 0.000170236179035142 8.38996563420282e-05 -0.121740780871402 0.148652661633431 -0.194674948829939 -0.0804157581292238 -0.00305208999733403 0.404972440262207 -0.186768309720573 -0.37286319719624 0.105202828893366 -0.0557913723042769 -0.139428468035449 -0.00794017182505934 0.0314152704685115 0.150365138182286 -0.0237032411181891 -0.119432295820908 0.0294978015405899 -0.193891742536603 0.221298389357492 0.357882609468094 -0.0386543427510773 0.393170373157949 -0.0729118064373722 0.0897670107216374 -0.135183210859655 -0.0892526325976918 -0.214785934369245 -0.000951209834651616 -0.00135070264527142 -0.000742380651632637 0.000207923952069604 -3.0118471953046e-05 -0.000418730996921284 -0.000124940076883608 2.30701617597549e-05 0.000689329166760947 0.00752587751128059 0.0078195134252602 0.000649165764150515 -0.00509017010916786 0.00610382846463076 0.00457108195639152 0.0010282785467476 -0.00267395158120585 -0.00136677077353396 0.00015006836723543 0.00087608637455507 -0.000678023431066759 0.000346051754536162 -0.000513322713356006 0.0015640490484624 -0.00116335396659736 0.000415805883842737 0.000678933363080994 -0.00196379799182773 -0.0011941969392486 0.000327789312324004 0.00164841622845002 -0.00298858147440666 0.0046819487474027 -0.0022545339028549 0.00469417130790004 -0.0143366410162929 -0.00358214699575868 0.00416317436341284 0.00157996954589457 0.0185132123849887 -0.00277535469643627 -0.0048278054438448 0.00128589950637878 -0.00283935248706926 0.0112919948066171 -0.000723936670309216 -0.00226261840668734 -0.0155403260014909
  86 1501.02202192714 ""  0.00240648035286757 0 0 -0.000411333100056339 0.000488212239182425 -0.00130942262916489 4.78740986016752e-05 0.000322793279573567 -0.000219304446723054 -0.000116398449188201 -0.000154453916556668 -0.000304713613121982 0.000230903013874237 -0.000556961000580511 0.000128652795763952 0.000380634663289177 0.000199277086864695 0.000847476748062459 -0.000612240419065025 0.000155227008412707 -0.00104904765676788 0.000177019653885095 -0.000152109456208177 0.000201215399056735 6.36243421854626e-05 4.58225760941957e-05 0.000158597451789873 0.00188652836607956 -0.000370496240784222 0.00284517720407721 0.00625764182431902 0.0296881418005632 0.0198027658070746 -0.0133667446138641 0.00322845852146729 -0.0209004994867994 0.0110558897909902 -0.0340295206348033 0.00720289153663833 0.00431588926570381 -0.010936035239294 0.00565021048582458 0.000328614261259954 0.00249586461600512 0.0125464462316572 -0.000761316444580965 0.00203683853924276 0.000479994221990274 -0.00792249165717698 0.00234470985280694 -0.01282633485217 -0.00533434432666024 0.00159565088935702 -0.00814572246947176 0.00030590177334252 -9.2374375253096e-05 0.000663923862721898 -0.0724074059594407 -0.325241642049832 -0.294692470925403 0.28005728076919 -0.0163434852392542 -0.0522686034682803 -0.30740171308005 -0.0859407081338292 0.0703799937071977 0.0809192376184222 0.187452334304579 0.00970268708315697 -0.0508202381204815 -0.194738539380914 0.0350063991577592 0.160068465908978 -0.0393303937080988 0.253415968748995 0.209488480360161 0.107495306248472 -0.227382875464562 -0.171856607351126 -0.0102002943327582 0.231903958068664 -0.185463644119981 0.39167935807669 -0.113370654003913 -0.000177619824887555 -0.000648917007637843 -0.000165233418458775 0.000168343550934666 -5.24059916821978e-05 -0.000321037651905388 -0.000114252332314863 2.1290249676798e-05 0.00055060647258595 0.00352670443070952 0.00342443019146675 0.000184135807659626 -0.00247582678677129 0.00387931045650135 0.00081776979134566 0.000562911695873764 -0.00189007772726298 -0.00103169503606831 0.000121832554935419 0.000218713150647503 -5.49802223833438e-05 5.94723740365766e-05 -0.000167842657378581 0.000248575632700039 0.000114625075136637 0.000317574872422299 0.000303344353347731 -0.00027755749254654 -0.000304776834850877 0.000450763588366931 0.000312539855389387 -0.000250293817487581 0.000604521089899671 -0.000447838281840321 0.000835831990199645 -0.00229736887839945 -0.00263968944774049 0.00337722641233646 0.00132158537819537 0.00109931275113605 0.00234987654358895 -0.000726096448523843 -0.00431470976169399 -0.00273788918616383 -0.000718134720509123 0.00151037741729784 -0.00446690826903025 -0.00285924576014771
  87 1502.52265411187 ""  10.6766751457812 0 0 -0.018204154914787 0.0192366904474206 -0.047771126630556 0.00182488145756927 0.0110075969197469 -0.0068076063631115 0.00420917866602008 0.000271756915174206 -0.00452532783172492 0.00701114259868091 -0.0203398042983379 -0.00598961323375318 -0.0085210718684091 0.00222302400527332 0.00568777237792161 0.00013005670923127 0.0079440190554643 0.000901038620474993 0.00565756275751686 -0.00707861462729458 -0.00457418533419857 -0.0084017595020019 -0.00559140562702759 0.00456743123880432 0.00121176768976 0.000348791849560889 -0.000817239994519908 0.0029000486670845 0.00617334650251559 0.00178425118505464 0.00190593094845032 -0.0106526361708711 -0.00254436134681763 0.000824295011400844 0.00804970196662343 -0.00237589478436344 0.195704859693192 -0.404125581704525 0.210553218195265 0.0114184540403547 0.0950239786110912 0.47502898803421 -0.0391604177709245 0.106373575222509 0.0158786056401644 0.0197626020715885 0.0451826248066866 -0.00403541964488102 -0.00493667474297214 0.0343362985887937 0.00852625570974209 0.0134343303249235 0.0269609396424671 -0.00575233492769164 -0.0197156069255159 -0.0488526757230844 -0.0649441335483834 0.0460973633558512 -0.00350833838199467 0.0192103371731018 -0.0676503445438173 -0.0413357331906368 0.0193119473807514 -0.00725915787288917 0.0678515091944977 0.0991708444944364 -0.0807446889710379 0.090590761998882 -0.0197290016681578 0.0578169332809487 -0.00833337889321683 -0.0419766619553077 -0.0628573788997667 -0.0545845582662993 0.0509116289467316 0.00115015452069543 0.00858479539843286 -0.058287689689784 0.0502818403356537 -0.0744010850827049 0.0405864368660295 0.000273638882476552 -0.0213084722922877 0.00517216338535176 0.00056055913741258 -0.000242387978247296 0.00149927483147354 0.000905202986224085 -0.00123325155572243 0.000281395848825959 0.1282143876824 0.123914951613082 -0.0046658252088643 -0.0906400517470902 0.172843316434909 -0.0221837482771393 -0.0345164612898152 0.000885278620986683 -0.0180631946289011 0.00924961207258925 0.000875752873460078 -0.000496743734680876 -0.00211323215671373 -0.00244834188147239 -0.00564962723514102 0.0256785819101243 -0.00108977487992589 -0.00489545592499342 -0.0171285384109892 -0.0312557859851228 0.0204602855607705 0.00853226697428946 5.701648040758e-05 -0.0216647506406994 0.00337630813244944 -0.0143381766165499 0.0413829011476652 0.00213934201779055 -0.000781133567118596 0.000190425647718191 -0.342255952718754 0.106586590801363 0.0821036201754113 -0.127024198420639 -0.00817038156014798 -0.2416187992454 0.0518169997775417 -0.0623535464563689 0.244321848877521
  88 1505.01858888569 ""  3.01163428169492 0 0 0.00259309194094086 -0.00575844926810047 0.012285480265263 -0.000295807284075384 -0.0057604465855459 0.00171694711717041 0.00068591804298811 0.0129220892869909 0.00177579054651064 0.00523746691521494 0.003634552332532 -0.00286954245538699 -0.00647309939027492 -0.0167335164056853 0.00151830143660855 -0.00763753480968206 0.0102993106806302 0.0063880519804875 0.00524943892821565 -0.00334291543667135 -0.00383731753549801 -0.00583847835221176 -0.0084340847995284 0.00250635625961891 0.00523990536558398 0.00566799935780024 -0.00251269751676949 0.00785540912838752 0.0219179342082256 0.0115776617823196 0.00482501813634098 -0.0356410510303528 -0.00907707590431657 -0.00307603847734643 0.024600117204435 -0.00708547903657145 -0.0395815614953718 0.103291321263559 -0.0538787580312873 0.00736064989693589 -0.0178450866306958 -0.120789332962475 0.00599212630486115 0.0132646262974232 0.00310387862860949 0.0382618224873395 0.0498893605793904 -0.0172242046121558 0.00770571615854063 -0.0080993017140236 -0.00639612090949758 0.0209830221228128 0.0298246223511945 -0.00910193701923545 -0.0645011499207057 -0.223449159038058 -0.238483262871762 0.203391430314562 -0.0141786331910393 0.00477191586110179 -0.25149758134429 -0.0991729137772132 0.0601675596806016 -0.017360346983123 0.24505800188865 0.333648731087793 -0.271986095546176 0.300366705718468 -0.0649782564765946 0.209794819086264 -0.0295526189701762 -0.13115307517982 -0.179032460298086 -0.12149211129706 0.175754408962876 0.0747870658986699 0.0158626431685735 -0.18415899074244 0.152815904898301 -0.270131193290917 0.108621691645362 0.00211616140375086 0.00857844436091583 0.000287120257570039 -0.00020633506188312 -0.000112640009885025 7.68774007690505e-06 -0.000611229580894016 0.000737287242487299 -0.0016003458278905 -0.0514127993478128 -0.0505464378953781 -0.00148646102522724 0.0355201212210081 -0.060161661290841 -0.00367872148108421 0.0125069204631215 0.00379244021546312 0.00833550641130829 -0.00502585774333863 -0.000902481614236736 0.00132957774050032 0.00011948624049707 0.00149985038141835 -0.00149392089605565 -0.0095192040162547 0.000199458660915421 0.00198893119639503 0.00732392309547315 0.0124514641988827 -0.00550176487720272 -0.00509068568758711 -0.00176131626193431 -0.000579202521268695 0.00336495360387727 -0.00463779017308718 0.0196444225172634 0.00316631884303729 -0.00362673231161327 -0.00115068434437673 0.127301916529689 -0.0397439106804638 -0.0304651779245568 0.0493750041341242 0.00506416901972795 0.089091024026653 -0.0207394648018435 0.0266211707451003 -0.0916441636129881
  89 1510.27920601898 ""  13.1172765042204 0 0 0.00138275285790118 0.000549624035159714 -1.79734088963527e-05 -1.06375837555515e-05 3.24799289705841e-05 0.000432426005607231 0.000142304204234738 0.00127890014991521 -3.65025995397048e-05 0.00108358724851124 -0.00247297359577776 -0.000934083464110789 -0.00107126487703059 -2.15822725562755e-06 0.000678030485902671 0.000336112871790521 0.00114740490956129 -5.23888909000691e-05 0.00091373818767177 -0.000307680211468084 -0.00060586569487623 -0.00165683696943228 -0.00182310512537678 0.000811837528339396 3.55636977100407e-05 -0.000619366682577022 -3.96565279992306e-05 0.000161692543158718 0.000293767473471745 -0.000371280471905779 5.70842512559923e-05 0.00038119600978218 6.11238660231504e-05 0.000262583362914568 -0.000466404882164383 0.000193040040729722 -0.00799797662637971 0.00600842164631404 -0.00393558030609876 -0.00649089679955496 -0.005374658278257 -0.00902678973733736 -0.00226880944532853 0.00869633374814048 0.00238662848486278 0.00253357826827765 0.00556408957597609 -0.000962509973072732 -0.000911797808878205 0.00643955593525711 0.00139338848227111 0.0038377390929173 0.00617843869579667 -0.00153758901308051 -0.000556317551685885 0.00211972974584929 -0.000417634341204574 -0.00176116207243658 4.65380714195532e-05 0.00503773633030617 -0.00011568182500832 -0.00479455271598661 0.00107163019098211 -0.000416429124130511 -0.00255135414587413 -0.00207649075901961 0.00135313541905613 -0.0025610842903153 0.000594074937683651 -0.00179160883213315 0.0002516067142206 0.000788820470212145 0.00361084664013621 0.00103128934401736 -0.00488753029241651 -0.00390525134652792 -4.00808373160395e-05 0.00442655036746924 -0.00347952456661107 0.00714916421826391 -0.00228213408181655 0.00360891873309525 -0.0108142511632855 0.0028040854508904 -0.000227577219249608 0.000244740840399863 -0.000202035154108292 0.00119358864498419 -0.000650788702244469 0.000801604923452853 0.0614697177519944 0.0510228915686978 0.011788231157305 -0.0436664223885461 0.0923707263969648 -0.0229849700738369 -0.004348967345817 -0.00445178279813068 -0.005253924588785 -0.00226529303099737 0.0180019131005441 -0.0138902722250605 0.000929285235425281 0.00495476958666473 -0.00604632033877458 -0.0144269817165548 -0.0307877557547898 -0.0282644683259768 -0.195328878675179 -0.165811909917559 0.0424123424180713 0.0745522956454756 -0.246029466780693 -0.0781362173621706 0.0130358273810246 -0.0182268202692932 0.113034393576171 0.000312287254912695 0.00637461974479713 0.00182535536597888 -0.0939496507137703 -0.293598152905381 0.0903963289523959 0.481271434403185 0.309106629190099 0.0972583700374571 -0.16216356215342 0.480887343126715 0.302173078808867
  90 1513.58420740793 ""  5.38064928743729 0 0 -0.0148344315406234 0.0110417660315004 -0.0302450372138725 0.00116426090153853 0.00569323159149701 -0.00310178256267886 0.00152671686961524 0.00349247496258382 -0.0019290857381012 0.00653228915356783 -0.0181261042497549 -0.00586165402632263 -0.00758209767898867 0.00189182621295917 0.00508777203592278 0.00265372758071794 0.00728292352185253 -0.000722879003059892 0.00472656156368523 -0.00559220098030772 -0.00380117077630084 -0.00741753268252014 -0.00599918972921563 0.00379332686116207 0.00262526252937305 -0.00182578540670426 -0.00190772585548946 0.00214065282888898 -0.000780318526591164 -0.00465005449910598 -0.00133341966772748 0.00204806711922423 0.00128677347220219 0.00505506198299028 -0.00136568080450548 -0.00026081567336344 0.143006620392715 -0.254686942433094 0.132270685021659 0.0260139682468682 0.0748953767930189 0.304210913314347 -0.0280570415639318 0.081816341145764 0.0146924866320026 0.0122573329021635 0.0321846996461583 -0.00201301772090979 -0.00724785158364898 0.0402754426202609 0.0106806481792232 0.0148634674329376 0.0268635841352516 -0.00607602780232197 -0.00868823448200411 0.0552343277382931 0.00694451382483582 -0.0407975073340498 0.00161235741694265 0.0591382901860132 0.0130917984572326 -0.0420219178846367 0.0070298290572234 0.00142796139783519 -0.0178674208319478 -0.0251918579470432 0.0211272284982843 -0.0203581195313936 0.0045946872974746 -0.0136033876920874 0.00127071723387242 0.0068017665032221 -0.00734302497191171 -0.0386689779217149 -0.0229389445869261 -0.070974076051184 0.00905894017402796 0.0118114377849845 -0.00151594305601764 0.0531722759307204 0.0178040308915199 0.0199611539550016 0.0575982384095507 0.0151325806043924 -0.00214500200933813 -0.00176378091096336 0.00885460403594879 -0.00225902971937478 0.00362391893286201 -0.0134701537308704 -0.342869617229343 -0.32741600973964 -0.0545438281469234 0.235848480384743 -0.374915378332834 -0.0673092040141913 -0.0358195629794238 0.0608143015032218 0.01833422638043 -0.0209133679890511 -0.0225489018672868 0.00858939052822186 -0.00175454531897866 0.0102493783990768 -0.0222676054709634 -0.0160635056651186 -0.00380041852319592 -0.00175157708866319 0.11562794924679 0.0985275765737358 -0.0149249945575904 -0.0620565981060043 0.102185652426851 -0.023620906352993 0.0333837030599542 -0.0591768603582918 0.233701448124506 0.0808570868405257 -0.0879723272461516 -0.0298938723528429 0.180336204746049 -0.0931164291494063 -0.0382818616054245 0.135688173914805 0.0469665976764584 0.145763469999974 -0.0547765245981418 0.105773216360058 -0.105229058305909
  91 1517.73610899232 ""  13.3982130679051 0 0 -0.00170187685512075 0.0028791290783818 -0.00767545586180992 6.43861625950495e-05 0.00655711053739641 -0.000411345004305174 0.00939789017443432 -0.020021284824114 -0.00941921614080971 -0.0126071275682524 0.0107437797368994 0.00935210761759017 0.0143342247506452 0.0162951292314478 -0.00644306586278262 -0.00453141396323876 -0.0152029715744775 0.000570339460645734 -0.00415605979777044 0.00942809576709053 0.00403571926661143 0.0028749211295459 0.00475674511145545 -0.00106252231182228 -0.0280184762998682 -0.00152268611871646 0.0175409935444283 -0.0190215680050806 -0.00444801189411404 0.0264701654013538 0.0100180700216299 0.00473178394097468 -0.00546510402926781 -0.0326048674230537 -0.00158753852207663 0.00527954489676348 0.0247227436958915 -0.0632858278740802 0.0325829675462974 -0.00529059932392791 0.0110878485812009 0.0778867951217181 0.00445823141791592 -0.0565714335886256 -0.0116617804684262 -0.0200285315083709 -0.0340657461217262 0.00728856842716456 0.00858968803871279 -0.0422380008782333 -0.0118954195069913 -0.0239246578149211 -0.0346907069413692 0.0105186061332462 0.104492291678943 -0.286815713635967 0.0829634840766397 0.180749815216755 -0.0032065021819122 -0.422146736858376 0.0410077866816908 0.345687858708521 -0.0800831562295096 -0.0106476589873022 -0.0171706211128064 0.0120940839923907 -0.0171916912211435 -0.0134419625185916 0.000454819639564539 -0.0238248463262125 0.0075962826477972 0.0145098737602658 0.140072517292175 0.325940574375811 0.0681625683584076 0.454578276453425 -0.0706275245931399 0.0133311518682689 -0.0695424485455233 -0.241915484624081 -0.190592167749584 7.79174290689633e-05 0.0105380374719818 0.000437815645854045 -0.000277462616725818 -0.000353598863361716 0.00120546119270615 -0.000257682262702998 0.000762966952923385 -0.000735268540670586 -0.0641108710899709 -0.0575349792395759 -0.0119121970522944 0.0451683364601831 -0.0839728151071336 0.00457951831264817 -0.0107725707018318 0.00719277764737313 -0.00114377364835747 -2.21858011185196e-05 -0.00423278795953131 -0.00199504077858535 0.000943537145947817 0.000620818209597262 0.00226461781747945 -7.98477425593764e-05 -0.00194539524427511 -0.00269081000139764 0.0239035787373889 0.0151581224389699 -0.00164938428577111 -0.0092094923014577 0.0285052780577789 0.0131269055220366 -0.00250386472492553 0.0080552775377872 -0.0191886475253834 0.0116450218685935 -0.0126477825689308 -0.00451053703801923 -0.0202172812945373 -0.0150581801525766 0.00854032029905419 0.0248541827742648 0.0179660000720358 -0.00212360398977863 -0.00730620709233249 0.0259144581273488 0.031024170195794
  92 1524.12285268985 ""  6.0669547138129 0 0 -6.27270488682394e-05 8.88166394655513e-05 -0.000182019688937466 2.7889710255076e-05 -8.23282809925357e-06 2.04136083507088e-05 8.50355272450145e-05 0.000287651766836068 -4.70893104492592e-05 3.6769544812704e-05 -0.00020946337456009 -0.000375290204982826 -0.00043632356081026 -0.000157432133363008 -0.000117477854403088 0.00137539563627826 -5.41333705200939e-05 0.00196081752418796 0.000421712370412873 -0.000207595787822601 0.000245432175032628 -0.00045867212139855 -0.000304990494514123 -3.79559616041777e-05 -0.0166751812767213 0.0041216416203347 -0.026042872912752 0.0108093707156492 -0.0118940792240864 -0.0126019812959238 -0.022182998266343 0.00558909335251592 -0.0349569170796361 -0.014591392125193 0.0126973527471354 0.00699932625281326 0.000699374253802703 -0.00136975466980784 0.000678470623630174 -1.44252732252316e-05 0.000291950086501665 0.00151721089288782 -0.00113156387322377 0.00167183167854725 -0.00100472172519128 0.0074868005968616 -0.000569899010383792 0.0111139942027986 -0.00834960488927062 0.00331896708996151 -0.0124948079848661 0.00135542705687125 0.00101406391409615 0.000798396859206181 -0.0191514020307567 0.228447706323489 0.0633793945444986 -0.179611376381004 0.0046373616918919 0.169115970290048 0.0890818537365902 -0.0969787873747395 0.00772811371508801 0.17177130820636 0.372579372211914 0.00286182168533788 -0.120226728894804 -0.387424311739584 0.0731562276369549 0.306587602894897 -0.0753895151254814 0.487960245525771 -0.0179727181104582 0.0829867608622459 0.104065891049135 0.232419508503122 -0.0174592929012218 -0.0916809779397152 0.032965876568803 -0.2340007910759 -0.041733510400909 0.000366799445977656 -0.000247270629675792 0.000254485550665472 -3.44158946839035e-05 9.43121769087298e-06 7.28355584163744e-05 3.25883348733601e-05 -4.08209906733967e-05 -8.90683253533115e-05 0.00163317918201183 0.00114384052124852 0.000312448233180994 -0.00123500682137652 0.00351964590159042 -0.00185864162844081 -0.000394346246824521 0.00034274961558291 5.744691567965e-05 -0.000340888181798164 7.41631751252733e-05 0.00035586714974388 -0.000144290692632802 0.000133974300108122 -0.000741955931328952 -0.000142890836333943 3.73248488086811e-05 0.000124639941508847 -0.00106033998080086 -0.000390820797951429 3.22789479907545e-05 8.69744963943349e-05 -0.00183116873036158 -0.00223241775266771 0.000947871728387536 -0.00212385500127758 0.0072522880375039 0.000617795911516598 -0.000517421445391419 -0.000202574422868909 0.0028281050371041 -0.000236535204963772 -0.000783511710109008 0.000394977782273621 -0.000231145607148071 0.00157211011459934 -0.000351071728073207 0.000236685398835135 -0.00267132483504562
  93 1527.55787218108 ""  70.9313508713336 0 0 -0.000966749116972117 -0.00149267199993991 0.00325927989769538 3.35506336939703e-05 0.000948040394679338 -0.00226531776606065 -0.00579332833253652 -0.0197860580595039 0.00153163826783728 -0.0109215456972367 0.0257535218297728 0.0101723238734162 0.014327378383546 0.00454028171153684 -0.0081113602656104 -0.00388374670470921 -0.0181207505566735 -0.000219523347065228 -0.0111819361275676 0.0102322591283341 0.00870389538498379 0.0192501880511692 0.0187193905287849 -0.00924151764031829 0.00574882380140648 0.00451914984092453 -0.0034116469317877 0.0028433449202355 0.00119278807747672 -0.00378230233608022 -0.00131429905102044 -0.00462773273400439 -0.000440016318427561 0.0042666198702216 0.000767369749093629 -0.000477328638211139 0.00258054371301583 0.0006175282786022 0.00408819874119671 0.00991960349151879 0.00604042361678133 0.00304662254970047 0.0259056275564351 -0.101707674462876 -0.0281178029734925 -0.0384657634927159 -0.0755186585647036 0.01285636984436 0.012660293173267 -0.0826717923724977 -0.0207558172978633 -0.0406154898455133 -0.0682421602932075 0.0155186348871234 -0.020002320104477 0.0394925096316971 -0.0215753922678515 -0.01921483167724 -0.000228719559339196 0.06625298834537 -0.0142998565971849 -0.0563136302931194 0.0137389125228556 0.00283260151738058 0.0353967027232867 0.0339962054611052 -0.0271879950365144 0.0321830308317334 -0.00664758606764903 0.028968291689892 -0.00485273749324515 -0.0102942984465897 -0.024670839303433 -0.0488360301844631 -0.00352951458193411 -0.0605723132141358 0.0106537574262717 -0.0101706153736394 0.0150082282423569 0.0267623179108934 0.0325652478606826 -0.0292201159983927 0.0245751043312006 -0.0188867565834613 0.000864511166249239 -0.000735739278582478 -0.00100063155932926 -0.00301489633587546 0.00432040390307957 0.000335366824369693 -0.158366440547367 -0.113645651198234 -0.0363963246111267 0.117566553991444 -0.315292180482356 0.148476339220458 0.0147418714958048 -0.0041286074654848 -3.00886796359362e-05 0.0247412815366527 -0.00870577625208439 -0.03396175138157 0.0123900746662316 -0.0107159944807075 0.0603801033555359 0.00875682538820028 -0.0095034901018411 -0.0157490069344558 0.0976469651583057 0.0348859543357766 0.00430853929925384 -0.0101085662404687 0.150578623586393 0.197308658227638 -0.0795686720732297 0.180098421173384 -0.58651160792239 -0.00616567052475 -0.00498134057744891 -0.00156573784708575 -0.238100693737766 -0.0406922820431268 0.0787196901645514 0.0656458958452438 0.0778541565872741 -0.101120147635406 -0.00492543235870172 0.0824822144171145 0.265525721139449
  94 1535.89721395826 ""  6.11990846051883 0 0 -0.00222677774027448 0.000406554965503213 -0.00143900461382169 0.000269410857110002 0.00111008661709668 -0.000341407213767439 -0.000556873024365016 -0.00409105583303434 -0.000323712454625672 -0.00203026832197934 0.00305368724207928 0.00162960778818177 0.00282782036884342 0.00205336771596981 -0.00141447554776927 -0.00101630505192873 -0.00266249168444093 0.000242161203256383 -0.00168716571496675 0.00268621033578042 0.00147465478038563 0.00264670683581593 0.00205149886139092 -0.0013321099835399 0.000455860280693575 -0.00264215680263609 -0.000715562746724771 -0.000574334426873056 -0.00109935263590708 -0.000962073641808207 0.000539485721524541 -0.00266619014657423 -0.000773913081615356 0.000427610292914294 -0.00127310715698233 0.000657723954851337 0.0196464196327285 -0.0201766317508423 0.0116129231673312 0.00610767134200848 0.00932530418117626 0.0280937050332681 0.00281793576180445 -0.0143025451768952 -0.00357420410481072 -0.00677152597799862 -0.0125375074821689 0.00245223661408914 0.0032337954069887 -0.0160824179385918 -0.00446029280433757 -0.00587403942828192 -0.0104477280960743 0.00205672342219101 0.0041308063123875 0.0172010481025607 0.0166433731479442 -0.0165374823390925 0.00144124508217569 0.00151254335312764 0.0184266892026662 0.00406993406328859 -0.00380671564082016 -0.00238225152376705 0.0216032527756933 0.0313709093866147 -0.0260013755546592 0.0270593933422783 -0.00580608449220854 0.0211854619173981 -0.00249036391771641 -0.0134891024195643 0.0115502101370314 0.00530210489441369 -0.0134004598544308 -0.00807335794130021 -0.000482165861090127 0.0138231657383614 -0.010163775040918 0.0198803102392182 -0.00644743327368374 -0.00136264827779341 0.0261919654557961 -0.00848249080972317 -0.00178854120370793 -3.65153893996962e-05 0.00529956303862628 -0.00173170799571498 0.00132650299049309 -0.00740303644389755 -0.156610197748844 -0.143542674388706 0.0119556120803335 0.111913052876557 -0.217909011189918 0.0528011118126601 -0.0105168068835956 0.0346278312998147 0.0182512216265131 0.0330103993664731 0.0617969729776574 0.030271033248259 0.00262589016094202 0.00863423129611316 0.014419782657906 0.00501791797653582 0.00911446000305613 0.00563646037345288 -0.504080975974269 -0.302100565202876 -0.113314348338953 0.189126832006859 -0.47599860578285 -0.267920835958805 -0.00399970515483003 0.025239169014688 -0.112761594954313 0.0517954875677468 -0.0656309764333637 -0.0224015309677918 -0.00882231817325975 0.105069598243474 -0.0182225638266866 -0.150832989739441 -0.0920397630646803 -0.0439057103604196 0.0566240333184738 -0.156264914294414 -0.0432988418345167
  95 1536.27821638582 ""  5.31436284650586 0 0 -0.000829823304916941 -0.000794161544475317 0.00121008279464684 -0.000251623094941207 -0.0028170018334426 -3.28917582671102e-06 -0.00278467228491254 0.00951324564593371 0.00325192439819698 0.0084284013657599 -0.00614951813635605 -0.00594662406439876 -0.0118796354816698 -0.00898589587937428 0.00603733723289874 0.00790525317951303 -0.00121790136058267 -0.00522952070706341 0.00298014963473336 -0.0111919000319435 -0.00349955874986998 -0.00394760028223875 0.000918395805091821 0.00256818745711761 -0.000728835688778462 0.0424279956921384 0.00704648314048366 0.00898591114848445 0.0150137374531643 0.00963302959675956 -0.00773857899756399 0.0299179678414543 0.00964017708573743 -0.00235109033695666 0.0177591700602298 -0.00868295991634924 0.00303815161301247 0.00743829409656115 -0.00337780941487425 0.00621923729012827 0.00213873126881132 -0.00855530652902667 -0.0054899690550921 0.0440927147691318 0.00832068873943673 0.0192610264927656 0.0390118403004476 -0.00631043826884126 -0.0184989514165807 0.0682280060840233 0.0222323756005647 0.00977266132482114 0.0225491813106524 -0.00349353884941833 -0.0686452825462009 -0.193194870017904 -0.231185092513425 0.203090769572725 -0.0188912293662374 0.0288182515116901 -0.248447518353623 -0.0925303691383026 0.0587987203463334 0.032509746348522 -0.248511820790925 -0.373594478922776 0.312343401716106 -0.315467379607939 0.0678659185925259 -0.252309780755212 0.0287713539547547 0.162712530070205 -0.174247861185203 -0.111316455880505 0.17596606360816 0.0589692173793597 0.015599782110174 -0.195397448678023 0.148266150944258 -0.243969634027802 0.113856960736717 -0.00263204986342945 0.00332714081670881 -0.00235431671310283 -1.07747441813433e-06 -5.38053875676622e-05 0.000163773592865875 -0.00039925113934592 0.000384420403597734 -0.000875149599949366 -0.0207505759461937 -0.0164263913427302 -0.000767960115797687 0.015171191449223 -0.0372899091149009 0.0163980299965645 0.00339987923405696 0.00226881011764343 0.00277220767796104 0.00478998854852967 0.00499415551761645 -0.000227752779083704 0.00121157360465621 -0.000305489437328121 0.0062810248360886 0.000878724536532189 0.000191639630245793 -0.000526784294418697 -0.0367524827919682 -0.0241504697543358 -0.00873332058934647 0.0161296531432273 -0.0307501730909514 -0.00682448622292952 -0.00710253243313621 0.0172694863153224 -0.0588648902353678 0.00187085427288657 -0.00405739406605986 -0.00111389067059378 -0.0150562960346097 0.00549668324924593 0.00345608194275539 -0.00815748858250267 -0.00278669419537947 -0.00928515377568634 0.00453368611890308 -0.00806307037739552 0.0130757711227328
  96 1547.13212599925 ""  124.073801789453 0 0 0.00558109246136449 0.00860903970861835 -0.00988823398801487 0.00375951008841749 0.0222316362758185 -0.00259827658930852 -0.0170627276668851 -0.0916125499860009 -0.00211900275942921 -0.0394214528194668 0.0622157684197301 0.0327038294908121 0.0580017305560208 0.0490239489156477 -0.0285841949790238 -0.0152516921990272 -0.0830763039668566 -0.00273999646100676 -0.0351963975545008 0.063032763213854 0.0315231783022409 0.0533581580047206 0.0406083623731656 -0.0282670546333526 0.0094115775958746 0.0241705352333008 -0.00232540002237615 0.00306635039967879 0.00505133770617268 -0.0021081091149877 -0.0020605092726512 -0.0014895647843746 0.00103751640858137 0.00390368071795589 0.00496563654940036 -0.000789939949261222 -0.0134319771856056 -0.0795145001523376 0.0411138508503603 -0.0435318381997151 -0.00725907215172228 0.0870050128030376 0.0601638179072904 -0.297636858581096 -0.0745068039927766 -0.153621724009761 -0.269605206566265 0.0556352147377977 0.0542547083948428 -0.282956714721414 -0.0767585877903735 -0.110973768363192 -0.207455882418376 0.0451748339199859 -0.0360967562771968 -0.00048184750670769 -0.0701140586200199 0.0307480193953788 -0.00434403374691084 0.0739521308881802 -0.0632942204077248 -0.0768535694370244 0.0253092865399609 0.00669145759200464 0.00308924227378499 -0.0138776514021905 0.0156718295794692 0.000877292564444623 0.000338648961521088 -0.0132011772728302 0.000682191402499961 0.00848598974363068 -0.0615756300360623 -0.0779187139888542 0.0301174718399739 -0.052147758843588 0.0159688200339952 -0.0591870204457405 0.0469003891191588 -0.0219835652653729 0.0607769681177585 0.010581971807286 -0.00367379253074461 0.00690089965995341 -0.000739810199517736 0.000209568386399847 0.00101393489955423 0.00143194273820164 -0.00178606493531147 0.0033478542676866 0.0259615043245982 0.0129013112426248 0.00576348819063579 -0.0194737952546065 0.0714025168002052 -0.0498970393757604 -0.0293085702300056 -0.00022804470551439 -0.0116538741324708 -0.00950120318484669 -0.00241547027387454 0.0103826546721853 -0.00400530279097305 0.00437428236629577 -0.0219865066232575 -0.00170181786590765 0.00129424458990504 0.002509613595579 -0.00318798934151384 0.00688776362788705 0.000200943690672657 -0.00899312034808288 -0.0178978638405814 -0.0562754260552899 0.0284258471695928 -0.0640345064131676 0.216556216612265 0.0108652206511955 -0.00315493654364077 -0.0025131334789053 0.0449077923534541 0.00434644352972182 -0.014517547474033 -0.00379786982918523 -0.00910388472369171 0.0206253416392028 -0.00357419174080299 -0.00469687974311521 -0.0490454924653882
  97 1592.7632360554 ""  2.56927673431676 0 0 0.00118719391756147 0.00586923120077073 0.0035318436673878 0.00830597771926735 -0.00679592234701834 -0.00985561937487241 -0.122584321990876 0.0200208710908928 0.0839534479637699 0.0681609055138393 -0.0510381963141367 -0.0492849305299069 -0.0690142123293767 -0.0245762308856314 0.0393439699927139 0.0983481726199311 -0.0257135441708542 -0.0661672231292895 -0.062085833113613 0.0666620029871077 0.0491744977488354 0.0803426260113583 0.0173764470827725 -0.0492217733899285 -0.0157775570150582 0.00229843281737793 0.0101891451671532 5.59599688824293e-05 0.00181980183576498 -0.000211785635745699 0.00285501291039298 -0.00527613645401878 -0.00259994257605903 0.000486362614699941 0.00173433251876233 0.000473229734488003 -0.00867503293929998 -0.00619751016490211 0.0108505929791202 0.00442807623953105 0.00658486364492288 -0.0144255204915143 0.0152292694928269 0.148786518466278 0.00391104093713975 0.0432865626485511 0.14173128346528 -0.00403402978885038 0.007764778968529 -0.199018752490775 -0.0326678950764447 -0.0112319036037485 -0.125184997759066 -0.00857425838049839 0.0163842119501372 -0.0174953853260962 0.0190134150842006 0.000804647986334548 0.00292535541418413 -0.021359876752397 0.00951194599680298 0.0171409810047786 -0.00446503461062857 0.00379465711645221 0.0143956149564665 0.0154746318188011 -0.0101545897059471 0.017888264807939 -0.00646238880824385 -0.00550256263685692 -0.00352101992721177 0.00283853477699807 0.0105035090518267 0.0168857716883324 -0.00286860966510983 0.0197651127270381 -0.0016601366490855 0.00839464107436705 -0.0120849343419279 -0.0106360342878851 -0.026057081680037 2.66330867776217e-05 9.85003027707111e-05 -0.000263318764303766 0.000168567995490131 0.000100261937416293 0.00016187860194251 -0.000901680405407699 -0.000450650790494719 -0.00154926765207791 0.000417574818142633 0.000139600997390572 0.000981449781504189 -0.000406907772026312 0.000612604315743176 0.000962055994829558 0.00573576952146318 0.000878713951525933 0.00325271259883077 -8.87665629676665e-05 -0.000125774448786755 -0.000136673330343738 -1.92660033819955e-05 -3.72942990147299e-05 0.000162752290174175 -4.09900452157572e-05 3.73266831437052e-05 3.20065125693476e-05 0.00077222963971067 0.000336125648201795 0.000267884341794245 -0.00031546820744568 0.00063860653280142 0.000313702127367462 0.000163956881429841 -0.000288939960505006 0.000877023493425949 0.0016025479514756 -0.00190522351735069 -5.50197760660965e-05 0.00044680767441205 -0.000356114284103718 -4.54863475427963e-05 0.000154057367705397 9.43083191915375e-05 0.000297736628573951 -3.09769827920897e-05 -1.43074785636689e-05 -0.000385128807481905
  98 1634.18845301651 ""  46.9608837321413 0 0 0.00503647272893711 0.00648590350856576 -0.00528607749787402 0.00123119749463223 0.00655847992473468 -0.00133803180232852 -0.0269817893101049 -0.078565973114795 0.00666582400413466 0.00186729069265622 0.115267492944726 0.0156676015462616 -0.0502940029818064 -0.114837071352538 0.0146433556236116 0.0187034544693571 0.0785590764613855 -0.000172063525758478 0.00179118410311607 -0.114041884530107 -0.0176915388570053 0.0512963854664223 0.111998903016529 -0.0171978239331739 -0.0030591769720867 -0.00909062627341053 0.000579932885466088 0.00155959274184548 -0.00202793907848183 0.00080520436974581 -0.000809404972367977 -0.000191193886089562 0.000474120795817605 -0.000284163562998712 -0.00157102817974912 -0.00216073202328544 -0.0142572016747955 -0.0363067722508522 0.0181348789983332 -0.0222082089705049 -0.0034337097636377 0.030796442715372 0.0831937494968664 -0.150626398146772 -0.0718851900390864 0.123436947403183 0.137968334960951 -0.0554748537618566 -0.0667096766623427 0.135345774921898 0.0632835033270413 -0.108529179366444 -0.114841400273251 0.056267098403032 0.00265947103886576 0.00424948790285475 0.0051878452502681 -0.010106085130395 0.000511328806666585 -0.0114918558940745 0.00230658125781387 0.0129469150063283 -0.00245153058061165 0.000967028905987114 0.00218667224513711 -0.00031436677045928 0.00102934489110234 0.00224514438754866 -0.000257863721954992 0.00733653200751776 -0.00122572717451924 -0.00492583965674957 0.00496484446710751 0.0121630390953928 0.00163224042726192 0.0055093551633865 -0.00331376147270804 0.0140055238704588 -0.00278598647259633 0.00589805815915929 -0.00342349365592323 0.00172305465036323 3.3351335482584e-05 0.000990892890678262 -0.000853561035842484 0.000345221666239741 0.000535724140489623 0.00117032529917063 -0.0013342024359463 0.00200552751690778 0.00270323974738676 0.000404588251656845 0.00190389562139637 -0.000967040025438383 0.00870307215234299 -0.00775580827387555 -0.017427018286352 0.000144039717404506 -0.00688355013673336 -0.00155644481042645 -0.000647140655427633 0.00222863456697901 -0.000643649979789189 0.00104864066841449 -0.00439049131518135 -4.66010388503012e-05 7.1523691044983e-05 8.09749213340071e-05 -0.00172653905482042 0.00126979083600258 -0.00145477561180512 -0.00143188850818802 -0.00333266976056419 -0.0115889947535001 0.00532234250153159 -0.0130445381102258 0.047036847029061 0.00639957188357236 -0.00483416042359093 -0.00255600450813611 0.00280518342073919 0.00124608048926743 -0.00119072161881098 -0.000305614887284717 -0.000714661877664459 0.00114034609534758 -0.000613313243174629 2.27003435725027e-05 -0.00345131675878566
  99 2889.40919041725 ""  85.9893076061032 0 0 1.3327770255602e-05 1.47634982557969e-05 5.30744648705591e-05 7.65258020947468e-05 8.70251633587906e-05 6.00744313227507e-05 -3.99962132383592e-05 -0.000161432890432206 -1.71304089491925e-05 -2.46470358962302e-05 3.09271426576129e-05 3.70088929569975e-05 -1.25880630701296e-05 -8.12170944736737e-06 1.33436518285812e-05 9.47647826400191e-06 1.14671287486605e-06 -6.92187113152482e-06 2.19212252823032e-05 9.31723519279488e-06 -1.29733396491846e-05 9.08320088739784e-06 2.14980031070037e-05 -6.62034587504424e-06 -4.0134013333845e-06 -1.21511227738177e-05 -3.72663149269763e-07 1.78239237580544e-05 6.21049835294941e-05 3.94704093599383e-06 1.66138088022949e-05 3.57167529996704e-05 7.61430325381499e-07 2.46561797428323e-05 4.89732465199643e-05 1.04903606308226e-05 -8.85402715388903e-05 -0.000620138096645432 -0.00120049463642519 -0.000325837226649293 0.000491152025127234 -7.32115032893511e-05 0.000243171698740255 -9.61105774163907e-05 -0.000368847512652947 0.000158305372718264 -0.000157414031044905 -0.000139967267610713 -0.000182778461362264 -5.5981641641737e-05 9.92984332172335e-05 -9.03121105198866e-05 5.15372594465164e-05 6.07957484010988e-05 -7.17425003161906e-05 -5.23579198653914e-05 3.68967980811754e-05 -9.065132439518e-05 -0.000600373118269475 -3.72935079010909e-05 -9.90956794803149e-06 -3.0544042375032e-05 1.4542382581916e-06 -0.000169774514494075 7.13074312595936e-05 -7.98643683659641e-05 -7.03012497127439e-06 9.91678353617616e-06 0.00013365043453708 -3.77653370061382e-05 -0.000444936100861339 -4.34690406742968e-05 -0.000177701420596707 9.50944081437794e-05 -0.000103920211491183 -7.87772340135039e-05 -0.000606997588085008 -1.56369342255681e-05 2.40589556552361e-05 -1.51380058136001e-05 -2.59140164452628e-05 0.00183353854142359 -0.00409396142556652 -0.00136981642567652 -1.6587837594953e-06 0.000163134914325956 -0.000401134362908267 -6.2052408980451e-05 -3.38034960359431e-05 0.000165789666010601 -0.0408116902031583 0.0338387172472533 0.014861519297315 0.0251166181291969 0.0115954344678919 0.00259835002943143 0.000442176244534687 0.000722842468177367 -0.000476196601044001 -0.0388566539832573 0.0598490868786336 0.023001668169527 0.000383052754009782 0.00113832376081622 0.00241093233234678 0.00324560320903737 -0.00283391352831219 -0.00355840963334401 0.545065300249798 -0.714026371440833 -0.318562306638709 -0.089932954337429 -0.00568734789679266 0.00792396822038048 -9.57323468410035e-05 -0.00322433454818052 0.00263275171245646 0.00225497509424489 -0.00532496433451434 0.00492664463338399 0.0120254348793088 0.0129123056895328 0.0267340395274819 -0.0263840499357785 0.0324125838869687 0.0157271471711745 -0.0307403026811855 -0.0112746049927811 -0.000754607092171186
  100 2918.53095160375 ""  64.0698210991614 0 0 -0.00169974929386182 0.00313302145046748 -0.000760316214403402 -4.78349884377989e-05 7.98665227342476e-05 -3.15241875604918e-05 -3.65582235565537e-05 -0.000116393337874237 4.31138291339581e-05 6.56005379329894e-05 4.30077375905573e-05 -6.13437077592437e-05 -2.30062196843351e-05 8.18431430503645e-06 7.72580973995907e-06 -1.92905165483778e-06 5.85444487715021e-06 3.79897591252646e-06 -1.15587959077268e-05 -7.18850618967335e-06 -2.58992725817821e-07 4.84063740747115e-06 3.62020260401263e-05 -1.35322968023671e-05 -2.55774350428505e-06 2.29237032344794e-06 3.93458824773538e-06 -2.37803157935595e-05 -3.77583636076709e-05 -8.17082212292022e-06 -2.20531563102355e-05 -1.29913453106044e-05 -4.2149055206494e-06 -2.46798716785226e-05 -2.22389993713585e-05 -1.11234102114845e-05 -0.00196762063334704 0.00307406594902665 0.00222596839590898 0.0227235529655606 -0.0390273781304093 0.0038559793507466 -0.000422307050646793 -7.83348902672484e-05 0.000662953041873756 5.07617639441142e-05 5.36186487260686e-05 3.80240002066959e-06 2.64417837544429e-05 1.34304338684028e-05 6.35612024641462e-06 0.00012916643572602 -0.000211758511828006 -2.34597446013133e-06 0.000188969127535182 7.34607333424754e-05 -9.54931418020701e-05 2.27448040853117e-05 0.000314900023081895 1.00418703565886e-05 2.91215451567012e-05 7.46010432106159e-05 0.000199042113999761 0.000212774695608475 -0.000109738060003481 0.000100649925139864 3.73483023189438e-07 -1.08714080752112e-05 -9.10425706632807e-05 1.91824398799524e-05 0.000275714951748716 2.50502941420367e-05 0.000217317407374967 -0.000132376982673535 0.000117877286174653 4.59862371628777e-05 0.000379122253524714 2.62042312610313e-05 5.53791304720034e-07 8.94308689996316e-06 7.84764530634302e-06 0.0443034229640792 -0.0567640381284868 -0.0129920950040396 -0.0005374945678596 0.00022175193302811 0.000863408875625794 0.00383680695061545 0.00386340124368554 -0.00402435263572453 -0.681342418586432 0.64046129363288 0.122169241480354 0.149722836851352 0.054213873865753 0.0058672720632441 -0.0266267991643546 -0.0551528584227299 0.0493079323647041 0.0041326102212052 -0.00293221060563642 -0.00182794931229437 -0.000114520797097519 -0.00219203483022418 0.000676026909703157 -0.000391271241345408 0.000306134435580271 0.000735692384588249 -0.0303929865484694 0.0439350444159583 0.0260333119009259 -0.0202991509338743 -0.00823613761349791 0.00125806206432387 -0.000398676372934893 0.00197209486106289 0.0073791865840279 -0.00259099943300531 0.0105693657692636 -0.008784684553463 -0.00213601197783105 -0.00234665496603503 -0.00541407705344899 0.00149936165921957 -0.00139988154546162 -0.00191503972950392 0.00556342856133983 0.00200210975129538 -0.000402348852470777
  101 2962.18589682686 ""  23.8085700353027 0 0 0.0130219770259669 -0.0105207797567636 0.0136434718083711 -0.000808613525796411 -0.000733629064962748 0.000865205369207751 5.55608166759252e-05 0.000348147838865247 1.0086316918932e-05 3.86130001478311e-05 3.27341924309672e-05 -1.70403211402754e-05 3.6444657617343e-05 -6.49516575843793e-06 -6.45727781320468e-06 -6.76362989928784e-06 -3.80424243420911e-06 7.25491211235077e-06 -1.47360923946202e-05 -5.4715185734857e-07 2.62999146646605e-06 2.31969949963208e-06 -8.30878194370945e-05 6.97829610638965e-06 8.23887706574135e-07 -1.1795523545381e-06 -4.41846920675808e-06 1.77881690040876e-05 3.39578043208669e-05 9.42919800048125e-06 1.05568597409108e-05 1.99368522110591e-05 9.40933102133859e-06 1.96034918735545e-05 3.23451927476245e-05 2.33499664020035e-05 0.00642907968935843 -0.0949126975695837 -0.154089379126474 -0.139071463409959 0.233868487685705 -0.0250850760684938 -0.00114759408851835 -0.000671348522087244 -0.00060218771430924 6.21316431498897e-05 -0.00019943651753088 -0.000124471744830169 0.000154137398781366 1.43947206076556e-05 -0.00010710967584865 -3.10990294805657e-05 0.000216647513812174 2.77760402421185e-05 -0.00018761562539363 -6.42326566730721e-05 9.45992158758855e-05 -2.43527922437348e-05 -0.000296810028089474 -1.40033761711219e-05 -2.39373919398871e-05 -5.12500109455599e-05 -0.000165247104388372 -9.06282682493792e-05 4.70691413282264e-05 -4.31190098990328e-05 -1.52805364796688e-05 -1.85241827925952e-05 -5.14148349067185e-05 -2.3102679690036e-05 -0.000218977311303026 -1.9602733469094e-05 -0.000267671083704159 0.000164907999699932 -0.000142565157154162 -7.74583714683371e-05 -0.000601485757570925 -4.31910230235169e-05 0.000134535531695634 3.31483344459683e-05 -7.88686124361989e-05 -0.0111570206352894 0.000834714904279388 0.000129806130690012 -0.00150427166815492 0.000490330286489076 0.00183221282325374 0.0248015618853232 0.0486128615302965 -0.0512823883908382 0.0515021518159498 -0.0525747393233646 -0.0137753841584022 0.0843046679027019 0.0419668484291817 0.00637293658543773 -0.291532575227584 -0.591484268445155 0.600869231161615 -0.000278993985959837 2.02044031453049e-05 0.000146155395005666 2.51582504088076e-05 -0.000244385838974971 0.000570330394424182 0.000120668983097425 8.37663254994998e-05 -0.000145439306580575 0.000883269203557847 -0.00197205129851992 -0.0016900996716229 0.00346407089277378 0.00119864769581709 0.000178848076839016 -0.00146192501203067 -8.16321479305938e-05 -0.000189234431306629 0.00715629261348478 0.00465772568356867 -0.0176142149491904 0.000634201309492252 0.000535937421625385 0.00177490719794279 0.000591037873846853 -0.000688247370447624 -0.000176108556339237 -0.00253938274842923 -0.00077329871245031 7.38285011624408e-05
  102 2985.57860222435 ""  28.3496037564873 0 0 0.000218555376889464 -0.00018678841700872 0.000286068400905579 -5.72054591622341e-06 -4.61667206739989e-06 1.31992379520631e-05 -1.59140949209733e-05 1.08576096424801e-05 -2.29946462442642e-05 2.65750410515231e-06 -2.35194175325833e-06 1.31976876637255e-05 0.000138471119916727 -7.58332592037984e-05 9.02804218753021e-05 -0.000121764076722477 2.0561697153678e-05 -0.000158703998451619 3.33016339015773e-06 2.71327315318062e-05 -6.29742642205471e-05 9.00131974682986e-06 1.37354609316198e-06 1.95481002550758e-05 0.000415429744638919 -8.24077013183647e-05 0.000620533855495939 -0.0191162744901863 0.0263008906262355 -0.0148636011208668 -0.000491279896065815 -0.00041007880388162 0.00118519486738762 -0.00831095941564801 -0.0190100683192547 -0.0273476083965676 4.91426119600319e-05 -0.00184191919672027 -0.00300971097105303 -0.00253576949626603 0.00408250878099264 -0.000488320492087588 9.81611773174121e-05 2.6057328654434e-05 8.1576746241437e-06 -2.59064085527576e-06 0.000352864001341628 0.00140675751665615 -0.000369230213695383 -0.000164631946939966 0.000148116742870662 0.000109911749601718 -6.4366080833936e-05 3.27227138321825e-05 0.268073844484467 0.0827603537348681 -0.155409303456588 -0.074393542364766 -0.497832043640346 -0.0348162747324576 0.0307171799370941 0.103594141503794 0.364271022203137 0.00489931577884039 -0.00389546350315421 0.00336032427562415 -0.000377398952469883 -0.00373606425602852 -0.0190712997225869 0.000915228364993398 0.0124784224322798 0.00119142133930177 0.283215522966372 -0.175726000107435 0.146846482458714 0.0674085163293567 0.479907799038966 0.0258981125963696 -0.253027483303828 -0.0783545793131099 0.148632976655256 1.29858006357627e-05 1.60272217046419e-05 -4.34325752494883e-06 5.25234879584259e-06 2.88390328882467e-06 -1.32831489838139e-05 -5.43131876127929e-05 -8.83418167829476e-05 8.69923112049807e-05 6.18815937268013e-05 -5.93922145211441e-05 4.59650345301761e-06 -0.000205706654024853 -0.000108044555062494 1.94142300023494e-05 0.000565115295247271 0.00105385277304715 -0.00102787620774514 0.000502116478231472 0.000155117559733606 -4.25655670894403e-05 -1.11958863182345e-05 -6.48887126620647e-06 1.14107938563726e-05 -0.000204484666991919 -0.000228579972159806 0.000113989616279629 -6.09510195140543e-06 0.000200543580266726 8.84456406023233e-05 -0.00600657439984022 -0.0020230817980662 0.000287290551404374 0.000184330148253802 7.58770246996334e-05 -5.91072824579532e-05 -1.43650001144973e-05 -6.68837792299959e-05 0.000177726127017813 -0.000657815115604076 -0.000555966571074194 -0.00184907309393134 -0.00140378183070374 0.00173233920122255 0.000755947749993402 0.00449771589296154 0.00151193044091239 -0.000246888197013362
  103 2986.44046553358 ""  13.0569930436066 0 0 0.00190910305397592 -0.00169239374797025 0.00232093094303371 -3.8727071853087e-05 -4.99838921061362e-06 9.88262498966895e-05 -1.84750173830191e-05 -1.94865446596531e-05 -1.43403359018477e-05 1.20966951697764e-05 4.44663493600168e-05 3.98417806342195e-07 0.000197284596919232 -0.000236215729836533 -0.000157200846321071 -9.27076342814137e-05 -4.75888645956638e-05 5.53717875510144e-05 0.000242819756605147 0.000176835388706361 -0.000123184414870079 -1.35123594987691e-05 2.12358036908751e-05 1.20893935771295e-05 0.000187067300115628 0.000101211054191558 -0.000118923076736746 -0.00338214118613679 0.00441880198246464 -0.00270239770650996 -0.00778992285341029 -0.00294611243137818 0.00446124867923421 0.0018351740121198 0.00395602478524746 0.00598093744581194 0.000304295781003838 -0.0150351037138086 -0.0242655791095115 -0.0218354269999512 0.0353124374346275 -0.00418796630587682 -0.000168484401997236 -9.74368848153006e-05 -4.87633749669616e-05 -0.00223055880882347 0.00172773206306477 0.00159555104715498 -0.00252507838191764 -0.00128744650293418 0.00141857187752952 0.000405162287059311 -0.000396287748548877 -0.000336497384390814 0.0464573722723963 0.0145291904469799 -0.027192231967223 -0.0125799388160666 -0.0849500914352549 -0.00589489101976376 0.00571353648371677 0.0181047758752558 0.065053870522933 0.0902705224921948 -0.0500123280276391 0.0451686272671063 -0.00744113959737564 -0.0260388401452913 -0.10924636324039 0.00880622855801205 0.110021824400854 0.0115081794436969 -0.0624451348046554 0.0384076891476649 -0.0326901992864678 -0.0143801922433606 -0.102412373487505 -0.00566555727018242 0.0549341815425611 0.0170644948379726 -0.0319719868491208 -0.00535065852676508 7.36869763771835e-05 -0.000167450602502391 2.78072594930498e-05 7.21289823972439e-05 -0.000187571732117358 -0.000920349025741311 -0.00120389040578305 0.00119990323607173 0.0201629942238877 -0.0199146347534599 -0.00415218464433214 0.0433321421986288 0.0204330044413934 0.00701821224646079 0.00738105062155375 0.0141796332722727 -0.0131956306584853 0.0667065598846514 0.0188729265994972 -0.0050126014681253 -0.00103667344192425 -0.00027403548157911 0.000820301904028401 -0.021507004236206 -0.0135692597560687 0.00666256023243288 -0.0123147022038385 0.0423821484363131 0.0146076787375388 -0.784205606689908 -0.264178920690373 0.036046526732307 0.0183015377188878 0.00501512732811801 -0.00374957889268508 0.00111978831320154 -0.00281840884197064 0.00299508456413948 -0.034917449345749 -0.0249291632701001 -0.0896850565917815 -0.0583231259805855 0.0659387337704758 0.0282526113625329 0.349554132350245 0.117034214728649 -0.018984557564862
  104 2986.48204756015 ""  28.9733469829722 0 0 0.00180399796826236 -0.0015226570593223 0.00224474911130051 -9.52771077286706e-05 -0.000109169418526754 9.06310871139649e-05 5.20314962741632e-05 0.000104499154937202 -2.91971136328204e-05 7.83382445974526e-05 -6.09349543927934e-05 -5.79803468418483e-05 -0.000701906788539824 0.00084501315901376 0.000559453430431538 0.000300485759330616 0.000156561395354074 -0.000173944612906744 -0.000824957965653431 -0.000626610245152839 0.000427174431232235 3.79515835531353e-05 -6.25104501702806e-05 -2.589962161377e-05 -0.000665014292225085 -0.000353351276515774 0.000390482280146022 0.0121818654392749 -0.0158381036157986 0.00966784374807179 0.0272702067415282 0.0104128064496282 -0.0156847384551581 -0.00601036395323641 -0.0127942636123557 -0.0196140186404469 0.000382257819525238 -0.0145160445945792 -0.023565329410471 -0.0205717346845671 0.0330377354959121 -0.00391328925012707 -0.00118042241219816 -0.000357954008431981 0.000547043941308303 0.00807942388845762 -0.00636358376153308 -0.00584783806066329 0.00872857594418532 0.00439823833980568 -0.00486859025811296 -0.00122507727629543 0.00108272380273353 0.000887136827292097 -0.167386884458958 -0.0523668629376276 0.0979568809333284 0.0451939775454268 0.305004075120748 0.0211555925667455 -0.0204303886719539 -0.0650366078361637 -0.233399406059595 -0.315921258687116 0.175018024252437 -0.158083414847447 0.026047045320695 0.0913192453353985 0.383371199245833 -0.0309628922556559 -0.386348370377655 -0.0403937293824943 0.205035373987249 -0.126067499009488 0.107364775994194 0.0468918072786819 0.333969951035556 0.0184787527843757 -0.180231942427685 -0.0560112211627471 0.104808133826123 -0.00134618548383551 -9.40421734182751e-05 -8.78155387812264e-05 1.68788966673054e-05 2.46512379567825e-05 -8.49208006485813e-05 -0.000589887026387512 -0.000991775933384324 0.000982419732487231 0.00405059191500548 -0.00400275645092067 -0.000792021685570297 0.0118271253213201 0.00556563072172284 0.00199685173279652 0.00603484990624539 0.0116176507899618 -0.0113195818634837 0.019084189272445 0.00540135964576847 -0.00143196007378689 -0.000290862188069991 -7.23615850120064e-05 0.000225700564831842 -0.00621684822282125 -0.00390681066181908 0.00191525932000602 -0.00351007209941131 0.0121246626318615 0.00419056050801542 -0.22437976619133 -0.0755945106873298 0.0103057435861892 0.00513677735788016 0.0013958402115087 -0.00104186889018201 0.000272147192948713 -0.000861168174639988 0.00112864807589343 -0.0100399483560716 -0.00716419864814286 -0.0257498867643417 -0.0167265716427989 0.018889241345306 0.00810122374089978 0.100867578638136 0.0337833048201779 -0.00547508182560455
  105 2989.48215452933 ""  99.9739674979659 0 0 0.0335677053948693 -0.029479357176831 0.0429697128180365 -0.00136180044069881 -0.001163429576854 0.00130440265992569 0.000254806175586478 0.00157223993412209 -0.00012049479586735 0.000851520082963338 0.000227628120623144 -0.000563383979704978 0.00013186550945029 -3.37808881712827e-05 -7.18360135542681e-05 -7.4867460447061e-05 -5.15254688396003e-06 6.61007559080727e-05 -1.11692017191258e-05 -2.30462784727653e-05 2.82491186821803e-05 -5.63842231790108e-05 -0.000285000621435617 3.53005200338508e-05 3.48150305065051e-05 3.76112275629784e-05 -2.74777092572946e-05 0.000262004877847219 -0.000699386831079943 0.000181084996091335 -0.00236915890689424 -0.000956472373433692 0.00129699985522903 -6.46620206719445e-05 -0.000247919753480664 -9.71969831000012e-05 0.00871577479710235 -0.271963726792014 -0.443332461924797 -0.390152919565116 0.627825124281291 -0.0751432675755967 -0.0102955053308959 -0.00304212486684417 0.00453021533519398 -0.000649474449714713 0.000417030355129594 0.000361058125435289 0.000287481020357594 -6.41638538000706e-05 -0.000155328119764757 2.27524475571667e-05 0.000517842829915824 -5.6067589559802e-05 -0.00425416080710022 -0.0011755799990245 0.00231312526696749 0.0015952927929564 0.0105574968221436 0.00072265971810672 -0.000508039385043789 -0.00139447661051382 -0.00513054858180776 0.0272565360351815 -0.0149157754479988 0.0134954712084625 -0.00206415160088959 -0.00756282212929092 -0.0322795528180194 0.00275915972652911 0.0334104820190638 0.00342471447070616 0.000793073864245061 -0.000464709765712122 0.000539624505203808 0.000449008076102296 0.00314322198158895 0.00012121239809383 -0.000552300281125955 -0.00012081123547852 0.000527341824875742 0.0096292273089522 -0.00162539292957563 -0.000769672330619298 0.000432746451923715 0.000154929997734988 -0.000955063719878125 -0.00896646855705994 -0.0175652270345586 0.0172087669334177 -0.0524451244148897 0.0522817884187627 0.0120863568594687 -0.0647201246408709 -0.0322320846082011 -0.00478461984780929 0.107556114572953 0.205912768812964 -0.204587528052279 -0.00409828044718866 -0.0013850986352736 0.000155526847696397 -0.000127691134313211 3.12915978676615e-05 -0.000158737382934849 0.00153270191469195 0.00107174485104706 -0.000317645281796957 -0.00099922760549889 0.000139826498819534 0.00108850879785542 0.0497630585823065 0.0167911259953989 -0.00240024317812607 0.00107404849338844 0.000186212704804503 -0.00132158491395835 -0.00325358417051283 -0.00201540517004564 0.00867939886670435 0.00200655889221427 0.00136247554608434 0.00489761386032204 0.00465579069810206 -0.00534344782788384 -0.00243763614579676 -0.02515171086485 -0.00852244019693565 0.00140227051844286
  106 2993.55727213559 ""  27.1096355311309 0 0 -4.91588404622929e-05 7.01921439905022e-05 0.000240316950263366 2.8076558959045e-05 5.36087331149255e-05 -4.80694924510926e-06 -1.2293677674631e-05 -7.66874558696955e-05 -1.15508999457055e-06 -2.95696561394254e-05 1.34968198838222e-05 1.79178235492079e-05 5.87811622993074e-06 -1.1075740868623e-05 -8.02115841982173e-06 4.36284576809899e-07 -3.598289594654e-06 -9.75713275332777e-07 8.9084971015401e-07 4.76287852410191e-06 -3.995202254947e-06 1.69246597028414e-05 -4.23832070820852e-06 -2.55539928312004e-05 1.79745076604608e-06 -4.18068299492131e-07 -4.36259964166741e-06 -0.000102413615527453 8.94735213391052e-05 -0.000144035995964766 0.000256800169998329 6.88536343069486e-05 -0.000210881592097041 9.1552049422974e-05 0.00022859076627338 0.00029828184234964 0.000265586054825257 -0.00127486140485026 -0.00237941970161922 -0.000171239088709885 0.000361231565360469 -6.85235596119949e-05 0.000232769589219613 5.4678655789819e-06 -0.000141958280307399 -9.29816758230151e-05 5.96086895313436e-05 7.46340227795268e-05 6.62481540424358e-05 3.48859144603793e-05 -3.89014594753194e-06 -0.000132180523119446 0.000145215665160027 0.000198803862191104 0.00125074276086038 0.000361848147836309 -0.000722055760639722 -0.000313520207523309 -0.00210163386469545 -0.000173508990812249 0.000259545818476237 0.000721910381884264 0.00262018007614111 -0.00299399123818475 0.00162719408573551 -0.00148856548570684 0.00026130545768942 0.00101509962911389 0.00435405293773567 -0.000284200538610203 -0.00341323020052057 -0.000365835290671447 -0.00300215190831191 0.00184831407984867 -0.00158312508566675 -0.000755432607931604 -0.00536768739112117 -0.000302493667699499 0.00268222808107454 0.000824805801196986 -0.00159722879194521 0.00273290753410222 0.000558133169459759 0.000193601146962 -1.15182453001505e-05 3.36102060340802e-05 3.41050293875715e-05 0.000260633087955747 0.000199541055252152 -0.000304946593426688 -0.00649353896755064 0.0063489285684951 0.00140406597244603 -0.0241937959764049 -0.0110790183870964 -0.00419829459665937 -0.00153446424835857 -0.00300520740855114 0.00316350394757077 -0.0300003331648436 -0.00653962160523295 0.00157479021385956 0.000349289390266256 8.31446062569613e-05 -0.000334130004589543 -0.0116872403380416 -0.0351433882528217 0.0258586279234443 0.015186234865903 -0.0336371997773119 -0.00914963979140903 0.33928351993024 0.112906284091285 -0.0146693762973242 -0.0059306459043251 -0.0025881213662172 0.00444059971077369 -0.000180757046388841 -3.99814284639616e-05 -0.000462804095971406 -0.14517521109166 -0.133311849868801 -0.433707553989238 -0.285095911519916 0.358383713065413 0.162827660895992 0.57031584483482 0.191408897696245 -0.0310866746957941
  107 2993.95894590507 ""  31.4936211889868 0 0 -0.00154931664534865 0.00141271757373111 -0.0021756765373419 2.09719951591198e-05 -9.13110081143626e-05 -6.43472295122828e-05 1.62485638131831e-05 8.10279845141494e-05 1.88763977340364e-05 -6.31154928119502e-05 -7.49154559025542e-05 2.00576717690384e-05 -0.000942028269303593 0.000720114706522239 0.000685136913517676 0.000211714030060091 0.000994391278095767 1.88350388451858e-05 0.00110625188232801 0.000572909902732878 -0.000621479454183274 7.17446287741467e-05 -0.000130140248203308 -5.21878579364752e-05 -7.06064198521069e-05 -0.000194501886204463 1.78180608465402e-05 0.0143427616470263 -0.0183783555297965 0.0108521198939965 -0.0282835095751278 -0.00768574287475004 0.0167240340465837 -0.00611035995253774 -0.0136323250314139 -0.0209952925151269 -0.000481212285417865 0.0135616315263911 0.0221664211008745 0.018600820432945 -0.030180827509347 0.00363468950146182 5.11639968690486e-05 -0.000241396482793923 1.90207083234494e-05 0.0108450204175747 -0.00805265017437208 -0.00781696807299643 -0.0134098724966921 -0.00624301519408891 0.00753078030832312 6.60283679795304e-05 -0.000472993559531982 -7.77574956117298e-05 -0.194259660492877 -0.0579516584150436 0.11059214293085 0.050706934757119 0.346290576716623 0.0235029363680629 -0.0236441408742768 -0.0720018166107899 -0.26081280326343 0.327007517956107 -0.177914731652037 0.160910167966503 -0.0240547817067981 -0.0918522089755727 -0.394718749825391 0.0298833020865796 0.357978718010109 0.0366378280997321 0.211546779266932 -0.129597396044399 0.111887055299025 0.0491000707304343 0.348195297198984 0.0200603024598119 -0.188848262645815 -0.0576029691539341 0.113334350504549 -0.000908815732299271 -4.06499606119741e-05 1.78037636275574e-05 -3.24474706010204e-05 -2.81918678450342e-05 5.55819072374897e-05 0.000432491426757441 0.000853016873184955 -0.000818101102148914 0.00332261950413281 -0.00335636990508593 -0.00075768502546249 0.00763870394173598 0.0038520066157713 0.000625013210458809 -0.00522908898805934 -0.00995099616406973 0.00980891620179273 5.52592577559596e-05 9.47329666608504e-05 2.67910257709661e-05 3.42041896660329e-05 6.09210016803689e-06 -9.3784312859491e-06 -0.00033774481865554 -0.000507003054625883 0.000242161283691966 0.000544230083258915 -0.000753459222247238 -0.000381065914361132 -0.00122202398384457 -0.000426690249697783 6.28167763356161e-05 -0.000466835858413747 -0.000114701718261221 0.000306799187097831 0.000254598841511963 0.00027527699047601 -0.000561762346764933 -0.00150768433910267 -0.00133665807039429 -0.00431694369584196 -0.00345120766908271 0.0042880515124188 0.00195710728482741 0.00900969243958646 0.0030513832289779 -0.000484910639837533
  108 3012.46404765537 ""  43.4605584427365 0 0 0.00270420421663961 -0.0034270512370542 0.000664931821010339 -4.48307346781324e-05 -0.000116901353237683 -1.49990624240586e-05 8.18450234540368e-05 0.000357580066896162 7.11194279944179e-06 -4.80222264299331e-05 -9.05652963067886e-05 1.3738610003012e-05 8.96189065389511e-05 -5.07118607991086e-05 -5.90113784373322e-05 -8.25014218189802e-06 -1.84561957395226e-05 2.88412405259304e-06 -4.77709875257443e-05 -1.08193645847305e-05 3.09953680521798e-05 -5.52812726722194e-06 -8.12514809330543e-05 -1.54242605219211e-07 8.92067504403005e-06 1.09286201172406e-05 -4.43776444469757e-06 -0.000178981895849929 5.76640293765108e-06 -0.000123103014859146 0.000135752259756385 -0.000137010246116898 -9.97676587825787e-05 4.03217247479747e-05 -6.95315251809156e-05 0.000209379456415091 -5.29073599724211e-05 3.13794592576232e-05 0.0021142166219145 -0.0266486807954691 0.0423616643449954 -0.00516829277959251 0.000520585543407858 0.000431830646519731 -0.000267412603637476 -0.000887085976828363 0.000710582426472301 0.000652431796945468 0.000548989563532723 0.000229359385275839 -0.000317567294371618 -0.000168072093190841 0.000360027729032443 0.00017199088542156 0.00204560955044723 0.000618446473888412 -0.00119130568255168 -0.000212701942875471 -0.00150360730426361 -9.78170116330289e-05 0.000224479806534011 0.000742800043169465 0.00270767207359014 -0.00172283941479058 0.000932022830972491 -0.000847510960637032 0.000123344997729575 0.000460973153849529 0.00199652972903061 4.23899114924783e-05 0.000172741705731572 1.06440688220084e-06 -0.00227738848120589 0.00137868134093115 -0.0011841526241202 -0.000172070194883503 -0.00123108710959654 -7.83923410096159e-05 0.00196705715777156 0.000592160430880176 -0.00115881161335069 -0.0761630135713747 -0.02770106309727 -0.00520041878175403 0.000604722669175715 -0.000169033674137783 -0.000184740259498168 -0.00473072939932417 -0.00624081332757252 0.00705171363400776 0.0762870962547712 -0.0917508762839526 -0.0199473341473957 0.831837715164147 0.418539244567835 0.0781226347779475 0.0426878066260949 0.0809205406908708 -0.0864869537576089 -0.00409964213349029 -0.0025718768196961 -0.000478649756110117 0.00138781399352635 0.000319503843928219 0.00026548279564472 0.00165474737221502 0.000372223718836409 0.00119208649624184 -0.00984739779899674 0.00962592723635871 0.00474991155897487 0.0617315692227232 0.019804172761004 0.00142444369216063 -0.0245307790248243 -0.00648936841640039 -0.00251858568716773 -0.00301935270150035 -0.0016649858961195 0.00151999872925404 -0.00491734026208071 -0.005245307233307 -0.014912948439513 -0.00313288227202538 0.00454666739487907 0.00213219945571207 -0.00930396028587803 -0.00233796232089026 -0.000123469765172536
  109 3033.23684135706 ""  19.4416591732698 0 0 -0.0230659935154103 0.0703669052966642 0.0514113486878091 0.000578485947876105 -0.000212960422032454 5.37013237466421e-05 -0.000600120509443377 -4.36489296463391e-05 -5.73065696494576e-05 0.00139055363121495 0.000646380521401679 -0.000821096281454971 -7.64094310517604e-05 5.87128609296428e-05 5.21755202341137e-05 -4.61977935303578e-06 -2.72250367300232e-05 1.64619005891216e-05 -4.48269804334061e-05 4.20168655514126e-05 4.48200743189725e-05 -8.66592880314743e-05 -0.000158655930991324 1.01842982011629e-05 1.60590073743544e-05 7.66640394721238e-06 -1.04546896135352e-05 0.000187692781985326 0.000153422840541253 -9.28992635145843e-05 -6.05235938953474e-05 -2.90036649173418e-05 -3.81259689970528e-05 0.000106793218688927 0.000393416602069187 -0.000170570000206848 -0.00548616737032527 -0.398208457219241 -0.673073642538641 0.284192934140141 -0.443769747877232 0.0624384749806159 -0.0166581366445604 -0.0080819574071291 0.00756673636036743 0.00151716441896946 -0.0014585685695023 -0.00130615090136823 0.000651140070992642 0.000125186705344944 -0.000267425033193058 0.000741098289396511 -0.000350775094591027 -0.000449982704874518 -0.00215085298937083 -0.000606170533999209 0.0012056895356199 -0.000114786824007269 -0.00133212928716762 -0.000112225614681922 4.57662728989013e-05 4.00267435171992e-05 4.53888653426555e-06 0.000646745673017686 -0.000374294169982191 0.00031041249882569 -9.88498135387159e-06 4.0559602009277e-06 9.79382380039014e-05 5.54664282009187e-05 0.000732673445689667 5.28478064799308e-05 0.00158467149390251 -0.000863583540863302 0.000811193637675917 -0.000430511050625206 -0.00323562948299591 -0.000280615833772176 -0.00243580996791026 -0.000669505554235575 0.00148049045054009 -0.00377890592690848 0.000487017973972707 -0.000288215904503638 0.000252027410323072 -0.000534239806549559 0.000119945204120102 -0.000792888411639013 0.00198269076367415 0.000695044645992988 0.0186320209344319 -0.0199023343687339 -0.00502871085010749 0.0239559359308853 0.0113390989431605 0.00266619391081711 0.000942126474986032 -0.00216836377014988 0.00126840201027029 -2.97247376273877e-05 -6.00491250357175e-05 -3.23126960703549e-05 0.000135353133987711 -3.00297283976257e-05 9.9326480984153e-06 0.000352295429882056 2.99666342095287e-05 -5.40973778552645e-06 -0.000122467811117116 -5.51157062264422e-05 -0.000301354890636683 0.000853785680423302 0.000326550905345729 0.000132320529302242 -0.00119333827035076 0.000391716065368119 -0.000827589482232077 -0.000803945426741504 0.00144078300619312 -0.00336197686080947 -8.66437985104228e-05 -0.000191421666676731 -0.000410699419730481 -0.000663689932456018 0.000967728572002066 0.000461255789691488 -0.00334463156944851 -0.00113861589010285 0.000191304134724528
  110 3040.17108549412 ""  6.55236121612051 0 0 1.30395172179136e-05 -8.50936116513972e-05 -0.000113472109966272 2.21526678139856e-07 -1.63939895714057e-06 -2.068206647128e-07 2.68867439876425e-07 4.51961884265165e-06 -1.0761378951416e-05 -1.08620114255222e-05 -4.07335140975955e-06 3.16921861776629e-05 0.00021545866824259 -0.0001273433017964 4.75997369171995e-05 -5.07767293938587e-05 9.88067876017945e-06 -2.13277944833734e-05 0.000133201248812986 5.67829135482836e-05 2.4106509021042e-05 -1.45711619940999e-05 -4.43467423849794e-06 4.66912319659196e-06 -0.000365799193928763 -3.91922484647445e-06 -0.000529166993823864 -0.0273124255665227 -0.0533701360594031 -0.0259692167666851 0.00593195516157669 0.00237003926366103 0.0117263838148345 -0.00330020587443573 0.0526450718143551 -0.0202311919745492 -1.32740706755654e-05 0.000809231827709911 0.00135073829016886 -0.000153637101770511 0.000221846505680306 -4.48570139285115e-05 0.0003084968760092 0.000133172966168974 -0.000154639121238878 -0.00142599608854889 0.00121105409774814 0.000740303758467525 -0.00117620691211206 -0.000612948220150778 0.000443231756763245 5.81271969020023e-05 -0.000117678280252462 -0.000251807101154962 0.228941133807381 0.0533396851478649 -0.138587161921095 0.0650047132833359 0.484972061248748 0.0277682918606273 0.0331209826625536 0.0997057763477107 0.421968553945596 -0.0635106175575444 0.0371742290482425 -0.0284489890208982 -0.00492491486626394 -0.0270070972076724 -0.11057942083207 -0.00144193494613781 -0.0383126374810608 -5.01580650915578e-05 0.300934266610608 -0.166870938168512 0.156004351698507 -0.060482848377584 -0.416496735208817 -0.0302784437815089 -0.200443808247677 -0.0458537016599869 0.11731246256812 -1.95740715362925e-05 1.34636386917647e-05 -7.52429794744892e-07 2.74074208769469e-06 1.0404369389559e-06 -1.00100997231409e-05 3.89803968723225e-06 2.2446555962728e-05 -2.24291312085427e-05 0.000186736626235927 -0.000192235094519928 -2.84120211755848e-05 7.9413444240275e-05 4.26059389929083e-05 1.89966287388372e-05 -0.000124003816177759 -0.00025618950798215 0.000255911733472814 8.72819832211266e-06 5.34752731727044e-06 -3.84653797370296e-06 -7.65467226371981e-07 -6.05423813075519e-06 6.95069492691621e-06 2.4057825784768e-05 -7.23559300693187e-05 -0.000135042465570654 3.80756616763203e-05 -5.15593904819403e-05 -8.32996500632054e-06 -0.00013616803085573 -4.27263665373567e-05 1.73814557445891e-05 1.34288151060237e-05 5.11540632365077e-05 -2.47523835330583e-05 -5.2908449476119e-08 -2.47717397850898e-05 0.000168571584977996 0.000466369122591253 0.000378209118789309 0.00139341780601454 -0.000433699594006301 0.000608734833756617 0.00023650839149843 -0.000303068709668936 -0.000101219075573464 -2.98825147680076e-06
  111 3041.22978633921 ""  6.16484084253616 0 0 -0.000101629762087977 0.000309380925752737 0.000178478663990721 1.30332591707568e-06 -3.10352355316575e-05 -1.21161650378307e-05 5.83685336754125e-05 5.93173641029835e-05 -2.72687275953875e-05 -7.18825065682807e-05 7.63619669101148e-05 4.45124863372281e-05 0.00107974108746764 -0.000910849346161361 -0.000814402047448535 -0.000295816416650154 -6.04636845972908e-05 0.000187810096515834 0.00117641248680756 0.000871707216971596 -0.000629088666312159 -0.000171314445854067 -1.98032442427512e-05 0.000107802961569406 -0.000207511716647217 -0.000604528721514418 0.000119901274846356 -0.0158085081687267 -0.0335176509952319 -0.0193747185505101 -0.0109894302004357 0.0536342806147643 0.0143498270209698 0.00655200741878203 -0.0484888973849068 0.0184806061993997 -3.24176653566526e-05 -0.00143998403358164 -0.00242737251310858 0.00136261765716681 -0.00217218083937922 0.000302775706428495 0.00136341484377198 0.00054991421325238 -0.00066958006030033 -0.0110025748792493 0.00975131935184202 0.00817127533914117 -0.0143408571516259 -0.00831704794744119 0.0078398365247993 0.00216503858500811 -0.00198764454310424 -0.00156794229660079 0.122444958476253 0.0259522261776452 -0.0757361972570334 0.0414245643704391 0.305371060553554 0.0153701466200984 0.0241262846966844 0.0708396998669677 0.290610095630759 0.198858663808162 -0.0952171320823357 0.101581753796049 -0.0156844059976122 -0.0394659888822009 -0.227123763018567 -0.0495428161143448 -0.502886185906413 -0.0469934386249733 -0.295587668393358 0.167007881134658 -0.154565707469659 0.0576168592789118 0.380293065816093 0.0282367531483708 0.160491263432554 0.033326669988194 -0.0931638161672352 2.24091971789064e-05 3.45357780699077e-05 5.21845342693827e-06 -2.42146598996977e-06 -1.07567147942785e-05 6.49084491132824e-07 9.60455940176018e-06 3.62179823462599e-05 -2.0292914499113e-05 0.000188700648318653 -0.000175432221451416 -3.8613742356593e-05 -0.000472445791809095 -0.00023623403504607 -5.0694965739004e-05 -0.00014254382312928 -0.000298818543797785 0.000293868687212921 5.97004872600367e-07 1.20688331573743e-05 7.54868317156698e-06 2.67766212460017e-06 -2.19108238484686e-06 -4.16080630189969e-06 -2.87598474913523e-05 -7.82540104392605e-05 -0.000114621242715565 9.71883314333771e-05 -0.000139588385645212 -7.21686034664293e-05 -0.000102753024406814 -2.92793266233389e-05 -3.95003484852294e-06 -3.53365695092717e-05 1.99593263386493e-05 5.12176775825708e-05 1.31205899588022e-05 8.27845971037182e-05 -2.2093439816636e-05 0.000386256370669563 0.000328933535984777 0.00118876747531304 -0.000391734687634821 0.000515316644069029 0.000211690596706913 0.000336359784580131 0.000110279011696335 -3.4040870815002e-05
  112 3047.99940946756 ""  44.0838224935072 0 0 1.86507526566119e-05 -0.000156416159089523 -0.000277841131688791 2.180662079819e-06 1.92858475393369e-05 2.17143570029781e-05 -1.66763674996828e-06 -4.08016845802897e-05 -1.1145244864768e-05 2.06866945565554e-06 1.97354895058897e-06 1.9454280019426e-07 -6.70164938394609e-05 4.57238579580561e-05 4.72524961265994e-05 -1.05324023182514e-05 -2.69729446953345e-05 -2.56834819726915e-07 9.02591606296032e-05 1.25863814584258e-05 -5.11828305540689e-05 -6.08696406191727e-05 8.60156986422498e-05 6.76358681455021e-05 3.92276081964065e-06 0.000160033461750859 4.229819458176e-05 0.000953795690492024 0.00194193226998111 0.00102967675266434 -0.000344440307025655 0.00375274214302634 0.00182287064415108 -0.000451097528141938 0.00215871475050383 -0.000782824013329461 -4.43214295556302e-05 0.00178730727028906 0.00306783111608813 -0.000211352419042215 0.000242314620586373 -6.46184867541595e-05 2.15026751149534e-05 2.49705325963594e-06 -1.32242874548369e-05 0.000650073030061817 -0.000524663256676828 -0.000463642293658403 -0.00105316488981389 -0.000577544507013288 0.00056011481091682 0.000763307112453225 -0.000843047869226041 -0.00076940536510031 -0.00760979358919231 -0.00180080219835295 0.00459647941908279 -0.00225860682505022 -0.0179613943461309 -0.000899828533077654 -0.00135637553890464 -0.00384523318734967 -0.0159571583877901 0.00903405175658877 -0.00400688415582678 0.00473519716984632 -0.00126783240705244 -0.00466786580633364 -0.0234801896243712 -0.00368921118358036 -0.0364212661374027 -0.00306028388955274 0.0135978516333928 -0.00772520684488563 0.0071795257989792 -0.00259706123385483 -0.0172468117166349 -0.00144128083527705 -0.00567676141362471 -0.00117898882193405 0.00326928916363892 0.00018852495938507 0.000574053252348075 -2.17508672761673e-05 -3.64582571962191e-05 2.7928537445706e-05 -7.08785587894133e-06 1.66703733541493e-05 3.74109486455885e-05 -8.61533141617137e-05 0.00289752767945438 -0.00242086789359754 -0.000742575571037789 -0.00646113030323094 -0.0040682341523642 0.000612904008186999 -0.000501373664665501 -0.000841161852246741 0.00122939363778794 0.0165000956476905 0.00288327364602026 -0.00155815217422319 -0.000522137656304975 -0.00017687273394073 2.43932199471974e-05 0.0812935251997849 0.00166090069541483 0.0251822968896555 -0.0194819915069056 0.0284883043126872 0.0106946677690683 -0.167720229434326 -0.0584774489085966 0.0106622658988806 0.00369289994331401 0.00258243642798602 -0.00536987162996164 0.000708531425983168 -0.00068864300546003 0.000426189965962808 -0.140803852155196 -0.140906080877124 -0.487625002957799 -0.232591877515254 0.32822962387343 0.146789944707823 -0.598681629211811 -0.211296449733563 0.0430240129178687
  113 3049.00718935516 ""  22.6385152712772 0 0 1.94324560834063e-05 -1.5097137854997e-05 7.07472124958371e-05 4.96787770374558e-06 1.87457328346043e-05 -1.32134553283367e-06 1.22586449092651e-05 -2.51919712005698e-05 3.72945384199244e-05 -6.24002821088015e-06 -5.07597681339575e-07 -1.21181532289809e-05 -0.000198689569797782 9.89496104741438e-05 5.90277322191996e-06 -1.99780224920443e-05 -6.49201126861082e-05 -1.92033192271804e-05 4.88700046249245e-05 7.23560356595819e-05 -0.00028020276056708 -2.71676522841238e-05 4.14629706168289e-05 -1.67544570238497e-05 0.000830560219027098 0.000254113050171467 0.00132246583986345 0.0162669952460299 0.01360643265794 -0.00923925181697618 0.0419038099329954 -0.00119939953063341 0.0720069398469932 -0.0168967853304829 -0.00161257662083787 0.00333759035543559 2.54122460684574e-05 -0.000407459294459644 -0.000675127349375811 -0.000285581901803821 0.000495901593891707 -5.35670274493486e-05 -2.72785192774917e-05 -3.57950854753366e-06 2.87168822073935e-05 0.00121965161676776 -0.00104700913371428 -0.00101656977786408 -0.00164419119786787 -0.00107478032984294 0.00132292774228842 0.000292015001699119 -0.000304340625124001 -0.000336755330241772 -0.186717744730391 -0.0514077536637213 0.104334900843549 -0.014026536796051 -0.119300493231751 -0.00969938899307836 0.00317528994921335 0.00777182917643929 0.0122202795601184 -0.476816263672112 0.262010557063996 -0.217630132680797 -0.0253223753224442 -0.154917558500696 -0.651814754500753 0.000867886295255499 -0.0934685855922368 0.00842558415629293 0.0669657081275849 -0.0429717497781496 0.0367296786447757 -0.000288344281424768 0.0208579105744245 0.0010431845717314 0.133210106159599 0.0406409862923209 -0.0831276188802718 -1.43304240089041e-05 -3.53282983133231e-05 -9.24567825267494e-07 2.18346980443306e-06 1.01370556204714e-06 4.8662012368271e-06 -1.18260620248068e-05 -3.30353220488384e-05 3.01730804860407e-05 -0.000203634675609593 0.000188976489621362 3.7570375856053e-05 0.000380299683337591 0.000205766226277283 8.47665669316742e-06 0.000194993979855725 0.000376475749991708 -0.000380122698781462 -0.000332380360903972 -6.30211570094435e-05 3.24448931255326e-05 7.87617726715945e-06 6.51402004558061e-06 -4.22307127323501e-06 -0.00159041076925951 4.7126439636977e-05 -0.00034986433729149 0.000339212870944371 -0.000507837949729079 -0.000190271972987174 0.00344327302662168 0.00119829424197454 -0.000222141883557294 -4.38649957313084e-05 -7.57240215132948e-05 0.000102274847209469 -3.95525258178737e-05 1.37923158162074e-05 -9.38237509632214e-05 0.0022590013105328 0.00233572455917145 0.00802927798253465 0.00497216644960752 -0.00698553304732726 -0.00308926683403082 0.0117633739493069 0.00414726295174183 -0.000818270150891856
  114 3049.38903085599 ""  97.6950270743011 0 0 -0.000129906780995064 0.000328025323011589 -6.00043465128218e-05 -4.15340774092627e-05 -0.000112327739315574 1.46388443470064e-05 5.35788354182708e-05 0.000126463398574017 -3.3738805957533e-06 5.53903379390282e-05 -4.00728429466584e-06 -3.54668798917407e-05 0.000315722492661933 1.6657525712687e-05 -0.000215662613952386 0.00010849718671024 0.000433296717770634 -6.67397126692045e-06 -0.00127904635294089 -0.000409908491729523 0.000709078583835079 0.000104151394141395 -0.00020013197271728 -9.52889882795069e-05 0.000157807449969643 -0.0028409125244302 -0.00023106343135571 -0.0116826149614165 -0.0300262412693138 -0.0195062253167962 0.0195760347193006 -0.0641366548131003 -0.00696995234587813 0.00330290162731448 -0.0382168155478612 0.0139313840064174 -9.49656824296681e-05 -0.000107436501563124 -0.000235166111235745 0.00200538628000086 -0.00341485021012801 0.000456223673678165 -0.000788211502172809 -0.000383519191299224 0.000423472962710564 -0.00162663310425764 0.00088355920265005 0.00110085421732099 0.0140083028884101 0.00777924844351575 -0.00763234113593857 -0.00249026848006452 0.00230389412438325 0.00182670150087007 0.0768622301024134 0.0155507450875296 -0.0484439957786584 0.0362687270985713 0.286450376708586 0.0136305165037871 0.0232409590441494 0.0645959248322263 0.266220164453881 -0.310023632274537 0.153748597893406 -0.151777369098535 0.0129857034006054 0.0268605949604542 0.18031706839177 0.0633059963958284 0.590597444021874 0.0551987452006417 -0.214224490945136 0.11995775606087 -0.113033422334471 0.046487570671109 0.314203234877699 0.026026443996167 0.128818257374664 0.0293632182764516 -0.0759035465257758 0.000165121636805829 0.000137965784485622 1.94028131713311e-05 -2.12718631459164e-05 -2.01734100194265e-05 1.38645559929023e-05 5.97551690473914e-05 0.00010365760749991 -8.58462337146639e-05 0.000401736580144539 -0.000290871864132978 -7.8649346256266e-05 -0.00246486087977996 -0.00127942863202833 -0.000182271058290243 -0.000664152403695242 -0.00120154452802618 0.00118062526245001 0.00102461283423388 0.000209870697389122 -6.94194016317109e-05 -1.05890738620487e-05 -5.26210205746396e-06 -1.45114179356499e-05 0.00479977241601176 -0.000111660015456635 0.00120841406280995 -0.000937053299579029 0.00141275921391167 0.000451114790306722 -0.0107044564868027 -0.00372193575138507 0.000630272218312317 -4.75339917070475e-05 0.000110610654211727 -0.000110573701026749 0.000189699571252469 0.000184892212695062 -0.000170711578212766 -0.00745264063225256 -0.0075880777507412 -0.0261566500980786 -0.0150278818295577 0.0210570814064685 0.00938142671280679 -0.0349156151550133 -0.0123514964306525 0.00249554954338494
  115 3055.65059977117 ""  19.6779175338809 0 0 1.98423799998133e-05 -8.91606263454855e-05 -8.29990689540229e-05 3.11166982838869e-06 3.09296371008935e-06 1.09154544601502e-05 1.21674849554809e-06 1.61468725566339e-07 8.65549638678119e-06 2.76014853387847e-05 -1.49828677667738e-05 -9.24965698255925e-05 -0.000896277873947007 0.00079231212896992 0.000435700545201908 0.000144928921828776 1.58289212957112e-05 0.00023087840986759 -9.87408668263176e-06 -5.84327138726568e-05 8.89625512848349e-05 -9.97494514625756e-07 1.37287968044802e-05 -2.40495164521537e-06 -0.000611390688892407 0.000276343538667354 -0.00164460167436648 0.0382554453844922 0.00480482567850465 -0.0575416548774685 -0.0130228799818161 0.00319260629804504 -0.0204883610208427 -0.0477164136223954 0.00346122913824205 0.00629244187400836 1.64570693372846e-06 0.000614185424840122 0.00103364455412442 -0.000273712554930305 0.000421074314495063 -5.61110067563534e-05 -0.00114230971635351 -0.000425565640245747 0.000361649036008416 0.00884028646248407 -0.00803312474498082 -0.00731470542469914 0.000584472198558457 0.000463270245571024 -0.000575653052384706 -3.65858047237199e-05 5.35736524615575e-05 7.41080684669994e-05 -0.506771088684497 -0.145345855215073 0.276826179267217 0.00387082331076467 -0.0371982072635253 -0.0155604205122677 0.0516841339506318 0.119306486020183 0.430634266604748 0.153573615822831 -0.0828317209216562 0.0695377903933618 0.00530870348390427 0.044069737564222 0.18352887915686 -0.00383966688719459 -0.000122817283680681 -0.0056824142007538 0.245688409040057 -0.154159335249642 0.140155076207995 -0.0091396959068164 0.0129891039482858 0.00255999563458139 0.335034028921287 0.102554251890505 -0.208902698711426 -1.45449432551384e-05 1.71733643823795e-06 -3.12186766320476e-06 1.54096453666402e-06 7.45684499866554e-06 -6.91662795260371e-06 -5.65486546720781e-07 1.976980363768e-06 -7.53242677466546e-06 5.96810173898857e-05 -6.86399922960951e-05 -5.93019002297376e-06 0.000130750874684721 6.07843925735794e-05 2.1308006477218e-05 -2.52234192359598e-05 -5.26420168877857e-05 6.15386659500574e-05 3.44239250319529e-05 -1.29301650012897e-06 -1.34128427466495e-05 -2.12823713906416e-06 -3.28733919510088e-06 8.57780469476048e-06 0.000153957828797511 -7.48751389768941e-05 -0.000103841980081725 -7.9904723208638e-05 0.000117847958161327 6.53477075785095e-05 -0.00032255877594538 -0.000116165333854931 3.57699452986489e-05 2.75679214155714e-05 3.79135555541573e-05 -5.42718372563353e-05 1.61725618580946e-05 -8.44579190746181e-05 0.000114921186175802 0.000276229139024764 0.000197497933475434 0.000731703984044659 -0.000833315391895993 0.00114831607607466 0.000466413500743365 -0.00125255189919266 -0.000433044506772089 5.20212628484837e-05
  116 3058.2982449376 ""  40.0128225893164 0 0 8.17945157910933e-05 -0.000256448024740972 -0.000135669560213994 -9.58447587698254e-06 3.20170638366985e-05 7.939142067642e-06 -2.79500912479673e-05 -3.05604179677287e-05 1.41548572705719e-05 0.000318846918577751 -0.000142558785043357 -0.000185907379662462 -0.0044324216015499 0.00430708679959505 0.00339612522000341 -4.30277403369672e-05 0.000275509079266704 7.69028470223896e-06 -0.000321307141165726 -0.000333911040243984 0.000144187061976594 5.42180975942789e-05 9.35854788156442e-05 -1.718972317045e-05 0.00191341070381006 0.000354835559858942 -0.000825564135571072 0.0300031189046366 0.00873156934008459 -0.039500358899749 0.00103386205244596 0.000139836323967307 0.00278166554654482 0.0701174366474535 0.00373163334214396 -0.012030116057121 6.2718033618979e-05 0.00112803665020694 0.0019289112119676 -0.00110891365177495 0.00179908445706467 -0.00022843003244853 -0.00549557794925507 -0.00235268590863533 0.00276993838569995 0.0515812558337583 -0.0454380964129884 -0.038131277444221 0.00446521273798204 0.00266677395615816 -0.0023821178545816 -0.000596881012630893 0.000584421063850598 0.000417439280945071 -0.392173815457267 -0.110446670228037 0.21239184498607 -0.00322248543900081 -0.0730357200856154 -0.014222032625885 0.0328170669182304 0.0768492520526759 0.273089052372198 -0.0181074576200295 0.00974934175027169 -0.0063427760289697 -0.00214850656153687 -0.00477606130211132 -0.0222330525157305 -0.00144492228853314 -0.00954959461886739 0.000455496367358528 -0.315315162590749 0.199810785281125 -0.179828272530909 0.00390752223177038 -0.0882837796471998 -0.0087693087485437 -0.528402790094315 -0.160172857658542 0.33290789661014 -6.86225244707204e-06 -3.01612547927898e-05 -7.70175925595296e-06 5.69635736029405e-06 2.73968397688032e-05 -7.47505064231751e-06 -5.0469775639955e-06 -3.92010670774084e-05 1.63991815450172e-05 -0.000219304457673199 0.000196027413644369 5.51573044184303e-05 0.000320655854184781 0.000150930153883661 3.51236253180515e-05 0.000149040089098734 0.000295719871517289 -0.000279391835438982 -1.98144595002224e-05 -1.78478737282141e-06 -6.43351756520812e-06 -6.25463003345332e-06 -3.8389285559074e-07 9.24912724027545e-06 -9.94399972848637e-05 0.000257807990827187 0.000284057909155018 -4.39554726927763e-06 1.26290072125878e-05 4.38198686069164e-05 0.000205886169756376 6.2462919557915e-05 4.0909845678261e-06 7.31263902210838e-05 6.74639482609653e-06 -7.73840303242707e-05 -6.94159611532453e-06 -0.000199341326762238 0.000132857439427832 -0.000803420584050429 -0.000650560977294256 -0.00235905850341758 0.00196898068132641 -0.0025272032521887 -0.00107656628826351 2.95102986376548e-05 8.51355270602734e-05 4.6190514499071e-05
  117 3064.01180528729 ""  31.4243688996646 0 0 7.85210191953984e-05 -0.00011133922476642 2.30590407856642e-05 -1.23849312183245e-05 -2.93748426888345e-06 -5.22671956377639e-06 8.19240551516697e-06 6.9107357168954e-06 1.43196588442435e-06 -2.37118399339158e-06 -4.56457062501074e-06 -9.83993808980514e-06 -1.47300213164994e-05 2.09805078327876e-05 7.82477859420127e-06 -4.2453403474331e-06 2.3897739121505e-06 1.5798856304664e-06 -2.00933912015437e-05 -1.32191746027342e-05 8.0529588887856e-06 -1.88560409560113e-05 2.00722952955034e-05 9.81468451520635e-06 1.56059872709267e-05 1.68777986697277e-05 4.36937715886826e-06 0.000198800082563634 0.000301319090637889 5.576134730226e-05 4.9575255954315e-05 0.000153605890760988 0.000148403626119197 0.000358698839401095 0.000137813868717408 -8.2328559729977e-05 1.74270000941903e-05 -1.97200442040065e-05 1.81660998732071e-05 -0.000899062613898449 0.00138070640501457 -0.000191706881261655 -3.40149755583606e-05 -4.7679937198456e-07 0.000131613766754398 0.000152626181207327 -0.000109287035738045 -7.29959201043274e-05 0.000228554163370061 9.46957843719379e-05 -0.000120778400869229 0.000258752163723878 -0.000247325442130389 -0.00019047582204575 -0.00195767930403901 -0.000465556392197329 0.00114822846090554 -0.000367295147644627 -0.00284784810157017 -0.000190280473983709 -8.68001075576541e-05 -0.000318174102781764 -0.00161733931043437 -0.00040398146802706 0.000262815849860164 -0.000161574335289134 -5.20270169088604e-05 -0.000300257203920828 -0.00148790304714579 -0.000178394382368866 -0.00185209609595249 -0.000136239735677035 -0.00123039959418546 0.000826359947090628 -0.000725755164127557 -0.000162359570702574 -0.00170808259716219 -0.000152426230706577 -0.00292050519219903 -0.000844265034233039 0.001841680520981 -0.000506505628219953 -0.000316987801141151 0.000111228636735614 -3.81325397477697e-06 -4.36013534073385e-05 0.000149486779475838 -2.36868429740797e-05 -0.000122127675644862 9.64769037462295e-05 -0.00135146922288563 0.00189522082252923 -0.000995962320514353 0.0060102445316717 0.00294862929828263 0.000453670747265323 0.000502159993140009 0.00113701294238026 -0.00118857235882725 0.00399557272972887 -0.00414771311488383 -0.00226235716011284 4.27238697840978e-05 0.000252445524274536 0.000262336972212019 0.0211366520076832 -0.0546348027268965 -0.0658725646470091 -0.0322683675250284 0.0441117085582892 0.0167985961821832 -0.0140583398421948 -0.00485666276149591 0.0014724344241103 0.000701380187096811 -0.00128181434954326 3.30235980513416e-05 -0.000142426615256965 0.000879470955110661 -0.00187204798826971 0.196924773995781 0.161753062881363 0.581856615396282 -0.408930431260644 0.52396835396226 0.218541482000682 -0.0407497853864858 -0.0283543185158041 -0.0123301249121297
  118 3124.26809433789 ""  16.8098126141362 0 0 9.72530182034209e-06 -0.000465405486195546 -0.000296432874386016 7.48051145091635e-06 0.000174283840396181 1.59104339170949e-05 0.000406339959642665 3.39677703424839e-05 -0.000255908422822533 0.0119026531518334 0.00320636282929612 -0.00630101716726413 -0.0528541705900221 0.0459177895509026 0.0391827458858402 0.00144808180409578 0.0016802243310377 -0.000669565189077461 0.00126425437514657 -0.000510911243554689 -0.000881643457646168 -0.00383336855007917 0.00356013284681998 0.00284058090178244 -0.000528088203942892 0.000247066968092863 0.000380204032854003 -0.00377357583795822 -0.000955575455299308 0.00323435403062458 2.59270427077497e-05 0.000473324438905185 5.83210280040124e-05 -0.00461274025651027 -0.000736777667610086 0.00179903089112102 -4.1204300726346e-06 0.00282677753545946 0.0044234000006346 -0.00112348168533004 0.00213337038857437 -0.00011946159206261 -0.146302430218188 -0.0626032069537218 0.0738159669926929 0.609164819134273 -0.541224573433532 -0.453085917823525 -0.0123937736411181 -0.00416837586520302 0.00726503634637577 0.0444959170967344 -0.0416655160291467 -0.0331590595131415 0.048527324890437 0.0136522397441805 -0.0272651093281361 0.000795841375576795 0.00368001120208858 0.000995889481475416 -0.0020601302583155 -0.00413578315730234 -0.0146518119468805 0.00169647142123161 -0.000485549501332274 0.000693931159168494 6.52432558654284e-05 -8.80851998209032e-05 -0.00191667420806247 -0.00113606927281564 -0.00711876014191173 -0.000384467849288523 0.0114697855499783 -0.00738453968487901 0.00684471561537291 1.12435422049257e-05 0.00398940811357677 -0.000312210621900543 0.0466883917613132 0.0136135352076053 -0.0286135008996249 -7.78840960867585e-05 -4.11988284927576e-05 6.34530271988894e-08 0.000155955558163507 8.89515307204143e-05 5.73904599921672e-05 -6.65256285884866e-05 1.53340953200646e-05 -7.06735678824356e-06 0.000110967947649995 -0.000217312142801624 -0.00012641529885112 0.0009830425671495 0.000504881202932253 0.00015907390241835 0.000231430877980202 7.19048114500331e-05 -0.000108154187801125 -3.09959231144865e-05 -1.83921564862308e-05 -1.59782886924928e-05 -3.28270612081648e-05 -1.83943221998228e-05 1.12367479644322e-05 -6.78780934801441e-05 -4.01178943378582e-06 -2.41785903006202e-05 -7.07764215978229e-05 8.01658523841966e-05 7.01044843966641e-05 0.00048467547196893 0.000181753713964601 2.33640008287841e-05 0.000523004124106716 0.000174416613032846 -0.000329078125050896 -0.000387825816937995 0.000252355894568831 -0.000728045904170635 0.000157155887695972 0.000135737215065995 0.000487067198255764 0.00015693201970524 -0.000234974355053814 -0.000115873791439531 0.000505561365642427 0.000167154086449476 -6.66052160904597e-05
  119 3136.31899190889 ""  6.39357606330219 0 0 -1.85197747462258e-05 0.000231606960908972 -1.75677934116851e-05 0.000133328403461189 0.000261763458055662 -9.12730287500442e-05 -0.00174148970085087 -0.00235148673739337 0.000862363268731603 -0.000890119723197032 6.40201818970558e-05 0.000493063647233779 -0.0038421955803219 0.0039252155561915 0.00294117471094175 4.64536014872942e-05 -0.000489020948820473 -0.000113957401891908 -0.0290696507513877 -0.0104317264861551 0.016832243709446 0.0478240249698761 -0.0434384877333096 -0.0354670376533007 -0.00019932989718041 -3.21054165799148e-05 0.000129592149737934 -0.000419735056750566 -0.000149922796268599 0.000379610103492029 -0.00063499131873237 0.000989927710453716 0.000536247268100545 -0.000548337761215127 -0.000120969041579269 0.000183669935088615 -0.000204304334511918 -0.000360836191404311 0.000392665333338307 0.000638879124524485 -0.000568088807793644 7.07421558185599e-06 0.00851814767489366 0.00292334460227157 -0.00460944091655679 0.0462115141383127 -0.0417178981146547 -0.0343962539224612 0.342903988253159 0.15287233378666 -0.194443019524452 -0.546905775058346 0.512575257817631 0.407394046489229 0.00544601934428092 0.00139766822322405 -0.00300274737124504 0.000225935096944552 0.00122405351317667 0.000119486658892828 -0.000340449223446977 -0.000512269716470901 -0.00190699598419596 0.010042770664624 -0.0058107334951587 0.00495198227529169 -0.000781395131012958 -0.00309009593494061 -0.0119729102293556 -9.65525430118319e-05 -0.0080921081236985 -0.00119258846349278 0.00152006054854231 -0.00098762667674314 0.000985338171955016 0.000174948153227401 0.00132867706272005 2.50299170771493e-05 0.00525408222593101 0.00143052518971219 -0.0033140815663175 4.04114085189935e-05 1.23342756560517e-05 -1.04037180560003e-05 -5.96375081016167e-06 3.96924306244838e-05 -2.26886635610764e-05 1.77894476187164e-05 -1.84470481423302e-05 -2.27408469906631e-06 -9.59575032286154e-05 0.000151079942065246 5.48001391067387e-05 -0.000400863768198607 -0.000220934200069851 -1.75757208829176e-05 -9.06668360464901e-05 -7.46016260923379e-05 6.57405223202077e-05 3.85298389391289e-05 4.25103955593254e-06 8.71998638114933e-07 6.23441942563281e-05 3.80337575498686e-05 5.25362235555296e-06 9.65701414761239e-05 -4.4320165262974e-06 2.55607528296179e-06 -2.4052603778902e-05 9.91825460102812e-05 3.44538386809749e-05 -0.000453889974835592 -0.000166477562691612 -6.58825103847572e-06 -0.000686460925791438 -0.000463362498196865 2.26543928376286e-05 9.25922103104617e-06 -0.000396234336742964 0.000339118469844348 -0.000115482713278527 -9.61344034600407e-05 -0.00030222161186634 -0.000336391119448951 0.000409422283970343 0.00018333891910481 -0.000697004279557634 -0.000283146620506016 8.80209748064753e-05
  120 3157.12783395162 ""  10.0595765850527 0 0 -3.23925319621304e-05 -1.93522435281603e-05 4.75057559221681e-05 0.000211095060256849 0.000319602848752635 -0.0001200471486922 -0.00177721868241817 -0.00136363272384605 0.00095273408335507 0.00520408403586038 0.00267389257120516 -0.00257983860847049 -0.000795455437070656 -0.000442843118440329 0.000439841824684652 -0.00126572072040222 0.00187732126863485 0.00108989713318556 0.0599147206991689 0.0277987609168396 -0.0338557786272615 0.0233622638615426 -0.0243171497608 -0.0177642397295558 0.000485571089942354 0.000209671941788706 -0.000277207491979714 6.54417648055448e-05 0.000137132692283281 -0.000223317128171997 0.000957209027462676 -0.00106599539127228 -0.000744043807230058 0.000247848515859699 9.65035294231972e-05 6.24852481574143e-05 -7.9517538131854e-05 0.000170267990053821 0.000438071261452585 -9.11386388180379e-05 0.000668295082454409 -0.00013592100708171 -0.0610297572019822 -0.0280731434610663 0.0305061404857153 0.00348842928270819 -0.00159416855019202 -0.00245976097058309 -0.688812505268279 -0.315691957981667 0.389193199935101 -0.267320779733081 0.255741019739237 0.199879311856842 -0.0014618253022593 -0.000165093408904124 0.000735989010372593 -0.000127919298867248 -0.00340432546335984 -4.29697970041394e-05 0.000285349919342406 0.000567179613617968 0.0018112347891859 -0.0146376242603109 0.00916170482326567 -0.00713198385164234 0.00115414011870969 0.00519180930863576 0.0175920939525131 -0.000610058721233133 0.00773196601652373 0.00158475725109539 -0.00140524507973512 0.000993032496029988 -0.000866255995834426 -0.000490627703993578 -0.00336239066209844 -0.000596187591104679 -0.00133912844760651 -0.000198734295748663 0.000971649125978359 -1.81308171306564e-05 -1.90074737573537e-05 -8.74657867256475e-06 5.64691334352569e-05 4.46063234712413e-05 1.80532309508818e-05 -2.90157400526307e-05 9.61993694105082e-06 -1.42855152770107e-05 -4.86932097885193e-05 1.20102101028673e-05 -2.25813269891293e-05 0.000321353260715043 0.000151973908398084 7.36308335900802e-05 0.000176338741622477 6.97018668367708e-05 -5.5265130068312e-05 1.32100142194635e-05 -1.62472959308628e-05 -1.98714279830272e-05 -4.82163087584605e-06 2.029756877567e-06 1.7188149987701e-05 4.39209161343842e-05 -1.2566180931201e-05 -2.34597576038644e-05 -0.00013342151776134 0.00022115527467551 0.000119570097745107 -2.66213588096646e-05 -1.57268363474642e-05 3.43932045128417e-05 0.00013855661554269 -5.44353862336784e-05 -0.000247050924932606 -9.9139221677374e-05 -0.000114918248511675 -0.000201459173279986 5.69129960849161e-05 4.84103617058685e-05 0.000195385973102932 -0.000209588057719174 0.00023872117964182 8.82578397266475e-05 -0.000345169968665385 -0.000137385377523392 5.07506984538151e-06
  121 3163.25008079649 ""  6.33230977859116 0 0 7.74430972658798e-05 0.0010206282717202 0.00160407936883436 -0.000246154179434134 7.24964010629278e-05 0.000151111148189765 0.00184182535992523 -0.00207734574587861 -0.00141727302274596 -0.0678991489702116 -0.0304723384714439 0.0344828917245684 -0.00886381560008391 0.0115497038831602 0.00717060013780455 0.000711140653881946 0.000719551918185719 -0.000399316696437292 0.00536374783035994 0.00234050414938631 -0.00305714618282259 0.000959051255579257 -0.000537167787700842 -0.000668003169876343 -6.77304634541672e-05 5.5897393155871e-05 3.20174701028251e-05 -0.000393844562379599 -9.31498532612933e-05 0.000278085707511115 0.000131598234302955 -0.000147721231624838 -0.000107381740087308 -0.000440362993230843 -0.000100007627528334 0.000230264687084801 0.000666342260890272 -0.012386140289273 -0.0186838937815338 0.00078330760099474 -0.00134465851142725 -0.000449212468149159 0.773429455906509 0.350223368069218 -0.388990634411583 0.111099587641119 -0.103045825405497 -0.0826735533032711 -0.0601722127742458 -0.0273200494667905 0.0340616920852985 -0.0068755883004584 0.00653359124583572 0.00531629744092191 0.00496033431703674 0.00146883511338969 -0.00289371456762338 0.000133300930553919 -6.9618341802014e-06 0.000111218227042416 -0.00014568159571188 -0.000271415439748315 -0.000928602447833248 -0.00160371095176662 0.000957135777985616 -0.000783537940501321 0.000118652336106473 0.000528811828947322 0.00194634743524637 -0.000175176936154419 0.000649605319329967 0.000221131486705298 0.000612655414014278 -0.000424638331832636 0.000398214059059704 -2.33598916229669e-05 9.39330970290197e-05 -0.0001797992136665 0.00509361510490176 0.00148265132615777 -0.00298116596292189 3.07579297150243e-05 8.92270516473899e-06 -4.92925676080351e-05 -0.000589409942715614 -0.000223897150119417 -0.000497807909322939 0.000161137482859671 -0.000329570818280435 0.000147133460775676 -0.000643003907381497 0.000850490437970785 0.000609882609878821 -0.000495471279516473 -0.000307023308625148 -0.000183587663108478 0.000490716119779401 0.00211402484665903 -0.00160999922329886 -1.41312658193816e-05 -3.58450034974735e-05 -3.80729619638988e-05 2.71815591196053e-05 2.59445943565813e-05 4.76806374885515e-05 8.05610636245746e-06 1.39978084264363e-05 -1.28833210113051e-05 -0.000246602238711728 0.000385628273940604 0.000278271563379026 0.000140944707926563 2.66035111510317e-05 -2.27914562748086e-05 -0.000613921291075621 -7.53266775400229e-05 0.000314491563439502 0.000825230995731204 -0.00262952526645596 0.00695195084769943 7.40565282672567e-05 4.06660813402077e-05 0.000273737939450735 9.17220493365418e-05 -9.12667230638033e-05 -7.38354009965523e-05 -0.000282927672285226 -8.77767960113116e-05 2.12394509362582e-05
  122 3467.54473447387 ""  25.7124837772462 0 0 -0.000285267293507307 -0.000354060293767829 7.63031497474176e-05 0.000434097841999714 0.000142288113801445 0.000180489569274618 0.000176754240503201 0.000424715644370863 0.000209645796183868 6.00264522201814e-05 -1.68315642536545e-05 -4.87253185437991e-05 -1.40052674692602e-05 -1.21041748415885e-05 1.12046577097826e-05 2.41468710307244e-05 -1.61347897528326e-05 -1.37821320740136e-05 2.25846051330672e-05 6.65059778611141e-05 -2.43576470155136e-05 -0.000102001888305564 -4.07744267260186e-05 1.00417007535189e-05 9.53161811417225e-06 2.05701065777939e-05 -4.2571969021916e-06 -8.61550778627758e-06 3.96418776404791e-06 -4.84280992388174e-06 1.81816090750898e-07 8.98144351441713e-06 -2.49176695185825e-06 4.10367851601011e-07 4.95241497475897e-06 6.30002891450885e-06 0.000466030175625186 0.000450173576697301 -0.000807763622284182 0.000329264918225044 0.000569702755522388 -0.000306631104585156 -0.000966460896948351 -0.000689907893704076 0.000217896378339993 0.00021134678157954 -0.000278606770106479 -0.000191544867521383 -0.000324273846092992 -0.00015942993267343 0.000175649048450337 0.000795502348317832 -0.000312412042498008 -0.000199170298158788 1.13040982947343e-05 3.82014914676847e-05 -2.82414154416239e-05 7.77220352692759e-06 -0.000281190139388465 8.71318211872367e-06 -1.78212838302619e-05 4.00424681455612e-05 4.57750138832457e-05 4.7421219792211e-05 1.69058412107494e-05 2.38706282661138e-05 -4.86805934900699e-06 3.50988928183311e-05 -2.07620994948109e-05 -3.28459400785254e-05 -0.00023153827703218 -1.83489337923868e-05 1.37338842940969e-05 2.57371772954305e-05 2.21022211470257e-05 -4.43435677897665e-05 -0.000275452850168657 -6.68727587849691e-05 8.89627036266277e-06 3.49670347819575e-05 1.44538667777638e-05 0.00278971757013207 -0.000157992869348533 -0.000234363793829314 -0.000150627604483533 0.00127988704111264 -0.00314219064715384 -6.21398371778801e-05 0.000578322531563354 -0.000446410799184625 -0.00329391810640507 0.000827217326178771 0.0017195193774078 -0.0194111763917123 -0.0112915708436411 -0.000269307917691174 -0.000298347864926906 -0.00178103368813005 0.00114415568187478 0.00237680209335883 -0.000300777924772888 -0.000730555685879272 0.0618112712088782 0.0289570462637204 -0.000332143890852058 -0.00020533777835263 -0.000145147328631969 0.000215865750177585 -0.0023453561917441 0.00198438085085053 -0.000668576416560631 -0.0204171034070388 -0.00677951640878171 -0.00161375775960998 -0.880536252338519 -0.384128649088959 0.0131148128088029 0.00555797053411497 -0.0226779717584428 0.0500468810218597 -0.00094665884413171 -0.000407892180747366 -0.00060922697920112 -0.000159033140658593 0.000584188078992317 0.000239517359679807 0.00107504819819734 -0.000986025586051591 0.00131989172924637
  123 3536.33090100011 ""  176.994334074523 0 0 2.19837632849819e-05 0.000153976854507366 -2.99240752767415e-05 -8.01454487714351e-06 -0.000106795599010943 0.000189664517768734 2.65348318004685e-05 9.40715542204501e-05 8.97927737612459e-06 -0.000353361327941567 -0.000297917037661856 0.000110469258590727 -8.77495215851945e-05 6.17418593544952e-05 6.72533702393507e-05 -1.17928844030476e-05 -1.88986699266308e-05 1.52984670707959e-05 6.38829518790016e-06 -2.57296085358484e-05 1.98257683793952e-06 1.78034684721857e-05 -3.02730924823771e-05 7.20161741253219e-06 -6.99094993553481e-06 2.28561120024484e-05 2.95333237324898e-06 1.37918779513967e-06 -1.08014849538038e-06 -2.80766625604523e-05 3.82936081585946e-06 -1.4177066050291e-07 -1.14515556736219e-05 7.28630192328402e-06 1.04622555821001e-05 -4.23290377962735e-06 0.000867222599652743 0.000468563761495401 0.00136739366779869 -0.00465344247438086 0.00326311344699556 -0.000939267415731912 0.00609767588828251 0.00485189970877242 -0.00141196093519151 0.000349028632432991 -0.000246469083904694 -0.000377158038060191 -0.000231678097219481 -0.000113003954694956 0.000101412759902014 -0.000415687360881021 0.000253835777285061 0.000124999340960415 -4.83847651203657e-05 1.98932617330433e-05 -3.09138025067837e-05 2.36416067901682e-05 -0.000175827080546344 2.15997582365975e-05 -2.10829343873336e-05 5.02686112826554e-05 0.000234109845385794 8.09399429739565e-05 -7.68940184555443e-07 3.59871303762011e-05 -4.83321363302431e-06 4.54038362650627e-05 9.53832036436095e-05 -4.30512821623372e-05 -0.000186385252022488 -5.91176491685556e-06 6.14350045148772e-05 6.44538094673523e-06 4.89710889395479e-05 -4.38936745140574e-05 -0.000231461944856529 -4.06450340944077e-05 -0.000110659982128377 2.32705689416766e-05 7.53441482724293e-05 -0.000432484310882338 0.00145484949957426 -0.000310320019279655 0.003235492585455 -0.0214417574917914 0.0552826698618811 0.000885252606084598 -0.00361314630502911 0.00229794405644036 0.004660030473484 -0.00899755537045445 0.00399979162937021 -0.00253467624003857 -0.00276955009727684 0.000300056849305276 0.00470430538583573 0.0159305096636361 -0.00981027889624524 0.000680666441202507 0.000164180161774555 0.000727520910632512 0.00354614319266033 0.00128526749011124 -0.000747181315208222 -0.000102119054895059 2.93648313611375e-05 0.000114063163475045 0.00239104442792619 -0.00558900675838117 -0.0056459997329883 -0.00444285603177278 -0.00107910262781778 -0.000526006491500219 -0.0504520751255466 -0.0218914873479286 -0.000602038112742367 -0.0654759767944744 0.36531407407982 -0.891249330585663 -0.000278075079129433 -0.000404567306872475 -0.00174156583735438 0.00062384904183679 -0.000647020507291433 0.000449230235283784 0.000585090032881162 4.08099741555632e-07 0.000162951253981243
  :::
 } 
 m_exists[123] { 
  s_m_exists
  :::
  1 11111111111111111111111111111111111111111111111111111111111111111111111111111111111111111111111111111111111111111111111111111111111111 
  2 11111111111111111111111111111111111111111111111111111111111111111111111111111111111111111111111111111111111111111111111111111111111111 
  3 11111111111111111111111111111111111111111111111111111111111111111111111111111111111111111111111111111111111111111111111111111111111111 
  4 11111111111111111111111111111111111111111111111111111111111111111111111111111111111111111111111111111111111111111111111111111111111111 
  5 11111111111111111111111111111111111111111111111111111111111111111111111111111111111111111111111111111111111111111111111111111111111111 
  6 11111111111111111111111111111111111111111111111111111111111111111111111111111111111111111111111111111111111111111111111111111111111111 
  7 11111111111111111111111111111111111111111111111111111111111111111111111111111111111111111111111111111111111111111111111111111111111111 
  8 11111111111111111111111111111111111111111111111111111111111111111111111111111111111111111111111111111111111111111111111111111111111111 
  9 11111111111111111111111111111111111111111111111111111111111111111111111111111111111111111111111111111111111111111111111111111111111111 
  10 11111111111111111111111111111111111111111111111111111111111111111111111111111111111111111111111111111111111111111111111111111111111111 
  11 11111111111111111111111111111111111111111111111111111111111111111111111111111111111111111111111111111111111111111111111111111111111111 
  12 11111111111111111111111111111111111111111111111111111111111111111111111111111111111111111111111111111111111111111111111111111111111111 
  13 11111111111111111111111111111111111111111111111111111111111111111111111111111111111111111111111111111111111111111111111111111111111111 
  14 11111111111111111111111111111111111111111111111111111111111111111111111111111111111111111111111111111111111111111111111111111111111111 
  15 11111111111111111111111111111111111111111111111111111111111111111111111111111111111111111111111111111111111111111111111111111111111111 
  16 11111111111111111111111111111111111111111111111111111111111111111111111111111111111111111111111111111111111111111111111111111111111111 
  17 11111111111111111111111111111111111111111111111111111111111111111111111111111111111111111111111111111111111111111111111111111111111111 
  18 11111111111111111111111111111111111111111111111111111111111111111111111111111111111111111111111111111111111111111111111111111111111111 
  19 11111111111111111111111111111111111111111111111111111111111111111111111111111111111111111111111111111111111111111111111111111111111111 
  20 11111111111111111111111111111111111111111111111111111111111111111111111111111111111111111111111111111111111111111111111111111111111111 
  21 11111111111111111111111111111111111111111111111111111111111111111111111111111111111111111111111111111111111111111111111111111111111111 
  22 11111111111111111111111111111111111111111111111111111111111111111111111111111111111111111111111111111111111111111111111111111111111111 
  23 11111111111111111111111111111111111111111111111111111111111111111111111111111111111111111111111111111111111111111111111111111111111111 
  24 11111111111111111111111111111111111111111111111111111111111111111111111111111111111111111111111111111111111111111111111111111111111111 
  25 11111111111111111111111111111111111111111111111111111111111111111111111111111111111111111111111111111111111111111111111111111111111111 
  26 11111111111111111111111111111111111111111111111111111111111111111111111111111111111111111111111111111111111111111111111111111111111111 
  27 11111111111111111111111111111111111111111111111111111111111111111111111111111111111111111111111111111111111111111111111111111111111111 
  28 11111111111111111111111111111111111111111111111111111111111111111111111111111111111111111111111111111111111111111111111111111111111111 
  29 11111111111111111111111111111111111111111111111111111111111111111111111111111111111111111111111111111111111111111111111111111111111111 
  30 11111111111111111111111111111111111111111111111111111111111111111111111111111111111111111111111111111111111111111111111111111111111111 
  31 11111111111111111111111111111111111111111111111111111111111111111111111111111111111111111111111111111111111111111111111111111111111111 
  32 11111111111111111111111111111111111111111111111111111111111111111111111111111111111111111111111111111111111111111111111111111111111111 
  33 11111111111111111111111111111111111111111111111111111111111111111111111111111111111111111111111111111111111111111111111111111111111111 
  34 11111111111111111111111111111111111111111111111111111111111111111111111111111111111111111111111111111111111111111111111111111111111111 
  35 11111111111111111111111111111111111111111111111111111111111111111111111111111111111111111111111111111111111111111111111111111111111111 
  36 11111111111111111111111111111111111111111111111111111111111111111111111111111111111111111111111111111111111111111111111111111111111111 
  37 11111111111111111111111111111111111111111111111111111111111111111111111111111111111111111111111111111111111111111111111111111111111111 
  38 11111111111111111111111111111111111111111111111111111111111111111111111111111111111111111111111111111111111111111111111111111111111111 
  39 11111111111111111111111111111111111111111111111111111111111111111111111111111111111111111111111111111111111111111111111111111111111111 
  40 11111111111111111111111111111111111111111111111111111111111111111111111111111111111111111111111111111111111111111111111111111111111111 
  41 11111111111111111111111111111111111111111111111111111111111111111111111111111111111111111111111111111111111111111111111111111111111111 
  42 11111111111111111111111111111111111111111111111111111111111111111111111111111111111111111111111111111111111111111111111111111111111111 
  43 11111111111111111111111111111111111111111111111111111111111111111111111111111111111111111111111111111111111111111111111111111111111111 
  44 11111111111111111111111111111111111111111111111111111111111111111111111111111111111111111111111111111111111111111111111111111111111111 
  45 11111111111111111111111111111111111111111111111111111111111111111111111111111111111111111111111111111111111111111111111111111111111111 
  46 11111111111111111111111111111111111111111111111111111111111111111111111111111111111111111111111111111111111111111111111111111111111111 
  47 11111111111111111111111111111111111111111111111111111111111111111111111111111111111111111111111111111111111111111111111111111111111111 
  48 11111111111111111111111111111111111111111111111111111111111111111111111111111111111111111111111111111111111111111111111111111111111111 
  49 11111111111111111111111111111111111111111111111111111111111111111111111111111111111111111111111111111111111111111111111111111111111111 
  50 11111111111111111111111111111111111111111111111111111111111111111111111111111111111111111111111111111111111111111111111111111111111111 
  51 11111111111111111111111111111111111111111111111111111111111111111111111111111111111111111111111111111111111111111111111111111111111111 
  52 11111111111111111111111111111111111111111111111111111111111111111111111111111111111111111111111111111111111111111111111111111111111111 
  53 11111111111111111111111111111111111111111111111111111111111111111111111111111111111111111111111111111111111111111111111111111111111111 
  54 11111111111111111111111111111111111111111111111111111111111111111111111111111111111111111111111111111111111111111111111111111111111111 
  55 11111111111111111111111111111111111111111111111111111111111111111111111111111111111111111111111111111111111111111111111111111111111111 
  56 11111111111111111111111111111111111111111111111111111111111111111111111111111111111111111111111111111111111111111111111111111111111111 
  57 11111111111111111111111111111111111111111111111111111111111111111111111111111111111111111111111111111111111111111111111111111111111111 
  58 11111111111111111111111111111111111111111111111111111111111111111111111111111111111111111111111111111111111111111111111111111111111111 
  59 11111111111111111111111111111111111111111111111111111111111111111111111111111111111111111111111111111111111111111111111111111111111111 
  60 11111111111111111111111111111111111111111111111111111111111111111111111111111111111111111111111111111111111111111111111111111111111111 
  61 11111111111111111111111111111111111111111111111111111111111111111111111111111111111111111111111111111111111111111111111111111111111111 
  62 11111111111111111111111111111111111111111111111111111111111111111111111111111111111111111111111111111111111111111111111111111111111111 
  63 11111111111111111111111111111111111111111111111111111111111111111111111111111111111111111111111111111111111111111111111111111111111111 
  64 11111111111111111111111111111111111111111111111111111111111111111111111111111111111111111111111111111111111111111111111111111111111111 
  65 11111111111111111111111111111111111111111111111111111111111111111111111111111111111111111111111111111111111111111111111111111111111111 
  66 11111111111111111111111111111111111111111111111111111111111111111111111111111111111111111111111111111111111111111111111111111111111111 
  67 11111111111111111111111111111111111111111111111111111111111111111111111111111111111111111111111111111111111111111111111111111111111111 
  68 11111111111111111111111111111111111111111111111111111111111111111111111111111111111111111111111111111111111111111111111111111111111111 
  69 11111111111111111111111111111111111111111111111111111111111111111111111111111111111111111111111111111111111111111111111111111111111111 
  70 11111111111111111111111111111111111111111111111111111111111111111111111111111111111111111111111111111111111111111111111111111111111111 
  71 11111111111111111111111111111111111111111111111111111111111111111111111111111111111111111111111111111111111111111111111111111111111111 
  72 11111111111111111111111111111111111111111111111111111111111111111111111111111111111111111111111111111111111111111111111111111111111111 
  73 11111111111111111111111111111111111111111111111111111111111111111111111111111111111111111111111111111111111111111111111111111111111111 
  74 11111111111111111111111111111111111111111111111111111111111111111111111111111111111111111111111111111111111111111111111111111111111111 
  75 11111111111111111111111111111111111111111111111111111111111111111111111111111111111111111111111111111111111111111111111111111111111111 
  76 11111111111111111111111111111111111111111111111111111111111111111111111111111111111111111111111111111111111111111111111111111111111111 
  77 11111111111111111111111111111111111111111111111111111111111111111111111111111111111111111111111111111111111111111111111111111111111111 
  78 11111111111111111111111111111111111111111111111111111111111111111111111111111111111111111111111111111111111111111111111111111111111111 
  79 11111111111111111111111111111111111111111111111111111111111111111111111111111111111111111111111111111111111111111111111111111111111111 
  80 11111111111111111111111111111111111111111111111111111111111111111111111111111111111111111111111111111111111111111111111111111111111111 
  81 11111111111111111111111111111111111111111111111111111111111111111111111111111111111111111111111111111111111111111111111111111111111111 
  82 11111111111111111111111111111111111111111111111111111111111111111111111111111111111111111111111111111111111111111111111111111111111111 
  83 11111111111111111111111111111111111111111111111111111111111111111111111111111111111111111111111111111111111111111111111111111111111111 
  84 11111111111111111111111111111111111111111111111111111111111111111111111111111111111111111111111111111111111111111111111111111111111111 
  85 11111111111111111111111111111111111111111111111111111111111111111111111111111111111111111111111111111111111111111111111111111111111111 
  86 11111111111111111111111111111111111111111111111111111111111111111111111111111111111111111111111111111111111111111111111111111111111111 
  87 11111111111111111111111111111111111111111111111111111111111111111111111111111111111111111111111111111111111111111111111111111111111111 
  88 11111111111111111111111111111111111111111111111111111111111111111111111111111111111111111111111111111111111111111111111111111111111111 
  89 11111111111111111111111111111111111111111111111111111111111111111111111111111111111111111111111111111111111111111111111111111111111111 
  90 11111111111111111111111111111111111111111111111111111111111111111111111111111111111111111111111111111111111111111111111111111111111111 
  91 11111111111111111111111111111111111111111111111111111111111111111111111111111111111111111111111111111111111111111111111111111111111111 
  92 11111111111111111111111111111111111111111111111111111111111111111111111111111111111111111111111111111111111111111111111111111111111111 
  93 11111111111111111111111111111111111111111111111111111111111111111111111111111111111111111111111111111111111111111111111111111111111111 
  94 11111111111111111111111111111111111111111111111111111111111111111111111111111111111111111111111111111111111111111111111111111111111111 
  95 11111111111111111111111111111111111111111111111111111111111111111111111111111111111111111111111111111111111111111111111111111111111111 
  96 11111111111111111111111111111111111111111111111111111111111111111111111111111111111111111111111111111111111111111111111111111111111111 
  97 11111111111111111111111111111111111111111111111111111111111111111111111111111111111111111111111111111111111111111111111111111111111111 
  98 11111111111111111111111111111111111111111111111111111111111111111111111111111111111111111111111111111111111111111111111111111111111111 
  99 11111111111111111111111111111111111111111111111111111111111111111111111111111111111111111111111111111111111111111111111111111111111111 
  100 11111111111111111111111111111111111111111111111111111111111111111111111111111111111111111111111111111111111111111111111111111111111111 
  101 11111111111111111111111111111111111111111111111111111111111111111111111111111111111111111111111111111111111111111111111111111111111111 
  102 11111111111111111111111111111111111111111111111111111111111111111111111111111111111111111111111111111111111111111111111111111111111111 
  103 11111111111111111111111111111111111111111111111111111111111111111111111111111111111111111111111111111111111111111111111111111111111111 
  104 11111111111111111111111111111111111111111111111111111111111111111111111111111111111111111111111111111111111111111111111111111111111111 
  105 11111111111111111111111111111111111111111111111111111111111111111111111111111111111111111111111111111111111111111111111111111111111111 
  106 11111111111111111111111111111111111111111111111111111111111111111111111111111111111111111111111111111111111111111111111111111111111111 
  107 11111111111111111111111111111111111111111111111111111111111111111111111111111111111111111111111111111111111111111111111111111111111111 
  108 11111111111111111111111111111111111111111111111111111111111111111111111111111111111111111111111111111111111111111111111111111111111111 
  109 11111111111111111111111111111111111111111111111111111111111111111111111111111111111111111111111111111111111111111111111111111111111111 
  110 11111111111111111111111111111111111111111111111111111111111111111111111111111111111111111111111111111111111111111111111111111111111111 
  111 11111111111111111111111111111111111111111111111111111111111111111111111111111111111111111111111111111111111111111111111111111111111111 
  112 11111111111111111111111111111111111111111111111111111111111111111111111111111111111111111111111111111111111111111111111111111111111111 
  113 11111111111111111111111111111111111111111111111111111111111111111111111111111111111111111111111111111111111111111111111111111111111111 
  114 11111111111111111111111111111111111111111111111111111111111111111111111111111111111111111111111111111111111111111111111111111111111111 
  115 11111111111111111111111111111111111111111111111111111111111111111111111111111111111111111111111111111111111111111111111111111111111111 
  116 11111111111111111111111111111111111111111111111111111111111111111111111111111111111111111111111111111111111111111111111111111111111111 
  117 11111111111111111111111111111111111111111111111111111111111111111111111111111111111111111111111111111111111111111111111111111111111111 
  118 11111111111111111111111111111111111111111111111111111111111111111111111111111111111111111111111111111111111111111111111111111111111111 
  119 11111111111111111111111111111111111111111111111111111111111111111111111111111111111111111111111111111111111111111111111111111111111111 
  120 11111111111111111111111111111111111111111111111111111111111111111111111111111111111111111111111111111111111111111111111111111111111111 
  121 11111111111111111111111111111111111111111111111111111111111111111111111111111111111111111111111111111111111111111111111111111111111111 
  122 11111111111111111111111111111111111111111111111111111111111111111111111111111111111111111111111111111111111111111111111111111111111111 
  123 11111111111111111111111111111111111111111111111111111111111111111111111111111111111111111111111111111111111111111111111111111111111111 
  :::
 } 
} 
