# Supplementary material for: Cut-off Scale and Complex Formation in Density Functional Theory Computations of Epoxy-Amine Reactivity
Source: ACS Omega. 2021 Oct 25;6(44):29424–31. doi: 10.1021/acsomega.1c03229 (PMC8587129; doi:10.1021/acsomega.1c03229)
Supplement: Supplementary file 1 — ao1c03229_si_001.zip [file ao1c03229_si_001.zip › Final_structures/Primary/A1_E4_B3LYP-D3_CC-PVTZ-F_ canonical/Epoxy_frag4_reactant-2_isomer6.vib]

{ 
 s_m_m2io_version
 :::
 2.0.0 
} 

f_m_table { 
 i_j_atom_total
 :::
 43
 m_column[134] { 
  s_m_data_name
  s_m_column_name
  i_m_width
  b_m_visible
  s_m_units
  :::
  1 r_j_Frequency  "Frequency"  10 1 "" 
  2 s_j_Symmetry  "Symmetry"  10 0 "" 
  3 r_j_Intensity  "Intensity"  10 1 "" 
  4 r_j_Raman_Act  "Raman Act"  10 0 "" 
  5 r_j_Raman_Int  "Raman Int"  10 0 "" 
  6 r_j_x1  "x1"  10 0 "" 
  7 r_j_y1  "y1"  10 0 "" 
  8 r_j_z1  "z1"  10 0 "" 
  9 r_j_x2  "x2"  10 0 "" 
  10 r_j_y2  "y2"  10 0 "" 
  11 r_j_z2  "z2"  10 0 "" 
  12 r_j_x3  "x3"  10 0 "" 
  13 r_j_y3  "y3"  10 0 "" 
  14 r_j_z3  "z3"  10 0 "" 
  15 r_j_x4  "x4"  10 0 "" 
  16 r_j_y4  "y4"  10 0 "" 
  17 r_j_z4  "z4"  10 0 "" 
  18 r_j_x5  "x5"  10 0 "" 
  19 r_j_y5  "y5"  10 0 "" 
  20 r_j_z5  "z5"  10 0 "" 
  21 r_j_x6  "x6"  10 0 "" 
  22 r_j_y6  "y6"  10 0 "" 
  23 r_j_z6  "z6"  10 0 "" 
  24 r_j_x7  "x7"  10 0 "" 
  25 r_j_y7  "y7"  10 0 "" 
  26 r_j_z7  "z7"  10 0 "" 
  27 r_j_x8  "x8"  10 0 "" 
  28 r_j_y8  "y8"  10 0 "" 
  29 r_j_z8  "z8"  10 0 "" 
  30 r_j_x9  "x9"  10 0 "" 
  31 r_j_y9  "y9"  10 0 "" 
  32 r_j_z9  "z9"  10 0 "" 
  33 r_j_x10  "x10"  10 0 "" 
  34 r_j_y10  "y10"  10 0 "" 
  35 r_j_z10  "z10"  10 0 "" 
  36 r_j_x11  "x11"  10 0 "" 
  37 r_j_y11  "y11"  10 0 "" 
  38 r_j_z11  "z11"  10 0 "" 
  39 r_j_x12  "x12"  10 0 "" 
  40 r_j_y12  "y12"  10 0 "" 
  41 r_j_z12  "z12"  10 0 "" 
  42 r_j_x13  "x13"  10 0 "" 
  43 r_j_y13  "y13"  10 0 "" 
  44 r_j_z13  "z13"  10 0 "" 
  45 r_j_x14  "x14"  10 0 "" 
  46 r_j_y14  "y14"  10 0 "" 
  47 r_j_z14  "z14"  10 0 "" 
  48 r_j_x15  "x15"  10 0 "" 
  49 r_j_y15  "y15"  10 0 "" 
  50 r_j_z15  "z15"  10 0 "" 
  51 r_j_x16  "x16"  10 0 "" 
  52 r_j_y16  "y16"  10 0 "" 
  53 r_j_z16  "z16"  10 0 "" 
  54 r_j_x17  "x17"  10 0 "" 
  55 r_j_y17  "y17"  10 0 "" 
  56 r_j_z17  "z17"  10 0 "" 
  57 r_j_x18  "x18"  10 0 "" 
  58 r_j_y18  "y18"  10 0 "" 
  59 r_j_z18  "z18"  10 0 "" 
  60 r_j_x19  "x19"  10 0 "" 
  61 r_j_y19  "y19"  10 0 "" 
  62 r_j_z19  "z19"  10 0 "" 
  63 r_j_x20  "x20"  10 0 "" 
  64 r_j_y20  "y20"  10 0 "" 
  65 r_j_z20  "z20"  10 0 "" 
  66 r_j_x21  "x21"  10 0 "" 
  67 r_j_y21  "y21"  10 0 "" 
  68 r_j_z21  "z21"  10 0 "" 
  69 r_j_x22  "x22"  10 0 "" 
  70 r_j_y22  "y22"  10 0 "" 
  71 r_j_z22  "z22"  10 0 "" 
  72 r_j_x23  "x23"  10 0 "" 
  73 r_j_y23  "y23"  10 0 "" 
  74 r_j_z23  "z23"  10 0 "" 
  75 r_j_x24  "x24"  10 0 "" 
  76 r_j_y24  "y24"  10 0 "" 
  77 r_j_z24  "z24"  10 0 "" 
  78 r_j_x25  "x25"  10 0 "" 
  79 r_j_y25  "y25"  10 0 "" 
  80 r_j_z25  "z25"  10 0 "" 
  81 r_j_x26  "x26"  10 0 "" 
  82 r_j_y26  "y26"  10 0 "" 
  83 r_j_z26  "z26"  10 0 "" 
  84 r_j_x27  "x27"  10 0 "" 
  85 r_j_y27  "y27"  10 0 "" 
  86 r_j_z27  "z27"  10 0 "" 
  87 r_j_x28  "x28"  10 0 "" 
  88 r_j_y28  "y28"  10 0 "" 
  89 r_j_z28  "z28"  10 0 "" 
  90 r_j_x29  "x29"  10 0 "" 
  91 r_j_y29  "y29"  10 0 "" 
  92 r_j_z29  "z29"  10 0 "" 
  93 r_j_x30  "x30"  10 0 "" 
  94 r_j_y30  "y30"  10 0 "" 
  95 r_j_z30  "z30"  10 0 "" 
  96 r_j_x31  "x31"  10 0 "" 
  97 r_j_y31  "y31"  10 0 "" 
  98 r_j_z31  "z31"  10 0 "" 
  99 r_j_x32  "x32"  10 0 "" 
  100 r_j_y32  "y32"  10 0 "" 
  101 r_j_z32  "z32"  10 0 "" 
  102 r_j_x33  "x33"  10 0 "" 
  103 r_j_y33  "y33"  10 0 "" 
  104 r_j_z33  "z33"  10 0 "" 
  105 r_j_x34  "x34"  10 0 "" 
  106 r_j_y34  "y34"  10 0 "" 
  107 r_j_z34  "z34"  10 0 "" 
  108 r_j_x35  "x35"  10 0 "" 
  109 r_j_y35  "y35"  10 0 "" 
  110 r_j_z35  "z35"  10 0 "" 
  111 r_j_x36  "x36"  10 0 "" 
  112 r_j_y36  "y36"  10 0 "" 
  113 r_j_z36  "z36"  10 0 "" 
  114 r_j_x37  "x37"  10 0 "" 
  115 r_j_y37  "y37"  10 0 "" 
  116 r_j_z37  "z37"  10 0 "" 
  117 r_j_x38  "x38"  10 0 "" 
  118 r_j_y38  "y38"  10 0 "" 
  119 r_j_z38  "z38"  10 0 "" 
  120 r_j_x39  "x39"  10 0 "" 
  121 r_j_y39  "y39"  10 0 "" 
  122 r_j_z39  "z39"  10 0 "" 
  123 r_j_x40  "x40"  10 0 "" 
  124 r_j_y40  "y40"  10 0 "" 
  125 r_j_z40  "z40"  10 0 "" 
  126 r_j_x41  "x41"  10 0 "" 
  127 r_j_y41  "y41"  10 0 "" 
  128 r_j_z41  "z41"  10 0 "" 
  129 r_j_x42  "x42"  10 0 "" 
  130 r_j_y42  "y42"  10 0 "" 
  131 r_j_z42  "z42"  10 0 "" 
  132 r_j_x43  "x43"  10 0 "" 
  133 r_j_y43  "y43"  10 0 "" 
  134 r_j_z43  "z43"  10 0 "" 
  :::
 } 
 m_row[123] { 
  r_j_Frequency
  s_j_Symmetry
  r_j_Intensity
  r_j_Raman_Act
  r_j_Raman_Int
  r_j_x1
  r_j_y1
  r_j_z1
  r_j_x2
  r_j_y2
  r_j_z2
  r_j_x3
  r_j_y3
  r_j_z3
  r_j_x4
  r_j_y4
  r_j_z4
  r_j_x5
  r_j_y5
  r_j_z5
  r_j_x6
  r_j_y6
  r_j_z6
  r_j_x7
  r_j_y7
  r_j_z7
  r_j_x8
  r_j_y8
  r_j_z8
  r_j_x9
  r_j_y9
  r_j_z9
  r_j_x10
  r_j_y10
  r_j_z10
  r_j_x11
  r_j_y11
  r_j_z11
  r_j_x12
  r_j_y12
  r_j_z12
  r_j_x13
  r_j_y13
  r_j_z13
  r_j_x14
  r_j_y14
  r_j_z14
  r_j_x15
  r_j_y15
  r_j_z15
  r_j_x16
  r_j_y16
  r_j_z16
  r_j_x17
  r_j_y17
  r_j_z17
  r_j_x18
  r_j_y18
  r_j_z18
  r_j_x19
  r_j_y19
  r_j_z19
  r_j_x20
  r_j_y20
  r_j_z20
  r_j_x21
  r_j_y21
  r_j_z21
  r_j_x22
  r_j_y22
  r_j_z22
  r_j_x23
  r_j_y23
  r_j_z23
  r_j_x24
  r_j_y24
  r_j_z24
  r_j_x25
  r_j_y25
  r_j_z25
  r_j_x26
  r_j_y26
  r_j_z26
  r_j_x27
  r_j_y27
  r_j_z27
  r_j_x28
  r_j_y28
  r_j_z28
  r_j_x29
  r_j_y29
  r_j_z29
  r_j_x30
  r_j_y30
  r_j_z30
  r_j_x31
  r_j_y31
  r_j_z31
  r_j_x32
  r_j_y32
  r_j_z32
  r_j_x33
  r_j_y33
  r_j_z33
  r_j_x34
  r_j_y34
  r_j_z34
  r_j_x35
  r_j_y35
  r_j_z35
  r_j_x36
  r_j_y36
  r_j_z36
  r_j_x37
  r_j_y37
  r_j_z37
  r_j_x38
  r_j_y38
  r_j_z38
  r_j_x39
  r_j_y39
  r_j_z39
  r_j_x40
  r_j_y40
  r_j_z40
  r_j_x41
  r_j_y41
  r_j_z41
  r_j_x42
  r_j_y42
  r_j_z42
  r_j_x43
  r_j_y43
  r_j_z43
  :::
  1 38.5320949542889 ""  0.567683237474795 0 0 0.022987874559053 0.013524772556595 -0.00507773620980126 0.0552268999858314 0.00123751010567219 -0.0381051259895316 0.0461450298034901 0.00422911586936102 -0.0265363930368225 0.0482861849765837 0.00527047129623526 -0.0249105993628408 0.0317520126995115 0.0129937708242714 -0.00625888906400163 0.0134383248087315 0.0198244397543038 0.0108822800365202 0.0177444660897725 0.0150288001005262 0.00258643457660893 0.0340119869728824 0.0072759003166709 -0.0158420205127847 -0.0141924466975546 0.0340524825151467 0.0415060326129565 -0.0132431609025524 0.0377261186026534 0.0464402191790688 -0.0563577212791614 0.0214218760368686 0.0378880934524526 -0.00239411481165365 0.0583288936660984 0.0731145749463867 0.014271623498828 -0.0125686080776623 -0.00140800545498002 0.0275104986987425 0.0495365432037015 -0.00238648331582347 0.058851215776378 0.0024061446566125 -0.0344152135085451 0.0308813356187735 0.0152073291725181 -0.00268072971897018 0.00667132563870703 0.0182908977283592 0.0124711234354506 0.0359842165441938 0.00484081209510427 -0.0200204429918954 0.00844417064371537 0.0461631878609172 0.0486323495330883 -0.0280484807835866 0.0449622982634159 0.063697977037448 -0.0201374350239913 0.0250431636992284 0.0312456611241668 -0.0614807824924043 0.0187013410867032 0.0353669554152431 -0.0643014524572695 0.00731879788428734 0.0162691210489138 -0.0739030983126911 0.0291929071700528 0.0592019932498022 -0.00290519413104612 0.0599579699253046 0.0753717281935524 -0.0203386581484732 0.0693340044963734 0.0899665606981891 0.0246097224424149 0.0633385108144101 0.0768554336795463 -0.0180933802117015 0.00823310124219251 0.0304481796340765 -0.0340355955491372 -0.0230056994006655 0.0192666064495845 -0.00832733253105662 0.0121512066472875 0.0243314358728642 -0.0350567217760742 0.0190118855707782 0.0557343735552163 -0.000394443722425824 0.00627355012459956 0.0116788886302325 -0.0188839531330628 0.0255275955397121 0.0462303392657514 -0.0313638637712879 -0.0685266645792614 -0.0543800785195782 -0.0302860807564536 -0.0752363394647885 -0.058490705173996 -0.0342542495207724 -0.0658603531564284 -0.0556184015328037 -0.0281917541216371 -0.0690019945447013 -0.049495294676966 -0.0331195405108374 -0.0658760989048105 -0.0542560201140824 -0.0314492608814275 -0.0738389723010057 -0.0631559421985579 -0.0305535249197146 -0.0746236630675381 -0.0506757495388526 -0.0333952858852707 -0.0637084911184948 -0.0557892697524362 -0.0358233755313159 -0.0659186254141041 -0.0563507899478994 -0.0350652595332972 -0.0660431592988566 -0.0559740652903271
  2 52.4810019976786 ""  0.130109504519198 0 0 -0.011892684109411 0.00447779830453666 0.0220853828768016 0.00141709215137274 -0.00208394946937683 0.00374768133742252 -0.00188630224564408 -0.000561903745762718 0.00767148491242902 0.0194523626664763 -0.00904855553916376 -0.00799347448642112 0.0255728384222263 -0.0134048997839917 -0.00969243084652263 0.009463693665733 -0.00902143120897394 0.00506780918201704 -0.0173313806619025 0.00276136720777648 0.0251147365618845 -0.0224598771990754 0.00698541008966092 0.0260190230567659 0.0163487007388831 -0.0151713033991326 0.00469764928217876 0.0790216840046522 -0.0466746263332229 -0.047069373562105 -0.0371181632125483 0.0422992887567514 -0.0219338421795902 0.0114397502431777 -0.046415156147997 0.0851452634385585 -0.0127576576003527 0.00534347265700911 0.051269836109675 -0.0359527961012688 0.0174839151401442 0.0125999194509787 0.0319715822177517 -0.0121818412685227 -0.019240738469196 0.0437726112119418 -0.0209752593950792 -0.0233460393002953 -0.0332191016648445 0.00800460524208529 0.0393312708876095 -0.040462040509274 0.0148127003789181 0.0398442447751823 0.104412489834906 -0.0918371475544511 -0.0320093201781507 0.0888244408162235 -0.0540150868490373 -0.0523590410684605 0.0893236399261949 -0.0173783450861574 -0.0945441877116536 -0.0756440444858271 0.0641087227087996 0.0103907496228828 -0.0362803348994711 0.0590962995147194 -0.075636388262096 -0.0386833391364785 0.0432733479746716 -0.0205962874937221 -0.0292936832744757 -0.0278932433506778 0.11936762509196 0.0134782813266754 -0.0502188895720015 0.0903414488779391 0.0482542952242249 -0.0822243357867963 0.103807522139575 0.04849898143059 -0.0294028461172523 -0.0209808406517002 0.0550505859475771 -0.0388045973519088 0.0316601883054963 0.0120803835786231 -0.00953032429449272 0.0159725962434356 0.0559100984848128 -0.032576186291047 -0.0348896406440849 0.0578107585210901 -0.0327443666374367 -0.0439764542260468 -0.00494876661987627 8.89959982903732e-05 0.0272587907929879 -0.0570585267431547 0.0539889975005744 -0.0349307476615317 -0.0510267986114923 0.0359961617028759 -0.0501706835761195 -0.0719188710123998 0.0667496119214763 -0.0259320881843588 -0.0415410188078169 0.0580792899339317 -0.0256198167444268 -0.067423798093186 0.0535176312975636 -0.0388644272117178 -0.0619341563369595 0.0342114293465553 -0.0591281529137133 -0.0432203389946931 0.0277389780365227 -0.0438870833073987 -0.0740310499533024 0.0765846420552238 -0.0184630469405932 -0.0859741537488932 0.0616424469742081 -0.0304418035429816 -0.0659356584258124 0.0702853147136833 -0.0227968825329555
  3 63.7823288324609 ""  0.683225204284568 0 0 -0.0224188039164667 0.0272473136510424 0.00935559284484766 -0.00356251919361519 0.0206293111710158 -0.0105923502403875 -0.00834116724471584 0.0219082098434371 -0.00144545752728234 -0.00187717435438339 0.0228042126670242 -0.00027013267746807 -0.00138598014117466 0.0209492666650175 0.00546008253830718 -0.00621212326136369 0.017745970192173 0.00933971637371275 -0.0140715302650234 0.0177246995194745 0.00905431429517876 -0.0162724280617258 0.0209574438984695 0.00521381720950785 0.0092613143092324 0.00608273575875794 0.00343868263940702 -0.0278240584859986 0.0344263813346418 0.0477564661506482 0.0755259794435172 -0.0364246705828288 0.0278133139392496 0.00207834637032422 0.00433200618711246 -0.0760354294852325 -0.0243445980993009 0.0275415434323326 0.0503547387685303 -0.057372604200474 0.0425274844864055 -0.00454854772612779 0.00263237920811299 0.0256632181980884 -0.00375412187357556 0.00324598543041801 0.0216023944668101 0.00605667251671626 -0.0165971407673956 0.0140959951600456 0.0105013255720523 -0.0217861180310452 0.0215869810415207 0.00638051328157499 -0.0527244155681747 0.0707067220769806 0.034843145385855 -0.0264717572375926 0.0313821619757435 0.0519109107957857 -0.0310763142494529 0.0215313261769151 0.0885568583509654 0.103863255735247 -0.0542466740293215 0.00175312640389892 0.0815450868047762 -0.0363227962969221 0.082734425626933 0.0906698990305708 -0.0465530998400653 0.0178758924471403 0.0241046574941849 -0.0151044173959519 -0.106635806064076 0.0171130037950144 -0.00643113204227843 -0.0853259301787774 -0.0428508642014337 0.0311338743837607 -0.0934603117814469 0.082314384532795 -0.0194796986593343 -0.0693353411342399 0.0891570680306613 -0.0469671843617965 0.0247839204061023 0.0132086866076454 0.00899690973917737 -0.00292777132957941 0.090823693267399 -0.0184606292430403 -0.0944078154308543 0.107402052311169 -0.0248219111501795 -0.110242482048986 -0.0244815540181674 0.0274829740230406 0.0163252440898741 -0.0694973355638464 -0.0360319862614055 0.00150841005082007 -0.0432019626835354 -0.0150524263471661 -0.0207254119152224 -0.0607724515779159 -0.0484046163120194 0.0401453083898993 -0.0697840434913396 -0.0369740849588936 0.00339769935604833 -0.0968216825735338 -0.0445077360080965 -0.00975137366694511 -0.0385368836427016 -0.0117576250894457 -0.0228126428527551 -0.0504925215798588 -0.00751272585189013 -0.0326322514228674 -0.0764766400204864 -0.0650137751801078 0.0533315859722388 -0.0610222319474881 -0.0499290116768784 0.0427969933768224 -0.0376453200563548 -0.0386300007326199 0.0514741095715209
  4 67.7918226260461 ""  0.509206855621037 0 0 0.00690859631682125 -0.0105068103576717 0.0139895124900535 -0.0219085353826573 0.00137983515662041 0.0471406340832595 -0.0146046083790078 0.000257244809174801 0.0337872465196595 -0.0271261554205244 0.000105612486732338 0.0338978720042861 -0.0222833900405804 0.000591317133747142 0.018981618914712 -0.00592203513610816 0.00219869506582344 0.00483388652248234 0.00516415418416242 0.00314350081244812 0.00697564351649928 0.00132942460714967 0.00147343113017693 0.0204472410376433 -0.00901334559010907 0.00916457116744104 -0.00660612143569165 0.0039876666401247 -0.00979898764425932 -0.0348923139109329 -0.0301556674420445 0.0391018813578552 -0.019207681124496 -0.0069700507244424 0.0081129475646977 0.0247838314147911 0.0143351032942767 0.0122571837916159 0.011306256602307 0.000936687660822889 -0.0466364963743704 0.0108169202939034 -0.0394024723027961 -0.00172077623850756 0.0442266439022261 -0.0315903520253296 4.05370254779787e-05 0.0188911142659542 0.0148750976837768 0.00608480106338492 -0.000545160726597172 0.00820049435840937 0.00236611610670217 0.0217472413707882 0.00790670790597935 -0.0338967655123549 -0.02869566889193 0.00677215750874135 -0.00764858267603961 -0.0465557380238607 0.00693423120398255 -0.00131481082535616 -0.0500038318929483 -0.0410172464207199 0.0513099565861038 -0.00265494201417203 -0.0316136700196315 0.0415332873723311 -0.0414420622462562 -0.034059696531661 0.0444259322316364 -0.0234672508150048 -0.0138448731706242 0.0203586475554327 0.0422836406382051 -0.0117766204785489 0.0138568547560749 0.0210720577947457 0.00794300673610497 -0.00940758092897309 0.0331910493416619 0.0269332705025305 0.00892615982878846 -0.0067449101278757 0.0428415117877346 0.0513393022338326 -0.0203958906283371 0.0348215468650147 -0.00372325218390663 -0.0181827078735498 0.0436256851072852 -0.00294602353387044 -0.0289989129233167 0.000819717938320366 0.0127435016777674 0.025828256819341 0.0571466616616567 -0.0243341952818058 -0.0491512816656916 -0.0391829842285584 -0.0452415310128568 -0.0436294940703356 -0.0197461247418289 0.0829420181022201 -0.012656519339456 0.0669140054451703 -0.144913841544412 -0.0291296362467029 -0.129860881532154 -0.0777323364145555 -0.077845972815146 -0.0442227658328666 -0.0425681844127593 -0.0444805932313201 0.052136753150983 0.101431665525118 0.03063519770631 -0.0699900979935002 0.136033970607191 -0.0306046572385256 0.0467254160031557 -0.23386539706856 -0.0441212254853246 0.150965558100941 -0.113907146134857 -0.00476513148566641 0.0797311778551455 -0.15541915861837 -0.0269830232448054
  5 78.7509499451254 ""  0.205510629148345 0 0 0.042027796216091 -0.033205542947247 -0.0185384643955349 0.0393322079908952 -0.027054935845765 -0.00116152212335803 0.0333235523276048 -0.0231332548113004 -0.000419463868328551 0.0193595457958564 -0.0236627566270532 -0.000616174722152362 0.00983003127452027 -0.0149868404818339 -0.00469690945707354 0.0147199980171337 -0.00492706000231231 -0.00812428441563588 0.0297294948780213 -0.0052279309672078 -0.00741612698918955 0.0389442730840735 -0.0147857448025204 -0.00408563989551831 0.00190096992056409 0.00926899709252551 -0.0147423684708313 -0.00909686248517133 0.000557797873198449 -0.0258891435540044 -0.00825330391817927 0.0186122917618814 -0.0195111978699717 0.00874404179870757 0.0257180874646173 -0.00593827515727379 0.041123310708612 -0.0361820622555383 -0.0293405640363703 0.0477442703065705 -0.0477825451514496 -0.0163546823482475 0.0151805150199816 -0.0311836508862662 0.00191880219802471 -0.000897649381911673 -0.0162796244742206 -0.00570266711657436 0.0350301976719496 0.00176517847891938 -0.0104774572109355 0.0504967605408432 -0.0160429941625178 -0.00637629987520599 -0.00664289435554388 -0.00655983087359848 -0.0237957834448329 -0.0155196794917316 0.00925346853581703 -0.0317555435644999 -0.0127611809736725 -0.00685559443352673 -0.0299372892823414 -0.00496706526217289 0.0241701451086884 -0.0132145929563863 -0.0119782750772813 0.0113463457437088 -0.0271076349077059 -0.015761604505375 0.0264566674376508 -0.0218749325450609 0.0165508560031807 0.031490673571889 -0.000423693776130472 -0.00129028997025759 0.0357551518775954 -0.00774328881010668 0.0161704691972724 0.0222169535914939 -0.00332290247192277 -0.0227444672774586 0.0158956453364188 0.0247420334250407 -0.0236244517569848 0.0482433828849556 -0.0500131032035544 0.0291451869784603 -0.0138555932655216 -0.0286121379737849 -0.0246395006225252 0.0141104499792879 0.0333726558682532 -0.047189280411708 0.0218590788960344 0.0683921029394742 0.0621751352132122 -0.0355225009885079 -0.0565115903670192 -0.074819402709942 -0.0022118486562121 0.0329612456167352 -0.0138580430587906 0.0315596466471403 -0.0251784774810102 -0.0875674627572583 -0.00262539923331335 0.154112793806806 -0.0448342596808798 0.0153702464261635 0.0284164797825475 -0.141039060324308 -0.0460533717569255 -0.000592752825951861 -0.0156203560693632 0.0348327059379366 -0.0359317016209177 -0.0286944274925104 0.0455731306908844 -0.0712603370081956 -0.124919957853953 -0.028997281953348 0.191617437282127 -0.118207592989811 -0.0261713603343137 0.168417715823327 -0.0268221599719766 0.0450949545056505 0.18971746545815
  6 91.771628681919 ""  0.449534685092241 0 0 0.02777712026954 -0.0104435470764007 -0.0313903874362072 -0.0186516144735066 0.0149634562151428 0.0349207998801974 -0.00935574067291638 0.010049131913795 0.0309969909740301 -0.0486205039599852 0.0279908602764866 0.06441417171206 -0.0428020400662643 0.0260793954177325 0.0541883652830892 0.00348870709005382 0.00708890773657726 0.0107491598632271 0.0376239770498442 -0.00845325939199868 -0.0151637127950046 0.0324721011278598 -0.00801244707086061 -0.00645020406215787 0.00778695220706162 0.0097423188307343 -0.00534033776144425 0.0249877300120395 -0.0106987183186454 -0.0365622066402859 -0.00793616942788947 0.0423537743648193 -0.0179181143557827 0.00801652332827744 0.0043104453769462 0.0230731975964303 0.0362175553878915 0.0105833412729743 -0.0765864923559316 0.0570858669595781 -0.0659641536247301 -0.0208850356717035 -0.0791559644758786 0.0409576657603565 0.0925516637659948 -0.0714095275039004 0.0384030556601498 0.0764076975841925 0.0678979931189947 -0.0210047102937798 -0.0427843991147001 0.059967022728903 -0.0210646671029671 -0.0290685449022499 0.018850879886149 -0.0405979302516042 -0.0309822462824021 0.0365011919057938 -0.013977838473461 -0.0556020460645064 0.0329223610695498 0.00760140730971709 -0.0459618318032074 -0.0230306475598579 0.052865981619814 -0.00250006892460855 -0.00689672961995298 0.0506410487311423 -0.0384857403222513 -0.00678273805906028 0.043500044347079 -0.0231548458792441 0.00315334520301104 0.019566139970333 0.043799286248435 0.00512953680397789 0.0101029414406106 0.0138069732324484 0.018689336560945 -0.0177613787858693 0.0321623228313213 0.0322871799058386 0.0354138830345487 -0.0501949651937669 0.0212756563192016 0.0123545369042654 -0.0495007902935284 0.0188438605955699 0.0106357593498581 -0.0489698947238999 0.0221018477101068 0.0537956511264005 -0.0583751600243399 0.0530496460017678 0.038362631678302 -0.0416441475387787 0.000716125436466202 0.00908702324569953 -0.0610079166817516 0.0102706798124043 -0.0455531715854181 0.0232873898494294 -0.0415813633546277 -0.118084125806809 0.0571399289217184 -0.0534653567658311 0.0175908897150095 -0.0258627755598346 0.0501412592562011 -0.0224772545348347 0.0178567639488834 0.061499849918309 -0.0545581756851254 0.0390117726958514 -0.0820079927253737 -0.138841658355232 0.059823389518996 -0.00259503243145606 -0.157780652488645 0.0733691227394308 -0.0192074167098042 0.077716921125619 -0.0432895276223562 -0.0932542778805327 -0.000720290801200269 -0.0292858604120776 -0.0961281931483955 0.0216512972927257 -0.0408840728235456
  7 97.0943546582966 ""  0.749553585002344 0 0 -0.0606491726120585 0.0145284108364526 0.0265843861698505 -0.020272993730451 0.00833775881054651 0.00623769883913504 0.0116744976427529 -0.0101486754399959 -0.0165854837301407 -0.019451868381222 0.00719915928877593 0.014721573548025 -0.00732322568831989 0.000513722486460949 0.00350942335120027 0.0378743562374437 -0.0238341828309625 -0.039674594892734 0.0858662592484801 -0.0497829530504431 -0.0848369556277538 0.0726896389056546 -0.0425900272325514 -0.0725867732406092 0.00132212852546189 -0.00292791232394473 -0.00658060561930619 -0.0121490974425974 0.00408450250685162 0.00481012216840379 -0.0603959677687793 -0.031390433584744 -0.00852727962612366 0.0234871480891181 0.048849476909851 0.0319471585304587 -0.0708504155558468 -0.0127862860308548 0.0474817481707039 -0.0769717159956515 0.0420597038656859 0.0203658852603605 -0.0579421040647081 0.0278883602969283 0.0507395157648255 -0.0388105137476783 0.0174392737485856 0.033272882615614 0.123682141490027 -0.0704910335614145 -0.120423454030379 0.103378656224134 -0.0579583631889481 -0.100005992951416 0.000987232517505803 0.0163941182489259 0.00435930567363855 -0.0281226359045262 0.0137261333550365 0.0189862176036648 -0.0199233840575005 -0.0123864508277783 -6.4107650874144e-05 -0.0606714235025663 -0.0405807612324357 -0.0193952336817812 -0.0755544856314886 -0.0618913122156869 -0.0363801469555743 -0.09240643771503 -0.0157723418090392 0.0270826634559718 0.0372477990725322 0.0509370518451888 0.0309777302632992 -0.0116755846423782 0.0725906056622668 0.058129031408678 0.0643661396265081 0.0635717904359367 0.035496803518465 0.0206703648744871 0.012549036569061 -0.043686261017823 0.0140458595114126 -0.0455042103472065 0.0501650711821348 -0.0598960475272025 0.0177867104402628 0.0223301419079704 0.0151520932121267 0.0330712773235167 -0.0691340338312661 0.0696775893032289 0.00909308673441362 -0.0834535462734364 -0.121143531347189 0.0416753511486325 0.041533560370741 -0.00826406049176398 0.0213237828487784 0.0193319055979158 -0.00738151457615714 0.0505098235481568 0.0299103083123863 0.0108667590719667 0.00265822446882745 0.0286942031604986 -0.025087545792691 0.0188126130756574 0.00489546164367971 -0.00831994857234658 0.0130912063267604 0.0169070949906188 0.0114522459090837 0.0558377900971887 0.0389949636707001 -0.0175047983550002 0.0610707520824014 0.0307719595389318 0.00579243797624964 -0.0168482141450433 0.026303696377829 0.026537415534808 0.0064187633682826 0.0362576985749473 0.015624851607307 0.00436296978192413 0.0309198644613459
  8 109.646342020329 ""  0.729438926252414 0 0 -0.0527095879731159 -0.0223747898812588 0.0479496579609396 -0.0196093542986573 -0.0133014677477792 0.0718150918870735 0.0157130564137818 -0.0337015876030548 0.0392209813083903 0.0539008049882257 -0.0662030837647466 -0.0174630901478231 0.0541307787737888 -0.0626330722245805 -0.0388738380589522 0.0196076636476321 -0.0263395961316867 -0.00450758186053268 0.00333786436783442 -0.00495937109619971 0.0346963064226801 -0.00153410280819135 -0.0105478216242028 0.0565994335198775 -0.0112704772743074 0.00339206190417536 -0.0108759836345879 -0.061017783495919 0.00312854041312563 -0.00582567685370633 -0.0150170867774473 -0.00463271919526287 -0.00922354533721207 0.0042335666826125 0.0495779453057694 -0.0236407398143682 -0.058603875209737 -0.0378660982148461 0.0761909393087552 -0.0903773787799085 -0.0418479641110012 0.0323215438044144 0.0712884551398774 -0.0915312184473436 -0.0359127568656831 0.0753056219652045 -0.0845810196575455 -0.0751329730163321 -0.012538052453562 0.0196552653034609 0.052864123847846 -0.0259777546775584 0.00765510870610137 0.0891653286281138 -0.0511551382182962 0.0176705130904767 -0.00717022593950399 -0.0889229374510126 0.0289104784337837 -0.00252591788609784 -0.0787034074604089 -0.0356456987845695 -0.00276829811485476 0.0134102549558857 0.000196678227271851 -0.00799321664708932 -0.0257810172945874 -0.0332390104108559 -0.00371864017445441 -0.0353451755846587 0.015934095660213 -0.0143585327844529 0.0293764132008171 0.0471986480914422 -0.0325689869174968 -0.0160053732468556 0.0675077333738732 -0.0200838085148514 0.00805216976557464 0.064504449854659 -0.0276239329799286 0.0275528918840174 0.0863704510737813 -0.0432484239687074 0.0261572264416492 0.0660625136905405 -0.00121954718227235 -0.036526568532984 0.0227643277761326 -0.0173650029371059 0.028664494536101 0.116376634653323 -0.105549540134638 0.0603283111055486 0.0947710034563899 -0.00795142587995061 -0.0812116635721406 0.0101418914913338 -0.0638618259311918 0.0121303667988056 0.00161829748683453 -0.0113457773550533 0.0108298016031294 -0.04002273481889 -0.0278263183578469 -0.0111106414605355 0.0252345799460392 -0.0307075199494406 0.0329646571967085 0.00270201894301633 0.0110932452316143 0.00826113479650839 0.016849949555549 -0.008755599014229 -0.00568855335414364 -0.0400649529892048 -0.0474120260347942 0.0218350258635904 -0.0509255195668285 -0.0119487317479568 -0.00486141135206416 0.0533272157647604 -0.0257986945242048 -0.0290143408696629 0.0240080879016948 -0.0465822111819936 -0.0166095685382907 0.0150333937324644 -0.0355868725586993
  9 121.12033385859 ""  0.153802682004288 0 0 -0.0339254302432125 0.00930885216981236 0.0286413675879284 -0.000847251656429732 -0.000586109361350995 0.00362872528119285 -0.00958597729254787 0.000469925435719336 0.014743940864083 -0.0451680796045884 0.0170522782192591 0.0455956033623562 -0.0515654976273204 0.0201708085050329 0.0494792762838886 -0.0206222239342168 0.00585110710361908 0.0204691073717371 0.00473329246112496 -0.00580740577147068 8.94068802976464e-05 0.0104321720450192 -0.00987408874902117 -0.00334424038970024 -0.00501010427984971 -0.000623680347099986 -0.00174261802166614 0.00670653453388047 -0.0145799118296024 -0.0228037764076303 0.012677317168723 0.0254981311542967 -0.00675970255856372 -0.0131650735382797 -0.0217610794000543 -0.00550962340937284 -0.0409463851708898 -0.010298626722003 0.0516549105664219 -0.0517802710842668 0.0343158103719625 0.0220501192346066 -0.0652314227405321 0.0251955778130432 0.0640964968108576 -0.0755839813307846 0.0320938153944852 0.0706730235088503 0.0232431323516327 -0.013762946727159 -0.0168642368398264 0.0313049127578506 -0.0198104709519874 -0.021002282292297 -0.00964060817449849 -0.0374564730970181 -0.0206963516312974 0.0231229711476768 -0.0217663028078304 -0.043932601325173 0.0160337384121816 0.00509138149456347 -0.0197738921785253 0.0033065904334139 0.0320299867234671 0.00289472229398368 0.0198322869891923 0.0431947987571082 -0.00534647794035635 0.0272209357800832 0.0181176958036005 -0.0217858168723971 -0.0161132157049255 -0.0122152310622374 0.00735217726221195 -0.00151186457700838 -0.0259697169579964 -0.0250735135832123 -0.0265280703344007 -0.0412517607724963 -0.00201449585252104 -6.20234835815322e-05 0.0186478120901079 0.000385917466147121 -0.000512563735863581 0.00207721097399459 0.0347198197640536 -0.031549763528502 0.0135689580265221 0.0233487283061006 -0.000318547297723421 0.0265854169742132 -0.0149514357342032 0.0160390559594458 0.018442151903446 -0.00702287766256039 -0.054412798261429 0.0195156225013448 0.0247756779689201 0.0569876188166417 -0.0313158413234858 -0.0797076072933533 0.0986622751319823 -0.0272713233686199 -0.132129377443786 0.000190798838491195 0.00833946309272981 0.0564901958110437 0.122860114871721 0.0113391291057525 -0.0985639097525045 -0.0052508287381165 -0.104047002201058 -0.118021065426333 0.0595804985530109 -0.0487592757293877 -0.119065735901018 0.110736120692924 -0.0432280635199995 -0.173609637628354 -0.0255750206862007 0.00497000267110527 0.0893509959969849 -0.0647125893943498 -0.0385987348507784 0.0846006543908931 0.0510950367387904 0.0854376321174768 0.0961188712949862
  10 129.091864972228 ""  1.25295139688828 0 0 -0.00275542800075885 -0.0326208040453684 -0.02153839012226 0.0872749717089362 -0.0422789126361929 -0.0507406750842228 0.0404507535537991 -0.0301223479284489 0.0101077850326085 0.010382022249006 -0.0192964938802424 0.0305268364985654 -0.0209708560627529 -0.00194808474335321 0.0469652825522218 -0.0207732712434072 0.0103028209583609 0.0480022476734292 -0.00991740475770438 0.0100547749690506 0.0503628869876017 0.0210457928413658 -0.0138370339552581 0.0290934423931613 -0.00779434918194941 0.0173539258420338 0.000483672387645355 -0.0176327141108338 -0.00905851372015532 -0.03681935298459 0.0396925811548176 0.0683001514685935 -0.00736051457240337 -0.0164331931612573 -0.000128012053177868 -0.0248193639670983 -0.025771408986593 -0.102480846794191 -0.0073040478274302 -0.0119563980889137 0.0155305223172389 -0.0241656858784963 0.0143529423360326 -0.0292998063121996 0.0256821260683063 -0.0384736013188999 7.64990986067895e-05 0.0524020507449973 -0.0154052175336259 0.0216377490102759 0.0575629538454745 0.0379161031957871 -0.0209501316918527 0.017720339410086 -0.0387409956912814 -0.0413725268053528 -0.0333212358443695 -0.00613496471012174 -0.00531956908712725 -0.0727159444782611 -0.0125010159014312 0.00120475271738458 -0.0312984973487949 0.042259720380151 0.0868598569118856 0.015100851297671 0.0502292819254666 0.0908682166462432 0.00735502696612475 0.0623190104821679 0.0640987823335221 -0.0497235737139093 -0.00805718436487746 0.0143612964750692 -0.00807446787722236 -0.00141441413853415 -0.000722583582087877 -0.0634988041732922 -0.0472374259117084 -0.0277236293502979 -0.0223052570525056 0.00500768562809822 0.0568342432608508 -0.0554834286713214 -0.0437524738513472 -0.0793473868869798 0.00155529199103486 -0.070572704159774 0.0107175124571018 -0.0131820700470826 -0.0448146372779286 0.126299916280193 -0.0562028052325006 0.11024102460382 0.0575246564625535 -0.0948911286127113 -0.174655721096281 0.0473302865081834 0.0112934675541676 -0.015593468295041 0.0256831830715906 0.022067495314779 -0.0112974427036349 0.0392662377267156 0.0222392844676948 0.0274644679635732 -0.0100384412250557 -0.0184903951610901 -0.0522053146339406 -0.00109978635611583 0.0399796081660968 -0.0142876340495285 0.0646057123815001 0.0312975882689146 0.00587911772656433 0.0494812616404314 0.0159759204194647 -0.0220927869975333 0.0505277259896285 0.0319497085385429 0.0236811279148364 -0.0252932680128732 -0.020621403072376 0.0648349938761601 0.0174224397781588 -0.0348800879882092 0.0254956401880823 -0.0475529256438393 -0.029120522313156
  11 164.561115419135 ""  3.13758412729784 0 0 0.029554662875702 -0.00869306749535105 -0.0359879954933221 -0.0411526257838365 0.0217339936602738 0.0390468842237136 -0.0129677109852281 0.00955672213819523 0.0188736353554253 0.0218416230888678 -0.00521611333456826 -0.00945834874849489 0.0373633219260636 -0.0137933442803881 -0.023669057267288 0.0162291417946167 -0.000510464806657709 -0.00304206865423088 -0.0096616869812645 0.0114172154875752 0.0190202898108971 -0.0210315880095183 0.0154083342707399 0.0274074869588763 0.00881014966216393 0.00864889347739377 -0.0024008664730257 -0.00263270884690709 0.00877480228368438 -0.00172457273401963 0.00111115426648723 0.00880419518099518 -0.00361321212416173 0.0155937793405504 0.0260200317723898 0.00314438750287594 0.042768243199577 0.0196205166291059 -0.126848979134771 0.10424168858754 -0.0664785481276673 -0.00743411354525725 0.0355697275070157 -0.00973843882863526 -0.0219528827517406 0.0613765874570363 -0.0277861743067604 -0.0478267138349558 -0.0221710640114358 0.0172404575885819 0.0308063970961888 -0.0394187270600893 0.0243786849338203 0.0439247042957712 0.00735800744934566 0.0142848459963675 -0.00103925684413823 -0.0140188289376964 0.017390639880437 0.00415775720954151 -0.00911817262476536 -0.00460452181084115 -0.00657156056883781 0.0106079079939532 0.0126210343929467 -0.000546914144690144 -0.00361935529889272 -0.00258764285776361 -0.00585205322353912 -0.00822992024524394 0.0179431279289853 -0.00530095268665308 0.0194277646932876 0.0232772169573538 -0.00100968602789608 0.00521702719810428 0.0323994721669218 0.0129094861188236 0.0261619361656716 0.0349220645266558 0.00244278155214557 -0.00280471263791306 -0.00133214352260159 -0.0226929430009015 -0.0365963892643938 -0.0824182572559377 -0.00849770199290939 -0.0194491424775318 0.000647008060236299 -0.00775866192718204 -0.0387628804879768 0.0313392733284729 0.0110532683117122 0.0511984928894794 -0.00473006645581753 -0.0648567555671352 -0.0651235647951953 0.0287822564909502 0.0271289894074703 0.0595691812167531 -0.0451917523616776 -0.0943370675952003 -0.027254106131338 0.0487462265293359 0.0479493391132184 -0.0101942330437082 0.00628217652364958 0.048114636148196 0.0938041221557091 0.0540507061538491 -0.281866553803188 0.138568072568554 -0.248052129020359 -0.11426541906278 -0.0210939254457232 -0.00461052376727706 0.189848743091923 -0.00585718257888954 0.0243176095372006 0.00697631134277015 0.0368028280484178 -0.0454779784434496 -0.0397274026406079 -0.0485481437669884 -0.0988224979390773 0.21788129084834 -0.0701311506359553 0.198196908669739 0.0761885471405899
  12 182.007459851098 ""  2.22434579841363 0 0 0.0172013884162323 -0.0117715922271439 -0.0450838981734117 -0.0676085825387737 0.0314069487569532 0.0580298053859726 -0.0274533677355607 0.0151522773375782 0.0376181288920482 -0.000277187558200357 0.0100357851214845 0.0273000267067771 0.0264749196472084 -0.00432667436308782 0.00841580893072175 0.0347961886450608 -0.00406425485381513 0.002106894079249 0.0171267250872514 -0.00158133948826103 0.00954665838655603 -0.0148053525038391 0.0129784537782308 0.0300523025329539 0.0240165976157953 0.0139877785088518 0.000704144990883089 -0.0014218301795582 0.0142814567434655 0.00213270563365495 0.012640568772731 0.0118176487910968 -0.000144816854489551 0.0407798957236104 0.0567088819210841 0.0101325829025042 0.0344230249945947 0.030683036732655 -0.133658967303708 0.087233649109002 -0.0942003564961152 -0.0187335545245604 -0.00365481049442996 0.0204447297891798 0.0315934751636677 0.035561828158737 -0.0104703350783212 -0.00206707815123009 0.0211297079210812 -0.0098089269644558 0.00524810820318155 -0.0272060102840513 0.0181679193563542 0.0405009786399551 0.0030605679670595 0.0211547629566593 0.00140290708593056 -0.0152039833982657 0.0270259795303284 0.00377268482018277 -0.0096932732203963 -0.00418783570353303 0.00387696678565495 0.0320226438642556 0.015753114738563 0.0017774085429672 0.00359394320975869 -0.0108887176700663 -0.00111293119757344 -0.00483067614030391 0.0287657678757251 -0.00244067791923304 0.0567780915415827 0.0539066751522223 0.00301932295669104 0.0144301021959816 0.0752098189314635 0.0281629631529874 0.0637773598121215 0.0748720133883309 0.00898021584107535 -0.0273787270886222 -0.0508184505722441 -0.025649126587402 -0.0455832922265951 -0.086448336043819 -0.0335283419748585 -0.00982326133823153 -0.0166770250344363 -0.0251113933839928 -0.0487020173047394 -0.0460595495301585 0.0225650799006946 -0.0117652660078746 -0.056368412351407 -0.0665578382741159 -0.0175602085520897 0.00249983228143214 0.0102822767228351 -0.0349768223036671 0.0362472646838412 0.0453239388335955 0.0479384228182074 -0.0128848527356108 -0.0769106177981951 0.0204568790873441 -0.0101055902951687 -0.00687753415722389 -0.055591450033469 -0.0302526799210534 0.174595617316251 -0.116207441447454 0.165846828215827 0.0467647284815906 0.0160931137635689 0.00499887548029758 -0.157741993687206 0.0466874711402699 -0.0143158351501115 -0.0999797350399314 -0.0379294245160526 0.00812192176222343 0.0803336725106685 0.042230599196965 0.0627829126511809 -0.129893610608422 0.100614460828051 -0.136787843341475 -0.009954584465999
  13 195.191104978517 ""  3.40048638896114 0 0 0.105808150017384 -0.0233810598251297 -0.010474463235313 0.000146703968341999 -0.00642296527050088 0.0425855229639511 -0.00848296987953001 0.00995790179636524 -0.000377572154054261 -0.0245627922088759 -0.00164626050493921 -0.0201581553648551 -0.0252578770304818 0.00660366013615443 -0.0369463659879251 -0.0255642914093885 0.00796119483496748 -0.0378138341766474 -0.014916299393456 0.0182969774131439 -0.02404612084722 -0.00648370160864 0.0165025901677291 -0.00599434264593309 -0.018119997321964 -0.0195647875013551 -0.0109450574811784 0.019991210182478 0.00318703844616658 0.0198870002460898 -0.043405355708426 -0.0617755666669195 -0.00268101652444983 -0.0314819818988046 -0.056944077040571 -0.00641068660816982 0.119149017189836 0.00161045447518223 -0.148190762209421 0.223195151211515 -0.0723863963358683 0.035245949201591 -0.031178702423012 -0.0184965512228528 -0.0168178775187219 -0.0236619272238431 0.00422353933154795 -0.0423880098087728 -0.009949385270147 0.0319524621941784 -0.0268611823582136 -0.00218840503166694 0.0193656989152306 -0.00234694404595146 0.0297424430985264 0.0230526466317467 0.0169992474613933 0.0286843998984373 -0.0167207422580174 0.0474578639061025 0.0262778143078751 0.0178558238459566 0.0155580881558312 -0.0624069949110691 -0.0811514478966445 -0.0240390201561637 -0.0443746220538639 -0.0612863627139868 -0.0128985888592844 -0.0468991888450984 -0.0736204492842835 0.035724204830447 -0.0577438890637274 -0.0711531059655102 -0.0190813652204443 -0.0114905865356556 -0.0813343020621152 0.0095321207695885 -0.0342095101184085 -0.0475791918149245 -0.00995164344469648 0.0623714931302355 0.125098513465489 0.025455247117652 -0.00880686790252301 -0.036356626534593 0.027900272855403 0.00738355210617893 0.0262134501945191 0.0292168983137215 -0.0108493608413767 0.224097598363435 0.0317090995181185 0.187456373625158 0.132269229933975 0.0209528614718496 -0.0972867447724861 0.0565796456844142 0.0389395602679392 -0.0170207074989834 0.012204077926363 0.0150640359269434 0.0113971785489273 0.00118730969256631 -0.0241025654435044 0.00465274370624318 -0.00742345410196366 0.00495279016155617 -0.026633034088118 -0.0101695307971766 0.0554952856032014 -0.0434475688582992 0.0528989881583353 0.0147779022323323 0.00552274008788402 0.00959635832827768 -0.0516906468250546 0.00967234531204961 0.00186848709529672 -0.0309969970847288 -0.0195005638662801 -0.00623472351560259 0.0379839980249102 0.0127823818240721 0.0173174635739224 -0.0361658931142946 0.0380845648320544 -0.0484402472595225 0.00683246519861368
  14 245.661742291767 ""  0.502734205965404 0 0 -0.0409150214075928 -0.0506738873442459 0.0256380101511986 -0.0336011981476403 -0.0238183678452206 0.0760209058356821 0.0286130319745244 -0.0318961563305365 -0.00558807443516539 0.0220580946989216 -0.0410193074079771 -0.0322933070976357 -0.0175585931940727 0.00677245463470699 -0.0376608737333176 -0.0346478012713003 0.0603558140319194 -0.0127676351947947 0.0158189552971641 0.0450286577651473 -0.0351624949876311 0.0662851709668937 0.00183002712753731 -0.0327671147096645 -0.0113831803510939 0.0429315901149777 0.0169317952962776 0.072163581290946 0.0761358619302254 0.0507800849663875 0.0299154749048834 0.0454811137778001 0.0265570122683737 -0.0470630765703696 -0.0521417221359392 0.00562938888039601 -0.042319826319212 -0.0533015942464235 0.031894522142682 -0.058887246550575 -0.0890095409940491 0.0174406934354573 0.0186957972006626 -0.0669934223219502 -0.0334196576133016 -0.0401403631232795 -0.000987653005448325 -0.0533422841937648 0.0227348268813334 0.0654007133756014 -0.0378641743039429 0.106796636597595 0.00568203666281628 -0.0269976675072102 0.0896791915539124 0.100401378900294 0.0483460629022068 0.0975461594724962 0.0326199571207178 0.0968181337393754 0.0894488047961253 0.117044148420727 0.0360084675652816 -0.0697025960881218 0.0246012724558528 0.0160160489348431 0.0776829401306387 0.164838046228621 0.0310780295827645 0.120550523959996 -0.0420460720119564 0.0377603001169231 -0.0848203833357186 -0.0392766572856462 0.0305426139768374 0.0102047870045536 -0.0908698956356051 -0.0378146704555927 -0.0925568046203552 -0.101783748444488 0.0122870571416706 -0.0192305262462416 -0.0291004339096321 -0.0274355639113919 -0.00963918896804449 -0.0074241059817456 -0.0203176746862447 -0.0262124127280993 -0.0336241279006359 -0.021840095579294 -0.00856014944681533 -0.0348507863514414 -0.0462361327578676 -0.0300296686303639 -0.026702956420726 -0.0118349084633374 -0.0233198776066145 -0.0461057273061096 -0.0445791466458189 0.00125636024273056 0.00179473028485424 0.000171494329363704 0.00094279234205732 0.00226936645405488 0.00074779625426329 0.00119327879217039 0.00205345221824701 -0.000568507720951946 0.0011716505934956 0.00193362420355877 -0.000277129842503025 0.00102952204445544 0.00149159169911184 2.41804328748213e-05 0.00727327711320474 0.00711102023825177 -0.00429519790376809 -0.00226219233465797 0.00576099990710709 0.00357525241679993 0.00143355805564673 0.00253100125339702 -0.000708185412912731 0.000886075091323489 0.00208009098271826 -0.001049344701625 0.000856339346153749 0.00169756551925926 -0.00079185592544101
  15 255.59989418856 ""  1.74286717557165 0 0 0.0309588352758641 0.0400501397469473 -0.0227611848266389 -0.0693590403633645 0.0532781410234429 0.0231553137081797 0.0169121842456535 0.00338379140134751 -0.0457047925323418 0.0544783890707452 -0.00303670062497819 -0.0490256234407372 0.0344462805138178 -0.0134035166542683 0.0104684664725445 -0.0171883217640658 -0.0208402091353756 0.0535801544679528 0.0142162943806225 -0.051615170178953 -0.0029996133558691 0.0327607822697799 -0.045391729440585 -0.0655057276864544 -0.0331973621242627 -0.007589626388316 0.0336114755531366 -0.0781193355511201 -0.0520358737129493 -0.0202510706559772 0.0406657466599062 0.0724675256458078 0.0232402619691191 -0.0490694229387474 -0.0357134241642584 0.0030491629688049 0.0489203858272956 0.0856272440863171 -0.119447273995335 0.117865089957382 -0.0031061696523291 0.0110101778976973 0.0737954403381272 0.0150416482991792 -0.0628881593680168 0.0517844778637171 -0.0061359530097221 0.0248208928644256 0.00897784878143889 -0.073213521771566 -0.00206570976093899 0.0284674804137701 -0.0634669332432853 -0.0967572571800625 -0.0859365497912259 -0.0912087928824283 -0.0123448031868367 -0.0955923223148651 -0.0166621671718045 -0.0650807185628946 -0.0896870203994906 -0.0769852252839573 -0.0238397763216285 0.00151786963771067 0.0928045537609507 0.0550062348180102 0.076042183186325 0.156692235958463 0.0417111631838885 0.111107606418487 0.0314695392790894 -0.037136266472264 -0.0234392906995154 0.0365276993985086 0.0909591109520729 -0.0177990127464964 -0.0186471723967035 -0.130501548683579 -0.121001725407458 -0.157641741657127 0.0272345984396166 0.0135272016969552 0.0088267371540463 0.0155995144748489 0.0117833294912011 0.00217077466329413 0.0202196152741645 0.0154698943829562 0.0260765229400871 0.0195351253725195 0.0115834705057637 0.00479181247487164 0.0293024840715836 0.0135227600902671 0.00572400084168882 -0.000377463674957212 0.0183451312218307 0.0348570449076776 0.037761720272782 -0.00714810508326979 0.00489417919842661 0.00726528900101537 -0.000568082205213331 0.00207206528261032 -0.00125148435742972 -0.000628603906590206 -0.00116230185795461 0.00209608623707821 -0.0112793396812303 -0.00203866340206528 0.0184154599440265 -0.0107491040759334 0.0172186551430927 0.00817909421932398 0.00826032973379788 0.0130014761567454 -0.0196189706139723 -0.00656945007098175 0.00859319536517158 0.00130604531480696 -0.0111161259342347 0.00233438302020424 0.0177357394496584 -0.000283330312453811 0.00871376709229707 -0.017330351165713 0.0142546769023886 -0.0190157757449218 0.00305014542068088
  16 304.101977437808 ""  0.0986945568601858 0 0 -0.0064170689649091 0.0522851191297989 -0.0120686195651802 0.030789528200382 0.0556539227238068 0.0161359623085744 0.0515985819444551 0.0217028236685985 0.0475842132919465 0.0414992730484285 0.00858215019842434 0.0356132506200559 0.0291059009748892 0.00961307846563683 0.0167875132053789 0.0115217065837503 -0.00177488257902156 0.0129241698030137 0.0426279607142545 0.0111172223797835 0.0349703382504063 0.0514880060444449 0.00404594421680144 0.0487091792313251 -0.0192390365874722 -0.010493560574062 -0.012075936944507 -0.003220894876187 0.000287997780675079 0.00100376316135304 -0.110132836482542 -0.0355450615780651 -0.0245365896533475 -0.0527604818241635 -0.0740860527646475 -0.0822288881979427 -0.0120117214656605 0.0357691821258848 0.0114216509401036 -0.0272167617670567 0.0428628626470666 -0.0195854130133622 0.03384859537023 -0.0164929443189064 0.0393095872380064 0.0367941930400535 0.00917434610939173 0.0171680884265838 0.0514917508710662 0.032916317524707 0.0304050401318353 0.0512769103053126 0.00258862773115541 0.0467263848676045 0.0187861560821897 0.0178085674457575 0.00112522284907609 -0.0073042856630358 -0.00773825046059199 0.0298690882496815 -0.00266694002374294 0.00323176588055117 -0.0120843189092908 -0.159868283591137 -0.0423331697955931 -0.0267445231379379 -0.12874531725458 -0.0579804446727358 -0.108249639418669 -0.152753736357511 -0.0249448298627943 0.0483141581521043 -0.0400401306431599 -0.0546414338534143 -0.0614127398498261 0.0164875029045357 -0.102761325132259 -0.187269919397517 -0.167576731019543 -0.13558898538104 -0.0862817678725673 -0.0265769339074908 -0.0484032400901535 -0.0245659900485693 -0.0105410574239998 -0.0128686890728564 -0.0163759166597188 0.0057764337801775 0.038446256472085 -0.0130966915214999 -0.0112819261813264 -0.0942187873863388 0.0219928753583111 -0.0679290928720121 -0.0599873189455965 -0.0796592826836346 0.034743851681402 0.0469672333567153 0.0191038797888943 0.000748559942921722 0.000944865351615043 -0.00164957089498332 -0.000322006511048066 0.00266060620252222 0.000247505553437307 0.00219647831919992 -0.000365384597435351 -0.000265620397369963 1.92786647693596e-05 0.0016580197980879 -0.00395987468814948 0.00147259664446564 -0.00138774424508408 -0.00194660489906533 -0.0213550752590957 -0.0151241609298683 0.0200629895298731 0.0133620637777282 -0.0129260582882533 -0.0223758199853967 -0.0123975430431134 0.00812375412151328 0.0234696259610526 -0.00506543461508994 0.0085059075886865 -0.0252422874609845 0.0241556178575447 -0.0179713617400348 0.00348404038868818
  17 314.54117920255 ""  0.0635425644411576 0 0 0.00143878577238323 -0.00536194511039054 0.0014385705276947 0.017393046851917 -0.0133534944091178 -0.0203003351593531 -0.0231435666153346 0.00621592993875177 0.0148768840664942 -0.023862637745277 0.00772192402688641 0.0164831781373169 0.0017531595427793 -0.00528178360810672 -0.00644394174478059 0.0148398674326054 -0.00932690946269915 -0.0168387589805755 0.00042108796063133 -0.00358678693102545 -0.00663381315466508 -0.0280603477638778 0.0106370203274629 0.0194066625015447 0.0112791781662741 -0.00415318774166843 -0.00920395026639398 -0.0118564856242386 0.00730822435740053 0.00950798246454274 0.00240594311983319 -0.0233396927114872 -0.00664568403669011 0.0269409833690266 0.0263584297901084 0.00461109238778138 -0.00102877024323395 -0.010826398547168 0.0230807613850147 -0.0160821077923284 0.0108964891807804 -0.00526923907022051 -0.0256035052927295 0.0100881911150534 0.0182530315152241 0.0114346551858618 -0.0116947460260053 -0.0176130505625481 0.0113351404092407 -0.0104642411021844 -0.0168272698802099 -0.033414719847455 0.0140841118728588 0.0254313140466876 0.156766060257023 0.0598403669659757 0.028606796169697 -0.145358892247783 0.0861843289878719 0.132352293358236 -0.0737043468780458 -0.110947564014588 -0.110738548706805 -0.360431305176761 -0.106555884127022 -0.054816008640944 0.127252114287415 0.314155283294808 -0.0856527583296019 0.233161875034884 -0.286102969734174 0.125248276325378 0.136423543633473 0.246960601602039 0.266940965427414 0.0156746329805457 0.148405078434414 -0.317197940514296 -0.0637643383100515 -0.291911452939334 0.0873044822452899 0.00375841744136867 0.00804520864281682 0.00518473757772831 -0.00104086888953283 -0.000833493416366747 -0.00176011964073909 0.0034544541221197 -0.00522321337417685 -0.000415491801431368 -0.00160012196994931 0.0167293242170874 0.0031122649083217 0.0118875341532671 0.00967074352695222 0.0118243284321798 -0.000605454222178529 -0.00544315915743188 -0.00297114310221322 0.00152524205557412 -0.00019479750523592 -0.00358709625313753 -0.00084761546199061 0.00173704182505385 -3.95756349767911e-06 -4.37931472875318e-05 0.00107978875801554 -0.00106651322864523 0.00254512045205562 0.00216847209072552 -0.00777409243468361 0.00303814618307551 -0.00456491265825504 -0.00394269356036896 -0.0110367370927889 -0.00821670841541148 0.0133862461560003 0.00607490256536579 -0.0060098645418202 -0.00836707624313436 -0.00730287528892603 0.00666432692497435 0.0114397168727584 -0.0066230287507049 0.0038987817309855 -0.0132411092176801 0.0112309524006761 -0.00574858640143691 0.00144078002954798
  18 324.698884950518 ""  1.66215882014968 0 0 0.00282712636380654 0.00275232572810552 -0.0034213025583577 -0.00260849994587717 0.00525100460000069 0.00416332857114529 0.00208759331156157 0.00199700173666711 0.00133620786679312 0.00231125911307565 0.00145285913128773 0.00136063044415408 -0.000711468273004758 0.00223964242000912 0.00407462834047069 0.000736990229923884 -0.000393554460287913 0.00148833759774044 0.00340309085310925 -0.000794543107987592 0.000922289953486187 0.000554320949899631 0.00109976083050054 0.00267180908958352 -0.00067547981342931 -0.00090687889674052 -0.000645297442823574 0.000488613004438059 -0.00115883156292018 -0.00106052525957252 -0.00816874144657228 -0.00279042391062609 -0.00180888319768386 -0.00140216824457972 -0.0019139960352778 -0.00461402048188587 0.00346190550570471 0.00414361840562295 -0.0108191934266084 0.00941170320815119 -0.00330881483272848 -0.000865614704905886 0.00131033351092399 0.000922694205306371 0.00222502970883122 -0.00184118807791112 0.00384871761458732 0.00686680397364032 0.00546355284281234 -0.00157994821822943 -0.000983295746242139 -0.00101576537244721 0.001119798574326 0.00285016272667938 0.00722840395999977 -0.000583472280800753 5.30429966341729e-05 -0.00338277622140572 0.00072425460857112 0.00349678764101758 -0.000946468762606968 -0.0035518613186443 -0.00672704715611561 -0.0296495220753116 -0.00722901013507093 -0.00412468593580971 -0.00360091809939861 0.0117739236784454 -0.0123109117535693 -0.000341030431468346 -0.0145812216959381 0.010044222663557 0.00456851819722105 0.00558798149939911 0.00367833487839966 0.00108711350748427 0.0011286621337714 -0.0202856508336676 -0.0102983178520205 -0.0135445581747938 -0.00277052460393049 -0.000618189904271041 -0.00239936061172305 -0.0025604131507298 -0.000897629465847002 -0.00392441740906191 -0.00156026553993475 7.78135457872346e-05 0.00260331880724696 -0.00110543888897153 -0.00096250021341284 -0.00372533358671035 0.00104402050287835 -0.00068172974729991 -0.00320612887837248 -0.00736545904755364 -4.62011238039187e-05 0.00419045486188333 0.00193798026093801 -0.0237797335640397 0.0156885257195395 0.0460410464340035 0.0264053307455038 -0.0255648699036653 -0.0340393113499029 -0.000442653030169515 -0.000820456798642396 -0.00195689164773533 -0.0337414666186951 -0.0217054906375288 0.120767008940947 -0.0633680148375477 0.0933221916802982 0.0499126482798979 0.100074578868476 0.0672447655734946 -0.1778278743343 -0.0385895497460275 0.0465315664204852 0.0569955630330851 0.263454558293338 -0.188340559069401 -0.446201362598863 0.172359323476177 -0.145010060312417 0.456249439153944 -0.413627090530699 0.301668322147298 -0.0790697954731648
  19 340.428014158963 ""  0.00359058590590815 0 0 0.00752513697500912 0.00694154676337504 -0.00994192246247378 -0.0123913789395116 0.00359567274789425 -0.0140950042852743 -0.00665417009803339 -0.00743918786028785 -0.00546541928845921 0.00699715239870106 -0.00344698226515729 0.00611768179976979 0.0124164571461463 -0.0149996058799664 0.0220364009537679 0.00542013577610789 -0.0229582478303781 0.021327013568958 -0.00442792438159589 -0.0337038678767029 0.0136691442318038 -0.011054091913343 -0.0254375248110959 -0.00222381110678874 -0.00148167509374228 -0.00279130326513492 0.00331054227643604 0.0184852558343753 0.00886187916535797 0.0124103585481026 -0.0272072858041587 0.0372415911985324 -0.01340117363162 0.000650505687764907 0.0180699995007134 -0.0448302157779023 0.0111292818750307 0.0151899858461967 -0.0341970370721055 0.0321088702686796 0.00908735671619397 -0.000188467073674545 0.0130009485520614 0.0105276500089664 0.0030506368950523 0.0235544241467686 -0.00878400275030917 0.0309522893375388 -0.0104705129663853 -0.0473421378387529 0.0171366514936563 -0.0194501585424698 -0.0301620089735237 -0.0100210736187918 0.0270815639313933 0.0240325244350275 0.0108814578596027 0.0312467288020011 -0.0114174144339217 0.0341085623556329 0.0282172269276882 0.0296349370635003 0.0102507475923889 -0.402232760963567 -0.00989249515588157 -0.015120082959692 0.0917995713450882 0.373023446169668 -0.138261141325595 0.188665575727909 -0.202564690754421 0.0931656942467619 -0.0619547521315546 -0.222878566711529 -0.344305206534429 -0.0125352887124186 -0.0853445304155329 0.287922204026312 0.0800117900993296 0.38413173154512 -0.144987244259184 0.00487264255193482 0.0045550747627363 0.00729157122381985 0.00663053991266401 0.00579514058521985 0.0109722095775772 0.00138869962907031 0.00275210287720367 0.00838048932476968 0.00708594429927168 0.00382418551123191 0.00306766970774428 0.00400422557588478 0.00459238375568114 0.00915485389376928 0.00241808447403605 0.00381928796961893 0.0106242338805752 -0.000214462759815176 -5.32841428297939e-05 -0.000210321763243618 -0.000978413522259594 -0.00072649933380047 0.000482048035003513 -0.000655769783433721 0.000238038128020628 -0.000151701889848225 -8.93820033885966e-05 -7.42873110475736e-05 -8.36326609005263e-05 0.000656867167099857 -3.33102574665975e-05 2.88002644940218e-05 0.00253254322576594 0.00214719974712752 -0.0027387575598617 -0.00296058748748735 0.00163737540318727 0.0043917592595452 -0.00456479833221742 0.00318390711842824 0.00644478985660175 -0.00215552637688908 0.00305742369322906 -0.00732706329161931 0.00576063786842041 -0.0053007780464586 0.00079576894891963
  20 362.858551227296 ""  0.177805775556502 0 0 0.00412059010557477 -0.0193020041158672 -0.0118093374727814 -0.0348390424723931 -0.0222210147174284 -0.0331114856577857 -0.0376339815420097 -0.0179457973408295 -0.0257774253353167 -0.00203462787531678 -0.000345086029008881 0.00210344971867814 0.0215341459709527 -0.0241255258647314 0.036002807204869 0.0190650656967452 -0.0332478716807629 0.0329779534630684 -0.0135673702826649 -0.0575136627212524 0.0118369075220571 -0.0431822878636628 -0.0348928934197753 -0.0201042879908663 0.0173242999610715 0.00728534191836678 0.0104125677399165 0.0794885718868225 0.0613448096492521 0.0620358713833631 -0.0521927912237999 0.0705092707781321 -0.0204748624935922 0.0146702017635223 0.0182278295727288 -0.0776889613186357 0.0115306364882296 0.000358426327768879 -0.049166373292512 0.0418339107311354 -0.00924537767709836 0.00266708900413427 0.0142107478153673 0.0425086415172943 -0.00608948146998272 0.0442740891006723 -0.0113254715281029 0.0517024949109582 -0.0247143573997591 -0.0940851797063587 0.0163444320855121 -0.0605580641144448 -0.0418327325818751 -0.0307613075380524 0.118366665897139 0.133169893704446 0.052901681716272 0.0994767675399054 0.00428257109247818 0.152957589268567 0.0985300307867961 0.104633939518055 0.0511628206950717 0.0536849243257911 0.144469900295507 0.0540628823904937 -0.117167478941772 -0.0739302276667848 -0.0871645339314294 -0.182910140778604 0.209200111499867 -0.0682683511119946 0.111788905177913 0.0910637374820193 -0.00610577685025853 0.0409934904200763 0.0585792130276201 -0.264679752927884 -0.119327285557747 -0.0914744136268554 -0.0703618606810672 0.0155042961273296 0.0239601407016898 0.0195661311492015 0.0120096343497861 0.012180806668205 0.0184378793032334 -0.0046102309266426 -0.0239095961372302 0.0129188850568987 0.0127249171530943 0.0461814191297507 -0.0147653810728742 0.0334370815126064 0.0309694149886719 0.0566411606996916 -0.0128762555067713 -0.0283708891193533 -0.00110128556730423 0.000733681892765233 -0.00331995522167538 0.00017627154489011 0.00144519101942679 -0.000418431397793826 0.00100087947881717 -0.00401210209810139 0.00034557584581166 -0.000772086911629892 0.00195801520988382 -0.00286420394128269 0.000337351728818057 0.00131320065178326 -0.00272280825045524 0.000330461511141369 0.0296267667879662 0.0208601981619328 -0.0188767822400209 -0.0172987844541336 0.0207361651888802 0.0264236934209806 -0.00557268213268167 0.00881052448814405 0.00509384425468877 -0.0116001277169047 0.000109280438831642 -0.00788219829815511 -0.000558329255652406 -0.00283790155848289 -0.000348863495903985
  21 379.71412120185 ""  2.10168743094329 0 0 -0.0179920442372265 0.00761386189681379 0.0172463287909109 0.0182126490582427 -0.00487777366111038 -0.0202484257836548 -0.0309588195260958 0.0178660317754229 0.0268164064486282 -0.0257768276343889 0.0160630050575791 0.0225997851412142 0.032320563114117 -0.0160541876096988 -0.0298823347284406 0.0398727681663751 -0.0233442764977147 -0.0380176770140566 0.0333915943727644 -0.0202849005960827 -0.0330254733388354 -0.0172254500192838 0.00791433698260614 0.0132759448064444 0.0161477231301016 -0.0111994610210699 -0.01600874237597 -0.0673716088185537 0.0348592482269421 0.0593007665977775 0.0136491673373033 0.069370939963859 -0.0413434544273175 -0.00380778916691089 -0.0764731214332648 0.0310366374951193 -0.0199046230260477 0.0173371003082452 0.126117288548266 -0.115875422420218 0.0314549012965502 -0.0210341951563244 -0.0347550973375204 0.0233276669204822 0.0312647218010354 0.0493572662758609 -0.0243369242666353 -0.0441804049076384 0.0424528964562693 -0.0266002273908405 -0.0419886423912072 -0.0260548463515064 0.0119925384463048 0.0200380268729089 -0.153048162257244 0.137249019425255 0.0205009270992723 -0.0717527473455093 0.0383192159104857 0.0613282866355908 -0.0808214848101591 -0.0123151696058429 0.190903667503386 0.0176313955081202 0.127674496085415 0.0289028982702543 0.01472992082446 0.0808488817152098 -0.0733605075205769 0.0115158158191884 0.0986630416071465 -0.111072968157571 -0.0985267482224413 -0.0989414286258429 0.0251566441200905 0.0383125680235398 -0.134604623115309 0.0840692116186619 0.0249704237543589 -0.0786002911074642 0.0375435432155141 0.0147276175165825 0.023340675683883 0.0249790679638951 -0.0133633674388322 -0.0245593399200198 -0.0265163770149736 0.0347342355360274 -0.012804711054006 -0.0111799737658528 -0.020984113475318 0.0632981766527499 0.0461408412213448 0.053767277743046 0.0285243526569867 0.0390784662871095 0.0282333262233935 -0.00931225475265851 -0.00794280720060195 -0.00990372623298744 0.0298318547296252 0.000194260305308957 -0.0167576358970393 -0.000990337241637779 -0.00821655044346395 0.0301127064772299 -0.00238386796687816 0.0110036312210004 -0.0189137171447626 0.0244347344265968 0.00354507029410034 -0.01291963862458 0.0309193324358984 1.11634630932094e-05 -0.232954998525688 -0.161435537007427 0.136662835300799 0.127964362930298 -0.163008625572658 -0.182650179820617 0.0382000568177396 -0.0735246558698146 -0.0317596055231676 0.0879304468443147 -0.003147667415665 0.0683254734471568 0.00818511842316553 0.0250761830656923 0.010260043316087
  22 386.493523718909 ""  8.76194105912566 0 0 0.0154001834797374 -0.000291016302053379 -0.012981980809796 0.016823713038975 -0.00199503839259462 -0.00816152501116606 -0.0111136411997879 0.00550451735825303 0.0224467442010256 -0.0208476939356463 0.00485670493328931 0.0229399145897473 0.0108184964937679 -0.00984105991051966 -0.0185390489847376 0.0257196410956712 -0.0128786299124794 -0.0309401612424774 0.01719861860757 -0.00207621084115857 -0.0138571110370874 -0.00973021362759884 0.00821621272379556 0.0218879535801817 0.0148310630762554 -0.00916209130082142 -0.0196236536034818 -0.0510057221629645 0.0268356213053177 0.0390012541805162 0.0115067847553918 0.0337542397081235 -0.0356379984672849 0.00499424917744772 -0.0519896297402862 0.0309565133928281 0.0130219379197905 -0.015747117877001 -0.053403887236586 0.05433035234893 -0.000366904395517001 0.0025313986709345 -0.0340555997952714 -0.000549841565138297 0.0337762878282888 0.0130762523832231 -0.0151112005555398 -0.027384145341691 0.0204722201306414 0.00364194526275071 -0.0158157134138743 -0.0126764106966063 0.0135050124969184 0.0311503152469909 -0.119623937326842 0.104150449169233 0.00880962108410015 -0.054556878658656 0.0308397220394003 0.0377304980101401 -0.0618080945321712 -0.01076671083845 0.141857317193379 0.00262904761667287 0.065170852311343 0.00352137970392256 0.0159412988316451 0.0505341635502198 -0.0567379471139639 0.0170959126329643 0.0425682367521658 -0.0710033499986608 -0.0671858666539181 -0.0583818862747704 0.0405737712312331 0.0275629736818072 -0.0865339404720752 0.0690986159052856 0.0407370925798631 -0.065505479433114 0.0424060953033199 -0.00939053041559931 -0.0134483999922498 -0.0158234257218695 0.00372857569461204 0.00688233727893142 0.00995635302626381 -0.0168344141923737 0.0114902733435379 0.00356169187993888 0.00759853270739182 -0.0356989549955788 -0.0194315876278707 -0.0287906601146971 -0.0176710494255101 -0.0325171282696347 -0.0149783174561845 0.0125949392671474 0.00680778973324129 0.018587783939301 -0.0544993992223426 0.0025221008545206 0.0369594124948822 0.00442467030889386 0.0111745717171713 -0.0549568772456815 0.00502192060713842 -0.0211568993919192 0.0348540289771228 -0.0451823355918079 -0.00222992983130332 0.0176717257149609 -0.0552675667193474 0.00129500704768592 0.395071550822535 0.268174310989483 -0.221273058630024 -0.206503510372219 0.276108813610783 0.293646667484859 -0.0531394735210761 0.129102785472499 0.0321993495257692 -0.152726942723001 -0.00180060669192393 -0.103102187942864 -0.0409645915193855 -0.0302183374834318 -0.0256765628527513
  23 392.280029627745 ""  1.98078941985785 0 0 0.0200978952646119 -0.00131275882299208 -0.0183962701826941 0.00843759129461945 -0.00227917822300733 -0.00769201434618827 -0.00376958935088785 -0.00303921735323458 0.0123476157486691 -0.0260224205388401 0.00196009088809209 0.0249071778586427 0.00562388635958907 -0.012289178096888 -0.0169751420509134 -0.0061833340057974 0.00112737811437734 -0.00391675904357186 -0.00865853000785355 0.00676164967965281 0.00671199883425448 0.0190338902544675 -0.0123052982839322 -0.00748974227303066 -0.00256935255085995 9.65954481430086e-05 -0.00416763894882568 -0.000462877775832729 0.00512322785074533 0.00251804213870997 0.024405421870097 0.0185665154397814 -0.00402265492175497 -0.0125526480195437 -0.023106606382891 0.00437657037137522 0.0174260951170804 -0.0231918430839696 -0.103523642418526 0.0999592902867687 -0.00178023041870309 0.0132951264883116 -0.0383304463662259 -0.00233210739807414 0.0349181604033496 0.0344836132576105 -0.0327415112746473 -0.0523645948603721 -0.015318111818141 0.0180373316419658 0.0142401449668873 0.0476568856829733 -0.0229194982641904 -0.0264613242493081 0.471437792064531 0.0992117951390965 0.0690404105689253 -0.336685509758014 0.198773155618853 0.323980564306372 -0.15100716755605 -0.269951952805385 -0.3647424029986 0.146524588018949 0.0523252799364072 0.0191507760163324 -0.00808500560053964 -0.0751838605698989 0.0397272704062186 -0.0333946774781489 0.0967268599351023 -0.0702494460834697 -0.0681213212867633 -0.0944602305783283 -0.0754343992513448 -0.00177498449817587 -0.0712145288986917 0.115944046315582 0.0248027717352087 0.074186055372361 -0.0186125148840968 -0.0143487616267108 -0.0206605861105206 -0.0224099168411375 0.0132991697960377 0.0285158442722359 0.0276397794988649 -0.0303293521077105 0.0180941354077665 0.0120420152257987 0.0207371159632609 -0.0624614518326232 -0.038717183906701 -0.0556173407171195 -0.0265821821205065 -0.0397275414578161 -0.0228373806591294 0.0157379456407731 0.011815995950788 -0.00380666721921441 0.00659708762692806 0.000432429883954848 -0.00483241902293491 -0.00245621795324212 -0.00281039364447766 0.00568591884297781 -0.0013333868789737 0.00256359209290164 -0.00595746161723189 0.0039863445411025 0.00413107578690452 -0.00424496276775699 0.00979223967146968 0.000965592262917036 -0.047604820527506 -0.0328232621721855 0.0228148574076524 0.0232550230310145 -0.0334227896746566 -0.0323197692708527 0.0064818743825671 -0.0176833104534672 -0.00588061360093079 0.0191418134929323 -0.000745160965932826 0.0144772399672887 0.00236126838271329 0.00362906768233804 0.00266995842585841
  24 395.392083085048 ""  13.5447729633555 0 0 -0.0523527569322658 0.0114831640133877 0.0470958051422068 -0.0124051369780408 0.00912405854118351 0.0136489468552922 -0.0005281581663846 0.0153041186412529 -0.0131059089981255 0.011953417986469 0.018905694779506 -0.0127810278792652 0.00422301358272374 0.0178158045010333 0.0159459296608253 -0.000670116700226942 0.00591602771568899 0.0174680614005424 0.00989086027483623 -0.00434669645587857 -0.00542352750013629 0.000456872878992988 0.0101146013808958 -0.0163200367552149 -0.00422746367464556 0.000378085725034839 0.0173964525741077 0.00410318922320195 -0.0261431314028599 -0.0156852038539129 -0.00656198843816422 0.00167557443450393 0.0199454691746613 -0.00950842411415719 -7.945988412592e-05 -0.0216648128269294 -0.0484439309164336 0.0599078066434554 0.274203372246106 -0.263614043567381 0.0206753195270626 -0.0363797243544975 0.0221750908752657 0.0317878107294133 -0.0197238648396747 0.00862257126566483 0.0229778479015032 0.0251406774635692 0.0126826800741659 -0.0186298580039411 -0.0103862872063359 -0.0148491971988589 0.0112603672544023 -0.0143724552009977 0.204738675254016 -0.0339973815317249 0.0235343667628077 -0.129374512042501 0.0599244908251808 0.0895995323889392 -0.0535841674937012 -0.126687497422932 -0.194094029399909 0.0263920660068203 0.00633146217576989 0.0210720348070695 -0.0207156523435983 -0.0347650802266511 0.0242927712360901 -0.0324508409840701 0.0275665669934173 0.0135642775520599 -0.00240768453025429 -0.0430160171878873 -0.0799012804979258 -0.00135122089744093 -0.0195245501353582 0.013039741839106 -0.0287247108489524 0.0640660257781424 -0.0458245021237726 0.0347824861498134 0.0521266427994616 0.0592180580956858 -0.0362861888688228 -0.0741546491088716 -0.0720617998477238 0.0801570923980043 -0.0405734745616076 -0.030516763157028 -0.0560950506547815 0.157184295825087 0.107779479661763 0.139099756121961 0.0662407783011613 0.0978136210755767 0.0635575971494182 -0.0330716664253857 -0.0258469700929673 0.00899364921470184 -0.0223087006841828 0.0011859946580104 0.0171026993636833 0.00645898931225694 0.00587647046391932 -0.0212499465511977 0.00282740301016244 -0.0110090353685654 0.0147749566565434 -0.0170349249017726 -0.00488427503302441 0.00731433396287236 -0.0265405525549722 -0.000434138498433105 0.152115377528268 0.103880158919862 -0.0772788854494333 -0.0740708232357213 0.106988819032379 0.0993018604202151 -0.0168907343554054 0.0551521440255049 0.00670948473802352 -0.0604490134739665 -0.000321032995401953 -0.0427970162904477 -0.021316340322404 -0.0111486977342331 -0.0148950514831547
  25 438.937624631887 ""  0.00671692636788198 0 0 0.00999901510632859 -0.00446864985756124 -0.00328868822064411 0.0065490199253012 -0.00278105917843624 0.00320407452777898 0.00133362352360193 0.000468071126180892 0.00212072606081254 0.0812326081267343 -0.0417184003307384 -0.0748840552630532 -0.0801202000904678 0.0438857189625943 0.0747206732924347 0.0022689895177175 -0.00224552679074606 -0.00469519276999601 0.0827398044682719 -0.0457149518543325 -0.0779358585574841 -0.0843067004907149 0.042560407022785 0.0792816587192808 -0.00253040026324843 0.00140374599346938 -0.00295715670800967 -0.00205045002158567 0.00537090406889927 0.000527690222197068 0.00670499937437716 0.00758212458974122 -0.00293939101374305 -0.00835309992542416 -0.010422854680647 0.0044378923958236 0.0112228057794685 -0.00645656313073043 -0.0254734336003872 0.0295158753293465 -0.0114235446444033 0.00417161606379964 0.159066885360759 -0.0843267187468963 -0.147880566786423 -0.17092262393006 0.0938690273599626 0.162219919957021 0.174783968900096 -0.0940775661389026 -0.164201908700264 -0.170551226270907 0.085131444138494 0.155002818603959 0.0685925886638744 0.0227248711365419 0.00981787381345669 -0.0569459012911466 0.0358441783510621 0.0558770594926511 -0.0244799034252855 -0.0356196064864893 -0.0532484772211054 0.0262001546657565 0.00919649262934614 -0.003351041556737 0.00187967944853142 -0.00717861391352058 0.00784038902722677 -0.00165148647965339 0.0204693031118961 -0.0158968634126308 -0.0206274765717716 -0.0217381340506222 -0.00797051583341654 -0.00473341109787664 -0.0229202408639278 0.0301031441846347 0.00314654647176285 0.00642848624481553 0.00161001287362659 -0.00599810891167284 -0.00714830561900975 -0.0105127327489935 0.00195593173598403 0.00771010542689088 0.00755239007619506 -0.0107845941099633 0.00649977222880913 0.00268486873779989 0.00533432257493862 -0.0218401308000276 -0.0137756048111107 -0.0195620657375315 -0.00960208713237632 -0.0193615735819458 -0.0117445816571373 0.00599500183843861 0.00170892964710636 0.000947960512543812 0.0107661556383195 -0.0100768464824208 -0.016194521648508 -0.009948694661407 -0.00109917945442975 0.0128320212050131 0.00164043979559919 0.00824676454468253 0.0038420901314031 0.0131603515759285 -0.0124389629523582 0.00726588270386931 0.00609462744251063 -0.0086651853436373 -0.00940024875857329 -0.00146295068590936 -0.0163429323902133 -0.0148016237363344 -0.0101248688375491 0.0347783149048775 -0.00381372819508309 -0.0246328544563515 0.0185443092069903 0.0237663530653317 0.00414304076426582 0.0140764675923091 0.0380289185501317 0.00763446279806754 0.0192287764186237
  26 443.093601378266 ""  0.363524786956305 0 0 -0.00164416166693872 0.0712264349969853 -0.0290728970257804 -0.00740201739409798 0.036746074977043 -0.0509118945823814 -0.0162858665945929 -0.0243162194633405 0.0588523815981706 -0.00788098079382154 -0.0586933478044028 0.0304096563588531 -0.00810675265004277 -0.0588507542155511 -0.0242505419835646 -0.022236490724207 -0.0303444937015529 -0.0147440781215136 0.0209403996789983 -0.0453135758381899 -0.0138455134278358 -0.00113332274768179 -0.0573090898681125 0.0492097056395513 -0.0600519652527356 0.0280234631625697 -0.0269137747160537 0.0524432849839065 0.0639834941305049 -0.0249116669913708 0.0445104474556122 -0.0199185307620777 0.00280618946166879 -0.075043264346581 0.034893224164575 0.0291417612321582 0.00551915557427451 0.0974458578778552 0.0144386646808497 -0.0295447249862459 0.0900646267986299 -0.0384374074348303 -0.00506892921806863 -0.113028349811719 0.0209293860622015 0.00450132307160972 -0.0721407273373712 -0.0494004530504752 0.0550952829439354 -0.0356039197243376 -0.0409485656334909 0.0234519741430013 -0.0537116615795851 0.0525125417459426 0.0770828094411232 0.0600632539677508 -0.0197978247549906 0.119747313967278 -0.0190450716754349 0.0182232315370076 0.0966082512863381 0.166276509057562 -0.062464361804114 0.118267569998391 -0.0567988992371589 -0.0524632610612904 0.0613477656850486 -0.0154291625509604 0.137191058304657 0.0885807545390396 -0.0465146465915761 -0.0326354694220358 -0.0997557301150613 0.0551118502120754 0.0610048511765241 -0.0894242134717217 0.0419396746230905 0.0475478831310428 -0.0221432301526519 0.00896825525982057 0.0482813916684032 0.0103426628215805 0.0123806689957614 0.0218642579237568 -0.00255038911712588 -0.0150900334737581 -0.00686682753387119 0.0385838147966175 0.0381799671219603 0.00217571236178653 -0.0103804414000652 0.0156754144269289 0.0740649476735874 0.019824055008537 0.00647048087690998 -0.014969349535443 0.0463110904695943 0.0552807623975483 0.0385840743410738 -0.000916209471537906 -0.0188954261107207 0.0148928557059874 0.0256303427617787 0.020667930545242 0.00456745476821967 -0.0221677380762761 -0.00315155097167452 -0.013812281800555 -0.00659518671702876 -0.0206112286933998 0.0127885292521282 -0.0088459435704483 -0.0160067791726081 0.0125920812615042 0.00722462301581883 -0.0037013934496925 0.0446666144173686 0.0298301364674899 0.0135517314232277 -0.0690731113411494 0.00430977983469504 0.0421377134974102 -0.0285362907587669 -0.0428295618169882 -0.00767849414887561 -0.0252860006953341 -0.0620576842515319 -0.0126570239939707 -0.0311477697021227
  27 448.572256025376 ""  12.617354641138 0 0 -0.00633562399878002 0.0242629082163982 -0.00640486335140304 -0.0100469447448817 0.0156393718684975 -0.00876113684179067 0.0110095460792144 -0.0132300407851039 0.00331016483749395 -0.00755667616545499 -0.0128228376763588 0.015907010889614 -0.00416410496551607 -0.0155418514715155 -0.00207166352220958 -0.00821870720149054 -0.00771966896657489 0.000121687161399275 -0.0149911398337753 -0.00129256587813991 0.0191561772081286 0.0147801359093458 -0.0235110054500068 0.00114245203281458 -0.00702244296367899 0.00273190979355493 -0.0197242106010665 0.00604990609040594 0.024928359591945 -0.00177777927802246 0.0101580939622607 -0.0116405662149002 -0.0187658603271129 -0.00597124471289005 0.00402898646765398 0.0130463600617233 -0.00242490804868849 0.0387786122867092 0.0204426384278005 -0.027225290903745 0.0248027455770902 -0.0142307181580353 -0.0249573277826281 -0.0190931701155237 0.0302984153974346 -0.00123105027502273 -0.0180491473721479 -0.00716271499902999 -0.0292834212329399 0.0133746267578766 0.0338057156604679 0.0244902465996556 -0.0241940527661495 -0.000911178301295436 0.0068896605609793 0.0505734332670255 -0.00758532000111769 0.0148657778323312 0.00698546736243919 0.0210721498934513 0.0117049819351049 0.0361269420395074 0.00728148674806657 0.0202476102956722 -0.0200464111490927 -0.030707818798092 0.0132689951564156 -0.0103502907641283 0.00383412938672516 0.0179674120501309 -0.0187198767018185 -0.0190134146818821 -0.023986300510232 0.0164481739666229 0.0338637582017649 -0.0148433485272541 0.0092056099378222 0.0220950212690251 0.0254963051833341 -0.0134830075377486 0.0249370497137322 0.00506240452586263 0.00599633388703529 0.0106788694142864 -0.00217650472027939 -0.00887491215225508 -0.0102576456610049 0.0179533862860322 0.0075788007044089 -0.00291035722682995 -0.00454438925043306 0.0126143286026008 0.0261878413653413 0.0137430489497264 0.00533613404421395 0.00415481372464462 0.0243263595656775 0.0113638918332355 0.00629310554080622 0.00580004884226965 0.0728838341991984 -0.058929749836528 -0.100292331617131 -0.0886402012187746 -0.0207641747536583 0.0842755016682416 0.0158410350775813 0.0549557408374433 0.0325818703341525 0.0784872566972977 -0.0430966011057921 0.0366532813230332 0.0664109514610516 -0.0498770396574671 0.0623035448949298 0.0820187356082579 -0.259031522300029 -0.176266762714552 0.00545602986237995 0.353772181650211 -0.0231792195595327 -0.158104037461432 0.118730355203962 0.160933775390172 0.0324642917305374 0.0972033654036671 0.249406323048403 0.0526646310276798 0.125903742812622
  28 457.590141211471 ""  0.261622405633909 0 0 -0.0121806105654137 0.0281137135626515 -0.00512218022636835 -0.0390349089565962 0.0285719711417154 0.0143736577438627 0.0707449138693896 -0.0429695388480848 -0.0544358691947504 0.0351595754458201 -0.0326849983329436 -0.0212017299911528 -0.0648752933149428 0.017087993089034 0.0635741636604569 -0.0293198109480211 -0.00051421962059483 0.0234758604983825 -0.0582829959871348 0.0143290899469346 0.0627773807686405 0.0271210690896212 -0.034885812534199 -0.0130215296402392 0.0315981896418767 -0.0180805671273897 -0.0688348273430919 -0.0183899036390864 0.0529816915395277 0.0170058535304543 0.00620039984225488 -0.0327345577163395 -0.0988262386848719 0.0571208611950296 -0.0145534375705409 0.0339069955425139 -0.00427520911425045 0.0569027462454521 0.00551283260749595 -0.0215099049898748 0.0125656781217052 -0.00847857839892309 0.0141371128822717 -0.0319209884195874 -0.00275428741989278 -0.113811643805526 0.0464035175889932 0.113992588914687 -0.104936282139153 0.0419419888418608 0.10694445515367 0.00218571408904411 -0.0216781073848319 0.00960853193626337 -0.00809055613966399 0.18813554995271 -0.0118302967283342 -0.0692248889865852 0.064294063882016 0.109407558291403 -0.0455870345303786 -0.014169253079105 0.0756878220308625 -0.0142682714650334 -0.0331861664263528 -0.0974234736290591 -0.000466381055243712 -0.0410197316739093 -0.130235344037706 -0.0100884255723952 -0.0304137015390492 -0.0665992066659504 -0.000137127216529328 0.0169224801365617 0.090338357905091 0.0169250893636643 0.00676010343105156 0.0812298477913751 0.167151501172593 -0.0529148798826645 0.068388872581744 0.00696528803846566 0.00736957920971406 0.0142752623461256 -0.0021366608807128 -0.0102915269393767 -0.00641438346532678 0.0191946192356066 0.00886944414444291 -0.000353999162632628 -0.00732521259433859 0.0177056334916235 0.0344201360788347 0.0185999450026309 0.00711582454029263 0.00815121538333222 0.0226986017490546 0.0145130640591283 0.0119388262973795 -0.0028517257734609 -0.0113059311716284 0.0122705734517255 0.01685249277372 0.0186955526820989 0.00615772727339798 -0.0141042346869519 -0.00351255423841733 -0.0101847373574181 -0.0101471259867263 -0.012567780151764 0.00732825032644151 -0.00584733108601532 -0.0118710513213818 0.0109635789293486 -0.0303765348500536 -0.0248343238701742 0.0576396777767586 0.0438850205789137 -0.0134536777676804 -0.0887314864038784 0.00520414533853657 0.0256441277635226 -0.0226173690035254 -0.024415837363233 -0.00414257211929974 -0.0185621283073999 -0.0451746071957327 -0.0125600345488097 -0.0240214920920626
  29 483.479670005014 ""  0.12232732032201 0 0 0.0109566120006709 0.0511926629771028 0.00607683242681229 0.019832297626962 0.0243292840189965 0.012344285938741 0.0251948881582356 -0.0165969299954186 0.0243422884021929 -0.028246710335852 -0.0491889010383088 -0.0188962751720797 -0.0731010536508887 -0.00681976631660394 -0.0576657829720113 -0.0546342384053062 -0.0042990509901366 -0.0444938048619269 -0.0216217387813624 0.0202849635114125 -0.0267552535233792 0.0184762011672662 -0.0199015379739684 0.0230208248401696 0.0031319677169696 -0.0731374071914393 0.0375692166901635 0.0225437895751816 -0.0889498568896075 0.0838837922998725 -0.00328966968225126 0.0558891982985266 0.00926915941355075 0.0548169202778346 0.0308581217889404 -0.0253902146133364 0.00930354850923378 0.047917385982831 0.0430815013778062 -0.0218523110794865 0.0445841537330442 -0.0053071701291447 -0.0536586535427373 -0.131435445220976 -0.00859114852149958 -0.100698384065635 -0.0152474466407895 -0.071471785192539 0.0059050727392555 0.0877107869334511 -0.0368560029092824 0.038948321225547 -0.00809138627854861 0.039635682766158 0.0187394736382344 -0.0707901903540786 0.0789676909504567 0.0246358051588835 -0.0960087191414302 0.0940634945415669 0.0247660797333893 -0.0849804913656924 0.0916383414370626 -0.0110190253404214 0.15307241283378 0.128705537995181 -0.000767993937787945 0.0811287556669053 -0.0577804615807538 -0.00683940084355622 0.100805413386229 -0.0971355649161109 0.205134123037758 0.0442512257800715 -0.0446609180858379 -0.0236682179897509 0.120527113465292 -0.0710214068460385 0.0274347549779515 0.0749511887323069 -0.0449729156483618 -0.00518617515547287 -0.00775679884881811 -0.0086676865576841 -0.00950375844513701 -0.0113040108468187 -0.0144821931782687 0.0263936458602446 0.0596803092869164 -0.00363868358895964 -0.0122332367436794 -0.0365542179982678 0.0651978435826544 -0.0225930506714568 -0.0219314808159766 -0.0844911760877376 0.0267935763320942 0.0736574752817848 0.0245855107299055 -9.7079832543585e-05 0.000346375947771653 0.000192293720933181 -0.000432156605878003 3.66272826709642e-05 0.000539021520711867 0.000343300998830238 0.000145670921819457 0.000178883428512895 -0.000253705163122442 0.000511955194043981 -0.000259908053777031 0.000679349699560851 -0.000455734190492836 0.000163640099506256 0.00209339683985254 0.00285551041655582 -0.00423605981705407 -0.00136638700479664 0.000916605207410292 -0.00196653268793666 -0.000196484694522587 -0.000429012659642231 0.000588145095604569 0.00125641928750498 0.000808555384834855 -0.000151992968116083 0.00110626921663331 -0.000464295484058907 0.000318574134898314
  30 527.098212683329 ""  0.998423593068416 0 0 -0.0394841755100565 0.012715791443425 -0.0791233321263467 -0.0702244463696418 0.0203861907328934 -0.0829428167743708 -0.007537375375598 -0.0553578771032866 0.0359307860427583 0.0309369631027918 -0.0573376096778566 0.0486518580808908 -0.0167864538466611 0.00296538395550215 -0.00917098486213146 0.00706405225563988 0.0638280664723952 -0.0150551897229619 0.00299941566447548 0.0594448814267124 -0.0318187884918509 0.0253406558858543 -0.00686648555208683 0.0346261326103485 0.0512595723865187 0.0319964734627326 0.029361802093495 -0.0210309054741543 -0.0109563115856278 -0.013593615841781 -0.0221094466542838 0.00623561373930882 0.0458932818910247 0.0502893831156237 -0.0321980439961662 -0.0104410971508945 -0.0206510107833621 0.0675893649760862 -0.120013453804877 0.018216609357546 0.0394435457914973 -0.0569240979372556 0.0351877297240102 -0.0955581175149266 0.0390464374671777 -0.0800665096957446 -0.0341995767796681 -0.0649549944857482 0.025404523324636 0.0808871556346609 -0.0461460658177512 0.106843102778192 0.0220229270967921 0.0791836229847415 -0.0561644712484688 -0.0729201642104662 -0.00614286145166517 -0.0628188877529868 0.0649585285999789 -0.0985176438337122 -0.0544082976531028 -0.0846224437356432 -0.00455239662849879 -0.0563124524226801 -0.00950916090322554 0.031589458196586 -0.0401805525997352 -0.021935577282852 -0.0156546033188106 -0.0618424353834978 0.0164959282605504 0.113296581225962 0.0276855053448642 -0.0536810569964658 -0.0332031092455968 0.101560845409217 -0.0743477205019309 -0.0271868687931399 -0.00767390580631211 -0.0285569301832059 -0.0233771939843592 0.0183723030895294 0.0248885479385238 0.0442144200374135 0.0206886828685037 0.00635258810262884 0.0243593471707832 -0.00877894431342768 -0.0640612590552117 0.00790992674513905 0.0135025493236486 0.0800199356110663 -0.0422089396030187 0.0579923319086244 0.0452596996776061 0.148439940594989 0.0145029978209127 -0.0663773889573255 0.0115912335917757 -0.000761164634166856 0.000188998245715073 0.000559351276919339 0.000206466183406005 0.000155668471596084 -0.000379081587083134 -0.000365762194983545 -0.000609433934006267 2.32096271924009e-05 -0.00132537318592873 -0.000689789364077249 0.00186032474627932 -0.000691355011499776 0.00152511522021782 0.000770961363600043 -0.00104706266373665 -0.000700999202654107 0.000122583621408908 0.000696146636424485 -0.000232999337799304 0.000764890016912714 -0.000322862425636583 -0.000752803141826908 -9.20481144908177e-05 -0.0005746011101183 -0.000681964358371587 6.04236272015042e-05 -0.000643327554058615 -0.000823841673298338 -0.000139962846613401
  31 579.232526701636 ""  15.0853566177921 0 0 -0.00459842371764343 0.00517390128058859 -0.0085124350314863 -0.0201598312650279 0.0114741400342028 0.010862090558626 0.104115170577065 -0.0545153554603316 -0.0908801797748386 -0.0254767472979896 0.0072909152396202 0.0288048540162862 -0.00240125507331375 -0.00263333597337841 -0.00309700989475299 0.0974797073227099 -0.0520048693706681 -0.0970626256346658 -0.00347430457313378 0.00342739982572842 0.000353972096854081 -0.0219003092843512 0.00949030250296685 0.026000233082962 -0.0157873761745513 0.0112880277129986 0.0185414943897093 0.00403452420659096 -0.00383617211300652 -0.00326181534704762 0.00330173074273054 0.0185536942909133 0.0461685154601634 -0.0424437768753106 0.00564692425005516 -0.00478439492202275 0.00205381550793643 0.0256386704579653 -0.0173675528274652 0.00369799484504082 -0.0100591987699211 -0.00514232078505247 -0.225449344895065 0.101211885605011 0.214140984049875 -0.166011604744824 0.0809679222945559 0.144293988233175 -0.166727191482322 0.0981382660474275 0.154695276286839 -0.220622663685156 0.113967504241182 0.20978683418481 0.0253925525539156 -0.0480580894898959 0.010677876778466 0.00841058971945478 -0.00371652251293848 -0.0138030632217895 0.0099187735462725 0.0149128132815957 -0.0459707916719221 0.0215886396302474 0.0290053279126375 0.0557250717322804 0.0179812612129846 0.0451579152606229 0.0817115905018458 0.0337982911015358 0.00672676559084963 0.00502268690398466 -0.0544663613167819 -0.00657664214823128 -0.0172937900137494 -0.00185875094374518 -0.0225325200639204 -0.0334885725964845 -0.0942813674927931 -0.00475234712571303 -0.0121426010816146 0.000747451064994498 0.0011374110683959 0.00308840386121817 0.00147503228125065 0.000615472315687095 0.00332836519213397 0.000236582363092511 -0.00200612587703049 0.0006262066033541 0.000750506602696515 0.00337498755524395 -0.000702040409020718 0.00306890916952469 0.00200875619561708 0.00723032159267808 0.00163528638519547 -0.00085970412699568 0.00364894580217174 -0.000540559384960458 7.66135816303048e-05 0.00123367220854574 -1.0775277573622e-05 0.00174262083195293 0.00241149213869909 -0.000834909573307613 4.97660239592199e-05 0.000342382325381477 -0.00116491372045726 0.00160630373345661 -0.00309849134535564 0.00342024102961748 -0.00345237745715556 0.00175678004388884 -0.0105631514648509 -0.0033294323969916 0.00134088449673321 0.00769165889231602 -0.00671354034027419 -0.0168219707342257 0.000139114310473668 0.000548420968806739 -0.000818324046781181 0.000828719611053979 0.000401351542616209 0.000232443632587738 -0.00341563429664328 -0.000294305393210964 -0.000749318403396658
  32 589.633377796033 ""  2.56336359985942 0 0 -0.040980658592261 -0.0305890213670696 -0.0552934775624017 -0.00423715254017373 0.033241262166312 -0.0121331216931601 0.0311486665625075 0.0351669113094764 0.019427070280282 0.0317695311873128 0.0485118344762358 0.0106101368123619 0.0200451197577581 0.0557703980080544 -0.0135158596499584 -0.0165850715674036 -0.0115164937349601 -0.0116206796853113 0.0245992133743839 0.0139566238258148 0.0153319301306245 0.0287428067221583 0.0144636711194568 0.0309651920315807 -0.063233320763591 -0.0690026593239108 -0.0248729692766689 0.0132209316642742 -0.0584352547216646 0.0500835666368989 0.0193492320283781 -0.012508054645217 -0.0691785783741114 -0.0641485102892522 0.0355093458089227 0.00791721923193537 -0.0400257811197204 -0.0292684008235383 -0.100956550007623 0.00702368630260303 -0.0229002082896781 -0.0385339770813236 0.0271505702933916 0.0296297409387455 0.0121806093287877 0.0481857080245389 0.0659695590407689 0.00270877996021065 0.0464945771765689 0.0556294422961111 0.00346899482599759 0.0245735706172838 0.00609841976021749 0.01886769141704 0.0474461179594653 0.00904667155187703 0.0414173154488278 0.0525107124725999 -0.133504262924367 0.136060337470694 0.0459577622600296 0.0125831336307439 0.0463877620979517 0.0513520006181941 0.0388064072036091 -0.0125445908616146 0.0449982290989069 0.0377776048556719 -0.0194585894114128 0.0714390903712328 -0.0152962545541443 -0.185649607584061 0.012609603694922 0.0622705915968947 0.0227742828511905 -0.158495904254422 0.116995843088576 0.0268162583311992 0.00640722931378849 0.0575968737903813 0.0154141650587532 0.00632438202386338 0.00814023034299841 0.0283914957189445 0.0184107395397409 0.00707055988295048 0.021461139829711 -0.0388079659543286 -0.106908721666675 -0.00235878734678382 0.014401258131214 0.0803649316581991 -0.126726052185089 0.0529608578648321 0.0418234484592428 0.199454450536377 -0.00171424644592361 -0.122705061748913 -0.0166833346198363 -7.09806523844243e-06 -0.000345432937407312 -0.000198708403138562 0.000592908141182447 3.73841824644422e-05 -0.000933914239832043 -0.000421423707298634 -0.000387222590261432 -1.14710164407753e-05 0.000283695302373324 -0.000684805247357665 0.000777949655861985 -0.00172808424292306 0.000298115574753538 -0.000506043718768373 0.000150746883592072 -0.00152780498060147 0.00342554088741333 -0.000256831004319794 0.00116947417833386 0.00732930847705902 -2.60659479360194e-05 0.000603379276008407 -7.65970753723612e-05 -0.000826753855010423 -0.000310237423533568 -0.000404198501750369 -0.000808865881588073 3.8693611812755e-05 -5.77236134236846e-05
  33 653.750561423739 ""  0.218166726069629 0 0 -0.0126403174038823 0.0148298618325823 -0.0263476345473605 -0.0132620668928274 0.00750092363768373 -0.0199040348866226 -0.0129856533777257 0.0225946516683792 -0.0280445245665637 -0.0917925303764113 -0.0430088890848179 -0.0763865289167463 -0.0393954958311579 -0.12450502377509 0.0304713242041052 0.0146465491983127 -0.0221125213935679 0.0281577777752718 0.106071906949121 0.0411225255989844 0.0869202662282649 0.0441179625593013 0.12466795942792 -0.0171569609918018 -0.00438225758867031 -0.00178917321126639 -0.00342790082206562 0.00693414706614886 -0.0086644803379488 0.0127565812078963 -0.00114019357729363 -0.00266769543634119 0.00172784060234465 0.000114605092402438 -0.00381403269713834 0.000799717483542248 -0.00844277851833828 0.0268626546128561 -0.0305812812882388 -0.0012108800719826 0.0212038765971477 -0.0217600325591598 -0.0744351723203644 -0.0125467549297786 -0.086529186640936 -0.00677809749969777 -0.107507648069885 0.0541691625245072 0.095568541296325 0.00829654876434232 0.0889720274735857 0.01194315177475 0.106804501405955 -0.0421627560985666 0.00580836061839259 -0.00611889824093904 0.0119127725828022 0.0101560762454917 -0.0139411087471033 0.0183476665875568 0.00777128093810929 -0.0064832380364931 0.0115111812674959 -0.00356345418006158 0.00248524358086309 0.00765143110855242 0.00168710861653413 0.00424363117062317 0.00263878590678546 0.00397771014273764 -0.00539458730854029 -0.0036511424360152 0.00761264183508194 -0.00464693976644077 -0.00295629893439169 -0.00512888810313073 -0.000835311029996363 0.0059723029407237 0.00473266817698329 0.00258752520617864 -0.000291877312934725 0.00105137313194598 0.00317048867145288 0.00757481585444387 0.0044950301446303 0.000294351806097425 0.00498379145797911 -0.00421171705707575 -0.0129931535230699 -0.000792298322796579 0.00156598457162381 0.0170646618124681 -0.0185595234167697 0.010503503833605 0.00873473639598297 0.0353489892231692 0.0075157341563033 -0.0116162216160497 0.00678579898880837 4.62414571236358e-05 -0.000275971177044372 5.99220249137772e-05 -0.000227374779271955 0.000760192018045993 0.000342112271844848 -0.000184897298090284 -9.47392750802319e-05 4.63550755087392e-05 -0.000479319359831629 4.49676729090035e-05 -0.00121851142621039 0.000109526457900317 -0.000454555243545221 -0.000144064374815863 -0.0014396989481058 -0.00132191434939382 0.00295311217498842 0.00104252219850377 -0.000705307211406017 -0.00120796243534757 0.000153313159998246 -1.44358198165378e-05 -0.000299482263202161 -0.00028272623275561 -0.000300023085700666 0.000282323392426753 -0.000503029076319562 0.00050029883039514 7.73669005423291e-05
  34 702.996541741383 ""  7.74873809890091 0 0 -0.0267513386417831 0.00581209665364435 -0.0427982631549787 0.0605312174024971 0.0579157130903727 0.0446902170226939 0.048639042986444 0.059788503861997 0.016687506659774 -0.0516186851075184 0.03056835302144 -0.0668091415280246 -0.042973228688115 0.0119425668210169 -0.056203950097774 -0.0471341767134135 -0.0538312890692303 -0.00945687273960413 -0.00261588357940729 -0.0673245863211387 0.032808313287343 -0.00273989447857049 -0.0579686078097073 0.0341630478287932 0.0113166393639856 0.0125107757780156 0.00435382363761688 -0.00714073051814652 0.0613090937048746 -0.0455807751258545 -0.0112484751008603 0.0201272873366788 0.0661645711443593 0.0669473778241008 -0.0246373741897448 -0.0051507061284777 -0.0417721076179179 -0.0414044426487415 -0.0597478651800679 -0.0141545426231966 -0.00916426446972788 -0.0386452982613406 -0.0792794084673491 -0.0594658111697434 -0.0561990754296663 0.0145940466634361 0.0346134930205979 -0.0258481283066521 0.0225256342615584 -0.0294103607094576 0.0200124616265431 -0.0788621468568659 -0.102006084621613 -0.0340953984708912 -0.0132186744558936 0.0526663185633399 -0.0454478220917266 -0.0146070069906043 0.0767919827353951 -0.0625771176356879 -0.0126841472579539 0.0510232942440887 -0.046283693964721 -0.0189842895768645 0.00612119819816136 0.0520355687359363 -0.0183760336017752 0.00545505664763961 0.0590752494159941 -0.0254456102958003 0.0210456153796312 0.0991553509138423 0.0490823943140115 -0.0318308664366745 -0.00829857715892975 0.0918616711721751 -0.0459706620562035 -0.00877323642616885 0.0540190876473928 -0.0328176075523001 -0.00567760724435512 -0.00554792580510248 -0.00294278595367562 0.017275381992433 0.0136427360254014 -0.00266332946962312 0.0115431161249423 -0.0262916378088269 -0.0613657560323059 -0.0110316873106924 0.00317542953149542 0.0554594216824795 -0.112490055476295 0.0343652552534837 0.0258798545487348 0.158101222744683 0.0282615573340748 -0.0674142777658701 0.00366708136974116 6.74397526633917e-05 -0.000189497953111444 0.000204143173511694 0.000180488592032516 0.000187635407929195 -0.000589991103633947 -0.000255607056187959 6.70702082233425e-05 1.14882370076588e-05 0.000328200655093141 -0.000112642699275397 0.000227516144350815 -0.00191581492094522 -0.000292053043699217 -0.000634534762362817 -0.000287088033352386 -0.0014058910257221 0.00345910962168776 0.000541517889281384 -0.00016778845597466 0.0038517072627234 0.000140799406286034 0.00056407297447439 -0.000230135793918086 0.000581968742374913 0.000575945359197211 -0.000287268867085125 -0.000497884748665037 -0.000788003134224505 -0.000348240882301479
  35 756.522191093904 ""  2.31601939050663 0 0 0.00278915817017325 0.000326554072467058 0.00519418039501225 0.00983613592544306 -0.00224814457927328 -0.00888519522287457 -0.0944991821360059 0.0500693181770535 0.0882272868902313 0.0470006357480738 -0.0220651168477613 -0.0509801884882446 -0.0504569096076612 0.0281188841576804 0.0452668583064057 0.104888860563601 -0.0615508536083338 -0.101928886151332 -0.0465261099322405 0.0240731096809559 0.0474200707638065 0.0549629958786779 -0.0293045590387673 -0.0464535595432801 -0.000497222636428266 -0.000839324377198191 -0.000566207666114874 4.51280917837652e-05 0.00103342998041419 -0.00159679508062836 -0.00206440001117042 0.00673288358881189 0.0243301786172001 -0.0190413655617939 0.00620464651959923 -0.000764377226140852 0.000594416475174688 -0.0083041045515847 0.000898865110336281 0.00805737065541816 0.0115511341440511 0.00713518072700761 0.132733717551894 -0.0664756506638592 -0.131034897162847 -0.141940109811141 0.0836157853688614 0.141776534303175 -0.165678025071688 0.0931885165557444 0.160127020836868 0.114659368705917 -0.0598084628869085 -0.100460891894978 0.00745733736607157 -0.0087420828715536 0.00188067059835775 -0.000246834147723979 0.000959751286202556 -0.000731439325431275 0.00195175262853161 0.0067291809541036 -0.0139128876037732 0.0104112642549587 0.0253302281035197 0.0444471084477509 0.0106119125274049 0.0328835119528604 0.0422446382859635 0.0219057890168809 0.000395828722743781 -0.0144247465408209 -0.0439562223013639 -0.00253726482642606 -0.00523325781311574 0.0122066808501471 -0.0181935344201823 -0.0165230931887825 -0.0467561050614391 -0.0101895795578264 -0.00152669434869012 0.00309497731150465 -0.00200464074640376 -0.00317536813564519 -0.00303323083154935 0.000867427768092381 -0.00389769716499604 -0.00343356680570894 -0.00545262203345103 0.0036256355891905 0.0018533909167846 0.00506763750836831 -0.0146235740733648 0.00390755566070006 0.000917868434614221 0.0108073555989452 0.00371870878739568 -0.00948909280875823 -0.0019577577764134 0.000540570374903907 -0.00023117234646572 -0.000450406554844123 0.000246060538590892 -0.000233871890441474 -0.0020229569050497 -3.88769689538115e-05 0.000202474605352384 0.000118960105088643 -0.000205132732305761 -0.00270372872637411 0.00435150911417453 -0.00399101909265355 0.00461282749397063 -0.000993612406484101 0.00356506659044608 -0.00184721483469505 0.00817131796622849 -0.00231866172337334 0.00239572026241448 0.00999272486621438 0.000133479173630207 0.00104910601417188 0.000275809374138432 -0.00156209828092276 -0.00141969602118198 0.00124865147039873 2.27575371010978e-05 0.00198295682637292 0.000608616802392334
  36 780.530986340617 ""  15.0812408647075 0 0 0.0391756660424377 0.0475201399413521 0.0922723766540324 -0.0145788986067848 0.0141907495827251 -0.0294535261341596 0.00785397468080639 1.02416225138354e-05 -0.00455429477124977 -0.000973722719527986 -0.00200594872475999 0.00246593897834146 -0.00241013900218694 -0.0026864931918582 -0.00736822649042899 -0.0102909581050591 -0.00216535624419467 0.00181116406449301 0.00806154404743305 -0.00209799440586196 0.00490163670436374 0.0047503803314804 -0.00566198462615589 0.0143941463461287 -0.0038937392005042 -0.0031898442425322 -0.0018413220731892 -0.000973857025782168 0.00478731348748141 -0.0040119153458798 -0.00189294577808056 0.00127604180150333 0.0061823824304154 0.00789857485313535 -0.00397919910214127 -0.000792232858873042 0.0606270147988507 0.101269401542326 -0.000929372182379256 0.176020995060198 0.147876591378022 0.149736251043738 -0.0183646312662799 -0.00810062111941276 0.0165854227122994 -0.00404052598371321 -0.00153985149972264 -0.00528937828586365 0.0192356234406686 0.00791034320832703 -0.00244317710906122 0.017026206779351 0.0032089473054637 0.0265980584114345 0.00077928075891598 0.00921613630321269 -0.00477103874431574 0.000958419942141017 0.000929998326356228 0.000799907524719329 0.000757116871970878 0.008863798286322 -0.00443792306957403 -0.000346521071047479 0.00341618657862763 0.00869406140924063 -0.000722936646625996 0.00351183541092113 0.00950604859318884 0.000326324452448619 0.00105612614458413 0.00145026631651561 0.0138627219332711 -0.00208180352773829 0.000292950153270539 0.000869894017393939 0.00179271106829243 0.00168244496409309 0.0145348417220434 -0.00166165642728473 -0.000225709547382106 0.0929931124822899 -0.0471486977348131 -0.0741728946804189 -0.0849880864177062 0.0321783868351817 -0.0807586655236191 -0.0468108897895944 -0.0632218654777336 0.108286961375073 0.0487949698303224 0.0599002166408011 -0.193139821523231 0.0754560410405463 -0.00821671537057894 0.103155484611871 0.0589808928290056 -0.131879561386249 -5.06989836683639e-05 -0.000263476903360283 0.000205945682419295 0.000186417752476935 0.000671241569013744 0.00044949784580635 0.000217865313388912 -0.000304002204149106 -0.000282045653417887 0.0001303066535917 -0.000326358582120805 0.000216406037659642 0.000130812938598435 0.00116614060517711 -0.000455627539626803 0.000533925099511371 -0.000946242437441974 -0.00021953707631243 -0.000594553164976019 0.000488384905343915 0.000153275472911136 -0.00233651228441168 -7.67762396678332e-05 -0.000310710068618212 -0.000181782406949005 0.000214569504896872 0.000200621201766935 -0.000300948895735654 -0.000778431511511766 -0.000863842019944896 -0.000182256280996102
  37 831.093200039482 ""  15.5714200305769 0 0 0.0125077801213501 -0.0403313139890141 0.0257677588907693 -0.0659722022420776 -0.0423614466696665 -0.0525150149413384 -0.0116308562924186 -0.00767530579334302 -0.00388878338832153 0.0181801936871605 0.0318796455268128 0.00314034840616951 0.0120018926390007 0.05477540695604 -0.0198028740220583 -0.028978025778375 -0.0205918384020264 -0.00872827742667115 0.0521050900220776 0.00793498544258871 0.0411434829929027 0.0415350966158245 0.00803362684129041 0.0276493351563186 -0.0769922350956231 -0.0717973360981401 -0.03578475849961 -0.0248596228490485 0.0416499119791305 -0.0517922628976645 -0.0305770277163094 0.00777933443868535 0.0734093896743496 0.0679780096921245 -0.0472868262054681 -0.0137809815329777 0.0285868875233942 0.0134369152197742 0.046748680656017 -0.0113354916773554 -0.0354632464568657 0.015575677446132 0.0187777047367485 0.0443353353250551 0.00242386163697229 0.0529134877723146 0.0725681977374904 0.00695595249539847 0.0549745194815088 0.0922843891353619 0.054289515289796 0.00846013526861739 0.0395415597010322 0.0865111251139888 0.0312327198896203 0.144952001168028 -0.0655840471580986 0.0304975574742396 -0.0634998616851273 0.0715672802947761 0.024385453262774 0.152223809954646 -0.0620370446903283 0.0172583611732412 0.0677163171298558 0.140144668111207 0.00607482326955572 0.0794529056543101 0.155007174192015 0.0416950783409076 -0.0020476757837596 -0.0713999285791057 0.158627445711379 -0.0130296532433112 0.00960568238214945 -0.0540335884824335 0.0549013976485153 0.0218149227150873 0.177311910886302 -0.016765660090315 -0.00206913232790596 -0.00185985804649045 0.0118252680205193 -0.00324126829497661 -0.00144389715071819 0.00375221599666263 0.00621183634568017 0.0206088081918476 0.0253550198536901 -0.00306302185144515 -0.00180005585495051 -0.054419225007518 0.121662750877832 -0.0360664929321925 -0.0177882366893867 -0.141492884034907 -0.0692331719132473 0.0328384277746943 -0.0271509908417433 0.00214794027616671 -0.00224390476844873 -0.00309745212527893 -0.000797452236813026 0.000917270263723718 -0.00214541002538566 0.00130830614475518 -0.000453448987952769 -0.00133734145254249 -0.0140149359630592 -0.0206840464350328 0.0209485461155425 -0.00424914272368338 0.0313181247274551 0.00293418430265087 0.00175922485287129 -0.00633441735638864 0.0222022869805144 -0.00325685085446442 0.00329772390423581 0.0169343171279821 -0.00280600454070445 0.00727198902922016 0.00795568368325217 -0.0193995121005343 -0.01477089909197 0.00709508078385745 0.0079389209146448 0.0223299180141327 0.00738897025922895
  38 840.654546425933 ""  1.22211347241655 0 0 -0.0319693421234266 -0.00442631358070566 -0.00450498186599852 -0.00253657933561196 -0.00758298585667279 0.00449045380435426 0.0187238780556993 -0.0116244526163295 -0.0166364710605114 0.021253125828781 -0.00511354498573279 -0.0153346209871325 0.0146755464407359 -0.00252353967358465 -0.0106783061884693 0.0213618733275088 -0.0152837583997993 -0.0207498114476724 -0.0323800218133875 0.0214890572341279 0.0326422711091085 -0.0519428965218982 0.0330672331247589 0.0450916286590375 -0.0083209839934858 -0.0112279867371001 -0.00677709814934618 -0.00238440103720783 0.00472190236109364 -0.00783781230522702 -0.00474079838625912 0.00496752531374364 0.0166329850416514 -0.00043734269890307 -0.00513648808196132 -0.00113114997944894 -0.0501193761060111 -0.0697662993832041 -0.0972457506203778 0.0560263797613123 -0.0017886192040819 0.0313234818390564 -0.122242191596667 0.0750571389919927 0.11938845792147 -0.0955012328361892 0.0623492996746329 0.102741587773815 0.211508924314867 -0.10970869472994 -0.196215461477533 0.348322249217384 -0.174400732695009 -0.318219391285106 0.00468067153919807 0.0264101611985146 -0.0115470690797981 3.63535536116374e-05 -0.00742587945734459 0.015762025532416 0.00284090933168074 0.0159442083262628 -0.0051639784748153 0.00333728505434895 0.0114363827547333 0.0233347881754233 0.00154239436421028 0.0166436604817866 0.032260042005877 0.0083603848051134 0.00450064467334903 -0.0124448841239793 0.0137990114974068 -0.00105596999431445 0.000800742442558125 -0.00981217182047819 0.0020808067034572 0.00276845641876204 0.00983296013260361 -0.000822321165192182 -0.00060003157674311 0.0314533633552317 -0.0122079768226748 0.0475888250235509 0.033170069326894 -0.00676321436208325 -0.0573930292932814 -0.0423584353388339 0.0363350499240195 0.0219849311493699 0.00252448587944155 -0.0261620356326504 0.153761522081737 -0.014118245546918 -0.0188751957205514 0.0331520550256555 -0.0722286141087603 0.0428650231308452 0.0117788310565458 -0.0157370051195025 0.0169760669147438 0.0205293653705663 0.00794645986180207 -0.00654568108363222 0.00678777551431863 -0.0120284626185357 0.00327346764340703 0.012600420077234 0.112812618061643 0.14981091910991 -0.138471001671038 0.0128047650937629 -0.219081155996643 -0.0271379339168079 -0.00558785488498657 0.0256950038962548 -0.101993084566747 0.00951986435033568 -0.00690460281138807 -0.0476732056774613 0.0240529280106116 -0.0552027386741692 -0.0634187046619364 0.14648606504094 0.114513372104342 -0.0559386296657143 -0.0663179576731579 -0.171949931737588 -0.0561869168790656
  39 842.96860862759 ""  14.7194966763039 0 0 -0.0200240611669628 -0.00206469638816572 -0.002626688447981 0.000686771470564809 -0.0018825792613797 0.00402414096127368 0.0131410402345254 -0.00597957023926066 -0.0103273113761114 0.00607388268626751 -0.00242145178527152 -0.0108052994166196 0.00541370431119979 -0.00202208732029364 -0.00675561166367774 0.0119766379346684 -0.00607695563503849 -0.00964314926378827 -0.0172687194936677 0.008480698166688 0.0166200438025537 -0.0268528594069309 0.0120053223709584 0.0238932841484641 0.00481730855729917 0.00255559238468923 0.000645430721014405 0.00145765577307262 -0.00184086394683787 0.00159161808041174 0.00103956902313747 0.00150866951028775 0.000640797842433672 -0.00698930905715229 0.00267794701466363 0.00099006204181895 -0.0304749836082342 -0.0416199166620924 -0.0606866069072672 0.0330436289569107 0.000974798694063999 0.0187873985850738 -0.0663350360306068 0.0340207516675196 0.0566207643335046 -0.0486179140591782 0.0285433550114885 0.0467931398064144 0.107218131288846 -0.0610908994990012 -0.100626333638062 0.166759887719995 -0.0918917586553807 -0.157761024841498 -0.00132548473381654 -0.00317497259910037 0.00147387119257801 -0.00390276555555629 0.00447681146341975 -0.00117922119507981 -0.00158829457200476 -0.00892046229145003 0.00451205041463114 -6.88021464142517e-05 -0.00146749274840401 -0.00287154387246015 0.000323141501675688 -0.00013292659284079 -0.000324827929484988 -0.000247142280861652 0.00220715980746126 0.00194184130586075 -0.0100383637928426 0.000564253002107194 -0.000988249471056961 0.00128251781812399 -0.00529826552298872 0.0011106316650801 -0.0147065153698874 0.00206781246288846 -0.000260142041369707 0.0202152267564896 -0.00801620528530613 0.0300596626609182 0.0204885055754877 -0.00422557947878896 -0.0372427275978663 -0.0276590252385136 0.0213984430277943 0.0142177608812806 0.00222624045968862 -0.0152450039855899 0.0935164137331984 -0.00832544846772237 -0.011635003687624 0.0238692837741476 -0.0441961318122887 0.0253791976518181 0.00835415930111385 0.0266483942006625 -0.0305760820430507 -0.0432760156471506 -0.0115358435011718 0.0101837085838922 -0.00437407195942656 0.0233060415948074 -0.00644179039192288 -0.0245952884838813 -0.220809575023718 -0.284949199914324 0.259072822291068 -0.016868639105945 0.409197444385196 0.0533916417990743 0.00718392648907386 -0.044650182344691 0.173416363758473 -0.0108741681190649 0.00664269289764292 0.0639276262737936 -0.0481035513268669 0.0988263428222274 0.121560787184467 -0.280491259569539 -0.219004359553677 0.105450940655552 0.131031898395092 0.331814596439993 0.109519833364078
  40 851.016589800071 ""  33.1858260105518 0 0 -0.0425124715038583 -0.017052161958673 -0.0134633607265842 -0.000465640882564217 -0.0152391618923967 -0.00380138837539091 -0.000909332981906426 0.00406838749155863 0.00293652884635208 -0.0342343745772397 0.0230206359301278 0.00891839446236394 -0.0205712139655433 0.0271830516473075 0.00424088453060084 -0.0066715023529311 0.00369822384842737 0.00473917389928108 0.0351163310578615 -0.0193099702323986 -0.00636954241126178 0.0348756545117442 -0.025780558059669 -0.0149467390861085 0.0134790138901561 0.012158415144105 0.00602639737896826 0.00323398017763105 -0.0059123090020411 0.00791533150805983 0.00519083717896463 -0.00306521413983235 -0.0119772177752426 -0.00808788455629483 0.00819129697563444 0.00221821079572487 -0.0626977123757946 -0.0927270530622808 -0.127979434469738 0.0657537179661098 -0.0193386798004651 0.0313619586138476 0.157515943373452 -0.086616665392448 -0.172670585347195 0.134857168939452 -0.0482215012219796 -0.130606682182882 -0.130170057177099 0.0832365677710175 0.151970541288548 -0.232507365453604 0.094275664082274 0.201000708852501 -0.00761611997349043 -0.0274490806025687 0.010736581855667 -0.00261028750912378 0.0121457842039599 -0.021915467671985 -0.00493223809930189 -0.0246163703958457 0.0102133763981799 -0.00454302284409003 -0.00988839390104155 -0.0190312645989567 -0.00102508151889409 -0.0142991278639954 -0.0294152982437031 -0.00781918456616543 -0.00230459384536246 0.0167292722658996 -0.0275155849454705 0.00136727888742207 -0.00215104206714339 0.0128406871912767 -0.00905707146590884 -0.00456658834686701 -0.0260032723395138 0.000408936411137556 0.0011370729138432 0.0600418812518963 -0.0230274695102511 0.078102490965861 0.0532889883146806 -0.00616688686066134 -0.0980669550959756 -0.0822994607827911 0.0578832895489577 0.0457420809495719 0.0133654053711583 -0.0561191675620778 0.267785066338269 -0.0353703793838662 -0.0356679873349437 0.0532793160903293 -0.156351559034785 0.0732078489679848 0.025643840502491 -0.00166836322901206 0.00116593399870922 0.00366143870436092 -0.000322222091241234 -0.000552154532779044 -0.0024203686803405 -0.000668327191978003 0.00118350041837919 0.00222448228924892 0.015960114473394 0.018563336225162 -0.0158357386251289 -0.00241607673492363 -0.0266975014950537 -0.00411126909404968 -0.00195778222144065 -0.00311259164052835 0.00192267886393548 -0.0020343546990277 0.000549734929516723 0.00307047818368319 0.00625909676198332 -0.00184266060870838 -0.00856385038961378 0.0199721266431207 0.0162690169747206 -0.00755979475617409 -0.0108557285194078 -0.0233877140914719 -0.00853491481414029
  41 859.399751142955 ""  6.20501900881214 0 0 -0.0141276144686133 0.0337510981784251 -0.0242531421118443 0.0518386036719275 0.030756471624828 0.0480761675620651 0.0161565747936848 -0.0129935538967117 -0.0168317267868396 0.0110002736569586 -0.0242089281068799 0.082051716900406 0.00093140320111508 -0.058085086220077 0.079742901240999 0.0239241830767602 0.000430935170242062 -0.0109444848094177 -0.0548835557667486 0.0292415574532797 -0.0749310177157339 -0.0329841062467098 0.0584087356356852 -0.0638481863009813 -0.0515000236914384 -0.0537327313985487 -0.0305033310832076 -0.0153965487546788 0.0204257745362444 -0.0310075143637568 -0.0236069497136638 0.00592679783493777 0.0514226493008572 0.0313099470466042 -0.0269862969799502 -0.0119760973573562 -0.0299539215088397 -0.0191075259765681 -0.0472945843877799 0.0116441711634065 0.027742806332397 -0.0133774539386987 0.223163393643158 -0.065613464504939 -0.100809825767393 0.111383537482113 -0.156341485437673 -0.0819620866548104 -0.0866439486959086 -0.0237336472913352 -0.0625900487182071 -0.00456084906526761 0.0745551853932433 -0.0473978634747276 0.0247130245446828 0.112815664853477 -0.0451719022968201 0.0352949434176566 -0.0728183756221451 0.0744390308566058 0.0238525762918878 0.105996795100039 -0.0315162370516564 0.0199021963866429 0.051891523442728 0.101671019976887 0.00695660978707587 0.0656680855125213 0.115367660199176 0.0366227568349043 -0.000598315024164469 -0.0733966546875645 0.0884719758324039 0.00139178782948363 0.0120654983997685 -0.0592126368267036 0.0490084680211951 0.01233760316031 0.113153701501194 -0.00971426043592443 -0.00145458584278316 0.00097546072615856 -0.0107340203681178 0.0120686850255486 0.0105356194125227 -0.00628678514151435 -0.0128617374277359 -0.0239877867103398 -0.00930463186009756 0.00227890078073635 -0.000763544180021019 0.0403191829399895 -0.077973601924129 0.0231155968060808 0.0126983925920648 0.124612705743915 0.046163610065466 -0.0112865841983126 0.027547832642471 0.000910470818939067 -0.00124764245388368 -0.00161986158476046 -0.000814895822660008 0.000251743361978198 0.00123283976920236 0.00149672210134422 -0.00024527977258846 -0.00172971124377113 -0.0114060224426477 -0.0115701051958269 0.00818069472739797 0.00284088441340793 0.0159328106153656 0.00336751335634253 -0.000812698610970533 0.000818522324138119 -0.00220664949770597 0.000898135575891139 -0.0018237411918068 -0.0101589971821132 -0.00305996233478371 0.00397785694956481 0.00627703363396706 -0.0125676267835589 -0.0104412288523784 0.00560276920223752 0.00748904170342804 0.0160231172632213 0.00506137558487822
  42 865.723925468375 ""  58.836217078784 0 0 0.0120337897247803 -0.00832187018454383 0.0160271419071736 -0.0367932104149582 -0.00608586360308387 -0.00807328071196986 0.060751671588516 -0.0283568849459541 -0.0575206027187034 -0.0651050921510878 0.0399607505787676 0.033784475818182 -0.0511488279375101 0.0497431459082648 0.0216781972697625 0.0448928968706341 -0.030734741889323 -0.0500253116776144 -0.00146345912711612 0.000269488073085128 0.0463661951702987 -0.0176305376305932 -0.00407323611284054 0.0523390053069697 0.0297700084498814 0.00793061855108246 -0.00459020016975868 0.00837791735095377 -0.00843523410516862 0.00581559292103649 0.00448383729297521 0.00544474988417662 0.0127129649405096 -0.0348285073048006 0.0174964707604605 0.00310253038722192 0.021942717104093 0.0276476600081906 0.0443296315697609 -0.0140758656937073 -0.00311412594582995 0.00513025393181093 0.325901954566322 -0.183323489508088 -0.336075425960738 0.273026424009182 -0.11430069817969 -0.26971573967642 0.135478197981495 -0.0462532653074141 -0.0753962313715042 0.175612935441346 -0.111003101961904 -0.131772959733883 -0.0193752553542175 -0.00781031043548499 -0.000236880151710875 -0.00646686475870656 0.0205166951236128 -0.0291314120860416 -0.00919371917878985 -0.0530294991626723 0.0362530605102456 -0.00721320787709503 0.00115348023116592 0.00882044457184876 0.00046357131245181 -0.00035630259265075 -0.00827646551743516 -0.00466708200454887 0.00890406384891766 0.0275381168894936 -0.0662962589880179 0.0073996815724298 -0.00250545448885212 0.0103508490913439 -0.0224048010415686 -0.00613158530917681 -0.0641502643754325 -0.000182252823068991 0.002377919757392 -0.0111455599641347 0.00901432579399993 -0.0222432592692805 -0.0173118221063683 0.00376785084915519 0.0243743296242927 0.0295380755979579 -0.00654925763964803 -0.00863990768584014 -0.00230393246806938 -0.005590327736676 -0.0197709464342847 -0.00129971152148292 0.00141350658871481 -0.0671556426344488 0.017362584375127 -0.0102701179134874 -0.0173529519733878 -0.000462213197195081 0.00112721387347519 0.000490448080063311 3.17659395662232e-05 0.000198623944092209 9.72493882749713e-05 -0.000514403132644824 -1.10120169231024e-05 -0.000280430909105244 0.000418175059017247 0.00275908613938123 -0.00167628094974516 -0.000425989485863065 -0.00243179816832494 -0.000639398490605169 0.00098825094897357 -0.00105613106378355 0.0011986154978936 -0.00027837634116907 0.000319491795199758 -0.00217815929239398 -0.000935634830803316 -0.00267904609718679 -0.00111528302648934 0.00316807508785745 0.00160427399490439 0.000697567432445981 0.000321438832029943 -0.00379165052802843 -0.000910594850128819
  43 890.245767596143 ""  18.6025140787127 0 0 -0.000751970805675262 -0.000735465449695314 0.00108754064857472 0.000642856656457408 -0.000303731836808258 -0.000516935515925202 -0.00254075137938173 0.000296874852251951 0.00136865041857879 -0.000423937036315727 0.000446416307974412 -0.000207903725582843 -0.00080742562256014 0.00164981603163182 -0.000213183977531895 -0.000534550847435308 8.35759861451225e-05 0.000231538015064113 0.00226574137696913 -0.000927255127775343 0.000536248597768174 0.00180996370208261 -0.00109591721108704 -0.00051704565837209 -9.47606642304849e-05 0.000155855658299625 -4.37577076136766e-05 -0.000170974654229791 -8.05426232896405e-05 0.0001683909900321 8.05617271135081e-05 -3.15618195590917e-05 -0.000169650448081653 0.000218283957815276 0.000173360546114679 -0.000200809784131634 0.000630660495197584 0.00224258098233738 0.00081361803283434 -0.0048947695391431 0.000210402501441592 -0.000391690644222592 0.00164493589969649 -0.00191598737855912 -0.00259465639803622 0.0054317450316766 -0.000730718374471975 -0.00470125173763618 -0.00539283147966896 0.00417355225940441 0.00797236063625311 -0.00843094728335206 0.00344477799093574 0.00739624051054047 3.73114476894098e-05 -0.000875713595767025 0.000360594667829755 0.000228834489465235 -0.000169587749788101 -0.00047637370124315 -8.30966508419404e-05 0.000216356638337933 -0.000307376166218137 3.89845285590187e-05 -0.000318240641398906 -0.000526424099597578 -6.51302437327866e-05 -0.000366392235720084 -0.000106044926080266 -4.98948006356561e-05 -0.000173250923962248 0.000606422985987857 -0.000624818190516222 -0.000110435741711008 -0.000400504445136332 0.000650301485169147 -0.000320313147922016 0.000221752906553293 0.000584930541281422 -0.00056948733090815 7.86318817290121e-05 -0.000310230091639429 -0.000305025509565123 0.000648339254323625 0.00065707323000748 -0.000171852741653793 -0.00020321654239858 -0.00107902210555421 0.000143425728471657 7.95589947431094e-06 -0.00114995826244639 -0.000181070866750835 0.00221006547357747 -0.00119890455175326 -6.93902485785804e-05 0.00241979222524593 -0.00482176567487987 0.000776284977883149 -0.000263047492299134 -0.00415193917563963 0.106191707399171 -0.061944113312116 0.0870463905238787 -0.0214885010843833 0.0939507594746727 -0.107294816094594 -0.0628417801041274 -0.0517112411648432 0.0153230367233537 0.0902642578855286 -0.0142719135664776 0.119320226065997 0.153970247494681 0.00864826187172393 0.0381831583721546 0.0341919638212242 -0.140972106457723 0.138585086541437 -0.0661596732318512 -0.0496484558795897 -0.287584825133775 -0.377533505743632 0.0433939208907825 -0.00233385783120357 -0.0879920354861338 0.103232237578583 0.120716075054118 0.0406480671784528 0.0645208249442822
  44 932.103698175598 ""  1.28217656024541 0 0 0.000306038799761936 -0.00108417235412809 -0.00271365059993897 0.00249466589856672 -6.3585023215855e-05 -0.000852947232509292 -0.00788601063973655 0.00380974924032039 0.00763890538481913 0.012475244440072 -0.00666599070118072 -0.0105027599035307 -0.000890967336975479 -9.33725648912332e-05 0.00105929019493125 -0.009454880903418 0.00475852675124074 0.0090810141774605 -0.00597445074532385 0.00379819333751337 0.00468845077789898 0.0121579239055866 -0.00492355289280736 -0.0125136684363302 0.0868299673955022 -0.0523170462003445 -0.0804773418528523 0.0398391690105295 -0.021741236333128 -0.0386080099677384 0.0269868852190663 0.0269236220310632 0.0951176065635302 -0.0965833707704998 0.012101529167511 -0.0292645421368683 0.00059117408982342 0.000600170687584515 0.00330252160204874 -0.00570698564211542 -0.00285305374994681 -0.00501250158183919 -0.0735332101269464 0.0372965566268266 0.0697638680354587 0.0132441607442436 -0.00849813190861732 -0.0134731523346728 0.0410446848618487 -0.0224289037968875 -0.0396175302559639 -0.0693828377466218 0.0370197154220844 0.0609926852439618 -0.0805555255353918 0.257085758081261 -0.124653205643783 -0.0691876467723602 0.0415220497986581 0.06450486851967 -0.0218315033654042 -0.193083135738973 0.218479671589103 -0.114674507008705 0.0200647609177664 0.10938249062898 -0.035457727721443 -0.0646820463519105 -0.138511998556499 -0.115243359380198 0.0921417859939553 0.25994624252133 -0.0872741680111625 0.101420114665711 0.0832806933305672 -0.25955343607074 0.125834269319343 0.086215212282515 0.154289884337456 -0.00268443512509669 0.0264041586578874 0.00223019100294843 -0.000702982065367398 0.000693993941160552 -0.000348097031061837 0.000889926808297716 -0.000622439905100821 -0.00176794476498054 0.000208346552090209 0.0016126317354051 0.00179109681928297 -0.00211662181708362 0.00433879970744533 -0.00105116086965388 -0.000903657390031837 0.000786179463233323 -0.00460044352492562 0.00153514361898904 0.00276870732844515 0.000148666847956629 -8.79694567067872e-06 4.78244963588967e-05 1.76703606233668e-06 2.10161324221097e-05 -0.000216774009488249 -0.000232777178575668 -0.00018891377325165 4.91107632470755e-05 0.000914441885479938 0.000357821856864734 -4.55939020064531e-06 -2.8488750836424e-05 0.000127510353304441 -7.2030764666233e-05 -0.000257245229469961 -7.21441068567699e-05 0.000569137527994107 7.78439525810728e-05 4.9606510321641e-07 0.00206877481822414 -9.0853929363962e-05 -0.000606676962210414 -0.000270747128831896 0.000173613284875553 0.000294082472451407 -0.000468762081129888 -0.000573118749002088 -0.000630833175994352 -0.000238129733992851
  45 946.706107543981 ""  0.738945847443781 0 0 -0.00326047041647421 -0.00291392867745563 -0.0134072641521971 0.000263511920098558 -0.00175911590957806 0.00266048889307825 0.000269285759766294 -0.00136017224914012 0.00101020004736192 -0.000908179059554041 -0.00333448404693598 0.00207995537661375 -0.00033001857613748 0.000382659412346735 -0.00126394878194492 -0.00219438140835041 -0.00878589113088678 0.0018622292737329 -0.0014511959910955 0.00619870139907355 -0.00539419134237489 0.00246713984528125 0.0132664165471727 -0.00413478289531269 0.0374717458887915 -0.0799297814842183 0.0917745413149239 0.0159155636218864 0.103812119991841 -0.0457891544431641 0.0236816783252365 -0.0646447745029419 -0.0254720868825735 -0.0514959573232928 -0.0201942570029382 0.0464130911539026 -0.00438629969097304 -0.00348985120566075 0.00914934738840051 -0.0246721908997611 -0.0104419314894508 -0.0217029342231667 0.00212909107792587 -0.00790792677593363 -0.00117080855902854 -0.00778400791714298 -0.00223734985418108 -0.00260452290500077 0.00490251769716256 0.0261278745924522 -0.00694172982673775 0.0105747016424159 0.0150745278531747 -0.00226506560188878 -0.0686853699553012 -0.0294578921004648 -0.0321535574503447 -0.0590132284727128 0.248835641089595 -0.220388135986853 -0.0493039578558374 -0.0342742347628278 -0.0583076713382647 -0.0573316057524025 0.14252103831769 0.237656492998681 0.0369160214235758 0.0279749143724492 -0.243162350763299 -0.00681269656763535 0.0375436679174768 -0.214023254355109 0.270829795850717 -0.0463678318180802 -0.0681499684088083 -0.161109819383259 0.124369706072575 -0.0716124931168888 -0.185214176414139 0.153137449135966 -0.0348111234362594 0.0120001623942845 -0.00242015295795128 -0.00278668724496791 -0.00887467007348234 0.00532169017538752 0.00322343317650083 0.00281957602656051 0.00181460022546803 0.00707513219324045 0.00804340686889433 -0.00687433835505771 0.0148877518648033 0.0032479003296602 -0.00399119180149664 -0.010271333282159 0.0068901001196957 0.00453141570338246 0.0138257946091989 0.000202289786337649 0.000207849847989645 -9.72573024139126e-05 9.41538785071694e-05 1.14072588393754e-05 0.000121313246448812 -0.000292730118048024 -0.00023521984929403 -0.000111186817406678 5.72783385146452e-06 5.71222357017491e-06 0.000110937507078656 -0.000128014302013922 0.000570312087340711 -0.000129299802137589 0.000340233029890457 0.000280298251894742 -0.000331915363812261 0.000229006482342368 -2.98667329540295e-05 0.00015527992833677 -0.000586385074447357 -0.000418641695008281 0.000143376165470365 0.0002319552955445 -0.000259066008156451 0.000382691959550618 0.000561478776077187 0.000297566462039607 0.000366152039297703
  46 947.434474630821 ""  20.3067880550514 0 0 0.0285692824070334 0.0444606590936034 0.128014921064573 -0.00912358807735072 0.00786511746129424 -0.0305766404093399 -0.000562221739311552 0.000516337737815619 -0.00689624807488137 4.04420901126815e-05 -0.00313082990881985 0.00478824542621066 -0.00238549403627616 -0.00418069996730212 -0.00124436439792943 -0.00462459423718764 -0.000228471459246742 -0.000137607425960455 0.00712203254355955 -0.00159048807117682 -0.00168772126481113 0.00305651365637653 -0.00464283322228912 0.00928314803734762 0.00604925977478754 -0.00676414485272192 0.00732852265116643 0.00336526961193075 0.00935859045685848 -0.00367133792921749 0.00343458394694394 -0.00581330088476821 -0.00132235656484246 -0.00647905694628077 -0.00150272223858965 0.00368803183994905 0.0440266342544127 0.0589064195146752 -0.104638850206872 0.262212831053771 0.123093952145808 0.21954149635148 0.00601214617414282 -0.00970574542414698 -0.00117811950975654 -0.00986492834603859 -0.00619823680796415 -0.00350898966770502 -0.0150871791771088 0.0252585137353924 0.0221978892856082 0.0225097656950664 0.0067133933583206 0.0258527002601126 -0.00944915017386719 -0.00361257074027067 -0.00319472727770102 -0.00795298134476472 0.0287247913770807 -0.0239904016442738 -0.00609922533991297 -0.0113170049267081 -0.00103192395903646 -0.00880118985463541 0.0138263933750335 0.024322276571284 0.0025851539967039 -0.000117767465450172 -0.0295491303983752 -0.00450446727755759 0.00577086212003801 -0.0123250304833789 0.0227387384712682 -0.00194008225017176 -0.00424287989731102 -0.0200179512074257 0.0142117520734561 -0.00459724012365821 -0.0131221969256883 0.0138551331369083 -0.00239920242781703 -0.126139332839789 0.0257039358673618 0.0284471298874274 0.0924558498445677 -0.055644509473711 -0.0344391853415435 -0.0301694158321826 -0.0164700465836621 -0.0734195881180484 -0.0847585954756883 0.0803140179213896 -0.171575123135432 -0.0299225930384437 0.0446391701825553 0.116914357377912 -0.0558342613350201 -0.0442515106850066 -0.136069255594385 0.00495647494470284 0.00547081474342309 0.000221589656064606 0.00165527893195813 0.00190747164711974 -0.00813691711798562 -0.00668779631769718 -0.00518098711560752 0.00227941103628173 0.0157187958133225 0.00674356997351166 0.010542111810553 -0.0108962549151791 0.0054680095789522 -0.00579970609194941 -0.00391253740764414 -0.0208780875716447 0.0516910006970074 0.00310889164716879 -0.00179477578233041 0.0561334659632142 -0.00110967252337504 -0.00816565965820536 -0.00671375554824145 0.0058039880665566 0.00465940641750733 -0.00536767383756527 -0.0147004802669181 -0.0211284528581119 -0.00525522091695727
  47 957.291819657837 ""  111.665297439328 0 0 -0.000502176843246198 0.00694549691896434 0.0123678708266695 0.000708288064928409 -0.00563291759642984 -0.00331053509544905 -0.00834069773600838 -0.00341925113780957 0.00126378842531535 0.000965543057274812 0.000817226599729723 -0.00101737731481699 -0.00246663011961892 0.00851199230096359 -0.00265043504705946 -0.000981745383768083 -0.000766343216583496 0.000344742096637563 0.00838617529486112 -0.00232348846166609 0.00411207234847292 0.00240732618039061 -0.00108929098165378 0.00132410299607739 0.000273818399579619 -0.00184458254018506 0.000399382996608605 -7.86355762597209e-05 0.00126107268053283 -0.000739327907272873 0.00082469607369444 -0.000780357016910769 0.000254874300942933 -0.000558018283785981 0.000223223772694654 0.000165581056323771 -0.000463110596053001 0.00338211173944363 -0.0217167857051407 0.0236708192553741 0.0122375894308236 0.0226889708445211 -0.00110813439596885 -0.000277445679735191 -0.000346488798957598 0.0135393783484687 0.00264468061287215 -0.0141423453842855 -0.00840064714245643 0.0112268983952118 0.0211831282439252 -0.00220513083858381 0.00174101648663804 0.00690273584611928 -0.000826239157751423 -0.000341419186351818 -0.000629380514354075 -0.000358833507204199 0.00276199946817319 -0.00340083178774008 -0.000736830481022938 -6.66101735872305e-05 -0.00103214118053701 -0.00238669944944304 0.00188569012087849 0.00391637015337975 7.59818850729839e-05 -0.00102768379044542 -0.00518719423165633 -0.00126342214502249 0.00115542416424514 0.000659090268591061 6.85674751174944e-05 -0.000318529336673692 -0.000761235427527323 -0.00108387792484652 0.000856795424085411 0.00030603564717964 -0.00119822415494642 -7.15241275036261e-05 0.000125844776443059 -0.0128269470165813 0.000237805148629118 0.00170651091180568 0.00995706906316023 -0.00558974668054211 -0.000603029241920075 -0.00267263311276847 0.00235538390773167 -0.00645308094115097 -0.0138912302112048 0.0188454711119067 -0.0306826838087131 0.00524572743433055 0.00683831991663209 0.0307910044910424 0.00895384105198722 -0.00351481713544588 -0.0123656353533242 -0.0653818810585913 -0.0546628345928573 -0.00455430341200823 -0.00748478425211868 -0.0215009344221632 0.0798207152610879 0.0696367192729342 0.0542595635473268 -0.0162541947274999 -0.166805297245162 -0.0637952040736563 -0.110110207213303 0.115855902648366 -0.0791834873183203 0.0613201696216617 0.0174383093874838 0.170337860349977 -0.464473351591378 -0.0289518638648103 0.0118663784702932 -0.557572956061167 0.0302622246781083 0.0992960485865827 0.0596926527201685 -0.0414874493112863 -0.0267842098771951 0.0405011179054334 0.125512295728863 0.191356731982824 0.0432392290317376
  48 976.133972915016 ""  0.605730287668287 0 0 0.00882219689500386 -0.00267930689812314 0.00399238797407618 0.00336303920806987 0.00534722051836592 -0.0050234275851687 -0.00925870969346325 0.00688934242444508 0.00992956045884597 0.0326285903561755 -0.0177259287980561 -0.0258333200555938 -0.038807665708908 0.0176304733007454 0.0350334718398872 0.0248112723956349 -0.0145746460483804 -0.0243426996306922 -0.0636987525889679 0.0344910399559152 0.0594203666712834 0.0445853169583532 -0.0225312793517737 -0.0444652884311142 -0.00695415691540489 0.00433007409392758 0.0077330486293723 0.00476573492283347 -0.00140633607171665 -0.00344028442467743 -0.0201964109770248 0.00770202035894851 -0.0102105165492699 0.00528627907170033 -7.39842680334306e-05 0.0235251477395988 0.013462247426414 0.0154670204287589 0.0206499365897988 -0.00564719580937505 0.0028530827173019 -0.00166070208956079 -0.186528432352906 0.0889458651466072 0.178047781129539 0.221472852753509 -0.128948873964604 -0.221328957707254 0.381941162813587 -0.210938318321798 -0.359295441138931 -0.268991228803478 0.136691515672944 0.234691076730974 -0.0160629199809907 0.0312799706954168 -0.0149785897888671 -0.00566681650297794 0.00747826891083208 -0.000526673578023478 -0.00455283435470658 -0.027332263891525 0.0330785885007878 0.059985726435204 -0.0299701230675196 -0.0677216573043257 0.00562654106555054 0.0310620795328514 0.13119411950275 0.0533826669187076 -0.0389319197229667 -0.0608184541117504 0.0728815308374153 -0.0451509702889032 -0.0523014797955257 0.0626398067284798 -0.0285929717747303 -0.0524103281693888 -0.130220740704882 0.0423016899315034 -0.0181534981961453 -0.00381358265294542 0.00103659378533501 0.00356142935651333 0.00699410644805373 -0.000935725263243598 -0.00438430915693826 -0.00873193297259068 -0.00504965652810535 -0.00181005203804505 0.00240760402022649 -0.00847647892796004 0.00523914227205526 -0.0148891948988914 -6.68362715853473e-05 0.00457578673114591 -0.0460737863026686 0.0011942539148945 -0.00596497067480875 -0.000630898783351447 -0.000185872481118958 0.000650788596348046 0.000120079816048229 -0.000135190498011439 0.000376838850527905 0.000656003412902617 -0.000251277706473116 0.000197821378751676 0.000662043455880572 0.00223232609971309 -0.00380342298020083 0.00230546897125392 -0.00253993841196171 0.000820203334224078 -0.00221273296241602 0.00187437289439988 -0.00656204848595131 0.000900559361801034 -0.000729330131549827 -0.000986486952154632 0.00189878259216512 0.00182732095138674 -0.000256667677964562 -0.000692132755551594 0.000148233870839173 -0.00127891982159654 -0.00047737723591937 -0.000320073128747 -0.000316588442826998
  49 988.108252446048 ""  0.0850456480024826 0 0 -0.0014428069550351 0.000820192297696631 -0.000327501909348503 -0.00112743896035136 -0.000868273464636634 0.00110491768923102 0.00241699074283192 -0.00155527326684832 -0.00285882453849231 -0.0179583648732915 0.00970933881100381 0.0159673913143113 0.0225201344863599 -0.0116233936904967 -0.020747929755624 -0.00691572866455441 0.00396841583074065 0.00657741057894019 0.00648726525496944 -0.00331695488235157 -0.00638084264739274 -0.003508459635552 0.00142166273465354 0.00404003076389842 0.00129347464888739 -0.00101930238265094 -0.00121583242265384 0.0465821956541523 -0.0265627395782631 -0.0435342705241255 -0.0406826196685492 0.0433577424637691 -0.0208232351575365 -0.00188836090262493 -0.0188502827591615 0.0602367382073132 -0.00199167561371692 -0.00156118750100654 -0.0033786450250403 0.00108946905007767 -0.00050183421581827 0.000700511150143689 0.105933547376004 -0.0515244085702443 -0.0993081032550567 -0.135019794433329 0.074951046255107 0.131115491667123 -0.054978589201873 0.0321016351354299 0.0517326395446766 0.0249159590931548 -0.0124551978436827 -0.0202960733049418 -0.109970579483156 0.296981345330938 -0.143814033482772 -0.101243456123063 0.0601728650341473 0.0938994618147346 -0.0246400926044294 -0.220726573662579 0.269616582062422 0.134951044142226 -0.139721315999676 -0.266399355906467 -0.0158843479000852 0.00389785625927595 0.328084760482596 0.0878631703284473 -0.104130910793923 0.0554217852725165 0.290817986790497 -0.104124124953112 -0.126611531852185 -0.00657116009123162 0.0547325112967084 -0.139080823801024 -0.275880729871654 0.164449781923583 -0.0549136255002858 0.000194914575755324 -0.00017003412468314 -0.000603049924582738 -0.000652910000845096 -0.000181644884629716 0.000529490680647274 0.000931902236102022 0.00118075289686343 0.000192096736926107 -0.000664295531291978 0.00205049443589456 -0.00251666990693303 0.00226601444818765 0.000361392054052108 0.00102548993855362 0.00753092837957656 8.25615788826611e-05 0.000901024123195063 -0.000499698382654767 -0.000586814718644594 5.10858498159019e-05 0.000290786090564087 -0.000499710220369914 0.000892750117909762 0.000197478176179644 0.000475364356990572 -1.3197515857513e-05 -0.00133967334229108 -0.00121824515853206 0.000542719258486052 0.000225554116752514 0.000280741381170792 0.000615702280387038 0.00190916283042979 0.000586552324492951 -0.00138288110186912 -0.000597706471755594 0.000467180949648106 -0.00541061728103064 -0.00096873723482901 -0.000951918106621737 0.000835658646207166 0.0018390196565671 0.000421700994945069 0.00139111394066712 0.00260438499983167 0.00174373427233853 0.00128563104665364
  50 995.659739113205 ""  2.5513651485008 0 0 -0.0181382002739011 0.0139773734575804 -0.00719844033395008 0.00332151859751691 -0.0220016167288728 0.00478681999126939 -0.0110233202744294 -0.00598119547344602 0.00322967997982048 0.0484049145104212 -0.0241585589162564 -0.0487213286082617 -0.0584990981565628 0.0439897161413483 0.0528945852103322 0.00136356336409304 0.00166867772190754 0.000654885650328729 0.0519740803364828 -0.0264933925999314 -0.0357998203320941 -0.030835649996548 0.0167472926242729 0.0278987937434859 0.00235299917690153 -0.00233010687180867 -0.00266445540265382 0.00794749361341891 -0.00542245792209252 -0.00893066491949742 -0.0128997530087695 0.00412847710102996 -0.0026093617682367 0.000729074320571884 0.00163090589373386 0.0135326058078292 -0.0260230834228288 -0.0236043427510988 -0.0583225947073536 0.0262833235465634 -0.00832867856276722 0.011284919100849 -0.284285948665554 0.151358150403931 0.261444503357953 0.358043779201592 -0.180254698576236 -0.341840467289469 -0.261228392543976 0.140621687519046 0.257812544271019 0.162351823643566 -0.0866507605701063 -0.15173980492188 -0.0205897641191242 0.0632665824248514 -0.0301576544552829 -0.00885672116983705 0.00332896086565235 0.00929737322755958 -0.00511704930369307 -0.0438227775927406 0.0556924982732241 0.0353323758413445 -0.0148793000065484 -0.0322389094147866 0.000714548235603097 0.013999178589406 0.0781445367037292 0.0283982713202946 -0.0292294480067819 -0.012977541528507 0.0370435529845623 -0.0245202285525031 -0.0303824699351284 0.017820702711845 0.00226502848561536 -0.035807286602305 -0.0713785110572256 0.0286603380386557 -0.010277204563943 -0.000763726680992896 -0.0047715660058759 -0.00253345012189277 -0.00487062114984201 -0.0035336256739559 0.00267666993215322 0.00920788649537186 0.018271819887864 0.00252260485745561 -0.0144432411701249 0.0386962328360553 -0.0480800788477768 0.0407217651032527 0.00526827020086174 0.0303375587163812 0.12421018432175 0.000234561685293127 0.0168510425033636 0.00442589965064335 0.00294466458224424 0.000442204745610702 -0.00075550811669114 0.00147519384848494 -0.00310120132814153 -0.00176176132264769 -0.00416524070480148 0.00135208656049985 0.00398040228104568 0.00149840344141269 0.00333188030087357 -0.00223041009605233 0.00246850051986556 -0.0019144769800363 -0.00605268973276721 -0.00386028084420267 0.00898603803820899 0.00337594549501008 -0.00338585925116456 0.0221890351935106 0.00292904787972146 0.00581304049928003 -0.000790118268723502 -0.00686449847960792 -0.00449921753976359 -0.00309001485254498 -0.00956579595749739 -0.00731575106891873 -0.0025067447491727
  51 1000.68340649464 ""  43.2205841572937 0 0 0.0614192266952522 -0.0643390374305034 0.0307097865150645 -0.00474519911458685 0.0952616795974837 -0.026357752916351 0.0268912574744222 0.0372197009517721 0.00847113215994773 0.0141736004574711 -0.0101823905189602 -0.00224790671977707 -0.0195449201406851 -0.0443867451952668 0.030491960600748 -0.00904967384747077 -0.00846980638735863 -0.00199841443174905 -0.0130803788329928 -0.0037073789487306 -0.0444810736710066 -0.0119524264656622 0.00665061807624113 0.00938333021720872 0.00366909921336717 0.00208023506877055 0.000806713413444323 0.00558177230088553 0.000884535115357534 0.000331553577087925 0.000304476189607832 0.00296927111595019 -0.00108064493135074 0.00093807818738667 0.00327157826304278 0.00345920641435805 0.0859284522435082 0.0613401232822038 0.206888860479912 -0.088614139720791 0.0417479863473337 -0.0341015188772574 -0.0557980883165459 0.00127264320570038 0.063338329784503 0.0500535771785378 -0.0903833925702919 -0.0458218903409795 -0.111156686608343 0.0555439240547731 0.0467561523068185 0.0839605265829577 -0.0305431314679376 -0.0632586119551027 -0.00974603840976019 0.00701818775138003 -0.00407821535849039 -0.00395331214341257 0.0128772843078791 -0.00596330662170777 -0.00336608119222282 -0.0203163224708674 0.013978273549528 0.0042858040896245 -0.00717663375985165 -0.0134105709652338 -0.00161142782237296 -0.00423280127233271 0.00691937345274797 -0.000155029624016113 -0.0023726543885329 0.0140177000504935 -0.000223189576729862 -0.00524657612971771 -0.00710689843486827 0.0141862024237012 -0.00432880782069853 -0.0103680440376428 -0.0222015117837734 0.00487198850229588 -0.00195342839013742 0.0128494586078441 0.0225578013267411 0.00629675340705868 0.00798562690030392 0.0205676536305285 -0.0028579601446728 -0.0216194643478503 -0.0825603668007334 -0.012474896947912 0.0579736146189506 -0.169762177743382 0.248366652554133 -0.151819913148477 -0.029783063426987 -0.19101896992318 -0.495229103436382 -0.0140678833160397 -0.0815868814809655 -0.00606805765959794 -0.00321509716051266 -0.00145703325105689 0.00111985585632731 -0.00161153230026206 0.00457128578482508 0.0041850716402308 0.00380177508816577 -0.00067998206808014 -0.0109453957958643 -0.00341982141377211 -0.00754231204707738 0.00229873205323754 -0.00730242331768102 0.00126607415698062 -9.20474189569718e-05 0.00688944588459248 -0.0224389039116733 0.00022279473213216 0.00131649005273811 -0.0217523914542384 0.00296379032821576 0.0066312656286659 0.00229162868129609 0.00029071591057431 0.000978715488633144 0.00135407935126697 0.00593188584031733 0.00884284738819344 0.00139723865412923
  52 1028.19503609272 ""  3.60311168772559 0 0 0.0106395698229833 -0.00290775478042278 0.00401711883949742 0.00113320055453393 0.0115894512805147 -0.00157975769796481 0.000323113597385536 0.00255526067265989 0.00232095815643223 0.0599371221035845 -0.0574948589929761 0.0976823871246988 -0.0340853429924331 0.0660840215028655 -0.0764547209258573 -0.0168516634448621 -0.0195999665871273 -0.00650945035126801 0.0481752455987926 -0.054391073430568 0.0800260166451395 -0.0398749630257546 0.0838219310847933 -0.0890283045000602 -1.85863044504944e-05 0.00347556725712302 -0.0026229567458976 0.00967079230579024 0.00380646442813871 0.00746692578936091 6.94310952373775e-05 0.00403573794607154 -9.13400870413246e-05 0.00225660413317938 0.00366479334229072 -0.00199957175893069 0.00799882054929097 -0.00434955764791755 0.0289658584349734 -0.0159546706262857 0.00516178660888999 -0.00702981834892966 -0.00543509902644049 -0.266870280197185 0.126149462210063 -0.167008521825574 0.0109819030854765 -0.158862482283995 -0.0228831450558477 -0.200336378191337 0.112985288192804 -0.179600563534744 0.00215242256746158 -0.22058893898012 -0.0143425537708216 -0.0300966698937625 0.0102715825449796 -0.00957465873275329 0.0395452817714715 -0.0338437018727516 -0.00869436727074378 -0.0348258967608376 0.00617096614048067 0.000303463755710497 -0.00726121344130285 -0.0134385963794832 -0.00165836267381042 -0.00202456966201293 0.00790309240438008 -0.00143669750410133 0.000550748142358924 0.0134623892246475 -0.0188268398241411 0.001699561639692 0.00112846810766254 0.0140663468609586 -0.00815275734850841 0.00122998290357762 0.00384031075941606 -0.0067487056268442 0.00141707895423294 -0.000351214294535257 0.00133846814830499 0.00102815955853547 0.00174889171807728 0.000660079684807986 -0.00183545434330683 -0.00402895129170879 -0.00746591283367811 -0.000948695310031058 0.00970183019738163 -0.0136802795995581 0.0027336468268321 -0.0187452656271546 -0.000139135661795894 0.00186650190888191 -0.0477362194308222 0.00209941272458784 -0.000952415631516096 0.0125195786503019 0.0127404327972408 0.00428133679030668 -0.0048110992683161 0.00428411511239696 -0.00260323179366211 0.000440584542724381 -0.01766505709082 0.0041414037207724 -0.0187618359109949 0.0077596101223346 -0.0214728419444516 0.0183846172673926 -0.00133573577614481 0.00275646599285371 -0.0377561688712882 0.00641875810155299 -0.0516924772296173 0.0214336754516732 -0.0225886345948574 0.0210770331026507 0.0211086057930534 0.0459221851162752 0.0043205127752867 -0.0518038738084557 -0.0337782754123399 -0.0148009218027825 -0.0368197238857678 -0.00596457574839855 -0.00692347569522458
  53 1031.85978773579 ""  3.61476182026587 0 0 -0.000805086329807891 -0.00255769604607266 0.00151742044611221 2.02848096816923e-05 0.00319867455312491 -0.00105641726678843 0.00226071028048726 0.00175796463712421 4.6771446647991e-05 0.0106198091268664 -0.0103552139013935 0.0145077261015366 -0.00640149528229673 0.0096032902605029 -0.00941680532938735 -0.00231970238206979 -0.00224063569323747 -0.00154152190722865 0.0065899869481056 -0.0093566446833926 0.010938416923992 -0.00670241711815481 0.0139823291063208 -0.0138565760323691 -0.000211722638389895 0.00154664883602835 -0.000509833169685962 0.00192623561696712 0.000652558790721603 0.00195116269014111 -0.000645634260874816 0.000775286564108256 -0.000224400570032651 -0.000132442397024668 -0.00026197028407023 -0.00075302200608915 -0.00219055553042452 -0.00718095239235107 -0.00568315608701489 0.00473789161195229 -0.00348827262426689 0.00322865073886591 -0.0113537157735454 -0.0389673867181964 0.0301369595216701 -0.0194798498786699 -0.00540335228630009 -0.0329748163052188 -0.00805160672843473 -0.0333712023114556 0.0186486886238093 -0.0283488839580002 -0.000167153588439721 -0.0370029286927645 -0.00318660620828249 -0.00744152305898735 0.00273432007164787 -0.00187322676058371 0.00828836993660317 -0.00788172483305436 -0.00204612939149971 -0.00776222019377005 0.000954086788925672 0.00156177397616976 -0.00135411768372914 -0.00310954491700188 -0.000189479495208039 0.000774540903453376 0.00379712190784755 0.000811738384575915 -0.000723735340092384 0.000206649077982209 1.5464958743178e-05 0.000709909870867486 0.000387069863573559 -0.000785385429455712 0.000617180827130658 -0.00144961447822851 0.00530566485529883 -0.00080821334177663 0.000397629802362093 0.000570231766633081 -0.000235719350471684 -0.000528359141046683 -0.00057282398211162 -0.000168999198500866 0.000824231556874651 0.0010240094486153 0.00031460789981557 0.000438060375340543 -0.00325668841329798 0.00340878673868909 0.00274987899528206 0.00622119427931579 -0.000729881646074536 -0.00585790639392629 0.00992952948705393 -0.00306153444161443 -0.0023032375505044 -0.0705020874244813 -0.0819514666198068 -0.0288709060608328 0.0295531516370782 -0.0233110659308582 0.00860528350848738 -0.00809186088032487 0.110960971264308 -0.025118437196299 0.127221382997609 -0.0609520562623605 0.159984074847963 -0.13236358746954 0.0170050693417349 -0.0232551895097071 0.230387348983015 -0.0617859688440019 0.377946681968245 -0.134392082491818 0.143215301715522 -0.0913243483728333 -0.137444079489708 -0.296845527074069 -0.0312625519236001 0.335522437946217 0.218614461681529 0.0951526192030118 0.228467521332021 0.0246472978206345 0.0421534639651676
  54 1052.65342539681 ""  11.7215516622445 0 0 0.100907866012058 0.0359604482051439 -0.0558742013875811 -0.0229995809616971 -0.0374466767185058 0.0273763022352178 -0.0222450015621448 -0.0272619777760156 -0.0133159440557573 -0.00675573609920084 0.000726349814754172 -0.00990348867311838 0.00658781594747402 0.0235924499099544 -0.00566894155082436 0.00676660725973491 0.00886992794244877 0.00211719372541527 0.0135589442239558 -0.00228321301877073 0.0120986797849799 0.000424550868780003 -0.00857587950996422 0.0137882828673472 -0.000646621562133378 -0.000780481520355701 -0.00109011442851527 -0.00178577781501195 -0.00175439436468469 -0.00159604777679767 -0.00245403378594256 -0.00227776733430746 0.000448878220665382 -0.000893712040293397 -0.00177943050701839 -0.000831739886525046 0.0875159426101454 0.0567291443408393 0.347296447093524 -0.265448368898217 0.110732842221339 -0.193017106626858 -0.00601542211026174 0.0335306446086848 -0.00864952232057048 0.0147284989923091 0.0274162529505615 -0.00228903854362257 0.00264967678980244 0.00867294169993644 0.0248706386778502 0.0715402043437529 -0.00969670738052388 0.0106057056602864 0.00227854441661508 0.00620247325014337 -0.00251083882444875 0.000207325837830368 -0.00688798559821765 0.00597618839276432 0.00109494862708376 0.00379565001297089 0.00170070045743162 0.00322983504701552 0.00459021143807651 0.00764648692253179 0.00162992495438187 0.00604559205910254 0.00633873004322785 0.00480032677836418 -0.00316234847219048 -0.0141614813634909 0.0040501427243111 0.00088656557068101 0.00110024786288141 -0.00872097544596464 0.00470408803297441 0.00160591679734305 0.00555766587622176 0.000912391180686881 -0.000279637951330337 -0.0195279524053208 -0.00988874745885468 0.0129572726020832 0.0240982344193094 -0.0165057815733003 -0.0282422144469849 -0.045292296208072 0.0238553721128059 0.0155493371400733 0.13729849616394 -0.043321474021006 -0.338633532392397 -0.180037093790449 0.0443353468515747 0.365178313675686 -0.232340146049474 0.150096529208575 0.178256136524814 -0.00227692755118704 -0.00164621174026411 -0.00206161973880809 0.00150983278440234 -0.000271126664069626 -0.000351290422832478 -0.000284331051280171 0.0027389479482786 0.000120611231295316 0.00167637623501515 -0.00359325292045539 0.00736500210318764 -0.00903009373026773 0.00105047206675103 -0.00383243299100589 0.00556825436115552 -0.00452537374947724 0.01746668850271 -0.00107980110574214 0.00113070149140542 0.00458365956656107 -0.000974898793410194 -0.00510272794956521 -0.00235379111750887 0.00838149417553681 0.00680959101633379 0.000461659022119619 0.00245406216165808 -0.0015846482001118 -5.84782642738059e-05
  55 1060.01196808301 ""  0.909883952950136 0 0 -0.000371944886124405 0.00535011450926173 -0.00123408727306196 -0.00150406453524541 -0.00288281091075168 -0.000897883060690541 0.00378043058320563 -0.0116121279953202 0.0101175897760652 -0.00693059507725318 -0.00866722559386129 -0.00205981171758878 -0.00879076512420461 0.0197096741621736 -0.0189260789861357 0.0075614402857272 -0.0220404662778184 0.0173011745019667 -0.00577656067946241 0.0103817386694292 -0.0116105002024969 0.00360020188193479 0.0232863368226963 -0.00991664732048574 0.0179168719187043 -0.0352945602566493 0.0438897021679909 -0.0733190539769308 -0.0198803531623355 -0.0641549688070602 0.0644897477203012 0.00456588276742471 -0.00597217625423472 0.00271413834229247 0.0353184591700306 0.0511980260576001 0.00425412086340684 0.0192043669520823 -0.00103748818978929 0.00683806954772154 0.0117208195389963 0.00187058669570093 -0.0343788353579797 -0.087271691416195 0.00832268005373353 0.0161063140271831 0.0308692987446426 -0.00543519408200598 -0.0110518298056561 -0.00548059537706849 -0.0112519474632107 0.0368180649126059 0.0443228692906703 0.0199618927456107 0.130260921434612 0.268121793695193 -0.0896003485664701 0.0877885210987595 -0.316318751923203 0.289171130265752 0.0790762665205077 0.304473114386143 -0.0464142973349027 -0.109352054695971 -0.0267838704695539 -0.0171307919198117 -0.0153726591766358 -0.122462300413206 -0.258385510073764 -0.102913604912209 0.0703102386509199 0.208064834995695 -0.0148968444464033 -0.0715233132652863 -0.0829684738278436 0.187145676426071 -0.0959470738798757 -0.0802026840423143 -0.27830521181321 0.0393211693593941 -0.00830736388683656 -0.000836452971492531 0.00172433725642996 0.000360266239730231 0.000811425732186523 0.000229232461796161 -0.000416542465927045 0.000147290651009492 -0.00417600350201388 -0.00065812040603646 0.00147045234541305 -0.00397037522579673 0.00508870730998924 -0.00542661577336871 -0.000443194206985524 -0.00945429729293528 -0.0155889962752304 -0.000864325679165738 -0.00117319167358919 -0.000192333655756031 -0.000646144185624254 -0.000416081445693933 0.00014221738223596 -6.2237167459304e-05 -0.000192982227632898 -0.000561740641090449 0.000834189232799471 -0.000128906696154416 0.00184958362658424 -0.00110776752936533 0.00319457306752953 -0.00238745344055507 0.00124703904682779 -0.000727776857996437 0.00222324352786363 -0.00149064381298646 0.0063711611010928 -0.000793357371896226 0.000823652140117666 0.000585270548086368 -0.00132470453703816 -0.00315357100915861 -0.000937215927553934 0.00420381082463276 0.00278939897096124 0.000515321708559506 0.00192533276394494 0.000239666532999839 0.00067586341537543
  56 1069.46958770514 ""  0.0771518467167576 0 0 0.000700385007823475 -5.0730642435265e-05 -0.000247456849282665 -0.000295626110468351 -4.35741980564297e-05 0.000278583301509427 5.7741369191144e-05 0.000269207848782818 -0.00108742131791256 0.00208369066040017 -0.00073880149587227 -0.000466448885664826 -0.00880680296092437 0.0046223312630275 0.00919386118035358 0.0258220242442885 -0.0137565383268669 -0.0263900327158158 -0.00455976210657021 0.0018293233478634 0.00602446533880772 -0.000450541666539234 -0.000340994229891039 0.00018644644360235 -0.0388400718914479 0.0227804338470054 0.0339098165947266 -0.026927124469289 0.0170706702120466 0.0287493631353374 0.0518959087502459 0.0665310191687647 -0.033976692651226 -0.010519593406521 -0.092050692736943 -0.00620201826612771 0.000370458435430121 -0.000628654663308974 0.00248104761101211 -0.00222746032686862 4.1893458604411e-05 -0.00139706459155673 -0.0064266505545095 0.00632405230927222 0.0079788653842089 0.0463489145766582 -0.0265649551699453 -0.0452656083299328 0.00390317611229079 -0.00191534944975884 -0.00164864297855933 0.00394407045799119 -0.0053828950162026 -0.00825921702473412 0.0412921802009489 -0.147595556256676 0.077879249288244 0.0356233279838282 -0.0142130347482784 -0.042860510591445 0.00401704776561541 0.103764169210882 -0.1217192793191 -0.0523803836168248 -0.169516364008217 -0.302203493101747 -0.0511940070172114 -0.175395106158301 -0.085854637364573 -0.0929931489074978 0.0321907021759856 0.376654254608529 0.348760366970503 0.00552772665475128 0.0290320228818088 -0.340091118240052 0.215557313494862 0.0192340937917164 0.186138295528775 0.102945257055539 -0.0266646041229716 -9.10248432252415e-05 -9.13881063321003e-05 0.000110563872762147 -7.98747415378527e-06 -0.000125745254802606 -0.000130518751946536 -0.000216914775959777 0.00042573409509241 0.000160440747635 0.00131096629477326 -0.000411100086263199 -0.00297881323451478 -0.00149375900028814 0.000415585022546527 0.00336427014492884 -0.00138589529288142 0.00144189965196917 0.0016271864310229 0.000618916240857379 0.000236351976820149 6.17750000028709e-05 -0.000293604968629346 0.00019335640420653 -9.41049333982322e-05 -0.000111482790678302 -0.000545304052600347 0.000184245629285172 -0.00136909827971683 -0.000595118298325863 -0.000395998045879331 0.000763356215048524 0.000539328017716332 0.000219760514846809 -0.0015122967393366 0.000349522614657359 -0.00202614189114077 0.000690984882784171 -0.000827233983727821 0.000574584291451739 0.000742303737003843 0.00178074402538636 0.000185371578847154 -0.0014395086102358 -0.00103878576500391 -0.000329380808596863 -0.00122892630403446 -0.000504056715999422 -0.000249203481541972
  57 1102.27902221142 ""  5.59075658106744 0 0 0.0067009143574426 -0.0306232852183169 0.00593388639211194 -0.0100512300789837 0.0146843874139153 -0.0126145932487931 0.00930807899440509 0.0131914335086521 0.00160596035278242 0.00481618762719601 0.000149544861470521 0.00604091204275745 -0.00180679307982347 -0.0102999364505996 0.00370023691184216 -0.00907035018211381 -0.0085712076294676 -0.00438849719058654 -0.00444145110050573 0.000304706413338082 -0.00523087043168992 0.00248954053860991 0.00423991780421434 -0.000277188312319164 0.000261795235399559 1.26554207347601e-05 9.03742775660359e-05 0.00136634850736927 0.00095979069742959 0.000985068427589374 0.00284638263293398 0.00181474086380684 7.28329361227952e-06 0.00124534605007032 0.00273866888040122 0.00152042865231211 -0.00138157584544874 -0.0517665239360385 0.0250992451582134 -0.0236901977322361 -0.0390821623622304 -0.00801446733744504 0.00500937163686592 -0.00675515611504958 0.0062499660250678 -0.000889844081769976 -0.0105367469103642 0.00499507242202064 -6.60167707348617e-05 0.0141228249030373 -0.00743774106873648 -0.00662983354165916 0.00333455807099386 -0.00246757354629688 -0.00196294384658868 -0.00339725454358743 0.00121921477507998 -0.00100223774825859 0.00567657173179936 -0.00492003382490977 -0.000986487884551226 -0.00366351526307798 -0.000126953122183451 -0.0039576932051266 -0.00292246737836476 -0.00444848172270562 -0.0012621114009378 -0.00611344147023959 -0.00709525641399865 -0.0049676110829317 0.00313614188728436 0.0144935947505661 -0.00566073094289055 -0.0021838339532394 -0.00293179069046874 0.0128585712736039 -0.00695897250128821 -0.00248388224994113 -0.00980944328756049 -0.0015345581618562 0.000546364944176031 -0.00365387826275936 -0.00580971017191619 -0.000385167712999808 0.000325133832020948 -0.00455012088423869 -0.0017194252477633 -0.0032913561848929 0.0248331240903169 0.00762345061332881 -0.00875325396868057 0.0245044044585227 -0.0443163184981624 0.0201067116891279 0.00310916409833753 0.0382845398960238 0.0897577561357906 0.00294869703784009 0.00453608448740983 -0.114288286863645 0.0232987211526662 -0.101192163516795 0.0869895416905652 -0.0300611246328379 0.0634678656514697 0.0473580388531324 0.0119372512234716 0.0396367383996785 -0.240442432634534 -0.0463174005816949 -0.105107246692081 -0.31838650137812 -0.0326310030701447 -0.176491772023331 0.0125962841794257 -0.0605617707913876 0.0520011938642284 0.153618755208496 -0.0964280910787103 0.274960270419968 0.16729256470844 0.218532612139598 -0.0353179941663566 -0.0370339841437585 0.0443564154830725 -0.102251344140748 -0.132351415473888 -0.0275186123284747 -0.0455038406073224
  58 1107.04620009461 ""  17.5171295286784 0 0 -0.0321874457522778 0.130343921262309 -0.0345998105565654 0.0338366678128073 -0.071017546622148 0.0531892074691255 -0.0227022605956292 -0.0412302927910202 -0.000776734674231422 -0.027236476909785 -0.00692917376255022 -0.0240456603282837 0.0129268582503614 0.0445329162988551 -0.0111165557864109 0.0392877962633191 0.0356808577927384 0.020431356054206 0.00830417166606352 -0.00773707110418451 0.0137213661449083 -0.00517447453058202 -0.00919670088273182 -0.00188604409842831 0.00157052785954942 0.000983113927937724 0.00098830691721411 -0.00600557397200742 -0.00403123414724224 -0.00379174958572276 -0.0134642111587663 -0.00698358299682008 -0.000483816672429361 -0.00535355901802749 -0.012051053764687 -0.00797986037305684 0.00609283209797972 0.220083657056669 -0.106375034683961 0.117913142095911 0.135734367989346 0.0329944703639372 -0.0346730522611641 -0.028249632277456 -0.0266176300067179 0.0193535445091809 0.0509487511909379 -0.00790299681993347 -0.0235010591259696 -0.095344628263166 0.0273008477352487 0.0185997353686272 0.00687433942868016 0.024445727980121 0.00963663184956838 0.0126340829997682 -0.00404789735368612 0.00410798833596852 -0.0232418738942552 0.0190752197378463 0.00427764273441422 0.0162159780986203 0.000714837390421902 0.0209231672420592 0.0104707754510889 0.0144469894006822 0.00529766233297568 0.0280676605746723 0.0355578920394442 0.0232206261759124 -0.0151711792472659 -0.0638829804376757 0.020650058510624 0.0118613772271989 0.0155502478686795 -0.0615404522616839 0.0338824528529344 0.0137133617972169 0.0458941614025947 0.00525065786399853 -0.00223640059578571 0.00897368206525828 0.0322872725699112 0.00368779302756215 -0.00602242791358421 0.0151912746793785 0.00275389147112118 0.0151307233657807 -0.099970879392263 -0.0210649400166382 0.0467442303842447 -0.102498152359639 0.16083874037387 -0.0753136214804165 -0.015914093198721 -0.225126748282565 -0.277803645326566 -0.0279450991510299 -0.0048064406893674 -0.0278548346527744 0.00421403265223261 -0.0241043403845634 0.0207876740752117 -0.0069399088516501 0.0147413967235065 0.0108399754357877 0.00462784259430386 0.00905363028356971 -0.0589445469587639 -0.0142220169350581 -0.0218902567432457 -0.0819419306412279 -0.00855648129865521 -0.0450820618845039 0.00680709194262225 -0.0146910721137717 0.0192622357478526 0.040131816661833 -0.0257398936946535 0.0701145064349021 0.0375034488452952 0.0465587125147378 -0.00951711884442421 -0.0044218388345674 0.0137423908010777 -0.0229192452688297 -0.0279370614967587 -0.00678845447494141 -0.0103222303074699
  59 1131.05762626999 ""  1.98750473041978 0 0 -0.0709725227064459 -0.00548761772931304 0.0328062561449755 0.010458056757996 -0.00613836157027496 -0.0156811176454141 0.0086952962650274 0.00935468937288987 0.00511113590185428 0.0158774964383331 0.00949245615906692 0.0122840107697539 -0.0031168637658089 -0.0146214374416473 0.00517805187548684 -0.0306624078638813 -0.0340160226388876 -0.0121482989049968 -0.004607999810649 0.00521648041638708 -0.00794034246640045 0.00426971349912107 0.0137693382010033 -0.00516038765335991 -0.00324210704026924 -0.00324162668901786 -0.00152503145253133 0.00774587670766029 0.00500679678562279 0.00507307401369531 0.00768907797383254 0.00706004653150995 -0.000284556730360983 0.00423343309707362 0.00929090066151934 0.0029409952241697 -0.0487805031608896 0.020384680657029 -0.226509446387218 0.140530545728626 -0.166186109898068 0.112275771412464 0.033179863038031 0.04869152561865 0.00589359654118339 0.0215371667584902 -0.00550875332418624 0.0225957845741564 0.0183854394771291 0.0615169190943379 -0.0197008952117003 -0.0181665419681743 0.0132774794768539 -0.00618387497500107 -0.0129327777167002 -0.0202596811433408 0.00624091271358226 -0.0082594958175461 0.0350231539780141 -0.0309918929645712 -0.00664854707310861 -0.0239138875403076 0.000116816824309868 -0.0111100425874729 -0.0108378106409465 -0.0180581983270967 -0.00468551859284277 -0.0191611599996328 -0.0122803002720804 -0.0132793115555028 0.00727517643813941 0.0467794006535108 -0.0226359464127116 -0.00503662162506115 -0.00784803134512241 0.0434788767609931 -0.0255273802499701 -0.00482833552861513 -0.0214429961286844 -0.0101211402286598 0.00327417254891914 0.0447143343938292 0.0456821874392454 0.0069019200333524 -0.0491276182316359 -0.02979693760371 0.00648201056600288 0.0792278535650843 0.0162719410367622 -0.0266302945570599 0.381000752943198 -0.283447996585114 -0.234028623835431 -0.391881352550832 0.0561410947372103 0.21530439928109 -0.179382702737772 0.138540556966857 0.0940790709649737 -0.00112375101222657 -0.000605097691985789 -4.2363580299186e-05 0.000906096830599362 0.000133960719820086 0.000245996664143467 0.000204838244293875 0.000424706336773621 -0.000398549369292053 -0.00167646448699608 -0.000312243074642279 -0.00146470417058042 -0.000654395797297834 -0.00167289984017928 0.000179840106124075 -0.000431483490193159 -0.000391594440318385 -0.000202268441482983 0.000789361043485544 0.000144336747048913 0.00359530008384339 -0.000793642233234018 -0.000282567505529058 0.000552740419478611 0.00137101690433156 0.000644146843548791 0.000548190016353481 0.00191665655799332 0.00223135016444733 0.000757857535442663
  60 1136.33962651476 ""  3.14280274324504 0 0 -0.00689694254465972 -0.0494921202288281 0.0292019517769415 0.00287358412243489 0.0475875202770136 -0.0210266606168687 0.00983779159125923 0.017132017809788 0.000515595428136289 -0.0465635043810952 -0.0249870894943214 -0.035741762980672 -0.00139363402387952 0.0110561042700369 -0.00690307591332191 0.110456459765833 0.132107577516302 0.0391136285172398 0.0129524181757928 -0.00301684725781005 0.0162493218564117 -0.0227576218281714 -0.0609940660620411 0.0103301344702256 0.0137969671303285 0.0175998447628978 0.00383318738046621 -0.0304539635265856 -0.021176264633629 -0.0199987271145247 -0.0250227235502812 -0.0293268539248659 0.00262914152010392 -0.015276546655367 -0.0348592115811394 -0.00622302743863678 -0.0151224109491016 -0.0766420981971907 -0.0324464200559368 0.00877303504788966 -0.08593745212307 0.0302509124191986 -0.106329086294298 -0.185847283863884 -0.0129591722786205 -0.126521986035557 -0.0473119382893258 -0.105374803345968 -0.0444326685899696 -0.159626881851792 0.0449207360868576 -0.116718141919952 -0.114554528476101 -0.0657080789698073 0.0523706346964488 0.083420872226902 -0.0254180354682623 0.0365157597307439 -0.146941137913663 0.13118145768286 0.0279642282228195 0.0962441222957545 -8.50721254015539e-05 0.0337677245338064 0.0462198743968718 0.0805819624151765 0.0192240957706558 0.0701815913323439 0.025933446626934 0.0428273220888474 -0.0205395168640513 -0.173079611332574 0.0945955550440703 0.0124909450029393 0.0230339678190702 -0.154623742029059 0.0927294111942766 0.0101280833630398 0.0622591980373137 0.0450367102662603 -0.0136793784164529 0.0118415876077358 0.00295140439476333 -0.00151006621327386 -0.0127416970384295 -0.0109682537382869 0.00379644429368651 0.0172522662980918 0.0272573755334879 -0.0048375287207755 0.0802401056524404 -0.0514812537477197 -0.072884944097148 -0.0829570247632736 0.0175965120893523 0.112975798326865 0.0140214539252264 0.0306146759216171 -0.00197205020236364 0.000372490068737727 0.000617220856939762 -0.000171859424545109 -0.000590903686916848 -0.000239995486793996 0.000454432361735744 0.000516838032631425 -0.000228425237277502 0.000790658449115859 0.000443848221480001 0.00136468489379279 -0.00225576516258502 0.00261425285114069 0.00170594651559301 0.00120911741062054 -7.18358911266191e-05 0.00144625374417354 -0.00409253544005302 -0.000494774982499832 -7.2859086415097e-05 -0.00499023147318307 0.00203520271102379 0.00148973258381205 -0.000404246810924034 -0.00362043069078391 -0.0018974553854181 -0.00060379887376905 -0.00320809912155952 -0.00464772933190124 -0.00190871562217837
  61 1154.13438502452 ""  12.1302732456669 0 0 -0.0029894341172292 -0.0201288006049762 0.00460978901898469 -0.0126382210196239 0.00610451433474495 -0.0179067140992515 0.0213394860158087 0.00208908447741462 0.0218924373379512 -0.0473217832528523 -0.0343016584264079 -0.0307306905030858 0.0385908550294548 0.0566081571837537 0.00929976502771641 0.0100915738301221 -0.0368138196795492 0.0323626072162322 -0.0570770536934284 -0.0311875076998198 -0.0433244621803275 0.0364178943586747 0.0663329569816406 0.000980130478504933 0.0118487280133 -0.0165258435353203 0.0218290141621982 0.00687184200814717 0.0108905858423683 0.0015270037710237 -0.0186684605268925 0.0130969363947012 -0.0100091820515277 -0.00345900982573394 0.00368474911258274 -0.0236275462019108 0.00198910876130514 -0.00386586726491464 0.00123108317050357 0.00146905038742634 -0.0278515638299413 0.00508444016543969 -0.20189031022497 -0.44947574939972 0.0340322544619873 0.271548233667198 0.175421948886546 0.1847099426426 -0.146767958800755 -0.252065926516306 -0.0144099541642128 0.262977403527476 0.193663546433123 0.187581358396457 -0.0108415401631911 -0.0222958739058502 0.00516210932940244 -0.0184618170311152 0.0600843539988113 -0.0574695317670003 -0.00828524120168188 -0.0205020243816714 -0.00070096816462967 0.0455108538110242 -0.0284102544837426 -0.0668019526597615 -0.0065028597226144 0.0123720775980689 0.0873392296918241 0.0337586546255691 -0.0329849121373525 -0.0147369186903325 -0.0651727957730649 0.0360974638496881 0.0372449396130696 -0.0274314424197942 0.00408233463416861 0.0402239480632235 0.0770135639210647 -0.0353113587565303 0.0064990930066843 0.000230137957776626 0.000135603607288821 -0.000333813299506727 -0.00059753210626281 -0.00457429513398134 4.59227570654652e-05 0.00145509721683709 0.0160767490203204 0.00281302286240088 0.0126296850682895 -0.00141223987774732 -0.0289885185804424 -0.0163154645511938 0.00548070853628432 0.0344158170187802 0.0364974764915791 0.00565173295937453 -0.00383694889242993 0.00301992807592168 0.00040787105281775 0.00168384915919184 -0.00261702257698607 0.000591617880609332 -0.00106528279627127 -0.000737354747839086 -0.00131337008654702 -0.000185588983679937 0.0074990468687336 0.0016969205546886 0.0043824731020231 0.00971492986942452 0.000557107649025155 0.00484760681137489 0.000760960146846252 0.00243786156341363 -0.00254024124273389 -0.0042519572328567 0.00219355866219795 -0.0110777631260442 -0.00156875494591363 -0.00426864564734402 -0.000145139974594013 -0.00270091367157703 -0.00166231226796578 -0.00126120094473185 -0.000140540944364786 0.00194773874059205 0.00099915334795975
  62 1176.12869061982 ""  1.76312682047315 0 0 -0.0131137855995814 0.00858060595995753 0.0191914914786871 0.0080410738861821 -0.00375217552546599 -0.00564148630126508 -0.0060925537125493 -0.00695414240963901 -0.00314159796094632 -0.000122518997545288 -0.000321702637956951 0.000780762724750496 0.000173467825208007 0.0031819829496472 -0.00116779350645925 -0.00184497499600392 -0.00245483574741673 -0.000610877298167181 0.00140616394557945 -0.000829383793677073 0.00196692954555176 0.00107088458928925 0.00111538064255084 0.000426379342615848 -0.00137022653863679 -0.00103286597439622 -0.00037675377070639 0.000833362698757709 0.000539048156926809 0.000443696053599902 0.000675888413051911 0.000666889436120589 4.66846151446003e-05 0.000445331540415558 0.000892074935490298 0.000189200042084881 0.0196631449088667 0.097113341193388 -0.0594082835852832 0.0362088069230697 -0.0890548781758418 0.0353415231367489 0.00603492099686412 0.0124897778190575 -0.00315454730000877 0.00320684388281753 0.00368860129005446 -0.000804027225020157 0.00100875175375685 -0.00229220897037203 0.00212904457742522 0.0187205051261036 0.00895334911627703 0.0123732715384519 -0.00183666045750866 -0.00165467460766915 0.000331788568236477 -0.00116444811813083 0.00406091380750399 -0.00357552719138755 -0.000859872542791056 -0.00288876561817283 9.23078464331076e-07 -0.00146346229001511 -0.000946567397818647 -0.0014936632472957 -0.000546678292270051 -0.00191532047877298 -0.00111552552278937 -0.00119640443730819 0.0008180599885815 0.00385612481766971 -0.00252740200745064 -0.000341156547517512 -0.000553450112912316 0.00443239252029467 -0.00249108930186225 -0.00105352937016917 -0.00103324112919304 -0.000991968924554694 0.000326713075367888 0.0246306085918414 -0.0837769130819553 -0.0602160986547242 -0.0154638898753328 0.0261021676869933 0.0388111402455612 0.036527901899505 0.0225413282162999 -0.0593357862301553 -0.270228292841948 0.162455623990529 0.249371205453796 0.152050772747957 0.0175218943259791 0.486650971883654 -0.352826626737499 0.130394035452051 -0.0291949159287994 0.0281166974141254 0.00433489214113616 -0.0427810712155658 -0.0174995618496524 -0.00475654824725541 0.0211743898654158 -0.00870158900044958 -0.00659342966115687 0.0339472879966019 0.0742962427298508 -0.0415487937534159 0.120694328953068 -0.0722573660290831 0.127807936805598 -0.0473582873674295 0.0459424256171813 0.0338207299377208 -0.0188215044194541 -0.0266575819487842 0.0123447665690301 -0.119051746939401 0.0586686988878711 0.0222238105990116 -0.0469343344964788 0.0240407131018487 0.0498061413874364 -0.050840396680557 -0.0965058074725335 -0.112262782887486 -0.031004707794678
  63 1180.32185313676 ""  19.0094073558772 0 0 -0.00484069648767645 0.00629396841530219 0.00642492669646864 -0.000490915961198935 -0.00679932913259807 -0.00297966406282571 0.00391594242441817 0.00412024691622722 0.00075257286023382 0.000511825202286415 -0.000427678272625493 0.000268473054347416 0.000173831185357018 -0.000617089800163154 0.00027533023787773 -0.000259044180177094 -0.000438356942208735 2.1957064295519e-05 -0.00118230069960986 -0.000264575922497764 -0.00110969116027472 -0.00025202687488345 0.000846745781459233 -6.8948472519922e-05 0.00150102683146696 0.000427326422619223 0.000790833170739337 -0.000461402859284 -8.17826976921682e-05 -0.000345360558928835 -0.000497771091520846 0.000168545709212366 -0.000375990740735912 -0.000258979593038954 -5.09079743387292e-05 -0.000350850716081206 0.00804985926943836 0.0405678754145346 -0.0178903148113407 0.0204330464098693 -0.0466083964382104 0.0152678387141519 -0.00297177282067352 -0.00768004471861764 0.00254489700090838 -0.000101536257369529 -0.000341347453444086 0.00116412693731942 -0.00235581063312346 -0.00125114336363639 -0.000568385120461818 0.00206357466747874 -0.00128519496285923 -0.00376672468128481 0.00133193160300353 0.000639836449823638 -9.44152498693224e-05 0.000419028025233947 -0.00157308427869246 0.0012752630822222 0.000527074072411019 0.00197035372274236 -0.000152763143568036 0.0013312126488516 -0.000132947279182444 -0.000950232387298226 3.25785360203259e-05 0.000847639073717957 0.00148642772245585 0.000627600235651356 -0.000825254135672673 -0.000584191908988964 3.37469003440902e-05 0.000598049159076441 0.000481878184441314 -0.0022884298454224 0.000932455070061473 0.00213355965713904 0.000132886087039255 -0.000425388311440817 6.56965840591304e-05 0.00924953809792136 -0.0371451571133232 -0.0258900148471555 -0.00686480510795884 0.0116254228954064 0.0153662494697269 0.0165292162197244 0.010497573612148 -0.0252566600566045 -0.120641690198012 0.0747190022190757 0.104216563075732 0.0729699239985195 0.00660422752730829 0.208239222558578 -0.150872932151732 0.061016365571362 -0.00425073985048716 -0.0692300593194765 -0.00803444251277703 0.0931707392679649 0.0441688538381586 0.00872972945028072 -0.0480875025228111 0.021561507662131 0.0157152953583257 -0.0751525281790444 -0.185149565104146 0.0915062436377641 -0.280607775465884 0.138690330134158 -0.294650458773917 0.0945262986795138 -0.101551889237519 -0.0859155767274041 0.0635137340762224 0.0699877382641911 -0.0297844217544345 0.322076647141589 -0.126091320909708 -0.0417086443554664 0.1040683571335 -0.054485005596945 -0.109897046202404 0.110848992876665 0.213202052512594 0.251835203116278 0.0681578884597877
  64 1187.81706946241 ""  0.475439984128728 0 0 -0.0214284946153748 -0.0122845358857968 0.00466226802542506 -0.000631426512859474 0.000994031655925057 -0.00953523360063538 0.00944196966691051 0.0109773592535147 0.00504563291347775 -0.00067687453846341 -0.000120819638533376 -0.000107480980658815 0.000915576957340017 -0.00396945827878813 0.00339141027276543 0.000941899676735735 0.00093882225221072 0.000469091720071175 -0.00237805552484592 0.00246939548202053 -0.00406944929055459 -0.000767391198987722 -0.000476435700915156 -0.000963779257421962 0.00123557682039078 0.00126403561724775 0.000660095040749901 -0.000657237843441921 -0.000488679422607522 -0.000309806594498703 -0.000682669599018112 -0.00058856900745057 -0.000134905277536141 -0.000470362599470495 -0.000590171274537114 -0.000471951422006311 -0.017278048412604 -0.00981102542951312 -0.0631655108283465 0.013271224555708 -0.109711157125992 0.0157065266801023 -0.0108406866586203 -0.0349698990273852 0.00413935177290998 0.00870931778272664 -0.000239547258178485 0.0095682085109191 0.00108990317333601 0.0116635423666236 -0.00570939150849373 -0.0284633955435819 -0.0140243992949257 -0.0218217628804422 0.00111626082446524 0.0015980187953143 -0.000376882669976672 0.000305865344186221 -0.00235932534032983 0.00208525188485638 0.000492994805519377 0.00170522996979945 0.000586554294663644 0.00160046253229342 0.000761840153776502 0.00106344418782387 0.000464092833534637 0.00165019423387759 0.00139331058968177 0.00118261087857375 -0.000982180259800328 -0.00336048711157213 0.0013167159551576 0.000986827705754647 0.00104789331234462 -0.00313306284664796 0.00154110377398987 0.00073962062773222 0.00214120474040178 0.000724954690883111 -0.000278874884460084 -0.0317438524029606 -0.0644307086600495 0.0867218363643689 -0.012863452177324 0.0413257555242491 -0.0282603387395426 0.0613917987821874 0.00471909393771856 0.00934159719124019 0.0116898816205098 0.139755587184672 -0.447539584811187 0.421134382309687 -0.109959074967783 -0.318899848114225 -0.369512525123506 0.191615346849415 0.188345316262925 0.0012066494713207 0.000319415177515284 -0.00122996364777497 -0.000867791598693713 -0.000108449716779024 0.000607783652627892 -0.000358772079764906 -0.000246822228320356 0.000917427194545433 0.00232258291504422 -0.000941678275522995 0.00334439582486184 0.000356864833395844 0.0039169070727373 -0.000301043605383075 0.000983694549771562 0.00152080445479337 -0.00223708299390267 -0.00166056412814972 0.000954383753265598 -0.00608828690956318 0.0016371277591009 0.000643290319243384 -0.00148317374451219 0.000364121499544811 0.00136342090505027 -0.00168699888858279 -0.0032093159467263 -0.00326907967861348 -0.00105425871915658
  65 1219.82601351928 ""  72.0200228630245 0 0 -0.00859825138322329 -0.0287736118798448 0.00396231155125972 0.0197515442754208 0.0407209214667465 0.00255472238098119 -0.024812646913974 -0.058825453949129 0.00279329659140807 0.00952899193397477 0.0337844678109693 -0.00826160492080343 -0.0489472528325769 0.000547981610151055 -0.0525767305885809 0.0225099571605733 -0.0116714418095314 0.0320215063909222 -0.00239563593956219 -0.0225402643727996 0.00941492909941218 0.0157089071989355 0.0197468111943855 0.0051366504764955 0.0312813872335792 -0.0525217733696731 0.0489674768715009 -0.00572916696794004 0.0191289329511202 -0.00971707963247753 -0.0217336736645452 0.0209588563558559 -0.0158736604303916 -0.00812366354012336 0.0112964199020957 -0.0266105879623439 0.00263836133272395 0.0122355244512738 -0.00888092720309006 0.0175477042949218 0.010359589091359 0.00997601973305619 0.143287346128741 0.399427951955896 -0.0713255850495191 -0.276067681738248 -0.110507116731488 -0.225194564605135 -0.120683202865311 -0.315039682674857 0.0571174367610225 0.30202184285991 0.173376440886911 0.241644317875259 0.00863906249169848 0.0202131790399034 -0.00810077996422018 0.0145292477119404 -0.00123863247190923 -0.00141686971922249 0.00378563952680966 0.0424916025213275 -0.0332515614004591 0.0563407204508373 -0.0445155743202242 -0.101922015307607 -0.0149467551099028 -0.00307552568835692 0.0998619119063662 0.0485929365278121 -0.0505026923554412 0.0022948482528615 -0.0983599169920632 0.0417234286558332 0.0398118661324154 -0.0214197529966756 -0.00523076541301525 0.0554928769877017 0.0589263539412121 -0.048219776276861 0.00859511467589224 0.00215559603298171 -0.00424904910856984 0.00893738457377246 -0.0040745746184486 0.000358511864523885 -0.000443979675635345 0.00373857512137142 0.00838023202596774 -0.00175641556602327 0.0212269587057705 -0.0037642859677236 -0.041611972321373 0.0214658607710849 -0.00700248066252632 -0.0139757448696532 0.00533980662932121 0.00934278901417261 -0.000456976480315799 -0.0017224489713237 -0.00039495519254288 0.00128003359774694 0.00160049164215263 7.36300798296081e-05 -0.00115532621598653 0.000263468578762366 0.00118729782500671 -0.000885566591355802 -0.0094885684568773 -0.000383433997161334 -0.00838569452453957 0.000988491272160189 -0.00424268521829716 0.00123834257493798 -0.00246393812041969 -0.00223357577704753 0.00248529212710578 0.00449987639976701 -0.0030437094483016 0.0133066423321579 -0.00163056019590815 -0.00176167130882305 0.000496685836179634 -0.000141954877789648 -0.00068342597148246 0.00221976731249619 0.00340395715646324 0.00067977789050173 0.000256564066858922
  66 1224.42688451585 ""  9.8196745193585 0 0 0.00568001014091481 0.0077607022843293 -0.000333787321664563 -0.00950055237393947 -0.0132272616049917 -0.00307591103987015 0.0224198682478511 -0.00574312920034134 0.027754843550549 0.00595135471374263 0.0146768906340133 -0.00169081919495933 -0.0150622439933473 -0.0081655164503808 -0.0137918203558025 0.00715361019706939 -0.0399905502848554 0.0443389586976013 0.0198143131157449 0.0635502524104581 -0.0179885565174302 -0.0333652785755382 -0.0191105507905817 -0.0257546642445276 0.111535426752953 -0.0831235038017381 0.0634580215685044 -0.0341633826793477 0.0291316726676161 -0.00488525887260509 -0.0552148127898636 0.0381363381077596 -0.0283743856537063 -0.0329383157437036 0.016012779587348 -0.0381721486045439 0.00651917227272663 0.00906694466741941 0.013041919262356 -0.00652608990064649 0.00414618898745801 -0.0033073674295801 -0.0342322546712761 -0.104523883932561 0.0149313865794768 0.0250222794542978 0.0200590951988718 0.0308546526123489 0.107953243675367 0.312063019609043 -0.0476082943659954 -0.194552440797083 -0.103593212548458 -0.1574032097129 0.0714714751366113 -0.0105697539936118 0.0205412460214517 0.0458583821666069 -0.0313270920313329 -0.0325305010374512 0.0150383358581046 0.142239536287978 -0.103621771047636 0.138125357792007 -0.0622942019610895 -0.169342510276225 -0.02523213185575 0.0143587499452821 0.25358217776659 0.112227472290259 -0.127703526315745 0.00961722286605086 -0.128559901650701 0.0714579284355955 0.0618525819353177 -0.0578766326741134 -0.00880709356807528 0.0970217168857563 0.0844554695831184 -0.0667830178733207 0.0165526590574879 -0.00300365245337958 0.0015651517375109 -0.00548096034566035 0.00307981172472272 -0.00085991023662754 -0.000505572819960184 -0.00130716507645379 -0.00138051841652119 0.0029767158295405 -0.0143735359057883 0.00597469947119583 0.0153503136015005 -0.0116342690554473 0.00444305092720412 0.0130122711875714 -0.000204309100054714 -0.00351358889947439 -0.000616406569643626 0.000504062314401434 -0.000353776811369488 -0.00119001967650147 -0.000514753309054724 -3.30564289710478e-05 0.000899708347788097 0.000195495385815298 0.000290766646685304 0.000930044347998725 0.00609867264428801 0.000104120365800704 0.00462879246951528 -0.00493813539366493 0.00548937573622682 -0.00270546280111172 0.000329790917015196 0.000496547780552061 -0.000777755558903929 -0.00112638613759641 0.000623652434804269 -0.00494653093992535 0.00106105120689846 -0.0025860846099624 -0.00157088932974468 -0.00127250872260945 0.00105085561719426 -0.00208155819065136 -0.00313738005485613 -0.0036882990780688 -0.00152140561602562
  67 1226.03674211867 ""  4.08972947569784 0 0 -0.00153830321620561 -0.00112911704526376 -0.000126413012007752 0.00226622017289161 0.00249717570001987 0.00104386873257851 -0.00748254558343582 0.00600369395285001 -0.00976986947596248 -0.00177948224001258 -0.007742988613383 0.000402317927753653 0.0129556512391712 0.000122867957157819 0.00341871271593344 -0.0230583476736753 0.0256766313656399 -6.30695585913824e-05 -0.0041254752656093 -0.0234537400691144 0.00327400183621369 0.0120590101902404 0.00546617242058644 0.00859564429105076 0.0974899997522337 -0.0459368914982512 -0.157805725065889 -0.0514155189005548 0.0248135069639896 0.0625835936660336 -0.0223427812820496 0.0229573512408942 0.0359942819336743 -0.0246035153636949 0.00108262657264595 0.0670532192378567 -0.00325643456993152 -0.00638025477815607 -0.00431592865060102 0.00167309744516408 -0.000280025701946272 0.000714439817206734 0.0063766498406173 0.0170196153317175 -0.00268840756254742 -0.0219124450732184 0.0124132761137119 0.025799471666168 -0.0481556051010618 -0.0854943750430695 0.0291934197269256 0.05382885122341 0.0270531250073225 0.0424035531807155 0.0997472260796512 -0.253101773486162 0.144858497742537 0.113329867032884 -0.0664605031736067 -0.109234150436453 -0.0109394211830749 0.132552808545026 -0.225231756279708 0.03679203388769 0.00531587914174936 0.0108767723688591 -0.00755597481348946 0.0324414403115034 0.121379001372492 0.0197923901250086 -0.0156172707805879 0.0482132125144003 0.111301741416405 -0.0924324431392474 -0.100258658109441 0.00394229678958156 0.0413384226350795 -0.140389669799449 -0.23698196017501 0.120486148246576 -0.0202518457457739 0.00108895551596401 -0.000441816241105654 0.00145026658012376 -0.00101958180748995 0.000348920067051977 0.000295754578354767 0.000531244079446986 -3.13262961962905e-05 -0.00120334715432834 0.00408708505985862 -0.00203071871576361 -0.00316652206935791 0.0033584727375924 -0.00126613761707016 -0.00361191299724698 -0.00114460477389506 0.00101373335156765 0.000121624286979081 -0.000180376666050285 0.000344510681328427 0.000269766706428833 -7.15862879311839e-05 -0.00011139443348387 -0.000183596419217714 0.000128100907857711 -0.000383084238259329 -0.000169978011165479 0.00148553925647645 0.00128159463928506 0.000122480628802985 0.000883881034312477 -0.00143321236748306 0.000532336684416916 0.00102947351693937 8.89036209692679e-05 0.000940222731916623 -0.000741954338127404 0.000608724642080164 -0.000456715693204267 0.00038620573393413 0.00065674052753604 -1.76975185041184e-05 -0.000718417281664209 -0.0005828998979049 -0.000466541619220363 0.000738682259165482 0.00169124465669608 0.00067949953292781
  68 1268.9653088464 ""  217.861699854391 0 0 -0.00249751234157313 0.0402645256054469 -0.00866571763683224 -0.0402899400117628 -0.0871025837363833 -0.0188157217013822 0.0732246836559823 0.137603676905767 0.00713026967786131 0.0197544102315908 0.00349573515934652 0.0172782516935458 -0.00185432501384184 -0.0428400081681586 0.0214127606369635 -0.0292734446101647 0.0162497126171568 -0.0400952867954053 -0.0474593187133995 -0.0558956579422218 -0.0186028080004532 0.0545022672239769 0.0333794533077424 0.0403549129187319 0.046818364883135 0.0194027525635643 0.0382714318728471 -0.0163189136081711 -0.00695398574698233 -0.0133199831856911 -0.0149362042777706 -0.00361079485187356 -0.00669073606274602 -0.00848130466706085 -0.00694266932262894 -0.012222234467067 0.0241988743962327 0.1102936668238 0.00604665092323154 -0.0431583302631692 -0.220828181686742 -0.0157168258209952 0.0368604378047747 0.0477015820799315 0.0201924830396665 -0.188087381055614 -0.139077922607326 -0.115240044699899 -0.0939815133810513 -0.169261625023106 -0.00429754742954829 -0.0268260922261075 -0.0121166840191542 -0.0374460624424426 0.0373066931452852 0.0481045155668535 -0.01403227533174 0.017993912279623 -0.0665877005476692 0.0602183914275418 0.017153682593806 0.0590781515021553 0.00562674138508535 0.0469829473247522 0.00268053561196668 -0.00819329095498569 0.00594236025695696 0.032274382972475 0.0261686177556161 0.0257521206148265 -0.0222638906319437 -0.0481098799400854 -0.00254934663466299 0.031147847071998 0.0361227415695026 -0.0499478589975923 0.0220379019067682 0.0233809200786279 0.0386696537288632 0.0118054376985616 -0.00569353389000209 -0.0194673577240075 0.0136434122879488 -0.0216539591630109 0.0179114951498105 -0.000201642836336302 -0.0100949492693493 -0.00351335441272253 -0.0147326399869002 0.0287684073448961 -0.0598491810361222 0.0300951001953014 0.0453049940649426 -0.049305346088058 0.0165685735113362 -0.0039797415136401 0.0155842131510552 0.0172478684476059 0.110203864047767 0.000487633875689715 0.00359103789996438 -0.00151143122006706 -0.0027593164053733 -0.00170826533882749 0.00268227018871638 0.00169701921637411 -0.0056698916444351 -4.16492608698256e-05 0.0367305917391056 0.0130840890325083 0.0211422417154013 -0.00111823881799833 0.00152699158767936 -0.00233652901706175 0.00845145845117876 0.00403687790471656 -0.00360468652062773 -0.0198889514672481 0.0160140078705235 -0.0359303854962281 0.00434045669775111 0.011170033102977 0.00416809537146232 -0.00862844739265623 -0.00671497889708465 -0.00583792090426805 -0.00640885990636114 0.0116881973817566 0.00129471651733096
  69 1282.79835653605 ""  21.2620101033425 0 0 0.0245453946381815 0.0240667115214383 -0.00664555164680689 -0.0171821551748188 -0.0113520956857908 0.014022457191597 -0.0150510051127425 0.031375658874337 -0.0314419371308169 0.00177472119870459 -0.0271537280981127 0.0154939307666452 0.0173596455957968 0.000563096000266258 0.0168579316095067 -0.0357928270422106 0.00884445844915953 -0.042453245572469 -0.0103210831232609 -0.0342551348781803 0.0088650486471337 0.0269259527461979 0.0140186370054242 0.0206201098908667 0.039506582700342 0.0177158329716494 0.0324631391372235 -0.0146327372413817 -0.00853042238351989 -0.0109074726933026 -0.0122786485966288 -0.0035161708769708 -0.00726633464789648 -0.00840742440584275 -0.00547118244524585 -0.0105914015472874 -0.0771650139774701 -0.29264525514439 0.00666313179978927 0.0300682328186549 0.3232594687693 -0.00683834575955234 0.0207697545876757 0.0364615505151449 0.0113963477885528 -0.00468817714720346 -0.00947740379818261 0.00477192062749865 0.0160548751442838 0.0242419728170138 -0.00234944051066572 -0.001479687564541 0.00941268245644854 0.0165803295442613 0.0361379824756231 0.0412393670113469 -0.011478434097729 0.0071744729369278 -0.0458500102579676 0.0380112902297649 0.0159946739696271 0.0526115315631519 0.00977897652461635 0.0391422055453043 0.00743618332009916 -0.00125110841826364 0.00491459108254978 0.0241821294809545 0.0271723474271936 0.0216700819541556 -0.0228895537598541 -0.0302790545356097 0.00525352448665335 0.0275110372153499 0.0295268095337909 -0.0364456948884845 0.0107281797781441 0.0263883483940917 0.0348815380675748 0.00490653912950866 -0.00265800915949608 0.0563218299589992 -0.0329013550167476 0.0594549641303147 -0.044703266169262 -0.000399611231073242 0.0346911590754716 -0.0156859122917011 0.034955469586665 -0.078575286513117 0.158357921485325 -0.0916098908279431 -0.0779428185637218 0.127862555919655 -0.0430894135351825 0.0129822900694066 -0.0635750084505237 -0.107715401225915 -0.414164772115101 -0.0208989075669842 0.0232968568815684 0.00461029237012034 -0.000937819867375855 -0.0126070500774686 0.00270794915449157 0.019331810840823 -0.0231337518460105 -0.0123116114948737 0.153833074677214 0.105297545264685 0.0279475902734164 -0.0593203525062996 -0.0339576741927327 -0.0255853662402911 0.0690441856588242 -0.00569875333918717 0.0762770996978506 -0.0545882332922677 0.0436754432464107 -0.0658880035333004 0.00723649993042567 0.0598213003169809 0.0407694036999566 -0.0713327037843019 -0.068516018630909 -0.00510221045076601 -0.0120631775267584 0.0756913989717526 0.0025580229346208
  70 1284.82590934698 ""  5.32997894418189 0 0 -0.00640190061446715 -0.00602849569260871 0.000690542711179548 0.00237713594915734 0.00287967190325188 -0.00278769152704822 0.00545846919164522 -0.00587238625980289 0.00793702614376817 -0.00623216948089996 0.00554113502861322 -0.00947211940219039 -0.000180135905930121 0.001717063318375 -0.00114664091846915 0.0266824285915451 0.01759309277452 0.0173045557550505 0.00512172349442511 0.014252626589732 -0.00267081096536705 -0.00844132784410389 -0.0112665742601892 -0.00260219984252324 -0.0403006515075435 -0.0474518693686304 -0.0134438102315519 0.0150921804132453 0.0145606708673036 0.00685071066207757 0.012979843237855 0.0146954102062794 0.00193238538953809 0.0114538064611148 0.015717453006332 0.00363226293084634 0.00852448099040667 0.0395643248617432 -0.00178800180588401 0.0029804050255026 -0.0547193880400566 0.00506179033753554 -0.02008804698735 -0.0297507908290672 -0.00402721136569533 -0.0291368782554277 -0.0126877446698927 -0.0233956667431783 -0.0104725457758599 -0.0238399444173609 0.00384959942042362 -0.02338569644452 -0.0209195413045992 -0.0170563022663526 -0.0428482670784915 -0.031856909368308 0.00493687833207423 -0.0100242929315272 0.0562409162262339 -0.0450770037202668 -0.0167931963096527 -0.0469512836973598 -0.0190877856716253 -0.0354972875036261 -0.0245221635418076 -0.0360779144849079 -0.0148562582029365 -0.047380270219857 -0.0132046846483263 -0.0128407724630621 0.0113282677456704 0.059100168318142 -0.0473007787726323 -0.0187520228672259 -0.02420177652726 0.0508752600983593 -0.0248940629034095 0.000212144819227906 -0.0417130947008804 -0.0345974422355054 0.00774673695599188 -0.0169934413290084 0.0104695984715454 -0.0202564994200961 0.0128534924172917 0.000336531975745378 -0.00991875909455994 0.0099015415896586 -0.0131560215696947 0.0232431645364412 -0.0505924970701113 0.028713236502364 0.0276140842422406 -0.0412550421371374 0.0143438377317737 -0.00155234810529147 0.00784956961836119 0.0394512131184541 0.1364471204473 -0.05914906463342 0.0641399128094862 0.0124636590574677 -0.00364474719911871 -0.0351929121791437 0.00550004318505962 0.052593382680249 -0.0635256987819971 -0.0324003507613019 0.421471602407242 0.285830869524232 0.0859981219669455 -0.137455329509349 -0.0926763342592943 -0.0595810378826284 0.191272073498198 -0.0185020100344598 0.217727937773393 -0.153205821676208 0.122459944118046 -0.187567701738521 0.021114836755893 0.166316402098506 0.111939717122525 -0.19036754211423 -0.184447690798279 -0.0148759519013963 -0.0362031760638884 0.204617581774911 0.00661803964156876
  71 1287.03168380298 ""  1.01707668787527 0 0 -0.00955664570810017 -0.0189349624660573 0.0020302640964932 0.0146319992854268 0.0230080614264649 -0.000294053001291871 -0.00867242890825579 -0.0518496784692086 0.0170750477536958 0.0175796426394004 0.0196033151491917 0.00900630286384372 -0.0254793241322628 8.12067884467645e-05 -0.0266852755560188 -0.0407920513363093 -0.0816408217405354 0.0045580921009185 0.00530610162191461 0.00680595865067803 0.00143249202466404 -0.0177888881417308 0.0169083520378299 -0.0289966026479768 0.0811472285863811 0.145799906702965 -0.00140481531718529 -0.0304880848226041 -0.0396594473159351 -0.0087725045430516 -0.026096604729323 -0.0480830458142768 0.00325747827031767 -0.0240549938089858 -0.049185162485169 0.00158627456020178 0.0209115236620629 0.0793960036882449 0.00109777418683038 0.00873012145455285 -0.0493466362113355 0.00819642988364045 0.0399015281112199 0.0753753702978694 -0.00231854647510733 0.12917353894509 0.0785167520288459 0.088327036360311 0.0260200721460921 0.0644086533327346 -0.00667210989512217 0.0902908428809205 0.0741785661010465 0.0555374684894034 0.0974115642453051 0.0502865521037095 -0.000889255453809293 0.0211029758313581 -0.127855026377955 0.104815667072307 0.0360664138633386 0.0852626356567622 0.0601797115788478 0.0640350260534489 0.0783945139053596 0.134357060150152 0.0470956579652815 0.132817394691703 0.00405124563476026 0.00853148547670867 -0.00292827459615036 -0.160648134178259 0.159701795958655 0.0265175632712072 0.0454756606233458 -0.14084524962353 0.0809318914937726 -0.0202375710483605 0.0781421717698303 0.11245141235925 -0.0272752641025806 -0.0139737917777732 0.00757116311682411 -0.0144779759317631 0.010423757391407 -5.16025750629607e-06 -0.00860923217363103 0.00638257620617577 -0.00706413309479048 0.019422731104814 -0.0371189738469565 0.0222698171318371 0.0138899244687264 -0.0298696353426934 0.0104595035194383 -0.00273810579891397 0.0170654705148711 0.0314828945476728 0.108195170845566 -0.0171687656863447 0.0178811867894523 0.00349827819132212 -0.000731579779299872 -0.0100863805698977 0.0012537747641923 0.0150240951891269 -0.0171115376680636 -0.0089085759573753 0.115592287010196 0.0800102247793405 0.0214967659596315 -0.0365494862521253 -0.0246608586132019 -0.0157748814692895 0.0537132887415096 -0.00538734303400739 0.0618231327914103 -0.041835378021085 0.0334354568093418 -0.0504449513853949 0.00587774424106798 0.0461405368546525 0.0316383350037247 -0.0545599310784759 -0.0527597197666284 -0.00245099349495572 -0.010747806322213 0.0529929186503122 0.000244191291809747
  72 1295.98487427474 ""  53.3430714105418 0 0 -0.0143785001589941 -0.029691516876966 -0.00122995565473628 0.0108057037058089 0.0391882088606203 0.0158468723545596 -0.0623817169998344 0.00387044213585236 -0.0676425571015033 -0.0140072716158677 -0.0598499324461481 0.0168641342515062 0.0395404200052213 0.0196428931024317 0.0295408309244894 -0.0404351509665783 0.0410040140129175 -0.0657320329554166 0.00053900519747512 -0.0445929462851522 0.0268579610119825 0.0291022401305527 0.00616769228682565 0.0276174389339387 0.0275142061469693 -0.0189617613475386 0.0411254094872744 -0.011249696428198 -0.0017622425928693 -0.0109911725306193 -0.00825994398829235 0.00857953766490287 -0.010309722806688 -0.00496992462093382 0.00692137125812245 -0.0132230622235802 -0.101422128623038 -0.316772025242406 -0.0307304638424032 0.0869516186610361 0.264593274310014 0.0359312648108251 0.0173396992810927 0.0417448839258264 0.00472058951256709 0.04615841824107 0.0251562625085424 0.039493938265618 0.0573062520904284 0.082134254446856 0.00588313068386572 -0.00582477504454579 -0.00473102622126047 0.0204452067766982 0.0222102656837053 0.0398645908214562 -0.0141275644759607 -0.000660976178360559 -0.0181378832638602 0.0116336310886023 0.0115105315405387 0.046694375846201 -0.00334496008953094 0.0313001624192827 -0.00881409976573229 -0.0341241153175565 -0.00740073938958159 -0.00852060252086045 0.0346745419329939 0.0261810969844729 -0.0304516170776425 0.0100121966834335 -0.0312958463625603 0.0269779816219903 0.0227850167629347 -0.00274888252249545 -0.0130210988031849 0.0394422342719821 0.0235071556419107 -0.0267661739245329 0.00565870970892332 -0.031181521767925 0.0230120676249454 -0.0512867797629234 0.0173827404531561 0.00712343133436694 -0.0206074739001407 0.0549879353566712 -0.0438892685032363 0.0290171952524404 -0.108891019461248 0.0491834154359881 0.0934874484744114 -0.0814402078396203 0.0345731246899524 0.00835230395619055 -0.0120192458436301 0.150542456546553 0.414969892529878 0.00235323856711012 -0.00281383463702914 0.000317927625334647 1.03184464992396e-05 0.00131605438667079 -0.000194573917028958 -0.00127515931670795 0.00329244810212663 0.000399832046534367 -0.017235890818909 -0.00875486314135612 -0.0103994166962885 -0.0027829576864554 0.00172953374829654 0.000306785977938141 -0.0066370029511051 0.00185063864440045 -0.00903581805343152 0.0104076182921814 -0.00792423793307895 0.0142589420546698 -0.00231328941309446 -0.00920726314212497 -0.00392095724319759 0.00330869427365117 0.00400050827899816 0.00252938325203167 0.00302178833955058 -0.00867589562990245 -0.00108467179643549
  73 1302.67875416546 ""  55.4781813857634 0 0 0.00557757119829534 0.00273745817579428 -0.0157845630911905 -0.0525998412252165 -0.0385556136203623 0.00100209061661702 0.0718953809050174 0.0171706834777326 0.0711412090746663 0.0176839184930036 0.0619183525996055 -0.0159787706641781 -0.0398877587247485 -0.0268125592433667 -0.0268477893955713 0.0350944123450581 -0.041010202918196 0.0608991252660644 -0.00858025234119684 0.0373460730997575 -0.0318059560776859 -0.0154275892616449 0.00117423306968936 -0.0198889678671201 -0.0204757970033314 0.0216542793206099 -0.0339296721815504 0.00896259322792794 0.0010431441934845 0.0087167847551528 0.00583915406626135 -0.00892254377522454 0.00921204254147833 0.00372365622557685 -0.00784944139568151 0.0108749942763359 -0.127488165442458 -0.4387276404152 0.0180398431598402 0.111702646520643 0.459978609031401 0.0298142229473186 -0.0190583532498907 -0.0406936106257721 0.00193453746862793 -0.071726618914318 -0.0436220434330026 -0.0523281140612844 -0.0762992315351529 -0.122206446382631 -0.00851227701947902 -0.0222982276107656 0.0239975148638488 0.00920403912678682 -0.0174930833624452 -0.0322765718529952 0.0115882346519462 0.00276938166322936 0.00911102204888178 -0.00240316544578447 -0.00916131934928866 -0.0383280719206582 0.0047899915915192 -0.0232246366633636 0.00772554204255196 0.0305872824819984 0.00825587945704224 0.0138267403839847 -0.0306124975321669 -0.0223089649806903 0.0272185161564001 -0.0173263569598619 0.028656915234644 -0.0213946986499746 -0.0162082877040604 -0.00448361079450782 0.0161165210332219 -0.0357218402546201 -0.0157332091400316 0.0282887422263513 -0.00650210358089173 -0.00807065883239901 0.00554891387151635 -0.0246961249069708 -0.0020359067998613 0.00353261248258026 -0.00247517973658074 0.0487225500099022 -0.0140592115666091 -0.00326742625183884 -0.0425359440342694 0.0152324688406284 0.0447353437234791 -0.0262228904577729 0.016606255061793 0.0405004802672743 -0.0569838395499164 0.0780339785718697 0.139336953677546 0.00830283743142735 -0.00625962273143353 -0.000184421106482031 -0.00142416798500173 0.00396060921270793 0.00323516024746468 -0.00427581249591235 0.00350548197635548 -0.000442570196952216 -0.0095891889107446 -0.0165831474645065 0.000963790492490186 -0.0299050236425963 0.00773947301026461 -0.0123221858780622 -0.0231762837630211 0.00642684194295872 -0.0359402901832315 0.0133742720510921 -0.0103626042788352 0.00777742288778237 -0.00384495959382588 -0.0108384411305781 -0.00683864512536654 0.014248711266692 0.00976028362233405 0.00408268622164412 0.0105756591452911 -0.00604304639143296 0.00245836007185752
  74 1343.07329929079 ""  4.97557747484263 0 0 -0.000128826167134868 -0.00162776516697428 1.14684706695001e-05 -0.00290334358570895 -0.00249391426540039 0.000740846657307407 0.00604648280829715 -0.00298967702271763 0.00838310860950301 -0.000591453558771974 0.00105145036553659 -0.00146520843432388 -0.0020777167518019 -0.00125338117686787 -0.00139126996298604 -0.000698244350081901 0.000597386613820446 -0.000972554050612996 -0.000645510474915828 0.00232161863793858 -0.00221167602186803 0.00157733947495597 0.00285869614835003 0.000185454644619024 -0.000180860507667396 -0.000467428795412226 0.000122123461917775 3.09240143355296e-05 -0.000283038655286895 0.00023672027342578 0.00010254825936591 0.00025112592679678 0.00039433776094194 0.000455522717633483 -3.44928646180941e-05 0.000219173431869868 -0.00427473017093139 -0.0164322811544915 -0.0208940819785396 -0.0155476188944827 0.0511396507271895 -0.00655595836852352 0.0049757793740282 0.0208050862589091 -0.00288766163423671 0.0141250558269939 0.00657095066455633 0.0102855751481732 -0.0132130013564067 -0.0277778701355497 0.00235166839950695 -0.0254668484299476 -0.010131656397292 -0.020364624678805 0.000370017070663564 0.00107576659330423 -0.000101828068243495 -0.00104838538984952 0.00187467543311279 -0.00238066192970213 0.000477871173173037 0.00100862393613851 -0.000406960725544235 -0.00045302434349378 -0.00128474785344865 -0.0014688959864062 -0.000213917288039553 -6.19203749294268e-06 -0.00159597273419395 -0.000255770686286268 0.000992562187160041 -0.00107498768753951 -0.00236063674865891 -0.000135714265493112 0.000671553708966244 -0.000358414156563176 0.00113051790759182 -0.00136708987126872 -0.00140287687248423 0.00147482921485062 -0.000609395449386563 -0.000456071636769982 0.000373285949481024 -0.0024695498561037 -0.00036723587991792 -0.00045633423855149 0.000451594520180941 0.00489046941079704 -0.000344988991007907 0.00192256510430327 -0.00347192472132439 0.00233048886651446 0.00142695916915609 -0.00361783208466676 0.00134488487384151 0.00288141624518737 -0.00926588319577025 0.00189217741565868 -0.000683340353866549 -0.0529473835245009 0.0427526044720818 -0.0264379401111726 0.0215651370204712 -0.0462793132796018 -0.0330607138088296 0.000560506455964492 -0.0162109814760747 0.0571606982435996 -0.244301047452212 0.0196537035129643 -0.185870654932106 0.619903375567328 0.175132849437998 0.253093307827684 0.202053535269788 -0.0679511422881943 0.283979976200443 -0.170888380018756 0.146179693292144 -0.121101024026597 0.0815060251793123 0.0657395193318613 -0.0200774209651854 0.0110576500033727 0.0756278886344868 -0.102817886341812 -0.161414169547416 -0.0818285530268446 -0.0251104945592477
  75 1351.97248429969 ""  1.4122984851975 0 0 0.00630643847849307 -0.00250989444795643 0.00365041810419633 -0.010733048651567 0.00710590161310679 -0.0130703916034723 0.0429881465223627 -0.0539423815030487 0.0750162688396182 -0.0178563639960245 -0.0244086452070988 -0.00509295347078317 -0.0211361345722196 -0.0125504841719476 -0.0148832197027758 -0.0293693749925596 0.0499269531502725 -0.0597703714209794 0.0130064905007646 0.026545972093736 -0.00168143447091794 0.0145834709165933 0.0171270012552079 0.00626596522752248 0.00753919865840598 -0.0198617727680974 0.0195575287323492 -0.0056045361177071 -0.0101687984977353 0.000321784358796331 -0.000333831915503972 0.00723776477668987 0.00407891674572177 0.00738557862001006 0.00310426479922071 -0.00270449527756057 0.00937801194265954 0.00622521915891119 0.00373730045832207 -0.00804874832798179 0.0187003288960722 -0.0016829575203489 0.111654789466514 0.327662345224769 -0.0625232404381031 0.356045818488161 0.179015569354624 0.271286421546642 -0.161652919062938 -0.409324081013105 0.0642935113184284 -0.278431275026517 -0.136284995085715 -0.228723811808674 0.0187612834899918 0.0490343765826976 -0.0109548661147823 -0.0271940899448971 0.0344838630217271 -0.0484796563987927 0.0190188872154536 0.0507567233637114 -0.0106587145588905 0.0043212710821329 -0.0267632336141955 -0.038762632229156 -0.00811983904992306 -0.00966570117300888 -0.0187850077672515 0.0133386599985236 0.00253773288088428 -0.0212767834633658 -0.0473617014317542 0.0015746982070123 0.00786347767174163 -0.0153656205555299 0.0200599696868831 0.00391292301705958 -0.0226637680207256 -0.00181207299224113 -0.00584876289660808 -0.00435856478130669 -0.000747222120138702 -0.00236269367071259 0.00186474192144598 -0.0022153451337261 -0.00112725767248505 0.00447107321629162 0.00524361673950672 0.00859936555442554 -0.00844349242559664 0.00827640213823413 -0.011348575778539 -0.00868472845742362 0.00149236549215984 0.00988709000666661 -0.0165879826812352 -0.0147574399087188 -0.04434815966163 0.00305489968235351 -0.00312081987108894 0.00121032063476461 -0.00110044571767886 0.00328165934821696 0.00192244240102478 -2.00703841167902e-05 0.00142027709165969 -0.00349197168080773 0.0170579480434716 -0.00303598975149862 0.0163680957461671 -0.0346038923820458 -0.0130140518978491 -0.014262929449517 -0.0165006516088283 0.00456029183086891 -0.0214367045079959 0.0102296568218875 -0.00814572578679849 0.00998966930225656 -0.00522629605708583 -0.00533078928220211 0.000775232777042528 -0.00103940935176818 -0.00452299086705856 0.00640270312398078 0.0102020772784725 0.00395765554996282 0.00130641244338362
  76 1413.25744971511 ""  0.783992782577947 0 0 -0.000279000376062703 -0.000885092356442596 0.000208864443302884 0.000643667293695681 0.00119317301265291 0.000376269179578752 -0.00126533341457953 -0.00104356897420651 -0.000692897668700764 -0.00089791171098976 -0.00153714848216659 3.13034942083724e-06 0.000582195710080736 0.00118809179069499 -9.39098047717395e-05 0.000434905401192434 0.000274477185669438 0.000344315422773892 0.000419293122962144 -0.000157124333610442 0.000445230255748812 -0.000491240433900144 -0.000390271583616044 -0.000224178948486659 0.000623576894825907 3.15835080940225e-05 0.000473085475494683 -0.000114084680736868 -0.000807172242655201 0.000548175167985934 -0.00110800378922933 0.000909707236246745 0.00271970018311125 -0.00317369520815531 0.000445203280876592 0.00032390387090852 0.000333702940828828 0.000695838558575971 1.56432474302419e-05 0.00036675439311601 0.00300875217843502 0.000353254107967265 0.00154404942745871 0.00131001180025138 -0.00225722312281132 0.000690789533813874 0.00149958104886731 -2.56727919698181e-05 0.00171206592408569 0.00453905118277489 0.000431501883770629 0.0012783241957388 -0.000429498416156936 -3.37990448676418e-05 -0.000961580578013442 0.00458517689176971 -0.0010227850712729 -0.000707508794588678 0.00131046366921377 -0.00245711698967749 0.001252033068494 0.00296531701420356 -0.00397372952807909 0.00459986203522604 -0.00758358529426437 -0.00920205746643844 -0.00340372475834955 -0.00247967196539205 -0.0121968243094581 0.00821324142106396 -0.00238034544107378 -0.0122444208254714 0.00823003606533137 0.000314359517719218 -0.00248928074909464 0.00985078329343958 -0.00780433307397108 -0.00862633603648057 0.018026543648403 0.00123867414619349 0.0033932855321856 5.21953127049893e-05 -0.000162666191226511 4.88586697868196e-05 -0.000418032486572969 0.00020295419912382 2.70983520877452e-06 -9.02377870204792e-05 0.000123870882030614 -0.000793286584547692 0.000418039272261299 -0.00100345610091605 0.00100786530930007 0.00223162552873657 -8.07569850597035e-05 0.000366497688918387 0.00143467198079319 0.00132447305572464 0.00240405996417563 -0.0372054858628916 -0.0315271187755196 -0.0202350797850767 0.00407767780677729 0.024235943981113 0.00117949056489888 -0.0753578227051079 -0.0814823343308316 0.00323767484743171 0.209713856862081 0.0493431219448796 0.0940602971820035 0.155378915578766 0.0894743158775259 0.0758257952988853 -0.0790920041683897 0.0145213395674968 -0.0857917792572263 0.0937842020630263 -0.0686564014693368 0.0928697181129352 0.226013797505176 0.416048611825229 -0.141488167675437 0.392257097239637 0.207543185015526 -0.0748728022248861 0.290062385309851 0.301313765279185 0.226512937794051
  77 1418.19824718771 ""  8.50727958286393 0 0 -0.00636657088833804 -0.0124791197042936 -0.00662368536892861 -0.000938160138147673 0.0038761441865655 -0.00206863102604584 0.010847823855402 -0.0158401286742055 0.0204244302303991 -0.0212273691348864 -0.0235854121160638 -0.00946809103837024 0.0144367334871242 0.0218787940185576 0.00321310491408223 0.00618060694706287 -0.00373287508205761 0.0076881845667434 -0.0175253400068658 -0.0138467948324632 -0.0102320495488218 0.0190980899316048 0.0232886764438757 0.00746523121994131 -0.00201327689982866 -0.00452758970672235 0.00250441992529163 -0.00567904881319675 0.0731042258015224 -0.0531887255809596 0.0114780547897711 -0.0185725868743815 -0.065964105306895 -0.018347593469066 0.00863103119622136 -0.00178556454389238 0.0112743314283658 0.0435144423262853 0.00111855754003797 0.0101389941996306 0.0522730049568918 -9.79841501303384e-05 0.0208596942558445 0.0970203401261395 -0.0308324731086376 -0.0136976394376298 0.00884599381248231 -0.0210707125270091 -0.00406171931918037 0.0130357171400539 -0.0201525104717715 -0.0904468686648222 -0.0321601967291962 -0.0808903908754272 0.0571596965838176 -0.372011990492372 0.0736563847354897 0.128239573412116 -0.218490865872251 0.284241328278462 -0.122342292381429 -0.256972614462906 0.250355423053473 -0.0664385670591066 0.19029207883379 0.216435672064206 0.0643568158280192 0.0456483877121495 0.293446112175995 -0.138995606932068 0.0051416558702816 0.26746278002877 0.0877512127101515 0.00540222111252756 -0.0263674907263872 0.0613546907836798 -0.0639679333701721 0.00472098655167013 0.0731003793970075 -0.0340762725525294 0.0266989155749923 -0.00649810403035102 -4.54356926281187e-05 -0.00391678609241755 0.00291378607018183 -0.00330660127127046 -0.002143070126823 0.0120848426115009 0.00825766539956276 0.0181730979118378 -0.0172384589151615 0.0205194345062794 -0.020154895056309 -0.0236365353442933 0.00134510380306836 0.00549787813283772 -0.0277688955894158 -0.0206329565223227 -0.0645588688823158 -0.00135119906184125 -0.00153340051146497 -0.000821118384250384 0.000122242547514544 0.0015209392515179 0.000108124955895894 -0.000525849661279178 -0.00060797414788489 -0.000154722692175034 0.010474658359072 -0.000171512442221069 0.00969890846151882 0.00401586631108715 -0.00250947955062648 0.00168945064563632 -0.00687984780173147 0.0010293242683215 -0.00702000772741558 0.00451038561590141 -0.00315747166641231 0.00657702301185835 0.00259364172522327 0.00259648450136943 -0.00247305064157087 0.00261088518525741 0.00191330138089019 -0.0018336297521369 0.00440702262981184 0.0044964783222728 0.00279386685065992
  78 1419.707541183 ""  5.53803154014171 0 0 -0.00274887914926719 -0.00505311135193601 -0.00282928158895445 -0.000214295499695453 0.00114465541344723 -0.000521821384974801 0.00352562138154776 -0.00505702181872654 0.00704287094271208 -0.00687421479393685 -0.00784876726228639 -0.0033600850705858 0.00545538414286032 0.00716862599494765 0.000655968191418142 0.000678607100569647 -0.00116928062983467 0.00416399710452313 -0.00546068587105913 -0.00554960572959674 -0.00428655963557711 0.00654126302676244 0.0082180449319472 0.00249464422986196 0.00197436802860428 -0.00227736611241181 -0.00155225663185209 -0.0041349483715121 0.0244505761976375 -0.0144183778804626 -0.0149520633524267 0.0233771828171529 0.0639349022074656 -0.0868106759671872 0.0314959358420251 0.0107382458723527 0.00460063807004699 0.0183462957356995 0.00111296791294269 0.00493489541897277 0.0210514980583636 0.000266245183371411 0.00659721093309431 0.0320738706088335 -0.0100235287128398 -0.00947348884249823 0.00396724141099087 -0.00523239883462752 -0.0120326592887823 0.014294088898327 0.00371405967210036 -0.0292350821102362 -0.0109750923744153 -0.0282872663885514 0.0278553007172086 -0.110443892242476 0.0267860496122928 0.055216392675355 -0.0776531093120372 0.0763900578458756 -0.0466022626146212 -0.089904577458999 0.0713587889864182 0.082523527421876 -0.176600341437611 -0.209308943528713 -0.0784382898084448 -0.0672419361640907 -0.296335763573654 0.166734513541488 -0.0350267154911222 -0.254334983393115 0.357850977481072 -0.0235835189211777 -0.147987046464275 0.290078412384672 -0.256982304200901 -0.114606282185409 0.389722015792186 -0.0847239785955025 0.127751643644981 -0.00249784221023109 -2.56520839716237e-06 -0.00147996910130608 0.0011518684437294 -0.00128746398233292 -0.000824306070517084 0.00465921569982863 0.00325811708155459 0.00703878996204143 -0.00655445803151543 0.00790493391312497 -0.00793206853027414 -0.0091970532390319 0.000520031593581276 0.00207085831632039 -0.0105647755802142 -0.00788599143976274 -0.0248514309814637 0.00244626904148381 0.00268816278204392 0.00141187014130236 -0.000419162624796488 -0.0014803752907398 -1.54139639236456e-05 0.00234276620757587 0.00146849160466538 -0.000894970019834901 -0.0110624649679789 -0.00250007804694661 -0.00323044522121755 -0.0111778706774192 -0.0088395945198835 -0.00583226133671975 0.00543124672760113 -0.000457145623874228 0.0051201929119354 -0.00539712808484392 0.0037308308042865 -0.00624661831053375 -0.00847885697057654 -0.00945666173901296 0.00796680344543031 -0.0108503986045784 -0.00727003340551885 0.00239348123947373 -0.0101975443699366 -0.00451407395104872 -0.00666426655361201
  79 1427.04161968507 ""  9.26177691287825 0 0 0.063156391032357 0.0979926831350385 0.0587575987789636 -0.0116763319672286 0.00997896492128276 -0.0199598798044528 -0.00707889639578922 -0.0086202814408363 -0.0058046456282905 0.00648554880394626 0.000102967771881858 0.00734652069803331 -0.0182910645261332 -0.00781033649462486 -0.0145247642977874 0.00147272171571578 0.000508694446699366 0.0012781492782554 0.0177506750263205 0.0236659593758758 0.00514047901043341 -0.0159956692398875 -0.0182463741123183 -0.0065987728736608 0.000325579019575559 -0.00481198033801527 0.00317891860506763 -0.00261159227709895 0.0155546325144454 -0.0123988792469489 0.00158940584544805 -0.00132916153123021 -0.0088034162121974 -0.0104563604733472 0.00501811767130369 0.000494442392438215 -0.0955136798983205 -0.408126871144884 -0.0714499443935786 -0.159122226153748 -0.412786194452836 -0.0337261534377451 0.0124626790062948 0.0121758439499954 0.00483439343362053 0.0809654845989824 0.0416214825248649 0.0598826744109675 -0.0181940263737516 -0.0683699405459826 0.020810899306404 0.0669490549673089 0.0257175294817769 0.064312586584548 0.0250854640015095 -0.0810111195095062 0.0175984374308456 0.0248989991978273 -0.0428402275810164 0.0538070765268967 -0.024995042544394 -0.050783431480936 0.0645016815612903 -0.0117760122555878 0.0233935888261109 0.0252173078829472 0.00636018434872175 0.00132804404378455 0.0401635375063299 -0.015581736502712 -0.000478724668678806 0.033566651313688 0.042056696930254 -0.00303759987474331 -0.0203072715869742 0.0349361366976255 -0.0318300252165833 -0.00950675998906172 0.0469053995432905 -0.0168824788868481 0.0168915633035552 0.0304910924891573 0.000989142709466386 0.0157743167947683 -0.012273946488503 0.0155720880165588 0.00954044923879293 -0.0582855911058536 -0.0508952884677987 -0.082637200402929 0.0669076543587182 -0.0842180011245538 0.103929401082976 0.0904471541949667 -0.00618568718347759 -0.0290310449624607 0.106702438474461 0.0767007519143253 0.2859586586745 0.00121960980034046 0.00145610354664086 0.000980338691937283 -6.31676674005761e-05 -0.00241379427468743 -0.000198546917239422 -0.00146433816984736 -0.00138127651134594 0.000701663076341759 -0.0135656120465021 0.00461748188696454 -0.022342731403641 -0.00283599875914832 0.0143241281772197 0.000370144955444752 0.0130198300206266 -0.000779561374849918 0.0117251479141668 -0.00486394301537652 0.00304015572331523 -0.00963114263317224 0.0030061820355223 0.00850110279806889 -0.000362972383034648 0.00701003459325514 0.0029849899458208 0.0011580379880068 0.000804740982631337 -0.000511165971030292 0.00167736487054976
  80 1437.75554490828 ""  16.2025577657043 0 0 -0.0181361974032296 -0.0661980097114729 0.00398670912472692 0.00186096721852589 -0.0173470046041755 0.00886352859757767 0.00236104972129235 0.0219606044248269 -0.00885096340273468 0.0242692000622778 0.033748359201096 0.00716258854658668 -0.0147620379868837 -0.0324386460557129 0.0027120161561101 -0.013868577392975 0.0184051179393759 -0.0253252380913215 0.0142633626976011 0.0156402816148057 0.00644319787810175 -0.00787915579414269 -0.0180535053048852 0.0016674852943652 0.00501436695301072 -0.00745600452976707 0.00951798229601103 -0.0038056668991939 0.0113994104240681 -0.0110323447439443 0.00021106362329201 0.00151247101302492 -0.00359093239901646 -0.00305951633770421 0.00338585617717996 -0.00111348580987533 0.124047797546296 0.380648552453534 0.096968386648689 0.145524952081852 0.293334744130094 0.0773286001362229 -0.0243465965346175 -0.109668372147325 0.0321299505676852 0.0453101568145071 -0.00478834882861357 0.0505996198549426 -0.0345554688226033 -0.109378995884803 0.027289763722569 0.00598434879282775 -0.0168160082612306 0.00623389900517006 0.0226985808227458 -0.0558772702191129 0.0112387513092783 0.0201843216243109 -0.0373985724332208 0.0445905160771292 -0.0176369195859568 -0.0319829081564662 0.0487078529853821 -0.00248424602401704 0.00635489033561319 0.00377020163333849 -0.000364666371417583 -0.00445243276677962 0.0149038752666512 -0.000279895399147968 -0.00333522067482898 0.0117250541529511 0.0096035512141695 0.000298598446672654 -0.00691020877918582 0.0108885567832301 -0.0101755176007667 0.00272048819705253 0.0138848665221145 -0.0120928344664534 0.00679070717823926 0.021745638700729 -0.00345491241726464 0.0214661352463907 -0.0169794755164529 0.0144952462965988 0.00891232059839157 -0.0627913048199776 0.00222084602009136 -0.102942597421844 0.14571613207112 -0.181008744090629 0.076485701668626 0.232954529860243 0.00456357523883685 0.0290801109403109 0.217675597724005 0.167050869745482 0.373530200398369 -0.00749014765287247 -0.00500338795551121 -0.00342522477258089 0.000352222111170409 0.00296018930730653 0.000200593178289393 0.00443285685064016 0.0025952425105491 0.00123702159799597 0.034096872567551 0.00773559423848555 0.0168187999252492 0.0264622285142302 0.0110987870661127 0.0122402185827919 -0.0102121263988376 0.00234290292156891 -0.0122845688576474 0.010081842005917 -0.0056465738490515 0.0102391608714616 -0.00337628421419178 -0.00992698807959364 0.00511867758584808 -0.0150978229236888 -0.00714279038271537 0.000157703325109044 -0.013314953479209 -0.0107972477071251 -0.00883603537429926
  81 1443.53470686067 ""  8.72048584234238 0 0 -0.00831605100365161 -0.00534506918387647 -0.0102276692699656 0.00337087096536119 -0.00425500089570139 0.00515020071741951 -0.00703498646880475 0.0129539610149824 -0.0141992346041459 0.020326795791362 0.023824530072431 0.00794147009921724 -0.0137392702340199 -0.0249823141093784 -0.00044533117512731 -0.0114391754974689 0.0163700264493561 -0.0212859615572957 0.0192805280302702 0.0164339363362965 0.0114521477951477 -0.0175482713334018 -0.0227587394809542 -0.00620101460401112 0.00424244069745154 -0.00742361761972742 0.00873448207974373 -0.00290311355331422 0.00351595790723881 -0.00521214283812729 0.00106043975726171 2.51722156686147e-05 -0.0088236041059036 -0.00559667868402056 0.00286131310686416 -0.000660749650988932 -0.000207802457909498 0.0226396446811598 0.0334544987606412 0.0382913875319702 0.00978816397069552 0.00963750303044489 -0.0183544314923091 -0.0800881218988173 0.0303461740590703 0.0519973198542827 0.00550870385390447 0.050478116415428 -0.0159166270863926 -0.0790233837714309 0.0272645821259523 0.0583964598852824 0.0152433053997715 0.0563793737230376 0.0147227501299063 -0.016846275721269 0.00330373601839685 0.0047965330525434 -0.0123553419728582 0.0135635390979373 -0.00394704065280473 -0.00442989032806767 0.0209768296454109 -0.00963202417127454 0.0213718708654923 0.0209380703553657 0.00431031088429453 -0.00281518175803009 0.0387643638374658 -0.0103817205939945 -0.00385255508500911 0.0312825090940477 0.0113700477322273 0.00453919316161005 -0.00196284834782328 0.0219963093080898 -0.0186217642084725 -0.00985385534810813 0.0289487347380347 -0.000209211044458076 0.00619089630397945 -0.00341574148371107 0.000412126360085031 -0.00195731163702168 0.00224788127221335 -0.00200028550079156 -0.000874977721456329 0.0074846338075536 0.00417689722055836 0.0121660595453247 -0.0106307800565562 0.0143520107058413 -0.013365091010654 -0.018699799394043 0.000375098900783433 -5.3635943204092e-05 -0.0188052695800237 -0.0146425327262078 -0.0420424040638322 0.0898090339254249 0.0744702334755383 0.0396623849326953 -0.0122567110333892 -0.0456455557121435 0.000527013860519304 -0.0514403385669751 -0.0349635738863963 -0.0175352100280123 -0.427951125147844 -0.0994960511414356 -0.17596769518996 -0.297204203497157 -0.165006566288562 -0.158571027209801 0.188879565446998 -0.0090291001256466 0.157184631550704 -0.147413335498313 0.0977152721987943 -0.210631294291837 0.0388341117810978 0.184774231241589 -0.0271719843801075 0.204774515732649 0.0645029579588772 0.0534139218930524 0.145643723202363 0.0897970118983373 0.0897537475428248
  82 1445.67588734237 ""  4.59146948231579 0 0 -0.0127503648843604 0.00656242320439035 -0.0207049185842968 0.00841282812569966 -0.0109334235915709 0.0148839399595167 -0.0228108280299405 0.0361246922554093 -0.0434588587524968 0.0573578604920792 0.0660185797745669 0.0246101071051716 -0.0408199300547593 -0.0693776380257951 -0.00413306773703386 -0.0307378247706229 0.0425225299009151 -0.0569492946577652 0.0568512210627715 0.0468341406156796 0.0338048063887163 -0.0537504920969489 -0.0667071555081349 -0.0205065942304278 0.0102897077409145 -0.018756268627627 0.0217700428608474 -0.00870645300387587 0.01497285354215 -0.0185151946341101 0.00164890105444891 0.00368154035324696 -0.0105260607448132 -0.00864412690087433 0.00997173253498331 -0.00236375334097558 -0.0325036218550322 -0.0517633423677835 -0.00260402493121864 0.00172808080014543 -0.0281832591707928 -0.0162102243342727 -0.0430654361087369 -0.227795919381267 0.0778343042648776 0.147111442365 0.0191995466594006 0.143208021577435 -0.0405390695601987 -0.208871863860675 0.0794894582305538 0.195178559742809 0.0579247121784516 0.183126002630086 0.0573533124519435 -0.077451276953033 0.0177426916344953 0.0221602244744938 -0.0472474486830232 0.0533944245998992 -0.0198685397854532 -0.0312761645889935 0.0898878491147687 -0.0138490093916147 0.0204567164128788 0.0149981587631076 -0.00139140260947031 -0.0170965835569437 0.0439538436635552 -0.00208780765767572 -0.00986368751014988 0.0351451769942617 0.0319085566538064 -0.00410176091485162 -0.0269550507075035 0.0292191978483847 -0.0292674698668007 0.0115504693811208 0.035032290108497 -0.0423625694617719 0.0219994405277646 -0.0114061941447105 0.00081799374089997 -0.0093852593273154 0.00772137475382583 -0.00776181668752079 -0.0043018508395877 0.0339323100259502 0.00811836451935238 0.0515793111819294 -0.067564173790664 0.0877257223679298 -0.047320080649841 -0.107853575523038 -0.00274757120964556 -0.0115022990482009 -0.0973566819389114 -0.0731838293955414 -0.185641648709155 -0.0305654535913417 -0.0257533470132268 -0.013515957272405 0.00463633901301555 0.0148313684914814 -0.000189493611631085 0.0161942404636529 0.011185219870892 0.0055921158111466 0.142903601938505 0.0384682124922356 0.0464747953789948 0.100013539313564 0.0704578490882359 0.0553396183122606 -0.0624033800653096 0.000503271332478164 -0.048092656869255 0.0475835014043319 -0.0317346577125624 0.0699197511717423 -0.0118781638059422 -0.0484003324654236 0.0133800677277914 -0.0596995493439378 -0.0227714075714336 -0.0064486961641617 -0.0476950466987912 -0.0384006179603741 -0.0313931058262029
  83 1451.69113915912 ""  4.4985996857147 0 0 0.000756617127769755 0.002532731471682 0.000188322627438646 0.00111331017033972 0.00164728074643823 0.0003228338700055 -0.00471880334215732 -0.00264000877560068 -0.00371344783918091 0.00241308635101348 -0.000293669860720782 0.00275213813011041 -0.00132345885673747 0.000611789423223583 -0.00179424936926373 -0.00493421110736552 -0.00782692566069302 -0.000588210036856915 -0.000296658758388643 -0.00163302183121275 0.000598509331426797 0.00200805750696027 0.00310992312199744 0.000441337605565462 0.000681925856573312 0.000944731064721713 -0.000664987768881478 -0.00491647453332348 0.0570511362498762 -0.0408146851420181 -0.0119559322421026 0.0226258451661664 0.0634692479968563 0.0675706386931795 -0.0227998494952915 -0.00806368099987154 -0.00454604646426866 -0.013868868960882 -0.00522730284767877 -0.00667881779939257 -0.0121984101487869 -0.00329476635479048 0.00247247599341804 0.000176692251676902 0.00286523268627102 0.0201157014080699 0.0116237483241577 0.0143431116659108 0.0169512834323238 0.0405596207824634 -0.00593357418454639 -0.000329257142776928 0.00194693515046149 -0.00121474878556394 0.0492424504789022 -0.289034902499822 0.0565700081071234 0.104594639662357 -0.169270999812408 0.220092192225563 -0.0975197256583152 -0.198331009422406 0.195634181618163 0.0645756166432963 -0.175465782703655 -0.200558844497093 -0.0778024014383756 -0.0709147577831963 -0.285686151990364 0.160088521158334 -0.0233635981001668 -0.251624158736869 -0.268697607657778 0.0133068843086663 0.108575094361288 -0.219957725826328 0.199161769755363 0.0953852221985492 -0.304381601702692 0.0543963932834924 -0.0974083756693953 -0.000381133996420846 1.95494135577236e-05 -0.000525194269881505 0.000514347075382527 -0.000440964646055198 -0.000237405570489393 0.00189015187804538 -0.000372372900565969 0.00319548006505855 -0.00524245757687542 0.00711466562678115 -0.00268397916750528 -0.00902348142175098 -0.000484821873766582 -0.00170470911544408 -0.00714477379876366 -0.00559396230648613 -0.0119303365519073 0.00434051171065708 0.003200218448473 0.00180982316642287 -0.000491271527012063 -0.00204123140505282 -2.60397825823858e-05 -0.00351436841384411 -0.00145394722072065 -0.000622497165018762 -0.0211427736750103 -0.00516983013769473 -0.00895436540456093 -0.0137330396705905 -0.00674363712752509 -0.00718182639800734 0.00843692514413379 -0.000498036267091603 0.00724883551353586 -0.00653152172598469 0.00428510003538778 -0.00887661716653967 0.00539529023499117 0.0102042547077864 -0.00666903881530347 0.0113092131708582 0.00400733391449478 0.0041973960804378 0.0135403499488053 0.00140332055140174 0.00648844144226482
  84 1496.97338518399 ""  0.540677545394402 0 0 0.000808512352755625 -0.000396026739024449 0.00151363117838776 0.000170675416557066 -0.000185987486317623 0.00021813523667845 -0.00071751166814383 -0.000422634132072499 -0.000602659305251898 0.00034803604501179 0.00079782645922217 -0.000146620039617877 9.76321169400482e-05 -3.1636096284963e-05 0.000433387187291804 -0.000645989962242424 -0.000357294254145889 0.000170435164036077 9.88374812730093e-05 0.00107244006878559 -0.000335446245090391 0.000828118645796829 -9.09325597476554e-06 0.000853279812363872 -0.000751368328644124 -0.000157108744788639 0.00107676880309757 0.0124399760296178 -0.00554023192587584 -0.00934423791277022 -0.000364933177084376 0.0342120066938943 -0.0151005793702181 -0.00621321400107661 -0.0340453657723422 0.0193247353117621 0.00174319441602751 0.00189068416734649 -0.0162733989048542 -0.0142382141267984 0.00626072707315219 -0.00506376160033436 -0.00109011959729898 -0.0032088968352132 0.000410154829460067 0.00245343965227573 -0.00269530788256217 -0.00394856239341484 0.00469941347075664 -0.00665273195246601 -0.00577488304464706 -0.00323566838292455 -0.00153216971938289 -0.00116230164657074 -0.0998309396410937 -0.086372707535942 -0.00791097035939822 -0.115408173253957 0.0633537349554083 0.121317720596888 0.0537485007357085 0.0939524806172357 0.0042608042510121 -0.121783801062009 0.154958631902986 0.17595702247872 -0.160037355181807 -0.390920323877853 0.0308304208347095 0.284492978798218 -0.24573932080298 0.000787605082470489 -0.217117371310057 0.0685133378295973 0.176525342046416 0.116608567882466 -0.00134792041096567 -0.364718794724682 0.193755742276433 0.410595011682265 -0.0832885367793917 -1.98463916475678e-05 -1.23689422027372e-05 -7.85916541878539e-05 5.07092314417978e-05 -1.25526549270065e-05 -0.000126264833413215 0.000244058246752829 -4.55463887498155e-05 0.000313462917001213 -0.000753499332775339 0.000892238334744063 -0.000127777694608997 -0.00121252599252119 -8.83089600280135e-05 -0.000264195970599908 -0.000397524629325001 -0.000194652564745487 -6.49677593458978e-05 -0.00112921561623603 -0.00445553317656166 -0.00491830277492796 -0.000635622792649931 0.00218815497913472 0.000148217908737874 0.00528619227666747 -0.00294219929736677 -0.0103079921480537 0.00949193716638709 -0.0042246805570148 0.00555059741846799 0.0133003952124466 0.0139755337432428 0.00452753471649191 -0.00136925222394156 0.00409566443016106 -0.00794709550280239 0.0133660011203067 -0.011965223014031 0.0103591449762935 -0.0747414627527416 0.0676966898163775 0.132315433938086 0.0956724722231503 0.000629889197439414 0.0815464912741329 -0.0955495838063239 -0.01228026918513 -0.0471734883041915
  85 1500.33035377183 ""  0.898823569164612 0 0 0.0011808937744127 -0.000578892782529151 0.00213975057788873 0.000242418019584696 -2.5714046636483e-05 0.000323338764314498 -0.00136156207170609 -0.000982461532159854 -0.000479220792130343 0.000419424272178053 0.00122421024037844 -0.000542015592809953 0.00105238636916254 -0.00014073602448142 0.000623231915338384 -0.00165428450995365 4.24293527469287e-05 -8.16698473203301e-06 0.000842343256639368 0.00126908931593151 -0.000933812584849053 0.0013002358893118 -2.46973960384989e-05 0.00113220420812678 0.00268401800808812 -0.0032755364406858 -0.00167187948701861 -0.0163745872338124 0.011857301681172 0.0173104408955032 0.0305858686999873 0.000180043443727627 0.00800599011556647 -0.0111500146043127 -0.016802174647539 -0.0274125401574317 0.00244035573940066 0.00242999878508929 -0.0224035298842339 -0.0196910913229894 0.00848341547926959 -0.00701652460245577 -0.00173530442878586 -0.00544131048264231 0.000120208747187053 -0.00808159583577733 0.00257832190224425 0.00606330315244362 -0.0137528348559096 -0.00114065077350652 0.0108629361322326 -0.00362779099116434 -0.00315930118013196 -0.00330097970464016 0.115306457755147 0.162197007201067 -0.00307199238187984 0.216405562396485 -0.131392562155214 -0.186533655329329 -0.104329055419693 -0.192664621846646 -0.0562249560740828 -0.353426622166032 -0.117689861053538 -0.082427542561775 0.00803288478887562 -0.0794491882989762 0.204634347375751 -0.0906244045401044 0.188097839784846 -0.227692159705671 0.15296960902498 0.257107969841598 0.292068405779086 0.126863405882372 -0.206661161159302 0.197397144019239 -0.123013765719493 0.203451712039698 -0.106550126098306 -0.00011322538089467 2.61901183905871e-05 -0.000165971965006385 4.31063381157004e-05 1.8087185992707e-06 -0.000168159949950248 0.000308876766603577 -8.355819165539e-05 0.000412375797391274 -0.000615713100692063 0.000461387062998449 0.000105405370097156 -0.000776204910990211 2.16894116842935e-05 -0.000106592179000017 -0.00045661333481062 -0.000214706844210157 0.000123223631469508 0.00172825924799602 -0.00563240919390976 -0.00648991186121683 -0.00146407909240397 0.00275562907489765 0.000139233600109461 0.00697695863693907 -0.00751758453979364 -0.0144713359225695 0.000446088120486524 -0.0146735880742383 0.0094344021301336 0.0141600705416509 0.0123159458766714 0.00219125016922193 0.000522321663185765 0.00662745948444 -0.0109598566332872 0.0180940410095883 -0.0169101334759599 0.0122614578587775 -0.119001684159479 0.0946226659516948 0.204499308163848 0.161720434892854 0.0226130965967853 0.0966781336804686 -0.157594301570101 0.0138414257739218 -0.0660397232666409
  86 1502.41088270929 ""  3.52908768172975 0 0 0.00265264701227812 -0.000830915450091209 0.00453144209691468 0.00105487416236085 0.000570628714949326 0.000880346032331046 -0.00422392866047284 -0.00399625973675942 -0.00235770843562279 0.00156253841324876 0.00508566731933767 -0.00108665523241659 0.00234566791709066 -0.000550311904870289 0.00287706673946132 -0.00357109822002354 -0.00136954305434188 -0.00374337646000019 0.00264212291774524 0.00672095084783766 -0.000342148974471678 0.00197562983942493 -0.00141830758241613 0.00327076102024456 -0.00179863952080408 -0.00355331303229501 0.00205571129724227 0.0140486833552067 0.00469182666832191 0.0019736644377151 -0.0219819310965895 -0.0155625261224192 0.00152646305314129 0.00312527925826799 0.00497176720015853 0.00144682728725986 0.00435588746020342 0.00252655054999126 -0.0458044985323161 -0.0405543466844371 0.0148991493820812 -0.0145883027899338 -0.00712807776707405 -0.0185797008228018 0.0022746718640166 0.00031759294678577 -0.00431312332080476 -0.00213937200133751 -0.00636611212095516 -0.0277901178395904 0.000848633592073897 -0.0103151576683581 -0.00914953729541287 -0.00702131682381755 -0.179474309554065 -0.031780314514062 -0.0257122826756194 -0.0202856833028473 -0.0191809141351271 0.118248414043185 -0.00595954610531435 -0.00713480245063284 -0.124539295064146 0.317525184618627 0.011269982206285 -0.0240013739846621 0.0700064616849273 0.242236966076248 -0.166010894583429 -0.0676323942502277 -0.0225338921434433 0.16937184323914 -0.00275540604200195 -0.0345084713253279 -0.0449918379782378 -0.0251262652093831 0.0239082865670083 0.0114531924959083 -0.00922881792931576 -0.0568986053445184 0.0174610606092015 -0.000190042068685009 5.38912928809723e-05 -0.000359310316197807 1.07344542261624e-05 3.49032559482673e-05 -0.000275077850540505 0.000642214219846195 -0.000380449405774323 0.000818132117142831 -0.00127016457533601 0.000924058616820074 0.000475970032686549 -0.0015091841603189 7.13114243448668e-06 -0.000382634743533046 -0.00108101801898356 -0.000663002219014553 0.000176199261435856 0.00944510542833295 -0.00934760534899204 -0.0118038304501581 -0.00396444267207702 0.00618890678813286 -0.000215114823739668 0.0201715030502137 -0.0235317515626449 -0.0242588212434047 -0.0204346133480536 -0.0563065935427598 0.0482763684743024 0.0268829916431896 -0.0166474711378483 -0.00504092238063841 -0.00196034500595145 0.0147242020542284 -0.0270754542569522 0.0355181188080015 -0.0334236299570353 0.0248660028575818 -0.280708735932375 0.125316421375661 0.446153583992426 0.349888940318705 0.114363271941631 0.073194200103688 -0.404181394864921 0.157700390073649 -0.129059098672645
  87 1504.40288627698 ""  5.66790326588066 0 0 -0.00839197091631778 0.003491420900769 -0.0148805388161743 -0.00257532747177796 0.000204941488808975 -0.00268688491259909 0.00958256961315461 0.0102730002629265 0.00518819509596866 -0.00540642406090595 -0.0162942314281001 0.00319090581396324 -0.00627682022050287 0.00299663615600844 -0.00827357243824725 0.0115718317506416 0.00409991968986842 0.00975716988498179 -0.00682023740243859 -0.0166222096407081 0.00237952837142521 -0.00633630852709308 0.00276537447669352 -0.00857090988039801 0.00144209859529793 0.00657968100693144 -0.00198943249671408 -0.0231338563647501 -0.0160291606507511 -0.0161647108795864 0.0185781694897744 0.0107811410588442 -0.000523235650462404 0.00858317153173083 0.0195277555536163 0.0126250531830636 -0.0183338217562922 -0.0223129532541611 0.153867570700113 0.135028587090522 -0.0548094840629311 0.0485097248264621 0.0205932227977653 0.0538512615852717 -0.00779837106129822 0.00977253606981923 0.0126830252735306 0.00286911953651278 0.031012186553213 0.0729285465848683 -0.0116124195410121 0.0303796644154755 0.0238163337951674 0.0199519401466323 0.346907689667482 -0.0382825949798553 0.065331105641526 -0.0874529889837575 0.125140156912494 -0.153259656940668 0.0767475026076155 0.136515702004981 0.327698789652971 -0.271686825271784 -0.0226357555053674 0.00511382536198311 -0.0499564916049944 -0.182423809994195 0.148224566853408 0.0376691151676463 0.039824339892977 -0.154298276347802 -0.0511084236561085 -0.191399230285334 -0.244741920882906 -0.122184675738432 0.14505355808065 -0.040254527296824 0.0370965734091 -0.247109368437046 0.0931100201054735 -0.000878362142898216 0.000353735600320633 0.000228143919510656 -0.000270607386395414 6.82958743803151e-05 0.000611710467450242 -0.00109911132933133 0.000848675304137245 -0.00157580270311041 0.00678140042997093 -0.00997533327567551 0.00157844124949622 0.0125907084419057 0.00160656502717154 0.00424814375112727 0.00193006456531519 0.00050270216992796 -0.00296139439619514 0.00884102779922137 -0.00117610744531784 -0.00301403622984454 -0.0020555546537939 0.00297100090332773 -0.000575405736743552 0.0137829824442889 -0.017162162675591 -4.48164379447466e-05 -0.0289140221697898 -0.050124327508692 0.0536437440961022 0.0176498022718761 -0.0521219962082137 -0.00890847678201487 -0.00655207959019289 0.00553803369639761 -0.0157532607095085 0.00907202814257743 -0.00813319209998157 0.00684299612845405 -0.134003503016476 -0.0464615927855558 0.173769979262091 0.133600025708541 0.121248826352889 -0.132331454322331 -0.230067741097162 0.207743725451492 -0.0339129262321136
  88 1508.61634536104 ""  15.943498222669 0 0 0.0252398076206681 -0.0184061735307835 0.0479546569481737 0.00336051239066938 -0.00614395891277385 0.00623484459827621 -0.00865237989045634 -0.00528275099250937 -0.00680696138781765 0.00614311224365765 0.0165822876002012 -0.00261484237678163 0.00294467861580824 -0.00360511270392986 0.00486328828135381 -0.00394746606793108 -0.00980991590889565 0.00155788350877798 -0.00311894228910927 0.00617312622967931 -0.00659399322813922 0.0139713544611634 0.00507620322967262 0.0125285221408598 0.00334309982258639 0.00197041955800821 0.00206954307065207 -0.0101216109700338 -0.00717277635818474 -0.0089767337550705 0.00705151407541389 -0.00157100400922388 0.00201178120950121 0.00393283567283031 0.00886821892325106 0.008919781729017 0.0677019887819059 0.0929544121269105 -0.515052798864003 -0.446811466700555 0.210542451126215 -0.159769546026985 -0.0192202765702059 -0.0514837667120392 0.00795186155681844 -0.0411544997300169 -0.0264366145542607 -0.0277159313300956 -0.0167596856994732 -0.0310105914795755 -0.00278639294980438 -0.0316624673636876 -0.0197996946074292 -0.0232380616436953 0.157402790425481 -0.027601224754496 0.0311999803238442 -0.051928220177326 0.0654975462244341 -0.0597555600036528 0.0419423692207484 0.0763160981283923 0.156991256552707 -0.0865920814980767 -0.0376089530976418 -0.030896784005904 0.00956347535553953 -0.000181145813275691 0.0582913156537698 -0.037457005389372 0.0613032607162133 -0.0621426829953224 -0.0495565688724192 -0.10642535638692 -0.127840629604284 -0.0593046954821087 0.0838493291743048 -0.058799938741558 0.0443852602280321 -0.108094617293913 0.0478600758987115 -0.00260591834381584 0.0011584273776553 -0.00368431193162663 0.00075153940672053 -3.72944071128743e-05 -0.00304691564246861 0.0047616175672654 -0.000938626883412259 0.00716872855960682 -0.00391589592470743 -0.00256314454076937 0.00491805430392988 -0.00156142994818404 0.00230636099534219 5.41505566159279e-05 -0.00296833283718098 0.0010703480561794 0.0147395041113157 -0.00419443957169304 -0.00219814014277961 -0.00390941982905874 -0.000165319034520912 -0.000924356143756025 0.000867655409374713 -0.00913594652466602 0.00872818851544275 -0.0217147684387919 0.0200625742290311 0.0308467627147939 -0.0433844154231844 -0.0191142504821177 0.055300313642997 0.00246983476204685 0.0112113519749713 0.00199557683959107 0.00662678167854301 0.00862431443607921 -0.00975930609256806 0.0050400999672847 0.000292400010383331 0.195328470202916 0.0706795370065884 0.0689411386621178 -0.113921856881406 0.296903212048681 0.0699654108232462 -0.226388647481143 -0.0452175130572
  89 1509.61121711651 ""  16.3747120950915 0 0 0.017712025136539 -0.0117273037978016 0.0330475279002989 0.0030837270495681 -0.00302151524507534 0.00476249774637214 -0.00819179182922755 -0.00601146539456857 -0.00557283716097933 0.00670876723345923 0.0167714673382465 -0.00156751454408391 0.00168738441257014 -0.00535225731386336 0.00507720719006837 -0.0071848868264714 -0.00463598724485377 -0.00493995611121121 0.00369616905414391 0.00978866141554323 -0.00216314213457059 0.00574785424402978 -0.00150836280617685 0.00680992911693538 0.00218531767771121 0.00138524651564266 0.00273571614960755 0.00092546543960785 0.00302605225819193 0.00255131915787975 0.00129124592836502 0.00157213666470631 -0.00086888803390342 -0.00192389010146775 -0.0062988319004573 -0.000814554782918038 0.0434256014281945 0.0538549167787694 -0.35100463438685 -0.304639152661175 0.13911264867265 -0.108970749309215 -0.0162515250817018 -0.0499535634665434 0.00741591590376473 -0.017954846325927 -0.0168484113928607 -0.0103954683588598 -0.0190616129604164 -0.0436573503723697 0.00696848846269004 -0.0169816420757908 -0.0133719100880409 -0.00829741456115717 -0.0294281832738865 0.0201936619398766 -0.00891437263575247 0.0324441691868488 -0.0309004845987671 0.0050191214721333 -0.0191406984558988 -0.0351959521963971 -0.0418312227688132 -0.0239557645141812 0.00470644690216571 0.00820236710618631 -0.00825466335859573 -0.0254439228434183 0.0129106195847903 0.0121340168811876 -0.00508659215764301 -0.0118545182162837 -0.00966265244952307 0.0355559999028691 0.0521821072385219 0.0259205194977202 -0.020082202240781 -0.0236797736154257 0.0122982663862712 0.072063247242342 -0.02115742205855 -0.00172830763858812 0.000919304411074292 -0.00266892842626205 0.000364741941323516 3.57516817260055e-05 -0.00195308781263788 0.00342791254159458 -0.00123640806785258 0.00474757719616722 -0.00240399484964234 -0.00245915468861459 0.00444451015152965 -0.000409702614155748 0.00169145648741667 -0.000319944366695793 -0.00227603568987086 0.000526127240387542 0.0108469029659613 0.0126214736404044 0.0180190040609122 0.00551148018132701 -0.00098817168587895 0.00237214968800919 -0.00195104713027592 0.0132951921989691 -0.016651032764805 0.0296539067995526 -0.063261512445025 -0.104242239293589 0.172192998385341 0.00824093918844128 -0.229077916514362 -0.0405863326973916 -0.0221277667634455 -0.00233333399434485 -0.0122092629416882 -0.0115106106239746 0.0131764838890599 0.00346622883519537 -0.00678946485613531 -0.309367412250489 -0.110606833913183 -0.0976484434439993 0.188811731015607 -0.48429019634566 -0.102260399714359 0.39585106981902 0.0811893019811666
  90 1518.36473049439 ""  8.77248197297945 0 0 0.00431552992028284 -0.0036950075187055 0.00800871843164892 -0.00285219816343564 -0.00414889210625851 -0.000967623013851829 0.014820550265414 0.00341561765270129 0.0143218107892742 -0.00104244195422572 -0.00218928231866618 9.38058392825588e-05 -0.00762096712539824 -0.003100450815511 -0.00634259699968786 0.00806975637039333 0.0104820463654931 0.00238356144940758 -0.00570998591150799 -0.0179488467741817 0.00429452279418504 -0.00991784815219265 0.00289937565477202 -0.0124842053298998 -0.00907302781273743 0.0231094733357367 -0.0229707262835331 -0.00163541635901648 -0.0103180053250504 0.00730862659161112 -0.015180892949811 0.0268407733807254 -0.0128491605655357 0.00195359775567667 0.0166924768554314 -0.0284977485653951 0.0127500454980981 0.0179490715534216 -0.0890814187320913 -0.0769948152499772 0.0412287631844593 -0.0273755884092564 0.011702592957149 0.0311898116351885 -0.00465672385109176 0.0261434057901096 0.0156568592302194 0.0196895754652222 0.0115090569565111 0.0242911796463927 -0.00210697842963956 0.034724187727889 0.0285124885894785 0.0229515828836189 0.0203989883710928 0.0342354814118098 -1.84837152474513e-05 -0.000666586159150402 0.00778978158447434 -0.0403609524055088 0.00575520197720626 0.00749164132214415 -0.00379747062219988 0.0849304733747496 0.214904439687811 0.224114745235429 -0.15037997215933 -0.314119599288558 -0.111154546102895 0.312101785520281 -0.326157233773741 0.11935412134876 0.305416822182466 0.0822614804490131 0.00683610288282162 -0.0393509886983321 -0.110476087435568 0.445486220847128 -0.269285941129003 -0.246178245583773 0.0100470635559924 -0.00340903952544564 0.0015894436543678 -0.00222117621275122 0.000163563924567913 5.7370136156992e-05 -0.00105254603580569 0.000988335950594012 0.000192828662892731 0.00218844670450164 0.00980087192736491 -0.0204234204765846 0.00703510316107563 0.0220343470599058 0.00478663965704355 0.0079248051888575 0.000487479635575336 0.000674540365941128 0.00437903429765927 0.00110334916702898 0.00104524591833013 -0.00137914068234461 -0.000229600414126857 -0.000120306936217632 0.000142256131281404 -0.00133690714135245 -0.000545350328256038 -0.00335967558050976 -0.0055327316435965 -0.0062613161129638 0.00678788467660251 0.000618516032196705 -0.00663410031872574 -0.00290322313474162 0.00080034743533221 0.000501435816091925 -0.000616096212236932 -0.000271664677747921 -0.000111539142336757 -0.000607937849173491 -0.0100759112893792 0.0293263270385721 0.0243327575382174 0.0273709068254335 -0.00433877139448424 0.0352887244029944 -0.00622667204865195 -0.0166206337200919 -0.00820284106509342
  91 1524.68958407705 ""  5.61280117916557 0 0 0.000174608104186983 -0.00038830955944253 0.000442987159552062 -0.000276584588891865 -0.000536135670819121 8.75743705927028e-06 0.00144640783915615 0.00162378016939933 0.000697719285007722 0.000225566216881491 -0.00121462590967233 0.000534047157540404 -0.00197457859147554 -0.000485089947692516 -0.00111969352638045 -0.000399602924700897 0.00234317501753592 0.00186535521033392 -0.000194435438378137 -0.00202242685400925 0.000507301821251911 -0.00121373727703511 -0.000282090644011141 -0.00163947118564001 0.0212231978957667 -0.0111996145710522 -0.0198518788816382 0.0290709027963102 -0.0165651009087232 -0.0253560230053457 0.014781636142094 -0.00273581735282037 0.0124143331073632 -0.0106967159996261 0.00194137951275654 -0.0174307683697602 0.000890267243869546 0.00144793806184434 -0.00676854960542762 -0.00577722874582754 0.00331951856171539 -0.0021257817719269 0.00153103104470255 0.00545345033145322 0.000716600945698099 0.0155546111260879 -0.00275266042397478 -0.00639822980325179 -0.00618474060879578 0.0103292129269338 0.00803528003764388 0.00657070679971888 0.00329739154736318 0.00336333162503939 -0.266828143869445 -0.324294784386941 0.00589895854397134 -0.389982729232517 0.225389725127454 0.372167654165317 0.188111617697257 0.361272598697808 0.0357622119973284 -0.180629451885639 -0.107944216539268 -0.0949712372093329 0.0324861006927873 0.0291873674594495 0.120199030178642 -0.0986589297392887 0.158199251131892 -0.143154427544636 0.171363049789148 0.121506601860919 0.104325189206514 0.041835421348713 -0.125359901040104 0.216452064710296 -0.132233373620081 -0.00683598915866976 -0.0322527589012426 -0.00082821803503052 0.000374475704084026 -0.000493486989176446 4.37938617778423e-05 -1.8109883241483e-05 -0.000198644886316682 0.00027246392325777 5.65324317890284e-05 0.000614502262359146 0.00233191516674863 -0.00473272181156438 0.00145037810209793 0.00519682891217399 0.00112347790674485 0.00187163977327946 -0.000298297253579102 -0.000284074922211577 -0.000256376859869528 0.000336707591850325 0.00180305834344359 -0.000763867504780715 -3.05833057385183e-05 0.000163419198314746 -0.000107873484165967 1.47461190225265e-05 -0.000508086090773349 0.00083871547279361 -0.00492511219286901 -0.00948253498455793 0.0169376282614441 0.00593036121735836 -0.0183321658230343 -0.00251557054944781 -0.000898251232920535 5.3568261271218e-07 -0.000699615078154704 -0.000545055283137474 0.000679975232842436 6.77083908313938e-05 -0.00015890563376539 -0.0069608554509026 -0.00303996020058803 -2.16471208503983e-05 0.00643227157056409 -0.0125677428754262 -0.00254076049474824 0.0104316573318961 0.00235660273349153
  92 1531.08847715312 ""  1.10858352000873 0 0 -0.0023347602737201 0.00411515322966243 -0.00559248476513567 -0.00188295502768365 -0.000871393620905639 -0.000929838860995784 0.00711638432400737 0.00792864982888019 0.00407704874465532 -0.00176933182070415 -0.00821411206286581 0.00281433790622121 -0.00574833231748354 -0.00118209535883724 -0.00549291389944115 0.00552982482718275 0.00787401426715214 0.00125662274111695 0.000655678876871752 -0.00739902224366842 0.00504812322810513 -0.0104107973511003 -0.0033930848987059 -0.00991480498837617 -0.00208262431118781 -0.00346638283324296 0.000942066444465137 -0.000884591059068551 0.000719393944227449 1.33998957108902e-06 -0.000757127458754721 -0.00154779314007284 0.000134490988032633 -1.15011393269834e-05 -0.000424375901498067 0.00105027085617288 -0.0149723950819822 -0.0348532074939423 0.0410417981778441 0.0334172868073327 -0.0249203419982982 0.010461514495326 0.0122107062449004 0.0268792500884365 -0.00290768407758012 0.0251383447364908 0.0153712727286254 0.0184377589477792 0.0196624812701013 0.036556237869534 -0.00144498227585696 0.0324914406553712 0.0236934841101543 0.0293344275858557 0.0104616524864629 0.00409156306073117 0.00108315986143427 0.00648399587520127 -0.00213742289591526 -0.0103297467824354 -0.00356511463539379 -0.0066275465648496 0.0048733296871197 0.0175803540610651 -0.00583719824710299 -0.00895206729510699 0.00863804134766693 0.0236710970754917 -0.00719813790876597 -0.0138580299918928 0.007566184161149 0.00951951702479801 -0.0138538016788801 -0.00232638239399794 0.00109527289053396 0.00374969710927711 0.00246026600097224 -0.0178272949814155 0.0107086566694347 0.0105455865710823 -0.000724382076269009 -0.0137574624164452 0.00642051693202204 -0.00785049342362734 0.000480920282651121 -0.000379118189129133 -0.00259080753497291 0.00405315264147386 -0.000466357720419336 0.00950956743774 0.0402623680655292 -0.0802498047848323 0.0248586369755882 0.0886390523778906 0.0191573330523952 0.0323957057554826 -0.00891448840467655 -0.00889155757232196 -0.0139935749866039 -0.0204572869582163 0.0634462056960434 -0.0424337757899068 -0.00228480001576746 0.00655692506157059 -0.00502162087451041 -0.00520915705134212 0.00986007806453811 -0.00992149230623773 -0.0702508885427087 -0.254631426398693 0.569852926361371 0.281693179258614 -0.548406891968311 -0.0464331091946186 0.0121179565908773 0.0092968069001565 0.00667213886472548 0.0223680426129869 -0.0181143677489302 0.0127927278074376 0.0355393516492937 0.114271869834728 -0.0109916621177404 -0.0130627179568435 -0.0906559802367203 0.176562970649859 0.0798349171047613 -0.171496053379885 -0.0213189712296084
  93 1533.89751216083 ""  17.6917445540448 0 0 -0.00303627999563205 0.00556782781424071 -0.00897859804189858 -0.000330657687586173 -0.00254555168883839 0.000642120331115182 0.00951391143657001 0.0149176416208255 0.00266491337121892 -0.00300835901406838 -0.0178351674378096 0.00649258721974546 -0.00984217226843303 0.000186408932405149 -0.0104741552486715 0.00835749907695019 0.0102001918825914 0.00284498627428246 0.000794327591421506 -0.0108901509485273 0.00709597905664646 -0.015339879247725 -0.00501159371324275 -0.013828204568255 0.000730991191709495 -0.00211623227766263 0.00262580086659561 0.00313649884739848 0.00297300329935882 0.00214389239351045 0.00182200063006508 -0.000963659946053025 9.17374806314796e-05 -7.62014114537014e-05 -2.67738604416041e-06 0.00233425561818282 -0.0188189266986084 -0.0423669992152918 -0.0442140542816125 -0.0500455430575621 -0.0328145623097217 -0.0296942640627614 0.0218784015489171 0.0494735778048528 -0.00237537606244506 0.0487307356198113 0.0307371197567305 0.0335301606763657 0.0278839439737692 0.0542218993926968 -0.00180214331194985 0.0565943060603736 0.0344778311841507 0.0436482490493205 -0.0539616834909205 0.00695181216245876 -0.0105386230542993 0.0177976664744665 -0.0237933149771447 0.024153165044575 -0.0145794148366259 -0.0259962506659046 -0.0521066694306378 -0.0200100644643818 -0.0132008089973463 -0.0127237647577137 0.00581338494375621 0.00660773834837068 0.015330658652746 -0.0149953720355876 0.0194242208714101 -0.0146692247011745 -0.0234137985415599 -0.0148648094501007 -0.0129419705764282 -0.00372071217972668 0.0141130454303034 -0.030504922558866 0.0199794295841975 0.00311520794452138 0.00469299077903851 -0.0892249846722258 0.0398420312644459 -0.0488924658353877 0.00766762440139331 -0.00395679087802716 -0.0206390470060374 0.025425016099652 0.00264405705484464 0.0700947104675896 0.245244722217113 -0.491137577660786 0.139298013975164 0.53952621309234 0.119588689859126 0.202212578043294 -0.0586383705412589 -0.0627818468135125 -0.103659449115989 0.0033648118659635 -0.0116893048829467 0.0075382289374628 0.000292521219074979 -0.000685748384477346 0.00081764513386958 0.000734432147084868 -0.00104697652932874 0.00158110342826107 0.0149045281579013 0.0470194500653244 -0.102257381761065 -0.0492008295932319 0.10068311690671 0.00971894137605049 7.45149170558932e-05 -0.000740280881890822 -0.000442295444354833 -0.00251501502502563 -0.000509502465342139 -0.00377516228469895 -0.00428521838647728 -0.0192241050799069 -0.000489757332677451 -0.00139365355146612 0.0119025875995495 -0.0255635065600567 -0.00978568783165275 0.0230285987927188 0.00333577193822937
  94 1536.35447434598 ""  6.06827426628094 0 0 -0.00109481630793178 0.00220925024199397 -0.00288639167479476 0.00148178369629682 0.00215699739705192 0.000523517183928308 -0.00730954481104112 -0.00349426997655245 -0.00604977005347092 -0.0019411554017432 0.00259813103044285 -0.00352282023318255 0.00859668129279927 0.0042519461729596 0.00658341555118678 0.00403879821942134 -0.00451598672564446 0.00691493064621275 0.00192299602144647 0.0137303514711639 -0.00589088817932862 0.00667765060731218 -0.00263007623558124 0.00877810015311906 -0.0299328153755846 -0.0261592891723035 -0.0173033397797587 -0.0234347764557162 -0.0129097206458828 -0.0186585193577417 -0.0170036520287635 -0.00804783233980698 0.0037417893546463 -0.00357561362721639 -0.0167591434573653 -0.0102144751612135 -0.00627521335655021 -0.0121994003999274 0.0182606874243816 0.0136104509453897 -0.0176731047988118 0.00336701663029514 -0.011756769545567 -0.0223397284763706 -0.000607614598257384 -0.0542208169958314 -0.0271661433759379 -0.0404734885626897 -0.0196582460383149 -0.0354354746750086 0.00121760487408851 -0.0277568100140141 -0.0219509410187206 -0.0185328148782766 0.433141356208736 -0.0708963357821219 0.0865626807249505 -0.118783258773255 0.181286516426845 -0.213727848659332 0.0893786966079296 0.156060891598593 0.420956291512123 0.296722288565008 0.0177874810621035 -0.0149750494225188 0.0490378754557946 0.194072598207459 -0.176209438285244 -0.048094081769324 -0.0404986196245666 0.187588557797569 0.0354910356317937 0.187720971707017 0.243685054254816 0.138690774004085 -0.153217506936393 0.0307095331414204 -0.0505767606034415 0.248960222944397 -0.0974524842590444 -0.0102004797817604 0.00454796602114549 -0.00549833959875082 0.000930163953253029 -0.000502367475909833 -0.00231932883955752 0.00281090509122009 8.23723531050444e-05 0.00813852596654546 0.0279175949332427 -0.0557276013895549 0.0155669232453152 0.0613138814591463 0.0136383583302592 0.0230597816810845 -0.00763941921940858 -0.00827367320428622 -0.0142158532988894 0.000324108278658012 -0.00150641049658345 0.00173142576114504 7.09684412745416e-05 7.03816930092711e-05 1.14283654700529e-05 0.000612284299233203 -0.000201559761268876 0.00238453151619283 0.00214350809406626 0.00556249343983343 -0.0114079028768631 -0.00683772466035772 0.0091877874666658 0.00113172778177623 -0.000467124716551791 -2.55256778563181e-05 -0.000172752236764447 0.000330346096267553 -0.000471641674837095 7.73190873831581e-05 0.00443028529269646 -0.022066456962889 -0.0149440572678543 -0.0131399336119947 0.00836146264648055 -0.0297019800203422 0.00136952084204138 0.0191693847464954 0.00664369242563101
  95 1547.15214470736 ""  118.741330700063 0 0 0.000791985906366107 -0.0169240423937044 0.00945176899928491 -0.0108713451085823 -0.0202863476526354 -0.00196444630177751 0.0572024636650699 0.0754968715811129 0.0220992741023557 -0.00935969187479457 -0.0724042961219709 0.0294343429853639 -0.0584312259314857 -0.0101435567956693 -0.0556300985916808 0.0548597758975406 0.0608988348819178 0.022349056690604 -0.0137660130387372 -0.0717335673210415 0.0268255381334608 -0.0555717408161861 -0.00950124381935771 -0.0552721650256053 -0.0144654699251598 -0.0213781792360792 -0.00176701572619294 0.000255749296948101 0.00272621497017759 -0.000571007441119348 -0.00200863137185872 -0.00588607386559202 0.000238065400221731 -0.00276856176694338 -0.00527946035008665 0.0016867079192127 0.0351200337470738 0.0792520876033035 -0.11887643792276 -0.0900699375115181 0.110430888345255 -0.0284606824445391 0.106248293948022 0.232641564445197 -0.0111183832984725 0.224706870551323 0.138437014732444 0.156628111576061 0.130807499807572 0.278321493933211 -0.0223418948920308 0.206753609887874 0.135990577763361 0.150957608369343 0.00924770444541364 -0.00900777531389891 0.00305930645075474 6.12119231046832e-05 0.00665281504170755 -0.0154596227978312 -0.00602027963232895 -0.0118805773583554 0.0115520524264469 0.0632365879842223 -0.024798922533868 -0.0370193881580026 0.0342227530413953 0.0905840961101265 -0.0252337003630119 -0.0578296380697407 0.0318848871842707 0.0400032242648621 -0.041367570189227 0.0320100907105381 0.0547871104135487 0.0440099626011747 -0.0259353477400897 -0.0594948217940362 0.0308620267335598 0.0927026588029718 -0.0217757002112775 0.0184831413409426 -0.00837580666552489 0.00985685898649149 -0.00174505972544245 0.00106375104200673 0.00404760145167344 -0.0042804061799864 0.00263668723461743 -0.0150351678757982 -0.0510573277794836 0.101268048923528 -0.0292100168026115 -0.111775220101534 -0.0252469944487871 -0.0428364708747796 0.0199102152669294 0.0216410309560086 0.0365712206553029 0.00287543787967757 -0.00408305266350401 0.00309528197045975 0.00176746374225241 -0.00135016800143182 0.00130431873528982 -2.31350508197745e-05 -0.000580906816834801 0.00080837543287624 0.00435883933038056 0.0186241000839943 -0.0423812890746467 -0.0257937292674903 0.0404632567855307 0.00125086568664241 -0.0162700482871068 -0.00800660529312017 -0.00474443464600966 -0.0180314746648302 0.0188730618484751 -0.00505681759701035 0.000317053106184594 -0.00873246319971888 -0.00370732164861033 -0.00311761865507239 0.00423385914981378 -0.012208167703677 -0.000821892138089445 0.0099364286904878 0.00286759010741447
  96 1594.67802582135 ""  4.79721511547529 0 0 0.00855669474594637 0.00688059048933326 0.00712665593700178 -0.0109469302249592 0.00352969208681193 -0.0125744843846941 0.0640578397815522 -0.0800596933581604 0.112102271824137 -0.0202189577531675 0.0670687009209601 -0.057640479310209 0.0685169783243128 -0.00496599085898979 0.07484237652314 -0.0515718696824123 0.060318564906925 -0.0890075939382767 0.00760895533256957 -0.068733612823687 0.0478576448511303 -0.0626127250530272 0.0191141666622902 -0.0790159249807904 0.00673627056034574 -0.010748291754197 0.013419811249558 -0.0045474852691247 -0.00118541614878932 -0.00431524504717173 0.000813091208881698 0.00142377482788399 0.000648041749410237 0.00144980455023094 0.00116675923303407 0.000277656862952595 -4.91397606432074e-05 -0.0217066103224658 -0.0112634858329432 -0.0174488425133066 -0.0103401488802425 -0.00398392125390578 -0.0743546558561801 -0.073397300539141 -0.0428218947400149 -0.137426526922853 -0.112754922368674 -0.0798000204096784 0.0874464573052564 0.125181504985611 0.0198635376025103 0.0993344888683975 0.112940441873251 0.0491011556673067 0.0201700333089772 0.00145236561280259 0.000494730497332253 -0.00207395044852556 -0.00514083206484669 0.00370583692363107 0.00447162223142901 0.0136370612219518 0.0167080349810157 0.00761360885536684 -0.0168017003235411 -0.023241076916199 0.00784485940487167 0.0178885049761353 -0.00119124796798033 -0.0146011418345277 0.0145557619393004 0.00309658505699597 -0.0287627766932299 0.00353179762162394 0.00989856358685187 0.00926559365809396 0.000661608223269434 -0.0196592566105548 0.00890834490383569 0.0180583144803373 -0.00287264505231101 0.00136229693979765 -0.000311280314197536 0.000641600059510515 -0.000525810389671668 0.000604258950384505 0.000622363655804949 -0.00362017076743809 -0.00135869829299412 -0.00577434936368319 0.00255575738523092 -0.00312017403648061 0.00408622592961564 0.00418340121509269 -4.27480867873251e-05 0.0017312250579373 0.00741541298323683 0.00579868036193609 0.0160393915167637 0.000651942226378789 -0.00157743093797163 0.000728647522518399 -0.000108917232903283 -6.77997037199684e-05 0.000175336808638797 -0.000103300462135691 -1.00622469296113e-05 -1.07679517409155e-05 0.00148745832023737 0.00485024802290494 -0.0116669930184723 -0.00536741345832705 0.0126304629484627 0.00155167938115447 -0.000519118136469194 0.00179485953462336 -0.00304802097883729 0.000495577514129161 -0.000645993428298554 -0.000941534355756384 -0.000888014949556974 -0.000257338655048957 0.00105068645626401 0.00118524848894198 0.000787760956407783 -5.95149972810934e-05 -0.000653299845308567 0.000297492365048776 -5.09333390272485e-05
  97 1635.55717641798 ""  44.0419828490603 0 0 -0.00248649321008933 -0.0111415073689932 0.00101690691734007 -0.00341432413592432 -0.00662756668977286 -0.000372673144972845 0.044068156103556 0.0722355353646187 0.00929985202844883 -0.0595103265834549 -0.112164352072949 -0.00167947769784966 0.0805631705781753 0.0710157647939664 0.0448419091249655 -0.0474309540647752 -0.0652736179400447 -0.0122932360884802 0.0605489038176229 0.110693892334653 0.000954261934119512 -0.0755706156983782 -0.0715833567217134 -0.0413498929486493 0.00521437442243576 0.00840058162751728 0.000484538389165447 -4.93592927267187e-06 0.000716951011178551 -0.000503290781268987 0.00034946336106769 0.00129320850040119 0.00233233904471184 0.00261068233285305 -0.000115073540928058 0.000101715946204135 0.0156810184435345 0.0383021164428961 -0.0254133666717028 -0.0167478126949496 0.044112655082678 -0.00281074800125653 0.0382575233696562 0.161579849937976 -0.0455071109683726 -0.120897459741611 -0.0297703669172023 -0.108074337640297 -0.0570548612455364 -0.182278384798835 0.0466833866484647 0.113072153331983 0.02630751641001 0.109304268355118 -0.0013765094361333 -0.0024817921228582 0.000125880728461084 0.00292210911708831 -0.00415049512034532 0.00645630994024023 -0.0010336150482363 -0.00195405688814839 0.000157532414104069 -0.00741855303563805 -0.000664061897790825 0.00170227046649639 -0.0061415365377755 -0.0117306976348061 -0.00323741053329979 0.010492038367308 -0.00340103875234303 -0.0107712580541741 0.000587713105680346 -0.00499617295811818 -0.00518713888001209 -0.00997741256657115 0.00836534786500731 0.008381194898557 -0.0093310891266297 -0.00953299250003392 -3.64463914955773e-07 0.00222643728161871 -0.000945570762397578 0.00119760132037319 -0.000290816749895431 0.000278820480554502 0.000671376315027333 -0.000481448286340556 0.00167756852443769 -0.00255846620897692 -0.00592850009296781 0.0113397679175638 -0.0034771388260627 -0.0130722982661819 -0.00354533684341958 -0.00689866741369281 0.00673032456750059 0.00654679146776522 0.0116577474281583 0.00153353029504932 8.33265890528101e-07 -0.000842087717481375 0.00334509190530254 -0.00103181623581144 0.00137958879163476 -0.000386764386639974 5.5633582609884e-05 -0.000166566760798053 -0.000357875787474237 -0.00135188518919783 0.000310740440682592 -0.00147113904906563 0.00223705662598348 -0.00174324392186483 -0.0325140736207549 -0.0137086134855132 -0.00874671638212688 -0.027409693214154 0.0295633913471815 -0.00283555701000175 -0.000948247170487077 0.00309464710193455 0.00237198914850467 0.00310623553452329 -0.000906305710993633 0.004715213643017 -0.000713661720901757 -0.0038257834991315 -0.00102797819650968
  98 1688.82126166964 ""  22.9029051790665 0 0 0.000174622627514001 0.00198491650621607 -0.000574765798774042 0.00138482245316649 0.00217356118297856 0.00137599199149538 -0.00602876592058275 -0.00869208349066931 -0.00257331362483488 0.00310898216223353 0.00749889682490405 -0.00126833672962534 -0.00226820810994973 -0.00274068481502441 -0.000854119897721153 0.0014318767807169 0.00218561564874955 0.000221901362940132 -0.0025631674736745 -0.0040839165597719 -0.000343137320972353 0.00540750187065013 0.00388873858769906 0.00355392948660673 -8.69644963525897e-05 -0.00022309028198261 3.0545967007208e-05 -4.07092625605405e-05 -5.83661464872479e-05 7.84740594253062e-05 8.19462844044784e-06 -2.09439868351791e-05 -8.76097074694877e-05 -0.00010738236889778 9.9232239772893e-05 -1.3896340989757e-08 -0.00284135835731609 -0.005035563288967 0.00610067100058358 0.00505360139226741 -0.00777132495502751 0.000523424796264677 -0.00584015852045158 -0.0171416745185374 0.0010256966476183 0.00125191189190801 -0.000733999599489759 0.00277846352735117 0.00102568022930891 0.00488365304952233 -0.00193468222905055 -0.00985632250359456 -0.00429982339566233 -0.00811453204319759 0.000290438240551016 0.000696638965072495 2.13435917241434e-05 0.000111122933488728 0.000131426582967438 -0.00066766724686325 -5.94449302466348e-06 7.68240991817003e-05 -0.000176551827261105 0.000110734551999768 4.604224053485e-05 -2.5016429398322e-07 0.000117710526593752 0.000140269887014342 0.000210559397114447 -0.000200973522303367 3.26225840121485e-05 0.000279408231272255 0.000127652218790119 -0.000246366534171041 -0.000440220394758313 0.000261183949352561 -0.000138446616659129 -0.000334883952780933 0.000594209222372451 -0.000357773450601343 0.000314431193746755 -0.000161871660099541 0.000695968271860979 -0.000723072104258502 -0.000173928337874809 -0.000740498097698486 0.000261102479173581 5.68218837632497e-05 -0.000791707239490928 -7.82649735807172e-05 0.00486956838038858 -0.00631621535935725 0.0027292238114749 0.00948641724902748 0.00185947518038982 0.000983563208929908 -0.000568104495522777 0.000483122272259894 0.00105252736249079 0.0129828232768949 0.00193403316155063 -0.0173268127161944 0.0649991489689774 -0.016256143521375 0.0187880039850466 -0.00282742628175462 -0.00384438409824739 -0.000279624226623285 0.0209880191010401 -0.018441859863411 0.0418192594089975 -0.0201730174370073 0.0067524827933871 -0.0354143160808892 -0.599732792098321 -0.255083950557291 -0.119598336745895 -0.459740697689834 0.50547008281944 0.0246094645930438 -0.00147958761842991 0.0378730874446224 0.019998128594243 0.0347321101789623 -0.00143929412985413 0.0222728001098489 -0.00910946143971817 -0.0125033045990105 -0.00426018603668245
  99 2870.22978403618 ""  84.8137975279374 0 0 0.0016930054854031 -2.97423750992374e-05 -0.00042847699825678 -0.000106038660267633 -0.000134085459898149 0.00012643804908579 2.93420833333146e-05 -7.23100894573005e-05 -1.86256853255146e-05 0.000126475798012431 0.000219122554696142 0.000162202216296927 -0.000206321014347007 -0.000191426139956215 -6.59113660580347e-05 7.37942599431426e-05 -0.000110054316476405 0.000170896792501279 0.000168967531739755 0.00023358604881052 -4.23574933166286e-05 4.93901770710307e-05 -0.00064177543819363 -6.70465031085086e-05 4.11213516265472e-05 1.98799174035619e-05 2.06798188104356e-05 -8.26716316927147e-05 -1.80671436794755e-05 1.64894035828791e-05 -7.3217941717084e-05 -7.48809354700637e-05 4.27755086384302e-06 -5.44782790557798e-05 -7.38970731237078e-06 9.01879372719729e-05 -0.0174630700132268 0.004868452773014 0.00095929995675201 0.0016955879495557 -0.000546076334475148 0.00206172433964611 -0.000756771826982457 -0.000105810208919479 -0.00151207597096511 0.000100409938512286 -9.22201538088963e-05 -0.00010924151674472 0.0002011031747544 0.000155431332827848 0.000299485522140493 -0.000377537671802266 0.00361755926210155 -0.00135666176152261 0.000127939089388565 -0.00014364324958202 -0.000528615313113233 0.000364670927383832 0.000354241008497962 0.000214929261001365 0.00027674361685932 -5.57202837856348e-05 1.71655021804766e-05 -9.45325754674479e-06 0.000367853902831009 -0.000230461165385663 0.000227984572767513 -6.60144275359238e-05 6.48556398254594e-05 0.000469105010374068 0.000446042332946628 0.000125045725261504 4.33524891397489e-05 0.00014294196577318 -7.72391983323382e-05 0.000255354336038378 0.000499815331661984 0.000334580778990001 0.000261101809735132 -0.00074997235522532 -0.0015982275710124 8.06292404521834e-05 4.12317803564616e-06 -3.9748001713998e-05 -0.000159489629236808 -3.83789275898436e-05 0.000179329651932391 -2.90253956892939e-05 -0.000250827631163778 -0.00019991574033886 1.44877578721623e-05 -4.17288668729625e-05 0.000404742001599437 0.00020688265062927 7.81383840917936e-05 -0.000228621246699699 0.000143116713995907 0.000902822206256866 7.27208735627509e-05 0.0266342638632913 0.0180081249404896 -0.0679173867633397 -0.00168268059807 0.000405414075843435 -0.00194510484197598 0.000518397847282575 -3.16642085281267e-05 0.00504146418970873 0.0299535902499107 -0.0229201215652484 -0.0368195787599044 -0.326240012462496 -0.195480224200156 0.879044307157671 -0.00501452801620663 -0.00286633707319809 0.000849383031708972 -0.00604281542293461 0.00591572286506098 0.00192802648029814 -0.0246270376588991 0.0153607898510673 -0.0190337330269239 0.0141480536641074 -0.0245344202441591 -0.0100918723708937 0.0146986847143348 0.00890545875931452 -0.0392327318412662
  100 2950.04317296309 ""  39.329954876993 0 0 0.00638382369006348 -0.00799718464239847 0.0656583490238647 -0.000201918025610997 -0.00323003505789406 0.000355731655517179 0.00116714526332469 0.00103689665877967 0.000785926724905488 -0.000308613849737389 -0.000348456967650923 -9.26605110647322e-05 4.62840627507928e-05 -3.09408248114603e-05 6.7428511783027e-05 -1.15820998531136e-05 -6.38687545338744e-05 3.16361612721461e-05 -9.18122500885475e-05 9.13738174137307e-05 -0.000118572125487004 -0.000182209861731839 0.00120833091867385 -0.000878635814810898 8.07551081777574e-06 4.71694771289413e-05 -2.56841643815331e-05 -6.56053148268089e-05 -7.15067264526875e-05 -4.32541079147804e-05 -8.02872519472224e-05 -0.000130966434671867 -0.00017588217287495 -0.000191087965107664 -7.67162543655314e-05 -7.02430247643608e-05 -0.41182415210821 0.134194628436289 0.00482447068683963 0.337497720880825 0.000849098671790231 -0.794933351035956 0.000798845776974212 0.000622652871166529 0.00059883358515268 -0.000164531915730796 0.00110078648400025 -0.000855609198690956 -0.00046283764729439 -0.000155086743378352 -0.000369989498284748 -0.000889116748685161 -0.0167290518784953 0.00944940180325061 8.51423431215012e-06 5.61421755442301e-05 8.85232059892858e-05 0.000738845568317473 0.000756075962307243 0.000312385304664446 -2.35461168583131e-05 4.37199095315517e-05 6.61610633566878e-06 0.00016375393335076 -0.0015842417126771 0.00126324440598412 -0.00160770106475931 0.000639560905857346 0.000175049937681683 0.00208019754520699 0.00221715538530073 0.000644883764177082 0.000208861847683728 -0.00126359593668043 0.000955769254492794 0.00170033359606317 0.00208972331716298 0.000665216948643599 0.000200152787445416 -0.000253150914883734 -0.000867183886860666 0.000206494924697355 -0.000180083186660654 -0.000113686333756518 -7.50284158337594e-06 -8.98508621360481e-06 -0.000526941006290503 0.000368448707662529 0.00551437323158329 -0.00221785025751692 -0.00117779129865579 -0.00056840188187353 -0.000448341027135093 -0.000785698384292168 0.00176976073734259 -0.000276980326628769 -0.0109922395609466 -0.0607896265968664 0.0348863556185278 -0.000323378581583192 0.000383009936754941 0.000521010970352891 -4.52615416245672e-05 -2.99624606961411e-05 6.56198493166741e-05 -9.97252579013688e-05 -8.5244927339728e-05 -0.000117240553551375 0.00247959381288694 -0.00539063622951302 -0.00209124241313234 0.00247295300473763 0.0014423038202078 -0.00574531260825568 0.000574658945525243 0.000332714613181747 -0.000311731635137464 0.000657400802595459 -0.000208566746398148 -0.000400856767107293 0.00167754651252656 -0.000692648344171882 0.00126361201080939 -0.000820321166461812 0.0016205207644278 0.000759671564533396 0.000165445472945153 0.000102272855250899 -0.000426253545119471
  101 2979.08251431319 ""  43.5352216196383 0 0 0.00111819816548559 -0.000376718654352736 2.24876071357312e-05 7.05792839106785e-06 1.42338213868122e-06 -1.48021541138735e-05 -4.14155585244476e-05 1.66567717843509e-05 4.75916049160045e-05 -7.48280663546537e-06 9.86069740728105e-06 -2.05868470811984e-05 -1.28871284677534e-05 -2.33774912242858e-05 4.01383664988661e-05 -3.23159005048582e-06 2.0317866049019e-05 2.45256009987511e-05 -1.32456078610229e-05 3.37228562048474e-05 -2.57135447830077e-05 1.47893800131586e-05 -4.98247058631497e-05 9.16713641839669e-07 1.32030381630123e-05 3.09539524952419e-06 5.33629743446085e-06 -7.19265088175401e-05 -2.34207189016769e-05 -6.2455861699052e-05 -6.94921079010767e-05 -0.000202574604894905 -0.000203569808050407 -0.000597370230321515 -5.50116787093268e-05 0.000127501137094156 -0.0140374853676801 0.00395016292160136 -0.000232331894711551 0.000505602049709578 6.37968362720387e-05 0.000115581322461864 -2.79099573150288e-05 6.60877876660688e-05 0.000154628469161992 2.43264541739153e-05 0.000395013962701282 -0.000260564565483238 0.000327933858440821 -6.12217083381523e-05 0.00036550599012941 -0.00014618595383394 0.00020286814517119 8.71452262967529e-05 -0.000115747326457064 0.000205924396860957 0.000667063152735207 0.000256501800954578 0.000279442920072742 9.95827642903564e-05 0.000637257668627817 -0.000234854878781222 -6.0277398882176e-05 0.000189298495386541 -0.00147536406365807 0.00116177019925156 -0.00215875376871419 0.000833400721899982 0.000210347186520035 0.00273335836742503 0.00290394979796986 0.00104241173295292 0.000515375382484361 -0.00347308333146508 0.00271280586411499 0.00544738512368384 0.00613727796766328 0.00218080897567541 0.00110097040888925 -0.00199550034609906 -0.00637045929806608 5.19836161770333e-05 3.26781971671501e-05 1.57460891964753e-05 -2.39725355316505e-06 3.72194558702074e-05 5.46970201784913e-06 7.7805548638571e-05 0.000222666509450222 -0.000146578245752601 -0.000640302865193037 -0.000413259709455069 -0.00022483715946889 -0.000172190168483794 7.66879563334195e-05 6.36082059835567e-07 -0.000535505335616943 -0.00284274872538575 0.0014238383678623 0.0335408659289058 -0.0633338206718324 -0.0307134921569251 -6.43267854684916e-05 0.00147871121120792 0.00119440889718095 -0.0094335471184708 0.0116610476596244 0.00579145449544643 -0.407351213498938 0.771851585497633 0.349077253651786 -0.00188023470677861 -0.0209401914302029 0.0120173203921328 0.00863330968109582 -0.0169929651417463 -0.0114702959476747 0.00394720553780105 -0.00181802803281578 0.00371184762089943 0.0308604305700966 -0.0134792911449044 0.0293991025787846 0.0715004469084565 -0.135345796946834 -0.0701057569715217 0.00869984254610412 0.0108725791956738 -0.0333284589315989
  102 2986.74542967752 ""  27.6924784575645 0 0 -0.000901776363216296 0.00025729830154938 0.000219453952713831 -5.53639115152702e-06 7.11655905408215e-06 3.79815129337192e-06 1.02357308862531e-05 -1.5610743978567e-05 -3.49925891968639e-05 -2.0288941117224e-05 8.74200843211819e-06 -2.53131978922005e-06 8.67533047288797e-07 -0.000247523622743396 5.02832095756336e-05 0.000145946710417398 9.58722930528783e-06 -0.000170494653279631 4.89010429153264e-05 5.93206498192885e-05 0.000246795818885704 -2.38071619741786e-05 -3.16409814710746e-05 1.04739798379416e-05 -0.000477144309864729 0.000102622083403908 0.00058274045441384 -0.00131450277631188 0.00646503065743468 -0.00395376467638129 0.00102544421092954 -0.0214148542321617 -0.0328578727718624 0.0273193066779043 -0.00066822615221749 -0.00189155717025134 0.00992707465739171 -0.00308963623262041 0.000334009204598716 0.00100397799750559 -3.37923991061973e-06 -0.00301566146167021 0.000216175894802811 -5.22006876300903e-05 0.000401848361505154 2.39138743243774e-05 0.00201177583687614 -0.00118980139346402 -0.00191763866914669 0.000768841441717576 -0.000757192568245429 -3.1546171484355e-05 0.000155918717118578 -7.24674148239527e-05 -0.0155585094716319 0.0221646404655462 0.080458158136405 -0.0589845417788485 -0.0579029041595137 -0.0268429129855856 0.0907635909487234 -0.0402027828111392 -0.007415615960288 0.0348121702632334 -0.285667759177985 0.217168761728362 -0.404416644559923 0.15451289325013 0.0313283678064506 0.359281982869213 0.384529889950469 0.138308472630955 -0.0287102743031709 0.201102715187514 -0.155329916905406 -0.248653740912084 -0.2787637070116 -0.0961972202223761 -0.0445563721369741 0.0845476909633086 0.272632053950549 -2.02780965023452e-05 4.98631580587751e-07 -1.00732869576271e-05 -7.36370225586341e-06 -1.08933199712321e-06 1.35852129887572e-06 -2.06481198485924e-05 -4.36578264567026e-05 2.07895927699033e-05 0.000309698273673712 0.000233679721284536 0.000123000664655961 2.06019678775324e-05 -0.000243896091228819 3.16052904311336e-05 0.00010052443512217 0.000470899056392042 -0.000248778342051103 0.000708309613802728 -0.000685375255065621 -0.000617124222570513 1.75257401128979e-05 2.75618240925974e-05 1.17289260937901e-05 -0.00495363759701418 -0.00606460225035618 -0.00149676378762075 -0.00556031139633723 0.00990210487456351 0.00456633248942232 -0.00164027886841997 -0.00140602241634275 0.00318462241727264 -0.000230850038908792 -0.000164114934001705 -0.000229876821870759 -0.000511022534691422 -2.44547476386876e-05 -7.81525941902011e-05 0.0728056099229887 -0.0277904201224751 0.0545495776668449 -0.0431500650411397 0.08083161627658 0.0412829788440868 0.0283002542154361 0.0187459244905784 -0.0780993163952122
  103 2987.40445276469 ""  20.0208704648578 0 0 -0.00202268738485557 0.00048632245180717 0.000918657055499989 3.4029455302811e-05 8.38422815303689e-05 5.0276178894842e-06 -2.85922616134543e-05 -9.02098628760932e-05 -1.47454647510402e-05 4.89658696744039e-05 4.19066067082185e-06 5.00900609255659e-05 0.000162604655108066 0.00102079815418256 -0.000454187405155456 3.7816688058681e-05 -0.00033134805440572 0.00014931210531464 -0.000809634564324692 1.6015549335753e-05 -0.000850881090042443 6.79309757495514e-05 -4.96894687759084e-06 6.79798342866777e-05 -7.46234834528504e-05 0.000723095532992114 -0.000325823624517574 0.00339198289842292 -0.0268916887351517 0.0189599649863832 -0.000985296638122916 0.00856802083771595 0.0132892808124568 0.0279870837083972 -0.00135216224584098 -0.00254610695556417 0.0200852480564757 -0.00619259954490861 0.00077945071683982 0.00433027771634871 6.69937313603279e-05 -0.0116684706953058 -0.00123958816916141 0.000248242809257225 -0.00141209758770478 -6.26333736149817e-06 -0.00960780918712146 0.005552132931399 0.00674891905941494 -0.00198633499238774 0.00881879551775406 -9.94216967062083e-05 0.00079394396043412 -0.00061331105441197 0.0718527048540947 -0.0966437310876928 -0.372305427556578 0.256883835494194 0.251963948245634 0.116437906483639 -0.370438183545738 0.159514078168516 0.0318212613354335 -0.0142957385999039 0.115856375495203 -0.0870785926703927 0.168423892795521 -0.0650416363194949 -0.0140595836167451 -0.142618974322462 -0.152711686923699 -0.0552617197264361 -0.0285764089049345 0.207504132723842 -0.160754302028139 -0.252427328911342 -0.282260175700874 -0.0975750743398872 -0.0490620922369261 0.0895116593017199 0.288440530025959 7.539288693436e-06 2.47698673739004e-06 8.94397021392081e-06 -5.09878699961268e-06 -1.12254661219535e-06 -5.24779866437164e-06 -2.75241428651233e-05 4.44789195610212e-05 -1.8861564579279e-05 0.000106052123180407 9.04285022743493e-05 5.36568276883047e-05 -8.39654704386928e-06 -0.00017360082429162 6.84581622769351e-06 -0.000114186285002444 -0.000535053107024878 0.000271594702444194 0.0013754558910774 -0.0014951978330057 -0.00116646580579147 3.30229966823077e-05 4.56634832931048e-05 2.93527857903749e-05 -0.00918583382610592 -0.0107090423379655 -0.00249221695754859 -0.0116131138494715 0.0209086529623776 0.00963233329500614 -0.00267132294019569 -0.00247662277684771 0.00508104115725053 -0.00045253835285403 -0.000292239281674447 -0.000451015552925284 -0.000797719918113843 1.70984056084328e-05 -0.000163127496940081 0.132403399203453 -0.0505964296715649 0.099270256542406 -0.0765174397009122 0.143032010004327 0.0730291209931318 0.0517024715189216 0.0343776971279552 -0.142772976164763
  104 2988.31139094037 ""  27.8427415787771 0 0 -0.00508281075932985 0.0013588864447528 0.00173319981096848 2.56842703946087e-05 8.35288082258242e-05 1.35614083796924e-05 -6.69640511416002e-05 -8.39989981577363e-05 -7.47078274789419e-05 1.57953008655707e-05 1.61407469457269e-05 -2.37510540519171e-05 -5.09006419080489e-06 -0.000279610993655996 7.22055531988863e-05 -7.3554055846248e-06 3.6326191375427e-05 -8.19332619403763e-05 0.000398051519010611 -1.23182925505618e-05 0.000286085272171082 -1.48865317327627e-05 -0.000123610469639675 1.58390746797389e-05 6.0904559642177e-05 -0.000277900708475662 -3.69668118000889e-05 -0.000762632273826145 0.00830348933360431 -0.00603454203301042 0.00033685580507192 0.0015653024916126 0.00226983479849582 -0.0131172857083629 3.54058023529233e-05 0.000336955187006895 0.053251921001694 -0.0165343936051953 0.00192331306883404 0.00809166959357745 4.79427631972879e-05 -0.0226800591372392 0.000280427996751633 -0.000130785615435897 0.00042684352019764 -0.000120652766172505 0.00244194604681088 -0.00129280688166783 -0.00274500256415813 0.000662728311825183 -0.00334324540876879 4.08671562709536e-05 0.000520017953309245 -0.000496923006702636 -0.0227145614698889 0.0302201846592208 0.117617913724291 -0.080363333880779 -0.0788517178269461 -0.0364112049643776 0.112698304502985 -0.0484241492147541 -0.00972430157742912 -0.00226341695457198 0.0190432406310676 -0.0148875453524152 0.0245395088784158 -0.00915013758430883 -0.00169515541146199 -0.0262996472371144 -0.0280819801953698 -0.00997430800618409 0.0132988233577289 -0.0963547834716136 0.0746278083241757 0.120896383896225 0.134764907735058 0.0462707638147068 0.0204683864332759 -0.0382021659633091 -0.12457744199723 -4.71156802788889e-05 -5.71176172229213e-07 -8.35947940374331e-06 -1.50026931094186e-05 -9.193705557166e-06 -1.1172677736274e-05 -9.8578860332327e-05 -8.67917745576998e-05 5.62402125940469e-05 0.000941678656085462 0.00069928377374943 0.000389297453131544 4.75716887183061e-05 -0.000731652840375644 9.53485996945656e-05 0.000176866178305885 0.000892197211435414 -0.000504462286887845 0.00311648979139599 -0.00273332266385558 -0.00247819227019658 0.000135330516363825 0.000131455347753274 6.24407331393637e-05 -0.0285477352143464 -0.0337474903547924 -0.00710797788447563 -0.0233442725322454 0.0409750156763841 0.0190639635568892 -0.00744548461598758 -0.00649903979839466 0.013330270802534 -0.00160442322329098 -0.000716551700596225 -0.00102813867849665 -0.00258203697862631 9.87483912126914e-05 -0.000501242108682374 0.410843999227056 -0.157510214825802 0.307724582724855 -0.24041244115623 0.448619579299089 0.228886450047313 0.164054315007857 0.109131059230531 -0.452264328644914
  105 2990.44119105547 ""  16.6602931386284 0 0 -0.0795107399523037 0.0212937317519668 0.0294401240000398 0.000131343423549593 0.000565521988627614 -0.000119398378678902 -0.000122712416382109 -0.000266550693333791 -0.000580172130875216 6.27841914760686e-05 0.000119965590598197 8.93964691211201e-05 -2.04559922770694e-05 1.69679806588634e-05 -1.17855349429977e-06 -3.43314709619317e-05 5.41443027971968e-05 -1.94026203946661e-05 -8.33868136284674e-05 4.74027107964181e-06 2.64740347667461e-05 0.000133470295627228 -0.00155273269554011 0.000813893836626977 1.65400834641677e-05 -2.27027383470416e-05 5.79305341883587e-06 1.89482496702934e-06 0.00018886518822829 -0.000159289555706883 5.08749526594485e-05 -4.0154341034596e-05 -1.56003102795988e-05 -9.68667924121314e-05 -1.7271107860652e-05 6.37446526773634e-05 0.813080703699533 -0.254018246609552 0.034223708530279 0.142277824200074 -0.000253476801826285 -0.385087558453656 -0.000223806979609645 -0.000205825764353654 3.60017835179653e-05 0.00011285410180723 -0.000241467095667765 0.000206945440953906 0.00124241423510489 -0.000263843159858545 0.00125891859199427 0.000153937144391915 0.0160418416214143 -0.0108461590278563 -0.000559253324454485 0.000759344810798168 0.00293671553318219 -0.00193421189904028 -0.00193493483524859 -0.00087697378577411 0.00251873631825981 -0.00109480586140148 -0.000221497559734374 3.92705366014304e-06 1.16549031974873e-05 -1.56500993149752e-05 -0.000834217194488147 0.00030297350032482 7.6078544333107e-05 0.000217959588805932 0.000196575761328216 9.78870213361672e-05 2.63273346692658e-05 -0.000287167592041055 0.000252051375924282 0.000967552074511663 0.00101305499262605 0.000396088714490651 0.000236689852549522 -0.000429397941980473 -0.00132252817768651 0.000551501733213092 -2.28424821273667e-05 0.000852802184735703 0.000279766864157931 -0.000185102952806249 -0.000557365512689179 -0.00140352804720042 0.000463169403369866 0.000375326688225762 -0.00194223700232386 -0.0027645115520685 -0.000695550648884525 0.000122662873028611 0.00392229349018982 -0.000507472453211793 -0.00176953974847591 -0.00664155576319563 0.00114528856548713 0.000568531768550561 -0.000406028959073683 -0.00118234327308749 -8.721494237585e-05 6.39233390875112e-05 -2.66387979781621e-05 0.00197520698574531 0.00266465561152479 0.000968509159805734 -0.00299384161272057 0.00688210460543955 0.00251371988761111 -0.00511371668348021 -0.0033526565598255 0.0150083450879119 0.000166778897186997 -0.000314971532595547 -0.000313126829530553 -0.000388299820418846 -1.94489315399356e-06 -0.000917500190162623 -0.031384513145879 0.0120978025801469 -0.0233926226550214 0.0195066817606207 -0.0365541287585813 -0.0184899351304953 -0.0111287261198894 -0.00743559513518748 0.0303670740206197
  106 2994.7304383234 ""  30.9384167217195 0 0 -0.000362384428567957 0.000200975573191184 -0.00017481987689399 -8.66571597475818e-05 -0.000109572494064655 -3.5343379841342e-05 9.18810555446488e-05 0.000109716405980355 4.48135708007919e-05 -0.000116801757814736 -4.25174225942479e-05 -0.000110791047504803 -9.2974905173509e-06 0.00113573236170941 -0.000649122608260469 0.000621143780788495 0.000767009549079805 0.00020158002353691 0.000870874301303178 -0.000267741568018396 0.00107657867637478 -4.25205348388902e-05 -0.000164949003300024 4.45551106069305e-05 -3.1571745930257e-05 -0.00015896038139504 -6.7640685775581e-05 0.00551994441400189 -0.0254933978394692 0.0201880328584548 0.00106672351020136 -0.0134350553519077 -0.0213813226442001 -0.0270427051893008 0.00142434229613552 0.00202238077056949 0.0051777689158831 -0.00170767407132188 0.000199055582634261 -0.000753489253618844 -0.000107027941585488 0.00170388181502287 -0.000279946064911247 -0.000246006448590365 -0.000167534380270198 0.000412775775793413 -0.0133259837311678 0.00804834835187947 -0.00956525906953939 0.00327355817321773 -0.012201214577178 -0.000172562852583167 0.000534550771809777 -0.000506889028166418 0.0720191873138017 -0.0937462170792673 -0.372981767801883 0.232213515276408 0.22895117316301 0.10447959337688 -0.371028844292031 0.163219088924267 0.0303138263218727 0.0218708917037248 -0.18111612590505 0.140786745675119 -0.257102238769133 0.0993051087420623 0.0222256988786665 0.223466998793776 0.239918840155771 0.0872539475582784 0.0304664480339594 -0.19856798639478 0.15286530461776 0.239275599303581 0.26626260972655 0.0917915823377388 0.0468355840043803 -0.0832244206968079 -0.267710982339851 -7.1244686001772e-05 -1.07648834584899e-05 -3.20445728068127e-05 -1.72999282621384e-06 -6.73739126741791e-06 -7.57724253975048e-06 -2.61268474926417e-05 -0.000122125916566526 7.63974125291605e-05 0.000797778928326659 0.000568367781551214 0.000286851912732904 7.11377369701628e-05 -0.000435208770417395 0.00011192799350929 0.000301642474114305 0.00145510941365318 -0.000797724814180032 -0.000210648599237477 0.000411346966608119 0.000253554473384867 1.35121912129045e-05 4.89411609564659e-06 -1.95190791880499e-05 -0.000799190841918877 -0.00120147632168158 -0.000227385508822488 0.00262065414340179 -0.0050697097749029 -0.00229519034279884 9.41213471239751e-05 0.00023982597430053 -0.000577899123357239 -7.97215981217757e-05 -4.78833946034587e-05 0.000179249151554055 -0.000179915683285983 -1.96000429211982e-06 4.93878706122216e-05 0.0125127687191656 -0.00487460608302532 0.00929793303392242 -0.00850018881150528 0.0157916834270725 0.00809490144568478 0.00532950159650028 0.00347003808772791 -0.0145559986853452
  107 3041.63759860506 ""  5.29976523899846 0 0 -4.14289136816351e-05 1.97424771471304e-05 2.11621382440586e-05 -1.23964382577986e-05 -1.56100150053856e-05 -7.41688274511202e-06 1.02417033485345e-05 4.13342625363853e-05 2.58364975649762e-06 1.06685733827206e-05 -4.88140831393673e-05 4.0194999604413e-05 0.000114521194470352 0.000445176686281316 -0.000233336113122021 1.01080650622833e-05 -4.3087465723677e-05 0.000128670506925063 -1.53976093360024e-05 2.01264860802479e-05 -0.000258212668821449 2.79667865083422e-05 -2.268687867098e-05 9.08834258616455e-06 -0.000562003131791347 -2.44662187619017e-05 0.000204068538980187 0.0241935082809005 0.0033071393918292 0.00101323196146202 -0.06651721108507 -0.0355474304534424 0.00537133637336051 0.00984219707415696 0.0335436881711562 0.0120019008477066 0.000356181790818162 -0.000132976501310861 3.5112770370119e-05 0.000123686065675757 -9.87573631998099e-06 -0.00028135960960457 -0.000762777520127723 0.000180998842167122 -0.000662397400605913 -0.000337712597731083 -0.00514401289716402 0.00284417985689755 0.000988336283509705 -0.000182821106529526 0.0015383566759982 -2.8701573769536e-05 0.000376384980506656 -0.000240422773236209 0.00173572649104408 0.00866789999798637 0.029700261959091 -0.119002649903591 -0.125200108662467 -0.0562044504231284 -0.170229444899225 0.0777617886701901 0.0136692842793865 -0.0444168726400178 0.213483651179255 -0.176147671501229 0.465721436509946 -0.199185691811094 -0.0437087065476495 0.374232173369056 0.410847138482404 0.155810879612785 0.0286920448925201 -0.148880318069724 0.123843673914067 -0.18518067012115 -0.199767324277983 -0.0703329321686879 0.0402753370246706 -0.0527416919923688 -0.197671686686166 1.92481274876942e-05 -5.47534923029667e-06 1.31639960119037e-05 5.4093845275432e-06 -2.01827464161361e-06 -5.20898537697547e-06 -6.87799361842415e-06 -2.23601695826457e-05 1.42651154506998e-05 -0.000236411574029726 -0.00018911840480352 -9.00592178151275e-05 -9.0349620469035e-06 0.000263604320484973 -3.10057652370484e-05 6.21161668960041e-05 0.000284292517361741 -0.000149305904799956 -0.000189221260286314 0.000213010309169432 0.000235127246413101 1.29402782741008e-05 -2.20470371546458e-06 -4.08158714282414e-06 -0.00119679638674626 0.00066085026691446 0.00114036081959429 0.00144103609123988 -0.00274163181347151 -0.00125353881401379 0.000533507784311365 0.000353272036575925 -0.0013335950825687 1.7098906343992e-05 -6.5594729877356e-07 0.000106594511000907 4.40541553529687e-05 1.98128670063512e-05 -6.31364283733657e-06 0.00507475679927837 -0.00193082505484196 0.0040839280311419 0.00449245996496008 -0.0096286167518298 -0.00480817557308405 0.00475531472886714 0.0036026147127903 -0.0130610159912587
  108 3043.12492336743 ""  9.15994043720684 0 0 -4.71465809761909e-05 2.89244696838504e-06 1.29740196190385e-05 1.93964534383014e-05 1.14421668338439e-05 1.29378128081411e-05 -1.55939011737139e-05 -6.48877281261454e-05 3.08347679513601e-05 -5.14480753620584e-05 0.000133202603604373 -0.000129153890288278 -0.000136733420011669 -0.00128186999767486 0.000510484520723979 -8.77464994061014e-05 0.000272686176420979 -0.000169196116311472 0.00118866581119043 -0.000293322154687597 0.00130226574624152 -7.2563971406356e-05 5.6049908307836e-05 -0.000132687985872997 6.74404208740885e-05 0.00066772036042772 9.81962475384573e-05 -0.0412758690369875 -0.021807247323094 -0.0242779544537062 0.0192222522150378 0.00412843231991829 0.000678578351594481 0.0172686017112516 0.060041405050009 0.0245342719344925 0.000445278141338951 -0.000117409268532156 1.59120730729398e-05 5.69412130142017e-05 2.01428150374316e-05 -0.000156441509746772 0.00201280126179837 -0.00035501487812643 0.00244720604829072 0.000592200911681315 0.014150786341403 -0.00737433591375098 -0.0119653434778371 0.00261820969661683 -0.0141495893187268 0.000141099337333681 -0.00208917338785857 0.0013141365548854 -0.0444613199983883 0.0392507167618458 0.174855104705773 0.319573727609654 0.324001197266662 0.13997296903068 0.216876409381182 -0.10683246482989 -0.0239935611885692 0.00735911184573715 -0.0128687403421639 0.0127571110088785 -0.149505040518786 0.0606699292247072 0.014310888440516 -0.0867319292170651 -0.0987466162153096 -0.0364189131256683 0.0507357942112265 -0.25184460696291 0.212912397731533 -0.335218438975751 -0.360878278661178 -0.123816008415947 0.0765612059380001 -0.105561037943798 -0.382199237086862 0.000139272477988849 -7.78107821897351e-06 7.73712387931273e-05 6.39644429147734e-06 -2.16228495682982e-06 8.40032919913646e-07 5.44188985247496e-06 4.95426408043607e-05 -3.13481324457837e-05 -0.00158858309325837 -0.00121137349817109 -0.000587185291874832 -5.94159818768059e-05 0.00133156228064484 -0.00021733619704872 -0.000133720569322042 -0.000586731820180156 0.000277146078264741 -0.00042376121470778 0.000567130382498233 0.000486902096885482 2.17813181209166e-05 -1.79942055949218e-05 -1.71893726332165e-06 -0.00318279714982349 0.00207019282954409 0.00274002450801272 0.00357400340441968 -0.00698053493658168 -0.00315884305631217 0.000930872580886029 0.000574519739364998 -0.00222619043449073 8.36819629944415e-05 0.000192713062205013 0.000141004945090679 7.70425587550253e-05 -1.64950006682594e-05 -8.66930747618938e-05 0.013617300972407 -0.0049650903182534 0.0110053646921433 0.013745876152775 -0.0282966520728713 -0.0143098125325927 0.0107026262554537 0.00838273005033931 -0.0297546120444107
  109 3046.76508243774 ""  38.7530496488746 0 0 -6.57898284272603e-05 -2.56328955822336e-05 -3.525131410827e-05 8.30959855469223e-06 2.52267931359902e-05 -3.37495937075122e-06 -6.14540322307388e-05 -6.34229438988858e-05 1.17749923057392e-05 -2.72017553169301e-05 -4.67255747636865e-06 -9.97295404188822e-05 6.28673911296534e-05 -9.41083689793333e-05 -6.16137644434608e-05 0.00012212030636647 -1.66610801706969e-05 -1.53843395680207e-05 0.000148287476458139 1.83589593154595e-06 5.30802577542264e-05 7.38135044945531e-06 7.14972630533226e-06 -4.22494703426725e-05 -0.000110984694567045 -2.65324553298029e-05 -0.000117569029176008 -0.00474559158522036 -0.00217171495294305 -0.00238405061810823 -0.00170065389314334 -0.0020097040256201 0.00065184103368198 0.000269497967383961 0.00298687778038548 -0.00393064967105289 0.000590795804411841 -0.000200709608135487 7.46387102739975e-05 -7.93449312783486e-06 0.000123295963482553 0.000307750717339933 0.000165853700379273 -7.93621422950077e-06 0.000548673371619436 -8.09001930300516e-05 0.0010681044346352 -0.00030004415502226 -0.000817486794197714 0.00013361868399965 -0.000937826949706613 5.2798976968065e-06 -0.000705580348585542 0.000449754880385725 -0.00422901215862506 0.00364384316736247 0.0165448354004774 0.0343221285631373 0.0350893075222255 0.0149264963506849 0.0267077335718165 -0.0128865008960585 -0.0026635448201095 -0.00225136443646079 0.0148799229922346 -0.0119186847122609 0.00980483748849829 -0.00453797304555036 -0.000849274341852279 0.0129109406765468 0.0139033218097808 0.00560230121512805 0.00671719707281275 -0.0374680757979799 0.028651180362267 -0.00611257899696088 -0.00664395194232985 -0.00367717351548175 -0.00382214380425579 0.00799211829816384 0.0218330652783831 -0.000175456211306178 -7.87608065295242e-05 -8.10299070433959e-05 -8.86958152922598e-06 2.28187348092214e-06 -3.49403342161328e-05 0.000363038753933259 0.00167373706650729 -0.000731260610294496 0.00262710333633713 0.00199519033426057 0.00083337198159663 9.61616970790907e-06 -0.00134459886144542 0.000356797676137299 -0.00445775432279031 -0.0193152082020465 0.00914252459569183 0.00650437285834514 -0.0118195418807639 -0.00562727643837253 -0.000353832433299522 0.000555255491636582 0.000124008285297838 0.0652739594592595 -0.05581514186981 -0.00656438352106033 -0.0665334909959569 0.133064180704367 0.0599688059913216 -0.00423329981686822 -0.00350577514419863 0.00907910003759907 -0.00269404617000506 -0.00528214177051881 -0.00374581118392582 0.00112898606921754 0.00187988624202975 0.000756818249624272 -0.457546408239122 0.159188343935314 -0.353847202075499 -0.282356658104034 0.563613323493899 0.291696147714299 -0.0391582852901016 -0.0496369737168725 0.14196959003806
  110 3048.48354026448 ""  26.9923668780254 0 0 -0.000775370631234861 0.000385984916947261 -0.00369332501363123 0.000110742964065513 -0.000215005395140007 0.000184414226912453 -5.63957399580027e-05 -0.000101686617761985 3.08651661633022e-06 2.04491150998349e-05 8.7236447176225e-06 1.36473674091644e-05 -4.8549101769766e-06 8.15507537897099e-06 -8.27302863370757e-06 -2.7817452698166e-06 6.59651177531918e-06 -4.12942180591721e-06 1.82818666997796e-05 -1.63308997310135e-05 2.83373063597872e-05 2.53585308311729e-05 -1.65841518934971e-05 3.975558979858e-05 1.35980561719776e-05 2.19560539893329e-06 4.83822806053564e-06 0.00046853042381907 4.78521442678588e-06 -7.32122132167233e-05 0.000242102337370596 7.26431409900165e-05 -3.00625048861881e-06 6.00868362141563e-05 0.000152726515174426 0.000306019190573868 0.0189113269422896 -0.00460490174612195 0.000699838218311463 -0.0130774079680749 0.00192145329652484 0.0372564241757146 -5.84328374382734e-05 9.59428892437651e-05 -0.00013235307665282 1.11194102269282e-05 -0.000103828014140137 6.99151807302671e-05 -0.00019040518065554 8.79295800690405e-05 -0.000245190055019164 -4.92221912440488e-05 0.000694772649591194 -0.000444960281953753 -0.000185356123648246 0.000375070161405836 0.00149396442018232 -0.00191086727794594 -0.00204401931499473 -0.000904133004625962 -0.00352736512040939 0.00161316930129434 0.000242564998664231 9.6415847961787e-05 -0.000351357385390924 0.00028944235022711 -0.00188300080632074 0.000776810078244889 0.000187605956209034 -0.0011342653326248 -0.00127007746139362 -0.000478966387600004 -6.48819550835347e-05 0.000489457774462484 -0.000273703988221643 -0.00127745636108249 -0.00137635146967595 -0.00041981752840342 0.000566510441936068 -0.000893844086565182 -0.0029494066752158 -0.0410033404579878 -7.77141587724985e-05 -0.0218612193829945 -0.00103425305959583 0.000197128823281039 -0.00147705437836328 0.0110352162232935 0.0467103751582615 -0.0179298245549087 0.486573797538437 0.369143387226891 0.175996647257399 0.0160015595685612 -0.381807075728882 0.066313867798627 -0.127451040012709 -0.543698765952094 0.257816503792763 -0.000149634610338349 0.000300165836697894 9.97371582176543e-05 5.52133387103608e-05 1.21346911071513e-05 4.745347328671e-06 -0.00109360530297761 0.000942296043266843 0.000326640145920064 0.00179590828522288 -0.00338887856504746 -0.00161345862898686 -0.000175050829267703 1.76010943780997e-05 0.000501096341451418 -3.22631902531983e-05 0.000224211907143658 0.000115660536134572 -0.000589049094458436 -0.000450215571021611 -0.000148287461949325 0.00667753815886593 -0.00229080140664657 0.00522621502528155 0.00516061568057195 -0.0103284895621938 -0.00526548688870385 0.00122204950705192 0.00120377430871769 -0.00385679821901804
  111 3049.38554751727 ""  27.9339869301078 0 0 4.24839602003457e-05 -3.93374212344691e-05 1.47418599315125e-05 2.04887793990171e-05 3.57423331452567e-05 2.68714964886865e-06 9.85821665338289e-06 -6.45075573304425e-05 -1.92595831295605e-05 2.93470136798697e-05 4.58049913865449e-05 5.00813636369434e-05 -0.000206085198360245 0.000320537840305288 -7.53184029252941e-05 -9.23334979170448e-05 -6.94597654927911e-05 -2.25171128811378e-05 7.44068865748141e-05 -6.49244150202518e-05 0.000258424092116163 -1.5651718017534e-05 5.0504266390768e-05 -2.79922100344505e-05 0.00155793818832202 2.58994329127658e-06 -0.000643125981843187 0.062638457347838 -0.0259565052024129 -0.0451317019648966 0.0117021649469804 0.0232793892543404 -0.00769841918406094 0.00221742340910185 0.00161453650829651 0.0196299741236586 -0.000540660658163585 0.000210870459366867 -5.07574918899954e-05 2.27950319171321e-05 2.8590235226576e-05 -7.43686863825366e-05 -0.000614598800500162 0.000138126410041782 -0.000540000461027731 0.000240144903429887 -0.00335219035224523 0.00156056401942329 -0.00150073825097589 0.00046082123383009 -0.00173727379559462 5.59683365154989e-05 -0.000570232527188896 0.000347079939110056 -0.090965973368272 0.130686401820246 0.549418246293092 -0.0640350336671476 -0.0865316498726374 -0.0450100244683806 -0.594918052799026 0.264701521626103 0.0349369061096291 0.0243847752933945 -0.173941364005198 0.140999325398288 -0.046789331548625 0.0247075288888764 0.00491863893827609 -0.121077971732798 -0.129065767472701 -0.0514521347454771 -0.0130575721189837 0.0839231138129169 -0.059405619452872 -0.0492876548217526 -0.0524679850609915 -0.0145072378978652 0.029567502092906 -0.0491733222775386 -0.15871289954226 0.000386062859127393 -2.54371073882802e-05 0.000205362486921443 9.37505552596836e-07 -1.56987965872581e-06 1.23678690889261e-05 9.2308159425938e-07 3.98945231145291e-05 -5.21013662918561e-05 -0.00437015211544946 -0.00330037850842546 -0.0016099511221278 -0.000163645014313536 0.00361883655094435 -0.000608510718280588 -8.25994805865253e-05 -0.00043531347443784 0.000230563500101874 0.000216795034854503 -0.000400531719346941 -0.000143690795403746 -2.07839572876316e-05 1.43117944806222e-05 2.77332844301443e-06 0.00236442338016314 -0.0021495475216231 0.00106562163282242 -0.00223701838522581 0.00438891896926938 0.00198106274968417 -2.6213996134375e-05 -0.000101635528495873 3.29728239765815e-05 -8.20584431786927e-05 -7.56682431993529e-05 -0.000172371077910414 5.01799195964517e-05 4.07919863940648e-05 -3.02391423700833e-05 -0.0221719538882599 0.00777389593627414 -0.0167567828142508 -0.00855513962324921 0.0173249885987281 0.00916429221684436 0.00252916690342653 0.000955460898301159 -0.00515634154730252
  112 3051.13708036851 ""  93.289047814815 0 0 -4.0481311769252e-06 8.2173651422242e-05 6.52205216242765e-06 -4.79077186947512e-05 -9.44982027788123e-05 -9.16215087159729e-06 7.66246753378364e-05 0.0001085547933182 6.91446221261255e-06 -0.000167603622033219 -3.51537230138364e-05 -0.00014292971975777 0.00011892767127588 -0.00108393107408541 0.000823329414059028 0.000287024720359255 0.000335274255963397 2.74351404739874e-05 -0.000341471517056003 0.000306373792084198 -0.000426795226985198 -2.51731980209032e-05 -0.000126452831000905 7.03243671877079e-05 -0.00178143125435353 -0.00169800200496147 -0.00101522101346145 -0.0361645533480095 -0.035919783686296 -0.04549252649433 -0.0359956552099531 -0.00410468012134388 -0.00385540993216638 -0.0109749366847805 -0.0389287844988917 -0.00410494063566503 0.000296995900899356 -0.000204983206952862 5.05104729481639e-05 -1.33156118584513e-05 -0.000166686411867535 -0.000139010473460862 0.0022629295734494 -0.000417006456144242 0.0026650805768688 0.000517197998767219 0.0139940933884601 -0.00766395058530948 0.00326941464921661 -0.00108893221870877 0.00426495414216461 -0.000109688806998409 0.00116565595616998 -0.000747125986539694 -0.0842337002522943 0.0893404558674292 0.393794136396308 0.40295135625687 0.407439935817552 0.16970234430619 0.116436582174051 -0.0646286887389926 -0.0188884514841515 -0.00594050874428161 -0.01473652802327 0.00953553136851483 0.278168403261131 -0.113604623789472 -0.0282029833926243 0.160344661741953 0.18174427833734 0.0694567652732752 -0.0399189428447744 0.211963479447103 -0.170690458106928 0.20914965998432 0.220282465286731 0.0787645658591804 -0.0304429631962345 0.0358045202674941 0.142750261802475 -0.00118098393671614 0.000186524196448344 -0.000646644323921807 -4.61093836682453e-07 1.97891971688897e-05 -7.08448487402363e-06 -0.000291521753976039 -0.00146562503903091 0.000748667239095927 0.0128319658776581 0.00970878475379131 0.00482560752332989 0.000531871565061986 -0.0117279820746541 0.00183001399276921 0.00385861240814874 0.0167522043919093 -0.0079825091912027 -0.000213411912465906 0.000522536197266682 7.06801019695471e-05 2.69994019716123e-05 -3.54243530210714e-06 -4.59886478409316e-06 -0.00267235999979706 0.0026896056654824 -0.00266960237320329 0.00276001872769152 -0.00548020833816859 -0.0024770514667102 -0.000432390736593209 -0.000110298271207851 0.00105217877985806 0.000213594293519542 9.14878553852852e-05 0.000174878205938546 -0.000272452093517051 -0.000247429041341763 8.1784475886554e-05 0.030964899422098 -0.0109060211775243 0.0231273655351119 0.0086203236163193 -0.0171834316247464 -0.00954571991081492 -0.00777818118609843 -0.00434596478345685 0.0185118745270087
  113 3055.52532185322 ""  44.0450997244399 0 0 0.000681555954302637 -2.14929182847213e-05 0.0048767419678253 0.00013401741094863 0.000233797970444747 6.84996811400419e-05 0.000209331511145743 0.000204797888112376 8.96129386780452e-05 -4.88463308100916e-05 -7.16495772587679e-05 -2.1349297881647e-05 4.92665243338391e-06 -2.15816443054609e-05 3.25275325621608e-05 -3.32305412048084e-05 -1.16523703177565e-05 1.70503869315576e-05 -0.000102844742571773 3.12875118514249e-05 -0.000161028662825429 -4.67870020888125e-05 -7.35804895456031e-05 -2.94741099270863e-05 0.000173933917770224 -6.7557370365035e-05 -0.000100284512123391 0.00255144544556296 -0.00075433497660696 -0.00148274034096506 0.00449634614544416 -0.00569788253537056 0.00303693648611067 0.000184384230344842 0.00250550040323726 -0.00573514471575769 -0.0168587423051512 0.00317615674836653 -0.000429516350719759 0.0166412773805574 -0.00303370842212174 -0.0501850763774575 0.000193901190937402 0.000254033490893477 0.000123429515877128 -4.62401357890131e-05 0.000388255413099703 -0.000297603069908046 0.00140816622975654 -0.000372252250730531 0.00165110625568348 0.000106080466338015 0.000230443263414295 4.55972381523165e-06 -0.00301550205624122 0.00447900847665885 0.019220841435184 -0.00478342542879427 -0.0057403794095009 -0.00281930558036723 -0.0229696369330707 0.0104353956804877 0.0012973692847287 -0.00559460573901629 0.0517210526555226 -0.0414071349014302 -0.0491745481286064 0.0183747255063826 0.0055507349677661 0.00072947271469161 -0.00166836700107588 0.000551395608838569 0.00703248788321899 -0.0410300460036787 0.0309883634311985 -0.00274069809709547 -0.00230666227751336 -0.00232529636885867 -0.00766244487476574 0.0135713754568029 0.0399532395584384 -0.0353357856935276 0.00801981657520869 -0.01966753602578 0.000298152354214433 0.000916813126382836 8.80502358822704e-05 -0.0114928538774184 -0.0558013909349628 0.027309049702014 0.37732790012434 0.286553646837947 0.143058817106762 0.0154409708246911 -0.37412215017729 0.056182333459078 0.147993460617137 0.636784401856597 -0.3004036157499 0.00029517895614687 -0.000381574049119948 -0.000266150284001822 0.000128896011883642 0.000214624426654075 5.21901932904638e-05 0.000761875266301984 -0.000192757381507495 -0.00248311773242969 -0.00240889970186979 0.00460849132127302 0.00211020045834728 -0.00037036447871348 -0.000297376408029885 0.000928493889026641 0.00032358226540219 0.000224064978437366 -0.000356484636879501 -0.00196383805827212 -0.00269872441774542 -0.000787794369971244 0.00408512630889792 -0.00161477760648895 0.00247571125477078 -0.00492727103889043 0.00997908158838174 0.00449835547688286 -0.00851222810984292 -0.00600619937499295 0.0227305777437524
  114 3055.91940153695 ""  29.2029717795234 0 0 -8.31138492103685e-05 1.84443441094452e-05 -0.000617444317528628 -3.00330176582936e-05 -3.40054392925717e-05 2.14224504684812e-06 -2.72661031481942e-05 -8.22271256844834e-06 -2.36745679898082e-05 9.298415793635e-06 -1.57432830543881e-05 1.81806637279279e-05 -1.75520437401961e-05 -1.67762871263236e-05 0.000124750889122692 -0.000136407086063034 0.000140280440108931 0.000161115275772197 -9.73978991106807e-05 5.2387021336842e-06 -0.000389530478315276 6.41244787971792e-05 -6.06152385424912e-05 3.05818804106664e-06 0.000886707365943208 -0.00111375007910551 -0.00111750556080992 0.0115560756432704 -0.0136729186840535 -0.0209371490830624 0.0277950946602832 -0.0486065294984026 0.0236946185686037 -0.00197999685895538 0.0109540380431209 -0.0525053490211523 0.00221632885128794 -0.000450420171029746 5.04368804467576e-05 -0.00210759685271927 0.000346128823835534 0.00633004726565816 -0.000150176708991876 -1.39651793463488e-05 -0.000137531909019399 0.000222697261970257 0.000661297916648286 -0.000599846821328769 0.0027243202265502 -0.000734413482173172 0.00256759304401183 4.21555195889444e-05 0.000595460048271337 -0.000519851389932928 -0.0407776475808181 0.0523487761434323 0.228833222106409 0.053316054594127 0.047058155054607 0.0162734413774043 -0.151442981677508 0.0660916892992321 0.00584707064165699 -0.0476990352254497 0.421157509632952 -0.338252185409929 -0.339295170036761 0.124112521712709 0.0387728207854511 0.0538873810108805 0.0403329285013814 0.0253955769321083 0.0512513872968902 -0.30757946021209 0.228648830280391 0.0420544690661925 0.0495042281492515 0.00427756195192091 -0.0771271377039822 0.130312601019558 0.395781345553988 0.00421114015824157 -0.000971008634230268 0.00234005186009128 -4.77278006820476e-05 -0.000111013524814818 -1.98116060351841e-06 0.00137842861423759 0.00666861508606022 -0.00327159171319362 -0.0448885311284845 -0.0340856800220238 -0.0170100103777881 -0.00183118422486762 0.0446674206827909 -0.00671608127807919 -0.0177026518693766 -0.0761427244217928 0.0359291298451756 0.000373911399565303 0.000249218532626268 -0.00113216340498174 1.09114052597923e-05 -7.39934189394758e-05 4.95190952737477e-05 -0.00288873545166666 0.00468180204181329 -0.0160385624654228 -0.000448875113274887 0.000943131342672258 0.000475797704228294 -0.00425649824987741 -0.00253806751695423 0.0104165012486086 0.000153440111061169 0.000281147463513958 -0.000127204745358468 -7.59315911859636e-05 0.000133746413585413 0.000362327564871379 0.088454025301115 -0.0314974350063976 0.0634167749731805 -0.0037882874139528 0.00778221416457222 -0.000410953234703463 -0.0503556249728837 -0.0328717262510282 0.129505716503285
  115 3056.74202837263 ""  25.0620176420551 0 0 0.000233160760415096 -7.34598642870934e-05 -4.23712805054265e-06 -1.80199148065296e-05 -3.17909289241663e-05 -2.57908081697969e-05 5.57197692484131e-05 6.54092234999738e-05 3.04866146992542e-05 -9.2956569479016e-05 -3.68976875950682e-05 -9.07938645095371e-05 2.97417085897611e-05 7.6392880901434e-05 5.3375440544752e-05 -6.77678645782973e-05 4.36883429953349e-05 3.90739297789568e-05 -0.000275735356842346 3.09064262708181e-05 -0.000287333552408872 1.20733858654513e-05 0.000116992805495746 -1.49017957560131e-05 0.000115524967222891 -0.000307618773360774 -0.000231078035076389 0.000981132648016237 -0.00292391319236504 -0.00417786625327341 0.00448126111617562 -0.00998900034248703 0.00463910940719494 -0.00123193501904859 -0.00149052388667705 -0.0110352839151356 -0.00253408731945798 0.000845842640239909 -0.000124225540175705 -0.00024476466274502 -4.53086911833841e-05 0.000333288494407012 0.000779845597793362 -0.000106254204843266 0.00102288503933902 2.6428312728332e-05 -0.000300251823307522 0.000176208600231109 0.00275916213057965 -0.000735248057287402 0.00283120690948378 0.000201154489460439 -0.000597830198799704 0.000181407529262796 -0.00800417805874514 0.00979291334962866 0.0432944359140128 0.0175736062949309 0.0167699357026218 0.00638375619716384 -0.021418498836433 0.0091196482202745 0.000488982428428623 -0.00979390624956251 0.0844900107511209 -0.0680681902666882 -0.0602067010764797 0.0216848329626608 0.00696390661673771 0.0163650176361687 0.0143511638332291 0.00750256580954435 0.00626161277136729 -0.0405153969409417 0.0281895761633765 0.0262245181846037 0.0291027150669406 0.00778683300272354 -0.0188514544530149 0.0299402458023257 0.096246823806057 -0.000169273364698835 3.87453654126242e-05 -7.9603047905267e-05 2.89308407809909e-05 7.65687097496538e-06 -2.46453454418146e-05 -9.80724657141652e-05 -0.000450580604458647 0.00025407025933036 0.00156725960692912 0.00116615936805222 0.000553846241806087 6.56210541148521e-05 -0.00153082719800799 0.000261728064521768 0.00126408684527022 0.00539912148493434 -0.00264139093375836 -0.00336425122487418 0.00170326986713244 0.00697537513832464 -7.95995940623415e-05 0.000126984301267382 -0.000342810376753697 -0.000277355815046702 -0.0100767799450342 0.0856945699472897 0.0185945094509286 -0.0385956794120131 -0.0176398520897786 0.021793323657275 0.0133025250258896 -0.0531208211807274 4.96314221697504e-05 -5.03934811717669e-05 0.00177616821523741 0.000812584088897967 7.61399117878447e-06 -0.00151528798156754 -0.362348076288632 0.131102185232729 -0.253644571080269 0.0971698919294347 -0.190129747030993 -0.075179049120602 0.268881898249404 0.181262706433162 -0.700058053594095
  116 3058.13497054706 ""  39.0231745123998 0 0 6.50813674580901e-05 -1.88534680453495e-05 1.52445730626396e-05 -1.6940469536265e-05 -9.4987958389599e-06 -1.75994847970787e-05 -9.86931954986593e-06 3.03848351887489e-05 -2.59150445837463e-05 -3.04493976590977e-05 -9.35172588043805e-05 1.61937760687132e-05 0.000120566481237906 0.000399722627761911 -0.000127868649284883 -0.000195636636410663 -0.00014821485090393 -0.000162676857504817 -0.0042231995455079 0.000626160071819389 -0.00486930916524586 0.000212806993088725 -0.000267099903947487 0.000388546810627147 0.000313850558577832 -0.00143158761388137 0.00150975562299398 -0.00050647563193685 0.00143820667718718 0.00138695373409552 0.0242042471099199 -0.0469431095373711 0.0221047914827728 -0.0019538766438185 -0.0267462891987 0.0603247671673756 -0.000990959093405398 0.000269598219666452 2.57259932692006e-05 0.000162371061537255 -2.61958992134495e-05 -0.000222371743689619 -0.000750961055082281 9.7873053770353e-05 -0.000834080220664297 -0.000309908539420332 -0.00463919212843195 0.00236912549867804 0.0457363313782947 -0.010185696650364 0.0548379916000028 -0.000376826123872435 0.00696699381229902 -0.00432923919992649 0.00240345175089553 -0.00341389766189879 -0.0197959801016062 -0.00401120359160504 -0.00272499623081803 -0.00190118682835412 0.00647048766112217 -0.00251871073182552 -0.00167865883021982 -0.044823581378112 0.404817332909897 -0.327894059916162 -0.30274343811678 0.110689102836145 0.0336272871853692 0.0608621199562158 0.0480818512298109 0.0273726218004947 -0.0777285712490653 0.442610646573896 -0.331075658534267 0.0231503057548126 0.0188495880810265 0.0228975242119369 0.0788970870179993 -0.138015576930497 -0.412650545093548 0.000209064451871525 -4.70642379812051e-05 0.00011855399024885 1.89177982408575e-06 -5.94777579756995e-06 -3.99917134675545e-06 3.6199494960619e-05 0.000186542382614151 -8.70530532657692e-05 -0.00231051061631229 -0.0017627407190196 -0.00087567709469467 -8.63375792886474e-05 0.00228270855571676 -0.000338788505617593 -0.000469089749432688 -0.00202780276960689 0.00093659931302852 0.000165498746204928 -0.000365710078133114 -0.00011985167515201 -6.71082594233482e-06 2.47539681890426e-05 -2.36054582561056e-06 0.00209502464158 -0.00190869455707427 -0.000915905054388323 -0.00194391196457481 0.00413494394866755 0.00184686028956328 0.000100803995351287 8.63771416195016e-05 -0.000341962942361343 -0.000122369870964957 -0.000303998259089679 -5.16329974555851e-05 3.62959815317221e-05 9.79441793474182e-05 8.5532883927998e-05 -0.0106550823797208 0.00350430754463654 -0.00845160963592952 -0.0115450160277145 0.0221482973675358 0.01139609837166 -0.00274312717918883 -0.00266284688767871 0.00815929558519639
  117 3128.15635841967 ""  16.0984905232408 0 0 -0.000527961818991881 0.000187982812201969 -5.45999698180841e-05 5.57793986061289e-05 8.80309297136327e-05 2.72281305545334e-05 0.000205613197341248 0.000558948908260154 -7.59682826346994e-05 0.00490980430555464 -0.00104280974722334 0.0058410563320569 -0.000851445418915933 0.00133573064654962 -0.00165530447076961 0.000661946435038914 0.00207980447914399 -0.000504967235610688 0.0493859008771198 -0.0116908349783829 0.0595151973057435 -0.00232659207109834 0.0171805292425559 -0.012416802386589 0.000335407564388374 -0.000232842305118095 0.000494451981164785 0.000248110337047827 0.000254877017957871 0.00011144075793871 0.00114570781311597 -0.00350582592383837 0.00230050004187965 0.000284482988081506 -0.00321095912751098 0.00356150815108373 0.00820964377886577 -0.00201360867284517 0.000256896055208958 -0.000892395810939402 0.000412883734705476 0.00161640099281176 -0.0580337558486443 0.0107732071041538 -0.0681808219360636 0.0019292077654451 -0.0203575932961283 0.0136337893486891 -0.579100554099746 0.127515892815552 -0.690998776473726 0.010982228805165 -0.222438740256405 0.138719579884088 0.000410384368808017 -3.16628134742243e-05 -0.0013855274267643 -0.0037846366424862 -0.00427798856660727 -0.00137321942539491 -0.0010694918362323 0.000838065869327155 8.21919757199393e-05 -0.00487762714486522 0.0383234232537347 -0.0306285621098896 -0.0120137206402352 0.00430159887743 0.00150613564527294 0.00284784195303533 0.00218050512460707 0.000608922967262475 -0.00718472432851584 0.0429137902053311 -0.0332694734043032 0.00224264361603958 0.0031262743681662 0.00159281009011963 0.00260138307885266 -0.00482116028089219 -0.0130366444588989 2.32099238226637e-05 0.000230807821595292 -2.28799052036965e-05 1.40329892901264e-07 9.77825046236115e-06 1.68547640435197e-05 -1.67299726237612e-05 -0.000195031252453696 6.5272191907237e-05 -0.000339465591988105 -0.000224376701378891 -4.24440918377356e-05 0.000100292157134325 -0.00229236689223709 0.000336775860811627 0.000305480345417687 0.0013689593490791 -0.000646119742544709 7.38169555751993e-05 -1.53093754515178e-05 -0.000118518610487934 -1.77363717157725e-05 -4.71259580677671e-06 8.12055615622626e-06 0.000130607816753278 -3.99991211911867e-05 0.00016637493809784 -0.000388338514265898 0.000601810522632141 0.000337400341198336 -0.000318639542194985 -0.000359117716976313 0.00107102905114556 0.000140348828113985 8.85753837951642e-05 -6.70995043547429e-05 -2.48307065899275e-05 -0.000102762854142353 -0.000150742284587629 -0.00204572287858332 0.000814408815253383 -0.00136242235181147 0.000435825805467017 -0.000456302728118195 -0.000196732981294798 4.66358634108234e-05 6.5198059700439e-05 -0.000386904303768187
  118 3137.7622906904 ""  4.92868076339567 0 0 9.20143467055352e-05 0.000173942817991536 1.27207664001572e-05 5.78364015466155e-05 0.000338031385501398 -9.2323433710213e-05 -0.000820539205677093 -0.00293077607047953 0.000641315998752169 -0.0492978751996817 0.00962887184505572 -0.0581200036653022 0.0029947416165312 -0.0227353576555866 0.0160981072752909 -0.000168022654902733 -0.000154713462804954 -7.68835396900436e-05 0.00523499756746976 -0.000907696997007529 0.00611745835359116 0.000232472180586126 0.000847431985863183 -0.000221048676626061 5.60181690497321e-05 -0.000137870343019992 0.000131757288035361 0.000811867340868135 9.43546339429099e-05 0.000687511636144804 0.000158655135768707 -0.000515433492690534 0.000317895250535172 1.7249069544786e-05 -0.000459588520088908 0.00045682293565679 0.00120040522131345 -0.000860479707974192 0.000143351574599204 -0.000494676321817283 -0.000317915667632484 0.00109483958253035 0.572296223331236 -0.102751366462483 0.669959999328028 -0.0143992167701927 0.28831613986291 -0.179389760264613 -0.0592389537348887 0.0126943665129687 -0.0705515381690612 -0.000180373809244352 -0.00926260136188094 0.00515256758349331 0.00161917605181988 -0.00242056790655506 -0.00908487445421084 -0.00490416117904644 -0.0043828256830415 -0.00252625367154564 -0.00994304928268583 0.00409068741777522 0.000698034749766324 -0.000717170767269817 0.00531942807704704 -0.00437647877427123 -0.00188748434647554 0.000677921715835864 0.000320114725438639 0.000637004284123121 0.000602967952840149 0.000137130053491513 -0.00106701783458151 0.00568622741761443 -0.00444957303619816 0.000629568163905703 0.000861118640548998 0.000312631935423774 0.000373219054230431 -0.000658365430855686 -0.00160876562138731 -0.000310717074622273 -0.000952790655627534 -1.05505942393894e-05 -1.12709744055486e-06 3.42010556300467e-06 1.55206061653727e-05 -1.38969174144113e-05 -8.21211794495473e-06 -4.70031636765285e-05 0.00417426848799152 0.00292791509083728 0.00165659252267106 -0.000374769006812351 0.00847187496288451 -0.00142049862336952 3.36752698153215e-05 0.000328181179213219 -8.07083133407794e-06 -5.56434177462247e-06 1.66744366154628e-05 -0.000169074300840959 3.41549150804304e-05 0.000134809583587239 7.51426459648412e-05 1.86370922311472e-05 -1.45202509534592e-05 -6.0168945596413e-05 0.00030512590038164 -0.000188202280253844 0.000190304080126696 -0.000383178025304413 -0.000410434568475388 0.00153398610551109 -0.000454700985447803 -0.00113549475222829 -0.000757626601526777 -0.000326197374618209 -4.85683272789729e-05 8.98732398665228e-05 0.000243436789579018 -1.91016933589627e-05 0.00019523740363325 -8.24305646873075e-05 0.000279687823711859 0.000114564926484833 -0.000253766685873608 -0.000106832990834156 0.000452498807640267
  119 3147.06469217016 ""  13.1975138767402 0 0 -0.00063876895417536 0.000560158029928389 -0.000449976847144148 0.000366384289544308 8.7389749751292e-05 0.000311402583460564 -0.000112367406748491 -0.000263422238970793 -7.1773215605914e-06 -0.000509837119338575 0.000145808319285776 -0.000628837819184303 2.38166869908936e-05 -0.000269224080936961 0.000180650802373204 5.34727104402978e-07 9.36475735447094e-06 -6.86352725102051e-06 0.000123360714557367 -1.26323876539132e-05 0.000138956887038438 7.95386536809155e-05 -0.000725714089459757 0.000504847082338053 -2.68361335442071e-06 -1.1624003580485e-05 1.43107080325293e-06 -5.92607970560668e-06 -1.47974237635516e-05 -5.18034446612481e-06 -1.1969412919802e-05 -2.57552330334927e-05 -4.71808953952232e-07 -1.39176182770178e-05 -2.59607211938509e-05 3.96981069248019e-07 0.000930422137981728 -0.00115342365920401 -0.000743100528794018 -0.000591504590150919 -3.02842498657526e-05 0.00217127075437131 0.00613775187178233 -0.00107125582865504 0.00708055693022375 -0.000154147752219374 0.00337640138635582 -0.00208513754637764 -0.00113798004927307 0.00026068999815976 -0.00136304556343771 -0.000393692503772659 0.00903003857653139 -0.00553316304652196 -1.07373313235227e-05 -2.0427857625872e-05 -1.54763957016015e-05 0.00016153014343065 0.000168410345280639 6.20790283603432e-05 -6.16976400360243e-05 4.13933745839826e-06 -5.69369821013001e-06 -2.6996081207446e-05 0.0001110641076646 -0.000112535707821771 -7.85128645766547e-06 -1.45680613757347e-05 -9.30470307083687e-06 0.00023148515410775 0.000256164669055542 0.000111330792041077 -3.73990001580853e-05 0.000102919082708927 -9.34627325931734e-05 0.000257481976803572 0.000251218294775688 9.00479845220571e-05 -1.83471176636786e-05 -5.51041161350347e-06 2.2694748131321e-05 0.0291009157403999 0.0901299107768141 0.000249082741369759 -0.000406625498884995 -0.00107426075859376 -0.000401004565267001 0.000823168264954682 0.00401055793615481 -0.0011460154752755 -0.394009395418639 -0.290036341171256 -0.151849864277785 0.0494655005936559 -0.772448337422073 0.143644451634412 -0.00330188470889699 -0.0464993804678472 0.0239050780137112 -2.58670697281904e-05 4.12979667055389e-05 4.33868281149723e-06 3.31389626033086e-05 -3.43621503936741e-05 5.46091798683785e-07 -2.30317102642526e-05 1.32499213204628e-05 1.55174669476486e-05 0.000293199060686974 -0.000478171205905159 -0.000206595454458314 -8.09094837127472e-06 1.24135008880838e-05 0.000133219042365636 -0.00036453158739372 0.000158059726779147 0.00010412748175876 -0.000465416017272189 0.000362892195415229 -7.07068233825645e-05 0.000155902567312043 -4.36885229138447e-05 0.000123772777626397 8.25671033118129e-05 -0.000207406491726964 -8.54360460038158e-05 5.2437525094548e-05 3.67943179901553e-05 -0.000176110556966175
  120 3159.55043050257 ""  13.0044548523493 0 0 -0.00125462991626469 0.00088605249291217 -0.000427606102072702 -0.000234629583075336 0.000124847751076745 -0.000318940667673731 0.0021862231073163 -0.000344009723730588 0.00261185635068988 -0.00794292543336648 0.000174362151507281 -0.00857213655965464 -0.000661020377284507 0.0219462821602814 -0.013159986545623 0.00056882490369024 -0.000993752067657755 0.00118368746319987 -0.0149006724562981 0.0010199439874029 -0.0165049363968635 -0.00253397183318985 0.0641421688609046 -0.0395856914692639 -0.000156152644688868 0.000234225942408317 -0.00029949326729891 -0.000392534768072216 -2.66209864975375e-05 -0.000329283966539803 -0.000234111092030994 0.000579756367870972 -0.000423469243570608 -8.81217507529201e-05 0.000526627917944274 -0.000616180921290756 0.0225068289545134 -0.00559951100382739 0.00125638458562909 -0.00315942804290702 0.000915295064127026 0.0075109120318564 0.0831696291633442 -0.0126537968301544 0.096096816085108 0.00973470811442705 -0.251987698857539 0.153757862622167 0.154661402267547 -0.030452204696392 0.182309171035316 0.0271390476497844 -0.737288318419344 0.449425760860678 -0.000793053197349131 0.00149346263273806 0.00532719059611799 0.00302349015358442 0.00283836693536405 0.00147656584712892 0.00594031484328624 -0.00226904531013378 -0.000308316415545025 0.00091457196148144 -0.00698816133862805 0.00546256106666143 0.00205019912431581 -0.000732607099528748 -0.000319897206322188 -0.000168229608072597 -2.33374970774675e-05 6.62297772986035e-05 0.0011750837648719 -0.00764794678839824 0.00598373043702988 -6.35059088138101e-05 -0.000247331628165646 -0.000155817240073418 -0.00045756695993512 0.000809124946111931 0.00203864045768384 0.000287493140397834 0.000993901661562474 -1.50793931640542e-06 -1.58204486947514e-06 -7.63465733366599e-06 2.34998613635155e-05 3.56245979682665e-05 -0.000167858258372726 5.33973675460704e-05 -0.00372910170665098 -0.00289392714302143 -0.00124919571909066 0.000672651718062821 -0.00828774179678235 0.00162001837481066 -0.000114445664203617 -0.00020230240602743 -0.000118970928877054 0.000109308454063993 8.10338976981383e-05 -0.000380071339616092 9.14446694411548e-06 4.20194907781503e-05 5.70078009698821e-05 -7.66748992733447e-05 0.000102992712607659 -9.57820116319747e-05 -7.50245808303527e-05 3.96030533173936e-05 0.000166346843172399 -0.00141968420953645 -0.000868039748556399 0.00396609616519762 0.000251159928964672 -0.000477399594638324 -0.000237546638551943 -0.000161031155421866 -0.00015425094109731 -0.000110404895041597 0.00105014085610428 -0.000382670716823466 0.000695085959795159 0.000191745255928715 -0.000585637724328926 -0.000306660222891554 -0.00041227031996019 -0.000352600262491138 0.000978661388175599
  121 3162.08173252862 ""  3.11364800592989 0 0 -0.00055152663777237 0.000367701736371076 -0.000285421194968933 -0.000189610298198623 -0.000311827165383844 -6.06631353131129e-05 0.0011267460094 0.00187587235977904 0.00023995205963491 0.0190784188509637 -0.00179426359369947 0.0214015266969113 0.00249556276864686 -0.0624740148182334 0.0381225078065858 -0.00168016737369229 -0.000576930738447556 -0.00143829436011135 -0.00574578508088819 0.00116791102497718 -0.00679069727750919 -0.00111236664324528 0.0227448779426518 -0.0142786626933252 -2.76022962525357e-05 -0.000462318711689661 0.0002354689380603 0.00107671697970682 -0.000144061948203055 0.00106617172569578 1.7612343953567e-05 -3.91624398128808e-05 -0.000171042124497952 -0.000173909759584974 8.05787692316846e-05 -4.39169544723854e-05 0.00867958681146361 -0.00215493156280023 0.000498777368945452 -0.00133685770451232 0.000274199998351356 0.00335260069718629 -0.203115370415864 0.0333231649318042 -0.236077728980069 -0.0285811040090163 0.716734109494681 -0.438373301766727 0.061223752408169 -0.013125697493959 0.0727480123120921 0.00983997350194385 -0.26158148348016 0.159689573678291 0.00222504028672895 -0.00462385250672136 -0.0158552098222871 -0.00496040523835504 -0.00350923518566393 -0.00316525644471174 -0.0174125249489457 0.00639448688925646 0.000858069481552933 7.61096734299283e-05 -0.00139007751467475 0.000770311297449081 -0.00118752281619691 0.000353835362163395 0.000150509730970848 0.00192609224417287 0.00233451715674364 0.00124641805952219 8.01107835719262e-06 -0.00171858796131368 0.00127064669881735 0.00250844487093176 0.00212372454119914 0.000714409242241649 0.000129189110605513 -0.000332653158626833 -0.000883086616995937 0.000117498643240851 0.000310812784094608 1.95671240657132e-05 2.67893570825356e-06 -5.08006975435489e-06 -4.94842134052844e-06 3.05987842141982e-05 -3.1894821858065e-05 4.40628828398849e-05 -0.00146064693043652 -0.00111523892192064 -0.000524802157033708 0.000202785800560465 -0.00241021046837598 0.000485021041833822 -0.000197439671474131 -0.000530768875259419 -1.02623688205495e-05 1.59162768616168e-05 5.35057258230547e-05 -4.68556198162875e-05 -2.15520795421868e-05 6.66726191213649e-06 -1.30735439354865e-05 -5.29944088868865e-06 -3.1240659457415e-05 3.90084235886351e-05 1.37776742454191e-05 -0.000208960698863403 -0.00014864080551291 -0.000329426866149918 -4.90939362871728e-05 0.000690293695739854 0.000418820412022064 -0.000509573676591835 0.000313895145509291 7.91938048324372e-05 0.000137876309122289 1.55334816552831e-05 -3.72149896201129e-05 3.70863845002203e-05 -5.79458453692236e-05 -0.000384934647085489 0.000284716468451324 0.000459325154666124 0.00035601432937168 1.81955596286518e-06 -0.000753642728704728
  122 3438.16001530801 ""  22.9806978359787 0 0 -7.46428299594936e-05 -0.000157732394836787 6.70327737315123e-05 5.66915106155192e-05 -5.25200080863393e-05 -0.000215610805988748 0.000187964312842524 0.000218363064202263 -0.000152476960795477 2.97285102804163e-05 -8.12255723397389e-05 -1.34635134558694e-05 -4.81611447225172e-05 -0.000113504280502784 -4.53994995237984e-05 3.02236442897693e-05 -2.66946940804511e-05 5.99580943485495e-05 1.98531675883221e-05 3.32982098310885e-05 -1.6334901190572e-05 -1.22149322049879e-05 -3.34857011105442e-06 1.79185454297913e-06 -3.32302203917898e-06 -2.81772355526127e-06 1.72067129352289e-06 -4.45238119421579e-06 3.84524603438384e-06 6.80259981722084e-06 -1.41447565022287e-06 -6.05344410303523e-07 5.87171366322204e-08 -2.55920168259249e-06 9.11542994770978e-06 1.74029918024452e-05 -0.000299049106673916 0.000109926840530364 0.000221953309547168 0.000370626423983169 0.000410082327394038 7.94131018795776e-05 0.000887943899550569 -0.00053837109051017 -0.000365615241288687 -5.05716564411074e-05 0.000426551042038514 -0.000171169175264659 7.44608167783739e-05 -2.17779797934743e-05 0.000104654440567303 -4.67081038202007e-05 -0.000228526641305943 0.000282515093289248 -5.32061429690343e-06 -3.33848273362815e-06 -6.63301752545052e-05 1.19116492757499e-05 1.86803480271444e-05 2.64175975473989e-06 7.15775536236129e-05 -3.69134639227152e-05 -1.23720016623327e-05 -1.10293061012296e-05 6.1298388300472e-06 -1.30075745610652e-05 5.06543480574352e-05 -2.91770599190934e-05 -1.06596791354322e-05 2.50179209888172e-05 3.80970587650098e-05 1.98142287507868e-05 -2.07826863751509e-06 -2.34104188173404e-06 3.83722701617099e-05 9.33793226457549e-06 -4.13960406172465e-05 -3.38750043760966e-05 5.22882040221382e-05 -9.63565280089208e-06 -0.000195007208307833 0.000296098288772093 -0.000180303764561127 -1.91312514837829e-05 7.49026851228107e-05 0.00035775200027703 0.000190399801177501 5.16470923328971e-05 -3.64456625144597e-05 -0.00034278434872386 -0.00170442855131448 -0.00049532607791132 0.000115688958587656 -0.000718874532800399 0.00125358542370882 -0.000265987088538568 -0.000712729212655416 -0.000932992927470644 0.00138831490822742 0.00121668241635819 -0.000986357050055342 -0.00243639193758347 0.0540566982675316 -0.00227873399923821 -0.0106347146407362 -4.55056759970623e-05 -0.000128061884929577 0.000103175453211018 -0.00476041500345514 0.0114829693473909 0.00667649339147847 -0.00396848282892183 0.000468440831942442 -0.00180222174533343 -0.237850289098731 0.556239747198619 0.185986663807702 -0.52219661243186 -0.525631592996606 -0.00978861616565103 -0.00271053942428739 0.0012415216767574 -0.00156135098438703 0.000930229971265224 0.000669982750268791 -0.000170990278054399 -0.000144407478464708 -0.000282679193967562 0.000661813451914398
  123 3504.10856876085 ""  24.8919415071034 0 0 -4.23285394014761e-06 -0.000159979980581436 1.47653041496461e-05 0.000123669461010735 0.000214480208465872 8.94346992591455e-05 -0.000324488604893838 -0.000301608780308519 0.000187397366167819 1.63983523011888e-05 9.83404463794293e-05 2.82562239586756e-05 8.04400011997222e-05 0.000125078923588525 4.89024221980063e-05 -3.27503730070336e-05 5.63299697119004e-05 -7.41459086059644e-05 -2.42877945232289e-05 -5.7086737791313e-05 1.56743243278533e-06 7.38199290970681e-05 -1.53155579155935e-05 3.99383291687746e-05 3.49536148091453e-06 1.25188054820323e-05 -1.27289508657728e-06 2.48662191700846e-06 3.48479242003333e-06 3.64969389519862e-06 -2.85815996910449e-07 6.17878776328722e-06 2.35955445232569e-06 5.23650325583478e-06 3.10487233459084e-06 -5.96064974511967e-07 -0.000299245947136269 0.000287868501460618 -0.000115931993426079 4.57284256202038e-05 0.000368757816055883 0.000247744714807034 -0.00155446252466673 0.000750185694710244 6.94376623567642e-05 4.77197282175022e-05 -0.000338984280976378 0.000169224067207877 -5.43525635397289e-05 4.27439779586621e-05 -3.10239060073975e-05 -0.000229411852879157 0.000490072933709366 -0.000421187964801021 3.56970724253388e-05 3.31397372405546e-06 -5.968580820664e-05 -9.92053778672841e-05 -0.000101623717368275 -4.27410350085184e-05 -7.46625996701997e-07 2.07418378880658e-05 1.30108831403889e-05 1.41602566768265e-05 -2.17597622214635e-06 4.2018965612691e-05 3.62347566170654e-05 1.27053154465534e-06 6.62171223337225e-06 -0.000103481813910806 -0.000133017941756703 -6.59405696727816e-05 3.50062856401908e-05 -2.06904372767167e-05 3.04667771142966e-05 -0.000131901681878955 -0.000118065335217039 -3.38308671858313e-05 2.57817895516566e-05 1.75204585888691e-05 -8.62726845476168e-06 0.000271379591297985 -0.000118947585180823 -2.97735864839971e-05 1.57408635613599e-05 0.000264346922399591 0.000169466957774116 7.28801500957566e-05 -1.532535421839e-05 -0.000324854284661813 -0.00152872393361867 -0.000476545492413822 8.89168643600253e-05 -0.000436961439739259 0.00066187879763622 -0.00023857223200872 -0.000608416019931061 -0.000841884873619614 0.00128148310527958 -0.000680983233963129 0.00189628802135965 0.000797919400515839 0.0112543306598785 0.0741134602323947 0.0152642445645583 -6.8655068291485e-05 -0.000349048161549449 -0.000144664563241739 0.00734883402597122 -0.0126356767151558 -0.00532546114809043 -5.1468940301533e-05 -0.000216140547921544 -0.000483000823045779 0.301765564301334 -0.62007467611121 -0.233037924748733 -0.453525570067484 -0.418093344879831 0.0157432944332884 -0.000250315084065765 -4.54854768822926e-05 -0.000588479455231453 -0.00130657185100985 -0.00105444485616831 -0.000284437745245031 -0.000500271684419754 5.28583794163675e-05 0.000306720367590345
  :::
 } 
 m_exists[123] { 
  s_m_exists
  :::
  1 11111111111111111111111111111111111111111111111111111111111111111111111111111111111111111111111111111111111111111111111111111111111111 
  2 11111111111111111111111111111111111111111111111111111111111111111111111111111111111111111111111111111111111111111111111111111111111111 
  3 11111111111111111111111111111111111111111111111111111111111111111111111111111111111111111111111111111111111111111111111111111111111111 
  4 11111111111111111111111111111111111111111111111111111111111111111111111111111111111111111111111111111111111111111111111111111111111111 
  5 11111111111111111111111111111111111111111111111111111111111111111111111111111111111111111111111111111111111111111111111111111111111111 
  6 11111111111111111111111111111111111111111111111111111111111111111111111111111111111111111111111111111111111111111111111111111111111111 
  7 11111111111111111111111111111111111111111111111111111111111111111111111111111111111111111111111111111111111111111111111111111111111111 
  8 11111111111111111111111111111111111111111111111111111111111111111111111111111111111111111111111111111111111111111111111111111111111111 
  9 11111111111111111111111111111111111111111111111111111111111111111111111111111111111111111111111111111111111111111111111111111111111111 
  10 11111111111111111111111111111111111111111111111111111111111111111111111111111111111111111111111111111111111111111111111111111111111111 
  11 11111111111111111111111111111111111111111111111111111111111111111111111111111111111111111111111111111111111111111111111111111111111111 
  12 11111111111111111111111111111111111111111111111111111111111111111111111111111111111111111111111111111111111111111111111111111111111111 
  13 11111111111111111111111111111111111111111111111111111111111111111111111111111111111111111111111111111111111111111111111111111111111111 
  14 11111111111111111111111111111111111111111111111111111111111111111111111111111111111111111111111111111111111111111111111111111111111111 
  15 11111111111111111111111111111111111111111111111111111111111111111111111111111111111111111111111111111111111111111111111111111111111111 
  16 11111111111111111111111111111111111111111111111111111111111111111111111111111111111111111111111111111111111111111111111111111111111111 
  17 11111111111111111111111111111111111111111111111111111111111111111111111111111111111111111111111111111111111111111111111111111111111111 
  18 11111111111111111111111111111111111111111111111111111111111111111111111111111111111111111111111111111111111111111111111111111111111111 
  19 11111111111111111111111111111111111111111111111111111111111111111111111111111111111111111111111111111111111111111111111111111111111111 
  20 11111111111111111111111111111111111111111111111111111111111111111111111111111111111111111111111111111111111111111111111111111111111111 
  21 11111111111111111111111111111111111111111111111111111111111111111111111111111111111111111111111111111111111111111111111111111111111111 
  22 11111111111111111111111111111111111111111111111111111111111111111111111111111111111111111111111111111111111111111111111111111111111111 
  23 11111111111111111111111111111111111111111111111111111111111111111111111111111111111111111111111111111111111111111111111111111111111111 
  24 11111111111111111111111111111111111111111111111111111111111111111111111111111111111111111111111111111111111111111111111111111111111111 
  25 11111111111111111111111111111111111111111111111111111111111111111111111111111111111111111111111111111111111111111111111111111111111111 
  26 11111111111111111111111111111111111111111111111111111111111111111111111111111111111111111111111111111111111111111111111111111111111111 
  27 11111111111111111111111111111111111111111111111111111111111111111111111111111111111111111111111111111111111111111111111111111111111111 
  28 11111111111111111111111111111111111111111111111111111111111111111111111111111111111111111111111111111111111111111111111111111111111111 
  29 11111111111111111111111111111111111111111111111111111111111111111111111111111111111111111111111111111111111111111111111111111111111111 
  30 11111111111111111111111111111111111111111111111111111111111111111111111111111111111111111111111111111111111111111111111111111111111111 
  31 11111111111111111111111111111111111111111111111111111111111111111111111111111111111111111111111111111111111111111111111111111111111111 
  32 11111111111111111111111111111111111111111111111111111111111111111111111111111111111111111111111111111111111111111111111111111111111111 
  33 11111111111111111111111111111111111111111111111111111111111111111111111111111111111111111111111111111111111111111111111111111111111111 
  34 11111111111111111111111111111111111111111111111111111111111111111111111111111111111111111111111111111111111111111111111111111111111111 
  35 11111111111111111111111111111111111111111111111111111111111111111111111111111111111111111111111111111111111111111111111111111111111111 
  36 11111111111111111111111111111111111111111111111111111111111111111111111111111111111111111111111111111111111111111111111111111111111111 
  37 11111111111111111111111111111111111111111111111111111111111111111111111111111111111111111111111111111111111111111111111111111111111111 
  38 11111111111111111111111111111111111111111111111111111111111111111111111111111111111111111111111111111111111111111111111111111111111111 
  39 11111111111111111111111111111111111111111111111111111111111111111111111111111111111111111111111111111111111111111111111111111111111111 
  40 11111111111111111111111111111111111111111111111111111111111111111111111111111111111111111111111111111111111111111111111111111111111111 
  41 11111111111111111111111111111111111111111111111111111111111111111111111111111111111111111111111111111111111111111111111111111111111111 
  42 11111111111111111111111111111111111111111111111111111111111111111111111111111111111111111111111111111111111111111111111111111111111111 
  43 11111111111111111111111111111111111111111111111111111111111111111111111111111111111111111111111111111111111111111111111111111111111111 
  44 11111111111111111111111111111111111111111111111111111111111111111111111111111111111111111111111111111111111111111111111111111111111111 
  45 11111111111111111111111111111111111111111111111111111111111111111111111111111111111111111111111111111111111111111111111111111111111111 
  46 11111111111111111111111111111111111111111111111111111111111111111111111111111111111111111111111111111111111111111111111111111111111111 
  47 11111111111111111111111111111111111111111111111111111111111111111111111111111111111111111111111111111111111111111111111111111111111111 
  48 11111111111111111111111111111111111111111111111111111111111111111111111111111111111111111111111111111111111111111111111111111111111111 
  49 11111111111111111111111111111111111111111111111111111111111111111111111111111111111111111111111111111111111111111111111111111111111111 
  50 11111111111111111111111111111111111111111111111111111111111111111111111111111111111111111111111111111111111111111111111111111111111111 
  51 11111111111111111111111111111111111111111111111111111111111111111111111111111111111111111111111111111111111111111111111111111111111111 
  52 11111111111111111111111111111111111111111111111111111111111111111111111111111111111111111111111111111111111111111111111111111111111111 
  53 11111111111111111111111111111111111111111111111111111111111111111111111111111111111111111111111111111111111111111111111111111111111111 
  54 11111111111111111111111111111111111111111111111111111111111111111111111111111111111111111111111111111111111111111111111111111111111111 
  55 11111111111111111111111111111111111111111111111111111111111111111111111111111111111111111111111111111111111111111111111111111111111111 
  56 11111111111111111111111111111111111111111111111111111111111111111111111111111111111111111111111111111111111111111111111111111111111111 
  57 11111111111111111111111111111111111111111111111111111111111111111111111111111111111111111111111111111111111111111111111111111111111111 
  58 11111111111111111111111111111111111111111111111111111111111111111111111111111111111111111111111111111111111111111111111111111111111111 
  59 11111111111111111111111111111111111111111111111111111111111111111111111111111111111111111111111111111111111111111111111111111111111111 
  60 11111111111111111111111111111111111111111111111111111111111111111111111111111111111111111111111111111111111111111111111111111111111111 
  61 11111111111111111111111111111111111111111111111111111111111111111111111111111111111111111111111111111111111111111111111111111111111111 
  62 11111111111111111111111111111111111111111111111111111111111111111111111111111111111111111111111111111111111111111111111111111111111111 
  63 11111111111111111111111111111111111111111111111111111111111111111111111111111111111111111111111111111111111111111111111111111111111111 
  64 11111111111111111111111111111111111111111111111111111111111111111111111111111111111111111111111111111111111111111111111111111111111111 
  65 11111111111111111111111111111111111111111111111111111111111111111111111111111111111111111111111111111111111111111111111111111111111111 
  66 11111111111111111111111111111111111111111111111111111111111111111111111111111111111111111111111111111111111111111111111111111111111111 
  67 11111111111111111111111111111111111111111111111111111111111111111111111111111111111111111111111111111111111111111111111111111111111111 
  68 11111111111111111111111111111111111111111111111111111111111111111111111111111111111111111111111111111111111111111111111111111111111111 
  69 11111111111111111111111111111111111111111111111111111111111111111111111111111111111111111111111111111111111111111111111111111111111111 
  70 11111111111111111111111111111111111111111111111111111111111111111111111111111111111111111111111111111111111111111111111111111111111111 
  71 11111111111111111111111111111111111111111111111111111111111111111111111111111111111111111111111111111111111111111111111111111111111111 
  72 11111111111111111111111111111111111111111111111111111111111111111111111111111111111111111111111111111111111111111111111111111111111111 
  73 11111111111111111111111111111111111111111111111111111111111111111111111111111111111111111111111111111111111111111111111111111111111111 
  74 11111111111111111111111111111111111111111111111111111111111111111111111111111111111111111111111111111111111111111111111111111111111111 
  75 11111111111111111111111111111111111111111111111111111111111111111111111111111111111111111111111111111111111111111111111111111111111111 
  76 11111111111111111111111111111111111111111111111111111111111111111111111111111111111111111111111111111111111111111111111111111111111111 
  77 11111111111111111111111111111111111111111111111111111111111111111111111111111111111111111111111111111111111111111111111111111111111111 
  78 11111111111111111111111111111111111111111111111111111111111111111111111111111111111111111111111111111111111111111111111111111111111111 
  79 11111111111111111111111111111111111111111111111111111111111111111111111111111111111111111111111111111111111111111111111111111111111111 
  80 11111111111111111111111111111111111111111111111111111111111111111111111111111111111111111111111111111111111111111111111111111111111111 
  81 11111111111111111111111111111111111111111111111111111111111111111111111111111111111111111111111111111111111111111111111111111111111111 
  82 11111111111111111111111111111111111111111111111111111111111111111111111111111111111111111111111111111111111111111111111111111111111111 
  83 11111111111111111111111111111111111111111111111111111111111111111111111111111111111111111111111111111111111111111111111111111111111111 
  84 11111111111111111111111111111111111111111111111111111111111111111111111111111111111111111111111111111111111111111111111111111111111111 
  85 11111111111111111111111111111111111111111111111111111111111111111111111111111111111111111111111111111111111111111111111111111111111111 
  86 11111111111111111111111111111111111111111111111111111111111111111111111111111111111111111111111111111111111111111111111111111111111111 
  87 11111111111111111111111111111111111111111111111111111111111111111111111111111111111111111111111111111111111111111111111111111111111111 
  88 11111111111111111111111111111111111111111111111111111111111111111111111111111111111111111111111111111111111111111111111111111111111111 
  89 11111111111111111111111111111111111111111111111111111111111111111111111111111111111111111111111111111111111111111111111111111111111111 
  90 11111111111111111111111111111111111111111111111111111111111111111111111111111111111111111111111111111111111111111111111111111111111111 
  91 11111111111111111111111111111111111111111111111111111111111111111111111111111111111111111111111111111111111111111111111111111111111111 
  92 11111111111111111111111111111111111111111111111111111111111111111111111111111111111111111111111111111111111111111111111111111111111111 
  93 11111111111111111111111111111111111111111111111111111111111111111111111111111111111111111111111111111111111111111111111111111111111111 
  94 11111111111111111111111111111111111111111111111111111111111111111111111111111111111111111111111111111111111111111111111111111111111111 
  95 11111111111111111111111111111111111111111111111111111111111111111111111111111111111111111111111111111111111111111111111111111111111111 
  96 11111111111111111111111111111111111111111111111111111111111111111111111111111111111111111111111111111111111111111111111111111111111111 
  97 11111111111111111111111111111111111111111111111111111111111111111111111111111111111111111111111111111111111111111111111111111111111111 
  98 11111111111111111111111111111111111111111111111111111111111111111111111111111111111111111111111111111111111111111111111111111111111111 
  99 11111111111111111111111111111111111111111111111111111111111111111111111111111111111111111111111111111111111111111111111111111111111111 
  100 11111111111111111111111111111111111111111111111111111111111111111111111111111111111111111111111111111111111111111111111111111111111111 
  101 11111111111111111111111111111111111111111111111111111111111111111111111111111111111111111111111111111111111111111111111111111111111111 
  102 11111111111111111111111111111111111111111111111111111111111111111111111111111111111111111111111111111111111111111111111111111111111111 
  103 11111111111111111111111111111111111111111111111111111111111111111111111111111111111111111111111111111111111111111111111111111111111111 
  104 11111111111111111111111111111111111111111111111111111111111111111111111111111111111111111111111111111111111111111111111111111111111111 
  105 11111111111111111111111111111111111111111111111111111111111111111111111111111111111111111111111111111111111111111111111111111111111111 
  106 11111111111111111111111111111111111111111111111111111111111111111111111111111111111111111111111111111111111111111111111111111111111111 
  107 11111111111111111111111111111111111111111111111111111111111111111111111111111111111111111111111111111111111111111111111111111111111111 
  108 11111111111111111111111111111111111111111111111111111111111111111111111111111111111111111111111111111111111111111111111111111111111111 
  109 11111111111111111111111111111111111111111111111111111111111111111111111111111111111111111111111111111111111111111111111111111111111111 
  110 11111111111111111111111111111111111111111111111111111111111111111111111111111111111111111111111111111111111111111111111111111111111111 
  111 11111111111111111111111111111111111111111111111111111111111111111111111111111111111111111111111111111111111111111111111111111111111111 
  112 11111111111111111111111111111111111111111111111111111111111111111111111111111111111111111111111111111111111111111111111111111111111111 
  113 11111111111111111111111111111111111111111111111111111111111111111111111111111111111111111111111111111111111111111111111111111111111111 
  114 11111111111111111111111111111111111111111111111111111111111111111111111111111111111111111111111111111111111111111111111111111111111111 
  115 11111111111111111111111111111111111111111111111111111111111111111111111111111111111111111111111111111111111111111111111111111111111111 
  116 11111111111111111111111111111111111111111111111111111111111111111111111111111111111111111111111111111111111111111111111111111111111111 
  117 11111111111111111111111111111111111111111111111111111111111111111111111111111111111111111111111111111111111111111111111111111111111111 
  118 11111111111111111111111111111111111111111111111111111111111111111111111111111111111111111111111111111111111111111111111111111111111111 
  119 11111111111111111111111111111111111111111111111111111111111111111111111111111111111111111111111111111111111111111111111111111111111111 
  120 11111111111111111111111111111111111111111111111111111111111111111111111111111111111111111111111111111111111111111111111111111111111111 
  121 11111111111111111111111111111111111111111111111111111111111111111111111111111111111111111111111111111111111111111111111111111111111111 
  122 11111111111111111111111111111111111111111111111111111111111111111111111111111111111111111111111111111111111111111111111111111111111111 
  123 11111111111111111111111111111111111111111111111111111111111111111111111111111111111111111111111111111111111111111111111111111111111111 
  :::
 } 
} 
